# Supplementary material for: Identification of shared single copy nuclear genes in Arabidopsis, Populus, Vitis and Oryza and their phylogenetic utility across various taxonomic levels
Source: BMC Evol Biol. 2010 Feb 24;10:61. doi: 10.1186/1471-2148-10-61 (PMC2848037; doi:10.1186/1471-2148-10-61)
Supplement: Additional file 1 — Identification of all shared single copy nuclear genes among the Arabidopsis, Populus, Vitis and Oryza genomes, as well as the Physcomitrella and Selaginella genomes. Counts for each gene in each genome are provided. Locus ID in Arabidopsis, as well as TAIR8 annotation for symbol, description and slim GO annotation in terms of molecular function, cellular location and biological process are also provided. All tribes can be located in the PlantTribes database at fgp.bio.psu.edu/tribe.php by searching with the appropriate Arabidopsis locus ID. [file 1471-2148-10-61-S1.XLS]

## Sheet: summary
SUP	TRIBE	Chlre3	Phypa1	Selmo1	Orysa5	Vitvi1	Poptr1	Carpa1	Arath7	TOT	TAIR	AtTFDB	PlantTFDB	GO-FUNC	GO-COMP	GO-PROC	GENE	SYMBOL	DESC
1	6374		1	1	1	1	1	1	1	7				other enzyme activity	chloroplast	other metabolic processes	gnl|Arath7|AT3G13800		metallo-beta-lactamase family protein
3	4062		1	1	1	1	1	1	1	7				hydrolase activity	other membranes	other biological processes	gnl|Arath7|AT1G12244		DNA binding / hydrolase, acting on ester bonds / nuclease/ recombinase
3	5107	1	1	1	1	1	1	2	1	9				other binding	chloroplast	other metabolic processes	gnl|Arath7|AT1G19690		catalytic/ coenzyme binding
3	7078		1	1	1	1	1	1	1	7				other molecular functions		other biological processes	gnl|Arath7|AT2G44870		similar to unknown protein [Oryza sativa (japonica cultivar-group)] (GB:AAL86463.1); contains InterPro domain Sigma factor, regions 3 and 4; (InterPro:IPR013324)
4	6269		1	1	1	1	1	1	1	7				protein binding	other cellular components	other biological processes	gnl|Arath7|AT5G22320		leucine-rich repeat family protein
4	6842		1	1	1	1	1	1	1	7				protein binding	chloroplast	other metabolic processes	gnl|Arath7|AT2G30100		ubiquitin family protein
7	4962		1	1	1	1	1	2	1	8				nucleotide binding	other cellular components	other biological processes	gnl|Arath7|AT4G01860		transducin family protein / WD-40 repeat family protein
7	5570		1	1	1	1	1	1	1	7				other molecular functions			gnl|Arath7|AT4G17910		zinc finger (C3HC4-type RING finger) family protein / pentatricopeptide (PPR) repeat-containing protein
9	6198		1	1	1	1	1	1	1	7						other biological processes	gnl|Arath7|AT5G59210		myosin heavy chain-related
10	4970	1	1	1	1	1	1	1	1	8					other cellular components		gnl|Arath7|AT3G22660		rRNA processing protein-related
11	5061		1	1	1	1	1	2	1	8				nucleotide binding		developmental processes	gnl|Arath7|AT4G29860	EMB2757, TAN	EMB2757/TAN (EMBRYO DEFECTIVE 2757); nucleotide binding
11	5651		1	1	1	1	1	1	1	7				nucleotide binding	plasma membrane	other biological processes	gnl|Arath7|AT5G45760		transducin family protein / WD-40 repeat family protein
11	5653	1	1	1	1	1	1	1	1	8				nucleotide binding	plasma membrane		gnl|Arath7|AT1G65030		transducin family protein / WD-40 repeat family protein
11	5682		1	1	1	1	1	2	1	8				other molecular functions	other cellular components		gnl|Arath7|AT3G52030		F-box family protein / WD-40 repeat family protein
11	6199		1	1	1	1	1	1	1	7				nucleotide binding	other cellular components	other biological processes	gnl|Arath7|AT1G03110		transducin family protein / WD-40 repeat family protein
11	6278		1	1	1	1	1	1	1	7				nucleotide binding	other cellular components	other biological processes	gnl|Arath7|AT2G20330		transducin family protein / WD-40 repeat family protein
11	6324		1	1	1	1	1	1	1	7				other molecular functions	other cellular components	other biological processes	gnl|Arath7|AT5G21040		F-box family protein / WD-40 repeat family protein
18	6287		1	1	1	1	1	1	1	7				other enzyme activity	other cellular components	other biological processes	gnl|Arath7|AT1G12370	UVR2, PHR1	PHR1 (PHOTOLYASE 1)
20	6028	1	1	1	1	1	1	1	1	8				protein binding	other membranes	other biological processes	gnl|Arath7|AT5G65860		ankyrin repeat family protein
22	6840		1	1	1	1	1	1	1	7				DNA or RNA binding	other cellular components	other biological processes	gnl|Arath7|AT3G10400		RNA recognition motif (RRM)-containing protein
32	6394	1	1	1	1	1	1		1	7				other binding	other cellular components	developmental processes	gnl|Arath7|AT1G48175	EMB2191	EMB2191 (EMBRYO DEFECTIVE 2191); hydrolase/ zinc ion binding
37	7142		1	1	1	1	1	1	1	7				other molecular functions	other membranes	other biological processes	gnl|Arath7|AT4G02725		similar to hypothetical protein CwatDRAFT_2848 [Crocosphaera watsonii WH 8501] (GB:ZP_00516726.1)
40	6192		1	1	1	1	1	1	1	7				hydrolase activity	other intracellular components		gnl|Arath7|AT3G15140		exonuclease family protein
47	6886		1	1	1	1	1	1	1	7				protein binding	other cellular components	other biological processes	gnl|Arath7|AT3G58530		F-box family protein-related
65	5678	1	1	1	1	1	1	1	1	8				other enzyme activity	chloroplast	electron transport or energy pathways	gnl|Arath7|AT3G04650		oxidoreductase
66	6229	1	1	1	1	1	1		1	7				protein binding	plastid	developmental processes	gnl|Arath7|AT1G10510	EMB2004	EMB2004 (EMBRYO DEFECTIVE 2004); protein binding
132	5245		1	1	1	1	1	2	1	8				protein binding	other cellular components		gnl|Arath7|AT2G04740		ankyrin repeat family protein
158	5564	1	1	1	1	1	1	1	1	8	Plant U-box protein (PUB) Class II			other enzyme activity	other cellular components	other metabolic processes	gnl|Arath7|AT5G67530		peptidyl-prolyl cis-trans isomerase cyclophilin-type family protein
158	7009	1	1	1	1	1	1		1	7				other enzyme activity		other metabolic processes	gnl|Arath7|AT5G35100		peptidyl-prolyl cis-trans isomerase
165	6332		1	1	1	1	1	1	1	7				other binding		other biological processes	gnl|Arath7|AT3G03790		ankyrin repeat family protein / regulator of chromosome condensation (RCC1) family protein
168	5077		1	1	1	1	1	2	1	8	NAC Transcription Factor Family	NAC	SET	other molecular functions	nucleus	other biological processes	gnl|Arath7|AT3G56570		SET domain-containing protein
168	5674	1	1	1	1	1	1	1	1	8			SET	other molecular functions	nucleus	other biological processes	gnl|Arath7|AT5G17240	SDG40	SET domain-containing protein
192	6569	1	1	1	1	1	1	1	1	8	Acyl Lipid Metabolism Family-Hydroxyacyl-CoA Dehydrogenase			other enzyme activity		other metabolic processes	gnl|Arath7|AT3G15290		3-hydroxybutyryl-CoA dehydrogenase, putative
210	5669	1	1	1	1	1	1	1	1	8				hydrolase activity		other metabolic processes	gnl|Arath7|AT5G19850		hydrolase, alpha/beta fold family protein
210	6352	1	1	1	1	1	1	1	1	8				other enzyme activity		other biological processes	gnl|Arath7|AT5G38360		catalytic
270	5350		1	1	1	1	1	1	1	7				DNA or RNA binding	nucleus	transcription	gnl|Arath7|AT3G13940		DNA binding / DNA-directed RNA polymerase
271	5798	1	1	1	1	1	1	1	1	8	Acyl Lipid Metabolism Family-Sulfolipid Biosynthesis Protein			hydrolase activity	chloroplast	other cellular processes	gnl|Arath7|AT4G33030	SQD1	SQD1 (sulfoquinovosyldiacylglycerol 1); UDPsulfoquinovose synthase
271	6010	1	1	1	1	1	1	1	1	8				other enzyme activity	other membranes	other metabolic processes	gnl|Arath7|AT4G00560		methionine adenosyltransferase regulatory beta subunit-related
315	7403		1	1	1	1	1	1	1	7				protein binding	chloroplast	other metabolic processes	gnl|Arath7|AT1G77930		DNAJ heat shock N-terminal domain-containing protein
317	5778	1	1	1	1	1	1	1	1	8				other molecular functions	other cytoplasmic components	other biological processes	gnl|Arath7|AT2G42770		peroxisomal membrane 22 kDa family protein
326	5038		1	1	1	1	1	1	1	7				other molecular functions	other cellular components	other biological processes	gnl|Arath7|AT1G63855		similar to unknown protein [Arabidopsis thaliana] (TAIR:AT5G27400.1); similar to hypothetical protein MtrDRAFT_AC123571g20v2 [Medicago truncatula] (GB:ABE93464.1); contains domain no description (G3D.3.40.50.150); contains domain S-adenosyl-L-methionine-dependent methyltransferases (SSF53335); contains domain UNCHARACTERIZED (PTHR14614:SF11); contains domain UNCHARACTERIZED (PTHR14614)
326	6250		1	1	1	1	1	1	1	7					other cellular components	other biological processes	gnl|Arath7|AT1G73320		similar to unknown protein [Arabidopsis thaliana] (TAIR:AT1G08125.1); similar to Os06g0101100 [Oryza sativa (japonica cultivar-group)] (GB:NP_001056528.1); similar to DNA ligase-like [Oryza sativa (japonica cultivar-group)] (GB:BAD22961.1); contains domain no description (G3D.3.40.50.150); contains domain S-adenosyl-L-methionine-dependent methyltransferases (SSF53335); contains domain UNCHARACTER…
326	7193		1	1	1	1	1	1	1	7				other molecular functions	other cellular components	other biological processes	gnl|Arath7|AT5G01470		similar to Os03g0826700 [Oryza sativa (japonica cultivar-group)] (GB:NP_001051766.1); similar to expressed protein [Oryza sativa (japonica cultivar-group)] (GB:ABF99651.1); contains domain no description (G3D.3.40.50.150); contains domain S-adenosyl-L-methionine-dependent methyltransferases (SSF53335); contains domain METHYLTRANSFERASE (PTHR10108)
328	6242		1	1	1	1	1	1	1	7					other cellular components		gnl|Arath7|AT5G66180		similar to NOL1/NOP2/sun family protein [Arabidopsis thaliana] (TAIR:AT1G06560.1); similar to hypothetical protein MtrDRAFT_AC148217g15v1 [Medicago truncatula] (GB:ABE88184.1); contains InterPro domain Bacterial Fmu (Sun)/eukaryotic nucleolar NOL1/Nop2p; (InterPro:IPR001678)
332	5513	1	1	1	1	1	1	1	1	8				other molecular functions	other cellular components	other metabolic processes	gnl|Arath7|AT5G57860		ubiquitin family protein
342	5580		1	1	1	1	1	1	1	7				other molecular functions	other cellular components	other biological processes	gnl|Arath7|AT2G36360		kelch repeat-containing protein
342	6205		1	1	1	1	1	1	1	7				other enzyme activity	chloroplast	other biological processes	gnl|Arath7|AT3G24560	RSY3	RSY3 (RASPBERRY 3); ATP binding / ligase, forming carbon-nitrogen bonds
374	5100		1	1	1	1	1	2	1	8						other biological processes	gnl|Arath7|AT5G24740		similar to C2 domain-containing protein [Arabidopsis thaliana] (TAIR:AT1G48090.2); similar to hypothetical protein MtrDRAFT_AC135799g29v1 [Medicago truncatula] (GB:ABE82166.1); contains InterPro domain Vacuolar protein sorting-associated protein; (InterPro:IPR009543)
390	5511		1	1	1	1	1	1	1	7				transferase activity	Golgi apparatus	other metabolic processes	gnl|Arath7|AT5G55500	XYLT, ATXYLT, AtXylT	AtXylT ("ARABIDOPSIS THALIANA BETA-1,2-XYLOSYLTRANSFERASE"); xylosyltransferase
394	6907		1	1	1	1	1	1	1	7				other binding	chloroplast	other metabolic processes	gnl|Arath7|AT4G19830		immunophilin / FKBP-type peptidyl-prolyl cis-trans isomerase family protein
445	5557	1	1	1	1	1	1		1	7				transporter activity	chloroplast	transport	gnl|Arath7|AT5G63060		transporter
448	5228	1	1	1	1	1	1	1	1	8				other enzyme activity	other cellular components	other metabolic processes	gnl|Arath7|AT3G52260		pseudouridine synthase family protein
486	4634		1	1	1	1	1	2	1	8				other enzyme activity	mitochondria		gnl|Arath7|AT3G52050		5'-3' exonuclease family protein
487	6034	1	1	1	1	1	1	1	1	8				transferase activity	other cellular components		gnl|Arath7|AT5G01230		FtsJ-like methyltransferase family protein
487	6035	1	1	1	1	1	1	1	1	8				transferase activity	other cellular components		gnl|Arath7|AT5G13830		FtsJ-like methyltransferase family protein
499	6346	1	1	1	1	1	1	1	1	8				other binding	other cellular components		gnl|Arath7|AT3G56460		oxidoreductase, zinc-binding dehydrogenase family protein
505	4475		1	1	1	1	1	3	1	9				DNA or RNA binding	nucleus		gnl|Arath7|AT3G04260	PTAC3	PTAC3 (PLASTID TRANSCRIPTIONALLY ACTIVE3); DNA binding
505	5832	1	1	1	1	1	1	1	1	8					chloroplast		gnl|Arath7|AT1G76450		oxygen-evolving complex-related
531	6315	1	1	1	1	1	1	1	1	8				other binding	chloroplast	other metabolic processes	gnl|Arath7|AT4G31530		catalytic/ coenzyme binding
531	6316	1	1	1	1	1	1	1	1	8				other molecular functions	chloroplast	other biological processes	gnl|Arath7|AT1G72640		similar to catalytic/ coenzyme binding [Arabidopsis thaliana] (TAIR:AT4G31530.1); similar to expressed protein [Oryza sativa (japonica cultivar-group)] (GB:AAR06314.1); contains InterPro domain von Willebrand factor, type A; (InterPro:IPR002035)
571	5578	1	1	1	1	1	1	1	1	8			AP2-EREBP	hydrolase activity	nucleus	other metabolic processes	gnl|Arath7|AT1G79890		helicase-related
571	6201	1	1	1	1	1	1	1	1	8				hydrolase activity	nucleus	response to abiotic or biotic stimulus	gnl|Arath7|AT1G03190	ATXPD, UVH6	UVH6 (ULTRAVIOLET HYPERSENSITIVE 6); ATP binding / ATP-dependent DNA helicase/ ATP-dependent helicase/ DNA binding / hydrolase, acting on acid anhydrides, in phosphorus-containing anhydrides / nucleic acid binding
593	7104		1	1	1	1	1		1	6				structural molecule activity	ribosome	other metabolic processes	gnl|Arath7|AT3G17170	RFC3	RFC3 (REGULATOR OF FATTY-ACID COMPOSITION 3); structural constituent of ribosome
622	6652	1	1	1	1	1	1	1	1	8				hydrolase activity	other cytoplasmic components	other metabolic processes	gnl|Arath7|AT4G18460		D-Tyr-tRNA(Tyr) deacylase family protein
626	4474	1	1	1	1	1	1	3	1	10			C3H	DNA or RNA binding	other cellular components	other biological processes	gnl|Arath7|AT3G47120		RNA recognition motif (RRM)-containing protein
662	4612	1	1	1	1	1	1	3	1	10				other enzyme activity		other metabolic processes	gnl|Arath7|AT2G03667		asparagine synthase (glutamine-hydrolyzing)
690	5173	1	1	1	1	1	1	1	1	8	Protein synthesis factors-eIF2Balpha - eukaryotic initiation factor 2Balpha			nucleotide binding	other cytoplasmic components	other metabolic processes	gnl|Arath7|AT2G05830		eukaryotic translation initiation factor 2B family protein / eIF-2B family protein
723	5869	1	1	1	1	1	1	1	1	8				DNA or RNA binding	other cellular components	other metabolic processes	gnl|Arath7|AT4G38020		tRNA/rRNA methyltransferase (SpoU) family protein
723	6649	1	1	1	1	1	1	1	1	8				DNA or RNA binding	other cellular components	other metabolic processes	gnl|Arath7|AT4G15520		tRNA/rRNA methyltransferase (SpoU) family protein
859	6343	1	1	1	1	1	1	1	1	8				hydrolase activity	other intracellular components	other metabolic processes	gnl|Arath7|AT1G78010		tRNA modification GTPase, putative
860	5644		1	1	1	1	1	2	1	8	EF-hand containing proteins:Group II			transporter activity	nucleus	other biological processes	gnl|Arath7|AT1G80680	MOS3, SAR3, PRE	PRE (PRECOZ, SUPPRESSOR OF AUXIN RESISTANCE3)
887	7052		1	1	1	1	1	1	1	7				other molecular functions		other biological processes	gnl|Arath7|AT2G31890		similar to Os03g0425000 [Oryza sativa (japonica cultivar-group)] (GB:NP_001050400.1); similar to expressed protein [Oryza sativa (japonica cultivar-group)] (GB:AAP20833.1); contains InterPro domain RAP domain; (InterPro:IPR013584)
888	3569	1	1	1	1	1	1	1	1	8				other enzyme activity	other membranes	other biological processes	gnl|Arath7|AT5G37530		thiF family protein
897	6624		1	1	1	1	1	1	1	7					chloroplast	other biological processes	gnl|Arath7|AT3G56040		similar to unknown protein [Oryza sativa (japonica cultivar-group)] (GB:AAT47007.1); similar to Os05g0468600 [Oryza sativa (japonica cultivar-group)] (GB:NP_001055800.1); contains domain Nucleotide-diphospho-sugar transferases (SSF53448)
926	4795	1	1	1	1	1	1	1	1	8				hydrolase activity	other cellular components	other metabolic processes	gnl|Arath7|AT3G61620	RRP41	RRP41 (Ribosomal RNA Processing 41); 3'-5'-exoribonuclease/ RNA binding
929	5096	1	1	1	1	1	1	1	1	8				other binding	other cellular components	signal transduction	gnl|Arath7|AT2G37970		SOUL heme-binding family protein
929	5097	2	1	1	1	1	1	1	1	9				other binding	chloroplast	other biological processes	gnl|Arath7|AT5G20140		SOUL heme-binding family protein
933	6552	1	1	1	1	1	1	1	1	8				other molecular functions	chloroplast	other biological processes	gnl|Arath7|AT2G46100		similar to unknown protein [Arabidopsis thaliana] (TAIR:AT3G04890.1); similar to H0404F02.9 [Oryza sativa (indica cultivar-group)] (GB:CAH66733.1); similar to Os04g0578200 [Oryza sativa (japonica cultivar-group)] (GB:NP_001053638.1); contains domain NTF2-like (SSF54427)
948	5112		1	1	1	1	1	2	1	8				protein binding	other cellular components	cell organization and biogenesis	gnl|Arath7|AT3G43610		tubulin family protein
948	5703	1	1	1	1	1	1	1	1	8				protein binding	other cellular components	cell organization and biogenesis	gnl|Arath7|AT3G53760		tubulin family protein
949	6268		1	1	1	1	1	1	1	7				other enzyme activity	other cellular components	other metabolic processes	gnl|Arath7|AT1G09800		tRNA pseudouridine synthase family protein
954	4747	1	1	1	1	1	1	4	1	11				transferase activity	other membranes	other metabolic processes	gnl|Arath7|AT5G17250		phosphatidylinositolglycan class O (PIG-O) family protein
954	7042		1	1	1	1	1	1	1	7	Lipid Metabolism Gene Families-Putative phosphatidylinositolglycan class N short form			transferase activity	ER	other metabolic processes	gnl|Arath7|AT3G01380		phosphatidylinositolglycan class N (PIG-N) family protein
1030	5313		1	1	1	1	1	1	1	7				other molecular functions	other cellular components	transport	gnl|Arath7|AT3G06540		GDP dissociation inhibitor family protein / Rab GTPase activator family protein
1049	4297	1	1	1	1	1	1	1	1	8				other enzyme activity	other cytoplasmic components	other metabolic processes	gnl|Arath7|AT5G41480	ATDFA, GLA1	GLA1 (GLOBULAR ARREST1); tetrahydrofolylpolyglutamate synthase
1071	4818		1	1	1	1	1	2	1	8				other molecular functions			gnl|Arath7|AT3G17740		similar to Os02g0772500 [Oryza sativa (japonica cultivar-group)] (GB:NP_001048265.1); similar to Uncharacterized protein C14orf102 (GB:Q9H7Z3); contains InterPro domain Protein prenyltransferase; (InterPro:IPR008940); contains InterPro domain Protein of unknown function DUF1740; (InterPro:IPR013633)
1083	5809	1	1	1	1	1	1	1	1	8				hydrolase activity	chloroplast	other metabolic processes	gnl|Arath7|AT5G51540		metalloendopeptidase
1104	5694	1	1	1	1	1	1	2	1	9				other molecular functions	other cellular components	other biological processes	gnl|Arath7|AT5G50310		kelch repeat-containing protein
1127	5215	1	1	1	1	1	1	1	1	8				other binding	other membranes	other biological processes	gnl|Arath7|AT3G04970		zinc finger (DHHC type) family protein
1138	6675		1	1	1	1	1	1	1	7							gnl|Arath7|AT5G06430		thioredoxin-related
1149	5181	1	1	1	1	1	1	1	1	8				other enzyme activity		other metabolic processes	gnl|Arath7|AT1G55880		pyridoxal-5'-phosphate-dependent enzyme, beta family protein
1161	6458		1	1	1	1	1	1	1	7				other molecular functions	chloroplast	other metabolic processes	gnl|Arath7|AT1G74880	NDH-O	NDH-O (NAD(P)H:PLASTOQUINONE DEHYDROGENASE COMPLEX SUBUNIT O)
1175	6465		1	1	1	1	1	1	1	7				protein binding	other membranes	other metabolic processes	gnl|Arath7|AT1G77550		protein binding / tubulin-tyrosine ligase
1187	4103	2	1	1	1	1	1	3	1	11				other molecular functions	Golgi apparatus	other biological processes	gnl|Arath7|AT2G35610		similar to unknown protein [Arabidopsis thaliana] (TAIR:AT1G70630.1); similar to expressed protein [Oryza sativa (japonica cultivar-group)] (GB:ABF97349.1); contains InterPro domain Reticulon; (InterPro:IPR003388)
1191	7012		1	1	1	1	1	1	1	7	C2H2 Transcription Factor Family	C2H2		nucleic acid binding		other biological processes	gnl|Arath7|AT5G20220		zinc knuckle (CCHC-type) family protein
1226	4579		1	1	1	1	1	2	1	8				other enzyme activity	other cellular components	response to abiotic or biotic stimulus	gnl|Arath7|AT1G16540	SIR3, LOS5, ABA3, ATABA3	ABA3/ATABA3/LOS5/SIR3 (ABA DEFICIENT 3); Mo-molybdopterin cofactor sulfurase/ selenocysteine lyase
1252	5947		1	1	1	1	1	1	1	7				other enzyme activity	cell wall	other metabolic processes	gnl|Arath7|AT3G08840		D-alanine--D-alanine ligase family
1264	6863		1	1	1	1	1	1	1	7				nucleic acid binding		other biological processes	gnl|Arath7|AT1G07130		OB-fold nucleic acid binding domain-containing protein
1275	5407	1	1	1	1	1	1	1	1	8				nucleotide binding		other biological processes	gnl|Arath7|AT4G02460		DNA mismatch repair protein, putative
1285	6466	1	1	1	1	1	1	1	1	8				hydrolase activity	chloroplast	developmental processes	gnl|Arath7|AT5G02250	EMB2730	EMB2730 (EMBRYO DEFECTIVE 2730); RNA binding / ribonuclease
1408	5958	1	1	1	1	1	1	1	1	8				other binding	chloroplast	other metabolic processes	gnl|Arath7|AT3G17040	HCF107	HCF107 (HIGH CHLOROPHYLL FLUORESCENT 107); binding
1412	5437	1	1	1	1	1	1	1	1	8				other molecular functions	chloroplast	other biological processes	gnl|Arath7|AT5G04440		similar to unknown protein [Arabidopsis thaliana] (TAIR:AT4G31115.1); similar to Os03g0146500 [Oryza sativa (japonica cultivar-group)] (GB:NP_001048959.1); similar to unnamed protein product [Ostreococcus tauri] (GB:CAL55108.1); contains InterPro domain Galactose-binding like; (InterPro:IPR008979)
1439	5239	1	1	1	1	1	1	1	1	8	Acyl Lipid Metabolism Family-Plastidial 1-acylglycerol-Phosphate Acyltransferase			transferase activity	chloroplast	other metabolic processes	gnl|Arath7|AT4G30580	EMB1995, ATS2	ATS2 (EMBRYO DEFECTIVE 1995); 1-acylglycerol-3-phosphate O-acyltransferase/ acyltransferase
1447	6328	1	1	1	1	1	1		1	7				other molecular functions	nucleus	other metabolic processes	gnl|Arath7|AT1G65700		small nuclear ribonucleoprotein, putative / snRNP, putative / Sm protein, putative
1472	6746		1	1	1	1	1	2	1	8				other molecular functions	other cellular components	other biological processes	gnl|Arath7|AT5G66810		similar to unknown protein [Arabidopsis thaliana] (TAIR:AT1G61150.6); similar to Hypothetical protein [Oryza sativa (japonica cultivar-group)] (GB:AAM74330.2); similar to Os10g0382300 [Oryza sativa (japonica cultivar-group)] (GB:NP_001064488.1); contains InterPro domain CTLH, C-terminal to LisH motif; (InterPro:IPR006595)
1487	6305	1	1	1	1	1	1	1	1	8				hydrolase activity	other cellular components		gnl|Arath7|AT1G63160		replication factor C 40 kDa, putative
1560	6372		1	1	1	1	1		1	6				other molecular functions	other cellular components	other biological processes	gnl|Arath7|AT1G30070		SGS domain-containing protein
1581	5960	1	1	1	1	1	1	1	1	8				other enzyme activity	nucleus		gnl|Arath7|AT3G14890		phosphoesterase
1583	5135		1	1	1	1	1	1	1	7				other binding	nucleus	other biological processes	gnl|Arath7|AT2G17900	SDG37	SDG37 (SET DOMAIN GROUP 37); zinc ion binding
1583	6357		1	1	1	1	1	1	1	7				other molecular functions	nucleus	other biological processes	gnl|Arath7|AT5G06620		similar to SET domain-containing protein [Arabidopsis thaliana] (TAIR:AT2G19640.2); similar to SET domain protein 123 [Zea mays] (GB:AAO12860.1); contains InterPro domain Nuclear protein SET; (InterPro:IPR001214)
1600	5630	1	1	1	1	1	1	1	1	8				hydrolase activity	chloroplast	other metabolic processes	gnl|Arath7|AT4G29490		X-Pro dipeptidase
1626	5133	1	1	1	1	1	1	1	1	8				other binding	other cellular components	electron transport or energy pathways	gnl|Arath7|AT5G09680		cytochrome b5 domain-containing protein
1650	6543		1	1	1	1	1	1	1	7	Sulfurtransferasese / Rhodanese Family-AtStrIV			other molecular functions	chloroplast	other biological processes	gnl|Arath7|AT2G42220		rhodanese-like domain-containing protein
1658	5237	1	1	1	1	1	1	2	1	9				hydrolase activity	chloroplast	other metabolic processes	gnl|Arath7|AT1G79790		haloacid dehalogenase-like hydrolase family protein
1658	5376		1	1	1	1	1	1	1	7				other molecular functions	chloroplast	other biological processes	gnl|Arath7|AT5G45170		CbbY protein-related
1658	6430	1	1	1	1	1	1	1	1	8				hydrolase activity	chloroplast	other metabolic processes	gnl|Arath7|AT3G48420		haloacid dehalogenase-like hydrolase family protein
1701	6408	1	1	1	1	1	1		1	7				structural molecule activity	chloroplast	other biological processes	gnl|Arath7|AT5G09820		structural molecule
1703	5002	1	1	1	1	1	1	1	1	8				other molecular functions	other intracellular components	signal transduction	gnl|Arath7|AT2G30710		RabGAP/TBC domain-containing protein
1713	5666		1	1	1	1	1	1	1	7				other molecular functions	nucleus	developmental processes	gnl|Arath7|AT1G13120	EMB1745	EMB1745 (EMBRYO DEFECTIVE 1745)
1720	6555		1	1	1	1	1	1	1	7				other molecular functions	chloroplast	other biological processes	gnl|Arath7|AT2G46915		similar to sodium:dicarboxylate symporter [Arabidopsis thaliana] (TAIR:AT3G19340.1); similar to At2g46910/F14M4.26 [Medicago truncatula] (GB:ABE80920.1)
1721	5837	1	1	1	1	1	1	1	1	8				transcription factor activity	other cellular components	other biological processes	gnl|Arath7|AT3G20810		transcription factor jumonji (jmjC) domain-containing protein
1754	7066	1	1	1	1	1	1		1	7	Acyl Lipid Metabolism Family-Mitochondrial Phosphatidylglycerol-Phosphate Synthase			transferase activity	mitochondria	other metabolic processes	gnl|Arath7|AT4G04870	CLS	CLS (CARDIOLIPIN SYNTHASE); cardiolipin synthase/ phosphatidyltransferase
1759	4959	1	1	1	1	1	1	2	1	9				hydrolase activity	nucleus	response to stress	gnl|Arath7|AT3G28030	UVH3, UVR1	UVH3 (ULTRAVIOLET HYPERSENSITIVE 3, UV REPAIR DEFECTIVE 1); nuclease
1776	4540	1	1	1	1	1	1	3	1	10				transferase activity	other cellular components	other cellular processes	gnl|Arath7|AT3G59380	PLP, ATFTA, PFT/PGGT-IALPHA, FTA	FTA (FARNESYLTRANSFERASE A); protein prenyltransferase
1952	4702	1	1	1	1	1	1	1	1	8				other molecular functions	other cellular components	other biological processes	gnl|Arath7|AT1G73180		eukaryotic translation initiation factor-related
1977	6982		1	1	1	1	1	1	1	7					other cytoplasmic components	transport	gnl|Arath7|AT2G20790		similar to Adaptor complexes medium subunit family protein, expressed [Oryza sativa (japonica cultivar-group)] (GB:ABA99308.2); contains InterPro domain Clathrin adaptor complex, medium chain; (InterPro:IPR001392); contains InterPro domain Mu2 adaptin subunit (AP50) of AP2; (InterPro:IPR008968)
1986	5647		1	1	1	1	1	1	1	7				protein binding	other membranes		gnl|Arath7|AT2G20210		leucine-rich repeat family protein
2007	6311		1	1	1	1	1	1	1	7				other enzyme activity	other cellular components	other metabolic processes	gnl|Arath7|AT4G17370		oxidoreductase family protein
2024	4531	1	1	1	1	1	1	2	1	9				hydrolase activity	other membranes	other metabolic processes	gnl|Arath7|AT1G08750		GPI-anchor transamidase, putative
2040	6651		1	1	1	1	1	1	1	7				other enzyme activity	mitochondria	other metabolic processes	gnl|Arath7|AT4G16700		phosphatidylserine decarboxylase
2081	6708		1	1	1	1	1	1	1	7				other binding		other biological processes	gnl|Arath7|AT5G37290		armadillo/beta-catenin repeat family protein
2149	6505	1	1	1	1	1	1	1	1	8				other molecular functions	chloroplast	other biological processes	gnl|Arath7|AT2G25605		similar to unknown protein [Oryza sativa (japonica cultivar-group)] (GB:AAT69587.1); similar to Os05g0574700 [Oryza sativa (japonica cultivar-group)] (GB:NP_001056392.1)
2155	5740		1	1	1	1	1	2	1	8				other binding	nucleus	other biological processes	gnl|Arath7|AT3G54010	DEI1, PAS1	PAS1 (PASTICCINO 1); FK506 binding / peptidyl-prolyl cis-trans isomerase
2179	6553		1	1	1	1	1	2	1	8				nucleotide binding			gnl|Arath7|AT2G46560		transducin family protein / WD-40 repeat family protein
2214	5483	1	1	1	1	1	1	1	1	8				other molecular functions		other biological processes	gnl|Arath7|AT5G27560		similar to Os06g0146300 [Oryza sativa (japonica cultivar-group)] (GB:NP_001056793.1); similar to unnamed protein product [Ostreococcus tauri] (GB:CAL54638.1); contains domain FAD/NAD-linked reductases, dimerisation (C-terminal) domain (SSF55424)
2214	7005		1	1	1	1	1	1	1	7				other molecular functions	chloroplast	other biological processes	gnl|Arath7|AT5G48790		similar to unknown protein [Arabidopsis thaliana] (TAIR:AT1G73060.1); similar to hypothetical protein SBB1_14t00013 [Solanum bulbocastanum] (GB:AAP45177.2); similar to hypothetical protein SBB1_21t00009 [Solanum bulbocastanum] (GB:ABI34553.1)
2219	5848		1	1	1	1	1	1	1	7				transporter activity	other membranes	transport	gnl|Arath7|AT3G12100		cation efflux family protein / metal tolerance protein, putative
2219	7026		1	1	1	1	1	1	1	7	Organic Solute Cotransporters-Putative cation transport protein			transporter activity	other membranes	transport	gnl|Arath7|AT2G04620		cation efflux family protein
2229	6535		1	1	1	1	1	1	1	7					chloroplast		gnl|Arath7|AT2G38025		similar to OTU-like cysteine protease family protein [Arabidopsis thaliana] (TAIR:AT3G57810.3); similar to Os03g0266000 [Oryza sativa (japonica cultivar-group)] (GB:NP_001049654.1); similar to OTU-like cysteine protease family protein, expressed [Oryza sativa (japonica cultivar-group)] (GB:ABF95145.1); contains InterPro domain Ovarian tumour, otubain; (InterPro:IPR003323)
2235	6404	1	1	1	1	1	1	1	1	8				other enzyme activity	chloroplast	other metabolic processes	gnl|Arath7|AT1G50575		lysine decarboxylase family protein
2288	7112		1	1	1	1	1	1	1	7				other molecular functions	nucleus	other metabolic processes	gnl|Arath7|AT3G21350		RNA polymerase transcriptional regulation mediator-related
2291	6449		1	1	1	1	1	1	1	7				other molecular functions	other cellular components		gnl|Arath7|AT3G24080		KRR1 family protein
2301	5994		1	1	1	1	1	2	1	8				protein binding	other cellular components	DNA or RNA metabolism	gnl|Arath7|AT5G16690	ORC3, ATORC3	ATORC3/ORC3 (Origin recognition complex protein 3); protein binding
2321	4701	1	1	1	1	1	1	1	1	8					other membranes	developmental processes	gnl|Arath7|AT1G72440	EDA25	EDA25 (embryo sac development arrest 25)
2333	7186		1	1	1	1	1	1	1	7					other cellular components	other biological processes	gnl|Arath7|AT4G32930		similar to unknown protein [Oryza sativa (japonica cultivar-group)] (GB:BAD45078.1); similar to Os01g0565600 [Oryza sativa (japonica cultivar-group)] (GB:NP_001043357.1); contains InterPro domain Protein of unknown function DUF866, eukaryotic; (InterPro:IPR008584)
2342	5995	2	1	1	1	1	1	1	1	9				hydrolase activity	chloroplast		gnl|Arath7|AT4G10030		hydrolase, alpha/beta fold family protein
2354	7656		1	1	1	1	1		1	6				transferase activity		other metabolic processes	gnl|Arath7|AT4G29540		acyl-[acyl-carrier-protein]-UDP-N-acetylglucosamine O-acyltransferase/ acyltransferase
2451	6314	1	1	1	1	1	1	1	1	8				other molecular functions	chloroplast	other metabolic processes	gnl|Arath7|AT4G18810		transcriptional repressor
2481	5269	1	1	1	1	1	1	1	1	8				hydrolase activity	other cellular components	other biological processes	gnl|Arath7|AT2G25530		AFG1-like ATPase family protein
2497	6411	1	1	1	1	1	1	1	1	8				other molecular functions	other membranes	other biological processes	gnl|Arath7|AT2G04690		cellular repressor of E1A-stimulated genes (CREG) family
2539	6612		1	1	1	1	1	1	1	7				other binding	chloroplast	transport	gnl|Arath7|AT3G47860		apolipoprotein D-related
2540	6591	1	1	1	1	1	1	1	1	8				other molecular functions	other cellular components	other biological processes	gnl|Arath7|AT3G58460		rhomboid family protein / ubiquitin-associated (UBA)/TS-N domain-containing protein
2553	7048		1	1	1	1	1	1	1	7				other molecular functions	other cellular components	developmental processes	gnl|Arath7|AT4G20060	EMB1895	EMB1895 (EMBRYO DEFECTIVE 1895)
2562	6832		1	1	1	1	1	1	1	7				other molecular functions	other cellular components	other biological processes	gnl|Arath7|AT4G28740		similar to LPA1 (LOW PSII ACCUMULATION1), binding [Arabidopsis thaliana] (TAIR:AT1G02910.1); similar to OSJNBa0043L24.5 [Oryza sativa (japonica cultivar-group)] (GB:CAE04717.1); similar to unnamed protein product [Ostreococcus tauri] (GB:CAL55849.1); similar to Os04g0507100 [Oryza sativa (japonica cultivar-group)] (GB:NP_001053262.1)
2590	5390	1	1	1	1	1	1	1	1	8				protein binding	other cellular components	other biological processes	gnl|Arath7|AT3G56510		TBP-binding protein, putative
2598	5660		1	1	1	1	1	1	1	7				other molecular functions	other cellular components	other biological processes	gnl|Arath7|AT1G56420		similar to unknown protein [Arabidopsis thaliana] (TAIR:AT1G12530.1); similar to hypothetical protein MtrDRAFT_AC149474g3v1 [Medicago truncatula] (GB:ABE88287.1)
2602	6378	1	1	1	1	1	1	1	1	8				nucleic acid binding	other cellular components	other biological processes	gnl|Arath7|AT1G31600		oxidoreductase, 2OG-Fe(II) oxygenase family protein
2602	6939		1	1	1	1	1	1	1	7				other molecular functions	other cellular components		gnl|Arath7|AT4G02485		oxidoreductase, 2OG-Fe(II) oxygenase family protein
2603	6560	1	1	1	1	1	1	1	1	8						other biological processes	gnl|Arath7|AT3G01920		yrdC family protein
2603	6561		1	1	1	1	1	1	1	7					chloroplast	other biological processes	gnl|Arath7|AT5G60590		yrdC protein-related
2617	6005	1	1	1	1	1	1	1	1	8				other molecular functions		other biological processes	gnl|Arath7|AT3G60810		similar to Protein of unknown function DUF1499 [Medicago truncatula] (GB:ABE92390.1); contains InterPro domain Protein of unknown function DUF1499; (InterPro:IPR010865)
2966	4582		1	1	1	1	1	1	1	7				other molecular functions	chloroplast	other biological processes	gnl|Arath7|AT1G33810		similar to hypothetical protein MtrDRAFT_AC124956g13v2 [Medicago truncatula] (GB:ABE86786.1)
2968	5289		1	1	1	1	1	1	1	7						other biological processes	gnl|Arath7|AT5G50840		similar to nuclear matrix constituent protein-related [Arabidopsis thaliana] (TAIR:AT1G13220.2); similar to Alpha-taxilin, putative, expressed [Oryza sativa (japonica cultivar-group)] (GB:ABF95380.1); contains InterPro domain Prefoldin; (InterPro:IPR009053)
2971	6463		1	1	1	1	1	1	1	7					plastid	other metabolic processes	gnl|Arath7|AT4G13670	PTAC5	PTAC5 (PLASTID TRANSCRIPTIONALLY ACTIVE5)
3072	6344	1	1	1	1	1	1		1	7				other molecular functions		other metabolic processes	gnl|Arath7|AT4G26310		elongation factor P (EF-P) family protein
3078	6417		1	1	1	1	1	1	1	7					other membranes	other biological processes	gnl|Arath7|AT1G53345		similar to unknown protein [Arabidopsis thaliana] (TAIR:AT5G09580.1); similar to conserved hypothetical protein [Medicago truncatula] (GB:ABE92892.1); similar to Os02g0684600 [Oryza sativa (japonica cultivar-group)] (GB:NP_001047763.1); contains domain DHH phosphoesterases (SSF64182)
3262	3995	2	1	1	1	1	1	2	1	10				protein binding	chloroplast		gnl|Arath7|AT4G21820		calmodulin-binding family protein
3264	5789	1	1	1	1	1	1	1	1	8				other binding	other cellular components	other biological processes	gnl|Arath7|AT3G19630		radical SAM domain-containing protein
3271	6989		1	1	1	1	1	1	1	7				nucleotide binding	plasma membrane		gnl|Arath7|AT1G64350	SEH1H	SEH1H (SEH1H); nucleotide binding
3289	5774	1	1	1	1	1	1	1	1	8				hydrolase activity	chloroplast	other metabolic processes	gnl|Arath7|AT1G52510		hydrolase, alpha/beta fold family protein
3327	5849	1	1	1	1	1	1	1	1	8					other membranes		gnl|Arath7|AT4G18260		cytochrome B561-related
3393	6041	1	1	1	1	1	1	2	1	9				other enzyme activity		other metabolic processes	gnl|Arath7|AT4G30720		monooxygenase
3464	7439		1	1	1	1	1	1	1	7				transferase activity	nucleus	other metabolic processes	gnl|Arath7|AT1G19340		methyltransferase MT-A70 family protein
3480	7162	1	1	1	1	1	1		1	7				other molecular functions	other cellular components	other metabolic processes	gnl|Arath7|AT4G18372		small nuclear ribonucleoprotein-related / snRNP-related
3497	5440	1	1	1	1	1	1	1	1	8				other enzyme activity		electron transport or energy pathways	gnl|Arath7|AT4G32360		NADP adrenodoxin-like ferredoxin reductase
3522	5736	1	1	1	1	1	1	1	1	8				other molecular functions		other biological processes	gnl|Arath7|AT1G31780		similar to Hypothetical protein [Oryza sativa (japonica cultivar-group)] (GB:AAN52749.1); contains InterPro domain Conserved oligomeric complex COG6; (InterPro:IPR010490)
3529	6635		1	1	1	1	1	1	1	7				other enzyme activity	plastid	other metabolic processes	gnl|Arath7|AT5G14220	HEMG2, MEE61	HEMG2/MEE61 (maternal effect embryo arrest 61); oxidoreductase/ protoporphyrinogen oxidase
3530	5352		1	1	1	1	1	1	1	7				other enzyme activity		other metabolic processes	gnl|Arath7|AT5G64250		2-nitropropane dioxygenase family / NPD family
3626	4996	2	1	1	1	1	1	1	1	9				other enzyme activity	chloroplast	other biological processes	gnl|Arath7|AT5G24850	CRY3	CRY3 (CRYPTOCHROME 3); DNA binding / DNA photolyase/ FMN binding
3626	6222	1	1	1	1	1	1	1	1	8				other enzyme activity		response to abiotic or biotic stimulus	gnl|Arath7|AT3G15620	UVR3	UVR3 (UV REPAIR DEFECTIVE 4)
3628	4625	1	1	1	1	1	1	1	1	8				DNA or RNA binding	chloroplast		gnl|Arath7|AT5G66470		GTP binding / RNA binding / nucleic acid binding
3628	6375		1	1	1	1	1	2	1	8				nucleotide binding	other intracellular components		gnl|Arath7|AT1G30960		GTP-binding protein (ERG)
3646	5518	2	1	1	1	1	1	1	1	9				transferase activity	chloroplast	other metabolic processes	gnl|Arath7|AT5G59440		thymidylate kinase family protein
3658	5027	1	1	1	1	1	1	2	1	9				hydrolase activity	other cellular components	other biological processes	gnl|Arath7|AT1G18480		calcineurin-like phosphoesterase family protein
3732	6687		1	1	1	1	1	1	1	7				other molecular functions	other cellular components	other biological processes	gnl|Arath7|AT5G09830		BolA-like family protein
3734	5188	1	1	1	1	1	1	1	1	8				hydrolase activity	other cellular components	other metabolic processes	gnl|Arath7|AT3G07750		3' exoribonuclease family domain 1-containing protein
3741	6478		1	1	1	1	1	1	1	7				hydrolase activity	other cytoplasmic components	other metabolic processes	gnl|Arath7|AT2G04270		glycoside hydrolase starch-binding domain-containing protein
3786	6060		1	1	1	1	1	1	1	7				other molecular functions	other cellular components	other biological processes	gnl|Arath7|AT5G59770		similar to PAS2 (PASTICCINO 2) [Arabidopsis thaliana] (TAIR:AT5G10480.2); similar to Protein tyrosine phosphatase-like protein, PTPLA [Medicago truncatula] (GB:ABE85916.1); contains InterPro domain Protein tyrosine phosphatase-like protein, PTPLA; (InterPro:IPR007482)
3801	6495	1	1	1	1	1	1	1	1	8				transferase activity	chloroplast		gnl|Arath7|AT3G11945		prenyltransferase
3819	7102		1	1	1	1	1	1	1	7	Putative glycosylasparaginase			hydrolase activity		other metabolic processes	gnl|Arath7|AT4G00590		asparaginase 2 family protein
3877	7628		1	1	1	1	1		1	6				structural molecule activity	chloroplast	other biological processes	gnl|Arath7|AT5G19940		plastid-lipid associated protein PAP-related / fibrillin-related
3901	6421	1	1	1	1	1	1	1	1	8							gnl|Arath7|AT2G21960		similar to unknown protein [Arabidopsis thaliana] (TAIR:AT1G56180.1); similar to Os04g0639300 [Oryza sativa (japonica cultivar-group)] (GB:NP_001054033.1); similar to OSJNBb0003B01.9 [Oryza sativa (japonica cultivar-group)] (GB:CAE03618.3); similar to unnamed protein product [Ostreococcus tauri] (GB:CAL58559.1)
3911	7146	1	1	1	1	1	1		1	7							gnl|Arath7|AT4G04330		similar to unnamed protein product [Ostreococcus tauri] (GB:CAL56420.1); similar to Os08g0425200 [Oryza sativa (japonica cultivar-group)] (GB:NP_001061837.1)
3922	4030		1	1	1	1	1	2	1	8				hydrolase activity		other metabolic processes	gnl|Arath7|AT1G07910	ATRNL, RNL	ATRNL/RNL (ARABIDOPSIS THALIANA RNA LIGASE); 2',3'-cyclic-nucleotide 3'-phosphodiesterase/ RNA ligase (ATP)/ polynucleotide kinase
3926	6325	1	1	1	1	1	1	1	1	8					other membranes		gnl|Arath7|AT2G46890		similar to unknown protein [Arabidopsis thaliana] (TAIR:AT1G18180.1); similar to B0616E02-H0507E05.2 [Oryza sativa (indica cultivar-group)] (GB:CAH67826.1); contains InterPro domain Protein of unknown function DUF1295; (InterPro:IPR010721); contains InterPro domain 3-oxo-5-alpha-steroid 4-dehydrogenase, C-terminal; (InterPro:IPR001104)
3977	4822		1	1	1	1	1	1	1	7				other molecular functions			gnl|Arath7|AT3G24315	ATSEC20	sec20 family protein
3990	4917	1	1	1	1	1	1	3	1	10				other molecular functions	chloroplast	other biological processes	gnl|Arath7|AT5G52970		thylakoid lumen 15.0 kDa protein
3997	7010		1	1	1	1	1	1	1	7					chloroplast	other biological processes	gnl|Arath7|AT1G74640		similar to unknown protein [Oryza sativa (japonica cultivar-group)] (GB:BAD28539.1); contains domain no description (G3D.3.40.50.1820); contains domain alpha/beta-Hydrolases (SSF53474)
4004	5395	1	1	1	1	1	1	1	1	8				other molecular functions	mitochondria	other biological processes	gnl|Arath7|AT3G59650		mitochondrial ribosomal protein L51/S25/CI-B8 family protein
4005	6499		1	1	1	1	1	1	1	7				other molecular functions	plastid	other biological processes	gnl|Arath7|AT2G20940		similar to unknown protein [Arabidopsis thaliana] (TAIR:AT2G27290.1); similar to Os09g0541600 [Oryza sativa (japonica cultivar-group)] (GB:NP_001063815.1); similar to hypothetical protein [Oryza sativa (japonica cultivar-group)] (GB:BAC79191.1); contains InterPro domain Protein of unknown function DUF1279; (InterPro:IPR009688)
4012	6092		1	1	1	1	1	1	1	7				other molecular functions	other cellular components	other biological processes	gnl|Arath7|AT5G45360		F-box family protein
4024	6095		1	1	1	1	1	1	1	7				other binding	other cellular components	other biological processes	gnl|Arath7|AT5G48390		tetratricopeptide repeat (TPR)-containing protein
4033	5623	1	1	1	1	1	1	1	1	8				other molecular functions		other biological processes	gnl|Arath7|AT1G08030		unknown protein
4047	6508	1	1	1	1	1	1	1	1	8				other molecular functions	other cellular components	other biological processes	gnl|Arath7|AT2G25950		similar to unknown protein [Arabidopsis thaliana] (TAIR:AT3G04780.1); similar to Os01g0559000 [Oryza sativa (japonica cultivar-group)] (GB:NP_001043339.1); similar to hypothetical protein DDBDRAFT_0204321 [Dictyostelium discoideum AX4] (GB:XP_642028.1); contains InterPro domain Protein of unknown function DUF1000; (InterPro:IPR010400); contains InterPro domain Galactose-binding like; (InterPro:IP…
4059	6021		1	1	1	1	1	1	1	7				hydrolase activity		other biological processes	gnl|Arath7|AT4G11980	ATNUDT14	ATNUDT14 (Arabidopsis thaliana Nudix hydrolase homolog 14); hydrolase
4062	6054	1	1	1	1	1	1	2	1	9				other molecular functions		other biological processes	gnl|Arath7|AT5G03900		Identical to Protein At5g03900 precursor [Arabidopsis Thaliana] (GB:Q8GW20;GB:Q8L632;GB:Q8LG15;GB:Q9FFM9;GB:Q9LZB9); similar to unknown protein [Oryza sativa (japonica cultivar-group)] (GB:BAD28426.1); similar to Os02g0533000 [Oryza sativa (japonica cultivar-group)] (GB:NP_001047028.1); contains InterPro domain HesB/YadR/YfhF; (InterPro:IPR000361)
4067	6096		1	1	1	1	1	2	1	8				transferase activity	nucleus	transcription	gnl|Arath7|AT5G49530		SIN-like family protein
4085	7384		1	1	1	1	1		1	6				other molecular functions		other biological processes	gnl|Arath7|AT1G05385		photosystem II 11 kDa protein-related
4090	6285		1	1	1	1	1	1	1	7				other molecular functions	other cellular components	other biological processes	gnl|Arath7|AT1G11880		similar to Protein of unknown function DUF409 [Medicago truncatula] (GB:ABC75356.1); contains InterPro domain Mannosyltransferase, PIG-V; (InterPro:IPR007315)
4106	6519		1	1	1	1	1	1	1	7					nucleus	other cellular processes	gnl|Arath7|AT2G32900	ATZW10	ATZW10
4113	6601		1	1	1	1	1	1	1	7				other binding	chloroplast	other biological processes	gnl|Arath7|AT3G26580		binding
4117	6665		1	1	1	1	1	1	1	7						other biological processes	gnl|Arath7|AT4G28020		similar to Protein of unknown function UPF0066 [Medicago truncatula] (GB:ABE81280.1); contains InterPro domain Protein of unknown function UPF0066; (InterPro:IPR001378)
4119	6690		1	1	1	1	1	1	1	7				other molecular functions			gnl|Arath7|AT5G10320		similar to 80A08_29 [Brassica rapa subsp. pekinensis] (GB:AAZ67614.1)
4120	6699	1	1	1	1	1	1	1	1	8						other biological processes	gnl|Arath7|AT5G17670		similar to Os02g0129900 [Oryza sativa (japonica cultivar-group)] (GB:NP_001045780.1); similar to unnamed protein product [Ostreococcus tauri] (GB:CAL56717.1); contains InterPro domain PGAP1-like; (InterPro:IPR012908)
4121	6715		1	1	1	1	1	1	1	7				other molecular functions	other membranes	other biological processes	gnl|Arath7|AT5G42370		similar to alkaline phosphatase D [Pseudoalteromonas haloplanktis TAC125] (GB:YP_340375.1); similar to Os02g0592200 [Oryza sativa (japonica cultivar-group)] (GB:NP_001047291.1); contains domain Metallo-dependent phosphatases (SSF56300); contains domain no description (G3D.3.60.21.10)
4122	6724		1	1	1	1	1	1	1	7				other binding	other cellular components	other biological processes	gnl|Arath7|AT5G51700	ATRAR1, RPR2, RAR1, PBS2	PBS2 (PPHB SUSCEPTIBLE 2)
4164	7192		1	1	1	1	1	1	1	7				other binding		other biological processes	gnl|Arath7|AT4G38110		binding
4167	7221		1	1	1	1	1		1	6				other enzyme activity	other cellular components	other cellular processes	gnl|Arath7|AT5G42850		electron carrier/ protein disulfide oxidoreductase
4168	7225	1	1	1	1	1	1		1	7				other molecular functions	mitochondria	other biological processes	gnl|Arath7|AT5G50100		similar to PBng143 [Vigna radiata] (GB:BAB82450.1); contains InterPro domain Thioredoxin-like fold; (InterPro:IPR012336); contains InterPro domain Putative thiol-disulphide oxidoreductase DCC; (InterPro:IPR007263)
4175	7538		1	1	1	1	1		1	6				other molecular functions		other biological processes	gnl|Arath7|AT1G74530		similar to Os08g0171000 [Oryza sativa (japonica cultivar-group)] (GB:NP_001061095.1); similar to unnamed protein product [Ostreococcus tauri] (GB:CAL54773.1)
4191	7503		1	1	1	1	1		1	6					chloroplast	other biological processes	gnl|Arath7|AT1G50000		similar to Os03g0729700 [Oryza sativa (japonica cultivar-group)] (GB:NP_001051157.1); similar to unnamed protein product [Ostreococcus tauri] (GB:CAL57054.1); contains InterPro domain Protein of unknown function DUF558; (InterPro:IPR006700)
4202	7608		1	1	1	1	1		1	6				other molecular functions	chloroplast		gnl|Arath7|AT3G10405		similar to unknown protein [Oryza sativa (japonica cultivar-group)] (GB:AAK20043.1); similar to Os10g0545100 [Oryza sativa (japonica cultivar-group)] (GB:NP_001065205.1); contains domain C-terminal domain of ProRS (SSF64586)
4876	5261	1	1	1	1	1	1	1	1	8				other enzyme activity	chloroplast	transport	gnl|Arath7|AT2G38270	CXIP2	CXIP2 (CAX-INTERACTING PROTEIN 2); electron carrier/ protein disulfide oxidoreductase
4893	6213	1	1	1	1	1	1	1	1	8	ABC Superfamily-SMC subfamily			transporter activity	nucleus	other cellular processes	gnl|Arath7|AT3G54670	SMC1, ATSMC1, TTN8	TTN8 (TITAN8); ATP binding
4938	7107		1	1	1	1	1		1	6				structural molecule activity	ribosome	other metabolic processes	gnl|Arath7|AT3G18760		ribosomal protein S6 family protein
4993	5338	1	1	1	1	1	1	1	1	8				other enzyme activity		other metabolic processes	gnl|Arath7|AT3G24200		monooxygenase
5072	5897	1	1	1	1	1	1	2	1	9					chloroplast	other metabolic processes	gnl|Arath7|AT2G34050		similar to unknown protein [Oryza sativa (japonica cultivar-group)] (GB:BAD15967.1); contains InterPro domain ATP11; (InterPro:IPR010591)
5107	6410		1	1	1	1	1	1	1	7				other molecular functions	other cellular components	other biological processes	gnl|Arath7|AT4G37020		similar to eukaryotic translation initiation factor 4A, putative / eIF-4A, putative / DEAD box RNA helicase, putative [Arabidopsis thaliana] (TAIR:AT3G19760.1); similar to Centrin [Oryza sativa (japonica cultivar-group)] (GB:AAK13107.1); similar to Os10g0388900 [Oryza sativa (japonica cultivar-group)] (GB:NP_001064497.1); contains domain no description (G3D.3.40.50.300); contains domain P-loop co…
5157	4044	1	1	1	1	1	1	1	1	8				other binding	plastid	cell organization and biogenesis	gnl|Arath7|AT2G21280	ATSULA, GC1	GC1 (GIANT CHLOROPLAST 1); catalytic/ coenzyme binding
5184	6191	1	1	1	1	1	1	1	1	8				protein binding	other cellular components	other biological processes	gnl|Arath7|AT1G71800		cleavage stimulation factor, putative
5185	6524	1	1	1	1	1	1	1	1	8				other molecular functions	other cellular components	developmental processes	gnl|Arath7|AT2G34090	MEE18	MEE18 (maternal effect embryo arrest 18)
5188	6265		1	1	1	1	1	1	1	7	C2H2 Transcription Factor Family	bHLH	bHLH	transcription factor activity	nucleus	other metabolic processes	gnl|Arath7|AT5G01310		basic helix-loop-helix (bHLH) family protein
5220	6179	2	1	1	1	1	1		1	8				other enzyme activity	other membranes	other metabolic processes	gnl|Arath7|AT1G26940		peptidyl-prolyl cis-trans isomerase cyclophilin-type family protein
5263	5596	1	1	1	1	1	1	1	1	8				nucleotide binding	other cellular components	other biological processes	gnl|Arath7|AT3G10530		transducin family protein / WD-40 repeat family protein
5264	5648	1	1	1	1	1	1	1	1	8				nucleotide binding	other cellular components	other biological processes	gnl|Arath7|AT5G58760	DDB2	DDB2 (DAMAGED DNA-BINDING 2); nucleotide binding
5291	6921		1	1	1	1	1	1	1	7				other binding	mitochondria		gnl|Arath7|AT3G15090		oxidoreductase, zinc-binding dehydrogenase family protein
5311	6455		1	1	1	1	1	2	1	8				DNA or RNA binding	other cellular components		gnl|Arath7|AT1G72320	APUM23	APUM23 (ARABIDOPSIS PUMILIO 23); RNA binding
5346	6904		1	1	1	1	1	1	1	7				nucleic acid binding	other intracellular components	other biological processes	gnl|Arath7|AT3G57910		D111/G-patch domain-containing protein
5380	5605	1	1	1	1	1	1	1	1	8				hydrolase activity	other cellular components	other metabolic processes	gnl|Arath7|AT4G30890	UBP24	UBP24 (UBIQUITIN-SPECIFIC PROTEASE 24); ubiquitin-specific protease
5450	5984	1	1	1	1	1	1	1	1	8	EF-hand containing proteins:Group II					other biological processes	gnl|Arath7|AT3G46220		similar to conserved hypothetical protein [Medicago truncatula] (GB:ABE80013.1)
5606	4671	1	1	1	1	1	1	2	1	9	Phosphoribosyltransferases (PRT)-Uracil Phosphoribosyltransferases			transferase activity	chloroplast	other metabolic processes	gnl|Arath7|AT3G53900		uracil phosphoribosyltransferase, putative / UMP pyrophosphorylase, putative / UPRTase, putative
5618	6460	1	1	1	1	1	1	1	1	8				other enzyme activity		electron transport or energy pathways	gnl|Arath7|AT1G75200		flavodoxin family protein / radical SAM domain-containing protein
5628	7173		1	1	1	1	1	1	1	7				other molecular functions	other cellular components	other biological processes	gnl|Arath7|AT4G26980		similar to hypothetical protein [Oryza sativa (japonica cultivar-group)] (GB:BAD45482.1); similar to Os06g0679700 [Oryza sativa (japonica cultivar-group)] (GB:NP_001058370.1); contains domain no description (G3D.3.80.10.10); contains domain F-BOX/LRR PROTEIN-RELATED (PTHR23125:SF67); contains domain RNI-like (SSF52047); contains domain F-BOX/LEUCINE RICH REPEAT PROTEIN (PTHR23125)
5629	7115		1	1	1	1	1	1	1	7				other enzyme activity	nucleus	other cellular processes	gnl|Arath7|AT3G24730		catalytic
5663	5953		1	1	1	1	1	1	1	7				hydrolase activity	chloroplast	other metabolic processes	gnl|Arath7|AT3G10970		haloacid dehalogenase-like hydrolase family protein
5803	4895		1	1	1	1	1	2	1	8				transferase activity	chloroplast	other metabolic processes	gnl|Arath7|AT5G16810		ATP binding / protein kinase
5807	7198		1	1	1	1	1	1	1	7				protein binding		other metabolic processes	gnl|Arath7|AT5G06410		DNAJ heat shock N-terminal domain-containing protein
5819	7053		1	1	1	1	1		1	6					chloroplast	other metabolic processes	gnl|Arath7|AT2G35500		shikimate kinase-related
5829	6743	1	1	1	1	1	1	1	1	8				other enzyme activity	chloroplast	other metabolic processes	gnl|Arath7|AT5G62840		phosphoglycerate/bisphosphoglycerate mutase family protein
5850	7057		1	1	1	1	1	1	1	7				DNA or RNA binding	nucleus	other metabolic processes	gnl|Arath7|AT2G36740		DNA binding
5860	7174		1	1	1	1	1	1	1	7				other enzyme activity		other metabolic processes	gnl|Arath7|AT5G38530		tryptophan synthase-related
5917	3634	1	1	1	1	1	1	3	1	10				protein binding	nucleus	other metabolic processes	gnl|Arath7|AT1G17760	CSTF77, ATCSTF77	ATCSTF77/CSTF77 (Cleavage stimulation factor 77); binding
5934	4805	1	1	1	1	1	1	1	1	8				other binding	other membranes	other biological processes	gnl|Arath7|AT3G51980		binding
5942	6469		1	1	1	1	1	2	1	8				other binding	other cellular components	other biological processes	gnl|Arath7|AT5G58450		binding
6022	5707		1	1	1	1	1	1	1	7				other binding	other cellular components	other metabolic processes	gnl|Arath7|AT1G21840	UREF	UREF (UREASE ACCESSORY PROTEIN F); nickel ion binding
6086	5562		1	1	1	1	1		1	6			SET	other molecular functions	nucleus	other biological processes	gnl|Arath7|AT1G01920		SET domain-containing protein
6120	3264	1	1	1	1	1	1	1	1	8					ER		gnl|Arath7|AT4G29520		similar to Saposin B [Medicago truncatula] (GB:ABE80541.1); contains InterPro domain Saposin B; (InterPro:IPR008139)
6137	7045		1	1	1	1	1	1	1	7			C3H	nucleic acid binding	other intracellular components	other biological processes	gnl|Arath7|AT2G24830		zinc finger (CCCH-type) family protein / D111/G-patch domain-containing protein
6249	6340		1	1	1	1	1	1	1	7					nucleus	other cellular processes	gnl|Arath7|AT5G66130	RAD17, ATRAD17	ATRAD17 (RADIATION SENSITIVE)
6263	6039		1	1	1	1	1	1	1	7				other enzyme activity	chloroplast	other metabolic processes	gnl|Arath7|AT4G29890		choline monooxygenase, putative (CMO-like)
6274	4211		1	1	1	1	1	1	1	7				other binding	other cellular components	developmental processes	gnl|Arath7|AT2G02955	MEE12	MEE12 (maternal effect embryo arrest 12); zinc ion binding
6299	6606		1	1	1	1	1	1	1	7				other molecular functions	other membranes	other biological processes	gnl|Arath7|AT3G43540		similar to unknown protein [Arabidopsis thaliana] (TAIR:AT5G47860.1); similar to Os09g0436900 [Oryza sativa (japonica cultivar-group)] (GB:NP_001063263.1); similar to unknown protein [Oryza sativa (japonica cultivar-group)] (GB:BAD36432.1); contains InterPro domain Protein of unknown function DUF1350; (InterPro:IPR010765)
6302	4340	1	1	1	1	1	1		1	7				other molecular functions		other biological processes	gnl|Arath7|AT4G03240	ATFH, FH	ATFH/FH (FRATAXIN HOMOLOG)
6380	5918	1	1	1	1	1	1	1	1	8				transferase activity	other membranes	other biological processes	gnl|Arath7|AT2G44660		ALG6, ALG8 glycosyltransferase family protein
6403	4897	1	1	1	1	1	1	2	1	9				transporter activity	other cytoplasmic components	other cellular processes	gnl|Arath7|AT5G17290	ATG5, APG5	APG5/ATG5 (AUTOPHAGY 5); transporter
6421	5020	1	1	1	1	1	1	1	1	8				other binding	other cellular components	other biological processes	gnl|Arath7|AT5G04520		oxidoreductase/ transition metal ion binding
6444	5247	1	1	1	1	1	1	1	1	8				transporter activity	other cytoplasmic components	cell organization and biogenesis	gnl|Arath7|AT2G05170	ATVPS11	ATVPS11 (Arabidopsis thaliana vacuolar protein sorting 11); transporter
6448	5286		1	1	1	1	1	1	1	7					chloroplast		gnl|Arath7|AT2G31040		ATP synthase protein I -related
6454	5311		1	1	1	1	1	2	1	8				other molecular functions	other cellular components	transport	gnl|Arath7|AT2G42700		similar to hypothetical protein LOC_Os11g06810 [Oryza sativa (japonica cultivar-group)] (GB:AAX93012.1); similar to Os11g0169100 [Oryza sativa (japonica cultivar-group)] (GB:NP_001065849.1); contains InterPro domain Sec1-like protein; (InterPro:IPR001619)
6457	5324	2	1	1	1	1	1	1	1	9							gnl|Arath7|AT3G01660		similar to unknown protein [Arabidopsis thaliana] (TAIR:AT4G29590.1); similar to unnamed protein product [Ostreococcus tauri] (GB:CAL51842.1); similar to Os04g0481300 [Oryza sativa (japonica cultivar-group)] (GB:NP_001053109.1); contains InterPro domain Methyltransferase type 11; (InterPro:IPR013216); contains InterPro domain Generic methyltransferase; (InterPro:IPR001601)
6457	5931	1	1	1	1	1	1	1	1	8					chloroplast		gnl|Arath7|AT4G29590		similar to unknown protein [Arabidopsis thaliana] (TAIR:AT3G01660.1); similar to conserved hypothetical protein [Medicago truncatula] (GB:ABE79229.1); contains InterPro domain Methyltransferase type 11; (InterPro:IPR013216)
6458	5330	1	1	1	1	1	1	1	1	8				other molecular functions		other biological processes	gnl|Arath7|AT3G04560		similar to unnamed protein product [Ostreococcus tauri] (GB:CAL53385.1); similar to Os02g0820600 [Oryza sativa (japonica cultivar-group)] (GB:NP_001048544.1)
6478	5471	2	1	1	1	1	1	2	1	10				other molecular functions	chloroplast	other biological processes	gnl|Arath7|AT5G19150		carbohydrate kinase family
6504	5698		1	1	1	1	1	3	1	9				other molecular functions	other cellular components	other biological processes	gnl|Arath7|AT1G20410		similar to H0211B05.2 [Oryza sativa (indica cultivar-group)] (GB:CAH67165.1); contains domain SUBFAMILY NOT NAMED (PTHR21568:SF5); contains domain Pseudouridine synthase (SSF55120); contains domain FAMILY NOT NAMED (PTHR21568)
6511	5929		1	1	1	1	1	1	1	7				other molecular functions	plastid	other metabolic processes	gnl|Arath7|AT2G48120	PAC	PAC (PALE CRESS)
6518	5802		1	1	1	1	1	1	1	7				other molecular functions	ER	other biological processes	gnl|Arath7|AT1G65020		similar to NERD [Medicago truncatula] (GB:ABE94711.1); contains InterPro domain NERD; (InterPro:IPR011528)
6530	5904		1	1	1	1	1	2	1	8				hydrolase activity		other metabolic processes	gnl|Arath7|AT2G35450		hydrolase
6534	5917	1	1	1	1	1	1	1	1	8	Lipid Metabolism Gene Families-Putative heme A: farnesyltransferase			transferase activity	other membranes	other metabolic processes	gnl|Arath7|AT2G44520	COX10	COX10 (CYTOCHROME C OXIDASE 10); prenyltransferase
6539	5937		1	1	1	1	1	2	1	8				other molecular functions		other biological processes	gnl|Arath7|AT3G04160		similar to SWAP (Suppressor-of-White-APricot)/surp domain-containing protein [Arabidopsis thaliana] (TAIR:AT5G55100.2); similar to MGC82837 protein [Xenopus laevis] (GB:AAH73554.1); similar to OSJNBa0038P21.3 [Oryza sativa (japonica cultivar-group)] (GB:CAE05510.1); similar to Os04g0349300 [Oryza sativa (japonica cultivar-group)] (GB:NP_001052525.1)
6544	5966	1	1	1	1	1	1	1	1	8				other binding	other cellular components	transport	gnl|Arath7|AT3G16270		binding
6552	6003		1	1	1	1	1	1	1	7				other molecular functions	other cellular components	other biological processes	gnl|Arath7|AT3G59630		diphthamide synthesis DPH2 family protein
6553	6634		1	1	1	1	1	1	1	7				other molecular functions	mitochondria	other biological processes	gnl|Arath7|AT5G08720		similar to unknown protein [Arabidopsis thaliana] (TAIR:AT4G01650.2); similar to Streptomyces cyclase/dehydrase [Medicago truncatula] (GB:ABE86175.1); similar to unknown protein [Oryza sativa (japonica cultivar-group)] (GB:AAO41142.1); similar to Os03g0837900 [Oryza sativa (japonica cultivar-group)] (GB:NP_001051834.1); contains InterPro domain Streptomyces cyclase/dehydrase; (InterPro:IPR005031)
6554	6016	1	1	1	1	1	1	1	1	8				other enzyme activity	other cellular components	other metabolic processes	gnl|Arath7|AT4G04880		adenosine/AMP deaminase family protein
6559	6042		1	1	1	1	1	1	1	7				other molecular functions	other cellular components	other biological processes	gnl|Arath7|AT4G30840		WD-40 repeat protein family
6560	6047	1	1	1	1	1	1		1	7				other molecular functions	other cellular components	other biological processes	gnl|Arath7|AT4G33925		similar to Os07g0593200 [Oryza sativa (japonica cultivar-group)] (GB:NP_001060165.1); similar to unnamed protein product [Ostreococcus tauri] (GB:CAL51847.1)
6566	6074		1	1	1	1	1	2	1	8				other molecular functions	other cellular components	other biological processes	gnl|Arath7|AT5G20170		similar to IMP dehydrogenase/GMP reductase [Medicago truncatula] (GB:ABE86508.1)
6569	6083		1	1	1	1	1	1	1	7					chloroplast		gnl|Arath7|AT5G27390		similar to Os05g0401300 [Oryza sativa (japonica cultivar-group)] (GB:NP_001055488.1)
6570	6084	1	1	1	1	1	1	1	1	8						other biological processes	gnl|Arath7|AT5G37055		zinc finger (HIT type) family protein
6571	6086	2	1	1	1	1	1	1	1	9				other molecular functions		other biological processes	gnl|Arath7|AT5G40660		ATP12 protein-related
6597	6185	1	1	1	1	1	1		1	7				other binding		other biological processes	gnl|Arath7|AT1G02410		cytochrome c oxidase assembly protein CtaG / Cox11 family
6599	6418		1	1	1	1	1	1	1	7				hydrolase activity	other membranes	other biological processes	gnl|Arath7|AT1G53710		protein serine/threonine phosphatase
6600	6249		1	1	1	1	1	1	1	7				other molecular functions		other biological processes	gnl|Arath7|AT1G07970		similar to MGC83764 protein [Xenopus laevis] (GB:AAH76809.1); similar to Os03g0288800 [Oryza sativa (japonica cultivar-group)] (GB:NP_001049788.1); contains domain FAMILY NOT NAMED (PTHR21780); contains domain gb def: T6D22.6 (PTHR21780:SF1)
6614	6377		1	1	1	1	1	1	1	7				other enzyme activity	chloroplast	other biological processes	gnl|Arath7|AT1G31170	ATSRX, SRX, AtSRX	parB-like nuclease domain-containing protein
6618	6397		1	1	1	1	1	1	1	7				other molecular functions	chloroplast	other biological processes	gnl|Arath7|AT5G63040		similar to unknown protein [Arabidopsis thaliana] (TAIR:AT1G48460.1); similar to hypothetical protein MtrDRAFT_AC124952g33v1 [Medicago truncatula] (GB:ABE93586.1)
6621	6403	1	1	1	1	1	1	1	1	8	Similar to CCS1			other molecular functions	chloroplast	other metabolic processes	gnl|Arath7|AT1G49380		cytochrome c biogenesis protein family
6629	6475		1	1	1	1	1	1	1	7				other molecular functions		other biological processes	gnl|Arath7|AT2G03420		similar to expressed protein [Oryza sativa (japonica cultivar-group)] (GB:ABF94594.1)
6631	6482		1	1	1	1	1		1	6				other molecular functions		other biological processes	gnl|Arath7|AT2G04790		similar to conserved hypothetical protein [Medicago truncatula] (GB:ABE79920.1)
6636	6503		1	1	1	1	1	1	1	7				other enzyme activity		electron transport or energy pathways	gnl|Arath7|AT2G22650		FAD-dependent oxidoreductase family protein
6638	6509		1	1	1	1	1	1	1	7				other molecular functions	chloroplast	other biological processes	gnl|Arath7|AT2G26340		similar to expressed protein [Oryza sativa (japonica cultivar-group)] (GB:ABF94264.1)
6646	6563		1	1	1	1	1	1	1	7				nucleic acid binding	chloroplast	other biological processes	gnl|Arath7|AT3G02820		zinc knuckle (CCHC-type) family protein
6651	6589		1	1	1	1	1	1	1	7				other molecular functions	other cellular components		gnl|Arath7|AT3G16990		TENA/THI-4 family protein
6652	6595		1	1	1	1	1	1	1	7				transferase activity	other membranes	other metabolic processes	gnl|Arath7|AT3G20480		tetraacyldisaccharide 4'-kinase family protein
6659	6629	1	1	1	1	1	1	1	1	8				kinase activity	mitochondria	other biological processes	gnl|Arath7|AT3G61080		fructosamine kinase family protein
6662	6639	1	1	1	1	1	1	1	1	8							gnl|Arath7|AT4G03200		similar to PREDICTED: similar to sperm protein SSP411 [Tribolium castaneum] (GB:XP_973977.1); similar to cold-induced thioredoxin domain-containing protein [Ammopiptanthus mongolicus] (GB:ABI97349.1); contains InterPro domain Six-hairpin glycosidase; (InterPro:IPR008928); contains InterPro domain Thioredoxin-like fold; (InterPro:IPR012336); contains InterPro domain Protein of unknown function DUF…
6674	6666		1	1	1	1	1	1	1	7	Acyl Lipid Metabolism Family-Secretory Phospholipase A2			other molecular functions	other cellular components	other biological processes	gnl|Arath7|AT4G29070		similar to hypothetical protein [Platanus x acerifolia] (GB:CAL07987.1); contains domain Phospholipase A2, PLA2 (SSF48619); contains domain no description (G3D.1.20.90.10)
6678	6679		1	1	1	1	1	1	1	7	Sulfurtransferasese / Rhodanese Family-AtStrIII			hydrolase activity		other metabolic processes	gnl|Arath7|AT5G03455	ARATH;CDC25, ACR2, CDC25	CDC25
6682	6689	1	1	1	1	1	1		1	7				other molecular functions	other cellular components	other biological processes	gnl|Arath7|AT5G10070		RNase L inhibitor protein-related
6685	6700		1	1	1	1	1	1	1	7					chloroplast	other biological processes	gnl|Arath7|AT5G19050		similar to unnamed protein product [Kluyveromyces lactis] (GB:XP_455602.1); similar to Os07g0211800 [Oryza sativa (japonica cultivar-group)] (GB:NP_001059175.1); contains InterPro domain Esterase/lipase/thioesterase; (InterPro:IPR000379); contains InterPro domain Protein of unknown function DUF1749; (InterPro:IPR013744)
6732	7056		1	1	1	1	1	1	1	7				other molecular functions	chloroplast	other biological processes	gnl|Arath7|AT2G36145		similar to Os01g0862200 [Oryza sativa (japonica cultivar-group)] (GB:NP_001044880.1)
6741	7105		1	1	1	1	1		1	6				other molecular functions	nucleus	other biological processes	gnl|Arath7|AT3G18165		similar to hypothetical protein [Oryza sativa (japonica cultivar-group)] (GB:BAD81183.1); contains InterPro domain Breast carcinoma amplified sequence 2; (InterPro:IPR008409)
6742	7114		1	1	1	1	1	1	1	7				other enzyme activity		other metabolic processes	gnl|Arath7|AT3G23490	CYN	CYN (CYANASE); cyanate hydratase
6748	7161		1	1	1	1	1	1	1	7				hydrolase activity	nucleus	other biological processes	gnl|Arath7|AT4G17760		damaged DNA binding / exonuclease
6755	7188		1	1	1	1	1	1	1	7					other cellular components	other biological processes	gnl|Arath7|AT4G35910		similar to Os12g0588900 [Oryza sativa (japonica cultivar-group)] (GB:NP_001067163.1); similar to hypothetical protein LOC614194 [Bos taurus] (GB:NP_001030521.1); contains domain no description (G3D.3.40.50.610); contains domain FAMILY NOT NAMED (PTHR20882); contains domain SUBFAMILY NOT NAMED (PTHR20882:SF1); contains domain Adenine nucleotide alpha hydrolases-like (SSF52402)
6765	7218		1	1	1	1	1	1	1	7				other enzyme activity		electron transport or energy pathways	gnl|Arath7|AT5G39940		oxidoreductase
6766	7223		1	1	1	1	1	1	1	7				other molecular functions	chloroplast	other biological processes	gnl|Arath7|AT5G48830		similar to unknown protein [Oryza sativa (japonica cultivar-group)] (GB:BAD22996.1)
6767	7227		1	1	1	1	1	1	1	7				other molecular functions	other cellular components	other biological processes	gnl|Arath7|AT5G51170		similar to Os02g0651000 [Oryza sativa (japonica cultivar-group)] (GB:NP_001047590.1); similar to unknown protein [Oryza sativa (japonica cultivar-group)] (GB:BAD26563.1); contains domain FAMILY NOT NAMED (PTHR13522); contains domain gb def: Arabidopsis thaliana genomic DNA, chromosome 5, P1 clone:MWD22 (Hypothetical pro (PTHR13522:SF1)
6768	7231		1	1	1	1	1		1	6				other molecular functions	other cellular components	other biological processes	gnl|Arath7|AT5G52980		similar to Os02g0225300 [Oryza sativa (japonica cultivar-group)] (GB:NP_001046340.1)
9424	5952	1	1	1	1	1	1	1	1	8				other enzyme activity		electron transport or energy pathways	gnl|Arath7|AT3G09580		amine oxidase family protein
9472	6741	1	1	1	1	1	1	1	1	8				other molecular functions	nucleus	other biological processes	gnl|Arath7|AT5G61330		rRNA processing protein-related
10024	4252	1	1	1	1	1	1	1	1	8				protein binding	other cellular components	DNA or RNA metabolism	gnl|Arath7|AT2G37560	ORC2, ATORC2	ATORC2/ORC2 (ORIGIN RECOGNITION COMPLEX SECOND LARGEST SUBUNIT); DNA replication origin binding / protein binding
10111	4679	1	1	1	1	1	1	1	1	8					chloroplast		gnl|Arath7|AT1G62250		similar to Os03g0744700 [Oryza sativa (japonica cultivar-group)] (GB:NP_001051239.1)
10141	4813	1	1	1	1	1	1		1	7				other molecular functions	nucleus	other metabolic processes	gnl|Arath7|AT3G13200		Cwf15 / Cwc15 cell cycle control family protein
10145	4826	1	1	1	1	1	1	1	1	8				other molecular functions	chloroplast	other biological processes	gnl|Arath7|AT3G26710		similar to Os11g0526200 [Oryza sativa (japonica cultivar-group)] (GB:NP_001067997.1); similar to unnamed protein product [Ostreococcus tauri] (GB:CAL53542.1)
10153	4852	2	1	1	1	1	1		1	8				protein binding	other cellular components	cell organization and biogenesis	gnl|Arath7|AT4G14147	ARPC4	ARPC4 (actin-related protein C4)
10171	4901		1	1	1	1	1	1	1	7				hydrolase activity	ER		gnl|Arath7|AT5G19130		GPI transamidase component family protein / Gaa1-like family protein
10188	4964		1	1	1	1	1	2	1	8				other enzyme activity		other metabolic processes	gnl|Arath7|AT1G02020		nitroreductase family protein
10194	5050	1	1	1	1	1	1	1	1	8				other molecular functions	other membranes	other biological processes	gnl|Arath7|AT1G10030	ERG28	ERG28 (ARABIDOPSIS HOMOLOG OF YEAST ERGOSTEROL28)
10204	5145	1	1	1	1	1	1	2	1	9	Acyl Lipid Metabolism Family-Plastidial Glycerol-Phosphate Acyltransferase			transferase activity	plastid	other metabolic processes	gnl|Arath7|AT1G32200	ACT1, ATS1	ATS1 (ACYLTRANSFERASE 1)
10214	5202	1	1	1	1	1	1	2	1	9				other molecular functions	other cellular components	other biological processes	gnl|Arath7|AT1G66510		AAR2 protein family
10225	5244	1	1	1	1	1	1	1	1	8				other molecular functions	chloroplast		gnl|Arath7|AT2G04360		similar to hypothetical protein alr4045 [Nostoc sp. PCC 7120] (GB:NP_488085.1); similar to Os08g0345400 [Oryza sativa (japonica cultivar-group)] (GB:NP_001061601.1)
10250	5364	1	1	1	1	1	1	1	1	8				hydrolase activity		other metabolic processes	gnl|Arath7|AT3G26085		CAAX amino terminal protease family protein
10270	5430	1	1	1	1	1	1	2	1	9							gnl|Arath7|AT4G27120		similar to DEAD box RNA helicase, putative [Arabidopsis thaliana] (TAIR:AT1G20920.1); similar to putative protein [Medicago truncatula] (GB:ABE91154.1); contains InterPro domain Winged helix repressor DNA-binding; (InterPro:IPR011991)
10272	5434		1	1	1	1	1		1	6				other molecular functions	chloroplast	other biological processes	gnl|Arath7|AT4G28025		similar to hypothetical protein MtrDRAFT_AC157348g23v1 [Medicago truncatula] (GB:ABE86435.1)
10288	5476	1	1	1	1	1	1	1	1	8	Glycosyltransferase Gene Families-Glycosyltransferase Family- 50			transferase activity		other cellular processes	gnl|Arath7|AT5G22130	PNT1	PNT1 (PEANUT 1); mannosyltransferase/ transferase, transferring glycosyl groups
10297	5504	1	1	1	1	1	1	1	1	8				other molecular functions	mitochondria	other biological processes	gnl|Arath7|AT5G51220		ubiquinol-cytochrome C chaperone family protein
10324	5659	1	1	1	1	1	1	2	1	9				other binding			gnl|Arath7|AT1G12470		Pep3/Vps18/deep orange family protein
10327	5695	1	1	1	1	1	1	1	1	8				other molecular functions	mitochondria	other metabolic processes	gnl|Arath7|AT1G19140		similar to PREDICTED: similar to Coenzyme Q9 homolog (yeast) [Gallus gallus] (GB:XP_414002.1); similar to Os03g0405100 [Oryza sativa (japonica cultivar-group)] (GB:NP_001050328.1); contains InterPro domain RpsU-divergently transcribed; (InterPro:IPR012762); contains InterPro domain COQ9; (InterPro:IPR013718)
10330	5722		1	1	1	1	1	1	1	7				DNA or RNA binding	nucleus	other metabolic processes	gnl|Arath7|AT1G28560	SRD2	SRD2 (SHOOT REDIFFERENTIATION DEFECTIVE 2); DNA binding
10340	5779	1	1	1	1	1	1	1	1	8				DNA or RNA binding		other biological processes	gnl|Arath7|AT1G53120		RNA-binding S4 domain-containing protein
10365	5911	1	1	1	1	1	1	1	1	8				transferase activity	other cellular components	other metabolic processes	gnl|Arath7|AT2G40570		initiator tRNA phosphoribosyl transferase family protein
10372	5936	1	1	1	1	1	1	1	1	8				other enzyme activity	mitochondria	electron transport or energy pathways	gnl|Arath7|AT3G03100		NADH:ubiquinone oxidoreductase family protein
10377	5969	1	1	1	1	1	1	1	1	8				other molecular functions	chloroplast	other biological processes	gnl|Arath7|AT3G17930		similar to unnamed protein product [Ostreococcus tauri] (GB:CAL56506.1); similar to Os01g0805200 [Oryza sativa (japonica cultivar-group)] (GB:NP_001044558.1)
10384	6002	1	1	1	1	1	1		1	7				other molecular functions	other membranes	other biological processes	gnl|Arath7|AT3G59390		similar to expressed protein [Oryza sativa (japonica cultivar-group)] (GB:ABA92588.2); contains domain gb def: Hypothetical protein F25L23_250 (PTHR13481:SF1); contains domain FAMILY NOT NAMED (PTHR13481)
10390	6015	1	1	1	1	1	1	1	1	8				other molecular functions	other cellular components	other biological processes	gnl|Arath7|AT4G04614		similar to hypothetical protein MtrDRAFT_AC150981g16v1 [Medicago truncatula] (GB:ABE87143.1)
10393	6044	1	1	1	1	1	1	1	1	8				transferase activity	other cellular components	other metabolic processes	gnl|Arath7|AT4G31790		diphthine synthase, putative (DPH5)
10395	6051		1	1	1	1	1	1	1	7				hydrolase activity	chloroplast	other metabolic processes	gnl|Arath7|AT4G37510		ribonuclease III family protein
10400	6064	1	1	1	1	1	1	2	1	9					other membranes		gnl|Arath7|AT5G12130	PDE149	PDE149 (PIGMENT DEFECTIVE 149)
10409	6082	1	1	1	1	1	1	1	1	8				DNA or RNA binding	other cellular components	other metabolic processes	gnl|Arath7|AT5G25480	DNMT2	DNMT2 (DNA METHYLTRANSFERASE-2); DNA binding
10410	6087	1	1	1	1	1	1	1	1	8				hydrolase activity	other cellular components	other biological processes	gnl|Arath7|AT5G41150	ATRAD1, RAD1, UVH1	UVH1 (ULTRAVIOLET HYPERSENSITIVE 1)
10413	6099	1	1	1	1	1	1	1	1	8				other molecular functions		other biological processes	gnl|Arath7|AT5G51040		similar to Protein of unknown function DUF339 [Medicago truncatula] (GB:ABE80212.1); contains InterPro domain Protein of unknown function DUF339; (InterPro:IPR005631)
10437	6290	1	1	1	1	1	1	1	1	8				other molecular functions	other cellular components	other biological processes	gnl|Arath7|AT1G12650		similar to PREDICTED: hypothetical protein [Strongylocentrotus purpuratus] (GB:XP_783665.2); similar to Os09g0525200 [Oryza sativa (japonica cultivar-group)] (GB:NP_001063717.1); contains InterPro domain Protein of unknown function DUF947; (InterPro:IPR009292)
10443	6351		1	1	1	1	1	1	1	7							gnl|Arath7|AT1G26180		similar to Os02g0326000 [Oryza sativa (japonica cultivar-group)] (GB:NP_001046704.1); similar to unnamed protein product [Ostreococcus tauri] (GB:CAL54160.1)
10444	6370	1	1	1	1	1	1	1	1	8				DNA or RNA binding	other cellular components	other biological processes	gnl|Arath7|AT1G29850		double-stranded DNA-binding family protein
10445	6371	1	1	1	1	1	1		1	7				protein binding	other cellular components	other metabolic processes	gnl|Arath7|AT1G29990		prefoldin, putative
10451	6390	1	1	1	1	1	1	1	1	8				other molecular functions		other biological processes	gnl|Arath7|AT1G44920		similar to unknown protein [Oryza sativa (japonica cultivar-group)] (GB:AAO38479.1)
10459	6453		1	1	1	1	1	1	1	7				protein binding	other cellular components	cell organization and biogenesis	gnl|Arath7|AT1G71790		F-actin capping protein beta subunit family protein
10464	6474		1	1	1	1	1	1	1	7	Small Multidrug Resistance (SMR) Family			other molecular functions	chloroplast	other biological processes	gnl|Arath7|AT2G02590		similar to Putative small multi-drug export [Medicago truncatula] (GB:ABE82708.1); similar to Os03g0800500 [Oryza sativa (japonica cultivar-group)] (GB:NP_001051585.1); contains InterPro domain Putative small multi-drug export; (InterPro:IPR009577)
10473	6510	1	1	1	1	1	1	1	1	8				other enzyme activity	chloroplast	other metabolic processes	gnl|Arath7|AT2G26540	HEMD	HEMD; uroporphyrinogen-III synthase
10481	6532	1	1	1	1	1	1	1	1	8				other molecular functions	chloroplast	other biological processes	gnl|Arath7|AT2G36895		similar to Os03g0152600 [Oryza sativa (japonica cultivar-group)] (GB:NP_001048993.1); similar to expressed protein [Oryza sativa (japonica cultivar-group)] (GB:ABF94025.1)
10483	6541	1	1	1	1	1	1	1	1	8	Carbohydrate Esterase Gene Families-Carbohydrate Esterase Family 1			hydrolase activity	other cellular components	other biological processes	gnl|Arath7|AT2G41530		esterase, putative
10485	6546	1	1	1	1	1	1	1	1	8				other enzyme activity	mitochondria	response to abiotic or biotic stimulus	gnl|Arath7|AT2G43400	ETFQO	ETFQO (ELECTRON-TRANSFER FLAVOPROTEIN:UBIQUINONE OXIDOREDUCTASE); catalytic/ electron acceptor
10486	6551		1	1	1	1	1	1	1	7					other membranes		gnl|Arath7|AT2G46000		similar to conserved hypothetical protein [Medicago truncatula] (GB:ABE80176.1)
10487	6557	1	1	1	1	1	1	1	1	8				other molecular functions		other biological processes	gnl|Arath7|AT2G48070		similar to unnamed protein product [Ostreococcus tauri] (GB:CAL55449.1); similar to Os05g0404400 [Oryza sativa (japonica cultivar-group)] (GB:NP_001055503.1)
10498	6609		1	1	1	1	1	1	1	7				hydrolase activity	cytosol	other biological processes	gnl|Arath7|AT3G46200	ATNUDT9	ATNUDT9 (Arabidopsis thaliana Nudix hydrolase homolog 9); hydrolase
10500	6619		1	1	1	1	1	1	1	7				other molecular functions		other biological processes	gnl|Arath7|AT3G52860		similar to conserved hypothetical protein [Medicago truncatula] (GB:ABE94614.1); similar to Os05g0154900 [Oryza sativa (japonica cultivar-group)] (GB:NP_001054686.1)
10507	6669	1	1	1	1	1	1	1	1	8				hydrolase activity	other cellular components	other biological processes	gnl|Arath7|AT4G31150		endonuclease V family protein
10511	6680		1	1	1	1	1	1	1	7	Glycosyltransferase Gene Families-Glycosyltransferase Family- 30			transferase activity	mitochondria	other metabolic processes	gnl|Arath7|AT5G03770		3-deoxy-D-manno-octulosonic acid transferase-related
10512	6683	1	1	1	1	1	1		1	7				other molecular functions	other cellular components	other biological processes	gnl|Arath7|AT5G08320		similar to unknown protein [Oryza sativa (japonica cultivar-group)] (GB:BAD25105.1); contains domain gb def: Hypothetical protein F8L15_50 (PTHR15967:SF3); contains domain FAMILY NOT NAMED (PTHR15967)
10515	6691	1	1	1	1	1	1	1	1	8				other molecular functions	chloroplast	other biological processes	gnl|Arath7|AT5G10620		Identical to UPF0247 protein At5g10620 [Arabidopsis Thaliana] (GB:Q9LXB4); similar to OSJNBa0035M09.16 [Oryza sativa (japonica cultivar-group)] (GB:CAE02132.2); similar to conserved hypothetical protein [Candidatus Kuenenia stuttgartiensis] (GB:CAJ73530.1); similar to Os04g0606900 [Oryza sativa (japonica cultivar-group)] (GB:NP_001053804.1); contains InterPro domain Protein of unknown function DU…
10517	6696		1	1	1	1	1		1	6				other molecular functions	other cellular components	other biological processes	gnl|Arath7|AT5G14710		similar to conserved hypothetical protein [Medicago truncatula] (GB:ABE79809.1)
10522	6713		1	1	1	1	1	1	1	7				other molecular functions	other cellular components	other biological processes	gnl|Arath7|AT5G41190		similar to unnamed protein product; gene_id:MEE6.26 unknown protein [Medicago truncatula] (GB:ABE92144.1); contains domain RNA-BINDING PROTEIN NOB1 (PTHR12814)
10526	6720		1	1	1	1	1	1	1	7				other molecular functions	chloroplast	other biological processes	gnl|Arath7|AT5G48470		similar to expressed protein [Oryza sativa (japonica cultivar-group)] (GB:AAX94817.1)
10528	6723		1	1	1	1	1	1	1	7				other molecular functions	other cellular components	other biological processes	gnl|Arath7|AT5G49550		similar to hypothetical protein DDBDRAFT_0205421 [Dictyostelium discoideum AX4] (GB:XP_642335.1); similar to Os02g0190900 [Oryza sativa (japonica cultivar-group)] (GB:NP_001046154.1); contains domain gb def: Hypothetical protein (PTHR10668:SF1); contains domain PHYTOENE DEHYDROGENASE (PTHR10668)
10530	6733	1	1	1	1	1	1	1	1	8				other enzyme activity	other cellular components	other metabolic processes	gnl|Arath7|AT5G54080	HGO	HGO (HOMOGENTISATE 1,2-DIOXYGENASE); homogentisate 1,2-dioxygenase
10545	6902		1	1	1	1	1	1	1	7				other molecular functions	other membranes	other metabolic processes	gnl|Arath7|AT1G16040		similar to phosphatidylinositol glycan synthesis class F protein [Oryza sativa (japonica cultivar-group)] (GB:ABH07430.1); similar to Os03g0129000 [Oryza sativa (japonica cultivar-group)] (GB:NP_001048844.1); contains InterPro domain Phospho-ethanolamine N-methyltransferase; (InterPro:IPR009580)
10548	6932	1	1	1	1	1	1		1	7				other molecular functions	chloroplast	other biological processes	gnl|Arath7|AT1G28150		similar to Os04g0528100 [Oryza sativa (japonica cultivar-group)] (GB:NP_001053373.1)
10549	6946		1	1	1	1	1	1	1	7							gnl|Arath7|AT1G36310		similar to PREDICTED: similar to CG17807-PA [Rattus norve (GB:XP_001055538.1); similar to Os02g0750500 [Oryza sativa (japonica cultivar-group)] (GB:NP_001048132.1); contains InterPro domain SAM (and some other nucleotide) binding motif; (InterPro:IPR000051); contains InterPro domain Methyltransferase type 11; (InterPro:IPR013216); contains InterPro domain Generic methyltransferase; (InterPro:IPR0…
10550	6951		1	1	1	1	1	1	1	7				other molecular functions	other cellular components	other biological processes	gnl|Arath7|AT1G45150		similar to conserved hypothetical protein [Serratia proteamaculans 568] (GB:ZP_01534628.1); similar to Os07g0581300 [Oryza sativa (japonica cultivar-group)] (GB:NP_001060105.1)
10557	7023		1	1	1	1	1	1	1	7				other molecular functions	other cellular components	other biological processes	gnl|Arath7|AT2G01755		similar to Os03g0713200 [Oryza sativa (japonica cultivar-group)] (GB:NP_001051071.1); similar to hypothetical protein tsr2248 [Thermosynechococcus elongatus BP-1] (GB:NP_683038.1)
10559	7037		1	1	1	1	1	1	1	7				other molecular functions	other cellular components	other biological processes	gnl|Arath7|AT2G20495		similar to Os07g0458800 [Oryza sativa (japonica cultivar-group)] (GB:NP_001059571.1); similar to putative Serine/threonine-protein kinase [Oryza sativa (japonica cultivar-group)] (GB:BAC57842.1)
10563	7075		1	1	1	1	1		1	6				other molecular functions	other cellular components	other biological processes	gnl|Arath7|AT2G43110		similar to PREDICTED: hypothetical protein [Gallus gallus] (GB:XP_416600.2); similar to Os04g0348100 [Oryza sativa (japonica cultivar-group)] (GB:NP_001052520.1); similar to OSIGBa0130K07.7 [Oryza sativa (indica cultivar-group)] (GB:CAH66371.1)
10565	7081	1	1	1	1	1	1		1	7							gnl|Arath7|AT2G45695		similar to putative ubiquitin-related modifier [Oryza sativa (japonica cultivar-group)] (GB:BAC84286.1); similar to Os07g0466300 [Oryza sativa (japonica cultivar-group)] (GB:NP_001059588.1); contains domain MoaD/ThiS (SSF54285); contains domain SUBFAMILY NOT NAMED (PTHR14986:SF3); contains domain FAMILY NOT NAMED (PTHR14986)
10568	7084		1	1	1	1	1	1	1	7	Not56-like protei			other enzyme activity	ER		gnl|Arath7|AT2G47760		ALG3 family protein
10572	7097		1	1	1	1	1	1	1	7				hydrolase activity	other cellular components	other biological processes	gnl|Arath7|AT3G12040		DNA-3-methyladenine glycosylase (MAG)
10574	7100		1	1	1	1	1	1	1	7				other molecular functions	other cellular components	other biological processes	gnl|Arath7|AT3G14910		similar to Os09g0315800 [Oryza sativa (japonica cultivar-group)] (GB:NP_001062848.1); similar to PREDICTED: similar to rGAP-iso [Gallus gallus] (GB:XP_419406.2); contains InterPro domain WD40-like; (InterPro:IPR011046)
10578	7121		1	1	1	1	1	1	1	7				DNA or RNA binding	plastid	other biological processes	gnl|Arath7|AT3G48500	PDE312, PTAC10	PDE312/PTAC10 (PIGMENT DEFECTIVE 312)
10579	7123	1	1	1	1	1	1		1	7				other molecular functions	other membranes	other biological processes	gnl|Arath7|AT3G51610		similar to Os05g0168400 [Oryza sativa (japonica cultivar-group)] (GB:NP_001054754.1)
10591	7169		1	1	1	1	1		1	6				other molecular functions	other cellular components	other biological processes	gnl|Arath7|AT4G25315		similar to hypothetical protein MtrDRAFT_AC126006g16v2 [Medicago truncatula] (GB:ABE94432.1)
10592	7172		1	1	1	1	1	1	1	7				DNA or RNA binding	chloroplast	other metabolic processes	gnl|Arath7|AT4G26370		antitermination NusB domain-containing protein
10593	7175		1	1	1	1	1	1	1	7					chloroplast	other biological processes	gnl|Arath7|AT4G27390		similar to Os05g0502500 [Oryza sativa (japonica cultivar-group)] (GB:NP_001055975.1); similar to hypothetical protein CYB_2286 [Synechococcus sp. JA-2-3B'a(2-13)] (GB:YP_478490.1)
10597	7181		1	1	1	1	1	1	1	7				structural molecule activity	ribosome	other metabolic processes	gnl|Arath7|AT4G31460		ribosomal protein L28 family protein
10602	7199		1	1	1	1	1	1	1	7				other molecular functions	other cellular components	other biological processes	gnl|Arath7|AT5G06830		Identical to CDK5RAP3-like protein [Arabidopsis Thaliana] (GB:Q9FG23); similar to Os06g0320100 [Oryza sativa (japonica cultivar-group)] (GB:NP_001057510.1); similar to CDK5 regulatory subunit associated protein 3 [Mus musculus] (GB:NP_084524.1); contains InterPro domain Protein of unknown function DUF773; (InterPro:IPR008491)
10604	7214		1	1	1	1	1	1	1	7				other binding	other cellular components	other biological processes	gnl|Arath7|AT5G22820		binding
10647	7545		1	1	1	1	1		1	6					other cellular components		gnl|Arath7|AT1G79260		Identical to Uncharacterized protein At1g79260 [Arabidopsis Thaliana] (GB:O64527); similar to hypothetical protein MBP_91N22.4 [Musa balbisiana] (GB:ABF70108.1); contains domain FAMILY NOT NAMED (PTHR15854); contains domain gb def: YUP8H12R.14 protein (At1g79260/YUP8H12R_40) (PTHR15854:SF5)
10675	7705		1	1	1	1	1		1	6						other biological processes	gnl|Arath7|AT5G42765		similar to unknown protein [Oryza sativa (japonica cultivar-group)] (GB:AAP68897.1); similar to Os03g0774400 [Oryza sativa (japonica cultivar-group)] (GB:NP_001051422.1); similar to expressed protein [Oryza sativa (japonica cultivar-group)] (GB:ABF99113.1); contains InterPro domain Twin-arginine translocation pathway signal; (InterPro:IPR006311)
6	4799	1	2	1	1	1	1	2	1	10				hydrolase activity	nucleus	other biological processes	gnl|Arath7|AT3G05210	UVR7, ERCC1	ERCC1 (UV REPAIR DEFICIENT 7)
7	5571		2	1	1	1	1	1	1	8				other molecular functions	mitochondria		gnl|Arath7|AT4G35850		pentatricopeptide (PPR) repeat-containing protein
9	4979	1	2	1	1	1	1	1	1	9					chloroplast		gnl|Arath7|AT3G18480		CCAAT displacement protein-related / CDP-related
11	5588	1	2	1	1	1	1	1	1	9				nucleotide binding	plasma membrane	other biological processes	gnl|Arath7|AT3G21540		transducin family protein / WD-40 repeat family protein
27	2617	1	2	1	1	1	1	2	1	10				other molecular functions	other cellular components	other biological processes	gnl|Arath7|AT5G48020		similar to hypothetical protein DDBDRAFT_0189346 [Dictyostelium discoideum AX4] (GB:XP_647101.1); similar to Os02g0717500 [Oryza sativa (japonica cultivar-group)] (GB:NP_001047933.1); contains domain no description (G3D.3.50.60.10); contains domain Clavaminate synthase-like (SSF51197); contains domain FE(II)/ ASCORBATE OXIDASE SUPERFAMILY (PTHR10209)
48	5130	1	2	1	1	1	1	1	1	9				other molecular functions	chloroplast	other biological processes	gnl|Arath7|AT1G52590		similar to RNase H domain-containing protein [Arabidopsis thaliana] (TAIR:AT1G24090.1); similar to Putative thiol-disulphide oxidoreductase DCC [Medicago truncatula] (GB:ABD28717.1); contains InterPro domain Putative thiol-disulphide oxidoreductase DCC; (InterPro:IPR007263)
168	5673		2	1	1	1	1	1	1	8			SET	other molecular functions	nucleus	other biological processes	gnl|Arath7|AT5G14260		SET domain-containing protein
190	4690		2	1	1	1	1	1	1	8				DNA or RNA binding	chloroplast	cell organization and biogenesis	gnl|Arath7|AT3G24320	MSH1, CHM1, ATMSH1, CHM	CHM (CHLOROPLAST MUTATOR); ATP binding / damaged DNA binding
209	4477	1	2	1	1	1	1	1	1	9				other enzyme activity	chloroplast	other cellular processes	gnl|Arath7|AT3G06730		thioredoxin family protein
210	4487	1	2	1	1	1	1	1	1	9				other enzyme activity		other biological processes	gnl|Arath7|AT4G25290		deoxyribodipyrimidine photolyase family protein / DNA photolyase family protein
323	3737	1	2	1	1	1	1	1	1	9				other enzyme activity	other cellular components	other cellular processes	gnl|Arath7|AT2G18040	PIN1AT	PIN1AT (parvulin 1At)
328	4023		2	1	1	1	1	1	1	8				DNA or RNA binding	chloroplast	other metabolic processes	gnl|Arath7|AT3G13180		NOL1/NOP2/sun family protein / antitermination NusB domain-containing protein
337	4756	1	2	1	1	1	1	1	1	9				hydrolase activity	other cellular components	other metabolic processes	gnl|Arath7|AT5G64370	BETA-UP	BETA-UP (BETA-UREIDOPROPIONASE); beta-ureidopropionase
372	5664	1	2	1	1	1	1		1	8				DNA or RNA binding	chloroplast	response to abiotic or biotic stimulus	gnl|Arath7|AT3G23700		S1 RNA-binding domain-containing protein
393	5735		2	1	1	1	1	1	1	8	Glycoside Hydrolase Gene Families-Glycoside Hydrolase Family 35			hydrolase activity	other cellular components	other metabolic processes	gnl|Arath7|AT1G72990		glycosyl hydrolase family 35 protein
448	5786		2	1	1	1	1	1	1	8				other enzyme activity	other membranes	other metabolic processes	gnl|Arath7|AT1G56345		pseudouridine synthase family protein
719	6254		2	1	1	1	1	1	1	8				nucleotide binding	chloroplast	other biological processes	gnl|Arath7|AT4G02790		GTP-binding family protein
726	4800		2	1	1	1	1	2	1	9				other binding	other membranes		gnl|Arath7|AT3G06530		BAP28-related
867	6105	1	2	1	1	1	1	1	1	9				other molecular functions	other cellular components	other biological processes	gnl|Arath7|AT5G59140		SKP1 family protein
897	5141	1	2	1	1	1	1	1	1	9				transferase activity	other membranes	other metabolic processes	gnl|Arath7|AT5G52560		UDP-N-acetylglucosamine pyrophosphorylase-related
916	5323	1	2	1	1	1	1	1	1	9				hydrolase activity	chloroplast	other metabolic processes	gnl|Arath7|AT3G52180	ATPTPKIS1, DSP4, SEX4	SEX4 (STARCH-EXCESS 4); oxidoreductase/ polysaccharide binding / protein tyrosine/serine/threonine phosphatase
916	5503		2	1	1	1	1	1	1	8				other molecular functions	chloroplast	other biological processes	gnl|Arath7|AT5G51020		similar to Protein of unknown function DUF1001 [Medicago truncatula] (GB:ABE80209.1); contains InterPro domain Protein of unknown function DUF1001; (InterPro:IPR010404)
926	5319		2	1	1	1	1	1	1	8				hydrolase activity		other metabolic processes	gnl|Arath7|AT5G14580		polyribonucleotide nucleotidyltransferase, putative
949	4538	1	2	1	1	1	1	1	1	9				other enzyme activity	chloroplast	other metabolic processes	gnl|Arath7|AT3G06950		tRNA pseudouridine synthase family protein
1073	5621		2	1	1	1	1	1	1	8				other enzyme activity	other cytoplasmic components	other biological processes	gnl|Arath7|AT4G09010	APX4	APX4 (ASCORBATE PEROXIDASE 4); peroxidase
1083	5209		2	1	1	1	1	1	1	8				hydrolase activity	other cellular components	other metabolic processes	gnl|Arath7|AT1G67690		peptidase M3 family protein / thimet oligopeptidase family protein
1200	3697		2	1	1	1	1	1	1	8				hydrolase activity	cell wall	other metabolic processes	gnl|Arath7|AT1G15390	PDF1A	PDF1A (PEPTIDE DEFORMYLASE 1A); peptide deformylase
1221	5025	2	2	1	1	1	1	1	1	10				other enzyme activity	chloroplast	other metabolic processes	gnl|Arath7|AT1G57770		amine oxidase family
1524	2945	2	2	1	1	1	1	1	1	10				other molecular functions	other membranes	other biological processes	gnl|Arath7|AT3G01720		similar to unknown protein [Arabidopsis thaliana] (TAIR:AT5G13500.3); similar to Os01g0904500 [Oryza sativa (japonica cultivar-group)] (GB:NP_001045124.1); similar to unnamed protein product [Ostreococcus tauri] (GB:CAL50270.1); contains domain Nucleotide-diphospho-sugar transferases (SSF53448)
1557	4588	2	2	1	1	1	1	1	1	10				other binding	chloroplast	other metabolic processes	gnl|Arath7|AT5G13410		immunophilin / FKBP-type peptidyl-prolyl cis-trans isomerase family protein
1679	4121	1	2	1	1	1	1	2	1	10				protein binding	other cellular components	other biological processes	gnl|Arath7|AT1G31730		epsilon-adaptin, putative
1984	3675		2	1	1	1	1	5	1	12				hydrolase activity	other cellular components	other metabolic processes	gnl|Arath7|AT1G73960		membrane alanyl aminopeptidase
2221	5383	1	2	1	1	1	1	1	1	9				transferase activity	nucleus	transcription	gnl|Arath7|AT3G52090	ATRPB13.6	ATRPB13.6 (Arabidopsis thaliana RNA polymerase II 13.6 kDa subunit); DNA binding / DNA-directed RNA polymerase
2331	3756	2	2	1	1	1	1	1	1	10				hydrolase activity		other metabolic processes	gnl|Arath7|AT1G66520	PDE194	PDE194 (PIGMENT DEFECTIVE 194); formyltetrahydrofolate deformylase/ hydroxymethyl-, formyl- and related transferase
2348	5681	1	2	1	1	1	1	1	1	9				other enzyme activity		other metabolic processes	gnl|Arath7|AT5G57040		lactoylglutathione lyase family protein / glyoxalase I family protein
2390	5835	1	2	1	1	1	1	1	1	9				nucleotide binding	chloroplast	developmental processes	gnl|Arath7|AT3G12080	EMB2738	EMB2738 (EMBRYO DEFECTIVE 2738); GTP binding
2434	6459		2	1	1	1	1	1	1	8				structural molecule activity	cytosol	other metabolic processes	gnl|Arath7|AT3G49080		ribosomal protein S9 family protein
2436	4598	1	2	1	1	1	1	1	1	9				transferase activity	mitochondria		gnl|Arath7|AT5G57300		UbiE/COQ5 methyltransferase family protein
2525	4887	1	2	1	1	1	1	1	1	9				other molecular functions	other cellular components	other biological processes	gnl|Arath7|AT5G11980		conserved oligomeric Golgi complex component-related / COG complex component-related
2551	4694		2	1	1	1	1	1	1	8				protein binding	other intracellular components	other cellular processes	gnl|Arath7|AT1G77320	MEI1	MEI1 (MEIOSIS DEFECTIVE 1); transcription coactivator
2555	6027		2	1	1	1	1	2	1	9				other enzyme activity	other membranes	other metabolic processes	gnl|Arath7|AT4G18270	ATTRANS11	ATTRANS11 (Arabidopsis thaliana translocase 11); catalytic
2613	5940		2	1	1	1	1	1	1	8						other biological processes	gnl|Arath7|AT3G05480		cell cycle checkpoint control protein family
2636	6594		2	1	1	1	1	1	1	8				other molecular functions	chloroplast	other biological processes	gnl|Arath7|AT3G19900		similar to hypothetical protein [Oryza sativa (japonica cultivar-group)] (GB:BAD22944.1)
2970	5609		2	1	1	1	1	1	1	8				protein binding		other biological processes	gnl|Arath7|AT3G28880		ankyrin repeat family protein
3122	4781		2	1	1	1	1	1	1	8				other molecular functions	nucleus	other metabolic processes	gnl|Arath7|AT2G42780		similar to Os08g0169600 [Oryza sativa (japonica cultivar-group)] (GB:NP_001061087.1); similar to predicted protein [Coprinopsis cinerea okayama7#130] (GB:EAU88783.1); contains InterPro domain RNA polymerase II transcription factor SIII subunit A; (InterPro:IPR010684)
3210	6310		2	1	1	1	1	1	1	8	AtMRS2			transporter activity	other membranes	transport	gnl|Arath7|AT5G22830	GMN10, ATMGT10	GMN10 (Arabidopsis thaliana Mg transporter 10)
3317	5226	1	2	1	1	1	1	1	1	9				other enzyme activity	chloroplast	other metabolic processes	gnl|Arath7|AT5G18660	PCB2, DVR	DVR (PALE-GREEN AND CHLOROPHYLL B REDUCED 2); 3,8-divinyl protochlorophyllide a 8-vinyl reductase
3328	6655		2	1	1	1	1	1	1	8				hydrolase activity		other metabolic processes	gnl|Arath7|AT4G20070	ATAAH	ATAAH (ARABIDOPSIS THALIANA ALLANTOATE AMIDOHYDROLASE); allantoate deiminase/ metallopeptidase
3330	6194		2	1	1	1	1	1	1	8	GST superfamily-Tetrachlorohydroquinone dehalogenase-like family					other metabolic processes	gnl|Arath7|AT1G77290		tetrachloro-p-hydroquinone reductive dehalogenase-related
3332	5705		2	1	1	1	1	1	1	8				transferase activity	other cellular components	developmental processes	gnl|Arath7|AT2G21710	EMB2219	EMB2219 (EMBRYO DEFECTIVE 2219); transferase
3379	4777	1	2	1	1	1	1	1	1	9				other binding	other intracellular components	other biological processes	gnl|Arath7|AT3G17611		rhomboid family protein / zinc finger protein-related
3490	6513		2	1	1	1	1	1	1	8					other cellular components		gnl|Arath7|AT5G41850		similar to Os05g0214400 [Oryza sativa (japonica cultivar-group)] (GB:NP_001054927.1); similar to hypothetical protein [Oryza sativa (japonica cultivar-group)] (GB:AAT47105.1); contains InterPro domain Esterase/lipase/thioesterase; (InterPro:IPR000379)
3564	6008		2	1	1	1	1	1	1	8				other molecular functions	other cellular components	other biological processes	gnl|Arath7|AT3G63290		similar to unknown protein [Arabidopsis thaliana] (TAIR:AT4G13400.1); similar to conserved hypothetical protein [Medicago truncatula] (GB:ABE80295.1); contains domain no description (G3D.3.50.60.10); contains domain Clavaminate synthase-like (SSF51197); contains domain FE(II)/ ASCORBATE OXIDASE SUPERFAMILY (PTHR10209)
3650	5808		2	1	1	1	1	1	1	8				hydrolase activity		other metabolic processes	gnl|Arath7|AT5G20660		24 kDa vacuolar protein, putative
3692	6354	1	2	1	1	1	1		1	8						other metabolic processes	gnl|Arath7|AT1G26640		aspartate/glutamate/uridylate kinase family protein
3804	5341	1	2	1	1	1	1	1	1	9				other molecular functions	chloroplast	other biological processes	gnl|Arath7|AT5G21920		YGGT family protein
3844	5056	1	2	1	1	1	1	1	1	9						other biological processes	gnl|Arath7|AT5G03905		hesB-like domain-containing protein
3984	4893	2	2	1	1	1	1	1	1	10				other enzyme activity	other cytoplasmic components	other metabolic processes	gnl|Arath7|AT5G14800	AT-P5R, P5CR	P5CR (PYRROLINE-5- CARBOXYLATE (P5C) REDUCTASE); pyrroline-5-carboxylate reductase
3986	5478	1	2	1	1	1	1	1	1	9				structural molecule activity	ribosome	other metabolic processes	gnl|Arath7|AT5G54600		50S ribosomal protein L24, chloroplast (CL24)
4023	5510	1	2	1	1	1	1	1	1	9				other enzyme activity		other metabolic processes	gnl|Arath7|AT5G55220		trigger factor type chaperone family protein
4041	5805		2	1	1	1	1	1	1	8				other molecular functions	chloroplast	other biological processes	gnl|Arath7|AT1G65230		similar to hypothetical protein MtrDRAFT_AC148171g2v1 [Medicago truncatula] (GB:ABE89789.1)
4063	6075		2	1	1	1	1	1	1	8				other molecular functions	nucleus	other metabolic processes	gnl|Arath7|AT5G20600		similar to unknown [Oryza sativa (japonica cultivar-group)] (GB:AAL87179.1); contains InterPro domain Nucleolar, Nop52; (InterPro:IPR010301)
5073	5717		2	1	1	1	1	1	1	8			NAC	other molecular functions	other cellular components	other biological processes	gnl|Arath7|AT5G16610		similar to No apical meristem protein, expressed [Oryza sativa (japonica cultivar-group)] (GB:ABF94699.1); similar to Os03g0221300 [Oryza sativa (japonica cultivar-group)] (GB:NP_001049412.1); similar to Hypothetical protein [Oryza sativa (japonica cultivar-group)] (GB:AAN05323.1)
5636	6436	1	2	1	1	1	1		1	8				other molecular functions	other cellular components	other biological processes	gnl|Arath7|AT1G61780		postsynaptic protein-related
5655	5750		2	1	1	1	1	1	1	8	Core Cell Cycle Genes			transferase activity	nucleus	other cellular processes	gnl|Arath7|AT5G27620	CYCH;1	CYCH;1 (CYCLIN H;1); cyclin-dependent protein kinase/ protein binding / protein kinase
6021	5294	1	2	1	1	1	1	1	1	9					chloroplast	developmental processes	gnl|Arath7|AT2G34860	EDA3	EDA3 (embryo sac development arrest 3)
6080	4441	1	2	1	1	1	1	2	1	10				other enzyme activity	chloroplast	other metabolic processes	gnl|Arath7|AT1G01290	CNX3	CNX3 (COFACTOR OF NITRATE REDUCTASE AND XANTHINE DEHYDROGENASE 3); catalytic
6242	4683		2	1	1	1	1	1	1	8				other molecular functions	other cellular components	other biological processes	gnl|Arath7|AT5G27400		similar to unknown protein [Arabidopsis thaliana] (TAIR:AT1G73320.1); similar to hypothetical protein MtrDRAFT_AC150244g5v1 [Medicago truncatula] (GB:ABD32378.1); similar to Os05g0143200 [Oryza sativa (japonica cultivar-group)] (GB:NP_001054614.1); contains domain no description (G3D.3.40.50.150); contains domain S-adenosyl-L-methionine-dependent methyltransferases (SSF53335); contains domain UNC…
6277	5255	1	2	1	1	1	1	1	1	9				structural molecule activity	ribosome	other metabolic processes	gnl|Arath7|AT5G40950		50S ribosomal protein L27, chloroplast, putative (RPL27)
6334	4546	1	2	1	1	1	1	1	1	9				other molecular functions	chloroplast	other biological processes	gnl|Arath7|AT1G10830		sodium symporter-related
6349	4653		2	1	1	1	1	2	1	9				other molecular functions	other cellular components		gnl|Arath7|AT1G50120		similar to Os06g0618600 [Oryza sativa (japonica cultivar-group)] (GB:NP_001058085.1); similar to E set domain-containing protein [Dictyostelium discoideum AX4] (GB:XP_642605.1); contains InterPro domain RNA polymerase subunit, RPB5/RPB6-like; (InterPro:IPR009026)
6364	4705	1	2	1	1	1	1	1	1	9				other molecular functions	Golgi apparatus	transport	gnl|Arath7|AT1G73430		sec34-like family protein
6390	6728		2	1	1	1	1	1	1	8				other binding		other metabolic processes	gnl|Arath7|AT5G52190		sugar isomerase (SIS) domain-containing protein
6503	5687		2	1	1	1	1	2	1	9					other cellular components	other biological processes	gnl|Arath7|AT1G16650		similar to Os12g0610500 [Oryza sativa (japonica cultivar-group)] (GB:NP_001067247.1); similar to PREDICTED: similar to CG2906-PB, isoform B [Apis mellifera] (GB:XP_394150.3); contains InterPro domain SAM (and some other nucleotide) binding motif; (InterPro:IPR000051)
6596	6184		2	1	1	1	1	1	1	8				other molecular functions	other cellular components	other biological processes	gnl|Arath7|AT1G02330		similar to unknown protein [Arabidopsis thaliana] (TAIR:AT3G28770.1); similar to unnamed protein product [Tetraodon nigroviridis] (GB:CAF90174.1); similar to Os03g0374100 [Oryza sativa (japonica cultivar-group)] (GB:NP_001050211.1); contains InterPro domain Hepatocellular carcinoma-associated antigen 59; (InterPro:IPR010756)
6626	6442		2	1	1	1	1	1	1	8				structural molecule activity	ribosome	other metabolic processes	gnl|Arath7|AT1G64510		ribosomal protein S6 family protein
6630	6480		2	1	1	1	1	1	1	8	Glycosyltransferase Gene Families-Glycosyltransferase- Family 19			transferase activity		other metabolic processes	gnl|Arath7|AT2G04560		glycotransferase family protein 19
6632	6484		2	1	1	1	1	1	1	8				transferase activity	other cellular components	other metabolic processes	gnl|Arath7|AT2G05320		beta-1,2-N-acetylglucosaminyltransferase II
6645	6562	1	2	1	1	1	1		1	8				other enzyme activity	chloroplast	other metabolic processes	gnl|Arath7|AT3G02660		tRNA synthetase class I (W and Y) family protein
6647	6564		2	1	1	1	1		1	7					mitochondria		gnl|Arath7|AT3G03070		NADH-ubiquinone oxidoreductase-related
6653	6602		2	1	1	1	1	1	1	8				other molecular functions	other cellular components	other biological processes	gnl|Arath7|AT3G27050		similar to expressed protein [Oryza sativa (japonica cultivar-group)] (GB:ABA93800.1)
9380	4035	2	2	1	1	1	1	1	1	10				hydrolase activity	other cellular components	other biological processes	gnl|Arath7|AT5G26040	HDA2	HDA2 (histone deacetylase 2); histone deacetylase
9789	2915	2	2	1	1	1	1	3	1	12				other enzyme activity	chloroplast	other metabolic processes	gnl|Arath7|AT1G50170		sirohydrochlorin ferrochelatase
9916	3669		2	1	1	1	1	1	1	8	Glycoside Hydrolase Gene Families-Glycoside Hydrolase Family 1			hydrolase activity	other cellular components	other metabolic processes	gnl|Arath7|AT1G09010		glycoside hydrolase family 2 protein
10131	4762		2	1	1	1	1	1	1	8				other molecular functions	other membranes	other metabolic processes	gnl|Arath7|AT2G31490		similar to Os01g0750800 [Oryza sativa (japonica cultivar-group)] (GB:NP_001044256.1); similar to unknown protein [Oryza sativa (japonica cultivar-group)] (GB:BAB63534.1)
10157	4868	1	2	1	1	1	1	1	1	9				other enzyme activity	chloroplast	other cellular processes	gnl|Arath7|AT4G35760		electron carrier/ protein disulfide oxidoreductase
10197	5089		2	1	1	1	1	1	1	8					chloroplast		gnl|Arath7|AT1G15980		similar to Os08g0276100 [Oryza sativa (japonica cultivar-group)] (GB:NP_001061432.1); similar to COG0859: ADP-heptose:LPS heptosyltransferase [Nostoc punctiforme PCC 73102] (GB:ZP_00111141.1); contains domain UDP-Glycosyltransferase/glycogen phosphorylase (SSF53756)
10222	5223		2	1	1	1	1	1	1	8				other molecular functions	other cellular components	other biological processes	gnl|Arath7|AT1G73350		similar to Os02g0637900 [Oryza sativa (japonica cultivar-group)] (GB:NP_001047530.1); similar to conserved hypothetical protein [Medicago truncatula] (GB:ABE81144.1)
10321	5625		2	1	1	1	1		1	7				other molecular functions	mitochondria	other biological processes	gnl|Arath7|AT1G08480		similar to hypothetical protein 13 [Plantago major] (GB:CAJ34821.1)
10360	5890	1	2	1	1	1	1	1	1	9				protein binding	other membranes	other metabolic processes	gnl|Arath7|AT2G31440		protein binding
10373	5942	1	2	1	1	1	1	1	1	9	C2H2 Transcription Factor Family			other binding	nucleus	other biological processes	gnl|Arath7|AT3G05760		nucleic acid binding / zinc ion binding
10376	5948	1	2	1	1	1	1	1	1	9				other molecular functions	other cellular components	other biological processes	gnl|Arath7|AT3G09085		similar to unknown protein [Oryza sativa (japonica cultivar-group)] (GB:AAP06841.1)
10392	6038	1	2	1	1	1	1	1	1	9				other molecular functions	other cellular components	other metabolic processes	gnl|Arath7|AT4G28660	PSB28	photosystem II reaction centre W (PsbW) family protein
10397	6058	2	2	1	1	1	1		1	9				hydrolase activity	other cellular components	other metabolic processes	gnl|Arath7|AT5G08170	EMB1873	EMB1873 (EMBRYO DEFECTIVE 1873); agmatine deiminase
10401	6067	1	2	1	1	1	1	1	1	9				other enzyme activity	mitochondria	other metabolic processes	gnl|Arath7|AT5G13050	5-FCL	5-FCL; 5-formyltetrahydrofolate cyclo-ligase
10452	6395		2	1	1	1	1	1	1	8				receptor binding or activity	other membranes	other biological processes	gnl|Arath7|AT1G48270	GCR1	GCR1 (G-PROTEIN-COUPLED RECEPTOR 1)
10467	6481	1	2	1	1	1	1		1	8				other enzyme activity	chloroplast	electron transport or energy pathways	gnl|Arath7|AT2G04700		ferredoxin thioredoxin reductase catalytic beta chain family protein
10496	6598		2	1	1	1	1	1	1	8				other binding		other biological processes	gnl|Arath7|AT3G22990		binding
67	4517	1	3	1	1	1	1	1	1	10				kinase activity	chloroplast	other metabolic processes	gnl|Arath7|AT4G27600		pfkB-type carbohydrate kinase family protein
263	5773		3	1	1	1	1	1	1	9				other molecular functions	other cellular components	other biological processes	gnl|Arath7|AT3G44380		similar to unknown protein [Arabidopsis thaliana] (TAIR:AT2G01080.1); similar to Os12g0119800 [Oryza sativa (japonica cultivar-group)] (GB:NP_001066015.1); similar to Os08g0558300 [Oryza sativa (japonica cultivar-group)] (GB:NP_001062493.1); contains InterPro domain Harpin-induced 1; (InterPro:IPR010847)
576	4323	2	3	1	1	1	1	2	1	12				other binding	mitochondria	other metabolic processes	gnl|Arath7|AT5G67220		nitrogen regulation family protein
799	2723	2	3	1	1	1	1	3	1	13				transferase activity	nucleus	DNA or RNA metabolism	gnl|Arath7|AT5G63960		DNA-directed DNA polymerase delta catalytic subunit, putative (POLD1)
948	3722	1	3	1	1	1	1	2	1	11					other cellular components	cell organization and biogenesis	gnl|Arath7|AT5G17410		tubulin family protein
1090	5047		3	1	1	1	1	1	1	9	Sulfurtransferasese / Rhodanese Family-AtStrIII			other molecular functions		other biological processes	gnl|Arath7|AT2G40760		rhodanese-like domain-containing protein
1251	5194	1	3	1	1	1	1	1	1	10				other enzyme activity	other cytoplasmic components	other metabolic processes	gnl|Arath7|AT1G63680	PDE316	PDE316 (PIGMENT DEFECTIVE EMBRYO); ATP binding / ligase
1697	5320	1	3	1	1	1	1	1	1	10				other enzyme activity	chloroplast	other metabolic processes	gnl|Arath7|AT5G10920		argininosuccinate lyase, putative / arginosuccinase, putative
2106	5030	1	3	1	1	1	1	1	1	10				structural molecule activity	ribosome	other metabolic processes	gnl|Arath7|AT1G07320	RPL4	RPL4 (ribosomal protein L4); structural constituent of ribosome
2595	5516	1	3	1	1	1	1	1	1	10				other molecular functions	chloroplast	other biological processes	gnl|Arath7|AT5G58250		similar to expressed protein [Oryza sativa (japonica cultivar-group)] (GB:ABF95764.1)
3641	5235	1	3	1	1	1	1	1	1	10				structural molecule activity	ribosome	other metabolic processes	gnl|Arath7|AT1G78630	EMB1473	EMB1473 (EMBRYO DEFECTIVE 1473); structural constituent of ribosome
3746	4760	1	3	1	1	1	1	1	1	10	TCP Transcription Factor Family	TCP		protein binding	other cellular components	other cellular processes	gnl|Arath7|AT2G30410	KIS	KIS (KIESEL); unfolded protein binding
5225	4334	1	3	1	1	1	1		1	9	Sulfurtransferasese / Rhodanese Family-AtStrII				chloroplast		gnl|Arath7|AT5G23060		similar to unknown protein [Arabidopsis thaliana] (TAIR:AT3G59780.1); similar to Rhodanese-like [Medicago truncatula] (GB:ABE85110.1); contains InterPro domain Rhodanese-like; (InterPro:IPR001763)
5338	4816		3	1	1	1	1	1	1	9				other binding	other membranes	other biological processes	gnl|Arath7|AT5G16210		HEAT repeat-containing protein
6309	4389	1	3	1	1	1	1	1	1	10				DNA or RNA binding	nucleus	other metabolic processes	gnl|Arath7|AT5G55760	SRT1	SRT1 (SIRTUIN 1); DNA binding
6490	5520	1	3	1	1	1	1	1	1	10				other molecular functions		other biological processes	gnl|Arath7|AT5G62140		similar to Os02g0677600 [Oryza sativa (japonica cultivar-group)] (GB:NP_001047728.1); similar to hypothetical protein PMN2A_1395 [Prochlorococcus marinus str. NATL2A] (GB:YP_292586.1)
9983	3942	1	3	1	1	1	1	2	1	11				hydrolase activity	cytosol	other metabolic processes	gnl|Arath7|AT5G60540	EMB2407, ATPDX2, PDX2	ATPDX2/EMB2407/PDX2 (PYRIDOXINE BIOSYNTHESIS 2); glutaminase/ glutamyl-tRNA(Gln) amidotransferase/ protein heterodimerization
10118	4692		3	1	1	1	1	1	1	9				other molecular functions		other biological processes	gnl|Arath7|AT1G66330		senescence-associated family protein
10169	4894	1	3	1	1	1	1	1	1	10				other binding			gnl|Arath7|AT5G15680		binding
10200	5114	1	3	1	1	1	1	1	1	10				other molecular functions	other cellular components	other biological processes	gnl|Arath7|AT1G21370		similar to H0315A08.13 [Oryza sativa (indica cultivar-group)] (GB:CAH67583.1)
10223	5224	1	3	1	1	1	1	1	1	10				other molecular functions		other biological processes	gnl|Arath7|AT1G73820		Ssu72-like family protein
7	4453		4	1	1	1	1	1	1	10	Glycosyltransferase Gene Families-Glycosyltransferase Family- 32			transferase activity	Golgi apparatus	other biological processes	gnl|Arath7|AT4G19900		glycosyl transferase-related
795	3497	1	4	1	1	1	1	2	1	12				transferase activity		other metabolic processes	gnl|Arath7|AT3G21300		RNA methyltransferase family protein
812	4037	1	4	1	1	1	1	1	1	11				other enzyme activity	chloroplast	other metabolic processes	gnl|Arath7|AT3G25660		glutamyl-tRNA(Gln) amidotransferase, putative
1142	4174	2	4	1	1	1	1	1	1	12				DNA or RNA binding		other biological processes	gnl|Arath7|AT1G65070		DNA mismatch repair MutS family protein
2249	3638	1	4	1	1	1	1	1	1	11				other enzyme activity	mitochondria	other metabolic processes	gnl|Arath7|AT5G58330		malate dehydrogenase (NADP), chloroplast, putative
2345	3340	1	4	1	1	1	1	1	1	11				transferase activity	chloroplast	other metabolic processes	gnl|Arath7|AT1G08490	ATSUFS, SUFS, ATCPNIFS, ATNFS2, CPNIFS	ATCPNIFS/ATNFS2/ATSUFS/CPNIFS/SUFS (CHLOROPLASTIC NIFS-LIKE CYSTEINE DESULFURASE); cysteine desulfurase/ selenocysteine lyase/ transaminase
3012	5090		4	1	1	1	1	1	1	10				transporter activity	other membranes	transport	gnl|Arath7|AT2G47830		cation efflux family protein / metal tolerance protein, putative (MTPc1)
657	3935	1	5	1	1	1	1	1	1	12				transferase activity	chloroplast	other metabolic processes	gnl|Arath7|AT5G40850	UPM1	UPM1 (UROPHORPHYRIN METHYLASE 1); uroporphyrin-III C-methyltransferase
4	3666		6	1	1	1	1	1	1	12				other molecular functions	other membranes	other biological processes	gnl|Arath7|AT1G52155		similar to This gene is cut off. [Medicago truncatula] (GB:ABE85564.1)
2044	3544	1	6	1	1	1	1	1	1	13				hydrolase activity	other membranes	other metabolic processes	gnl|Arath7|AT4G04955	ATALN	ATALN (ARABIDOPSIS ALLANTOINASE); allantoinase/ hydrolase
3328	2991	1	7	1	1	1	1	1	1	14				hydrolase activity	other membranes	other metabolic processes	gnl|Arath7|AT5G43600		N-carbamyl-L-amino acid hydrolase, putative
6	7217			1	1	1	1	1	1	6				other binding	other cellular components		gnl|Arath7|AT5G24670		hydrolase/ zinc ion binding
9	6835			1	1	1	1	1	1	6				other molecular functions	other cellular components	other biological processes	gnl|Arath7|AT5G25070		similar to unknown protein [Arabidopsis thaliana] (TAIR:AT5G16730.1); similar to Os08g0516000 [Oryza sativa (japonica cultivar-group)] (GB:NP_001062237.1); similar to hypothetical protein, conserved [Leishmania major] (GB:CAJ07774.1)
9	7358			1	1	1	1	1	1	6							gnl|Arath7|AT4G32190		centromeric protein-related
51	5620			1	1	1	1	1	1	6				other enzyme activity		other metabolic processes	gnl|Arath7|AT1G10310		short-chain dehydrogenase/reductase (SDR) family protein
152	7544			1	1	1	1	1	1	6				other binding	other cellular components	other biological processes	gnl|Arath7|AT5G63200		tetratricopeptide repeat (TPR)-containing protein
328	6243	1		1	1	1	1	1	1	7					other cellular components		gnl|Arath7|AT5G26180		NOL1/NOP2/sun family protein
470	7617			1	1	1	1	1	1	6				other binding	nucleus	cell organization and biogenesis	gnl|Arath7|AT3G17590	BSH	BSH (bushy growth)
680	6341			1	1	1	1	1	1	6			MYB-related	DNA or RNA binding	nucleus	cell organization and biogenesis	gnl|Arath7|AT2G33610	CHB2, ATSWI3B	ATSWI3B (Arabidopsis thaliana switching protein 3B); DNA binding
734	7571			1	1	1	1	1	1	6				other molecular functions		other biological processes	gnl|Arath7|AT2G26680		similar to Methyltransferase FkbM [Frankia sp. EAN1pec] (GB:ZP_00569541.1); similar to Os03g0566600 [Oryza sativa (japonica cultivar-group)] (GB:NP_001050505.1); contains InterPro domain Methyltransferase FkbM; (InterPro:IPR006342)
949	6915			1	1	1	1	1	1	6				other enzyme activity		other metabolic processes	gnl|Arath7|AT5G35400		tRNA pseudouridine synthase family protein
1047	7709			1	1	1	1	1	1	6				other molecular functions		other biological processes	gnl|Arath7|AT5G49800		similar to hypothetical protein LOC402943 [Danio rerio] (GB:NP_991209.1); similar to Os11g0245500 [Oryza sativa (japonica cultivar-group)] (GB:NP_001067602.1); contains InterPro domain Lipid-binding START; (InterPro:IPR002913)
1233	7485			1	1	1	1		1	5				other molecular functions	other cytoplasmic components	other metabolic processes	gnl|Arath7|AT1G33330		peptide chain release factor, putative
1557	5692	1		1	1	1	1	1	1	7				other binding	chloroplast	other metabolic processes	gnl|Arath7|AT4G26555		immunophilin / FKBP-type peptidyl-prolyl cis-trans isomerase family protein
1617	6955			1	1	1	1	1	1	6				other binding	other intracellular components		gnl|Arath7|AT2G17975		zinc finger (Ran-binding) family protein
1816	7392			1	1	1	1	1	1	6				other enzyme activity	other membranes		gnl|Arath7|AT1G07645		lactoylglutathione lyase family protein / glyoxalase I family protein
1955	7335			1	1	1	1		1	5				other molecular functions	other cellular components	other biological processes	gnl|Arath7|AT2G19270		similar to unnamed protein product [Ostreococcus tauri] (GB:CAL51685.1); similar to Os02g0175900 [Oryza sativa (japonica cultivar-group)] (GB:NP_001046059.1)
2212	6439	2		1	1	1	1	1	1	8				nucleic acid binding	other intracellular components	other biological processes	gnl|Arath7|AT1G63980		D111/G-patch domain-containing protein
2401	7228			1	1	1	1	1	1	6				other molecular functions	other cellular components	other biological processes	gnl|Arath7|AT5G52800		similar to PREDICTED: hypothetical protein [Rattus norve (GB:XP_001060721.1); similar to Os07g0467900 [Oryza sativa (japonica cultivar-group)] (GB:NP_001059594.1); similar to PREDICTED: hypothetical protein [Rattus norve (GB:XP_341434.3)
2553	7047			1	1	1	1	1	1	6					other cytoplasmic components		gnl|Arath7|AT5G23520		similar to Os04g0442100 [Oryza sativa (japonica cultivar-group)] (GB:NP_001052880.1); similar to P0076O17.10 [Oryza sativa (japonica cultivar-group)] (GB:CAE02512.1); contains InterPro domain Smr protein/MutS2 C-terminal; (InterPro:IPR002625)
2576	4828			1	1	1	1	2	1	7				other binding		other biological processes	gnl|Arath7|AT3G27670	RST1	RST1 (RESURRECTION1); binding
2593	5482			1	1	1	1	1	1	6				transporter activity	other cytoplasmic components	transport	gnl|Arath7|AT5G27395		protein translocase
2622	6211	1		1	1	1	1	1	1	7				protein binding	cytosol	other metabolic processes	gnl|Arath7|AT1G03760		prefoldin subunit family protein
2624	8154			1	1	1	1		1	5				other molecular functions	chloroplast	other biological processes	gnl|Arath7|AT5G41560		similar to Os03g0125700 [Oryza sativa (japonica cultivar-group)] (GB:NP_001048819.1); similar to expressed protein [Oryza sativa (japonica cultivar-group)] (GB:ABF93748.1)
3035	6889	1		1	1	1	1	1	1	7				other molecular functions		other biological processes	gnl|Arath7|AT5G01510		similar to unknown protein [Arabidopsis thaliana] (TAIR:AT3G45890.1); similar to Protein of unknown function DUF647 [Medicago truncatula] (GB:ABE84675.1); similar to Os01g0141600 [Oryza sativa (japonica cultivar-group)] (GB:NP_001041984.1); contains InterPro domain Protein of unknown function DUF647; (InterPro:IPR006968)
3275	6416	1		1	1	1	1	1	1	7				other molecular functions	other cellular components	other biological processes	gnl|Arath7|AT4G26750		hydroxyproline-rich glycoprotein family protein
3983	6681			1	1	1	1	2	1	7							gnl|Arath7|AT5G07400		forkhead-associated domain-containing protein / FHA domain-containing protein
4116	6660			1	1	1	1	1	1	6				other molecular functions	chloroplast	other biological processes	gnl|Arath7|AT4G24090		similar to unknown protein [Oryza sativa (japonica cultivar-group)] (GB:BAD33764.1); contains domain Metalloproteases ("zincins"), catalytic domain (SSF55486)
4150	7025			1	1	1	1		1	5				DNA or RNA binding		other biological processes	gnl|Arath7|AT2G03780		translin family protein
4150	7580			1	1	1	1	1	1	6				DNA or RNA binding	other cellular components	other biological processes	gnl|Arath7|AT2G37020		translin family protein
4169	7241			1	1	1	1	1	1	6				transporter activity	chloroplast	electron transport or energy pathways	gnl|Arath7|ATCG00130	ATPF	ATPase F subunit.
4213	7713			1	1	1	1	1	1	6				other molecular functions	other cellular components	other biological processes	gnl|Arath7|AT5G52290		similar to hypothetical protein [Oryza sativa (japonica cultivar-group)] (GB:BAD25234.1); similar to Os02g0642600 [Oryza sativa (japonica cultivar-group)] (GB:NP_001047556.1)
4257	8168			1	1	1	1		1	5				other molecular functions	other cellular components	other biological processes	gnl|Arath7|AT5G63000		similar to unnamed protein product [Ostreococcus tauri] (GB:CAL57827.1); similar to Os01g0271000 [Oryza sativa (japonica cultivar-group)] (GB:NP_001042705.1)
4895	6845			1	1	1	1	1	1	6				other binding	chloroplast	other biological processes	gnl|Arath7|AT3G17670		binding
5078	7367			1	1	1	1	1	1	6				other molecular functions		other biological processes	gnl|Arath7|AT1G03687		similar to COG3148: Uncharacterized conserved protein [Yersinia intermedia ATCC 29909] (GB:ZP_00833766.1); similar to Os06g0342600 [Oryza sativa (japonica cultivar-group)] (GB:NP_001057573.1); contains InterPro domain DTW; (InterPro:IPR005636)
5255	7455			1	1	1	1		1	5				protein binding	chloroplast		gnl|Arath7|AT5G21430		DNAJ heat shock N-terminal domain-containing protein
5300	7515			1	1	1	1	1	1	6				other binding			gnl|Arath7|AT3G16760		tetratricopeptide repeat (TPR)-containing protein
5318	6446			1	1	1	1	1	1	6				other molecular functions		other biological processes	gnl|Arath7|AT5G07380		similar to Cytokine, four-helical bundle [Medicago truncatula] (GB:ABE85653.1)
6123	7698			1	1	1	1	1	1	6						other biological processes	gnl|Arath7|AT5G25770		similar to Os06g0163200 [Oryza sativa (japonica cultivar-group)] (GB:NP_001056894.1); similar to unknown protein [Oryza sativa (japonica cultivar-group)] (GB:BAD67646.1); contains InterPro domain Esterase/lipase/thioesterase; (InterPro:IPR000379)
6144	5873	1		1	1	1	1	1	1	7				transferase activity	other cytoplasmic components	other metabolic processes	gnl|Arath7|AT2G21370		xylulose kinase, putative
6187	7699			1	1	1	1		1	5				other molecular functions	chloroplast	other biological processes	gnl|Arath7|AT5G27860		similar to unknown protein [Arabidopsis thaliana] (TAIR:AT5G53800.1); similar to vitellogenin, related [Medicago truncatula] (GB:ABE85691.1)
6351	6409	1		1	1	1	1	1	1	7				other molecular functions	Golgi apparatus	transport	gnl|Arath7|AT1G51160		synbindin, putative
6634	6492	1		1	1	1	1	1	1	7				other molecular functions	chloroplast	other biological processes	gnl|Arath7|AT2G17972		similar to conserved hypothetical protein [Medicago truncatula] (GB:ABE81091.1); similar to Os06g0715200 [Oryza sativa (japonica cultivar-group)] (GB:NP_001058582.1)
6754	7185			1	1	1	1	1	1	6				other enzyme activity	chloroplast	other metabolic processes	gnl|Arath7|AT4G32915		glutamyl-tRNA(Gln) amidotransferase
6760	7203			1	1	1	1	1	1	6							gnl|Arath7|AT5G11640		similar to Thioredoxin-like protein (ISS) [Ostreococcus tauri] (GB:CAL50184.1); similar to Os01g0200400 [Oryza sativa (japonica cultivar-group)] (GB:NP_001042316.1); contains InterPro domain Thioredoxin-like fold; (InterPro:IPR012336); contains InterPro domain Thioredoxin domain 2; (InterPro:IPR006663); contains InterPro domain Thioredoxin fold; (InterPro:IPR012335)
6832	7683	1		1	1	1	1		1	6				transferase activity	other cellular components	other metabolic processes	gnl|Arath7|AT5G03430		phosphoadenosine phosphosulfate (PAPS) reductase family protein
6838	7707			1	1	1	1	1	1	6				other molecular functions	chloroplast	other biological processes	gnl|Arath7|AT5G43750		similar to unknown protein [Oryza sativa (japonica cultivar-group)] (GB:BAD88171.1)
10398	6059			1	1	1	1	1	1	6				hydrolase activity	other cellular components	other metabolic processes	gnl|Arath7|AT5G10460		haloacid dehalogenase-like hydrolase family protein
10438	6303	1		1	1	1	1	1	1	7				other molecular functions	chloroplast		gnl|Arath7|AT1G14345		similar to hypothetical protein 9 [Ipomoea batatas] (GB:AAV88073.1); contains domain ALDO/KETO REDUCTASE (PTHR11732); contains domain ALDO/KETO REDUCTASE RELATED/NUCLEIC ACID BINDING (PTHR11732:SF1)
10558	7027	1		1	1	1	1	1	1	7				transferase activity		other metabolic processes	gnl|Arath7|AT2G04845		GCN5-related N-acetyltransferase (GNAT) family protein
10570	7093			1	1	1	1		1	5				other molecular functions	other cellular components	other biological processes	gnl|Arath7|AT3G07760		similar to Os12g0514600 [Oryza sativa (japonica cultivar-group)] (GB:NP_001066883.1); contains InterPro domain Sterile alpha motif-type; (InterPro:IPR013761); contains InterPro domain Sterile alpha motif SAM; (InterPro:IPR001660); contains InterPro domain Sterile alpha motif homology; (InterPro:IPR010993); contains InterPro domain Sterile alpha motif homology 2; (InterPro:IPR011510)
10582	7131			1	1	1	1	1	1	6				other molecular functions	chloroplast	other biological processes	gnl|Arath7|AT3G59840		similar to conserved hypothetical protein [Medicago truncatula] (GB:ABE93068.1)
10631	7395			1	1	1	1	1	1	6				other molecular functions		other biological processes	gnl|Arath7|AT1G08220		similar to Os05g0176500 [Oryza sativa (japonica cultivar-group)] (GB:NP_001054790.1); similar to hypothetical protein DDBDRAFT_0217212 [Dictyostelium discoideum AX4] (GB:XP_644415.1); contains InterPro domain ATP10; (InterPro:IPR007849)
10633	7418			1	1	1	1	1	1	6				other molecular functions	chloroplast	other biological processes	gnl|Arath7|AT1G13990		similar to Os03g0168200 [Oryza sativa (japonica cultivar-group)] (GB:NP_001049088.1)
10646	7541			1	1	1	1	1	1	6				other molecular functions	other membranes		gnl|Arath7|AT1G77350		similar to unknown protein [Oryza sativa (japonica cultivar-group)] (GB:AAT01331.1); similar to Os05g0486200 [Oryza sativa (japonica cultivar-group)] (GB:NP_001055878.1)
10663	7666			1	1	1	1	1	1	6				other molecular functions	other cellular components	other biological processes	gnl|Arath7|AT4G19400		similar to Os05g0241400 [Oryza sativa (japonica cultivar-group)] (GB:NP_001055002.1); contains domain Profilin (actin-binding protein) (SSF55770); contains domain no description (G3D.3.30.450.30)
10667	7684			1	1	1	1	1	1	6				other molecular functions	other membranes	other biological processes	gnl|Arath7|AT5G03460		similar to Os02g0823600 [Oryza sativa (japonica cultivar-group)] (GB:NP_001048570.1); similar to F12E4.230-like protein [Hyacinthus orientalis] (GB:AAS20978.1)
10670	7695			1	1	1	1	1	1	6				other molecular functions	other cellular components	other biological processes	gnl|Arath7|AT5G18540		similar to Os07g0669600 [Oryza sativa (japonica cultivar-group)] (GB:NP_001060588.1)
10707	7958			1	1	1	1		1	5				other molecular functions	other cellular components	other biological processes	gnl|Arath7|AT1G31175		similar to Os07g0567500 [Oryza sativa (japonica cultivar-group)] (GB:NP_001060022.1); similar to hypothetical protein [Oryza sativa (japonica cultivar-group)] (GB:BAC55661.1)
1	5336	1	1	2	1	1	1	1	1	9				other binding	chloroplast	other biological processes	gnl|Arath7|AT3G05625		binding
22	6335		1	2	1	1	1	1	1	8				DNA or RNA binding	nucleus	other biological processes	gnl|Arath7|AT2G43370		U1 small nuclear ribonucleoprotein 70 kDa, putative
97	5961		1	2	1	1	1	1	1	8				other molecular functions	chloroplast	other biological processes	gnl|Arath7|AT3G14900		similar to zinc finger protein-related [Arabidopsis thaliana] (TAIR:AT5G63740.1); similar to unknown protein [Arabidopsis thaliana] (TAIR:AT3G17160.1); similar to Os04g0497900 [Oryza sativa (japonica cultivar-group)] (GB:NP_001053209.1); similar to OSIGBa0092E01.12 [Oryza sativa (indica cultivar-group)] (GB:CAH67517.1); similar to hypothetical protein [Plasmodium falciparum 3D7] (GB:NP_703434.1);…
200	5767		1	2	1	1	1	1	1	8				other enzyme activity		other metabolic processes	gnl|Arath7|AT3G16565		ATP binding / alanine-tRNA ligase
210	4561	1	1	2	1	1	1	1	1	9				hydrolase activity	chloroplast	other metabolic processes	gnl|Arath7|AT4G36530		hydrolase, alpha/beta fold family protein
448	6030		1	2	1	1	1	1	1	8				other enzyme activity	chloroplast	other metabolic processes	gnl|Arath7|AT4G21770		pseudouridine synthase family protein
491	5718	1	1	2	1	1	1	1	1	9				other binding	nucleus	other biological processes	gnl|Arath7|AT3G21820	ATXR2	SET domain-containing protein
531	4580	2	1	2	1	1	1	1	1	10				other binding	chloroplast	other metabolic processes	gnl|Arath7|AT2G34460		flavin reductase-related
606	5039		1	2	1	1	1	1	1	8				protein binding	other intracellular components	response to abiotic or biotic stimulus	gnl|Arath7|AT5G57160	ATLIG4	ATLIG4 (Arabidopsis thaliana DNA ligase IV)
752	6237		1	2	1	1	1	1	1	8				other enzyme activity			gnl|Arath7|AT4G34360		protease-related
795	4757	1	1	2	1	1	1	1	1	9			C3H	nucleic acid binding	other cellular components	other metabolic processes	gnl|Arath7|AT2G28450		zinc finger (CCCH-type) family protein
1045	5069	1	1	2	1	1	1	1	1	9				other molecular functions		other biological processes	gnl|Arath7|AT1G25290		rhomboid family protein
1279	5162	2	1	2	1	1	1	1	1	10				other molecular functions	other membranes	other biological processes	gnl|Arath7|AT5G44740		UMUC-like DNA repair family protein
1285	5231		1	2	1	1	1	1	1	8				hydrolase activity			gnl|Arath7|AT2G17510		ribonuclease II family protein
1418	3002		1	2	1	1	1	5	1	12							gnl|Arath7|AT5G24710		similar to protein kinase family protein [Arabidopsis thaliana] (TAIR:AT5G38560.1); similar to Os01g0653800 [Oryza sativa (japonica cultivar-group)] (GB:NP_001043744.1); similar to WD-40 repeat family protein [Medicago sativa] (GB:AAZ31064.1); similar to Peptidase S8 and S53, subtilisin, kexin, sedolisin; WD40-like [Medicago truncatula] (GB:ABD32844.1); contains InterPro domain WD-40 repeat; (Int…
2231	5217		1	2	1	1	1	1	1	8				other binding		other biological processes	gnl|Arath7|AT1G70150		zinc finger (MYND type) family protein
2419	5725		1	2	1	1	1	1	1	8	Protein synthesis factors-nCBP - novel cap binding protein			other molecular functions	other cytoplasmic components	other metabolic processes	gnl|Arath7|AT5G18110	NCBP	NCBP (NOVEL CAP-BINDING PROTEIN); RNA binding / translation initiation factor
2457	5833	1	1	2	1	1	1	1	1	9				other binding	chloroplast	other metabolic processes	gnl|Arath7|AT1G77090		thylakoid lumenal 29.8 kDa protein
2514	6558		1	2	1	1	1	1	1	8				hydrolase activity	other intracellular components		gnl|Arath7|AT3G15080		exonuclease family protein
2602	5734		1	2	1	1	1	1	1	8				other molecular functions	other membranes	other biological processes	gnl|Arath7|AT4G20350		similar to Picornavirus 2B protein [Medicago truncatula] (GB:ABE88460.1)
3075	5586		1	2	1	1	1	1	1	8	Acyl Lipid Metabolism Family-Phosphatidylcholine : Diacylglycerol Acyltransferase			transferase activity	other membranes	other metabolic processes	gnl|Arath7|AT1G04010		phosphatidylcholine-sterol O-acyltransferase
3297	3334	1	1	2	1	1	1	3	1	11				nucleotide binding			gnl|Arath7|AT1G80770	PDE318	PDE318 (PIGMENT DEFECTIVE 318); GTP binding
3396	4370	2	1	2	1	1	1	1	1	10				hydrolase activity	other cellular components	other metabolic processes	gnl|Arath7|AT4G31770		calcineurin-like phosphoesterase family protein
3878	6427		1	2	1	1	1	1	1	8				hydrolase activity	nucleus	other biological processes	gnl|Arath7|AT1G55870	ATPARN, AHG2	AHG2/ATPARN; ribonuclease
3940	6494		1	2	1	1	1	1	1	8	Putative preprotein translocase SECY protein			transporter activity	other membranes	other biological processes	gnl|Arath7|AT2G31530	EMB2289, SCY2	EMB2289/SCY2 (EMBRYO DEFECTIVE 2289, SECY HOMOLOG 2); protein translocase
3954	5458	1	1	2	1	1	1	1	1	9				DNA or RNA binding	nucleus	other metabolic processes	gnl|Arath7|AT5G09230	SRT2	SRT2
4003	5256	1	1	2	1	1	1	1	1	9				transferase activity	chloroplast	other metabolic processes	gnl|Arath7|AT2G17265	HSK	HSK (HOMOSERINE KINASE); homoserine kinase
4111	6586		1	2	1	1	1	1	1	8				other binding	other cellular components	other biological processes	gnl|Arath7|AT3G15180		proteasome-related
4891	4685	1	1	2	1	1	1	1	1	9				protein binding	other cellular components		gnl|Arath7|AT3G54170	FIP37, ATFIP37	ATFIP37 (ARABIDOPSIS THALIANA FKBP12 INTERACTING PROTEIN 37)
5273	4216		1	2	1	1	1	2	1	9				transporter activity	nucleus	transport	gnl|Arath7|AT2G05120		transporter
5824	5576		1	2	1	1	1	1	1	8				other molecular functions	other cellular components	other biological processes	gnl|Arath7|AT4G13140		similar to conserved hypothetical protein [Medicago truncatula] (GB:ABE88839.1)
6016	6734		1	2	1	1	1	1	1	8				transferase activity		other metabolic processes	gnl|Arath7|AT5G56740		histone acetyltransferase family protein
6142	5167	1	1	2	1	1	1	1	1	9				structural molecule activity		other biological processes	gnl|Arath7|AT4G00030		plastid-lipid associated protein PAP / fibrillin family protein
6290	5413	1	1	2	1	1	1	1	1	9				other enzyme activity	other cellular components	other metabolic processes	gnl|Arath7|AT4G10100	CNX7, SIR5	CNX7/SIR5; catalytic
6341	4585	1	1	2	1	1	1	1	1	9						other biological processes	gnl|Arath7|AT1G18060		similar to unnamed protein product [Ostreococcus tauri] (GB:CAL52789.1); similar to Os01g0120500 [Oryza sativa (japonica cultivar-group)] (GB:NP_001041868.1)
6406	4908	1	1	2	1	1	1		1	8							gnl|Arath7|AT5G40530		similar to Protein of unknown function DUF691, methyltransferases-related [Medicago truncatula] (GB:ABE86909.1); contains InterPro domain Methyltransferases-related; (InterPro:IPR007823)
6425	5080		1	2	1	1	1	1	1	8				transferase activity		other biological processes	gnl|Arath7|AT1G14620	EXGT-A2, XTR2, DECOY	DECOY (endoxyloglucan transferase A2)
6468	5403	1	1	2	1	1	1	1	1	9				hydrolase activity	other cellular components		gnl|Arath7|AT4G01040		glycosyl hydrolase family 18 protein
6540	5955		1	2	1	1	1	1	1	8					other cellular components	other biological processes	gnl|Arath7|AT3G11620	BAS1	BAS1
6650	6585		1	2	1	1	1	1	1	8							gnl|Arath7|AT3G15150		similar to PREDICTED: similar to Non-SMC element 2 homolog (MMS21, S. cerevisiae) [Gallus gallus] (GB:XP_418440.1); contains domain UNCHARACTERIZED (PTHR21330); contains domain RING/U-box (SSF57850); contains domain no description (G3D.3.30.40.10); contains domain UNCHARACTERIZED (PTHR21330:SF1)
6661	6636		1	2	1	1	1	1	1	8				other molecular functions		other biological processes	gnl|Arath7|AT4G01880		similar to unknown protein [Oryza sativa (japonica cultivar-group)] (GB:AAP46236.1); contains InterPro domain Protein of unknown function DUF715; (InterPro:IPR007871)
6672	6659		1	2	1	1	1	1	1	8				other molecular functions	other cellular components	other biological processes	gnl|Arath7|AT4G22550		phosphatidic acid phosphatase-related / PAP2-related
6759	7196		1	2	1	1	1		1	7				other molecular functions	other cellular components	other biological processes	gnl|Arath7|AT5G04910		similar to REX1-B [Chlamydomonas reinhardtii] (GB:AAP12521.1); similar to Os01g0265700 [Oryza sativa (japonica cultivar-group)] (GB:NP_001042671.1)
9893	3515	1	1	2	1	1	1	1	1	9				other molecular functions	other cellular components	other biological processes	gnl|Arath7|AT3G01160		similar to unknown protein [Arabidopsis thaliana] (TAIR:AT3G28770.1); similar to conserved hypothetical protein [Medicago truncatula] (GB:ABE90093.1); contains domain RNA-binding domain, RBD (SSF54928); contains domain UNCHARACTERIZED (PTHR12202); contains domain UNCHARACTERIZED (PTHR12202:SF5)
10004	4161	1	1	2	1	1	1	1	1	9				other molecular functions	other cellular components	other biological processes	gnl|Arath7|AT1G52530		similar to Hus1-like protein [Medicago truncatula] (GB:ABE90135.1); contains InterPro domain Hus1-like protein; (InterPro:IPR007150)
10073	4409	1	1	2	1	1	1	1	1	9				other enzyme activity	other cellular components	other metabolic processes	gnl|Arath7|AT5G50375	CPI1	CPI1 (CYCLOPROPYL ISOMERASE)
10117	4691		1	2	1	1	1	2	1	9				other molecular functions	ER	other biological processes	gnl|Arath7|AT1G65270		similar to Unknown (protein for IMAGE:6863324) [Xenopus laevis] (GB:AAH84304.1); similar to Unknown (protein for IMAGE:8320811) [Xenopus laevis] (GB:AAI24845.1); similar to Os11g0264600 [Oryza sativa (japonica cultivar-group)] (GB:NP_001067654.1)
10173	4913	1	1	2	1	1	1	1	1	9					other cellular components	other biological processes	gnl|Arath7|AT5G51130		similar to Os08g0540500 [Oryza sativa (japonica cultivar-group)] (GB:NP_001062384.1); similar to PREDICTED: similar to bin3, bicoid-interacting 3 [Macaca mulatta] (GB:XP_001104039.1); similar to PREDICTED: bin3, bicoid-interacting 3 isoform 3 [Pan troglodytes] (GB:XP_527836.2); contains InterPro domain SAM (and some other nucleotide) binding motif; (InterPro:IPR000051); contains InterPro domain B…
10175	4920		1	2	1	1	1	2	1	9				other enzyme activity	ER	other metabolic processes	gnl|Arath7|AT5G57655		xylose isomerase family protein
10312	5558	1	1	2	1	1	1	1	1	9				hydrolase activity	other cellular components	other metabolic processes	gnl|Arath7|AT1G01760		RNA binding / adenosine deaminase
10345	5823		1	2	1	1	1	2	1	9				other molecular functions	chloroplast	other biological processes	gnl|Arath7|AT1G73470		similar to hypothetical protein slr0975 [Synechocystis sp. PCC 6803] (GB:NP_440211.1); similar to Os09g0448900 [Oryza sativa (japonica cultivar-group)] (GB:NP_001063318.1)
10356	5875		1	2	1	1	1	1	1	8				other molecular functions	other cellular components	other biological processes	gnl|Arath7|AT2G22370		similar to Os02g0193900 [Oryza sativa (japonica cultivar-group)] (GB:NP_001046173.1); similar to mediator of RNA polymerase II transcription, subunit 18 homolog [Xenopus tropicalis] (GB:NP_001017086.1); contains domain Thiamin pyrophosphokinase, catalytic domain (SSF63999)
10479	6530	1	1	2	1	1	1		1	8				hydrolase activity	other membranes	other metabolic processes	gnl|Arath7|AT2G36305		prenyl-dependent CAAX protease
10484	6542		1	2	1	1	1	1	1	8				other molecular functions	other cellular components	other biological processes	gnl|Arath7|AT2G41760		similar to PREDICTED: similar to CG8253-PA [Tribolium castaneum] (GB:XP_974547.1); similar to Os05g0387900 [Oryza sativa (japonica cultivar-group)] (GB:NP_001055427.1); contains domain UNKNOWN (PTHR13035); contains domain gb def: Expressed protein (At2g41760/T11A7.14) (PTHR13035:SF2)
10504	6646		1	2	1	1	1		1	7				other molecular functions	chloroplast	other biological processes	gnl|Arath7|AT4G14145		similar to kinesin like protein, putative, expressed [Oryza sativa (japonica cultivar-group)] (GB:ABF95375.1); contains domain Arp2/3 complex subunits (SSF69645)
10523	6714	1	1	2	1	1	1	1	1	9				transferase activity	nucleus	DNA or RNA metabolism	gnl|Arath7|AT5G41880		DNA primase small subunit family
1	4307	1	2	2	1	1	1	1	1	10				transferase activity		transcription	gnl|Arath7|AT5G59180		DNA-directed RNA polymerase II
22	3982	1	2	2	1	1	1	1	1	10				DNA or RNA binding	nucleus	other metabolic processes	gnl|Arath7|AT3G50670	U1SNRNP, U1-70K	U1-70K (SPLICEOSOMAL PROTEIN U1A); RNA binding
41	5241	1	2	2	1	1	1	1	1	10				transferase activity	plastid	other metabolic processes	gnl|Arath7|AT2G02500	ATMEPCT, MCT, ISPD	ISPD (2-C-METHYL-D-ERYTHRITOL 4-PHOSPHATE CYTIDYLTRANSFERASE)
168	3081	1	2	2	1	1	1	1	1	10			SET	transferase activity	nucleus	other biological processes	gnl|Arath7|AT3G07670		SET domain-containing protein
1521	5015	1	2	2	1	1	1	1	1	10				kinase activity	chloroplast	other metabolic processes	gnl|Arath7|AT1G17160		pfkB-type carbohydrate kinase family protein
1726	5679		2	2	1	1	1	1	1	9	Glycosyltransferase Gene Families-Glycosyltransferase Family- 28			transferase activity	chloroplast	other metabolic processes	gnl|Arath7|AT1G73740		glycosyl transferase family 28 protein
3765	4797		2	2	1	1	1	3	1	11				other binding	other cellular components	other biological processes	gnl|Arath7|AT3G04490		exportin-related
3859	3206		2	2	1	1	1	1	1	9				other binding			gnl|Arath7|AT2G36810		binding
4932	3063	2	2	2	1	1	1	1	1	11				other binding	mitochondria	other metabolic processes	gnl|Arath7|AT1G49670		ARP protein (REF)
5831	4511	1	2	2	1	1	1	1	1	10				other molecular functions	chloroplast	other biological processes	gnl|Arath7|AT3G55070		similar to protein binding / zinc ion binding [Arabidopsis thaliana] (TAIR:AT4G37880.1); similar to Lissencephaly type-1-like homology motif; CTLH, C-terminal to LisH motif [Medicago truncatula] (GB:ABE91354.1); contains InterPro domain CTLH, C-terminal to LisH motif; (InterPro:IPR006595); contains InterPro domain CT11-RanBPM; (InterPro:IPR013144); contains InterPro domain Lissencephaly type-1-li…
5875	4249	1	2	2	1	1	1	1	1	10				hydrolase activity		other metabolic processes	gnl|Arath7|AT2G33255		hydrolase
6122	5218		2	2	1	1	1	1	1	9				transferase activity	chloroplast	other metabolic processes	gnl|Arath7|AT1G70570		anthranilate phosphoribosyltransferase, putative
6481	5488		2	2	1	1	1	1	1	9				other molecular functions	mitochondria	other biological processes	gnl|Arath7|AT5G39410		Identical to Probable mitochondrial saccharopine dehydrogenase At5g39410 (EC 1.5.1.9) (SDH) [Arabidopsis Thaliana] (GB:Q8LGI2;GB:Q9ZR98); similar to MGC84136 protein [Xenopus laevis] (GB:AAH74314.1); similar to MGC82870 protein [Xenopus laevis] (GB:AAH73574.1); similar to Os07g0597100 [Oryza sativa (japonica cultivar-group)] (GB:NP_001060175.1); contains InterPro domain Saccharopine dehydrogenase…
10143	4823	1	2	2	1	1	1	1	1	10				DNA or RNA binding	mitochondria	other biological processes	gnl|Arath7|AT3G25470		bacterial hemolysin-related
10260	5400		2	2	1	1	1	1	1	9				other molecular functions	other membranes	other biological processes	gnl|Arath7|AT3G62370		similar to Os03g0309000 [Oryza sativa (japonica cultivar-group)] (GB:NP_001049909.1); similar to expressed protein [Oryza sativa (japonica cultivar-group)] (GB:ABF95557.1)
10300	5514	1	2	2	1	1	1	1	1	10				protein binding	other cellular components	signal transduction	gnl|Arath7|AT5G57950		26S proteasome regulatory subunit, putative
10303	5519		2	2	1	1	1	1	1	9	Orphan Transcription Factor Family	Orphan	LFY	transcription factor activity	nucleus	other biological processes	gnl|Arath7|AT5G61850	LFY3, LFY	LFY (LEAFY); transcription factor
155	4263	1	3	2	1	1	1	1	1	11	Glycoside Hydrolase Gene Families-Glycoside Hydrolase Family 77			other enzyme activity		other metabolic processes	gnl|Arath7|AT5G64860	DPE1	DPE1 (DISPROPORTIONATING ENZYME); 4-alpha-glucanotransferase
162	4993		3	2	1	1	1	1	1	10				other binding	other cellular components		gnl|Arath7|AT1G56090		tetratricopeptide repeat (TPR)-containing protein
537	3709	1	3	2	1	1	1	2	1	12				hydrolase activity	chloroplast	other metabolic processes	gnl|Arath7|AT5G35220	EGY1	EGY1 (ETHYLENE-DEPENDENT GRAVITROPISM-DEFICIENT AND YELLOW-GREEN 1); sterol regulatory element-binding protein site 2 protease
3947	4304		3	2	1	1	1	1	1	10				DNA or RNA binding		other biological processes	gnl|Arath7|AT3G18580		single-strand-binding family protein
6212	3857	1	3	2	1	1	1	1	1	11				other molecular functions	other cellular components	other biological processes	gnl|Arath7|AT2G45990		similar to conserved hypothetical protein [Medicago truncatula] (GB:ABE80178.1); contains domain no description (G3D.3.40.50.1000); contains domain HAD-like (SSF56784)
1460	2788	1	4	2	1	1	1	3	1	14				other binding		other metabolic processes	gnl|Arath7|AT3G47390		cytidine/deoxycytidylate deaminase family protein
6312	4397	1	4	2	1	1	1	1	1	12	Root Cap 1			transporter activity	chloroplast	other cellular processes	gnl|Arath7|AT5G17520	MEX1, RCP1	RCP1 (ROOT CAP 1)
9948	3805	1	4	2	1	1	1	1	1	12				other molecular functions	other cellular components	other biological processes	gnl|Arath7|AT1G66080		similar to Hypothetical protein [Oryza sativa (japonica cultivar-group)] (GB:AAO06975.1); similar to expressed protein [Oryza sativa (japonica cultivar-group)] (GB:ABF94856.1); contains InterPro domain Protein of unknown function DUF775; (InterPro:IPR008493)
6	6841			2	1	1	1		1	6				other molecular functions	other cellular components	other biological processes	gnl|Arath7|AT1G78790		similar to Os04g0481500 [Oryza sativa (japonica cultivar-group)] (GB:NP_001053111.1)
130	4651	1		2	1	1	1	1	1	8				other binding	chloroplast	other biological processes	gnl|Arath7|AT5G44750	REV1	REV1 (Reversionless 1); damaged DNA binding / magnesium ion binding / nucleotidyltransferase
2659	7133			2	1	1	1	1	1	7				other molecular functions	other cellular components	other biological processes	gnl|Arath7|AT3G60850		similar to Os03g0247100 [Oryza sativa (japonica cultivar-group)] (GB:NP_001049548.1)
5874	6978	1		2	1	1	1		1	7				other molecular functions	chloroplast	other biological processes	gnl|Arath7|AT5G17560		BolA-like family protein
191	4972		1	3	1	1	1	2	1	10			SNF2	other enzyme activity	other membranes		gnl|Arath7|AT3G54460		SNF2 domain-containing protein / helicase domain-containing protein / F-box family protein
799	4180	1	1	3	1	1	1	1	1	10				transferase activity	nucleus	DNA or RNA metabolism	gnl|Arath7|AT5G67100		DNA-directed DNA polymerase alpha catalytic subunit, putative
1640	3801		1	3	1	1	1	2	1	10				other molecular functions	other cellular components	other biological processes	gnl|Arath7|AT1G64600		similar to unknown protein [Oryza sativa (japonica cultivar-group)] (GB:BAC84790.1); contains domain no description (G3D.3.40.50.150); contains domain S-adenosyl-L-methionine-dependent methyltransferases (SSF53335); contains domain CYTOCHROME C OXIDASE ASSEMBLY PROTEIN COX11 (PTHR21320)
1651	5276	1	1	3	1	1	1	1	1	10				hydrolase activity			gnl|Arath7|AT3G62940		OTU-like cysteine protease family protein
1719	5412	1	1	3	1	1	1	1	1	10					chloroplast		gnl|Arath7|AT5G03880		similar to unknown protein [Arabidopsis thaliana] (TAIR:AT4G10000.2); similar to Os08g0558200 [Oryza sativa (japonica cultivar-group)] (GB:NP_001062492.1); similar to unnamed protein product [Ostreococcus tauri] (GB:CAL56846.1); contains InterPro domain Thioredoxin-like fold; (InterPro:IPR012336); contains InterPro domain Thioredoxin fold; (InterPro:IPR012335)
2203	5253	1	1	3	1	1	1	1	1	10				hydrolase activity	other cytoplasmic components	other metabolic processes	gnl|Arath7|AT2G14260	PIP	PIP (proline iminopeptidase); prolyl aminopeptidase
2300	4053	1	1	3	1	1	1	1	1	10					other cellular components	other biological processes	gnl|Arath7|AT1G54650		similar to unknown protein [Arabidopsis thaliana] (TAIR:AT2G26200.1); similar to Os07g0414200 [Oryza sativa (japonica cultivar-group)] (GB:NP_001059456.1); similar to PREDICTED: hypothetical protein isoform 1 [Gallus gallus] (GB:XP_001235215.1); contains InterPro domain Methyltransferase type 12; (InterPro:IPR013217); contains InterPro domain SAM (and some other nucleotide) binding motif; (InterP…
2387	4628		1	3	1	1	1	2	1	10				other binding	other membranes	other biological processes	gnl|Arath7|AT3G55480		adaptin family protein
3982	4878		1	3	1	1	1	1	1	9				hydrolase activity	nucleus	other biological processes	gnl|Arath7|AT5G15170		tyrosyl-DNA phosphodiesterase-related
10301	5515	1	1	3	1	1	1	1	1	10				other binding	plasma membrane	signal transduction	gnl|Arath7|AT5G58220		steroid binding
10383	5999		1	3	1	1	1	1	1	9				other molecular functions		other biological processes	gnl|Arath7|AT3G56290		similar to Os01g0823600 [Oryza sativa (japonica cultivar-group)] (GB:NP_001044661.1); similar to unnamed protein product [Ostreococcus tauri] (GB:CAL58546.1)
210	4067	1	2	3	1	1	1	1	1	11				hydrolase activity	chloroplast	other metabolic processes	gnl|Arath7|AT5G38520		hydrolase, alpha/beta fold family protein
326	4529	1	2	3	1	1	1	1	1	11				other molecular functions	other cellular components	other biological processes	gnl|Arath7|AT1G08125		similar to unknown protein [Arabidopsis thaliana] (TAIR:AT1G73320.1); similar to DNA ligase-like [Oryza sativa (japonica cultivar-group)] (GB:BAD22961.1); contains domain no description (G3D.3.40.50.150); contains domain S-adenosyl-L-methionine-dependent methyltransferases (SSF53335); contains domain UNCHARACTERIZED (PTHR14614)
1262	3725	1	2	3	1	1	1	1	1	11				other enzyme activity	chloroplast	electron transport or energy pathways	gnl|Arath7|AT1G21350		electron carrier/ oxidoreductase
1777	5842		2	3	1	1	1		1	9				other molecular functions		other biological processes	gnl|Arath7|AT2G02410		similar to expressed protein (with alternative splicing) [Oryza sativa (japonica cultivar-group)] (GB:AAS07352.1); contains InterPro domain Protein of unknown function DUF901; (InterPro:IPR010298)
10001	4137	1	2	3	1	1	1	1	1	11				hydrolase activity		other metabolic processes	gnl|Arath7|AT1G31860	HISN2, AT-IE	AT-IE (Arabidopsis thaliana bifunctional HisI-HisE protein)
408	2754	1	7	3	1	1	1		1	15				hydrolase activity	other cytoplasmic components	other biological processes	gnl|Arath7|AT3G55850	LAF3, LAF3 ISF2, LAF3 ISF1	LAF3/LAF3 ISF1/LAF3 ISF2 (LONG AFTER FAR-RED 3); hydrolase
401	2743	1	8	3	1	1	1	1	1	17				hydrolase activity	chloroplast	other biological processes	gnl|Arath7|AT3G18630		uracil DNA glycosylase family protein
1499	5862			3	1	1	1	1	1	8				other enzyme activity	other membranes	other metabolic processes	gnl|Arath7|AT2G18030		peptide methionine sulfoxide reductase family protein
3719	5746		1	4	1	1	1		1	9				other enzyme activity	chloroplast	other biological processes	gnl|Arath7|AT1G34380		5'-3' exonuclease family protein
10019	4236	1	1	4	1	1	1		1	10				other molecular functions			gnl|Arath7|AT2G25830		YebC-related
1235	4379	1	2	4	1	1	1	1	1	12						other biological processes	gnl|Arath7|AT4G38090		similar to Os08g0478100 [Oryza sativa (japonica cultivar-group)] (GB:NP_001062049.1); similar to hypothetical protein TTC0689 [Thermus thermophilus HB27] (GB:YP_004664.1); contains InterPro domain Protein of unknown function UPF0029; (InterPro:IPR001498)
438	3080	2	1	5	1	1	1	1	1	13				transferase activity	chloroplast	other metabolic processes	gnl|Arath7|AT1G64970	TMT1, VTE4, G-TMT	G-TMT (GAMMA-TOCOPHEROL METHYLTRANSFERASE)
1753	3432	1	1	5	1	1	1	1	1	12							gnl|Arath7|AT3G26115		similar to D-CDES (D-CYSTEINE DESULFHYDRASE), 1-aminocyclopropane-1-carboxylate deaminase/ D-cysteine desulfhydrase/ catalytic [Arabidopsis thaliana] (TAIR:AT1G48420.1); similar to hypothetical protein [Oryza sativa (japonica cultivar-group)] (GB:BAD81811.1); contains domain Tryptophan synthase beta subunit-like PLP-dependent enzymes (SSF53686); contains domain TRYTOPHAN SYNTHASE ALPHA SUBUNIT (P…
3920	4407	1	1	5	1	1	1	1	1	12				other enzyme activity			gnl|Arath7|AT5G49570		transglutaminase-like family protein
6010	3400	1	1	5	1	1	1	1	1	12				transferase activity	mitochondria	other metabolic processes	gnl|Arath7|AT1G22660		tRNA-nucleotidyltransferase, putative / tRNA adenylyltransferase, putative
168	3695		2	6	1	1	1	1	1	13			SET	other molecular functions	nucleus	other biological processes	gnl|Arath7|AT3G55080		SET domain-containing protein
2531	3740		1	7	1	1	1	1	1	13				DNA or RNA binding	other cellular components	DNA or RNA metabolism	gnl|Arath7|AT1G26840	ORC6, ATORC6	ATORC6/ORC6 (Origin recognition complex protein 6); DNA binding
1069	2165	1	4	9	1	1	1	1	1	19	ABC Superfamily-PMP subfamily			hydrolase activity	chloroplast	transport	gnl|Arath7|AT1G54350		ABC transporter family protein
2227	1846		1	15	1	1	1	1	1	21				other molecular functions	mitochondria	other biological processes	gnl|Arath7|AT1G48360		similar to PREDICTED: hypothetical protein LOC330554 isoform 1 [Mus musculus] (GB:XP_890895.2); similar to Os06g0171800 [Oryza sativa (japonica cultivar-group)] (GB:NP_001056937.1); contains domain NTF2-like (SSF54427)
603	1840		1	16	1	1	1	2	1	23				protein binding	ER	other metabolic processes	gnl|Arath7|AT1G18700		heat shock protein binding
5	7596		1		1	1	1	1	1	6				other molecular functions		other biological processes	gnl|Arath7|AT2G44760		similar to OSJNBb0038F03.15 [Oryza sativa (japonica cultivar-group)] (GB:CAE04351.2); similar to Os04g0545200 [Oryza sativa (japonica cultivar-group)] (GB:NP_001053466.1); similar to OSIGBa0101C23.4 [Oryza sativa (indica cultivar-group)] (GB:CAH67252.1)
7	7347		1		1	1	1	1	1	6				other molecular functions	chloroplast	other biological processes	gnl|Arath7|AT2G01860		pentatricopeptide (PPR) repeat-containing protein
9	7359		1		1	1	1	1	1	6				transcription factor activity	chloroplast	other metabolic processes	gnl|Arath7|AT2G45460		forkhead-associated domain-containing protein / FHA domain-containing protein
11	7376		1		1	1	1	1	1	6				other molecular functions	plasma membrane	other biological processes	gnl|Arath7|AT5G54520		WD-40 repeat family protein
32	6186		1		1	1	1	1	1	6	ABC Superfamily-NAP subfamily			transporter activity		transport	gnl|Arath7|AT1G63270	ATNAP10	ATNAP10 (Arabidopsis thaliana non-intrinsic ABC protein 10)
34	6291	1	1		1	1	1	1	1	7				hydrolase activity	chloroplast	other biological processes	gnl|Arath7|AT1G59990		DEAD/DEAH box helicase, putative (RH22)
89	6284		1		1	1	1	1	1	6				other binding		other biological processes	gnl|Arath7|AT2G39910		binding
92	7355		1		1	1	1		1	5				other molecular functions		other biological processes	gnl|Arath7|AT1G02870		similar to hypothetical protein MtrDRAFT_AC161032g9v1 [Medicago truncatula] (GB:ABE85046.1)
123	7405		1		1	1	1		1	5				protein binding	other cellular components	other metabolic processes	gnl|Arath7|AT3G62190		DNAJ heat shock N-terminal domain-containing protein
165	6912		1		1	1	1	1	1	6				other binding	other cellular components	other biological processes	gnl|Arath7|AT5G11580		UVB-resistance protein-related / regulator of chromosome condensation (RCC1) family protein
167	7615		1		1	1	1	1	1	6				other molecular functions	chloroplast	other biological processes	gnl|Arath7|AT3G15110		similar to Os02g0307800 [Oryza sativa (japonica cultivar-group)] (GB:NP_001046643.1)
395	7154		1		1	1	1	1	1	6				other molecular functions		other biological processes	gnl|Arath7|AT4G13330		similar to conserved hypothetical protein [Medicago truncatula] (GB:ABE83614.1); contains domain UNCHARACTERIZED (PTHR12176); contains domain no description (G3D.3.40.50.150); contains domain S-adenosyl-L-methionine-dependent methyltransferases (SSF53335)
448	4709	1	1		1	1	1	3	1	9				other enzyme activity	other cellular components	other metabolic processes	gnl|Arath7|AT5G51140		pseudouridine synthase family protein
505	4841	1	1		1	1	1	1	1	7				other binding	chloroplast	other metabolic processes	gnl|Arath7|AT5G11450		oxygen-evolving complex-related
515	6918		1		1	1	1	1	1	6				other enzyme activity	other membranes		gnl|Arath7|AT3G57630		exostosin family protein
627	4589	1	1		1	1	1	1	1	7				other binding	other cellular components	other biological processes	gnl|Arath7|AT2G26350	PEX10	PEX10 (peroxin 10); protein binding / zinc ion binding
800	7038		1		1	1	1	1	1	6				other molecular functions	other cellular components	other biological processes	gnl|Arath7|AT2G20980		similar to hypothetical protein [Hordeum vulgare] (GB:CAG30729.1); similar to Os09g0539400 [Oryza sativa (japonica cultivar-group)] (GB:NP_001063804.1); contains domain gb def: Hypothetical protein (PTHR13454:SF4); contains domain FAMILY NOT NAMED (PTHR13454)
800	7478		1		1	1	1	1	1	6				other molecular functions	other cellular components	other biological processes	gnl|Arath7|AT2G20635		similar to spindle checkpoint protein-related [Arabidopsis thaliana] (TAIR:AT2G33560.1); similar to Os02g0193600 [Oryza sativa (japonica cultivar-group)] (GB:NP_001046171.1); similar to Cellular retinaldehyde-binding/triple function, C-terminal [Medicago truncatula] (GB:ABE79666.1); contains InterPro domain Mad3/BUB1 homology region 1; (InterPro:IPR013212)
860	6875		1		1	1	1	2	1	7				structural molecule activity	nucleus	other biological processes	gnl|Arath7|AT2G45000		structural constituent of nuclear pore
897	6376	1	1		1	1	1	1	1	7				other binding	ribosome	cell organization and biogenesis	gnl|Arath7|AT5G46420		16S rRNA processing protein RimM family
929	6905		1		1	1	1	1	1	6				other binding	chloroplast	other biological processes	gnl|Arath7|AT3G10130		SOUL heme-binding family protein
1049	6605	1	1		1	1	1	1	1	7				DNA or RNA binding	nucleus	other biological processes	gnl|Arath7|AT3G29390	RIK	RIK (RS2-INTERACTING KH PROTEIN)
1090	6264	1	1		1	1	1	2	1	8	Sulfurtransferasese / Rhodanese Family-AtStrIII			other molecular functions	chloroplast	other biological processes	gnl|Arath7|AT1G17850		similar to rhodanese-like domain-containing protein [Arabidopsis thaliana] (TAIR:AT2G40760.1); similar to Os03g0861700 [Oryza sativa (japonica cultivar-group)] (GB:NP_001051982.1); similar to unknown protein [Oryza sativa (japonica cultivar-group)] (GB:AAP44745.1); contains InterPro domain Rhodanese-like; (InterPro:IPR001763)
1275	5408	1	1		1	1	1	1	1	7				nucleotide binding	other cellular components	DNA or RNA metabolism	gnl|Arath7|AT4G35520	MLH3, ATMLH3	ATMLH3/MLH3 (MUTL PROTEIN HOMOLOG 3); ATP binding
1291	7593		1		1	1	1	1	1	6				other molecular functions		other biological processes	gnl|Arath7|AT2G44360		similar to Os09g0553800 [Oryza sativa (japonica cultivar-group)] (GB:NP_001063883.1); contains domain BRCT domain (SSF52113)
1540	7044		1		1	1	1	1	1	6				transporter activity	other membranes	transport	gnl|Arath7|AT3G09030		potassium channel tetramerisation domain-containing protein
1680	6981		1		1	1	1	1	1	6				other molecular functions		developmental processes	gnl|Arath7|AT3G07060	EMB1974	EMB1974 (EMBRYO DEFECTIVE 1974)
1734	7712		1		1	1	1	1	1	6				other molecular functions	chloroplast	other biological processes	gnl|Arath7|AT5G52110		similar to expressed protein [Oryza sativa (japonica cultivar-group)] (GB:ABB47906.2)
1801	6485		1		1	1	1	1	1	6				transferase activity	chloroplast	other metabolic processes	gnl|Arath7|AT4G28030		GCN5-related N-acetyltransferase (GNAT) family protein
2180	7887		1		1	1	1		1	5				other molecular functions	other cellular components	other biological processes	gnl|Arath7|AT5G17370		WD-40 repeat family protein
2340	6632		1		1	1	1	2	1	7				transferase activity		developmental processes	gnl|Arath7|AT4G00060	MEE44	MEE44 (maternal effect embryo arrest 44); nucleotidyltransferase
3309	6950	1	1		1	1	1	1	1	7				other molecular functions	other cellular components		gnl|Arath7|AT1G44835		YbaK/prolyl-tRNA synthetase family protein
3826	6843		1		1	1	1	1	1	6				transferase activity	other cellular components	other metabolic processes	gnl|Arath7|AT1G03650		GCN5-related N-acetyltransferase (GNAT) family protein
3901	6975		1		1	1	1	1	1	6					chloroplast	other biological processes	gnl|Arath7|AT1G56180		similar to unknown protein [Arabidopsis thaliana] (TAIR:AT5G27290.1); similar to Os02g0169000 [Oryza sativa (japonica cultivar-group)] (GB:NP_001046019.1); similar to conserved hypothetical protein [Medicago truncatula] (GB:ABE81004.1)
4055	5933		1		1	1	1	1	1	6					mitochondria	other metabolic processes	gnl|Arath7|AT3G01800		ribosome recycling factor family protein / ribosome releasing factor family protein
4165	7201		1		1	1	1	1	1	6				other molecular functions	mitochondria	other biological processes	gnl|Arath7|AT5G08060		similar to Os01g0763300 [Oryza sativa (japonica cultivar-group)] (GB:NP_001044334.1); similar to unknown protein [Oryza sativa (japonica cultivar-group)] (GB:BAD87355.1)
4188	7488		1		1	1	1	1	1	6				other molecular functions	other cellular components	other biological processes	gnl|Arath7|AT1G34770		MAGE-8 antigen-related
4204	7624		1		1	1	1		1	5							gnl|Arath7|AT3G23255		similar to hypothetical protein [Oryza sativa (japonica cultivar-group)] (GB:AAK27813.1); contains domain P-loop containing nucleoside triphosphate hydrolases (SSF52540)
4214	7715		1		1	1	1		1	5				other molecular functions	chloroplast	other biological processes	gnl|Arath7|AT5G55570		similar to unnamed protein product [Ostreococcus tauri] (GB:CAL57316.1); similar to Os01g0762300 [Oryza sativa (japonica cultivar-group)] (GB:NP_001044326.1); contains domain no description (G3D.3.20.70.20); contains domain Cysteine-rich domain of the chaperone protein DnaJ. (SSF57938)
4896	6876		1		1	1	1	1	1	6				nucleotide binding	nucleus	other biological processes	gnl|Arath7|AT5G64630	NFB01, NFB1, MUB3, FAS2	FAS2 (FASCIATA 2); nucleotide binding
4917	6230		1		1	1	1	1	1	6				other molecular functions	other cellular components	other biological processes	gnl|Arath7|AT1G18190		similar to unknown protein [Arabidopsis thaliana] (TAIR:AT2G19950.1); similar to Os04g0652500 [Oryza sativa (japonica cultivar-group)] (GB:NP_001054099.1); similar to hypothetical protein MtrDRAFT_AC139526g29v1 [Medicago truncatula] (GB:ABE80160.1); similar to OSIGBa0113E10.14 [Oryza sativa (indica cultivar-group)] (GB:CAJ86331.1); contains InterPro domain Prefoldin; (InterPro:IPR009053)
4976	7155		1		1	1	1	1	1	6							gnl|Arath7|AT4G14180		similar to Os04g0347800 [Oryza sativa (japonica cultivar-group)] (GB:NP_001052517.1); similar to OSIGBa0130K07.4 [Oryza sativa (indica cultivar-group)] (GB:CAH66368.1); similar to OSJNBa0020I02.9 [Oryza sativa (japonica cultivar-group)] (GB:CAE02100.2); contains domain ARM repeat (SSF48371)
5062	5573		1		1	1	1	3	1	8					other cellular components		gnl|Arath7|AT1G79190		similar to hypothetical protein [Oryza sativa] (GB:AAL67598.1); similar to Os10g0575800 [Oryza sativa (japonica cultivar-group)] (GB:NP_001065483.1); contains domain ARM repeat (SSF48371); contains domain SUBFAMILY NOT NAMED (PTHR18460:SF12); contains domain ARMADILLO-LIKE HELICAL (PTHR18460)
5233	7487		1		1	1	1		1	5					other membranes		gnl|Arath7|AT3G19780		similar to unknown protein [Arabidopsis thaliana] (TAIR:AT1G33780.1); similar to Thioredoxin domain 2 [Medicago truncatula] (GB:ABE78179.1); contains InterPro domain Thioredoxin-like fold; (InterPro:IPR012336); contains InterPro domain Thioredoxin domain 2; (InterPro:IPR006663); contains InterPro domain Thioredoxin fold; (InterPro:IPR012335); contains InterPro domain Protein of unknown function D…
5272	6422		1		1	1	1	1	1	6				other molecular functions	ER	other biological processes	gnl|Arath7|AT1G54990	RGR, RGR1, AXR4	AXR4 (AUXIN RESISTANT 4)
5888	6111	1	1		1	1	1	1	1	7				other molecular functions	chloroplast		gnl|Arath7|AT5G66090		similar to Os09g0541700 [Oryza sativa (japonica cultivar-group)] (GB:NP_001063816.1); contains domain no description (G3D.3.40.50.1420); contains domain Adenine nucleotide alpha hydrolases-like (SSF52402)
5939	5785	1	1		1	1	1	1	1	7					other cellular components		gnl|Arath7|AT5G35690		similar to zinc ion binding [Arabidopsis thaliana] (TAIR:AT1G55915.1); similar to Os08g0500800 [Oryza sativa (japonica cultivar-group)] (GB:NP_001062160.1); similar to hypothetical protein FG01697.1 [Gibberella zeae PH-1] (GB:XP_381873.1); contains InterPro domain WLM; (InterPro:IPR013536); contains InterPro domain PUG; (InterPro:IPR006567)
6020	7574		1		1	1	1	1	1	6	Organic Solute Cotransporters-Putative tyrosine-specific transport protein			transporter activity	other membranes	transport	gnl|Arath7|AT2G33260		tryptophan/tyrosine permease family protein
6046	7129		1		1	1	1	1	1	6				nucleic acid binding	other intracellular components		gnl|Arath7|AT4G34140		D111/G-patch domain-containing protein
6054	6676		1		1	1	1	1	1	6				other enzyme activity	mitochondria	electron transport or energy pathways	gnl|Arath7|AT4G37830		cytochrome c oxidase-related
6264	6958		1		1	1	1	1	1	6				other molecular functions		other biological processes	gnl|Arath7|AT1G49170		similar to unknown protein [Arabidopsis thaliana] (TAIR:AT5G63440.3); similar to Protein of unknown function DUF167 [Medicago truncatula] (GB:ABE81179.1); contains InterPro domain Protein of unknown function DUF167; (InterPro:IPR003746)
6360	7550		1		1	1	1	1	1	6				protein binding	other intracellular components	other biological processes	gnl|Arath7|AT1G80420		DNA repair protein, putative (XRCC1)
6375	6178	1	1		1	1	1	1	1	7	C2H2 Transcription Factor Family					other biological processes	gnl|Arath7|AT1G01930		zinc finger protein-related
6666	6645		1		1	1	1	1	1	6					other cellular components	other biological processes	gnl|Arath7|AT4G13030		similar to hypothetical protein S250_18C08.34 [Sorghum bicolor] (GB:AAS82599.1); similar to Os05g0274300 [Oryza sativa (japonica cultivar-group)] (GB:NP_001055071.1); contains domain ATP_GTP_A2 (PS50101); contains domain no description (G3D.3.40.50.300); contains domain P-loop containing nucleoside triphosphate hydrolases (SSF52540)
6690	6719		1		1	1	1	1	1	6				other molecular functions		other biological processes	gnl|Arath7|AT5G47570		similar to hypothetical protein 25.t00006 [Brassica oleracea] (GB:ABD64969.1); similar to hypothetical protein 26.t00015 [Brassica oleracea] (GB:ABD64995.1)
6693	6748		1		1	1	1	1	1	6				other molecular functions		other biological processes	gnl|Arath7|AT5G67490		similar to Os06g0157800 [Oryza sativa (japonica cultivar-group)] (GB:NP_001056861.1); similar to W02D3.12 [Caenorhabditis elegans] (GB:NP_740875.1); contains InterPro domain Protein of unknown function DUF1674; (InterPro:IPR012875)
6744	7128		1		1	1	1	1	1	6				hydrolase activity		other biological processes	gnl|Arath7|AT3G52905		DNA binding / hydrolase, acting on ester bonds / nuclease/ recombinase
6746	7135		1		1	1	1	1	1	6				other molecular functions	other cellular components	other biological processes	gnl|Arath7|AT3G62140		similar to Os01g0321800 [Oryza sativa (japonica cultivar-group)] (GB:NP_001042892.1); similar to hypothetical protein LOC334752 [Danio rerio] (GB:NP_956218.1); contains domain SUBFAMILY NOT NAMED (PTHR13495:SF3); contains domain FAMILY NOT NAMED (PTHR13495)
6747	7150		1		1	1	1	1	1	6				other molecular functions	other cellular components	other biological processes	gnl|Arath7|AT4G10090		similar to unknown protein [Oryza sativa (japonica cultivar-group)] (GB:AAN64485.1)
6806	7568		1		1	1	1	1	1	6				other molecular functions	other cellular components	other biological processes	gnl|Arath7|AT2G24970		similar to Os01g0766400 [Oryza sativa (japonica cultivar-group)] (GB:NP_001044356.1)
6807	7576		1		1	1	1	1	1	6				other molecular functions	other membranes	other biological processes	gnl|Arath7|AT2G34585		similar to Os07g0154300 [Oryza sativa (japonica cultivar-group)] (GB:NP_001058914.1)
6811	7595		1		1	1	1	1	1	6	C3H Transcription Factor Family	C3H		other binding			gnl|Arath7|AT2G44580		protein binding / zinc ion binding
6817	7634		1		1	1	1	1	1	6					chloroplast		gnl|Arath7|AT3G45050		similar to Os06g0731300 [Oryza sativa (japonica cultivar-group)] (GB:NP_001058663.1); contains domain Cysteine-rich domain of the chaperone protein DnaJ. (SSF57938); contains domain no description (G3D.2.10.230.10)
6835	7689		1		1	1	1	1	1	6				other molecular functions		other biological processes	gnl|Arath7|AT5G12920		similar to unnamed protein product [Ostreococcus tauri] (GB:CAL53992.1); similar to Os02g0591600 [Oryza sativa (japonica cultivar-group)] (GB:NP_001047287.1); contains InterPro domain WD40-like; (InterPro:IPR011046)
10275	5443	1	1		1	1	1	1	1	7							gnl|Arath7|AT4G33140		similar to tac7077 [Zea mays] (GB:AAV64220.1); contains domain no description (G3D.3.40.50.1000); contains domain HAD-like (SSF56784)
10472	6506		1		1	1	1	1	1	6				other molecular functions	other cellular components	other biological processes	gnl|Arath7|AT2G25720		similar to hypothetical protein SDM1_56t00007 [Solanum demissum] (GB:AAU90329.1)
10478	6529		1		1	1	1	1	1	6				other molecular functions	other cellular components	other metabolic processes	gnl|Arath7|AT2G35360		ubiquitin family protein
10493	6582		1		1	1	1	2	1	7				other molecular functions	other cellular components	other biological processes	gnl|Arath7|AT3G12350		F-box family protein
10543	6897		1		1	1	1	2	1	7				other enzyme activity	other cellular components	other metabolic processes	gnl|Arath7|AT1G15220	ATCCMH	ATCCMH; oxidoreductase
10546	6909		1		1	1	1	1	1	6				other molecular functions	chloroplast	other biological processes	gnl|Arath7|AT1G18730		similar to Os02g0744000 [Oryza sativa (japonica cultivar-group)] (GB:NP_001048099.1)
10547	6929	1	1		1	1	1	1	1	7				other molecular functions	other cellular components	other biological processes	gnl|Arath7|AT1G27530		similar to Os10g0205200 [Oryza sativa (japonica cultivar-group)] (GB:NP_001064309.1); similar to ubiquitin-like (UBL) post-translational modifier [Dictyostelium discoideum AX4] (GB:XP_001134517.1); contains domain UBC-like (SSF54495); contains domain FAMILY NOT NAMED (PTHR12921)
10560	7058	1	1		1	1	1	1	1	7				other molecular functions	chloroplast		gnl|Arath7|AT2G36885		similar to Os03g0137600 [Oryza sativa (japonica cultivar-group)] (GB:NP_001048903.1); similar to unknown [Sorghum bicolor] (GB:ABE77193.1); contains domain no description (G3D.1.20.20.10)
10564	7077	1	1		1	1	1	1	1	7				DNA or RNA binding	other cytoplasmic components	transport	gnl|Arath7|AT2G43640		signal recognition particle 14 kDa family protein / SRP14 family protein
10566	7082		1		1	1	1	1	1	6					other membranes		gnl|Arath7|AT2G46060		transmembrane protein-related
10595	7177		1		1	1	1	1	1	6				other molecular functions	other cellular components	developmental processes	gnl|Arath7|AT4G29660	EMB2752	EMB2752 (EMBRYO DEFECTIVE 2752)
10598	7189		1		1	1	1	1	1	6				other molecular functions	other cellular components	other biological processes	gnl|Arath7|AT4G35980		similar to hypothetical protein MtrDRAFT_AC148217g8v1 [Medicago truncatula] (GB:ABE88169.1); contains domain gb def: Hypothetical protein (PTHR21068:SF3); contains domain FAMILY NOT NAMED (PTHR21068)
10605	7215		1		1	1	1	1	1	6				other molecular functions	other membranes	other biological processes	gnl|Arath7|AT5G22875		similar to Os04g0165500 [Oryza sativa (japonica cultivar-group)] (GB:NP_001052133.1); similar to hypothetical protein [Ipomoea trifida] (GB:AAS79573.1)
10639	7495		1		1	1	1	1	1	6							gnl|Arath7|AT1G47278		similar to Os08g0422300 [Oryza sativa (japonica cultivar-group)] (GB:NP_001061827.1); similar to Os03g0276700 [Oryza sativa (japonica cultivar-group)] (GB:NP_001049714.1)
10644	7532		1		1	1	1		1	5				other molecular functions		other biological processes	gnl|Arath7|AT1G68680		similar to hypothetical protein MtrDRAFT_AC152406g4v1 [Medicago truncatula] (GB:ABE92599.1)
10654	7598		1		1	1	1	1	1	6					other cellular components	other biological processes	gnl|Arath7|AT3G02220		similar to hypothetical protein [Cleome spinosa] (GB:ABD96929.1); contains domain SUBFAMILY NOT NAMED (PTHR22876:SF1); contains domain FAMILY NOT NAMED (PTHR22876)
10655	7609		1		1	1	1	1	1	6					other cellular components	other biological processes	gnl|Arath7|AT3G12210		similar to unnamed protein product [Tetraodon nigroviridis] (GB:CAG04365.1); similar to Os03g0728600 [Oryza sativa (japonica cultivar-group)] (GB:NP_001051148.1); contains domain no description (G3D.1.10.340.10); contains domain SUBFAMILY NOT NAMED (PTHR21521:SF2); contains domain FAMILY NOT NAMED (PTHR21521)
10657	7630		1		1	1	1		1	5				other molecular functions	other cellular components	other biological processes	gnl|Arath7|AT3G29130		similar to hypothetical protein MtrDRAFT_AC152752g12v1 [Medicago truncatula] (GB:ABE87460.1); contains domain FAMILY NOT NAMED (PTHR13511); contains domain gb def: Arabidopsis thaliana genomic DNA, chromosome 3, P1 clone: MXE2 (PTHR13511:SF1)
10658	7631		1		1	1	1	1	1	6				other molecular functions	chloroplast	other biological processes	gnl|Arath7|AT3G32930		similar to Os07g0608100 [Oryza sativa (japonica cultivar-group)] (GB:NP_001060239.1)
10665	7681		1		1	1	1	1	1	6					chloroplast		gnl|Arath7|AT5G02710		similar to Uncharacterised protein family containing protein, expressed [Oryza sativa (japonica cultivar-group)] (GB:ABF96102.1); similar to Os03g0363400 [Oryza sativa (japonica cultivar-group)] (GB:NP_001050164.1); contains InterPro domain Protein of unknown function UPF0153; (InterPro:IPR005358)
10676	7711		1		1	1	1	1	1	6				other molecular functions	other membranes	other biological processes	gnl|Arath7|AT5G50930		similar to OSJNBa0039C07.8 [Oryza sativa (japonica cultivar-group)] (GB:CAE05152.2); similar to Centromere protein S (CENP-S) (Apoptosis-inducing TAF9-like domain-containing protein 1 homolog) (GB:Q6NRI8); similar to Os04g0397700 [Oryza sativa (japonica cultivar-group)] (GB:NP_001052668.1); contains InterPro domain Histone-fold; (InterPro:IPR009072)
10729	8158		1		1	1	1		1	5				other molecular functions		other biological processes	gnl|Arath7|AT5G44710		similar to unnamed protein product [Ostreococcus tauri] (GB:CAL54919.1); similar to Os05g0148300 [Oryza sativa (japonica cultivar-group)] (GB:NP_001054647.1); contains InterPro domain Ribosomal protein S27, mitochondrial; (InterPro:IPR013219)
10776	8574		1		1	1	1		1	5					other cellular components	other biological processes	gnl|Arath7|AT2G28105		similar to Os10g0545400 [Oryza sativa (japonica cultivar-group)] (GB:NP_001065208.1); contains InterPro domain Nucleic acid-binding, OB-fold; (InterPro:IPR008994)
56	6862		2		1	1	1	1	1	7				other binding	other cytoplasmic components	transport	gnl|Arath7|AT4G15010		mitochondrial substrate carrier family protein
348	6452	1	2		1	1	1	1	1	8				other enzyme activity	chloroplast	other metabolic processes	gnl|Arath7|AT5G44520		ribose 5-phosphate isomerase-related
372	5663		2		1	1	1	3	1	9				DNA or RNA binding	chloroplast		gnl|Arath7|AT1G12800		S1 RNA-binding domain-containing protein
389	7140		2		1	1	1	1	1	7				other molecular functions	other cellular components	other biological processes	gnl|Arath7|AT5G42760		similar to hypothetical protein [Oryza sativa (japonica cultivar-group)] (GB:AAN65019.1); contains InterPro domain O-methyltransferase, N-terminal; (InterPro:IPR003455); contains InterPro domain Protein of unknown function Mtu_121; (InterPro:IPR011610)
1165	6358		2		1	1	1	1	1	7							gnl|Arath7|AT5G39790		5'-AMP-activated protein kinase beta-1 subunit-related
1459	6043	1	2		1	1	1	1	1	8				nucleotide binding	other cellular components		gnl|Arath7|AT4G31160		transducin family protein / WD-40 repeat family protein
1951	4459		2		1	1	1	2	1	8				DNA or RNA binding			gnl|Arath7|AT4G12640		RNA recognition motif (RRM)-containing protein
4068	6100		2		1	1	1	1	1	7				other enzyme activity	chloroplast	other metabolic processes	gnl|Arath7|AT5G52810		ornithine cyclodeaminase/mu-crystallin family protein
4967	6246		2		1	1	1	1	1	7				other enzyme activity	chloroplast	other cellular processes	gnl|Arath7|AT1G07700		thioredoxin family protein
6022	7618		2		1	1	1		1	6					chloroplast		gnl|Arath7|AT3G17668		similar to OSJNBa0086O06.7 [Oryza sativa (ISS) [Ostreococcus tauri] (GB:CAL54830.1); similar to Os04g0589200 [Oryza sativa (japonica cultivar-group)] (GB:NP_001053697.1); contains domain Cysteine-rich domain of the chaperone protein DnaJ. (SSF57938); contains domain no description (G3D.2.10.230.10)
6449	5293		2		1	1	1	3	1	9				other molecular functions	plastid	other metabolic processes	gnl|Arath7|AT2G34640	PTAC12	PTAC12 (PLASTID TRANSCRIPTIONALLY ACTIVE12)
6729	7064		2		1	1	1		1	6				structural molecule activity	ribosome	other metabolic processes	gnl|Arath7|AT2G38140	PSRP4	PSRP4 (PLASTID-SPECIFIC RIBOSOMAL PROTEIN 4); structural constituent of ribosome
6740	7101		2		1	1	1	1	1	7				structural molecule activity	ribosome	other metabolic processes	gnl|Arath7|AT3G15190		chloroplast 30S ribosomal protein S20, putative
10285	5463	1	2		1	1	1	1	1	8				other molecular functions	other cellular components	other biological processes	gnl|Arath7|AT5G13240		similar to conserved hypothetical protein [Medicago truncatula] (GB:ABE92223.1); contains domain FAMILY NOT NAMED (PTHR22504); contains domain gb def: Hypothetical protein T31B5_60 (PTHR22504:SF5)
10375	5946		2		1	1	1	1	1	7				other molecular functions	mitochondria	other biological processes	gnl|Arath7|AT3G08610		similar to hypothetical protein MtrDRAFT_AC136139g5v1 [Medicago truncatula] (GB:ABE93033.1)
10475	6520		2		1	1	1	1	1	7				other molecular functions	chloroplast	other biological processes	gnl|Arath7|AT2G33180		similar to hypothetical protein [Triticum aestivum] (GB:CAJ19336.1); similar to Os09g0481800 [Oryza sativa (japonica cultivar-group)] (GB:NP_001063498.1)
1267	4261	2	3		1	1	1	1	1	10	Acyl Lipid Metabolism Family-ER Dihydroxyacetone-Phosphate Reductase			other enzyme activity	other cellular components	other metabolic processes	gnl|Arath7|AT2G40690	SFD1, GLY1	GLY1 (SUPPRESSOR OF FATTY ACID DESATURASE DEFICIENCY 1); glycerol-3-phosphate dehydrogenase (NAD+)
2583	5238		3		1	1	1	1	1	8				other molecular functions	other cellular components		gnl|Arath7|AT3G07860		similar to unknown protein [Arabidopsis thaliana] (TAIR:AT5G25340.1); similar to At3g07860 [Medicago truncatula] (GB:ABE78159.1); contains domain no description (G3D.3.10.20.90); contains domain Ubiquitin-like (SSF54236)
3776	7207		3		1	1	1		1	7				other binding	chloroplast	transport	gnl|Arath7|AT5G14910		heavy-metal-associated domain-containing protein
6612	6365		3		1	1	1	1	1	8					chloroplast		gnl|Arath7|AT1G29040		similar to unknown protein [Oryza sativa (japonica cultivar-group)] (GB:BAD61226.1); similar to Os01g0613300 [Oryza sativa (japonica cultivar-group)] (GB:NP_001043561.1); contains InterPro domain Conserved hypothetical protein 2058; (InterPro:IPR011719)
1419	4672		5		1	1	1	1	1	10				other molecular functions			gnl|Arath7|AT1G56230		similar to unknown protein [Arabidopsis thaliana] (TAIR:AT2G22660.2); similar to Os01g0347100 [Oryza sativa (japonica cultivar-group)] (GB:NP_001042967.1); similar to hypothetical protein [Oryza sativa] (GB:AAD27671.1); contains InterPro domain Protein of unknown function DUF1399; (InterPro:IPR009836)
1961	3883	1	6		1	1	1	1	1	12				other molecular functions	chloroplast	other biological processes	gnl|Arath7|AT3G28760		similar to 3-dehydroquinate synthase [Methanothermobacter thermautotrophicus str. Delta H] (GB:NP_275723.1); similar to Os03g0170300 [Oryza sativa (japonica cultivar-group)] (GB:NP_001049107.1); contains InterPro domain 3-dehydroquinate synthase; (InterPro:IPR002812)
1	7369	1			1	1	1	1	1	6				other binding		other biological processes	gnl|Arath7|AT1G77230		tetratricopeptide repeat (TPR)-containing protein
2	7457				1	1	1	1	1	5	C2H2 Transcription Factor Family			transferase activity	cytosol	other metabolic processes	gnl|Arath7|AT2G27760	IPPT, ATIPT2	ATIPT2 (TRNA ISOPENTENYLTRANSFERASE)
3	7884				1	1	1	1	1	5	PP2C-type phosphatases-NULL					other biological processes	gnl|Arath7|AT1G75010		similar to phosphatidylinositol-4-phosphate 5-kinase family protein [Arabidopsis thaliana] (TAIR:AT1G60890.1); similar to ARC3 homologue [Oryza sativa (japonica cultivar-group)] (GB:BAD26753.1); contains InterPro domain MORN motif; (InterPro:IPR003409)
7	6821				1	1	1	1	1	5				other binding		other biological processes	gnl|Arath7|AT5G43820		pentatricopeptide (PPR) repeat-containing protein
7	7346				1	1	1	1	1	5				other binding	other intracellular components		gnl|Arath7|AT3G49730		pentatricopeptide (PPR) repeat-containing protein
7	7349				1	1	1	1	1	5				other binding	mitochondria		gnl|Arath7|AT1G76280		pentatricopeptide (PPR) repeat-containing protein
9	6988				1	1	1	1	1	5				other molecular functions	other cellular components	other biological processes	gnl|Arath7|AT4G26020		similar to CIP1 (COP1-INTERACTIVE PROTEIN 1) [Arabidopsis thaliana] (TAIR:AT5G41790.1); similar to 4/1 protein [Medicago truncatula] (GB:ABD28478.1); contains InterPro domain Fe-only hydrogenase, small subunit; (InterPro:IPR008953)
19	8378				1	1	1		1	4				other molecular functions	other membranes	other biological processes	gnl|Arath7|AT5G50290		similar to unknown protein [Arabidopsis thaliana] (TAIR:AT3G17350.1); similar to Os05g0409100 [Oryza sativa (japonica cultivar-group)] (GB:NP_001055526.1); similar to Os06g0364500 [Oryza sativa (japonica cultivar-group)] (GB:NP_001057608.1)
33	8141				1	1	1	1	1	5				other molecular functions		other biological processes	gnl|Arath7|AT5G19970		similar to unknown protein [Oryza sativa (japonica cultivar-group)] (GB:BAD68019.1); similar to Os01g0647000 [Oryza sativa (japonica cultivar-group)] (GB:NP_001043709.1)
156	7517				1	1	1	1	1	5				other molecular functions		other biological processes	gnl|Arath7|AT1G74120		mitochondrial transcription termination factor-related / mTERF-related
234	6934				1	1	1	2	1	6				DNA or RNA binding	other cellular components	other biological processes	gnl|Arath7|AT1G53860		remorin family protein
296	7400				1	1	1	1	1	5				hydrolase activity		other metabolic processes	gnl|Arath7|AT4G15420		PRLI-interacting factor K
385	7900				1	1	1	1	1	5				other molecular functions	other membranes	other biological processes	gnl|Arath7|AT5G17210		similar to unknown protein [Arabidopsis thaliana] (TAIR:AT1G13380.1); similar to unknown protein [Saussurea involucrata] (GB:ABC68264.1); similar to Os06g0114700 [Oryza sativa (japonica cultivar-group)] (GB:NP_001056606.1); similar to Os05g0434800 [Oryza sativa (japonica cultivar-group)] (GB:NP_001055640.1); contains InterPro domain Protein of unknown function DUF1218; (InterPro:IPR009606)
444	7448				1	1	1	1	1	5				other molecular functions		other biological processes	gnl|Arath7|AT4G14605		mitochondrial transcription termination factor-related / mTERF-related
538	7537				1	1	1	1	1	5				DNA or RNA binding	other cellular components	other metabolic processes	gnl|Arath7|ATMG00520	MATR	similar to intron maturase, type II family protein [Arabidopsis thaliana] (TAIR:AT1G74350.1); similar to maturase-related protein (GB:AAA67711.1); similar to maturase-related protein [Brassica napus] (GB:YP_717127.1); similar to maturase-related protein (nad1 intron) - evening primrose mitochondrion (GB:D38490); contains InterPro domain RNA-directed DNA polymerase (Reverse transcriptase); (InterP…
556	7443				1	1	1	1	1	5						other metabolic processes	gnl|Arath7|AT3G49070		similar to unknown protein [Arabidopsis thaliana] (TAIR:AT1G20180.1); similar to Protein of unknown function DUF677 [Medicago truncatula] (GB:ABE85327.1); contains InterPro domain Protein of unknown function DUF677; (InterPro:IPR007749)
680	7449				1	1	1	1	1	5			MYB-related	DNA or RNA binding	nucleus	cell organization and biogenesis	gnl|Arath7|AT2G47620	CHB1, ATSWI3A	ATSWI3A (Arabidopsis thaliana switching protein 3A); DNA binding
728	7420				1	1	1	1	1	5				other binding	chloroplast	other metabolic processes	gnl|Arath7|AT1G14150		oxygen evolving enhancer 3 (PsbQ) family protein
759	8714				1	1	1		1	4				other molecular functions	other cellular components	other biological processes	gnl|Arath7|AT5G51510		similar to Os10g0508600 [Oryza sativa (japonica cultivar-group)] (GB:NP_001065024.1); similar to unknown protein [Oryza sativa (japonica cultivar-group)] (GB:AAM94931.1); similar to expressed protein [Oryza sativa (japonica cultivar-group)] (GB:AAP54551.2)
839	8307				1	1	1	1	1	5	bHLH Transcription Factor Family	BHLH	bHLH	transcription factor activity	nucleus	other metabolic processes	gnl|Arath7|AT5G56960		basic helix-loop-helix (bHLH) family protein
880	8162				1	1	1		1	4				other molecular functions	other cellular components	other biological processes	gnl|Arath7|AT5G53220		similar to unknown protein [Arabidopsis thaliana] (TAIR:AT2G22795.1); similar to OSJNBb0076A22.19 [Oryza sativa (japonica cultivar-group)] (GB:CAD40807.1); similar to unknown protein [Oryza sativa (japonica cultivar-group)] (GB:BAD72405.1); similar to Os01g0221300 [Oryza sativa (japonica cultivar-group)] (GB:NP_001042431.1)
884	8579				1	1	1		1	4							gnl|Arath7|AT3G27550		group II intron splicing factor CRS1-related
923	5036	1			1	1	1	1	1	6				DNA or RNA binding	other cellular components	DNA or RNA metabolism	gnl|Arath7|AT2G45280	RAD51C, ATRAD51C	ATRAD51C (Arabidopsis thaliana Ras Associated with Diabetes protein 51C); ATP binding / damaged DNA binding
923	7871				1	1	1	1	1	5				DNA or RNA binding	other cellular components	other biological processes	gnl|Arath7|AT5G57450	ATXRCC3, XRCC3	XRCC3 (Arabidopsis thaliana homolog of XRCC3); ATP binding / damaged DNA binding
974	8060				1	1	1		1	4				other molecular functions	chloroplast	other biological processes	gnl|Arath7|AT3G01860		similar to unknown protein [Arabidopsis thaliana] (TAIR:AT3G27210.1); similar to Os04g0380200 [Oryza sativa (japonica cultivar-group)] (GB:NP_001052596.1); similar to OSJNBb0089B03.11 [Oryza sativa (japonica cultivar-group)] (GB:CAE03997.1); similar to Os01g0920100 [Oryza sativa (japonica cultivar-group)] (GB:NP_001045217.1)
1016	7604				1	1	1	2	1	6				nucleotide binding	other cellular components		gnl|Arath7|AT3G06880		transducin family protein / WD-40 repeat family protein
1050	2446				1	1	1	1	1	5				other molecular functions	other cellular components		gnl|Arath7|AT4G35560		similar to transducin family protein / WD-40 repeat family protein [Arabidopsis thaliana] (TAIR:AT5G05570.1); similar to Os07g0693700 [Oryza sativa (japonica cultivar-group)] (GB:NP_001060732.1); similar to hypothetical protein [Oryza sativa (japonica cultivar-group)] (GB:BAC75571.1); contains InterPro domain Cytochrome cd1-nitrite reductase-like, C-terminal haem d1; (InterPro:IPR011048); contain…
1088	7592				1	1	1	1	1	5				other molecular functions	other cellular components	other biological processes	gnl|Arath7|AT3G48120		similar to DEAD box RNA helicase, putative [Arabidopsis thaliana] (TAIR:AT1G20920.1); similar to At3g48120 [Medicago truncatula] (GB:ABE82374.1)
1117	6849				1	1	1	1	1	5							gnl|Arath7|AT1G04555		similar to unknown protein [Arabidopsis thaliana] (TAIR:AT4G33380.1); similar to hypothetical protein MtrDRAFT_AC136679g3v1 [Medicago truncatula] (GB:ABE92935.1)
1154	7594				1	1	1		1	4			C3H	hydrolase activity		other biological processes	gnl|Arath7|AT2G44420		protein N-terminal asparagine amidohydrolase family protein
1203	6976				1	1	1	1	1	5					chloroplast		gnl|Arath7|AT1G55370		similar to unknown protein [Arabidopsis thaliana] (TAIR:AT1G64770.1); similar to Os03g0748300 [Oryza sativa (japonica cultivar-group)] (GB:NP_001051267.1); similar to Os03g0158300 [Oryza sativa (japonica cultivar-group)] (GB:NP_001049021.1); similar to Hypothetical protein [Oryza sativa (japonica cultivar-group)] (GB:AAN06836.1); contains InterPro domain Galactose mutarotase-like; (InterPro:IPR01…
1211	8034				1	1	1	1	1	5					other membranes		gnl|Arath7|AT2G16630		proline-rich family protein
1286	7633				1	1	1	1	1	5				other molecular functions	other cellular components	other biological processes	gnl|Arath7|AT5G56550		similar to unknown protein [Arabidopsis thaliana] (TAIR:AT4G26288.1); similar to Os02g0684400 [Oryza sativa (japonica cultivar-group)] (GB:NP_001047761.1); similar to Os02g0227100 [Oryza sativa (japonica cultivar-group)] (GB:NP_001046350.1); similar to MTD1 [Medicago truncatula] (GB:ABE81740.1)
1311	7431				1	1	1	1	1	5				other molecular functions	other membranes	other biological processes	gnl|Arath7|AT1G17665		similar to Os01g0197400 [Oryza sativa (japonica cultivar-group)] (GB:NP_001042299.1)
1476	7599				1	1	1	1	1	5				other enzyme activity	other cytoplasmic components	other metabolic processes	gnl|Arath7|AT3G02760		histidyl-tRNA synthetase, putative / histidine--tRNA ligase, putative
1479	6852				1	1	1	1	1	5			SET	hydrolase activity		other metabolic processes	gnl|Arath7|AT4G39370	UBP27	UBP27 (UBIQUITIN-SPECIFIC PROTEASE 27); ubiquitin-specific protease
1543	7995				1	1	1	1	1	5				protein binding	chloroplast	other metabolic processes	gnl|Arath7|AT2G42080		DNAJ heat shock N-terminal domain-containing protein
1545	8121				1	1	1	1	1	5				other molecular functions	other cellular components	other biological processes	gnl|Arath7|AT4G29560		similar to Os06g0573800 [Oryza sativa (japonica cultivar-group)] (GB:NP_001057921.1); contains InterPro domain Leucine-rich repeat 2; (InterPro:IPR013101)
1617	7981				1	1	1	1	1	5				other molecular functions		other biological processes	gnl|Arath7|AT1G53460		similar to zinc finger (Ran-binding) family protein [Arabidopsis thaliana] (TAIR:AT1G55040.1); similar to Zn-finger in Ran binding protein and others, putative [Oryza sativa (japonica cultivar-group)] (GB:AAX95671.1); similar to Os03g0712200 [Oryza sativa (japonica cultivar-group)] (GB:NP_001051062.1); similar to Os01g0203300 [Oryza sativa (japonica cultivar-group)] (GB:NP_001042331.1)
1678	7543				1	1	1	1	1	5						other biological processes	gnl|Arath7|AT1G78650		similar to unknown protein [Arabidopsis thaliana] (TAIR:AT2G22795.1); similar to Os01g0204000 [Oryza sativa (japonica cultivar-group)] (GB:NP_001042334.1); similar to DNA polymerase delta p66 subunit -like [Oryza sativa (japonica cultivar-group)] (GB:BAD72984.1); contains domain SUBFAMILY NOT NAMED (PTHR17598:SF3); contains domain FAMILY NOT NAMED (PTHR17598)
1725	7458				1	1	1	1	1	5				transferase activity		other metabolic processes	gnl|Arath7|AT4G19985		GCN5-related N-acetyltransferase (GNAT) family protein
1778	8605				1	1	1	1	1	5				other molecular functions	other cellular components	other biological processes	gnl|Arath7|AT2G46200		similar to zinc finger (C3HC4-type RING finger) protein-related [Arabidopsis thaliana] (TAIR:AT2G35330.1); similar to programmed cell death 7 [Danio rerio] (GB:NP_001003415.1); similar to Programmed cell death 7 [Danio rerio] (GB:AAH93108.2); similar to Os01g0226500 [Oryza sativa (japonica cultivar-group)] (GB:NP_001042465.1); contains domain Tubulin chaperone cofactor A (SSF46988)
1808	6423				1	1	1	1	1	5				other molecular functions		other biological processes	gnl|Arath7|AT1G55280		similar to conserved hypothetical protein [Medicago truncatula] (GB:ABE78682.1); contains InterPro domain Lipase/lipooxygenase, PLAT/LH2; (InterPro:IPR008976)
1957	7886				1	1	1	1	1	5				nucleotide binding	other cellular components	other biological processes	gnl|Arath7|AT2G19430		transducin family protein / WD-40 repeat family protein
2153	7837				1	1	1	1	1	5				protein binding			gnl|Arath7|AT3G49900		BTB/POZ domain-containing protein
2184	6232				1	1	1	2	1	6				other molecular functions	other cellular components	other biological processes	gnl|Arath7|AT1G05410		similar to unknown protein [Arabidopsis thaliana] (TAIR:AT3G22520.1); similar to CDPK adapter protein 1 [Mesembryanthemum crystallinum] (GB:AAK69758.1); contains domain GAT domain (SSF89009)
2491	8159				1	1	1	1	1	5					other membranes		gnl|Arath7|AT5G45310		similar to Os01g0962100 [Oryza sativa (japonica cultivar-group)] (GB:NP_001045475.1); similar to hypothetical protein [Oryza sativa (japonica cultivar-group)] (GB:BAC84156.1); contains InterPro domain Protein kinase PKN/PRK1, effector; (InterPro:IPR011072)
2493	6692				1	1	1	1	1	5					nucleus	developmental processes	gnl|Arath7|AT5G11030	ALF4	ALF4 (ABERRANT LATERAL ROOT FORMATION 4)
2499	7122				1	1	1	1	1	5				other molecular functions	chloroplast	other biological processes	gnl|Arath7|AT3G51140		similar to CDF1 (CELL GROWTH DEFECT FACTOR 1), heat shock protein binding [Arabidopsis thaliana] (TAIR:AT5G23040.2); similar to Expressed protein, putative [Medicago truncatula] (GB:ABE85109.1); similar to Os03g0255200 [Oryza sativa (japonica cultivar-group)] (GB:NP_001049592.1); contains InterPro domain Helix-hairpin-helix motif, class 2; (InterPro:IPR008918)
2524	8041				1	1	1	1	1	5				other binding		other biological processes	gnl|Arath7|AT2G25570		binding
2548	7229				1	1	1	1	1	5				other molecular functions	other cellular components	other biological processes	gnl|Arath7|AT5G52880		F-box family protein
2598	6884				1	1	1		1	4				other molecular functions	other cellular components	other biological processes	gnl|Arath7|AT1G12530		similar to unknown protein [Arabidopsis thaliana] (TAIR:AT1G56420.1); similar to Os03g0228500 [Oryza sativa (japonica cultivar-group)] (GB:NP_001049452.1); similar to Unknown protein [Oryza sativa (japonica cultivar-group)] (GB:AAM27468.1)
2612	8061				1	1	1		1	4				other molecular functions		other biological processes	gnl|Arath7|AT3G04950		similar to Os06g0298500 [Oryza sativa (japonica cultivar-group)] (GB:NP_001057443.1); contains InterPro domain SEC-C motif; (InterPro:IPR004027)
2649	6885				1	1	1	1	1	5					other cellular components	other biological processes	gnl|Arath7|AT1G12790		similar to unknown protein [Oryza sativa (japonica cultivar-group)] (GB:AAT37994.1); similar to Os05g0588200 [Oryza sativa (japonica cultivar-group)] (GB:NP_001056473.1); similar to Proteinase inhibitor I25, cystatin [Medicago truncatula] (GB:ABE86846.1); contains InterPro domain RuvA domain 2-like; (InterPro:IPR010994)
2663	8101				1	1	1	1	1	5				other molecular functions	chloroplast	other biological processes	gnl|Arath7|AT4G02405		similar to Protein of unknown function DUF142 [Crocosphaera watsonii WH 8501] (GB:ZP_00514760.1); similar to Os07g0247100 [Oryza sativa (japonica cultivar-group)] (GB:NP_001059287.1)
2678	8594				1	1	1		1	4				other molecular functions	other membranes	other biological processes	gnl|Arath7|AT2G41945		similar to unknown protein [Arabidopsis thaliana] (TAIR:AT3G04040.1); similar to Os06g0206200 [Oryza sativa (japonica cultivar-group)] (GB:NP_001057095.1); similar to gb protein [Sorghum bicolor] (GB:AAL68853.1)
2679	7607				1	1	1	1	1	5				other molecular functions	plastid	other metabolic processes	gnl|Arath7|AT3G09210	PTAC13	PTAC13 (PLASTID TRANSCRIPTIONALLY ACTIVE13); transcriptional elongation regulator
2680	7620				1	1	1	1	1	5				other molecular functions		other biological processes	gnl|Arath7|AT3G19220		similar to conserved hypothetical protein [Medicago truncatula] (GB:ABE80527.1)
2710	8150				1	1	1	1	1	5				other molecular functions	other cellular components	other biological processes	gnl|Arath7|AT5G30490		similar to BCNT [Hyacinthus orientalis] (GB:AAT08752.1); similar to Os01g0328500 [Oryza sativa (japonica cultivar-group)] (GB:NP_001042916.1); contains InterPro domain Bucentaur or craniofacial development; (InterPro:IPR011421)
2712	8152				1	1	1	1	1	5				other molecular functions	other cellular components	other biological processes	gnl|Arath7|AT5G37480		similar to Os03g0748600 [Oryza sativa (japonica cultivar-group)] (GB:NP_001051270.1)
2728	8716				1	1	1		1	4					other membranes		gnl|Arath7|AT5G52180		similar to hypothetical protein [Oryza sativa (japonica cultivar-group)] (GB:BAD44788.1); contains domain Photosystem II reaction centre subunit H, transmembrane region (SSF81490)
3100	7477				1	1	1	1	1	5	EF-hand containing proteins:Group I			other binding	chloroplast	other biological processes	gnl|Arath7|AT1G73440		calmodulin-related
3134	7688				1	1	1	1	1	5				other binding			gnl|Arath7|AT5G11620		SWIM zinc finger family protein / mitogen-activated protein kinase kinase kinase (MAPKKK)-related
3256	6967				1	1	1	1	1	5				other molecular functions	other cellular components	other biological processes	gnl|Arath7|AT4G28310		similar to unknown protein [Arabidopsis thaliana] (TAIR:AT1G52270.1); similar to unknown protein [Oryza sativa (japonica cultivar-group)] (GB:BAC22207.1)
3401	7051				1	1	1	1	1	5				other molecular functions	chloroplast		gnl|Arath7|AT2G30695		similar to Os01g0894700 [Oryza sativa (japonica cultivar-group)] (GB:NP_001045071.1); similar to P0696G06.13 [Oryza sativa (japonica cultivar-group)] (GB:BAC06256.1); similar to Os09g0515400 [Oryza sativa (japonica cultivar-group)] (GB:NP_001063667.1)
3460	7011				1	1	1	1	1	5				other molecular functions	other cellular components	other biological processes	gnl|Arath7|AT1G75150		similar to unknown protein [Arabidopsis thaliana] (TAIR:AT3G28770.1); similar to expressed protein [Oryza sativa (japonica cultivar-group)] (GB:ABF99475.1)
3493	8083				1	1	1	1	1	5				other molecular functions	chloroplast	other biological processes	gnl|Arath7|AT3G21290		dentin sialophosphoprotein-related
3608	8486				1	1	1		1	4				other molecular functions	ER	other biological processes	gnl|Arath7|AT1G42480		similar to Saposin B [Medicago truncatula] (GB:ABE83256.1); contains InterPro domain Endoplasmic reticulum targeting sequence; (InterPro:IPR000886)
3610	7645				1	1	1	1	1	5				other molecular functions	other cellular components	cell organization and biogenesis	gnl|Arath7|AT5G05490	SYN1, DIF1	DIF1/SYN1
3652	5563	1			1	1	1	2	1	7			SET	other molecular functions	nucleus	other biological processes	gnl|Arath7|AT2G18850		similar to SET domain-containing protein [Arabidopsis thaliana] (TAIR:AT3G07670.1); similar to Os08g0244400 [Oryza sativa (japonica cultivar-group)] (GB:NP_001061350.1); similar to hypothetical protein DDBDRAFT_0218318 [Dictyostelium discoideum AX4] (GB:XP_640721.1); contains InterPro domain Nuclear protein SET; (InterPro:IPR001214)
3711	6990				1	1	1	1	1	5					other membranes		gnl|Arath7|AT2G23093		similar to unknown protein [Arabidopsis thaliana] (TAIR:AT3G49310.1); similar to Protein of unknown function DUF791 [Medicago truncatula] (GB:ABE85757.1); contains InterPro domain Protein of unknown function DUF791; (InterPro:IPR008509)
3754	5861				1	1	1	1	1	5					other cellular components		gnl|Arath7|AT2G17550		similar to unknown protein [Arabidopsis thaliana] (TAIR:AT2G20240.1); similar to expressed protein [Oryza sativa (japonica cultivar-group)] (GB:ABF93803.1); similar to Unknown protein [Oryza sativa (japonica cultivar-group)] (GB:AAM22715.1); similar to Os03g0130700 [Oryza sativa (japonica cultivar-group)] (GB:NP_001048856.1)
3861	7625				1	1	1	2	1	6					chloroplast		gnl|Arath7|AT3G23710		chloroplast inner membrane import protein Tic22, putative
3918	8477				1	1	1		1	4				other molecular functions	other cellular components	other biological processes	gnl|Arath7|AT1G33500		similar to kinase interacting family protein [Arabidopsis thaliana] (TAIR:AT3G22790.1); similar to hypothetical protein TTHERM_00463770 [Tetrahymena thermophila SB210] (GB:XP_001018874.1); similar to hypothetical protein MCAP_0861 [Mycoplasma capricolum subsp. capricolum ATCC 27343] (GB:YP_424803.1); similar to Os08g0320300 [Oryza sativa (japonica cultivar-group)] (GB:NP_001061527.1)
3923	7873				1	1	1	1	1	5				other molecular functions	other cellular components	other biological processes	gnl|Arath7|AT2G26810		similar to unknown protein [Arabidopsis thaliana] (TAIR:AT2G26200.1); similar to Os07g0641600 [Oryza sativa (japonica cultivar-group)] (GB:NP_001060430.1); similar to hypothetical protein DDBDRAFT_0218681 [Dictyostelium discoideum AX4] (GB:XP_638353.1); contains InterPro domain SAM (and some other nucleotide) binding motif; (InterPro:IPR000051)
3947	7106				1	1	1	1	1	5				DNA or RNA binding			gnl|Arath7|AT4G11060	MTSSB	MTSSB (MITOCHONDRIALLY TARGETED SINGLE-STRANDED DNA BINDING PROTEIN); single-stranded DNA binding
4017	7531				1	1	1	1	1	5				other enzyme activity		protein metabolism	gnl|Arath7|AT1G68080		oxidoreductase, acting on paired donors, with incorporation or reduction of molecular oxygen, 2-oxoglutarate as one donor, and incorporation of one atom each of oxygen into both donors
4045	7555				1	1	1	2	1	6				other molecular functions	other cellular components	other biological processes	gnl|Arath7|AT2G15020		similar to unknown protein [Arabidopsis thaliana] (TAIR:AT5G64190.1); similar to hypothetical protein [Oryza sativa (japonica cultivar-group)] (GB:AAP46203.1)
4088	6256				1	1	1	1	1	5					other cellular components	other biological processes	gnl|Arath7|AT1G08710		F-box family protein
4105	8045				1	1	1	1	1	5					chloroplast		gnl|Arath7|AT2G31840		similar to unknown protein [Arabidopsis thaliana] (TAIR:AT4G28590.1); similar to Os05g0417200 [Oryza sativa (japonica cultivar-group)] (GB:NP_001055561.1); similar to unknown protein [Oryza sativa (japonica cultivar-group)] (GB:AAT77387.1); contains InterPro domain Thioredoxin-like fold; (InterPro:IPR012336); contains InterPro domain Thioredoxin fold; (InterPro:IPR012335)
4143	6972				1	1	1	1	1	5							gnl|Arath7|AT1G53645		hydroxyproline-rich glycoprotein family protein
4144	6973				1	1	1	1	1	5				other molecular functions	plastid	other biological processes	gnl|Arath7|AT1G53760		similar to hypothetical protein MtrDRAFT_AC135796g15v1 [Medicago truncatula] (GB:ABE82080.1)
4154	7597				1	1	1	1	1	5				other molecular functions	other cellular components	other biological processes	gnl|Arath7|AT4G26410		similar to unknown protein [Arabidopsis thaliana] (TAIR:AT2G45060.1); similar to conserved hypothetical protein [Medicago truncatula] (GB:ABE90926.1)
4159	7158				1	1	1	1	1	5				other molecular functions	other membranes	other biological processes	gnl|Arath7|AT4G16444		similar to Os06g0198700 [Oryza sativa (japonica cultivar-group)] (GB:NP_001057061.1); contains domain NITRATE, FROMATE, IRON DEHYDROGENASE (PTHR11615); contains domain gb def: Hypothetical protein (PTHR11615:SF3)
4182	7381				1	1	1	1	1	5				other molecular functions		other biological processes	gnl|Arath7|AT1G04985		similar to OSJNBa0043A12.17 [Oryza sativa (japonica cultivar-group)] (GB:CAE02812.1); similar to Os04g0669100 [Oryza sativa (japonica cultivar-group)] (GB:NP_001054200.1)
4199	7589				1	1	1	1	1	5				other molecular functions	other membranes		gnl|Arath7|AT2G40316		similar to Os03g0296700 [Oryza sativa (japonica cultivar-group)] (GB:NP_001049832.1); similar to PREDICTED: hypothetical protein [Tribolium castaneum] (GB:XP_973862.1)
4207	7662				1	1	1	1	1	5				other molecular functions	other cellular components	other biological processes	gnl|Arath7|AT4G17540		similar to Os10g0563400 [Oryza sativa (japonica cultivar-group)] (GB:NP_001065401.1)
4242	8057				1	1	1	1	1	5				other molecular functions	other cellular components	other biological processes	gnl|Arath7|AT2G44820		similar to Os01g0224500 [Oryza sativa (japonica cultivar-group)] (GB:NP_001042454.1); similar to unknown [Hyacinthus orientalis] (GB:AAT08666.1)
4244	8069				1	1	1	1	1	5				other binding	other cellular components		gnl|Arath7|AT3G08800		binding
4249	8098				1	1	1	1	1	5				other molecular functions		other biological processes	gnl|Arath7|AT3G59490		similar to Os09g0515300 [Oryza sativa (japonica cultivar-group)] (GB:NP_001063666.1)
4251	8110				1	1	1	1	1	5				other molecular functions	nucleus	response to abiotic or biotic stimulus	gnl|Arath7|AT4G18470	SNI1	SNI1 ("SUPPRESSOR OF NPR1-1, INDUCIBLE 1")
4253	8146				1	1	1	1	1	5				other molecular functions	plastid	other biological processes	gnl|Arath7|AT5G24314	PDE225, PTAC7	PDE225/PTAC7 (PIGMENT DEFECTIVE 225)
4255	8161				1	1	1	1	1	5							gnl|Arath7|AT5G51545		similar to Os02g0125000 [Oryza sativa (japonica cultivar-group)] (GB:NP_001045742.1); contains domain Subunit VIII of photosystem I reaction centre, PsaI (SSF81540)
4258	8171				1	1	1	1	1	5				other binding		other biological processes	gnl|Arath7|AT5G65520		binding
4282	8575				1	1	1		1	4				other molecular functions	other cellular components	other biological processes	gnl|Arath7|AT2G28130		similar to Os01g0241100 [Oryza sativa (japonica cultivar-group)] (GB:NP_001042551.1)
4287	8654				1	1	1		1	4				other molecular functions	chloroplast	other biological processes	gnl|Arath7|AT4G13220		similar to Os12g0276100 [Oryza sativa (japonica cultivar-group)] (GB:NP_001066563.1)
4879	7679	1			1	1	1	1	1	6	C2H2 Transcription Factor Family			other binding	other intracellular components	other biological processes	gnl|Arath7|AT5G01160		e-cadherin binding protein-related
4953	7504				1	1	1	1	1	5				other molecular functions	chloroplast	other biological processes	gnl|Arath7|AT1G51080		similar to conserved hypothetical protein [Medicago truncatula] (GB:ABE80919.1)
5017	8638				1	1	1		1	4				other molecular functions	other cellular components	other biological processes	gnl|Arath7|AT3G45900		similar to unknown protein [Arabidopsis thaliana] (TAIR:AT5G53020.1); similar to Os03g0853600 [Oryza sativa (japonica cultivar-group)] (GB:NP_001051930.1); similar to putative 200 kDa antigen p200 [Oryza sativa (japonica cultivar-group)] (GB:BAD88062.1); contains domain TRANSCRIPTION FACTOR X1-LIKE (PTHR21596:SF1); contains domain RIBONUCLEASE P PROTEIN SUBUNIT P38-RELATED (PTHR21596); contains d…
5248	7424				1	1	1	1	1	5				other molecular functions	other cellular components	other biological processes	gnl|Arath7|AT1G20970		adhesin-related
5307	7535				1	1	1	1	1	5				protein binding		other biological processes	gnl|Arath7|AT5G35670	IQD33	IQD33 (IQ-domain 33); calmodulin binding
5477	8000				1	1	1	1	1	5							gnl|Arath7|AT3G60400		mitochondrial transcription termination factor-related / mTERF-related
5795	7542				1	1	1	1	1	5				other enzyme activity	other cellular components	other metabolic processes	gnl|Arath7|AT2G22260		oxidoreductase, 2OG-Fe(II) oxygenase family protein
5945	8019				1	1	1		1	4				other molecular functions	other cellular components	other biological processes	gnl|Arath7|AT2G01100		similar to CXIP4 (CAX INTERACTING PROTEIN 4), nucleic acid binding / zinc ion binding [Arabidopsis thaliana] (TAIR:AT2G28910.1); similar to hypothetical protein MtrDRAFT_AC144731g21v1 [Medicago truncatula] (GB:ABE92235.1); similar to Os01g0120700 [Oryza sativa (japonica cultivar-group)] (GB:NP_001041870.1)
6189	7116				1	1	1	1	1	5				other molecular functions	chloroplast	other biological processes	gnl|Arath7|AT3G25480		rhodanese-like domain-containing protein
6506	8134				1	1	1	1	1	5				other binding		other biological processes	gnl|Arath7|AT5G02130	NDP1	NDP1 (RANDOM POTATO CDNA CLONE); binding
6770	7237				1	1	1	1	1	5				other molecular functions	other cellular components	other biological processes	gnl|Arath7|AT5G59460		scarecrow-like transcription factor 11 (SCL11)
6803	7525				1	1	1	1	1	5				other molecular functions	other membranes	other biological processes	gnl|Arath7|AT1G65900		similar to Putative reverse transcriptase [Oryza sativa (japonica cultivar-group)] (GB:AAO15295.1); contains domain "Helical backbone" metal receptor (SSF53807)
6804	7539				1	1	1	1	1	5			C3H	nucleic acid binding	mitochondria	other biological processes	gnl|Arath7|AT1G75340		zinc finger (CCCH-type) family protein
6819	7638				1	1	1	1	1	5				other molecular functions	other cellular components	other biological processes	gnl|Arath7|AT3G49890		similar to hypothetical protein MtrDRAFT_AC147000g8v1 [Medicago truncatula] (GB:ABE85871.1)
6820	7639				1	1	1	1	1	5				other molecular functions	plastid	other biological processes	gnl|Arath7|AT3G51010		similar to Os05g0126200 [Oryza sativa (japonica cultivar-group)] (GB:NP_001054525.1)
6822	7649				1	1	1	1	1	5					other cellular components	other biological processes	gnl|Arath7|AT3G63390		similar to Os11g0616200 [Oryza sativa (japonica cultivar-group)] (GB:NP_001068282.1); similar to putative protein [Zea mays] (GB:AAN40032.1); contains domain Protozoan pheromone proteins (SSF47014)
6823	7652				1	1	1	2	1	6				hydrolase activity			gnl|Arath7|AT4G01790		ribosomal protein L7Ae/L30e/S12e/Gadd45 family protein / ribonuclease P-related
6827	7659				1	1	1	2	1	6				other molecular functions	other cellular components	other biological processes	gnl|Arath7|AT4G08240		similar to Os02g0567000 [Oryza sativa (japonica cultivar-group)] (GB:NP_001047176.1); contains domain no description (G3D.4.10.850.10)
6829	7665				1	1	1	1	1	5				other molecular functions	other cellular components	developmental processes	gnl|Arath7|AT4G19350	EMB3006	EMB3006 (EMBRYO DEFECTIVE 3006)
6837	7693				1	1	1	3	1	7				transferase activity	nucleus	cell organization and biogenesis	gnl|Arath7|AT5G16850	ATTERT	ATTERT (TELOMERASE REVERSE TRANSCRIPTASE); telomeric template RNA reverse transcriptase
6870	7929				1	1	1	1	1	5					other cellular components		gnl|Arath7|AT1G21500		similar to conserved hypothetical protein [Medicago truncatula] (GB:ABE83904.1)
6871	7957				1	1	1		1	4				other molecular functions	other cellular components	other biological processes	gnl|Arath7|AT1G30845		similar to hypothetical protein MtrDRAFT_AC150706g17v1 [Medicago truncatula] (GB:ABE78692.1)
6877	8010				1	1	1	1	1	5				hydrolase activity		other metabolic processes	gnl|Arath7|AT1G71340		glycerophosphoryl diester phosphodiesterase family protein
6882	8050				1	1	1	1	1	5				other molecular functions	chloroplast	other biological processes	gnl|Arath7|AT2G41950		similar to Os03g0226700 [Oryza sativa (japonica cultivar-group)] (GB:NP_001049441.1); similar to Methyltransferase type 11 [Syntrophobacter fumaroxidans MPOB] (GB:YP_847674.1); contains domain Hypothetical protein MTH1020 (SSF75569)
6890	8102				1	1	1	1	1	5				other molecular functions	chloroplast	other biological processes	gnl|Arath7|AT4G03150		similar to Os12g0534100 [Oryza sativa (japonica cultivar-group)] (GB:NP_001066929.1); similar to hypothetical protein Tery_3271 [Trichodesmium erythraeum IMS101] (GB:YP_722856.1)
6899	8142				1	1	1	1	1	5				other molecular functions		other biological processes	gnl|Arath7|AT5G20935		similar to Os07g0164200 [Oryza sativa (japonica cultivar-group)] (GB:NP_001058958.1); similar to hypothetical protein Tery_2896 [Trichodesmium erythraeum IMS101] (GB:YP_722537.1)
6901	8144				1	1	1	1	1	5				other molecular functions	chloroplast	other biological processes	gnl|Arath7|AT5G23395		similar to coiled-coil-helix-coiled-coil-helix domain containing protein [Medicago truncatula] (GB:CAJ00011.1); contains InterPro domain CHCH; (InterPro:IPR010625)
6902	8147				1	1	1	1	1	5				other molecular functions		other biological processes	gnl|Arath7|AT5G25500		similar to hypothetical protein MtrDRAFT_AC121239g28v1 [Medicago truncatula] (GB:ABE78448.1); similar to Os11g0207300 [Oryza sativa (japonica cultivar-group)] (GB:NP_001067465.1)
6903	8160				1	1	1	1	1	5				other molecular functions	other cellular components	other biological processes	gnl|Arath7|AT5G48240		similar to Os11g0266000 [Oryza sativa (japonica cultivar-group)] (GB:NP_001067664.1); similar to unnamed protein product [Ostreococcus tauri] (GB:CAL58467.1); contains InterPro domain Protein of unknown function DUF1665; (InterPro:IPR012459)
6929	8354				1	1	1		1	4				other molecular functions	other cellular components	other biological processes	gnl|Arath7|AT1G05205		similar to unknown protein [Oryza sativa (japonica cultivar-group)] (GB:BAD45491.1)
6951	8591				1	1	1		1	4				other molecular functions	mitochondria	other biological processes	gnl|Arath7|AT2G40765		similar to Ubiquinol-cytochrome c reductase complex 6.7 kDa protein (CR6) (GB:P48505)
6955	8615				1	1	1		1	4				other molecular functions	other cellular components	other biological processes	gnl|Arath7|AT3G09430		similar to Os07g0695700 [Oryza sativa (japonica cultivar-group)] (GB:NP_001060746.1)
9226	8114				1	1	1	1	1	5				other molecular functions	other cellular components	other biological processes	gnl|Arath7|AT4G22600		similar to Os02g0661300 [Oryza sativa (japonica cultivar-group)] (GB:NP_001047646.1)
9616	5752				1	1	1	1	1	5				other molecular functions	nucleus	other biological processes	gnl|Arath7|AT1G43245		Identical to Protein SET DOMAIN GROUP 41 (SDG41) [Arabidopsis Thaliana] (GB:Q3ECY6); similar to Os04g0423600 [Oryza sativa (japonica cultivar-group)] (GB:NP_001052797.1); similar to hypothetical protein MtrDRAFT_AC147002g5v1 [Medicago truncatula] (GB:ABE77701.1); similar to OSJNBb0088C09.11 [Oryza sativa (japonica cultivar-group)] (GB:CAE05952.3); contains InterPro domain Nuclear protein SET; (In…
10577	7117	1			1	1	1	1	1	6				hydrolase activity	other membranes	other metabolic processes	gnl|Arath7|AT3G27110		peptidase M48 family protein
10590	7166				1	1	1	1	1	5				other molecular functions	other cellular components	other biological processes	gnl|Arath7|AT4G21720		similar to Os04g0680300 [Oryza sativa (japonica cultivar-group)] (GB:NP_001054285.1); similar to hypothetical protein TTHERM_00059270 [Tetrahymena thermophila SB210] (GB:XP_001007659.1)
10637	7479				1	1	1	1	1	5				other molecular functions		other biological processes	gnl|Arath7|AT1G32370	TTM1, TOM2B	TOM2B (tobamovirus multiplication protein 2B)
10640	7498				1	1	1	1	1	5				other molecular functions	other membranes	other biological processes	gnl|Arath7|AT1G48200		similar to Os06g0149500 [Oryza sativa (japonica cultivar-group)] (GB:NP_001056817.1)
10643	7518				1	1	1	1	1	5				other molecular functions		other biological processes	gnl|Arath7|AT1G57540		similar to unknown protein [Oryza sativa (japonica cultivar-group)] (GB:BAD81218.1); similar to Os01g0250600 [Oryza sativa (japonica cultivar-group)] (GB:NP_001042596.1)
10651	7575				1	1	1		1	4				other molecular functions	other cellular components	other biological processes	gnl|Arath7|AT2G34580		similar to hypothetical protein [Oryza sativa (japonica cultivar-group)] (GB:BAD28267.1)
10662	7644				1	1	1	1	1	5				other molecular functions		other biological processes	gnl|Arath7|AT3G56820		similar to Cupin, RmlC-type [Medicago truncatula] (GB:ABD28667.1); similar to Os01g0810200 [Oryza sativa (japonica cultivar-group)] (GB:NP_001044582.1); contains InterPro domain Cupin, RmlC-type; (InterPro:IPR011051)
10669	7691				1	1	1	1	1	5				other molecular functions	other membranes	other biological processes	gnl|Arath7|AT5G15802		similar to hypothetical protein [Cleome spinosa] (GB:ABD96853.1)
10677	7718				1	1	1	1	1	5				other molecular functions	other cellular components	other biological processes	gnl|Arath7|AT5G62760		nuclear protein ZAP-related
10678	7719				1	1	1	1	1	5				other molecular functions	other cellular components	other biological processes	gnl|Arath7|AT5G63135		similar to Os02g0593400 [Oryza sativa (japonica cultivar-group)] (GB:NP_001047300.1)
10710	8007				1	1	1	1	1	5				other molecular functions	mitochondria	other biological processes	gnl|Arath7|AT1G67785		similar to Os01g0908400 [Oryza sativa (japonica cultivar-group)] (GB:NP_001045143.1); contains domain PH domain-like (SSF50729)
10718	8070				1	1	1	1	1	5				other molecular functions	other cellular components	other biological processes	gnl|Arath7|AT3G09180		similar to Os01g0263500 [Oryza sativa (japonica cultivar-group)] (GB:NP_001042658.1); contains domain SUBFAMILY NOT NAMED (PTHR13130:SF1); contains domain FAMILY NOT NAMED (PTHR13130)
10719	8074				1	1	1	1	1	5				other molecular functions	mitochondria	other biological processes	gnl|Arath7|AT3G14430		similar to hypothetical protein [Oryza sativa (japonica cultivar-group)] (GB:BAD09102.1)
10722	8109				1	1	1	1	1	5				other molecular functions		other biological processes	gnl|Arath7|AT4G16410		similar to Os07g0607200 [Oryza sativa (japonica cultivar-group)] (GB:NP_001060233.1); contains InterPro domain Protein of unknown function DUF751; (InterPro:IPR008470)
10724	8130				1	1	1		1	4				other molecular functions	other cellular components	other biological processes	gnl|Arath7|AT4G35905		similar to Protein of unknown function DUF343 [Medicago truncatula] (GB:ABE93448.1); contains InterPro domain Protein of unknown function DUF343; (InterPro:IPR005651)
10726	8136				1	1	1	1	1	5	Organic Solute Cotransporters-The Nucleobase:Cation Symporter-1 (NCS1) Family			transporter activity		other biological processes	gnl|Arath7|AT5G03560		nucleobase:cation symporter
10730	8164				1	1	1	1	1	5				other molecular functions	other membranes	other biological processes	gnl|Arath7|AT5G54855		pollen Ole e 1 allergen and extensin family protein
10731	8166				1	1	1		1	4				other molecular functions		other biological processes	gnl|Arath7|AT5G57345		similar to unknown protein [Arabidopsis thaliana] (TAIR:AT1G54520.1); similar to conserved hypothetical protein [Medicago truncatula] (GB:ABE83998.1); contains domain N-terminal nucleophile aminohydrolases (Ntn hydrolases) (SSF56235)
10795	8657				1	1	1		1	4					other membranes		gnl|Arath7|AT4G17085		similar to hypothetical protein [Oryza sativa (japonica cultivar-group)] (GB:BAD53569.1)
10798	8685				1	1	1		1	4				other molecular functions	plastid	other biological processes	gnl|Arath7|AT5G08040	TOM5	TOM5 (MITOCHONDRIAL IMPORT RECEPTOR SUBUNIT TOM5 HOMOLOG)
10802	8718				1	1	1		1	4				other molecular functions	other membranes	other biological processes	gnl|Arath7|AT5G57080		unknown protein
4	5579		1	1	2	1	1	2	1	9				other molecular functions			gnl|Arath7|AT2G15860		similar to unknown protein [Oryza sativa (japonica cultivar-group)] (GB:AAP03423.1)
9	3028	1	1	1	2	1	1	2	1	10				other molecular functions	nucleus	other biological processes	gnl|Arath7|AT1G79280		similar to CIP1 (COP1-INTERACTIVE PROTEIN 1) [Arabidopsis thaliana] (TAIR:AT5G41790.1); similar to Os02g0741500 [Oryza sativa (japonica cultivar-group)] (GB:NP_001048082.1); similar to PREDICTED: similar to translocated promoter re (GB:XP_422300.2); contains InterPro domain Prefoldin; (InterPro:IPR009053); contains InterPro domain Tetratricopeptide, MLP1/MLP2-like; (InterPro:IPR012929)
10	6102	1	1	1	2	1	1	1	1	9	Chloroplast and Mitochondria gene families-Putative cytochrome c biogenesis protein precursor				other membranes	other metabolic processes	gnl|Arath7|AT5G54290		cytochrome c biogenesis protein family
11	5597	1	1	1	2	1	1	1	1	9				nucleotide binding	other cellular components	other biological processes	gnl|Arath7|AT5G56130		transducin family protein / WD-40 repeat family protein
12	6169		1	1	2	1	1	1	1	8				transferase activity		other metabolic processes	gnl|Arath7|AT3G59410		protein kinase family protein
66	5646		1	1	2	1	1	2	1	9				protein binding	nucleus	developmental processes	gnl|Arath7|AT3G18730	MGO3, BRU1, TSK	TSK (TONSOKU)
70	5671		1	1	2	1	1		1	7			WRKY	other molecular functions	chloroplast	other biological processes	gnl|Arath7|AT3G29185		similar to hypothetical protein MtrDRAFT_AC147482g2v1 [Medicago truncatula] (GB:ABD32485.1)
88	3681	1	1	1	2	1	1	2	1	10	ABC Superfamily-ATH subfamily			transporter activity			gnl|Arath7|AT2G40090	ATATH9	ATATH9 (ABC2 homolog 9)
123	5054	1	1	1	2	1	1	1	1	9				other binding	ER	other metabolic processes	gnl|Arath7|AT5G03160		DNAJ heat shock N-terminal domain-containing protein
368	5858	1	1	1	2	1	1	1	1	9				other molecular functions	other cellular components	other biological processes	gnl|Arath7|AT2G16860		GCIP-interacting family protein
1216	4319	2	1	1	2	1	1	2	1	11				transferase activity	cytosol	other metabolic processes	gnl|Arath7|AT5G04620	ATBIOF	ATBIOF; 8-amino-7-oxononanoate synthase/ transaminase
1267	5102	2	1	1	2	1	1	1	1	10				hydrolase activity	chloroplast	other metabolic processes	gnl|Arath7|AT1G18640	PSP	PSP (3-PHOSPHOSERINE PHOSPHATASE)
3747	3879	1	1	1	2	1	1	2	1	10				nucleotide binding			gnl|Arath7|AT5G50960		nucleotide-binding family protein
4887	4438		1	1	2	1	1	1	1	8				transferase activity	other cellular components	other metabolic processes	gnl|Arath7|AT2G32850		protein kinase family protein
5183	5552		1	1	2	1	1	1	1	8				DNA or RNA binding			gnl|Arath7|AT3G55340		RNA recognition motif (RRM)-containing protein
5407	4829		1	1	2	1	1	1	1	8				other molecular functions	other cellular components	other biological processes	gnl|Arath7|AT3G29280		similar to Os03g0257000 [Oryza sativa (japonica cultivar-group)] (GB:NP_001049601.1); similar to expressed protein [Oryza sativa (japonica cultivar-group)] (GB:ABF95053.1)
5739	5782		1	1	2	1	1	1	1	8				hydrolase activity	other intracellular components		gnl|Arath7|AT5G24340		3'-5' exonuclease domain-containing protein
6117	6744		1	1	2	1	1		1	7				other molecular functions	other cellular components	other biological processes	gnl|Arath7|AT5G63690		similar to hypothetical protein [Oryza sativa (japonica cultivar-group)] (GB:BAC15806.1); similar to hypothetical protein [Oryza sativa (japonica cultivar-group)] (GB:BAC15808.1); contains InterPro domain Nucleic acid-binding, OB-fold; (InterPro:IPR008994)
6150	3495		1	1	2	1	1	2	1	9				other binding	other cellular components	other biological processes	gnl|Arath7|AT2G26780		binding
6186	5612	1	1	1	2	1	1	1	1	9						other biological processes	gnl|Arath7|AT4G12740		adenine-DNA glycosylase-related / MYH-related
6377	4764		1	1	2	1	1	2	1	9				other molecular functions	other cellular components	other biological processes	gnl|Arath7|AT2G32760		similar to At2g32760/F24L7.10 [Medicago truncatula] (GB:ABE83602.1); contains domain FAMILY NOT NAMED (PTHR15157); contains domain SUBFAMILY NOT NAMED (PTHR15157:SF2)
6460	5351		1	1	2	1	1	1	1	8				other binding	chloroplast	other metabolic processes	gnl|Arath7|AT3G14110	FLU	FLU (FLUORESCENT IN BLUE LIGHT); binding
6462	5368		1	1	2	1	1	1	1	8				other binding	other cellular components	other biological processes	gnl|Arath7|AT3G28670		oxidoreductase/ zinc ion binding
6488	5508	1	1	1	2	1	1	2	1	10				other molecular functions	other cellular components	transport	gnl|Arath7|AT5G54750		transport protein particle (TRAPP) component Bet3, putative
6547	5978		1	1	2	1	1	1	1	8				other molecular functions	other cellular components	developmental processes	gnl|Arath7|AT3G25100	CDC45	CDC45 (CELL DIVISION CYCLE 45)
6567	6077		1	1	2	1	1	1	1	8				other molecular functions	other cellular components	developmental processes	gnl|Arath7|AT5G21140	EMB1379	EMB1379 (EMBRYO DEFECTIVE 1379)
6628	6467		1	1	2	1	1	1	1	8				other molecular functions		other biological processes	gnl|Arath7|AT1G78995		similar to hypothetical protein [Oryza sativa (japonica cultivar-group)] (GB:BAD10530.1)
10003	4156	1	1	1	2	1	1	1	1	9							gnl|Arath7|AT1G50450		similar to saccharopine dehydrogenase family protein, expressed [Oryza sativa (japonica cultivar-group)] (GB:ABA91413.2); similar to Os12g0137200 [Oryza sativa (japonica cultivar-group)] (GB:NP_001066107.1); contains InterPro domain Saccharopine dehydrogenase; (InterPro:IPR005097)
10125	4736	1	1	1	2	1	1	2	1	10				other molecular functions		other biological processes	gnl|Arath7|AT2G17695		similar to expressed protein [Oryza sativa (japonica cultivar-group)] (GB:ABF93547.1); similar to Unknown protein [Oryza sativa (japonica cultivar-group)] (GB:AAN62778.1); similar to expressed protein [Oryza sativa (japonica cultivar-group)] (GB:ABF93551.1)
10198	5091	1	1	1	2	1	1	1	1	9	Glycosyltransferase Gene Families-Glycosyltransferase Family- 33			transferase activity	mitochondria	other metabolic processes	gnl|Arath7|AT1G16570		glycosyl transferase family 1 protein
10251	5366	1	1	1	2	1	1	1	1	9				other molecular functions		other biological processes	gnl|Arath7|AT3G27340		similar to COG3536: Uncharacterized protein conserved in bacteria [Magnetospirillum magnetotacticum MS-1] (GB:ZP_00055772.1); similar to Os02g0197800 [Oryza sativa (japonica cultivar-group)] (GB:NP_001046202.1); similar to hypothetical protein amb0010 [Magnetospirillum magneticum AMB-1] (GB:YP_419373.1); contains InterPro domain Protein of unknown function DUF971; (InterPro:IPR010376)
10341	5787		1	1	2	1	1	1	1	8				other molecular functions			gnl|Arath7|AT1G59600	ZCW7	ZCW7
10441	6339		1	1	2	1	1	1	1	8				other molecular functions	plastid	other metabolic processes	gnl|Arath7|AT1G21600	PTAC6	PTAC6 (PLASTID TRANSCRIPTIONALLY ACTIVE6)
77	5428		2	1	2	1	1	1	1	9				other enzyme activity	plastid	other metabolic processes	gnl|Arath7|AT4G24620	PGI, PGI1	PGI1 (CHLOROPLASTIC PHOSPHOGLUCOSE ISOMERASE)
105	3854	1	2	1	2	1	1	1	1	10				hydrolase activity		other metabolic processes	gnl|Arath7|AT2G45270		glycoprotease M22 family protein
466	5172		2	1	2	1	1	1	1	9				other molecular functions	other cellular components	other metabolic processes	gnl|Arath7|AT5G05270		chalcone-flavanone isomerase family protein
515	3742	1	2	1	2	1	1	2	1	11				other enzyme activity	chloroplast	other metabolic processes	gnl|Arath7|AT3G57610	ATPURA	adenylosuccinate synthetase (ADSS)
680	3397		2	1	2	1	1	3	1	11			MYB-related	DNA or RNA binding	nucleus	cell organization and biogenesis	gnl|Arath7|AT1G21700	CHB4, ATSWI3C	ATSWI3C (Arabidopsis thaliana switching protein 3C); DNA binding
706	4213	1	2	1	2	1	1	1	1	10				hydrolase activity	other cellular components	other biological processes	gnl|Arath7|AT2G04550	IBR5	IBR5 (INDOLE-3-BUTYRIC ACID RESPONSE 5); protein tyrosine/serine/threonine phosphatase
857	4858		2	1	2	1	1	1	1	9				kinase activity		signal transduction	gnl|Arath7|AT4G21540		D-erythro-sphingosine kinase/ diacylglycerol kinase
1374	3516		2	1	2	1	1	1	1	9				other molecular functions	other cellular components	other biological processes	gnl|Arath7|AT3G01435		similar to Os02g0189100 [Oryza sativa (japonica cultivar-group)] (GB:NP_001046139.1); similar to hypothetical protein [Oryza sativa (japonica cultivar-group)] (GB:BAD16345.1)
1649	3668	1	2	1	2	1	1	1	1	10				transferase activity	other membranes	other metabolic processes	gnl|Arath7|AT5G18480	PGSIP6	glycogenin glucosyltransferase (glycogenin)-related
2205	5811		2	1	2	1	1		1	8				other binding			gnl|Arath7|AT3G18620		zinc finger (DHHC type) family protein
2394	4280	2	2	1	2	1	1	1	1	11				DNA or RNA binding	other cellular components	cell organization and biogenesis	gnl|Arath7|AT5G08180		ribosomal protein L7Ae/L30e/S12e/Gadd45 family protein
3072	4804	1	2	1	2	1	1	1	1	10				other molecular functions	chloroplast	other metabolic processes	gnl|Arath7|AT3G08740		elongation factor P (EF-P) family protein
3975	4817	1	2	1	2	1	1		1	9				other molecular functions		other biological processes	gnl|Arath7|AT3G16310		mitotic phosphoprotein N' end (MPPN) family protein
3986	4903	1	2	1	2	1	1	1	1	10				structural molecule activity	ribosome	other metabolic processes	gnl|Arath7|AT5G23535		KOW domain-containing protein
5534	5492	1	2	1	2	1	1	1	1	10				other binding	other cellular components	other biological processes	gnl|Arath7|AT5G41950		binding
5581	3786		2	1	2	1	1	1	1	9	Antiporters-Putative Na+/Ca2+ antiporter			transporter activity	other cytoplasmic components	transport	gnl|Arath7|AT2G47600	MHX1, ATMHX1, ATMHX	ATMHX (MAGNESIUM/PROTON EXCHANGER); cation:cation antiporter
6275	4215	1	2	1	2	1	1	1	1	10				other molecular functions	plastid	other biological processes	gnl|Arath7|AT2G04940		scramblase-related
6351	4659	1	2	1	2	1	1	1	1	10				other molecular functions	Golgi apparatus	transport	gnl|Arath7|AT5G02280		synbindin, putative
6368	4724		2	1	2	1	1	2	1	10				hydrolase activity		other biological processes	gnl|Arath7|AT2G03800	GEK1	GEK1 (GEKO1)
6446	5273	1	2	1	2	1	1		1	9				hydrolase activity	other intracellular components	other biological processes	gnl|Arath7|AT2G26970		exonuclease family protein
6489	5512		2	1	2	1	1	1	1	9				other molecular functions	other cellular components	other biological processes	gnl|Arath7|AT5G55640		similar to Os03g0412200 [Oryza sativa (japonica cultivar-group)] (GB:NP_001050353.1); similar to expressed protein [Oryza sativa (japonica cultivar-group)] (GB:AAO37502.2); similar to Os03g0595200 [Oryza sativa (japonica cultivar-group)] (GB:NP_001050595.1)
9904	3560		2	1	2	1	1	1	1	9				other binding		other metabolic processes	gnl|Arath7|AT5G13070		MSF1-like family protein
9972	3910	1	2	1	2	1	1	1	1	10				other molecular functions	nucleus	other metabolic processes	gnl|Arath7|AT4G24440		transcription initiation factor IIA gamma chain / TFIIA-gamma (TFIIA-S)
10249	5361	1	2	1	2	1	1	1	1	10				other molecular functions			gnl|Arath7|AT3G23620		brix domain-containing protein
10355	5860		2	1	2	1	1		1	8				other molecular functions	other cellular components	other biological processes	gnl|Arath7|AT2G17350		similar to Os08g0511800 [Oryza sativa (japonica cultivar-group)] (GB:NP_001062215.1)
23	3488	1	3	1	2	1	1	3	1	13				other enzyme activity	other cytoplasmic components	other metabolic processes	gnl|Arath7|AT2G19940		semialdehyde dehydrogenase family protein
919	4626	1	3	1	2	1	1	1	1	11				hydrolase activity	chloroplast	other metabolic processes	gnl|Arath7|AT4G39120		inositol monophosphatase family protein
2049	4770		3	1	2	1	1	1	1	10					other membranes		gnl|Arath7|AT5G26820		ferroportin-related
3902	4203		3	1	2	1	1	2	1	11	Glycosyltransferase Gene Families-Glycosyltransferase Family- 47			transferase activity	other cellular components	other biological processes	gnl|Arath7|AT5G04500		glycosyltransferase family protein 47
6370	4731		3	1	2	1	1	1	1	10				DNA or RNA binding	other cellular components	DNA or RNA metabolism	gnl|Arath7|AT2G13840		PHP domain-containing protein
10160	4872		3	1	2	1	1	1	1	10				hydrolase activity		other biological processes	gnl|Arath7|AT5G03370		acylphosphatase family
97	5234	2		1	2	1	1	1	1	9					other membranes		gnl|Arath7|AT5G19930		integral membrane family protein
284	6984			1	2	1	1	1	1	7				other enzyme activity	other membranes	electron transport or energy pathways	gnl|Arath7|AT4G29720	ATPAO5	ATPAO5 (POLYAMINE OXIDASE 5); amine oxidase
395	7153			1	2	1	1	1	1	7				other molecular functions	other membranes	other biological processes	gnl|Arath7|AT4G12970		similar to Os01g0914400 [Oryza sativa (japonica cultivar-group)] (GB:NP_001045180.1); similar to hypothetical protein [Oryza sativa (japonica cultivar-group)] (GB:BAC75419.1)
916	6559	1		1	2	1	1	1	1	8				hydrolase activity	chloroplast	other metabolic processes	gnl|Arath7|AT3G10940		protein phosphatase-related
1055	6851			1	2	1	1		1	6	C2H2 Transcription Factor Family			other binding	other membranes	other biological processes	gnl|Arath7|AT2G01650	PUX2	PUX2 (PLANT UBX DOMAIN-CONTAINING PROTEIN 2); nucleic acid binding / zinc ion binding
3034	6276			1	2	1	1	2	1	8				nucleotide binding	other cellular components	other biological processes	gnl|Arath7|AT1G80710		transducin family protein / WD-40 repeat family protein
3526	5874			1	2	1	1	1	1	7				other molecular functions	other cellular components	other biological processes	gnl|Arath7|AT2G21820		similar to seed maturation protein PM41, putative [Medicago truncatula] (GB:ABE86900.1)
1238	4933	1	1	2	2	1	1	1	1	10				other enzyme activity		electron transport or energy pathways	gnl|Arath7|AT5G67290		FAD-dependent oxidoreductase family protein
2221	4759	1	1	2	2	1	1	1	1	10				DNA or RNA binding	nucleus	other metabolic processes	gnl|Arath7|AT2G29540	ATRPAC14, ATRPC14	ATRPC14 (Arabidopsis thaliana RNA polymerase I(A) and III(C) 14 kDa subunit)
6230	3938		1	2	2	1	1	1	1	9				transporter activity	other cytoplasmic components	transport	gnl|Arath7|AT5G47560	ATTDT, ATSDAT	ATSDAT/ATTDT (TONOPLAST DICARBOXYLATE TRANSPORTER); malate transporter/ sodium:dicarboxylate symporter
6248	4565	1	1	2	2	1	1	1	1	10				hydrolase activity	other membranes	other metabolic processes	gnl|Arath7|AT1G14270		CAAX amino terminal protease family protein
10287	5475	1	1	2	2	1	1	1	1	10				transferase activity	nucleus	DNA or RNA metabolism	gnl|Arath7|AT5G22110	DBP2	DBP2 (DNA POLYMERASE EPSILON SUBUNIT B); epsilon DNA polymerase
41	3430	1	2	2	2	1	1	2	1	12				other molecular functions	other cellular components	other biological processes	gnl|Arath7|AT3G07090		similar to unknown protein [Arabidopsis thaliana] (TAIR:AT5G25170.1); similar to expressed protein [Oryza sativa (japonica cultivar-group)] (GB:ABB47783.1); similar to unknown protein [Oryza sativa] (GB:AAG16855.1); similar to Os02g0814000 [Oryza sativa (japonica cultivar-group)] (GB:NP_001048488.1); contains InterPro domain Protein of unknown function DUF862, eukaryotic; (InterPro:IPR008580)
123	2855	2	2	2	2	1	1	1	1	12				protein binding	chloroplast	other metabolic processes	gnl|Arath7|AT2G42750		DNAJ heat shock N-terminal domain-containing protein
645	4555		2	2	2	1	1	1	1	10				other enzyme activity		other metabolic processes	gnl|Arath7|AT1G72190		oxidoreductase family protein
888	3325	1	2	2	2	1	1	1	1	11	Sulfurtransferasese / Rhodanese Family-AtStrV			other enzyme activity	other cellular components	other biological processes	gnl|Arath7|AT5G55130	SIR1, CNX5	CNX5 (SIRTINOL RESISTANT 1); Mo-molybdopterin cofactor sulfurase
6119	5423		2	2	2	1	1	1	1	10				transferase activity	other cellular components	signal transduction	gnl|Arath7|AT5G51290		ceramide kinase-related
9884	3485	1	2	2	2	1	1	1	1	11				transferase activity		other metabolic processes	gnl|Arath7|AT2G18250	ATCOAD	ATCOAD (4-PHOSPHOPANTETHEINE ADENYLYLTRANSFERASE); nucleotidyltransferase/ pantetheine-phosphate adenylyltransferase
9939	3757	1	2	2	2	1	1	1	1	11				receptor binding or activity	chloroplast	signal transduction	gnl|Arath7|AT1G32080		membrane protein, putative
2120	4461		3	2	2	1	1	1	1	11				DNA or RNA binding	nucleus	other metabolic processes	gnl|Arath7|AT1G16610	SR45	SR45 (arginine/serine-rich 45); RNA binding
4110	6579			2	2	1	1	1	1	8				other molecular functions	other cellular components	other biological processes	gnl|Arath7|AT3G10020		similar to Os12g0147200 [Oryza sativa (japonica cultivar-group)] (GB:NP_001066153.1); similar to Os11g0149200 [Oryza sativa (japonica cultivar-group)] (GB:NP_001065754.1)
2196	4188		1	3	2	1	1	1	1	10	C2H2 Transcription Factor Family		C2H2	other binding	other intracellular components	other biological processes	gnl|Arath7|AT4G06634		zinc finger (C2H2 type) family protein
3527	3772	1	1	3	2	1	1	1	1	11				transferase activity	cytosol	other metabolic processes	gnl|Arath7|AT1G60490	ATVPS34	ATVPS34 (Arabidopsis thaliana vacuolar protein sorting 34); phosphatidylinositol 3-kinase
3688	3864	1	1	3	2	1	1	1	1	11				other enzyme activity	cytosol	other metabolic processes	gnl|Arath7|AT3G04600		tRNA synthetase class I (W and Y) family protein
6209	3835		1	3	2	1	1	2	1	11				other molecular functions	other cellular components	other biological processes	gnl|Arath7|AT2G26460		RED family protein
393	2775	1	2	3	2	1	1	1	1	12				DNA or RNA binding	nucleus	response to abiotic or biotic stimulus	gnl|Arath7|AT4G03430	STA1	STA1 (STABILIZED1); RNA splicing factor, transesterification mechanism
3347	3901		2	3	2	1	1	1	1	11				other binding	other cytoplasmic components	other cellular processes	gnl|Arath7|AT4G02220		zinc finger (MYND type) family protein / programmed cell death 2 C-terminal domain-containing protein
3949	4333		2	3	2	1	1	1	1	11				other molecular functions		other biological processes	gnl|Arath7|AT3G58800		similar to hypothetical protein [Oryza sativa (japonica cultivar-group)] (GB:BAD86968.1); contains domain alpha/beta-Hydrolases (SSF53474)
1034	3258	1	4	3	2	1	1	1	1	14				other molecular functions	mitochondria	other metabolic processes	gnl|Arath7|AT4G11120		translation elongation factor Ts (EF-Ts), putative
3028	3380		4	3	2	1	1	1	1	13				nucleotide binding	ER	transport	gnl|Arath7|AT3G52190	PHF1	PHF1 (PHOSPHATE TRANSPORTER TRAFFIC FACILITATOR1); nucleotide binding
337	2752	1	4	4	2	1	1	2	1	16				hydrolase activity	chloroplast	other metabolic processes	gnl|Arath7|AT5G12040		carbon-nitrogen hydrolase family protein
487	2020	1	1	5	2	1	1	7	1	19				transferase activity			gnl|Arath7|AT4G25730		FtsJ-like methyltransferase family protein
3855	3179		5	5	2	1	1	1	1	16	EF-hand containing proteins:Group VI				other membranes	other biological processes	gnl|Arath7|AT1G76250		similar to hypothetical protein [Oryza sativa (japonica cultivar-group)] (GB:BAD03819.1)
267	5641		1		2	1	1		1	6				protein binding		other metabolic processes	gnl|Arath7|AT4G10130		DNAJ heat shock N-terminal domain-containing protein
2973	7224		1		2	1	1	1	1	7					other cellular components	other biological processes	gnl|Arath7|AT5G49110		similar to PREDICTED: similar to KIAA1794 protein isoform 3 [Pan troglodytes] (GB:XP_001166926.1); similar to Os03g0341200 [Oryza sativa (japonica cultivar-group)] (GB:NP_001050070.1); similar to PREDICTED: hypothetical protein isoform 4 [Pan troglodytes] (GB:XP_001166960.1)
3155	3451		1		2	1	1	1	1	7				other molecular functions	plasma membrane	other biological processes	gnl|Arath7|AT5G55490	ATGEX1, GEX1	GEX1 (GAMETE EXPRESSED PROTEIN1)
3881	6496		1		2	1	1	1	1	7				other molecular functions	other cellular components	other biological processes	gnl|Arath7|AT3G29170		similar to unknown protein [Arabidopsis thaliana] (TAIR:AT2G19350.1); similar to expressed protein [Oryza sativa (japonica cultivar-group)] (GB:ABA91365.1); contains InterPro domain Protein of unknown function DUF872, eukaryotic; (InterPro:IPR008590)
4016	5451		1		2	1	1	1	1	7				other molecular functions	other cellular components	other biological processes	gnl|Arath7|AT5G05310		similar to expressed protein [Oryza sativa (japonica cultivar-group)] (GB:ABA96262.1); similar to Os12g0112300 [Oryza sativa (japonica cultivar-group)] (GB:NP_001065973.1)
5356	6336		1		2	1	1	1	1	7				other molecular functions	chloroplast	other biological processes	gnl|Arath7|AT1G78930		mitochondrial transcription termination factor-related / mTERF-related
5980	3870		1		2	1	1	1	1	7				other molecular functions	other cellular components	other biological processes	gnl|Arath7|AT3G09470		Identical to UNC93-like protein [Arabidopsis Thaliana] (GB:Q94AA1;GB:Q67XL1;GB:Q67Y57;GB:Q9SF56); similar to Protein of unknown function DUF895, eukaryotic [Medicago truncatula] (GB:ABE82090.1); contains InterPro domain Protein of unknown function DUF895, eukaryotic; (InterPro:IPR010291)
6633	6489		1		2	1	1	1	1	7				other molecular functions	other cellular components	other biological processes	gnl|Arath7|AT2G14660		similar to Protein of unknown function DUF589 [Medicago truncatula] (GB:ABE89772.1); contains InterPro domain Protein of unknown function DUF589; (InterPro:IPR007628)
6655	6608		1		2	1	1	2	1	8				transferase activity	other membranes	other metabolic processes	gnl|Arath7|AT3G45040		phosphatidate cytidylyltransferase family protein
6745	7130		1		2	1	1	1	1	7					other cellular components		gnl|Arath7|AT3G58470		similar to unknown protein [Oryza sativa] (GB:AAL58958.1); similar to Os03g0749900 [Oryza sativa (japonica cultivar-group)] (GB:NP_001051279.1)
10043	4312		1		2	1	1	1	1	7				other molecular functions	other cellular components	other metabolic processes	gnl|Arath7|AT3G27930		similar to hypothetical protein MtrDRAFT_AC124951g14v1 [Medicago truncatula] (GB:ABE84845.1); similar to Os05g0577800 [Oryza sativa (japonica cultivar-group)] (GB:NP_001056409.1)
10585	7144		1		2	1	1	1	1	7				other molecular functions	other cellular components	other biological processes	gnl|Arath7|AT4G04190		similar to OSJNBa0073L04.1 [Oryza sativa (japonica cultivar-group)] (GB:CAD40662.1); similar to Os04g0410300 [Oryza sativa (japonica cultivar-group)] (GB:NP_001052728.1); similar to hypothetical protein [Oryza sativa (japonica cultivar-group)] (GB:BAD72222.1)
606	5103		2		2	1	1	1	1	8				other molecular functions	other cellular components	other biological processes	gnl|Arath7|AT1G19025		DNA cross-link repair protein-related
2379	5309		2		2	1	1	1	1	8				transporter activity	other cytoplasmic components	transport	gnl|Arath7|AT2G42210	ATOEP16-3	ATOEP16-3; protein translocase
3663	5131	1	2		2	1	1	1	1	9				other molecular functions	other cellular components	other biological processes	gnl|Arath7|AT3G15380		choline transporter-related
10396	6052	1	2		2	1	1	1	1	9				other molecular functions	chloroplast	response to abiotic or biotic stimulus	gnl|Arath7|AT5G02120	OHP	OHP (ONE HELIX PROTEIN)
1	6280				2	1	1	1	1	6				other binding	other membranes		gnl|Arath7|AT5G03700		PAN domain-containing protein
6	6593				2	1	1	1	1	6				other molecular functions	chloroplast	other biological processes	gnl|Arath7|AT3G19810		similar to Os02g0831200 [Oryza sativa (japonica cultivar-group)] (GB:NP_001048617.1); similar to unknown protein [Oryza sativa (japonica cultivar-group)] (GB:BAD23002.1); contains InterPro domain Protein of unknown function DUF177; (InterPro:IPR003772)
33	6349				2	1	1	1	1	6				other enzyme activity	other cellular components	other metabolic processes	gnl|Arath7|AT4G33160		F-box family protein (FBX13)
567	4532				2	1	1	1	1	6				other molecular functions		other biological processes	gnl|Arath7|AT4G13370		similar to unknown protein [Arabidopsis thaliana] (TAIR:AT1G08760.1); similar to Os12g0120000 [Oryza sativa (japonica cultivar-group)] (GB:NP_001066016.1); similar to unknown protein [Oryza sativa (japonica cultivar-group)] (GB:BAD44860.1); similar to Os11g0120200 [Oryza sativa (japonica cultivar-group)] (GB:NP_001065607.1); contains InterPro domain Nucleic acid-binding, OB-fold; (InterPro:IPR008…
900	7692				2	1	1		1	5				other molecular functions	other cellular components	other biological processes	gnl|Arath7|AT5G16550		similar to hypothetical protein [Oryza sativa (japonica cultivar-group)] (GB:BAD26450.1); similar to Os08g0425800 [Oryza sativa (japonica cultivar-group)] (GB:NP_001061840.1)
935	6664				2	1	1	1	1	6				other binding	other cellular components	other biological processes	gnl|Arath7|AT4G27750	ISI1	ISI1 (IMPAIRED SUCROSE INDUCTION 1); binding
944	6930				2	1	1	1	1	6				other molecular functions	other cellular components	other biological processes	gnl|Arath7|AT1G27700		similar to unknown protein [Arabidopsis thaliana] (TAIR:AT4G30240.1); similar to t-snare [Medicago truncatula] (GB:ABD33270.1); contains InterPro domain t-snare; (InterPro:IPR010989)
1511	7475				2	1	1		1	5	bHLH Transcription Factor Family	bHLH	bHLH	transcription factor activity	nucleus	other metabolic processes	gnl|Arath7|AT1G29950		transcription factor/ transcription regulator
1757	6089				2	1	1	1	1	6				other molecular functions	mitochondria	other biological processes	gnl|Arath7|AT5G43150		similar to hypothetical protein MtrDRAFT_AC141109g4v1 [Medicago truncatula] (GB:ABE79896.1)
1774	8067				2	1	1		1	5				transporter activity	other cellular components	other biological processes	gnl|Arath7|AT3G07525		autophagocytosis-associated family protein
1776	6871				2	1	1	1	1	6				transferase activity	other cellular components	other metabolic processes	gnl|Arath7|AT1G10095		protein prenyltransferase
2178	7422				2	1	1	1	1	6				other molecular functions	other cellular components	other biological processes	gnl|Arath7|AT1G15420		similar to transducin family protein / WD-40 repeat family protein [Arabidopsis thaliana] (TAIR:AT5G11240.1); similar to Os12g0634800 [Oryza sativa (japonica cultivar-group)] (GB:NP_001067356.1); similar to Os01g0649000 [Oryza sativa (japonica cultivar-group)] (GB:NP_001043716.1); similar to unnamed protein product [Tetraodon nigroviridis] (GB:CAF99021.1); contains InterPro domain Protein of unkn…
2258	7202				2	1	1	1	1	6				other molecular functions		other biological processes	gnl|Arath7|AT5G08120		myosin heavy chain-related
2648	6812				2	1	1	1	1	6				other molecular functions		other biological processes	gnl|Arath7|AT2G46550		similar to unknown protein [Arabidopsis thaliana] (TAIR:AT1G01240.3); similar to Os09g0363500 [Oryza sativa (japonica cultivar-group)] (GB:NP_001062992.1); similar to Os08g0400300 [Oryza sativa (japonica cultivar-group)] (GB:NP_001061754.1); similar to hypothetical protein MtrDRAFT_AC145165g14v1 [Medicago truncatula] (GB:ABE91800.1)
3959	7049				2	1	1		1	5					other cellular components		gnl|Arath7|AT2G30280		similar to zinc finger protein-related [Arabidopsis thaliana] (TAIR:AT5G63740.1); similar to Os12g0110300 [Oryza sativa (japonica cultivar-group)] (GB:NP_001065964.1); similar to orf 48 [Ateline herpesvirus 3] (GB:NP_048021.1); similar to Os11g0110000 [Oryza sativa (japonica cultivar-group)] (GB:NP_001065558.1)
4084	6202				2	1	1	1	1	6					other cellular components	other biological processes	gnl|Arath7|AT1G03250		similar to At1g03250/F15K9_13 [Medicago truncatula] (GB:ABE77455.1); contains domain R3H domain (SSF82708)
4148	7004				2	1	1		1	5				other molecular functions	ER	other biological processes	gnl|Arath7|AT1G71780		similar to Os01g0184700 [Oryza sativa (japonica cultivar-group)] (GB:NP_001042235.1); similar to Os01g0715800 [Oryza sativa (japonica cultivar-group)] (GB:NP_001044066.1)
4195	7556				2	1	1	1	1	6				other molecular functions		developmental processes	gnl|Arath7|AT2G15890	MEE14	MEE14 (maternal effect embryo arrest 14)
5391	7208				2	1	1		1	5				other molecular functions	other cellular components	other biological processes	gnl|Arath7|AT5G16950		similar to hypothetical protein MtrDRAFT_AC157349g25v1 [Medicago truncatula] (GB:ABE78359.1)
6106	8686				2	1	1		1	5				other molecular functions	chloroplast	other biological processes	gnl|Arath7|AT5G08050		similar to unknown protein [Arabidopsis thaliana] (TAIR:AT1G74730.1); similar to Os12g0575000 [Oryza sativa (japonica cultivar-group)] (GB:NP_001067105.1); similar to hypothetical protein LOC_Os11g27300 [Oryza sativa (japonica cultivar-group)] (GB:ABA93451.1); contains InterPro domain Protein of unknown function DUF1118; (InterPro:IPR009500)
6738	7092				2	1	1	1	1	6				other molecular functions	other cellular components	other biological processes	gnl|Arath7|AT3G07210		similar to Os08g0528800 [Oryza sativa (japonica cultivar-group)] (GB:NP_001062315.1); similar to Os01g0917200 [Oryza sativa (japonica cultivar-group)] (GB:NP_001045199.1); contains InterPro domain Peptidase, trypsin-like serine and cysteine; (InterPro:IPR009003)
10562	7070				2	1	1	1	1	6				other molecular functions	other cellular components	other biological processes	gnl|Arath7|AT2G41610		similar to Os10g0200700 [Oryza sativa (japonica cultivar-group)] (GB:NP_001064300.1); similar to Os03g0253600 [Oryza sativa (japonica cultivar-group)] (GB:NP_001049581.1)
10588	7160				2	1	1	1	1	6							gnl|Arath7|AT4G17010		similar to hypothetical protein [Oryza sativa (japonica cultivar-group)] (GB:BAD23134.1); similar to Os04g0431800 [Oryza sativa (japonica cultivar-group)] (GB:NP_001052826.1)
10609	7239				2	1	1	1	1	6				other molecular functions	other cellular components	other biological processes	gnl|Arath7|AT5G64680		similar to Os01g0259900 [Oryza sativa (japonica cultivar-group)] (GB:NP_001042641.1); similar to hypothetical protein [Oryza sativa (japonica cultivar-group)] (GB:BAD81433.1)
499	4607	1	1	1	3	1	1	1	1	10				other binding	mitochondria		gnl|Arath7|AT3G45770		oxidoreductase, zinc-binding dehydrogenase family protein
3151	1860	2	1	1	3	1	1	1	1	11				nucleotide binding	nucleus	other cellular processes	gnl|Arath7|AT5G15920		structural maintenance of chromosomes (SMC) family protein (MSS2)
3992	4924		1	1	3	1	1	1	1	9			Orphans	hydrolase activity	other cellular components	other metabolic processes	gnl|Arath7|AT5G59980		RNase P subunit p30 family protein
4934	4869		1	1	3	1	1	1	1	9							gnl|Arath7|AT4G37190		similar to Os03g0240900 [Oryza sativa (japonica cultivar-group)] (GB:NP_001049512.1); similar to Os12g0586400 [Oryza sativa (japonica cultivar-group)] (GB:NP_001067157.1); similar to tubulin-related protein-like [Oryza sativa (japonica cultivar-group)] (GB:BAC84426.1)
6346	4643	2	1	1	3	1	1	1	1	11				other binding	chloroplast	response to abiotic or biotic stimulus	gnl|Arath7|AT1G44575	PSBS, NPQ4	NPQ4 (NONPHOTOCHEMICAL QUENCHING)
6382	4794	2	1	1	3	1	1	1	1	11				hydrolase activity			gnl|Arath7|AT3G52390		tatD-related deoxyribonuclease family protein
10199	5104		1	1	3	1	1	1	1	9				other molecular functions	other cellular components	other biological processes	gnl|Arath7|AT1G19130		similar to unknown protein [Oryza sativa (japonica cultivar-group)] (GB:BAD36638.1); similar to Os08g0455800 [Oryza sativa (japonica cultivar-group)] (GB:NP_001061963.1); contains InterPro domain Protein of unknown function DUF985; (InterPro:IPR009327)
10235	5283		1	1	3	1	1	1	1	9				other molecular functions	other cellular components	other biological processes	gnl|Arath7|AT2G30330		GCN5L1 family protein
6	4393		2	1	3	1	1	1	1	10					mitochondria		gnl|Arath7|AT5G12290		similar to expressed protein [Oryza sativa (japonica cultivar-group)] (GB:ABF96236.1)
622	4016	1	2	1	3	1	1	1	1	11	EF-hand containing proteins:Group III			other binding		other metabolic processes	gnl|Arath7|AT3G17470		RelA/SpoT domain-containing protein / calcium-binding EF-hand family protein
924	3398		2	1	3	1	1	2	1	11				other molecular functions	other membranes	other biological processes	gnl|Arath7|AT3G62580		similar to late embryogenesis abundant domain-containing protein / LEA domain-containing protein [Arabidopsis thaliana] (TAIR:AT1G72100.1); similar to Os12g0557400 [Oryza sativa (japonica cultivar-group)] (GB:NP_001067006.1); similar to Os11g0673100 [Oryza sativa (japonica cultivar-group)] (GB:NP_001068440.1); similar to hypothetical protein MtrDRAFT_AC152921g2v1 [Medicago truncatula] (GB:ABE7808…
2382	4395	1	1	2	3	1	1	1	1	11					other cellular components		gnl|Arath7|AT5G14600		similar to OSJNBb0033P05.9 [Oryza sativa (japonica cultivar-group)] (GB:CAE05670.3); similar to PREDICTED: similar to MGC53312 protein [Gallus gallus] (GB:XP_421386.2); similar to OSJNBb0026L04.5 [Oryza sativa (japonica cultivar-group)] (GB:CAE01500.2); contains InterPro domain SAM (and some other nucleotide) binding motif; (InterPro:IPR000051)
1127	3493		1	3	3	1	1	1	1	11				other molecular functions	other cellular components	other biological processes	gnl|Arath7|AT3G56900		aladin-related / adracalin-related
1527	2405	1	4	4	3	1	1	1	1	16				other binding	other cellular components		gnl|Arath7|AT2G20190		CLIP-associating protein (CLASP) -related
449	4512				3	1	1	1	1	7	basic region leucine zipper (bZIP) Transcription Factor	bZIP	bZIP	transcription factor activity	nucleus	other metabolic processes	gnl|Arath7|AT5G24800	ATBZIP9, BZO2H2	BZO2H2 (basic leucine zipper O2 homolog 2); DNA binding / transcription factor
10028	4265		1	1	4	1	1	1	1	10					chloroplast	other biological processes	gnl|Arath7|AT2G41120		similar to Protein of unknown function DUF309 [Medicago truncatula] (GB:ABD28652.1); contains InterPro domain Protein of unknown function DUF309; (InterPro:IPR005500)
9255	4586		2	1	4	1	1	1	1	11				other binding	other cellular components	other biological processes	gnl|Arath7|AT5G01300		phosphatidylethanolamine-binding family protein
9889	3502	1	2	1	4	1	1	1	1	12				other molecular functions	chloroplast	other biological processes	gnl|Arath7|AT2G39080		similar to unnamed protein product [Ostreococcus tauri] (GB:CAL54696.1); similar to Os01g0367100 [Oryza sativa (japonica cultivar-group)] (GB:NP_001043040.1); contains domain NAD(P)-binding Rossmann-fold domains (SSF51735); contains domain no description (G3D.3.40.50.720)
1797	5613				4	1	1	1	1	8				nucleotide binding	other cellular components	other biological processes	gnl|Arath7|AT1G05970		nucleotide binding
205	1827	1	1	3	7	1	1	2	1	17				other binding		other biological processes	gnl|Arath7|AT1G32340	NHL8	NHL8 (NDR1/HIN1-like 8); protein binding / zinc ion binding
520	8043		1	1		1	1		1	5				transporter activity	other cytoplasmic components	transport	gnl|Arath7|AT3G62880	ATOEP16-4	ATOEP16-4; protein translocase
3267	7404	1	1	1		1	1	1	1	7				protein binding	other cellular components	other metabolic processes	gnl|Arath7|AT5G23590		DNAJ heat shock N-terminal domain-containing protein
3283	6887		1	1		1	1	2	1	7				structural molecule activity	nucleus	cell organization and biogenesis	gnl|Arath7|AT3G12380	ATARP5	ATARP5 (ACTIN-RELATED PROTEIN 5)
4101	6443		1	1		1	1	1	1	6				other molecular functions	chloroplast	other biological processes	gnl|Arath7|AT5G38060		similar to unknown protein [Arabidopsis thaliana] (TAIR:AT1G65000.1); similar to Os08g0364500 [Oryza sativa (japonica cultivar-group)] (GB:NP_001061643.1); similar to unknown protein [Oryza sativa (japonica cultivar-group)] (GB:AAP21387.1)
6317	8120		1	1		1	1	1	1	6						other biological processes	gnl|Arath7|AT4G28820		zinc finger (HIT type) family protein
6757	7194		1	1		1	1	1	1	6				other molecular functions	chloroplast	other biological processes	gnl|Arath7|AT5G01590		similar to RNA binding protein [Bigelowiella natans] (GB:ABA27214.1); contains domain GYF domain (SSF55277)
10650	7557	1	1	1		1	1		1	6				transferase activity		other metabolic processes	gnl|Arath7|AT2G16790		shikimate kinase family protein
10674	7703		1	1		1	1	1	1	6				other molecular functions	chloroplast		gnl|Arath7|AT5G39210	CRR7	CRR7 (CHLORORESPIRATORY REDUCTION 7)
5	6085	1	2	1		1	1	1	1	8				other enzyme activity	other cellular components	other biological processes	gnl|Arath7|AT5G38900		DSBA oxidoreductase family protein
11	7408		2	1		1	1	1	1	7				nucleotide binding			gnl|Arath7|AT3G09080		transducin family protein / WD-40 repeat family protein
91	6953		2	1		1	1	1	1	7				other molecular functions	other membranes	transport	gnl|Arath7|AT1G48550		vacuolar protein sorting-associated protein 26 family protein / VPS26 family protein
1701	6554	1	2	1		1	1	1	1	8				structural molecule activity	chloroplast	other biological processes	gnl|Arath7|AT2G46910		plastid-lipid associated protein PAP / fibrillin family protein
3538	6959		2	1		1	1	1	1	7				structural molecule activity	ribosome	other metabolic processes	gnl|Arath7|AT1G79850	ORE4, CS17, PRPS17, RPS17	RPS17 (ribosomal protein S17); structural constituent of ribosome
10520	6704	1	2	1		1	1	1	1	8				protein binding	chloroplast	cell organization and biogenesis	gnl|Arath7|AT5G23120	HCF136	HCF136 (High chlorophyll fluorescence 136)
10632	7415		2	1		1	1	1	1	7				other molecular functions	other cellular components	other biological processes	gnl|Arath7|AT1G13310		similar to unnamed protein product [Ostreococcus tauri] (GB:CAL56082.1); contains domain PCD6 INTERACTING PROTEIN-RELATED (PTHR23030)
7	4449		3	1		1	1	2	1	9				other binding	other membranes	other biological processes	gnl|Arath7|AT2G02150		pentatricopeptide (PPR) repeat-containing protein
6	8336			1		1	1	1	1	5				other molecular functions	other cellular components	other biological processes	gnl|Arath7|AT5G65660		hydroxyproline-rich glycoprotein family protein
1486	8624			1		1	1	1	1	5	Acyl Lipid Metabolism Family-PTEN-like Phosphoinositide 3-Phosphatase			hydrolase activity	other cellular components	other metabolic processes	gnl|Arath7|AT5G39400		pollen specific phosphatase, putative / phosphatase and tensin, putative (PTEN1)
2231	8534			1		1	1	1	1	5				other molecular functions	other cellular components	other biological processes	gnl|Arath7|AT4G21890		unknown protein
4140	6942			1		1	1	1	1	5				other molecular functions		other biological processes	gnl|Arath7|AT1G32520		similar to Os11g0220300 [Oryza sativa (japonica cultivar-group)] (GB:NP_001067521.1); similar to hypothetical protein [Oryza sativa (japonica cultivar-group)] (GB:BAD61574.1)
4914	7243	1		1		1	1	1	1	6				other enzyme activity	mitochondria	electron transport or energy pathways	gnl|Arath7|ATMG00070	NAD9	NADH dehydrogenase subunit 9
10610	7242			1		1	1		1	4				other molecular functions	chloroplast	other metabolic processes	gnl|Arath7|ATCG00300	YCF9	encodes PsbZ, which is a subunit of photosystem II. In Chlamydomonas, this protein has been shown to be essential in the interaction between PS II and the light harvesting complex II.
10673	7701			1		1	1	2	1	6			SAP	transcription factor activity		developmental processes	gnl|Arath7|AT5G35770	SAP	SAP (STERILE APETALA); transcription factor
10791	8634			1		1	1		1	4				other molecular functions	nucleus	response to abiotic or biotic stimulus	gnl|Arath7|AT3G26090	ATRGS1, RGS1	RGS1 (REGULATOR OF G-PROTEIN SIGNALING 1); signal transducer
164	6855		1			1	1	1	1	5				other molecular functions	other cellular components		gnl|Arath7|AT1G05060		similar to conserved hypothetical protein [Medicago truncatula] (GB:ABE78856.1)
2713	8170		1			1	1	1	1	5				other molecular functions	other cellular components	other biological processes	gnl|Arath7|AT5G64010		unknown protein
2974	7847		1			1	1	1	1	5				other binding		other metabolic processes	gnl|Arath7|AT1G18660		zinc finger (C3HC4-type RING finger) family protein
5301	8090		1			1	1	2	1	6				other molecular functions	chloroplast	developmental processes	gnl|Arath7|AT5G22640	EMB1211	EMB1211 (EMBRYO DEFECTIVE 1211)
10461	6457		1			1	1	1	1	5				other molecular functions	other membranes	other metabolic processes	gnl|Arath7|AT1G74340		dolichol phosphate-mannose biosynthesis regulatory protein-related
10628	7352		1			1	1		1	4				other molecular functions	other cellular components	other biological processes	gnl|Arath7|AT1G02160		similar to Os04g0665000 [Oryza sativa (japonica cultivar-group)] (GB:NP_001054174.1); contains InterPro domain CHCH; (InterPro:IPR010625)
10715	8040		1			1	1		1	4					chloroplast		gnl|Arath7|AT2G24395		chaperone protein dnaJ-related
1552	7939		2			1	1	1	1	6				transferase activity	other cellular components	other metabolic processes	gnl|Arath7|AT3G49160		pyruvate kinase family protein
10672	7697		2			1	1	1	1	6				other molecular functions	other cellular components	other biological processes	gnl|Arath7|AT5G20120		similar to hypothetical protein MtrDRAFT_AC157983g12v2 [Medicago truncatula] (GB:ABE86509.1)
892	5720		5			1	1	1	1	9				other binding	chloroplast		gnl|Arath7|AT5G53080		kinesin light chain-related
1	8314					1	1	1	1	4	Plant U-box protein (PUB) Class IV			kinase activity	other cellular components	other metabolic processes	gnl|Arath7|AT5G65500		protein kinase family protein
1	8951					1	1	1	1	4				kinase activity	other cellular components	other metabolic processes	gnl|Arath7|AT5G58520		protein kinase family protein
1	8967					1	1	1	1	4					other cellular components		gnl|Arath7|AT5G51800		similar to gt-2-related [Arabidopsis thaliana] (TAIR:AT2G33550.1); similar to CRN-like CRN8 [Phytophthora infestans] (GB:AAY43402.1); contains InterPro domain Protein kinase-like; (InterPro:IPR011009)
7	7832					1	1	2	1	5				other molecular functions		other biological processes	gnl|Arath7|AT1G06270		pentatricopeptide (PPR) repeat-containing protein
9	8512					1	1	1	1	4				other molecular functions	other cellular components	other biological processes	gnl|Arath7|AT1G55830		similar to CIP1 (COP1-INTERACTIVE PROTEIN 1) [Arabidopsis thaliana] (TAIR:AT5G41790.1); similar to HPr serine phosphorylation site [Medicago truncatula] (GB:ABE89314.1); contains InterPro domain Protein of unknown function DUF812; (InterPro:IPR008530)
24	9085					1	1	1	1	4				other molecular functions	other cellular components	other biological processes	gnl|Arath7|AT4G03220		F-box family protein
29	10283					1	1		1	3				other binding	chloroplast	other biological processes	gnl|Arath7|AT5G11550		binding
31	9079					1	1		1	3				other molecular functions	other cellular components	other biological processes	gnl|Arath7|AT5G49610		F-box family protein
34	8543					1	1		1	3				hydrolase activity	nucleus	other biological processes	gnl|Arath7|AT1G77030		glycine-rich protein
47	9082					1	1	1	1	4				other enzyme activity	other cellular components	other metabolic processes	gnl|Arath7|AT3G07550		F-box family protein (FBL12)
52	8956					1	1	1	1	4	bHLH Transcription Factor Family	BHLH	bHLH	transcription factor activity	nucleus	other biological processes	gnl|Arath7|AT4G00050	UNE10	UNE10 (unfertilized embryo sac 10); DNA binding / transcription factor
104	8350					1	1	2	1	5				other molecular functions	other membranes	other biological processes	gnl|Arath7|AT4G13630		similar to unknown protein [Arabidopsis thaliana] (TAIR:AT1G04890.1); similar to Protein of unknown function, DUF593, putative [Oryza sativa (japonica cultivar-group)] (GB:AAX95673.1); similar to Os03g0259900 [Oryza sativa (japonica cultivar-group)] (GB:NP_001049616.1); similar to Os04g0311500 [Oryza sativa (japonica cultivar-group)] (GB:NP_001052441.1); contains InterPro domain Protein of unknow…
133	6844					1	1	1	1	4				hydrolase activity	other cellular components	other biological processes	gnl|Arath7|AT2G39920		acid phosphatase class B family protein
269	8369					1	1	1	1	4	C2C2-Gata Transcription Factor Family	C2C2-Gata	C2C2-GATA	transcription factor activity	nucleus	other metabolic processes	gnl|Arath7|AT3G50870	MNP	MNP (MONOPOLE); transcription factor
306	7897					1	1	1	1	4	G2-like Transcription Factor Family	G2-like	G2-like	transcription factor activity	nucleus	other metabolic processes	gnl|Arath7|AT2G20570	GLK1, GPRI1	GPRI1 (GOLDEN2-LIKE 1); transcription factor
313	6209					1	1	1	1	4				other enzyme activity		other metabolic processes	gnl|Arath7|AT5G15940		short-chain dehydrogenase/reductase (SDR) family protein
325	8411					1	1	1	1	4				other molecular functions	other cytoplasmic components	other biological processes	gnl|Arath7|AT2G41600		similar to mitochondrial glycoprotein family protein / MAM33 family protein [Arabidopsis thaliana] (TAIR:AT1G80720.1); similar to Os11g0140100 [Oryza sativa (japonica cultivar-group)] (GB:NP_001065708.1); similar to Mitochondrial glycoprotein, expressed [Oryza sativa (japonica cultivar-group)] (GB:ABG22358.1); contains InterPro domain Mitochondrial glycoprotein; (InterPro:IPR003428)
367	8108					1	1	1	1	4				transporter activity	chloroplast	other biological processes	gnl|Arath7|AT4G14870		protein translocase
389	9052					1	1		1	3				other molecular functions	other cellular components	other biological processes	gnl|Arath7|AT5G02390		similar to unknown protein [Arabidopsis thaliana] (TAIR:AT1G07620.1); similar to Os01g0149900 [Oryza sativa (japonica cultivar-group)] (GB:NP_001042029.1); similar to conserved hypothetical protein [Medicago truncatula] (GB:ABE91371.1); similar to Os12g0570500 [Oryza sativa (japonica cultivar-group)] (GB:NP_001067080.1)
410	8460					1	1	1	1	4				other molecular functions	other cellular components	other biological processes	gnl|Arath7|AT4G02550		similar to unknown protein [Arabidopsis thaliana] (TAIR:AT4G02210.1); similar to hypothetical protein MtrDRAFT_AC152405g9v1 [Medicago truncatula] (GB:ABE86214.1)
437	10244					1	1		1	3			Orphans	transcription factor activity	other intracellular components	other metabolic processes	gnl|Arath7|AT2G27470		CCAAT-box binding transcription factor subunit HAP3-related
669	9101					1	1	1	1	4					other membranes		gnl|Arath7|AT1G15320		unknown protein
740	10099					1	1		1	3				other molecular functions	other cellular components	other biological processes	gnl|Arath7|AT4G32030		similar to unknown protein [Arabidopsis thaliana] (TAIR:AT1G80610.1); similar to Os02g0182700 [Oryza sativa (japonica cultivar-group)] (GB:NP_001046100.1)
966	9456					1	1	1	1	4				other molecular functions		other biological processes	gnl|Arath7|AT5G54880		DTW domain-containing protein
1045	8387					1	1	1	1	4				other molecular functions		other biological processes	gnl|Arath7|AT5G38510		rhomboid family protein
1105	9982					1	1		1	3	bHLH Transcription Factor Family	BHLH		transcription factor activity	other cellular components	other metabolic processes	gnl|Arath7|AT1G31050		transcription factor
1139	8693					1	1	1	1	4				other molecular functions	other cellular components	other biological processes	gnl|Arath7|AT5G17070		similar to putative protein [Medicago truncatula] (GB:ABE91889.1); contains domain FAMILY NOT NAMED (PTHR16487); contains domain SUBFAMILY NOT NAMED (PTHR16487:SF4)
1242	10726					1	1		1	3					chloroplast	other metabolic processes	gnl|Arath7|ATCG00560	PSBL	PSII L protein
1454	9314					1	1	1	1	4	C3H Transcription Factor Family	C3H		other binding			gnl|Arath7|AT2G39100		zinc finger (C3HC4-type RING finger) family protein
1652	8467					1	1	1	1	4				protein binding	nucleus	developmental processes	gnl|Arath7|AT4G00650	FLA, FRI	FRI (FRIGIDA)
1827	7954					1	1	1	1	4				other molecular functions	other cellular components	other biological processes	gnl|Arath7|AT2G30990		similar to unknown protein [Arabidopsis thaliana] (TAIR:AT1G29240.1); similar to Protein of unknown function DUF688 [Medicago truncatula] (GB:ABE80249.1); contains InterPro domain Protein of unknown function DUF688; (InterPro:IPR007789)
1838	8552					1	1	1	1	4					other membranes		gnl|Arath7|AT2G05755		integral membrane family protein
1856	9372					1	1	1	1	4				other molecular functions	other cellular components	other biological processes	gnl|Arath7|AT3G47850		similar to Os05g0220900 [Oryza sativa (japonica cultivar-group)] (GB:NP_001054948.1)
2115	7951					1	1	1	1	4				DNA or RNA binding	nucleus	other metabolic processes	gnl|Arath7|AT4G12750		DNA binding / sequence-specific DNA binding / transcription factor
2242	8490					1	1	1	1	4				other molecular functions	other cellular components	response to stress	gnl|Arath7|AT4G13450		universal stress protein (USP) family protein
2259	7895					1	1	1	1	4						other biological processes	gnl|Arath7|AT5G14990		similar to myosin heavy chain-related [Arabidopsis thaliana] (TAIR:AT2G34730.1); similar to Viral A-type inclusion protein repeat [Entamoeba histolytica HM-1:IMSS] (GB:XP_653447.1); similar to Os04g0521600 [Oryza sativa (japonica cultivar-group)] (GB:NP_001053337.1); similar to OSIGBa0131L05.8 [Oryza sativa (indica cultivar-group)] (GB:CAH67527.1)
2304	8632					1	1	1	1	4				other molecular functions	other cellular components	other biological processes	gnl|Arath7|AT3G24630		similar to unknown protein [Arabidopsis thaliana] (TAIR:AT5G42710.1); similar to unnamed protein product; gene_id:MSD24.1 unknown protein, putative [Medicago truncatula] (GB:ABE82766.1)
2413	9330					1	1	1	1	4				structural molecule activity	ribosome	other metabolic processes	gnl|Arath7|AT3G03600	RPS2	RPS2 (RIBOSOMAL PROTEIN S2); structural constituent of ribosome
2462	8636					1	1	1	1	4				other molecular functions	other membranes	other biological processes	gnl|Arath7|AT3G42725		unknown protein
2561	8323					1	1	1	1	4				other molecular functions		other biological processes	gnl|Arath7|AT5G13950		similar to unknown protein [Arabidopsis thaliana] (TAIR:AT3G45830.1); similar to unknown protein [Oryza sativa (japonica cultivar-group)] (GB:BAC84162.1); contains domain NFRKB-RELATED (PTHR13052); contains domain NFRKB (PTHR13052:SF1)
2574	8072					1	1	2	1	5				other molecular functions	other cellular components	other biological processes	gnl|Arath7|AT5G64170		dentin sialophosphoprotein-related
2705	8078					1	1	2	1	5						other biological processes	gnl|Arath7|AT3G18310		similar to Os03g0240400 [Oryza sativa (japonica cultivar-group)] (GB:NP_001049507.1); similar to expressed protein [Oryza sativa (japonica cultivar-group)] (GB:ABF94885.1)
2711	8151					1	1	2	1	5				other molecular functions	nucleus	other cellular processes	gnl|Arath7|AT5G35520		kinetochore protein-related
2757	9445					1	1	1	1	4							gnl|Arath7|AT5G43680		similar to expressed protein [Oryza sativa (japonica cultivar-group)] (GB:ABA94193.2)
2758	9452					1	1		1	3				other molecular functions		other biological processes	gnl|Arath7|AT5G49525		similar to unknown protein [Arabidopsis thaliana] (TAIR:AT5G26790.1)
2784	10658					1	1		1	3				other molecular functions	other membranes	other biological processes	gnl|Arath7|AT5G01075		similar to conserved hypothetical protein [Medicago truncatula] (GB:ABE79538.1); contains domain gb def: Hypothetical protein (At5g01075) (PTHR23421:SF7); contains domain BETA-GALACTOSIDASE RELATED (PTHR23421)
3156	8360					1	1	1	1	4						other biological processes	gnl|Arath7|AT3G49055		similar to unknown protein [Arabidopsis thaliana] (TAIR:AT1G24560.1); similar to myosin heavy chain -related-like [Oryza sativa (japonica cultivar-group)] (GB:BAD13141.1)
3247	9037					1	1	1	1	4						response to abiotic or biotic stimulus	gnl|Arath7|AT1G06460	ACD31.2, ACD32.1	ACD32.1 (ALPHA-CRYSTALLIN DOMAIN 31.2)
3336	9384					1	1	1	1	4				other molecular functions	other cellular components	other biological processes	gnl|Arath7|AT4G01590		similar to unknown protein [Arabidopsis thaliana] (TAIR:AT4G35680.1); similar to Calcium-binding EF-hand [Medicago truncatula] (GB:ABE94451.1); similar to Os07g0611600 [Oryza sativa (japonica cultivar-group)] (GB:NP_001060249.1)
3385	9359					1	1	1	1	4				other molecular functions	other cellular components	other biological processes	gnl|Arath7|AT3G20490		similar to OSIGBa0148A10.1 [Oryza sativa (indica cultivar-group)] (GB:CAH66824.1); similar to Os04g0625100 [Oryza sativa (japonica cultivar-group)] (GB:NP_001053937.1)
3630	7937					1	1		1	3				other molecular functions	other cellular components	other biological processes	gnl|Arath7|AT1G23390		kelch repeat-containing F-box family protein
3684	8457					1	1	1	1	4				other molecular functions	other membranes	other biological processes	gnl|Arath7|AT1G28410		similar to myosin heavy chain-related [Arabidopsis thaliana] (TAIR:AT4G31340.2); similar to Os02g0305600 [Oryza sativa (japonica cultivar-group)] (GB:NP_001046635.1); similar to unknown [Oryza sativa (japonica cultivar-group)] (GB:AAO72581.1); similar to Os08g0519400 [Oryza sativa (japonica cultivar-group)] (GB:NP_001062259.1); contains domain no description (G3D.1.10.274.10); contains domain E s…
3859	7579					1	1	2	1	5				other molecular functions	other cellular components	other biological processes	gnl|Arath7|AT2G36820		similar to Hypothetical protein [Oryza sativa] (GB:AAK98733.1); contains domain MAESTRO-RELATED HEAT DOMAIN-CONTAINING (PTHR23120); contains domain gb def: Hypothetical protein At2g36820 (PTHR23120:SF6)
3910	8637					1	1		1	3					chloroplast		gnl|Arath7|AT3G44020		thylakoid lumenal P17.1 protein
4183	9347					1	1	1	1	4				other molecular functions	chloroplast	other biological processes	gnl|Arath7|AT5G20200		nucleoporin-related
4223	7834					1	1	1	1	4				other molecular functions	mitochondria	other biological processes	gnl|Arath7|AT1G02700		similar to unknown protein [Arabidopsis thaliana] (TAIR:AT4G02140.1); similar to hypothetical protein MtrDRAFT_AC145329g27v1 [Medicago truncatula] (GB:ABE91001.1)
4285	8614					1	1	1	1	4				other molecular functions	other cellular components	other biological processes	gnl|Arath7|AT3G08780		similar to hypothetical protein [Medicago sativa] (GB:AAL15647.1)
4291	8669					1	1	2	1	5				other molecular functions	chloroplast	developmental processes	gnl|Arath7|AT4G28210	EMB1923	EMB1923 (EMBRYO DEFECTIVE 1923)
4325	9038					1	1	1	1	4				other molecular functions	chloroplast	other biological processes	gnl|Arath7|AT1G06510		unknown protein
4326	9077					1	1	1	1	4				other molecular functions	plastid	other biological processes	gnl|Arath7|AT1G11320		similar to expressed protein [Oryza sativa (japonica cultivar-group)] (GB:AAP53947.1); similar to Os06g0724200 [Oryza sativa (japonica cultivar-group)] (GB:NP_001058610.1)
4333	9222					1	1	1	1	4				other binding	other cellular components	other biological processes	gnl|Arath7|AT1G53200		binding
4338	9344					1	1	1	1	4				other molecular functions	other cellular components	other biological processes	gnl|Arath7|AT3G09860		unknown protein
4343	9396					1	1	1	1	4				other molecular functions	other cellular components	other biological processes	gnl|Arath7|AT4G19070		cadmium-responsive protein / cadmium induced protein (AS8)
4349	9436					1	1	1	1	4							gnl|Arath7|AT5G21280		hydroxyproline-rich glycoprotein family protein
4901	9104					1	1	1	1	4						other biological processes	gnl|Arath7|AT5G55820		similar to cupin family protein [Arabidopsis thaliana] (TAIR:AT2G18540.1); similar to cell wall-anchored protein [Staphylococcus saprophyticus subsp. saprophyticus ATCC 15305] (GB:YP_300225.1); contains InterPro domain Inner centromere protein, ARK binding region; (InterPro:IPR005635)
5049	10094					1	1		1	3				other molecular functions	chloroplast	other biological processes	gnl|Arath7|AT3G11150		similar to Os01g0830500 [Oryza sativa (japonica cultivar-group)] (GB:NP_001044697.1); contains domain no description (G3D.3.50.60.10); contains domain Clavaminate synthase-like (SSF51197); contains domain FE(II)/ ASCORBATE OXIDASE SUPERFAMILY (PTHR10209)
5198	9084					1	1	1	1	4				other molecular functions	other membranes	other biological processes	gnl|Arath7|AT2G39490		F-box family protein
5222	8450					1	1	1	1	4	Homeobox Transcription Factor Family	HB	HB	transcription factor activity	nucleus	other metabolic processes	gnl|Arath7|AT1G27050	ATHB54	ATHB54 (ARABIDOPSIS THALIANA HOMEOBOX PROTEIN 54); nucleic acid binding / transcription factor
5555	10310					1	1		1	3				nucleic acid binding	other cellular components	other biological processes	gnl|Arath7|AT3G42860		zinc knuckle (CCHC-type) family protein
5872	8011					1	1	1	1	4				other molecular functions	other cellular components	other metabolic processes	gnl|Arath7|AT1G73840	ESP1	ESP1 (ENHANCED SILENCING PHENOTYPE 1)
5920	9102					1	1	1	1	4				other molecular functions	other cellular components	other biological processes	gnl|Arath7|AT1G52680		late embryogenesis abundant protein-related / LEA protein-related
6618	9206					1	1	1	1	4				other molecular functions	chloroplast	other biological processes	gnl|Arath7|AT1G48460		similar to unknown protein [Arabidopsis thaliana] (TAIR:AT5G63040.2); similar to Os01g0704200 [Oryza sativa (japonica cultivar-group)] (GB:NP_001044004.1); similar to hypothetical protein MtrDRAFT_AC124952g33v1 [Medicago truncatula] (GB:ABE93586.1); contains domain Multidrug resistance ABC transporter MsbA, N-terminal domain (SSF90123)
6892	8113					1	1		1	3							gnl|Arath7|AT4G21192		similar to PREDICTED: similar to UPF0287 protein DC13 [Tribolium castaneum] (GB:XP_968870.1); contains domain UPF0287 FAMILY (PTHR22977); contains domain DC13/UPF0287 FAMILY (PTHR22977:SF1)
6935	8429					1	1	1	1	4				other molecular functions	other cellular components	other biological processes	gnl|Arath7|AT1G19240		similar to Os01g0144700 [Oryza sativa (japonica cultivar-group)] (GB:NP_001042006.1)
6950	8585					1	1	1	1	4					other cellular components		gnl|Arath7|AT2G33855		similar to OSIGBa0106G07.5 [Oryza sativa (indica cultivar-group)] (GB:CAH67309.1); similar to Os04g0475300 [Oryza sativa (japonica cultivar-group)] (GB:NP_001053073.1)
6957	8627					1	1	1	1	4				other molecular functions	other cellular components	developmental processes	gnl|Arath7|AT3G20070	TTN9	TTN9 (TITAN9)
6963	8645					1	1	2	1	5				other molecular functions	other cellular components	other biological processes	gnl|Arath7|AT3G60310		similar to hypothetical protein [Oryza sativa (japonica cultivar-group)] (GB:BAD68628.1)
6967	9343					1	1	1	1	4				other molecular functions		other biological processes	gnl|Arath7|AT3G09730		similar to unknown protein [Arabidopsis thaliana] (TAIR:AT5G61040.1)
6972	8704					1	1	1	1	4				other molecular functions	other cellular components	other biological processes	gnl|Arath7|AT5G40520		similar to unknown protein [Arabidopsis thaliana] (TAIR:AT5G07170.1); similar to hypothetical protein PF10_0257 [Plasmodium falciparum 3D7] (GB:NP_700730.1); similar to Os09g0103200 [Oryza sativa (japonica cultivar-group)] (GB:NP_001062553.1); similar to Os01g0632300 [Oryza sativa (japonica cultivar-group)] (GB:NP_001043651.1)
7010	8945					1	1	1	1	4				other molecular functions	other cellular components	other biological processes	gnl|Arath7|AT2G45860		similar to Os02g0824400 [Oryza sativa (japonica cultivar-group)] (GB:NP_001048575.1)
7011	8976					1	1	1	1	4				other molecular functions	other membranes	other biological processes	gnl|Arath7|AT1G01725		unknown protein
7012	9043					1	1	1	1	4	Chloroplast and Mitochondria gene families-Strong similarity to a mitochondrial carrier protein-Ribes nigrum family			other molecular functions	other cellular components	other biological processes	gnl|Arath7|AT1G07020		similar to hypothetical protein [Oryza sativa (japonica cultivar-group)] (GB:BAD45080.1)
7027	9212					1	1	1	1	4				other molecular functions		developmental processes	gnl|Arath7|AT1G49510	EMB1273	EMB1273 (EMBRYO DEFECTIVE 1273)
7040	9308					1	1	1	1	4					other cellular components	other biological processes	gnl|Arath7|AT5G03670		similar to unknown protein [Arabidopsis thaliana] (TAIR:AT2G36420.1); similar to OSIGBa0147H17.2 [Oryza sativa (indica cultivar-group)] (GB:CAH66954.1); similar to OSJNBa0019K04.3 [Oryza sativa (japonica cultivar-group)] (GB:CAD41656.3)
7054	9393					1	1	1	1	4				other molecular functions	chloroplast	other biological processes	gnl|Arath7|AT4G18400		similar to hypothetical protein [Oryza sativa (japonica cultivar-group)] (GB:BAD25549.1)
7063	9451					1	1	1	1	4				other molecular functions	other cellular components	other biological processes	gnl|Arath7|AT5G49100		similar to OJ000315_02.19 [Oryza sativa (japonica cultivar-group)] (GB:CAE05374.1); similar to Os02g0526700 [Oryza sativa (japonica cultivar-group)] (GB:NP_001047000.1); similar to OSJNBa0042I15.1 [Oryza sativa (japonica cultivar-group)] (GB:CAE04879.1)
7067	9464					1	1		1	3				other molecular functions	other membranes	other biological processes	gnl|Arath7|AT5G65880		similar to Os03g0675700 [Oryza sativa (japonica cultivar-group)] (GB:NP_001050887.1)
10764	8452					1	1		1	3				other molecular functions	other cellular components	other biological processes	gnl|Arath7|AT1G27435		similar to Os12g0477600 [Oryza sativa (japonica cultivar-group)] (GB:NP_001066758.1)
10799	8687					1	1	1	1	4				other molecular functions	other cellular components	other biological processes	gnl|Arath7|AT5G08770		similar to hypothetical protein MtrDRAFT_AC141112g27v1 [Medicago truncatula] (GB:ABE79289.1)
11058	10430					1	1		1	3				other molecular functions	other membranes	other biological processes	gnl|Arath7|AT2G23755		unknown protein
11061	10517					1	1		1	3				other molecular functions	other cellular components	other biological processes	gnl|Arath7|AT3G06145		unknown protein
11072	10725					1	1		1	3					other membranes	other metabolic processes	gnl|Arath7|ATCG00510	PSAI	Encodes subunit I of photosystem I.
11073	10727					1	1		1	3				other molecular functions	other cellular components	electron transport or energy pathways	gnl|Arath7|ATCG00630	PSAJ	Encodes subunit J of photosystem I.
4	4950	1	1	1	1	2	1	1	1	9				hydrolase activity	chloroplast	other biological processes	gnl|Arath7|AT1G21710	OGG1	OGG1 (8-oxoguanine-DNA glycosylase 1)
22	4990	1	1	1	1	2	1	1	1	9				DNA or RNA binding	other intracellular components	other metabolic processes	gnl|Arath7|AT4G24270		RNA recognition motif (RRM)-containing protein
23	5195	1	1	1	1	2	1	1	1	9				other molecular functions	other cellular components	other biological processes	gnl|Arath7|AT1G63810		similar to Nrap protein, expressed [Oryza sativa (japonica cultivar-group)] (GB:ABA95899.2); similar to Nrap protein, expressed [Oryza sativa (japonica cultivar-group)] (GB:ABA95898.2); contains InterPro domain Nrap protein; (InterPro:IPR005554)
24	5087	1	1	1	1	2	1	1	1	9				other molecular functions	other cellular components	other biological processes	gnl|Arath7|AT5G53800		similar to DEAD box RNA helicase, putative [Arabidopsis thaliana] (TAIR:AT1G20920.1); similar to hypothetical protein TTHERM_01026350 [Tetrahymena thermophila SB210] (GB:XP_001030734.1); similar to Os04g0530300 [Oryza sativa (japonica cultivar-group)] (GB:NP_001053388.1); similar to OSIGBa0155K17.11 [Oryza sativa (indica cultivar-group)] (GB:CAJ86384.1)
37	4971		1	1	1	2	1	2	1	9			SNF2	other enzyme activity			gnl|Arath7|AT3G54280		ATP binding / DNA binding / helicase
152	5606	1	1	1	1	2	1	1	1	9				other binding	other cellular components	other metabolic processes	gnl|Arath7|AT2G06210	VIP6, ELF8	ELF8 (EARLY FLOWERING 8); binding
277	3807		1	1	1	2	1	1	1	8				other molecular functions	plastid	other biological processes	gnl|Arath7|AT5G55610		similar to conserved hypothetical protein [Medicago truncatula] (GB:ABE92111.1)
323	4613	1	1	1	1	2	1	1	1	9	Sulfurtransferasese / Rhodanese Family-AtStrV			other enzyme activity		other biological processes	gnl|Arath7|AT5G19370		rhodanese-like domain-containing protein / PPIC-type PPIASE domain-containing protein
392	6090	1	1	1	1	2	1	1	1	9					chloroplast	other biological processes	gnl|Arath7|AT5G44450		similar to unknown protein [Oryza sativa (japonica cultivar-group)] (GB:AAK09232.1); contains InterPro domain SAM (and some other nucleotide) binding motif; (InterPro:IPR000051); contains InterPro domain Generic methyltransferase; (InterPro:IPR001601); contains InterPro domain Protein of unknown function DUF858, methyltransferase-like; (InterPro:IPR008576)
404	6112	1	1	1	1	2	1	1	1	9				other molecular functions	other cellular components	other biological processes	gnl|Arath7|AT5G66930		similar to Os12g0446700 [Oryza sativa (japonica cultivar-group)] (GB:NP_001066715.1); similar to hypothetical protein DDBDRAFT_0187874 [Dictyostelium discoideum AX4] (GB:XP_636793.1); contains InterPro domain Protein of unknown function DUF1649; (InterPro:IPR012445)
421	4483	1	1	1	1	2	1	1	1	9	Subtilisin-like Serine Proteases			hydrolase activity	ER	other metabolic processes	gnl|Arath7|AT5G19660		subtilase family protein
699	4523	1	1	1	1	2	1	1	1	9				other enzyme activity	other cytoplasmic components	electron transport or energy pathways	gnl|Arath7|AT5G08740	NDC1	NDC1 (NAD(P)H DEHYDROGENASE C1); NADH dehydrogenase
719	4530	1	1	1	1	2	1	1	1	9				nucleotide binding	other intracellular components	other biological processes	gnl|Arath7|AT1G52980		GTP-binding family protein
873	3525		1	1	1	2	1	2	1	9				nucleic acid binding	nucleus	other biological processes	gnl|Arath7|AT3G11960		cleavage and polyadenylation specificity factor (CPSF) A subunit C-terminal domain-containing protein
894	6266		1	1	1	2	1	1	1	8					other membranes	transport	gnl|Arath7|AT3G22845		emp24/gp25L/p24 protein-related
1142	4689	1	1	1	1	2	1	1	1	9				DNA or RNA binding	chloroplast	other biological processes	gnl|Arath7|AT5G54090		DNA mismatch repair MutS family protein
1574	6578		1	1	1	2	1	1	1	8				protein binding	nucleus	developmental processes	gnl|Arath7|AT5G42970	FUS4, EMB134, COP14, CSN4, FUS8, COP8	COP8 (CONSTITUTIVE PHOTOMORPHOGENIC 8)
1627	5387	1	1	1	1	2	1	2	1	10				other enzyme activity	mitochondria	other metabolic processes	gnl|Arath7|AT3G55400	OVA1	OVA1 (OVULE ABORTION 1); ATP binding / aminoacyl-tRNA ligase
1658	5186	2	1	1	1	2	1	1	1	10				hydrolase activity	chloroplast	other metabolic processes	gnl|Arath7|AT4G39970		haloacid dehalogenase-like hydrolase family protein
2178	5652		1	1	1	2	1	1	1	8				nucleotide binding	other membranes		gnl|Arath7|AT5G11240		transducin family protein / WD-40 repeat family protein
2219	6709		1	1	1	2	1	1	1	8				other molecular functions	other cellular components	other biological processes	gnl|Arath7|AT5G38380		similar to cation efflux family protein [Arabidopsis thaliana] (TAIR:AT2G04620.1); similar to PREDICTED: similar to Solute carrier family 30 (zinc transporter), member 5 [Strongylocentrotus purpuratus] (GB:XP_784123.2); similar to Os07g0283200 [Oryza sativa (japonica cultivar-group)] (GB:NP_001059381.1)
2340	5909	1	1	1	1	2	1	1	1	9				nucleic acid binding	other cellular components	other biological processes	gnl|Arath7|AT5G53770		nucleotidyltransferase family protein
2390	5729	1	1	1	1	2	1	1	1	9				nucleotide binding	other intracellular components		gnl|Arath7|AT5G39960		GTP-binding family protein
2457	5230	1	1	1	1	2	1	1	1	9					chloroplast		gnl|Arath7|AT3G56650		thylakoid lumenal 20 kDa protein
2489	6611		1	1	1	2	1	1	1	8				other enzyme activity	mitochondria	other metabolic processes	gnl|Arath7|AT3G47450	ATNOS1, NOS1	ATNOS1/NOS1; nitric-oxide synthase
2492	6248		1	1	1	2	1	1	1	8					other cellular components		gnl|Arath7|AT1G07840		leucine zipper factor-related
2563	5469	1	1	1	1	2	1	1	1	9				other binding	chloroplast	electron transport or energy pathways	gnl|Arath7|AT5G17170		rubredoxin family protein
2604	5758		1	1	1	2	1	1	1	8				other molecular functions	other membranes	other biological processes	gnl|Arath7|AT5G64510		similar to ORF; able to induce HR-like lesions [Nicotiana tabacum] (GB:AAC49976.1); similar to Os01g0767600 [Oryza sativa (japonica cultivar-group)] (GB:NP_001044361.1)
3012	5168	1	1	1	1	2	1	2	1	10				transporter activity	other membranes	transport	gnl|Arath7|AT1G51610		cation efflux family protein / metal tolerance protein, putative (MTPc4)
3124	5864		1	1	1	2	1	1	1	8				other enzyme activity	chloroplast	other metabolic processes	gnl|Arath7|AT5G14760	AO	AO (L-ASPARTATE OXIDASE); L-aspartate oxidase
3289	5171		1	1	1	2	1	1	1	8				hydrolase activity		other metabolic processes	gnl|Arath7|AT4G12830		hydrolase, alpha/beta fold family protein
3518	6330		1	1	1	2	1		1	7	C3H Transcription Factor Family	C3H		other binding	chloroplast		gnl|Arath7|AT3G26730		zinc finger (C3HC4-type RING finger) family protein
3623	6826		1	1	1	2	1		1	7					other membranes		gnl|Arath7|AT1G02145		similar to sugar binding / transferase, transferring glycosyl groups [Arabidopsis thaliana] (TAIR:AT1G16900.1); similar to Os04g0544900 [Oryza sativa (japonica cultivar-group)] (GB:NP_001053463.1); similar to aspara (GB:NP_077010.1); contains InterPro domain Alg9-like mannosyltransferase; (InterPro:IPR005599)
3727	5868	1	1	1	1	2	1	1	1	9				other molecular functions	other cellular components	other biological processes	gnl|Arath7|AT2G19560		proteasome protein-related
3819	5964		1	1	1	2	1	1	1	8				hydrolase activity	other membranes	other metabolic processes	gnl|Arath7|AT5G61540		L-asparaginase, putative / L-asparagine amidohydrolase, putative
3882	6603		1	1	1	2	1	1	1	8					chloroplast		gnl|Arath7|AT3G27180		similar to Os01g0920300 [Oryza sativa (japonica cultivar-group)] (GB:NP_001045219.1); similar to putative 23S rRNA (Uracil-5-)-methyltransferase [Candidatus Protochlamydia amoebophila UWE25] (GB:YP_008997.1); contains domain RNA M5U METHYLTRANSFERASE FAMILY (PTHR11061); contains domain no description (G3D.3.40.50.150); contains domain gb def: Emb
3913	3916		1	1	1	2	1	3	1	10				other binding	Golgi apparatus	other biological processes	gnl|Arath7|AT4G30990		binding
4066	6094		1	1	1	2	1	1	1	8				other molecular functions	other cellular components	other biological processes	gnl|Arath7|AT5G48340		similar to Os01g0897100 [Oryza sativa (japonica cultivar-group)] (GB:NP_001045085.1); similar to hypothetical protein DDBDRAFT_0218214 [Dictyostelium discoideum AX4] (GB:XP_641450.1); contains domain no description (G3D.1.10.418.10)
5084	4347	2	1	1	1	2	1	1	1	10				transferase activity	nucleus	developmental processes	gnl|Arath7|AT4G10760	EMB1706	EMB1706 (EMBRYO DEFECTIVE 1706); S-adenosylmethionine-dependent methyltransferase
6128	6080		1	1	1	2	1	1	1	8				DNA or RNA binding	nucleus	other metabolic processes	gnl|Arath7|AT5G23080	TGH	TGH (TOUGH); RNA binding
6228	5757	1	1	1	1	2	1	1	1	9				transferase activity		other metabolic processes	gnl|Arath7|AT1G45110		tetrapyrrole methylase family protein
6269	4199	2	1	1	1	2	1	1	1	10	Acyl Lipid Metabolism Family-ER 2-Lysophosphatidate Acyltransferase (LPAAT)			transferase activity		other metabolic processes	gnl|Arath7|AT3G05510		phospholipid/glycerol acyltransferase family protein
6269	5236		1	1	1	2	1	2	1	9	Acyl Lipid Metabolism Family-ER 2-Lysophosphatidate Acyltransferase (LPAAT)			transferase activity		other metabolic processes	gnl|Arath7|AT1G78690		phospholipid/glycerol acyltransferase family protein
6328	5388	1	1	1	1	2	1	2	1	10				other molecular functions	other cellular components	other biological processes	gnl|Arath7|AT3G56120		Met-10+ like family protein
6608	6318		1	1	1	2	1	1	1	8				other molecular functions		other biological processes	gnl|Arath7|AT1G16870		mitochondrial 28S ribosomal protein S29-related
6613	6373	1	1	1	1	2	1		1	8				other molecular functions	other membranes	other biological processes	gnl|Arath7|AT1G30130		similar to hypothetical protein [Brassica oleracea var. alboglabra] (GB:CAA99112.1); contains InterPro domain Protein of unknown function DUF1365; (InterPro:IPR010775)
6643	6528		1	1	1	2	1	1	1	8				other binding	other cellular components	other metabolic processes	gnl|Arath7|AT2G35035	URED	URED (urease accessory protein D); nickel ion binding
10059	4365	1	1	1	1	2	1	1	1	9							gnl|Arath7|AT4G24880		similar to P0402A09.9 [Oryza sativa (japonica cultivar-group)] (GB:BAB62626.1); similar to Os01g0101300 [Oryza sativa (japonica cultivar-group)] (GB:NP_001041742.1); contains domain FAMILY NOT NAMED (PTHR13403); contains domain no description (G3D.2.90.10.10); contains domain SUBFAMILY NOT NAMED (PTHR13403:SF3); contains domain DNA ligase/mRNA capping enzyme, catalytic domain (SSF56091)
10074	4410	1	1	1	1	2	1	1	1	9				other molecular functions	other cellular components	other biological processes	gnl|Arath7|AT5G51430		conserved oligomeric Golgi complex component-related / COG complex component-related
10166	4888	2	1	1	1	2	1	1	1	10				other molecular functions		other biological processes	gnl|Arath7|AT5G13030		similar to Os06g0320700 [Oryza sativa (japonica cultivar-group)] (GB:NP_001057514.1); similar to hypothetical protein ebA6654 [Azoarcus sp. EbN1] (GB:YP_160826.1); contains InterPro domain Protein of unknown function UPF0061; (InterPro:IPR003846)
10189	5003	1	1	1	1	2	1	1	1	9				other molecular functions		other biological processes	gnl|Arath7|AT1G04900		similar to hypothetical protein TTHERM_00446060 [Tetrahymena thermophila SB210] (GB:XP_001023370.1); contains InterPro domain Protein of unknown function DUF185; (InterPro:IPR003788)
10232	5271	1	1	1	1	2	1	1	1	9				other enzyme activity	other cellular components	other metabolic processes	gnl|Arath7|AT2G26230		uricase / urate oxidase / nodulin 35, putative
10237	5299	1	1	1	1	2	1	1	1	9				other binding	chloroplast	other biological processes	gnl|Arath7|AT2G38780		binding
10264	5417	1	1	1	1	2	1	1	1	9				other molecular functions	chloroplast	other biological processes	gnl|Arath7|AT4G16060		similar to Os05g0358400 [Oryza sativa (japonica cultivar-group)] (GB:NP_001055302.1); similar to hypothetical protein MED92_03118 [Oceanospirillum sp. MED92] (GB:ZP_01165985.1)
10276	5444	1	1	1	1	2	1	1	1	9				DNA or RNA binding		other metabolic processes	gnl|Arath7|AT4G34730		ribosome-binding factor A family protein
10315	5572	1	1	1	1	2	1	1	1	9				transferase activity	other cellular components	other biological processes	gnl|Arath7|AT1G02100		leucine carboxyl methyltransferase family protein
10343	5791		1	1	1	2	1		1	7							gnl|Arath7|AT1G60995		similar to S3 self-incompatibility locus-linked pollen 3.15 protein [Petunia integrifolia subsp. inflata] (GB:AAQ09996.1); similar to S1 self-incompatibility locus-linked pollen 3.15 protein [Petunia integrifolia subsp. inflata] (GB:AAQ09997.1); similar to S2 self-incompatibility locus-linked pollen 3.15 protein [Petunia integrifolia subsp. inflata] (GB:AAQ09998.1); contains domain gb def: Hypoth…
10357	5877		1	1	1	2	1	1	1	8				other molecular functions	other cytoplasmic components	cell organization and biogenesis	gnl|Arath7|AT2G22640	HSPC300, BRK1	BRK1/HSPC300 (BRICK1)
10505	6653	1	1	1	1	2	1		1	8				other molecular functions	other cytoplasmic components	other biological processes	gnl|Arath7|AT4G19003		similar to unknown protein [Oryza sativa (japonica cultivar-group)] (GB:BAD72413.1); similar to Os01g0658500 [Oryza sativa (japonica cultivar-group)] (GB:NP_001043764.1); contains InterPro domain Protein of unknown function DUF852, eukaryotic; (InterPro:IPR008570)
10527	6721		1	1	1	2	1	1	1	8				other molecular functions	other cellular components	other biological processes	gnl|Arath7|AT5G49010		DNA replication protein-related
3	5339		2	1	1	2	1	1	1	9				transferase activity	other cytoplasmic components	other metabolic processes	gnl|Arath7|AT3G10700		GHMP kinase family protein
22	3792	1	2	1	1	2	1	1	1	10				DNA or RNA binding		other biological processes	gnl|Arath7|AT5G04600		RNA recognition motif (RRM)-containing protein
39	4470	1	2	1	1	2	1	1	1	10					chloroplast	other biological processes	gnl|Arath7|AT1G16445		methylase-related
395	4019		2	1	1	2	1	3	1	11							gnl|Arath7|AT2G31740		similar to spermidine synthase-related / putrescine aminopropyltransferase-related [Arabidopsis thaliana] (TAIR:AT5G04610.1); similar to putative spermine/spermidine synthase [Medicago truncatula] (GB:ABE91499.1); similar to Os04g0379300 [Oryza sativa (japonica cultivar-group)] (GB:NP_001052588.1); similar to putative spermine/spermidine synthase [Glycine max] (GB:AAQ62585.1); contains InterPro d…
1138	4478	1	2	1	1	2	1	1	1	10				other enzyme activity	chloroplast	other metabolic processes	gnl|Arath7|AT4G37200	HCF164	HCF164 (High chlorophyll fluorescence 164); thiol-disulfide exchange intermediate
1537	4380		2	1	1	2	1	1	1	9					chloroplast		gnl|Arath7|AT4G38440		similar to Os06g0574400 [Oryza sativa (japonica cultivar-group)] (GB:NP_001057925.1); similar to hypothetical protein [Oryza sativa (japonica cultivar-group)] (GB:BAD61853.1); contains domain ARM repeat (SSF48371); contains domain FAMILY NOT NAMED (PTHR21483); contains domain SUBFAMILY NOT NAMED (PTHR21483:SF11)
1573	4806	1	2	1	1	2	1	1	1	10				other enzyme activity	chloroplast	other metabolic processes	gnl|Arath7|AT3G10050	OMR1	OMR1 (L-O-METHYLTHREONINE RESISTANT 1); threonine ammonia-lyase
2199	4330	1	2	1	1	2	1	1	1	10				other binding	other cellular components	cell organization and biogenesis	gnl|Arath7|AT3G57060		binding
3914	3917		2	1	1	2	1	1	1	9				other molecular functions	other cellular components	other biological processes	gnl|Arath7|AT4G32050		neurochondrin family protein
4002	5252		2	1	1	2	1	1	1	9				DNA or RNA binding	nucleus	other metabolic processes	gnl|Arath7|AT2G13540	CBP80, ABH1	ABH1 (ABA HYPERSENSITIVE 1)
4933	4699	1	2	1	1	2	1	1	1	10				protein binding	other cellular components	other cellular processes	gnl|Arath7|AT1G71440	TFC E, PFI	PFI (PFIFFERLING); protein binding
4991	3235	1	2	1	1	2	1	4	1	13				other enzyme activity	mitochondria	DNA or RNA metabolism	gnl|Arath7|AT3G10690		DNA gyrase subunit A family protein
5487	5265		2	1	1	2	1	1	1	9				transferase activity	other cellular components	other metabolic processes	gnl|Arath7|AT5G49810	MMT	MMT (methionine S-methyltransferase); S-adenosylmethionine-dependent methyltransferase
6213	3858	1	2	1	1	2	1	1	1	10			MYB-related	transcription factor activity	nucleus	other metabolic processes	gnl|Arath7|AT2G47210		myb family transcription factor
6350	4657	1	2	1	1	2	1	1	1	10				other molecular functions	chloroplast	other biological processes	gnl|Arath7|AT1G50900		similar to unnamed protein product [Ostreococcus tauri] (GB:CAL57548.1); similar to Os07g0520800 [Oryza sativa (japonica cultivar-group)] (GB:NP_001059804.1); contains InterPro domain Ankyrin; (InterPro:IPR002110)
10155	4855	1	2	1	1	2	1	1	1	10				other molecular functions	chloroplast	other biological processes	gnl|Arath7|AT4G17650		aromatic-rich family protein
10180	4932	1	2	1	1	2	1	1	1	10				other enzyme activity	chloroplast	other metabolic processes	gnl|Arath7|AT5G66120		3-dehydroquinate synthase, putative
10284	5460	1	2	1	1	2	1	1	1	10				transferase activity			gnl|Arath7|AT5G10910		mraW methylase family protein
10380	5981		2	1	1	2	1	1	1	9				other molecular functions		other biological processes	gnl|Arath7|AT3G26950		similar to Os11g0507400 [Oryza sativa (japonica cultivar-group)] (GB:NP_001067953.1)
47	4737		3	1	1	2	1	1	1	10				other enzyme activity	other cellular components	other biological processes	gnl|Arath7|AT2G17705		protein-methionine-S-oxide reductase
1034	1851	3	3	1	1	2	1	2	1	14				other molecular functions	chloroplast	other metabolic processes	gnl|Arath7|AT4G29060	EMB2726	EMB2726 (EMBRYO DEFECTIVE 2726); translation elongation factor
3205	3368		3	1	1	2	1	2	1	11	Putative LEA (late embryogenesis abundant) protein			hydrolase activity	chloroplast	other metabolic processes	gnl|Arath7|AT2G03140		CAAX amino terminal protease family protein
5887	2014		3	1	1	2	1	1	1	10				other molecular functions	other cellular components	other biological processes	gnl|Arath7|AT5G55960		similar to Unknown protein [Medicago truncatula] (GB:ABE89316.1); similar to Os06g0297700 [Oryza sativa (japonica cultivar-group)] (GB:NP_001057438.1); contains domain TRANSMEMBRANE PROTEIN (PTHR21716)
6374	4751		3	1	1	2	1	1	1	10				structural molecule activity	ribosome	other metabolic processes	gnl|Arath7|AT2G24090		ribosomal protein L35 family protein
6469	5414		3	1	1	2	1	1	1	10				other molecular functions	nucleus	developmental processes	gnl|Arath7|AT4G10180	FUS2, DET1	DET1 (DE-ETIOLATED 1)
10049	4332	1	3	1	1	2	1	1	1	11	Primary Pumps (ATPases) Gene Families-V-Type ATPase			transporter activity	other cytoplasmic components	transport	gnl|Arath7|AT3G58730		(VACUOLAR ATP SYNTHASE SUBUNIT D); hydrogen ion transporting ATP synthase, rotational mechanism / hydrogen ion transporting ATPase, rotational mechanism
1602	4558		4	1	1	2	1	1	1	11				other molecular functions	other cellular components	other biological processes	gnl|Arath7|AT3G12940		similar to unknown protein [Arabidopsis thaliana] (TAIR:AT3G19895.1); similar to Os07g0496900 [Oryza sativa (japonica cultivar-group)] (GB:NP_001059704.1); similar to unknown protein [Oryza sativa (japonica cultivar-group)] (GB:BAC79714.1); contains domain no description (G3D.3.50.60.10); contains domain Clavaminate synthase-like (SSF51197); contains domain Diaminopimelate epimerase-like (SSF5450…
9976	3923		4	1	1	2	1	1	1	11				other binding	other cellular components	other biological processes	gnl|Arath7|AT4G39820		binding
3109	3736		5	1	1	2	1	1	1	12				transferase activity		other metabolic processes	gnl|Arath7|AT5G20040	ATIPT9	ATIPT9 (Arabidopsis thaliana isopentenyltransferase 9); ATP binding / tRNA isopentenyltransferase
2268	3170		6	1	1	2	1	1	1	13				other enzyme activity		other metabolic processes	gnl|Arath7|AT3G53180		glutamate-ammonia ligase
33	6359			1	1	2	1	1	1	7				other binding	other cellular components	other metabolic processes	gnl|Arath7|AT4G35540		zinc ion binding
606	3053	1		1	1	2	1	5	1	12				other enzyme activity	chloroplast	DNA or RNA metabolism	gnl|Arath7|AT1G66730		ATP dependent DNA ligase family protein
1225	3818	4		1	1	2	1	1	1	11				transporter activity	chloroplast	transport	gnl|Arath7|AT3G56160		bile acid:sodium symporter
1258	5233	1		1	1	2	1	2	1	9			Jumonji	transcription factor activity	other cellular components	other biological processes	gnl|Arath7|AT5G63080		transcription factor jumonji (jmjC) domain-containing protein
1371	7425			1	1	2	1		1	6	TUB Transcription Factor Family	TUB	TUB	transcription factor activity	other cellular components	other metabolic processes	gnl|Arath7|AT1G16070	AtTLP8	AtTLP8 (TUBBY LIKE PROTEIN 8)
10503	6637			1	1	2	1	1	1	7				other molecular functions	chloroplast	other biological processes	gnl|Arath7|AT4G01935		similar to hypothetical protein MtrDRAFT_AC124961g24v2 [Medicago truncatula] (GB:ABE78841.1)
9	4506	1	1	2	1	2	1	1	1	10				hydrolase activity	other cellular components	other biological processes	gnl|Arath7|AT2G31970	ATRAD50, RAD50	RAD50; ATP binding / ATPase/ nuclease/ zinc ion binding
11	3781	1	1	2	1	2	1	2	1	11				nucleotide binding	other cellular components	other biological processes	gnl|Arath7|AT2G40360		transducin family protein / WD-40 repeat family protein
50	4024		1	2	1	2	1	2	1	10				other binding	mitochondria	other metabolic processes	gnl|Arath7|AT5G49555		amine oxidase-related
1611	4018		1	2	1	2	1	1	1	9				DNA or RNA binding			gnl|Arath7|AT4G17330	ATG2484-1	ATG2484-1 (Arabidopsis thaliana G2484-1 protein); RNA binding
2160	4472		1	2	1	2	1	1	1	9					other cellular components	other metabolic processes	gnl|Arath7|AT4G04670		Met-10+ like family protein / kelch repeat-containing protein
6314	5468		1	2	1	2	1	1	1	9				DNA or RNA binding	nucleus	other biological processes	gnl|Arath7|AT5G16630		DNA repair protein Rad4 family
6471	5439		1	2	1	2	1		1	8				transcription factor activity	nucleus	other metabolic processes	gnl|Arath7|AT4G31720	STG1, TAFII15	TAFII15 (SALT TOLERANCE DURING GERMINATION 1); transcription factor
6548	5988		1	2	1	2	1	1	1	9				transferase activity	other membranes	transcription	gnl|Arath7|AT3G49000		RNA polymerase III subunit RPC82 family protein
951	5084	1		2	1	2	1	1	1	9				other molecular functions	other cellular components	other biological processes	gnl|Arath7|AT3G12760		similar to calcium ion binding [Arabidopsis thaliana] (TAIR:AT1G15860.1); similar to SM10 [Nicotiana tabacum] (GB:ABI49160.1); contains InterPro domain UBA-like; (InterPro:IPR009060); contains InterPro domain Protein of unknown function DUF298; (InterPro:IPR005176); contains InterPro domain Ubiquitin-associated; (InterPro:IPR000449)
2560	5795			2	1	2	1	1	1	8				other molecular functions	other cellular components	other biological processes	gnl|Arath7|AT4G35930		similar to F-box family protein [Arabidopsis thaliana] (TAIR:AT1G61340.1); similar to At1g61340 [Medicago truncatula] (GB:ABD32592.1); similar to Os10g0438500 [Oryza sativa (japonica cultivar-group)] (GB:NP_001064681.1); contains InterPro domain Cyclin-like F-box; (InterPro:IPR001810)
6243	4054		1	3	1	2	1	3	1	12				transferase activity	other intracellular components	DNA or RNA metabolism	gnl|Arath7|AT1G10520		DNA polymerase lambda (POLL)
3564	4338	1		3	1	2	1	1	1	10				other molecular functions	other cellular components	other biological processes	gnl|Arath7|AT4G13400		similar to unknown protein [Arabidopsis thaliana] (TAIR:AT3G63290.1); similar to hypothetical protein MXAN_7307 [Myxococcus xanthus DK 1622] (GB:YP_635420.1); similar to Os05g0556000 [Oryza sativa (japonica cultivar-group)] (GB:NP_001056277.1); contains domain no description (G3D.3.50.60.10); contains domain Clavaminate synthase-like (SSF51197)
190	4819		1	4	1	2	1	1	1	11				DNA or RNA binding	nucleus	other biological processes	gnl|Arath7|AT3G18524	ATMSH2, MSH2	MSH2 (MUTS HOMOLOG 2); ATP binding / damaged DNA binding
615	4399		1	5	1	2	1	1	1	12				other molecular functions	other cellular components	other biological processes	gnl|Arath7|AT5G63540		similar to unknown protein [Arabidopsis thaliana] (TAIR:AT5G19950.3); similar to OSIGBa0132D06.6 [Oryza sativa (indica cultivar-group)] (GB:CAH66440.1); similar to hypothetical protein LOC549050 [Xenopus tropicalis] (GB:NP_001016296.1); similar to OSJNBa0055C08.4 [Oryza sativa (japonica cultivar-group)] (GB:CAE02280.2); contains domain FAMILY NOT NAMED (PTHR14790); contains domain SUBFAMILY NOT N…
7	6182		1		1	2	1	1	1	7							gnl|Arath7|AT2G17033		pentatricopeptide (PPR) repeat-containing protein
34	6173		1		1	2	1	1	1	7						other biological processes	gnl|Arath7|AT3G47830		HhH-GPD base excision DNA repair protein-related
315	6275		1		1	2	1	1	1	7				protein binding	mitochondria	other metabolic processes	gnl|Arath7|AT4G37480		DNAJ heat shock N-terminal domain-containing protein
954	5876		1		1	2	1	1	1	7				transferase activity	other membranes	other metabolic processes	gnl|Arath7|AT2G22530		transferase
2087	7445		1		1	2	1		1	6				hydrolase activity	other cellular components	other biological processes	gnl|Arath7|AT2G28600		ATP binding / ATP-dependent helicase/ nucleic acid binding
5493	7157		1		1	2	1	1	1	7				other molecular functions		other biological processes	gnl|Arath7|AT4G14970		similar to putative fanconi anemia, complementation group D2 [Oryza sativa (japonica cultivar-group)] (GB:BAD31595.1)
6396	4867		1		1	2	1	1	1	7				other molecular functions	chloroplast	other biological processes	gnl|Arath7|AT4G33480		similar to conserved hypothetical protein [Medicago truncatula] (GB:ABE79278.1); similar to OSJNBb0020J19.12 [Oryza sativa (japonica cultivar-group)] (GB:CAE05783.2); similar to Os04g0692200 [Oryza sativa (japonica cultivar-group)] (GB:NP_001054366.1)
6616	6393		1		1	2	1	1	1	7				other molecular functions	other cellular components	other biological processes	gnl|Arath7|AT1G48170		similar to expressed protein [Oryza sativa (japonica cultivar-group)] (GB:ABA95965.1); similar to Os12g0182800 [Oryza sativa (japonica cultivar-group)] (GB:NP_001066323.1)
9	5566		2		1	2	1	2	1	9				protein binding	Golgi apparatus	transport	gnl|Arath7|AT5G66030	ATGRIP, GRIP	ATGRIP/GRIP; protein binding
204	5048	1	2		1	2	1	1	1	9				other enzyme activity	chloroplast	developmental processes	gnl|Arath7|AT4G04350	EMB2369	EMB2369 (EMBRYO DEFECTIVE 2369); ATP binding / aminoacyl-tRNA ligase
1651	5885	1	2		1	2	1	1	1	9				hydrolase activity	other cellular components		gnl|Arath7|AT5G67170		SEC-C motif-containing protein / OTU-like cysteine protease family protein
4048	5892		2		1	2	1	1	1	8					nucleus	other cellular processes	gnl|Arath7|AT2G32590		similar to Barren [Medicago truncatula] (GB:ABD32414.1); contains InterPro domain Barren; (InterPro:IPR008418)
5321	5854	1	2		1	2	1	1	1	9				other molecular functions	other cellular components	other biological processes	gnl|Arath7|AT2G14045		similar to unnamed protein product [Tetraodon nigroviridis] (GB:CAF94409.1); similar to Os07g0185800 [Oryza sativa (japonica cultivar-group)] (GB:NP_001059067.1); contains domain ASSOCIATE OF C-MYC (AMY-1) (PTHR13168)
56	3209		9		1	2	1	1	1	15	EF-hand containing proteins:Group VI			transporter activity	plasma membrane	other biological processes	gnl|Arath7|AT4G03560	TPC1, ATCCH1, FOU2, ATTPC1	ATTPC1 (TWO-PORE CHANNEL 1); calcium channel/ voltage-gated calcium channel
1	7411				1	2	1	1	1	6				other binding	other membranes		gnl|Arath7|AT3G51710		curculin-like (mannose-binding) lectin family protein / PAN domain-containing protein
9	6834				1	2	1	1	1	6				other molecular functions	other cellular components	other biological processes	gnl|Arath7|AT1G24460		myosin-related
32	6827				1	2	1		1	5				other molecular functions		other biological processes	gnl|Arath7|AT5G16520		similar to Os01g0100500 [Oryza sativa (japonica cultivar-group)] (GB:NP_001041736.1)
55	6858				1	2	1	2	1	7				hydrolase activity	chloroplast	developmental processes	gnl|Arath7|AT1G08840	EMB2411	EMB2411 (EMBRYO DEFECTIVE 2411); ATP-dependent DNA helicase
209	6854				1	2	1	1	1	6				other enzyme activity	other membranes	other cellular processes	gnl|Arath7|AT1G07960	ATPDIL5-1	ATPDIL5-1 (PDI-LIKE 5-1); thiol-disulfide exchange intermediate
278	6255				1	2	1	2	1	7			PHD	transcription factor activity	nucleus		gnl|Arath7|AT1G63490		transcription factor jumonji (jmjC) domain-containing protein
1210	7950				1	2	1	1	1	6				other molecular functions	other membranes	other biological processes	gnl|Arath7|AT3G09925		pollen Ole e 1 allergen and extensin family protein
1785	7360				1	2	1		1	5				transferase activity		other metabolic processes	gnl|Arath7|AT2G06025		GCN5-related N-acetyltransferase (GNAT) family protein
1940	7235				1	2	1	1	1	6				other molecular functions	other cellular components	other biological processes	gnl|Arath7|AT5G57770		similar to unknown protein [Arabidopsis thaliana] (TAIR:AT3G63300.2); similar to OSJNBa0067K08.21 [Oryza sativa (japonica cultivar-group)] (GB:CAD41244.2); similar to OSIGBa0092E01.13 [Oryza sativa (indica cultivar-group)] (GB:CAH67518.1); similar to Protein of unknown function DUF828, plant [Medicago truncatula] (GB:ABE80297.1); contains InterPro domain Pleckstrin-like, plant; (InterPro:IPR01366…
2061	6925				1	2	1	1	1	6				other molecular functions	other cellular components	other biological processes	gnl|Arath7|AT1G26330		similar to Quinoprotein amine dehydrogenase, beta chain-like [Medicago truncatula] (GB:ABE89249.1); contains InterPro domain WD40-like; (InterPro:IPR011046)
2368	7068				1	2	1	1	1	6				other molecular functions		other biological processes	gnl|Arath7|AT4G30510	AtATG18b	AtATG18b (Arabidopsis thaliana homolog of yeast autophagy 18 (ATG18) b)
2683	7673				1	2	1	1	1	6				other molecular functions	other cellular components	other biological processes	gnl|Arath7|AT4G28260		similar to expressed protein [Oryza sativa (japonica cultivar-group)] (GB:ABB47837.2)
3078	6970				1	2	1	1	1	6				other molecular functions		other biological processes	gnl|Arath7|AT5G09580		similar to unknown protein [Arabidopsis thaliana] (TAIR:AT1G53345.1); similar to conserved hypothetical protein [Medicago truncatula] (GB:ABE92892.1); contains domain DHH phosphoesterases (SSF64182)
3921	7472				1	2	1	1	1	6				other molecular functions	other cellular components	other biological processes	gnl|Arath7|AT5G65540		similar to PFT1 (PHYTOCHROME AND FLOWERING TIME 1) [Arabidopsis thaliana] (TAIR:AT1G25540.2); similar to hypothetical protein [Trifolium pratense] (GB:BAE71249.1)
4215	7720				1	2	1	1	1	6				other molecular functions	other cellular components	other biological processes	gnl|Arath7|AT5G65740		similar to Os03g0726900 [Oryza sativa (japonica cultivar-group)] (GB:NP_001051138.1); similar to Fanconi anemia, complementation group L [Gallus gallus] (GB:NP_001029113.1); contains domain FAMILY NOT NAMED (PTHR13206); contains domain RING/U-box (SSF57850); contains domain UBC-like (SSF54495); contains domain gb def: Hypothetical protein At5g65740/MPA24_9 (PTHR13206:SF3); contains domain no desc…
6684	6698				1	2	1	1	1	6				other molecular functions	mitochondria		gnl|Arath7|AT5G17460		similar to conserved hypothetical protein [Medicago truncatula] (GB:ABE78854.1)
6762	7210				1	2	1	1	1	6				other molecular functions		other biological processes	gnl|Arath7|AT5G17870	PSRP6	plastid-specific ribosomal protein-related
6814	7613				1	2	1	1	1	6				structural molecule activity	ribosome	other metabolic processes	gnl|Arath7|AT3G13882		structural constituent of ribosome
6816	7627				1	2	1	1	1	6				transporter activity	other cytoplasmic components	transport	gnl|Arath7|AT3G25120		mitochondrial import inner membrane translocase subunit Tim17/Tim22/Tim23 family protein
6887	8086				1	2	1		1	5							gnl|Arath7|AT3G26360		ribosomal protein-related
336	3617		1	1	2	2	1	3	1	11				other molecular functions	other membranes	other biological processes	gnl|Arath7|AT3G59660		C2 domain-containing protein / GRAM domain-containing protein
2539	3892		1	1	2	2	1	1	1	9				transporter activity	ER	transport	gnl|Arath7|AT5G58070		lipocalin, putative
3932	4140		1	1	2	2	1	3	1	11					nucleus	other biological processes	gnl|Arath7|AT1G33410		similar to hypothetical protein [Oryza sativa (japonica cultivar-group)] (GB:BAD13231.1); similar to Os02g0142500 [Oryza sativa (japonica cultivar-group)] (GB:NP_001045864.1)
6438	5164	1	1	1	2	2	1	1	1	10	Nuclear envelope membrane protein-like family			other enzyme activity	other membranes	other metabolic processes	gnl|Arath7|AT3G52940	HYD2, ELL1, FK	FK (FACKEL); delta14-sterol reductase
6574	6093		1	1	2	2	1	1	1	9				other molecular functions	other cellular components	other biological processes	gnl|Arath7|AT5G47090		similar to unknown protein [Arabidopsis thaliana] (TAIR:AT5G03710.1); similar to hypothetical protein 26.t00106 [Brassica oleracea] (GB:ABD65045.1)
10162	4880	1	1	1	2	2	1	1	1	10				other molecular functions	other cellular components	other biological processes	gnl|Arath7|AT5G08420		similar to NAP57 (ARABIDOPSIS THALIANA HOMOLOGUE OF NAP57) [Arabidopsis thaliana] (TAIR:AT3G57150.1); similar to rev protein (42.9 kD)-like [Oryza sativa (japonica cultivar-group)] (GB:BAD82278.1); similar to Os10g0452800 [Oryza sativa (japonica cultivar-group)] (GB:NP_001064737.1); contains domain Eukaryotic type KH-domain (KH-domain type I) (SSF54791); contains domain Gametocyte protein Pfg27 (…
1759	3298	1	2	1	2	2	1	1	1	11				hydrolase activity	other cellular components	other biological processes	gnl|Arath7|AT5G26680		endonuclease, putative
9964	3890	1	2	1	2	2	1	1	1	11				transporter activity	mitochondria	other biological processes	gnl|Arath7|AT3G46560	EMB2474, TIM9	TIM9 (EMBRYO DEFECTIVE 2474); protein translocase
363	4020		3	1	2	2	1		1	10					other membranes		gnl|Arath7|AT1G06470		phosphate translocator-related
894	4045		3	1	2	2	1	2	1	12				protein binding	other membranes	transport	gnl|Arath7|AT3G07680		emp24/gp25L/p24 family protein
1686	2530	1	4	1	2	2	1	1	1	13				hydrolase activity	other cellular components	other metabolic processes	gnl|Arath7|AT4G14570		acylaminoacyl-peptidase-related
3832	2920	1	4	1	2	2	1	1	1	13				hydrolase activity	other cellular components	other biological processes	gnl|Arath7|AT1G52500	FPG-2, ATFPG-2, ATMMH-2, FPG-1, ATFPG-1, ATMMH-1	ATFPG-1/ATFPG-2/ATMMH-1/ATMMH-2/FPG-1/FPG-2 (FORMAMIDOPYRIMIDINE-DNA GLYCOSYLASE 1, FORMAMIDOPYRIMIDINE-DNA GLYCOSYLASE 2); DNA N-glycosylase
607	3850		1	2	2	2	1	1	1	10					other cellular components	other biological processes	gnl|Arath7|AT2G39740		similar to unknown protein [Arabidopsis thaliana] (TAIR:AT3G45750.1); similar to Os01g0846500 [Oryza sativa (japonica cultivar-group)] (GB:NP_001044790.1); similar to hypothetical protein [Oryza sativa (japonica cultivar-group)] (GB:BAD81827.1); contains InterPro domain PAP/25A-associated; (InterPro:IPR002058); contains InterPro domain PAP/25A core; (InterPro:IPR001201)
2541	4351	1	1	2	2	2	1	1	1	11				nucleotide binding	other cellular components	other biological processes	gnl|Arath7|AT4G12790		ATP-binding family protein
6470	5438		1	2	2	2	1	1	1	10				other molecular functions		other biological processes	gnl|Arath7|AT4G31400		similar to H0711G06.4 [Oryza sativa (indica cultivar-group)] (GB:CAC09498.2); contains domain no description (G3D.3.40.630.30); contains domain Acyl-CoA N-acyltransferases (Nat) (SSF55729); contains domain SUBFAMILY NOT NAMED (PTHR11076:SF4); contains domain DNA REPAIR POLYMERASE UMUC / TRANSFERASE FAMILY MEMBER (PTHR11076)
199	2768	3	2	2	2	2	1	1	1	14				nucleotide binding	mitochondria	other metabolic processes	gnl|Arath7|AT3G06483	PDK	PDK (PYRUVATE DEHYDROGENASE KINASE); ATP binding / [pyruvate dehydrogenase (lipoamide)] kinase
2432	2544	1	2	2	2	2	1	1	1	12	Core Cell Cycle Genes			protein binding		other cellular processes	gnl|Arath7|AT3G12280	RBR, RB, RBL1, RBR1	RBR1 (RETINOBLASTOMA-RELATED 1)
1415	5672	1	1		2	2	1		1	8			WRKY	hydrolase activity	other cellular components	other metabolic processes	gnl|Arath7|AT5G60190		Ulp1 protease family protein
296	4049				2	2	1	1	1	7				other molecular functions	other cellular components	other biological processes	gnl|Arath7|AT1G09920		TRAF-type zinc finger-related
838	5615				2	2	1	1	1	7	Transcription Factor-basic Helix-Loop-Helix (bHLH) Transcription Factor		bHLH	transcription factor activity	nucleus	other metabolic processes	gnl|Arath7|AT1G49770		basic helix-loop-helix (bHLH) family protein
2140	4693				2	2	1	2	1	8			PHD	other binding	other intracellular components		gnl|Arath7|AT1G67180		zinc finger (C3HC4-type RING finger) family protein / BRCT domain-containing protein
2161	6206				2	2	1	1	1	7				nucleic acid binding	other cellular components	other biological processes	gnl|Arath7|AT5G58130		RNA recognition motif (RRM)-containing protein
3221	5741				2	2	1	1	1	7				DNA or RNA binding	other cellular components	other biological processes	gnl|Arath7|AT4G10110		RNA recognition motif (RRM)-containing protein
5757	6641				2	2	1	1	1	7				hydrolase activity		other metabolic processes	gnl|Arath7|AT4G05090		inositol monophosphatase family protein
6336	4551				2	2	1	1	1	7							gnl|Arath7|AT1G11755		similar to hypothetical protein MtrDRAFT_AC126792g27v1 [Medicago truncatula] (GB:ABE94701.1); contains domain FAMILY NOT NAMED (PTHR21528); contains domain Undecaprenyl diphosphate synthase (SSF64005); contains domain no description (G3D.3.40.1180.10); contains domain SUBFAMILY NOT NAMED (PTHR21528:SF2)
3879	3454	1	1	1	3	2	1	1	1	11				hydrolase activity	other intracellular components	other metabolic processes	gnl|Arath7|AT4G17510		ubiquitin carboxyl-terminal hydrolase, putative / ubiquitin thiolesterase, putative
5575	5088	1	1	1	3	2	1		1	10				protein binding	other cellular components	developmental processes	gnl|Arath7|AT5G61150	VIP4	VIP4 (VERNALIZATION INDEPENDENCE 4)
9850	3251	1	2	1	3	2	1	2	1	13				other molecular functions		other cellular processes	gnl|Arath7|AT3G61710		autophagy protein Apg6 family
4009	5332		1		3	2	1	1	1	9				other molecular functions	chloroplast	other biological processes	gnl|Arath7|AT5G11010		pre-mRNA cleavage complex-related
6224	3927				3	2	1	1	1	8				other molecular functions	other cellular components	developmental processes	gnl|Arath7|AT5G06760		late embryogenesis abundant group 1 domain-containing protein / LEA group 1 domain-containing protein
10011	4214	1	4	1		2	1	1	1	11				other molecular functions	other cellular components	other metabolic processes	gnl|Arath7|AT2G04900		similar to Protein of unknown function DUF423 [Medicago truncatula] (GB:ABE77948.1); contains InterPro domain Protein of unknown function DUF423; (InterPro:IPR006696)
1816	7708			1		2	1	1	1	6				other molecular functions	other cellular components	other biological processes	gnl|Arath7|AT5G48480		Identical to Protein At5g48480 [Arabidopsis Thaliana] (GB:Q9LV66); similar to early tobacco anther 1 [Medicago truncatula] (GB:ABE79314.1); contains domain no description (G3D.3.10.180.10); contains domain Glyoxalase/Bleomycin resistance protein/Dihydroxybiphenyl dioxygenase (SSF54593)
3339	5452		1	2		2	1	1	1	8				other enzyme activity	other cytoplasmic components	other metabolic processes	gnl|Arath7|AT5G05560	APC1	APC1 (anaphase-promoting complex/cyclosome 1); ubiquitin-protein ligase
2633	7030	1		2		2	1	1	1	8				other enzyme activity	mitochondria	electron transport or energy pathways	gnl|Arath7|ATMG00160	COX2	cytochrome c oxidase subunit 2
18	550		1			2	1		1	5							gnl|Arath7|ATMG00860	ORF158	Identical to Hypothetical mitochondrial protein AtMg00860 (ORF158) [Arabidopsis Thaliana] (GB:P92523); similar to Os10g0317000 [Oryza sativa (japonica cultivar-group)] (GB:NP_001064331.1); similar to retrotransposon protein, putative, unclassified [Oryza sativa (japonica cultivar-group)] (GB:ABF94845.1); similar to Os08g0451600 [Oryza sativa (japonica cultivar-group)] (GB:NP_001061948.1); contain…
1796	5526		1			2	1		1	5				other enzyme activity	chloroplast	other metabolic processes	gnl|Arath7|ATCG01070	NDHE	NADH dehydrogenase ND4L
6	6825		3			2	1	1	1	8				other binding		other biological processes	gnl|Arath7|AT1G09190		pentatricopeptide (PPR) repeat-containing protein
58	7917					2	1	1	1	5				DNA or RNA binding	other cellular components	other biological processes	gnl|Arath7|AT1G18560		hAT dimerisation domain-containing protein / BED zinc finger domain-containing protein / transposase-related
525	7496					2	1	2	1	6				other molecular functions	other membranes	other biological processes	gnl|Arath7|AT5G38610		invertase/pectin methylesterase inhibitor family protein
655	7993					2	1	1	1	5				other molecular functions	other cellular components	other metabolic processes	gnl|Arath7|AT4G05230		ubiquitin family protein
946	8479					2	1	1	1	5					other cellular components	other biological processes	gnl|Arath7|AT1G34355		forkhead-associated domain-containing protein / FHA domain-containing protein
1156	8592					2	1	1	1	5					other cellular components		gnl|Arath7|AT5G22035		ubiquitin-specific protease-related
1197	7838					2	1	1	1	5				other binding	chloroplast	other biological processes	gnl|Arath7|AT4G40080		epsin N-terminal homology (ENTH) domain-containing protein / clathrin assembly protein-related
1316	7986					2	1	1	1	5				other molecular functions	other cellular components	other biological processes	gnl|Arath7|AT1G50910		similar to Os09g0504900 [Oryza sativa (japonica cultivar-group)] (GB:NP_001063598.1); similar to predicted protein [Aedes aegypti] (GB:EAT38921.1)
4280	8540					2	1	1	1	5				other molecular functions	mitochondria	other biological processes	gnl|Arath7|AT3G19550		similar to expressed protein [Oryza sativa (japonica cultivar-group)] (GB:ABA98694.1); similar to Os12g0507700 [Oryza sativa (japonica cultivar-group)] (GB:NP_001066848.1)
4296	8708					2	1	1	1	5				other molecular functions	other membranes	other biological processes	gnl|Arath7|AT5G45660		similar to unknown protein [Oryza sativa (japonica cultivar-group)] (GB:BAD86926.1); similar to Os01g0727900 [Oryza sativa (japonica cultivar-group)] (GB:NP_001044125.1)
6830	7677					2	1		1	4							gnl|Arath7|AT4G37608		unknown protein
6954	8613					2	1	1	1	5					other cellular components		gnl|Arath7|AT3G07150		similar to hypothetical protein [Oryza sativa (japonica cultivar-group)] (GB:BAD87616.1)
6956	8618					2	1	1	1	5				other molecular functions	other cellular components	other biological processes	gnl|Arath7|AT3G12960		similar to seed maturation protein [Glycine tomentella] (GB:ABB72392.1)
123	5055		1	1	1	3	1	1	1	9				protein binding	ER	other metabolic processes	gnl|Arath7|AT1G61770		DNAJ heat shock N-terminal domain-containing protein
190	5803		1	1	1	3	1	1	1	9				DNA or RNA binding		other biological processes	gnl|Arath7|AT3G24495	MSH6-2, MSH7	MSH7 (MUTS HOMOLOG 6-2); ATP binding / damaged DNA binding
3347	5405		1	1	1	3	1	1	1	9				other molecular functions	other cytoplasmic components	other cellular processes	gnl|Arath7|AT5G64830		programmed cell death 2 C-terminal domain-containing protein
6149	3494		1	1	1	3	1	2	1	10				other molecular functions		other biological processes	gnl|Arath7|AT2G26470		similar to Os06g0470800 [Oryza sativa (japonica cultivar-group)] (GB:NP_001057618.1); similar to hypothetical protein GSU0040 [Geobacter sulfurreducens PCA] (GB:NP_951102.1); contains InterPro domain Protein of unknown function DUF159; (InterPro:IPR003738)
10112	4680	1	1	1	1	3	1	1	1	10				other molecular functions	chloroplast	other biological processes	gnl|Arath7|AT1G62780		similar to B0616E02-H0507E05.5 [Oryza sativa (indica cultivar-group)] (GB:CAH67829.1)
10319	5618		1	1	1	3	1	1	1	9				other binding		other biological processes	gnl|Arath7|AT1G06590		binding
504	4253		2	1	1	3	1	1	1	10					nucleus	cell organization and biogenesis	gnl|Arath7|AT2G37990		ribosome biogenesis regulatory protein (RRS1) family protein
1275	3255	1	2	1	1	3	1	2	1	12				protein binding	nucleus	other biological processes	gnl|Arath7|AT4G09140	MLH1, ATMLH1	ATMLH1 (Arabidopsis thaliana MutL-homologue 1)
2413	3946		2	1	1	3	1		1	9				structural molecule activity	ribosome	other metabolic processes	gnl|Arath7|ATCG00160	RPS2	Chloroplast ribosomal protein S2
3721	2864		2	1	1	3	1	2	1	11				other binding	other cellular components	other biological processes	gnl|Arath7|AT1G12930		importin-related
6303	4346		4	1	1	3	1	1	1	12	Primary Pumps (ATPases) Gene Families-V-Type ATPase			transporter activity	mitochondria	transport	gnl|Arath7|AT5G13450		ATP synthase delta chain, mitochondrial, putative / H(+)-transporting two-sector ATPase, delta (OSCP) subunit, putative
1070	4039			1	1	3	1	2	1	9				hydrolase activity		DNA or RNA metabolism	gnl|Arath7|AT2G01440		ATP-dependent DNA helicase, putative
6358	4688	1		1	1	3	1	2	1	10				other binding	mitochondria		gnl|Arath7|AT1G64960		binding
10096	4574			1	1	3	1	2	1	9				other enzyme activity		other metabolic processes	gnl|Arath7|AT1G15410		aspartate-glutamate racemase family
10290	5486			1	1	3	1	1	1	8				other binding	other cellular components	developmental processes	gnl|Arath7|AT5G37630	EMB2656	EMB2656 (EMBRYO DEFECTIVE 2656); binding
942	4560		1	2	1	3	1	1	1	10				other molecular functions	other cellular components	other biological processes	gnl|Arath7|AT1G13770		similar to unknown protein [Arabidopsis thaliana] (TAIR:AT3G45890.1); similar to expressed protein [Oryza sativa (japonica cultivar-group)] (GB:ABF94623.1); contains InterPro domain Protein of unknown function DUF647; (InterPro:IPR006968)
3396	5185		1	2	1	3	1	1	1	10			C3H	nucleic acid binding			gnl|Arath7|AT5G56900		CwfJ-like family protein / zinc finger (CCCH-type) family protein
350	3474			3	1	3	1	2	1	11				protein binding	other membranes	other biological processes	gnl|Arath7|AT3G25070	RIN4	RIN4 (RPM1 INTERACTING PROTEIN 4)
1	6817				1	3	1	1	1	7				other molecular functions	other cellular components	other biological processes	gnl|Arath7|AT5G47740		similar to protein kinase family protein / U-box domain-containing protein [Arabidopsis thaliana] (TAIR:AT2G45910.1); similar to hypothetical protein [Oryza sativa (japonica cultivar-group)] (GB:BAD54642.1); contains domain no description (G3D.3.40.50.1420); contains domain Adenine nucleotide alpha hydrolases-like (SSF52402)
140	6187				1	3	1	1	1	7			SET	other molecular functions	nucleus	other biological processes	gnl|Arath7|AT1G76710	ASHH1	SET domain-containing protein (ASHH1)
140	7353				1	3	1	1	1	7			SET		nucleus		gnl|Arath7|AT5G42400		SET domain-containing protein (TXR7)
1965	6833				1	3	1	1	1	7				other molecular functions	other cellular components	other biological processes	gnl|Arath7|AT4G31570		similar to myosin-related [Arabidopsis thaliana] (TAIR:AT1G24460.1); similar to hypothetical protein, conserved [Leishmania major] (GB:CAJ07774.1); contains InterPro domain Prefoldin; (InterPro:IPR009053); contains InterPro domain t-snare; (InterPro:IPR010989)
6756	7190				1	3	1	1	1	7				other molecular functions	other cellular components	other biological processes	gnl|Arath7|AT4G37090		similar to Os02g0186700 [Oryza sativa (japonica cultivar-group)] (GB:NP_001046122.1); similar to villin [Dictyostelium discoideum AX4] (GB:XP_001134479.1)
2130	4716	1	1	1	2	3	1	1	1	11				other enzyme activity	other cellular components	other metabolic processes	gnl|Arath7|AT2G01490		phytanoyl-CoA dioxygenase (PhyH) family protein
901	2139	1	2	1	2	3	1	1	1	12	Acyl Lipid Metabolism Family-Acyl-CoA : Diacylglycerol Acyltransferase			transferase activity			gnl|Arath7|AT3G51520		diacylglycerol acyltransferase family
2329	2988	2	2	1	2	3	1		1	12	Carbohydrate Esterase Gene Families-Carbohydrate Esterase Family 10			hydrolase activity	chloroplast	other metabolic processes	gnl|Arath7|AT5G36210		serine-type peptidase
4889	4621		2	1	2	3	1	1	1	11				other binding	other cellular components	other biological processes	gnl|Arath7|AT1G30240		binding
9769	2800		1	2	2	3	1	2	1	12				other molecular functions	nucleus	other biological processes	gnl|Arath7|AT5G48520		similar to Os06g0186500 [Oryza sativa (japonica cultivar-group)] (GB:NP_001057010.1); similar to Os07g0185700 [Oryza sativa (japonica cultivar-group)] (GB:NP_001059066.1); similar to PREDICTED: hypothetical protein [Strongylocentrotus purpuratus] (GB:XP_788829.2); contains domain FAMILY NOT NAMED (PTHR19378); contains domain gb def: Gb
3786	2448	1	1	1	7	3	1	1	1	16				hydrolase activity	cytosol	other biological processes	gnl|Arath7|AT5G10480	PEP, PAS2	PAS2 (PASTICCINO 2)
4069	6113			1		3	1	1	1	7				other binding	other cellular components	other metabolic processes	gnl|Arath7|ATCG01060	PSAC	Encodes the PsaC subunit of photosystem I.
1605	7371					3	1	2	1	7				other binding	other cellular components	other biological processes	gnl|Arath7|AT1G04390		binding / protein binding
4984	7460					3	1	1	1	6				other molecular functions	other cellular components	other biological processes	gnl|Arath7|AT4G16850		similar to unknown protein [Arabidopsis thaliana] (TAIR:AT1G31130.1); similar to IMP dehydrogenase/GMP reductase [Medicago truncatula] (GB:ABE86436.1); contains domain gb def: Hypothetical protein (PTHR22597:SF11); contains domain FAMILY NOT NAMED (PTHR22597)
409	4358	1	1	1	1	4	1	1	1	11				other molecular functions	nucleus	other biological processes	gnl|Arath7|AT4G17020		transcription factor-related
1028	2597		1	1	1	4	1	6	1	15				other molecular functions	nucleus	transport	gnl|Arath7|AT3G14120		similar to Nuclear pore complex, rNup107 component (sc Nup84) (ISS) [Ostreococcus tauri] (GB:CAL50524.1); similar to Os11g0643700 [Oryza sativa (japonica cultivar-group)] (GB:NP_001068360.1); contains InterPro domain Nuclear pore protein 84/107; (InterPro:IPR007252)
2436	4107	1	1	1	1	4	1	1	1	11				transferase activity	chloroplast		gnl|Arath7|AT1G23360		UbiE/COQ5 methyltransferase family protein
2559	5398		1	1	1	4	1	1	1	10				protein binding		other cellular processes	gnl|Arath7|AT3G60740	TTN1, EMB133, TFC D, CHO	TTN1 (TITAN 1)
3107	3385	1	1	1	1	4	1	1	1	11				other enzyme activity	chloroplast	developmental processes	gnl|Arath7|AT2G28880	EMB1997	EMB1997 (EMBRYO DEFECTIVE 1997); catalytic/ ligase/ oxo-acid-lyase
6361	4700	1	1	1	1	4	1	1	1	11				other enzyme activity	chloroplast	electron transport or energy pathways	gnl|Arath7|AT1G71500		Rieske (2Fe-2S) domain-containing protein
6391	4854		1	1	1	4	1	1	1	10				other molecular functions	chloroplast	other biological processes	gnl|Arath7|AT4G17620		glycine-rich protein
109	4411		1	2	1	4	1	1	1	11					nucleus	other biological processes	gnl|Arath7|AT5G52910	ATIM	ATIM (TIMELESS)
494	3165		1	2	1	4	1		1	10				transferase activity	chloroplast	other metabolic processes	gnl|Arath7|ATCG00180	RPOC1	RNA polymerase beta' subunit-1
5069	3657	1	1	2	1	4	1	1	1	12				transferase activity		transcription	gnl|Arath7|AT1G06790		RNA polymerase Rpb7 N-terminal domain-containing protein
9	3985	1	1		1	4	1	1	1	10	ABC Superfamily-SMC subfamily			transporter activity	nucleus	other cellular processes	gnl|Arath7|AT5G48600	ATSMC3	ATSMC3 (Arabidopsis thaliana structural maintenance of chromosome 3); ATP binding
6562	6057		1		1	4	1	1	1	9				other molecular functions	chloroplast	other biological processes	gnl|Arath7|AT5G07950		similar to Os03g0213200 [Oryza sativa (japonica cultivar-group)] (GB:NP_001049360.1); contains InterPro domain Cupin, RmlC-type; (InterPro:IPR011051)
648	6253				1	4	1	1	1	8				other molecular functions	other intracellular components	signal transduction	gnl|Arath7|AT5G61530		small G protein family protein / RhoGAP family protein
15	3347	1	1	1	2	4	1	1	1	12				hydrolase activity	nucleus	DNA or RNA metabolism	gnl|Arath7|AT5G54260	MRE11	MRE11 (MEIOTIC RECOMBINATION 11); protein serine/threonine phosphatase
162	3024	1	2	1	2	4	1	1	1	13	Plant U-box protein (PUB) Class VII			other enzyme activity	other cellular components	response to abiotic or biotic stimulus	gnl|Arath7|AT3G07370	ATCHIP, CHIP	ATCHIP/CHIP (CARBOXYL TERMINUS OF HSC70-INTERACTING PROTEIN); ubiquitin-protein ligase
694	3841		3	1	2	4	1	1	1	13				transporter activity	nucleus	transport	gnl|Arath7|AT3G17340		protein transporter
6459	5342				2	4	1	1	1	9				other molecular functions	chloroplast	other biological processes	gnl|Arath7|AT5G48335		similar to unknown protein [Arabidopsis thaliana] (TAIR:AT3G07580.1); similar to iron-stress related protein [Citrus junos] (GB:AAM47506.1)
5420	4113			1	3	4	1	2	1	12				other enzyme activity	other cellular components	other metabolic processes	gnl|Arath7|AT4G08980		F-box family protein (FBW2)
1062	3947	1	1	1		4	1	5	1	14				other enzyme activity	mitochondria	electron transport or energy pathways	gnl|Arath7|ATMG00510	NAD7	NADH dehydrogenase subunit 7
3742	7561					4	1	1	1	7							gnl|Arath7|AT3G50430		similar to Os07g0120700 [Oryza sativa (japonica cultivar-group)] (GB:NP_001058781.1); similar to unknown protein [Oryza sativa (japonica cultivar-group)] (GB:BAC79736.1); contains domain FAMILY NOT NAMED (PTHR16057); contains domain gb def: Wins2 protein (Fragment) (PTHR16057:SF4)
5019	7722					4	1		1	6				structural molecule activity	ribosome	other metabolic processes	gnl|Arath7|ATCG00380	RPS4	Chloroplast encoded ribosomal protein S4
3	3449	1	1	1	1	5	1	2	1	13				transferase activity	other membranes	other biological processes	gnl|Arath7|AT1G57600		membrane bound O-acyl transferase (MBOAT) family protein
516	4318		1	1	1	5	1	2	1	12				other enzyme activity	other cellular components		gnl|Arath7|AT5G17380		pyruvate decarboxylase family protein
2220	4061	1	1		1	5	1	1	1	11				transferase activity	chloroplast	other metabolic processes	gnl|Arath7|AT1G12230		transaldolase, putative
2163	1147	3	2	4	2	5	1	7	1	25				hydrolase activity	other membranes	other metabolic processes	gnl|Arath7|AT1G67120		midasin-related
3	3647	1	1	1	1	6	1	1	1	13							gnl|Arath7|AT1G04945		similar to Os01g0962500 [Oryza sativa (japonica cultivar-group)] (GB:NP_001045479.1); similar to PREDICTED: similar to CG1463-PA [Tribolium castaneum] (GB:XP_969070.1); contains InterPro domain Zinc finger, HIT-type; (InterPro:IPR007529)
1265	3866		2	1	1	6	1	1	1	13				other molecular functions		other biological processes	gnl|Arath7|AT3G54380		SAC3/GANP family protein
2321	2940	1	2	1	1	6	1	2	1	15				other molecular functions	other cellular components	other biological processes	gnl|Arath7|AT2G17250		similar to Os04g0585300 [Oryza sativa (japonica cultivar-group)] (GB:NP_001053677.1); similar to OSJNBa0013K16.9 [Oryza sativa (japonica cultivar-group)] (GB:CAE03760.2); similar to H0307D04.2 [Oryza sativa (indica cultivar-group)] (GB:CAH66857.1); contains InterPro domain CBF; (InterPro:IPR005612)
6292	4285				1	6	1	1	1	10	C2H2 Transcription Factor Family			other molecular functions	other cellular components	other biological processes	gnl|Arath7|AT3G02860		similar to unknown protein [Arabidopsis thaliana] (TAIR:AT3G28770.1); similar to CTV.12 [Poncirus trifoliata] (GB:AAN62341.1)
6155	3517	1	1	1	2	6	1	1	1	14				DNA or RNA binding		other metabolic processes	gnl|Arath7|AT3G56330		N2,N2-dimethylguanosine tRNA methyltransferase family protein
499	2891		3	1	2	7	1	1	1	16				other binding	other cellular components		gnl|Arath7|AT4G21580		oxidoreductase, zinc-binding dehydrogenase family protein
3115	2926	1		1	1	8	1	1	1	14						other biological processes	gnl|Arath7|AT3G54630		similar to unknown protein [Arabidopsis thaliana] (TAIR:AT5G27330.1); similar to HEC/Ndc80p [Medicago truncatula] (GB:ABE93729.1); contains InterPro domain HEC/Ndc80p; (InterPro:IPR005550)
11	3036		1		1	9	1	1	1	14				nucleotide binding		other biological processes	gnl|Arath7|AT3G27640		transducin family protein / WD-40 repeat family protein
7	2829		2		1	9	1	1	1	15				other molecular functions	mitochondria	other biological processes	gnl|Arath7|AT1G26460		pentatricopeptide (PPR) repeat-containing protein
43	187					10	1	108	1	120				other molecular functions	other cellular components	other biological processes	gnl|Arath7|AT1G21280		similar to unknown protein [Arabidopsis thaliana] (TAIR:AT1G43940.1); similar to Integrase, catalytic re (GB:ABE85615.1); contains InterPro domain Retrotransposon gag protein; (InterPro:IPR005162)
18	6811	1	1	1	1		1	1	1	7				transcription factor activity	nucleus	other metabolic processes	gnl|Arath7|AT3G25940		transcription factor S-II (TFIIS) domain-containing protein
115	6283		1	1	1		1	1	1	6					other cellular components		gnl|Arath7|AT1G11760		similar to At1g11760 [Medicago truncatula] (GB:ABE82612.1); contains domain FAMILY NOT NAMED (PTHR21528); contains domain SUBFAMILY NOT NAMED (PTHR21528:SF2)
1466	6031	1	1	1	1		1	1	1	7				other molecular functions	chloroplast	other biological processes	gnl|Arath7|AT4G22830		similar to hypothetical protein sll0608 [Synechocystis sp. PCC 6803] (GB:NP_442291.1); similar to Os04g0379400 [Oryza sativa (japonica cultivar-group)] (GB:NP_001052589.1); similar to OSJNBb0089B03.1 [Oryza sativa (japonica cultivar-group)] (GB:CAE03987.1)
4101	6992		1	1	1		1		1	5				other molecular functions	other cellular components	other biological processes	gnl|Arath7|AT1G65000		similar to unknown protein [Arabidopsis thaliana] (TAIR:AT5G38060.1); similar to unknown protein [Oryza sativa (japonica cultivar-group)] (GB:AAP21387.1)
5191	7587		1	1	1		1	1	1	6				other enzyme activity	mitochondria		gnl|Arath7|AT2G39725		complex 1 family protein / LVR family protein
5924	7035		1	1	1		1	1	1	6				other molecular functions		transport	gnl|Arath7|AT3G62080		SNF7 family protein
6021	7933		1	1	1		1		1	5					other membranes		gnl|Arath7|AT1G22630		similar to Os05g0105800 [Oryza sativa (japonica cultivar-group)] (GB:NP_001054413.1); contains domain Cysteine-rich domain of the chaperone protein DnaJ. (SSF57938)
6045	6961		1	1	1		1	1	1	6				other binding	nucleus	other biological processes	gnl|Arath7|AT1G49590		formin-binding protein-related
6059	7706		1	1	1		1		1	5				other molecular functions	chloroplast	other biological processes	gnl|Arath7|AT5G43050		similar to unnamed protein product [Ostreococcus tauri] (GB:CAL55186.1); similar to Os04g0488600 [Oryza sativa (japonica cultivar-group)] (GB:NP_001053153.1); contains InterPro domain Protein of unknown function DUF565; (InterPro:IPR007572)
10555	7013	1	1	1	1		1	1	1	7				other enzyme activity	mitochondria		gnl|Arath7|AT1G76060	EMB1793	EMB1793 (EMBRYO DEFECTIVE 1793); catalytic
10594	7176	1	1	1	1		1	1	1	7				other molecular functions	other cellular components	developmental processes	gnl|Arath7|AT4G29170	ATMND1	ATMND1
10671	7696		1	1	1		1		1	5				other molecular functions		other biological processes	gnl|Arath7|AT5G19570		similar to Os05g0188300 [Oryza sativa (japonica cultivar-group)] (GB:NP_001054840.1); similar to hypothetical protein DDB_0232155 [Dictyostelium discoideum AX4] (GB:XP_642584.1)
2177	6991		2	1	1		1	1	1	7	EF-hand containing proteins:Group II			other binding	other cellular components	other biological processes	gnl|Arath7|AT1G64850		calcium-binding EF hand family protein
4055	5934	1	2	1	1		1	1	1	8				other molecular functions	chloroplast	other metabolic processes	gnl|Arath7|AT3G63190	RRF	ribosome recycling factor, chloroplast, putative / ribosome releasing factor, chloroplast, putative
4103	6472	1	2	1	1		1	1	1	8				transporter activity	chloroplast	other biological processes	gnl|Arath7|AT2G01110	UNE3, PGA2, TATC, APG2	APG2 (ALBINO AND PALE GREEN 2)
10428	6190		2	1	1		1	1	1	7				other molecular functions	nucleus	other metabolic processes	gnl|Arath7|AT1G02680		transcription initiation factor IID (TFIID) 18 kDa subunit (TAFII-18) family protein
10246	5354		3	1	1		1	1	1	8				other molecular functions	chloroplast	other biological processes	gnl|Arath7|AT3G15840		similar to Os03g0586500 [Oryza sativa (japonica cultivar-group)] (GB:NP_001050569.1); similar to expressed protein [Oryza sativa (japonica cultivar-group)] (GB:ABF97352.1)
4	7848			1	1		1	1	1	5				protein binding	plasma membrane	other metabolic processes	gnl|Arath7|AT5G07910		leucine-rich repeat family protein
162	6216			1	1		1	1	1	5				other binding	other cellular components	other biological processes	gnl|Arath7|AT4G08320		binding
10723	8128			1	1		1		1	4				other molecular functions	other cellular components	other biological processes	gnl|Arath7|AT4G33100		Identical to Uncharacterized protein At4g33100 [Arabidopsis Thaliana] (GB:Q9SMZ9;GB:Q680I9); similar to Os09g0361700 [Oryza sativa (japonica cultivar-group)] (GB:NP_001062985.1); similar to p53-inducible cell-survival factor [Xenopus tropicalis] (GB:NP_001016268.1); contains InterPro domain Protein of unknown function UPF0203; (InterPro:IPR007918)
1412	8125		1		1		1	1	1	5							gnl|Arath7|AT4G31115		similar to unknown protein [Arabidopsis thaliana] (TAIR:AT5G04440.1); similar to Os03g0146500 [Oryza sativa (japonica cultivar-group)] (GB:NP_001048959.1); similar to unnamed protein product [Ostreococcus tauri] (GB:CAL55108.1); similar to Os08g0521800 [Oryza sativa (japonica cultivar-group)] (GB:NP_001062277.1)
4053	5915		1		1		1	1	1	5				hydrolase activity	other cellular components	other metabolic processes	gnl|Arath7|AT2G43190		ribonuclease P family protein
4239	8048		1		1		1	1	1	5				DNA or RNA binding	other cellular components	other metabolic processes	gnl|Arath7|AT2G40780		RNA binding / translation initiation factor
5693	7143	1	1		1		1	1	1	6				other binding	nucleus		gnl|Arath7|AT4G03120		proline-rich family protein
6792	7391		1		1		1	1	1	5				structural molecule activity	ribosome	other metabolic processes	gnl|Arath7|AT1G07210		30S ribosomal protein S18 family
6821	7648		1		1		1	1	1	5				other enzyme activity			gnl|Arath7|AT3G62810		complex 1 family protein / LVR family protein
10636	7470		1		1		1	1	1	5				other molecular functions	other cellular components	other biological processes	gnl|Arath7|AT1G28540		similar to Os06g0525000 [Oryza sativa (japonica cultivar-group)] (GB:NP_001057762.1); similar to Os06g0524500 [Oryza sativa (japonica cultivar-group)] (GB:NP_001057759.1)
10720	8096		1		1		1	1	1	5				other molecular functions	other cellular components	other biological processes	gnl|Arath7|AT3G57320		similar to Os07g0661700 [Oryza sativa (japonica cultivar-group)] (GB:NP_001060540.1)
310	6878		2		1		1	1	1	6				hydrolase activity	other cellular components	DNA or RNA metabolism	gnl|Arath7|AT5G27680	RECQSIM	RECQSIM (Arabidopsis RecQ helicase sim); ATP-dependent helicase
4	8335				1		1	1	1	4				protein binding	other membranes		gnl|Arath7|AT1G25570		leucine-rich repeat protein-related
324	7893				1		1	1	1	4				protein binding	other cellular components	other cellular processes	gnl|Arath7|AT1G12060	ATBAG5	ATBAG5 (ARABIDOPSIS THALIANA BCL-2-ASSOCIATED ATHANOGENE 5); protein binding
326	8370				1		1	1	1	4				other molecular functions	other cellular components	other biological processes	gnl|Arath7|AT5G44170		similar to unknown protein [Arabidopsis thaliana] (TAIR:AT1G08125.1); similar to Os05g0564100 [Oryza sativa (japonica cultivar-group)] (GB:NP_001056330.1); similar to DNA ligase-like [Oryza sativa (japonica cultivar-group)] (GB:BAD22961.1); contains domain no description (G3D.3.40.50.150); contains domain Diol dehydratase, gamma subunit (SSF47148); contains domain UNCHARACTERIZED (PTHR14614)
387	9469				1		1		1	3				transporter activity	mitochondria	transport	gnl|Arath7|ATMG00640	ORF25	encodes a plant b subunit of mitochondrial ATP synthase based on structural similarity and the presence in the F(0) complex.
538	7536				1		1	1	1	4				DNA or RNA binding	other cellular components	other metabolic processes	gnl|Arath7|AT1G74350		intron maturase, type II family protein
569	8398				1		1		1	3				DNA or RNA binding	other cellular components	other biological processes	gnl|Arath7|AT1G69325		remorin family protein
805	8517				1		1	1	1	4				other molecular functions	other cellular components	other biological processes	gnl|Arath7|AT1G61450		similar to Os05g0275600 [Oryza sativa (japonica cultivar-group)] (GB:NP_001055074.1)
1731	8115				1		1	1	1	4				other molecular functions	other cellular components	other biological processes	gnl|Arath7|AT5G48170	SLY2	SLY2 (SLEEPY2)
2582	8692				1		1	1	1	4				other molecular functions	other membranes		gnl|Arath7|AT5G16020		stress protein-related
2748	9247				1		1		1	3				other molecular functions	other cellular components	other biological processes	gnl|Arath7|AT1G71430		similar to Os01g0617800 [Oryza sativa (japonica cultivar-group)] (GB:NP_001043585.1)
3584	8646				1		1	1	1	4				other molecular functions	other cellular components	other biological processes	gnl|Arath7|AT3G60480		similar to Os04g0549400 [Oryza sativa (japonica cultivar-group)] (GB:NP_001053483.1)
4189	7497				1		1	2	1	5				other molecular functions	other membranes	other biological processes	gnl|Arath7|AT1G48140		dolichol-phosphate mannosyltransferase-related
4231	7952				1		1	1	1	4				structural molecule activity	ribosome	other metabolic processes	gnl|Arath7|AT1G29070		ribosomal protein L34 family protein
4328	9134				1		1		1	3				other molecular functions	other cellular components	other biological processes	gnl|Arath7|AT1G20770		similar to Os04g0509200 [Oryza sativa (japonica cultivar-group)] (GB:NP_001053277.1); similar to hypothetical protein LOC503608 [Danio rerio] (GB:NP_001013313.1)
6431	7922				1		1		1	3				other molecular functions	mitochondria	other biological processes	gnl|Arath7|AT1G20430		similar to Os06g0213900 [Oryza sativa (japonica cultivar-group)] (GB:NP_001057129.1); contains domain FAMILY NOT NAMED (PTHR21568); contains domain gb def: Hypothetical protein (PTHR21568:SF1)
6937	8455				1		1		1	3				other molecular functions	other cellular components	other biological processes	gnl|Arath7|AT1G28250		similar to hypothetical protein [Oryza sativa (japonica cultivar-group)] (GB:BAC84779.1)
6945	8537				1		1	1	1	4				other molecular functions		other biological processes	gnl|Arath7|AT1G70760		inorganic carbon transport protein-related
6952	8598				1		1		1	3				other molecular functions	other cellular components	other metabolic processes	gnl|Arath7|AT2G43540		similar to conserved hypothetical protein [Medicago truncatula] (GB:ABE91484.1)
7024	9172				1		1		1	3				other molecular functions	other membranes	other biological processes	gnl|Arath7|AT1G31335		similar to Os03g0780200 [Oryza sativa (japonica cultivar-group)] (GB:NP_001051448.1)
7061	9430				1		1		1	3				other molecular functions	other cellular components	other biological processes	gnl|Arath7|AT5G16160		similar to hypothetical protein [Cleome spinosa] (GB:ABD96920.1)
10721	8099				1		1	1	1	4				other molecular functions		other biological processes	gnl|Arath7|AT3G62920		similar to Os05g0371500 [Oryza sativa (japonica cultivar-group)] (GB:NP_001055356.1)
10766	8480				1		1	1	1	4					other membranes	other metabolic processes	gnl|Arath7|AT1G34640		similar to Os07g0622900 [Oryza sativa (japonica cultivar-group)] (GB:NP_001060318.1)
10787	8623				1		1	1	1	4				other molecular functions		other biological processes	gnl|Arath7|AT3G18510		unknown protein
10991	10280				1		1		1	3				other molecular functions	other cellular components	other biological processes	gnl|Arath7|AT1G49245		contains InterPro domain Prefoldin; (InterPro:IPR009053)
966	7071		1	1	2		1	1	1	7				other molecular functions	other cellular components	other biological processes	gnl|Arath7|AT2G41750		DTW domain-containing protein
5576	5229		1	1	2		1	2	1	8				other binding	nucleus	other biological processes	gnl|Arath7|AT2G28910	CXIP4	CXIP4 (CAX INTERACTING PROTEIN 4); nucleic acid binding / zinc ion binding
10491	6577	1	1	1	2		1	1	1	8				other molecular functions		other biological processes	gnl|Arath7|AT3G09310		Identical to UPF0161 protein At3g09310 [Arabidopsis Thaliana] (GB:Q9SR32); similar to unknown protein [Oryza sativa (japonica cultivar-group)] (GB:BAD20081.1); contains InterPro domain Protein of unknown function DUF37; (InterPro:IPR002696)
1	5686	1	2	1	2		1	1	1	9				other molecular functions	other cellular components	other biological processes	gnl|Arath7|AT1G16210		similar to cupin family protein [Arabidopsis thaliana] (TAIR:AT2G18540.1); similar to H0211B05.1 [Oryza sativa (indica cultivar-group)] (GB:CAH67164.1); similar to Os04g0561600 [Oryza sativa (japonica cultivar-group)] (GB:NP_001053553.1); contains InterPro domain Protein of unknown function DUF1014; (InterPro:IPR010422); contains InterPro domain High mobility group box; (InterPro:IPR009071)
10261	5409	1	2	1	2		1	1	1	9	Primary Pumps (ATPases) Gene Families-V-Type ATPase			transporter activity	other membranes	transport	gnl|Arath7|AT4G02620		(VACUOLAR ATPASE SUBUNIT F); hydrogen ion transporting ATP synthase, rotational mechanism / hydrogen ion transporting ATPase, rotational mechanism
2359	5079		3	1	2		1	1	1	9				hydrolase activity	other membranes	other metabolic processes	gnl|Arath7|AT5G44730		haloacid dehalogenase-like hydrolase family protein
6758	7195		1		2		1		1	5				other molecular functions		other biological processes	gnl|Arath7|AT5G02850		hydroxyproline-rich glycoprotein family protein
6	8149				2		1	1	1	5				hydrolase activity	other intracellular components		gnl|Arath7|AT5G26940		exonuclease family protein
1403	8137				2		1		1	4				other molecular functions	other cellular components	other biological processes	gnl|Arath7|AT5G04080		similar to unknown protein [Oryza sativa (japonica cultivar-group)] (GB:BAD87214.1)
5004	3676		1		4		1	1	1	8					extracellular		gnl|Arath7|AT2G42840	PDF1	PDF1 (PROTODERMAL FACTOR 1)
3902	7549		1	1			1	1	1	5	Glycosyltransferase Gene Families-Glycosyltransferase Family- 47			transferase activity	other membranes	other biological processes	gnl|Arath7|AT1G80290		glycosyltransferase family protein 47
10642	7516		1	1			1	1	1	5				other molecular functions	other cellular components	other biological processes	gnl|Arath7|AT1G56260		similar to hypothetical protein MtrDRAFT_AC144513g16v1 [Medicago truncatula] (GB:ABE85681.1)
5650	8042	1	1	2			1		1	6				structural molecule activity	ribosome	other metabolic processes	gnl|Arath7|ATMG00080	RPL16	encodes a mitochondrial ribosomal protein L16, which is a constituent of the large ribosomal subunit
879	9440		1				1		1	3				other binding	other cellular components	other biological processes	gnl|Arath7|AT5G37590		binding
933	7427	1	1				1	1	1	5				other molecular functions	chloroplast	other biological processes	gnl|Arath7|AT3G04890		similar to unknown protein [Arabidopsis thaliana] (TAIR:AT2G46100.1); similar to unnamed protein product [Ostreococcus tauri] (GB:CAL53979.1); contains domain NTF2-like (SSF54427)
1796	10731		1				1		1	3				other enzyme activity	other membranes	electron transport or energy pathways	gnl|Arath7|ATMG00650	NAD4L	Encodes NADH dehydrogenase subunit 4L.
6961	8630		1				1	1	1	4				other molecular functions	other membranes	other biological processes	gnl|Arath7|AT3G22210		similar to fortune-1 [Cycas edentata] (GB:AAL35744.1)
6966	8670		1				1		1	3				other molecular functions		other biological processes	gnl|Arath7|AT4G30390		unknown protein
1	10383						1	1	1	3				other molecular functions	chloroplast	other biological processes	gnl|Arath7|AT2G01590		unknown protein
1	12496						1		1	2				other molecular functions	other cellular components	other biological processes	gnl|Arath7|AT1G22420		hydroxyproline-rich glycoprotein family protein
31	10063						1	1	1	3				other molecular functions	other cellular components	other biological processes	gnl|Arath7|AT5G03970		F-box family protein
44	10295						1		1	2				other molecular functions	other cellular components	other biological processes	gnl|Arath7|AT4G13560	UNE15	UNE15 (unfertilized embryo sac 15)
324	8383						1	1	1	3				protein binding		other biological processes	gnl|Arath7|AT2G46240	ATBAG6, BAG6	ATBAG6/BAG6 (ARABIDOPSIS THALIANA BCL-2-ASSOCIATED ATHANOGENE 6); calmodulin binding / protein binding
464	9147						1	1	1	3				other molecular functions	chloroplast	other biological processes	gnl|Arath7|AT5G55980		serine-rich protein-related
498	475						1	1	1	3				protein binding	other cellular components	other biological processes	gnl|Arath7|AT1G80630		leucine-rich repeat family protein
623	10471						1	1	1	3					other membranes		gnl|Arath7|AT4G11655		transmembrane protein, putative
661	2472						1	9	1	11				other molecular functions	other cellular components	other biological processes	gnl|Arath7|AT1G06340		agenet domain-containing protein
681	10449						1	1	1	3				other molecular functions		other biological processes	gnl|Arath7|AT2G28430		similar to unknown [Hyacinthus orientalis] (GB:AAT08697.1)
1130	8442						1	1	1	3				other molecular functions			gnl|Arath7|AT5G42655		similar to disease resistance-responsive family protein [Arabidopsis thaliana] (TAIR:AT5G42500.1); similar to hypothetical protein [Oryza sativa (japonica cultivar-group)] (GB:AAP44709.1); contains domain DISEASE RESISTANCE RESPONSE PROTEIN-RELATED (PTHR21495:SF5); contains domain NUCLEOPORIN-RELATED (PTHR21495)
1822	8557						1	1	1	3				other molecular functions	other cellular components	other biological processes	gnl|Arath7|AT5G48500		similar to unknown protein [Arabidopsis thaliana] (TAIR:AT2G10930.1); similar to conserved hypothetical protein [Medicago truncatula] (GB:ABE79320.1)
1940	13885						1		1	2					other cellular components		gnl|Arath7|AT4G32780		similar to unknown protein [Arabidopsis thaliana] (TAIR:AT5G43870.1); similar to hypothetical protein [Oryza sativa (japonica cultivar-group)] (GB:BAA92987.1); contains InterPro domain Protein of unknown function DUF828, plant; (InterPro:IPR008546)
1981	3074						1	14	1	16				protein binding	other cellular components	other biological processes	gnl|Arath7|AT5G45510		leucine-rich repeat family protein
2038	9348						1	1	1	3			MYB	transcription factor activity	ER	other metabolic processes	gnl|Arath7|AT5G45420		myb family transcription factor
2139	11978						1		1	2					other membranes		gnl|Arath7|AT1G05835		Identical to Histone-lysine N-methyltransferase ATX2 (EC 2.1.1.43) (Trithorax- homolog protein 2) (TRX-homolog protein 2) (Protein SET DOMAIN GROUP 30) (ATX2) [Arabidopsis Thaliana] (GB:Q9MA43;GB:Q8RXL4); similar to unknown protein [Arabidopsis thaliana] (TAIR:AT1G32583.1); contains domain PHD FINGER PROTEIN (PTHR13793:SF20); contains domain PHD FINGER PROTEINS (PTHR13793)
2177	12937						1		1	2				other molecular functions	other cellular components	other biological processes	gnl|Arath7|AT4G37445		similar to calcium-binding EF hand family protein [Arabidopsis thaliana] (TAIR:AT1G64850.1); similar to Os02g0126600 [Oryza sativa (japonica cultivar-group)] (GB:NP_001045753.1); similar to Os04g0601400 [Oryza sativa (japonica cultivar-group)] (GB:NP_001053764.1)
2218	12662						1		1	2				other molecular functions			gnl|Arath7|AT3G01360		similar to unknown protein [Arabidopsis thaliana] (TAIR:AT1G55230.1); similar to TMV response-related gene product [Nicotiana tabacum] (GB:BAA89236.1); contains InterPro domain Protein of unknown function DUF716; (InterPro:IPR006904)
2404	10345						1	1	1	3				other molecular functions	other cellular components	other metabolic processes	gnl|Arath7|AT1G68185		ubiquitin-related
2604	8492						1	1	1	3					other membranes		gnl|Arath7|AT1G47310		similar to conserved hypothetical protein [Medicago truncatula] (GB:ABE81232.1)
2648	11741						1		1	2						other metabolic processes	gnl|Arath7|AT1G01240		similar to unknown protein [Arabidopsis thaliana] (TAIR:AT2G46550.1); similar to Os09g0363500 [Oryza sativa (japonica cultivar-group)] (GB:NP_001062992.1); similar to Os08g0400300 [Oryza sativa (japonica cultivar-group)] (GB:NP_001061754.1); similar to hypothetical protein MtrDRAFT_AC145165g14v1 [Medicago truncatula] (GB:ABE91800.1)
2726	10685						1		1	2				other molecular functions	mitochondria	other biological processes	gnl|Arath7|AT5G26730		similar to unknown protein [Arabidopsis thaliana] (TAIR:AT5G16920.1); similar to Os12g0233900 [Oryza sativa (japonica cultivar-group)] (GB:NP_001066453.1); contains domain FAS1 domain (SSF82153)
2741	9030						1		1	2				other molecular functions	other cellular components	other biological processes	gnl|Arath7|AT1G06320		similar to hypothetical protein MtrDRAFT_AC140034g4v1 [Medicago truncatula] (GB:ABE80503.1)
2758	14027						1		1	2				other molecular functions		other biological processes	gnl|Arath7|AT5G26790		similar to unknown protein [Arabidopsis thaliana] (TAIR:AT1G06475.1)
2774	10538						1		1	2				other molecular functions	other cellular components	other biological processes	gnl|Arath7|AT3G13780		similar to unknown protein [Arabidopsis thaliana] (TAIR:AT4G02720.1); similar to SMAD/FHA [Medicago truncatula] (GB:ABD28514.1); contains InterPro domain SMAD/FHA; (InterPro:IPR008984)
2785	10667						1	1	1	3				other molecular functions	other cellular components	other biological processes	gnl|Arath7|AT5G06590		similar to expressed protein [Oryza sativa (japonica cultivar-group)] (GB:ABA99420.1)
3216	13832						1		1	2				other enzyme activity	other membranes	other metabolic processes	gnl|Arath7|AT5G09600	SDH3-1	SDH3-1 (succinate dehydrogenase 3-1)
3942	13968						1		1	2				protein binding	other cellular components	other biological processes	gnl|Arath7|AT5G11440	CID5, IPD1	CID5/IPD1 (INCREASED POLYPLOIDY LEVEL IN DARKNESS 1); protein binding
4358	13293						1		1	2				other molecular functions	chloroplast	other biological processes	gnl|Arath7|AT2G29180		similar to 80C09_19 [Brassica rapa subsp. pekinensis] (GB:AAZ41830.1)
4449	12079						1		1	2				other molecular functions	chloroplast	other biological processes	gnl|Arath7|AT1G07985		similar to expressed protein [Oryza sativa (japonica cultivar-group)] (GB:ABF97687.1); similar to hypothetical protein [Oryza sativa (japonica cultivar-group)] (GB:AAR89048.1); similar to Os03g0623100 [Oryza sativa (japonica cultivar-group)] (GB:NP_001050687.1)
4484	13880						1		1	2				other molecular functions		other biological processes	gnl|Arath7|AT4G32560		paramyosin-related
5709	13559						1		1	2				other molecular functions	other cellular components	other biological processes	gnl|Arath7|AT3G17160		similar to unknown protein [Arabidopsis thaliana] (TAIR:AT1G47970.1); similar to hypothetical protein 244.t00012 [Entamoeba histolytica HM-1:IMSS] (GB:XP_650128.1); similar to Os01g0332900 [Oryza sativa (japonica cultivar-group)] (GB:NP_001042934.1)
6900	8143						1	1	1	3				other molecular functions	other membranes	other biological processes	gnl|Arath7|AT5G21910		similar to Os03g0176900 [Oryza sativa (japonica cultivar-group)] (GB:NP_001049142.1)
7043	9318						1	1	1	3				other molecular functions	other cellular components	other biological processes	gnl|Arath7|AT2G41200		similar to conserved hypothetical protein [Medicago truncatula] (GB:ABD28332.1); contains domain EF-hand (SSF47473)
7152	10426						1	1	1	3				other molecular functions	other cellular components	other biological processes	gnl|Arath7|AT2G20480		similar to Os09g0446000 [Oryza sativa (japonica cultivar-group)] (GB:NP_001063306.1)
7169	10633						1	1	1	3				other molecular functions	other cellular components	other biological processes	gnl|Arath7|AT4G24370		similar to hypothetical protein [Oryza sativa (japonica cultivar-group)] (GB:BAC65001.1); similar to Os08g0151500 [Oryza sativa (japonica cultivar-group)] (GB:NP_001060999.1)
7183	10812						1	1	1	3				other molecular functions	other membranes	other biological processes	gnl|Arath7|AT1G72600		hydroxyproline-rich glycoprotein family protein
10652	13686						1		1	2				other molecular functions	other membranes	other biological processes	gnl|Arath7|AT3G52420		outer envelope membrane protein, putative
10862	9243						1	1	1	3				other molecular functions	other cellular components	other biological processes	gnl|Arath7|AT1G67670		unknown protein
10867	9315						1	1	1	3				other molecular functions	other membranes	other biological processes	gnl|Arath7|AT2G39500		similar to Os01g0974800 [Oryza sativa (japonica cultivar-group)] (GB:NP_001045558.1)
10989	10056						1		1	2					other membranes		gnl|Arath7|AT1G12064		similar to TNFR/CD27/30/40/95 cysteine-rich re (GB:ABD33006.1)
11063	10563						1		1	2				other molecular functions	other cellular components	other biological processes	gnl|Arath7|AT3G29034		similar to conserved hypothetical protein [Medicago truncatula] (GB:ABE82474.1)
11373	12352						1		1	2				other molecular functions	chloroplast	other biological processes	gnl|Arath7|AT1G16790		ribosomal protein-related
11459	14172						1		1	2							gnl|Arath7|ATMG00660	ORF149	Identical to Hypothetical mitochondrial protein AtMg00660 (ORF149) [Arabidopsis Thaliana] (GB:P93318); similar to unknown [Brassica napus] (GB:AAB41356.1)
11461	14176						1		1	2				other molecular functions	other cellular components	other biological processes	gnl|Arath7|ATMG01220	ORF113	Identical to Hypothetical mitochondrial protein AtMg01220 (ORF113) [Arabidopsis Thaliana] (GB:P92552)
11462	14177						1		1	2				other molecular functions	other cellular components	other biological processes	gnl|Arath7|ATMG01330	ORF107H	Identical to Hypothetical mitochondrial protein AtMg01330 (ORF107h) [Arabidopsis Thaliana] (GB:P92563)
1	5817	1	1	1	1	1	2	1	1	9				transferase activity		other metabolic processes	gnl|Arath7|AT1G72030		GCN5-related N-acetyltransferase (GNAT) family protein
2	5908	1	1	1	1	1	2	1	1	9				transferase activity	other cellular components	other biological processes	gnl|Arath7|AT5G40280	ATFTB, WIG, ERA1	ERA1 (ENHANCED RESPONSE TO ABA 1); protein farnesyltransferase
3	5824	1	1	1	1	1	2	1	1	9				other enzyme activity	chloroplast	other metabolic processes	gnl|Arath7|AT3G60370		immunophilin / FKBP-type peptidyl-prolyl cis-trans isomerase family protein
4	3635	2	1	1	1	1	2	3	1	12	Acyl Lipid Metabolism Family-Cytosolic Phospholipase A2			other binding	other cellular components	other metabolic processes	gnl|Arath7|AT1G61850		patatin family protein
7	4966	1	1	1	1	1	2	1	1	9				other binding		other biological processes	gnl|Arath7|AT4G01400		pentatricopeptide (PPR) repeat-containing protein
9	5667	1	1	1	1	1	2	1	1	9				other molecular functions	other cellular components	other biological processes	gnl|Arath7|AT1G13330		similar to unknown protein [Arabidopsis thaliana] (TAIR:AT3G28770.1); similar to Tat binding protein 1 containing protein, expressed [Oryza sativa (japonica cultivar-group)] (GB:ABF98498.1); contains InterPro domain Tat binding protein 1-interacting; (InterPro:IPR010776)
11	4544	1	1	1	1	1	2	1	1	9				nucleotide binding	plasma membrane	other biological processes	gnl|Arath7|AT4G28450		transducin family protein / WD-40 repeat family protein
11	4977	1	1	1	1	1	2	2	1	10	Acyl Lipid Metabolism Family-Phospholipase A2-activating Protein			nucleotide binding	other cellular components	other biological processes	gnl|Arath7|AT3G18860		transducin family protein / WD-40 repeat family protein
11	4999	1	1	1	1	1	2	1	1	9				nucleotide binding	other cellular components		gnl|Arath7|AT1G10580		transducin family protein / WD-40 repeat family protein
11	5737	1	1	1	1	1	2	1	1	9					ER	developmental processes	gnl|Arath7|AT5G20520	WAV2	WAV2 (WAVY GROWTH 2)
11	5816	1	1	1	1	1	2	1	1	9				nucleotide binding	other membranes		gnl|Arath7|AT4G00090		transducin family protein / WD-40 repeat family protein
11	6217	1	1	1	1	1	2	1	1	9				nucleotide binding	nucleus	developmental processes	gnl|Arath7|AT2G47990	EDA13, EDA19, SWA1	SWA1 (SLOW WALKER1); nucleotide binding
20	4988	1	1	1	1	1	2	1	1	9				other molecular functions	chloroplast	other biological processes	gnl|Arath7|AT3G07790		DGCR14-related
32	4593	1	1	1	1	1	2	1	1	9				transporter activity	chloroplast	transport	gnl|Arath7|AT1G19800	TGD1	TGD1 (TRIGALACTOSYLDIACYLGLYCEROL 1)
37	6654		1	1	1	1	2	1	1	8				protein binding	chloroplast	transport	gnl|Arath7|AT4G19490		protein binding
47	5115		1	1	1	1	2	1	1	8					other cellular components		gnl|Arath7|AT5G67140		F-box family protein
47	6899		1	1	1	1	2		1	7				protein binding	other cellular components		gnl|Arath7|AT4G23840		leucine-rich repeat family protein
51	6486		1	1	1	1	2	1	1	8				other binding	chloroplast		gnl|Arath7|AT2G07360		SH3 domain-containing protein
63	266	1	1	1	1	1	2	1	1	9	C2H2 Transcription Factor Family			nucleic acid binding	other intracellular components	other biological processes	gnl|Arath7|AT5G26610		D111/G-patch domain-containing protein
72	4596	1	1	1	1	1	2	1	1	9				protein binding	nucleus	developmental processes	gnl|Arath7|AT5G14250	CSN3, FUS11, COP13	COP13 (CONSTITUTIVE PHOTOMORPHOGENIC 13)
88	5063	1	1	1	1	1	2	2	1	10	ABC Superfamily-ATH subfamily			transporter activity	other cytoplasmic components	other metabolic processes	gnl|Arath7|AT4G01660	ATATH10, ABC1At	ABC1At (ARABIDOPSIS THALIANA ABC TRANSPORTER 1)
105	6550		1	1	1	1	2	1	1	8				hydrolase activity	other cellular components	other metabolic processes	gnl|Arath7|AT4G22720		glycoprotease M22 family protein
120	6302		1	1	1	1	2	1	1	8				other molecular functions	chloroplast	other biological processes	gnl|Arath7|AT4G03030		kelch repeat-containing F-box family protein
132	3989	1	1	1	1	1	2		1	8				other molecular functions	nucleus	other metabolic processes	gnl|Arath7|AT1G03330		small nuclear ribonucleoprotein D, putative / snRNP core SM-like protein, putative / U6 snRNA-associated Sm-like protein, putative
132	4604	1	1	1	1	1	2	2	1	10				protein binding	other cellular components	other cellular processes	gnl|Arath7|AT2G30600		BTB/POZ domain-containing protein
143	5551		1	1	1	1	2	1	1	8				other binding			gnl|Arath7|AT1G16900		sugar binding / transferase, transferring glycosyl groups
144	5887	1	1	1	1	1	2	1	1	9				DNA or RNA binding	other cellular components		gnl|Arath7|AT3G16810	APUM24	APUM24 (ARABIDOPSIS PUMILIO 24); RNA binding
165	5697	1	1	1	1	1	2	1	1	9				protein binding	other cellular components	other biological processes	gnl|Arath7|AT1G19880		regulator of chromosome condensation (RCC1) family protein
168	6300		1	1	1	1	2	1	1	8			SET		plastid		gnl|Arath7|AT4G20130	PTAC14	PTAC14 (PLASTID TRANSCRIPTIONALLY ACTIVE14)
192	5617		1	1	1	1	2	1	1	8	Acyl Lipid Metabolism Family-Peroxisomal Enoyl-CoA Hydratase			other enzyme activity	other cytoplasmic components	other metabolic processes	gnl|Arath7|AT5G43280	ATDCI1	ATDCI1 (DELTA(3,5),DELTA(2,4)-DIENOYL-COA ISOMERASE 1); delta3,5-delta2,4-dienoyl-CoA isomerase/ enoyl-CoA hydratase
205	5042	1	1	1	1	1	2	1	1	9				nucleotide binding	chloroplast	other metabolic processes	gnl|Arath7|AT1G08520	PDE166, CHLD	CHLD/PDE166 (PIGMENT DEFECTIVE 166); ATP binding / magnesium chelatase/ nucleoside-triphosphatase/ nucleotide binding
211	2500		1	1	1	1	2	5	1	12				other binding	other cellular components	transport	gnl|Arath7|AT2G25730		binding / heme binding
337	5278	2	1	1	1	1	2	1	1	10				hydrolase activity		other metabolic processes	gnl|Arath7|AT2G27450	ATNLP1, CPA, NLP1	NLP1 (NITRILASE-LIKE PROTEIN 1); hydrolase, acting on carbon-nitrogen (but not peptide) bonds
347	6025		1	1	1	1	2	1	1	8				other molecular functions	mitochondria	other metabolic processes	gnl|Arath7|AT4G16450		similar to Os08g0431500 [Oryza sativa (japonica cultivar-group)] (GB:NP_001061863.1); similar to unknown protein [Oryza sativa (japonica cultivar-group)] (GB:BAC99342.1)
372	4557	1	1	1	1	1	2	2	1	10				DNA or RNA binding	nucleus	other metabolic processes	gnl|Arath7|AT3G11964		S1 RNA-binding domain-containing protein
376	6572		1	1	1	1	2	1	1	8				other molecular functions	ER	other biological processes	gnl|Arath7|AT3G07180		GPI transamidase component PIG-S-related
412	5949	1	1	1	1	1	2	1	1	9				other binding	other membranes	developmental processes	gnl|Arath7|AT3G09090	DEX1	DEX1 (DEFECTIVE IN EXINE FORMATION 1)
444	6017	1	1	1	1	1	2	1	1	9				other molecular functions		other biological processes	gnl|Arath7|AT4G09620		similar to unnamed protein product [Ostreococcus tauri] (GB:CAL57113.1); similar to Os03g0838900 [Oryza sativa (japonica cultivar-group)] (GB:NP_001051838.1); contains InterPro domain Mitochodrial transcription termination factor-related; (InterPro:IPR003690)
447	3129	3	1	1	1	1	2		1	10				other enzyme activity	chloroplast	other biological processes	gnl|Arath7|AT4G32810	MAX4, CCD8	CCD8 (CAROTENOID CLEAVAGE DIOXYGENASE 8)
447	6549		1	1	1	1	2	1	1	8				other enzyme activity	plastid	other metabolic processes	gnl|Arath7|AT2G44990	MAX3, CCD7	CCD7 (more axillary growth 3)
480	6214		1	1	1	1	2	2	1	9						other cellular processes	gnl|Arath7|AT5G49880		mitotic checkpoint family protein
504	5806		1	1	1	1	2	1	1	8				hydrolase activity		other metabolic processes	gnl|Arath7|AT5G27660		serine-type peptidase/ trypsin
505	5280	1	1	1	1	1	2	1	1	9							gnl|Arath7|AT2G28605		similar to conserved hypothetical protein [Medicago truncatula] (GB:ABE79267.1)
531	5092	1	1	1	1	1	2	1	1	9				other molecular functions	chloroplast	other metabolic processes	gnl|Arath7|AT4G35250		vestitone reductase-related
531	6526		1	1	1	1	2	1	1	8					plastid		gnl|Arath7|AT3G46780	PTAC16	PTAC16 (PLASTID TRANSCRIPTIONALLY ACTIVE18)
574	4298	3	1	1	1	1	2	1	1	11	Glycosyltransferase Gene Families-Glycosyltransferase- Family 4			transferase activity	other cellular components	other metabolic processes	gnl|Arath7|AT3G10630		glycosyl transferase family 1 protein
626	5306	1	1	1	1	1	2	1	1	9				other binding	other cellular components	other metabolic processes	gnl|Arath7|AT2G40650		pre-mRNA splicing factor PRP38 family protein
642	5310	1	1	1	1	1	2	1	1	9				DNA or RNA binding			gnl|Arath7|AT3G21215		RNA-binding protein, putative
649	4568	1	1	1	1	1	2	1	1	9	Ubiquitin conjugating enzyme-like family			other enzyme activity	other cellular components	other metabolic processes	gnl|Arath7|AT3G17000	UBC32	UBC32 (ubiquitin-conjugating enzyme 31); ubiquitin-protein ligase
698	3339	1	1	1	1	1	2	2	1	10				nucleotide binding	other cellular components	other biological processes	gnl|Arath7|AT4G13750		ATP binding
705	6023		1	1	1	1	2	2	1	9				hydrolase activity	nucleus	other metabolic processes	gnl|Arath7|AT4G14110	CSN8, FUS7, EMB143, COP9	COP9 (CONSTITUTIVE PHOTOMORPHOGENIC 9)
711	6288		1	1	1	1	2	1	1	8					other membranes	other biological processes	gnl|Arath7|AT1G44960		similar to unknown protein [Arabidopsis thaliana] (TAIR:AT1G03260.1); similar to expressed protein [Oryza sativa (japonica cultivar-group)] (GB:ABA94087.1); contains domain UNCHARACTERIZED (PTHR12677)
759	5819		1	1	1	1	2	2	1	9				DNA or RNA binding		other biological processes	gnl|Arath7|AT1G72560	PSD	PSD (PAUSED); tRNA binding
844	5821	1	1	1	1	1	2	1	1	9	Glycosyltransferase Gene Families-Glycosyltransferase- Family 4			transferase activity	other cellular components	other metabolic processes	gnl|Arath7|AT3G45100	SETH2	SETH2; transferase, transferring glycosyl groups
888	4507	1	1	1	1	1	2	1	1	9				other enzyme activity	other cellular components		gnl|Arath7|AT1G05350		thiF family protein
906	5480	1	1	1	1	1	2	1	1	9				transferase activity	other cellular components	other metabolic processes	gnl|Arath7|AT5G24840		methyltransferase
909	5830		1	1	1	1	2	1	1	8				other molecular functions			gnl|Arath7|AT1G75980		similar to Os02g0120400 [Oryza sativa (japonica cultivar-group)] (GB:NP_001045709.1); similar to ENSANGP00000021928 [Anopheles gambiae str. PEST] (GB:XP_312490.2); contains InterPro domain Single hybrid motif; (InterPro:IPR011053)
920	4844	1	1	1	1	1	2	1	1	9				other enzyme activity	other cytoplasmic components	other metabolic processes	gnl|Arath7|AT4G39280		phenylalanyl-tRNA synthetase, putative / phenylalanine--tRNA ligase, putative
942	5075		1	1	1	1	2	1	1	8					plastid	other biological processes	gnl|Arath7|AT3G45890		similar to unknown protein [Arabidopsis thaliana] (TAIR:AT1G13770.1); similar to Protein of unknown function DUF647 [Medicago truncatula] (GB:ABE84675.1); similar to Protein of unknown function DUF647 [Medicago truncatula] (GB:ABE92087.1); contains InterPro domain Protein of unknown function DUF647; (InterPro:IPR006968)
942	5668		1	1	1	1	2	2	1	9					plastid	other metabolic processes	gnl|Arath7|AT2G31190		similar to EMB1879 (EMBRYO DEFECTIVE 1879) [Arabidopsis thaliana] (TAIR:AT5G49820.1); similar to Os04g0517300 [Oryza sativa (japonica cultivar-group)] (GB:NP_001053319.1); similar to Protein of unknown function DUF647 [Medicago truncatula] (GB:ABE91893.1); similar to OSJNBa0073E02.7 [Oryza sativa (japonica cultivar-group)] (GB:CAE05447.3); contains InterPro domain Protein of unknown function DUF6…
1052	4527	2	1	1	1	1	2	2	1	11	Primary Pumps (ATPases) Gene Families-Cation-transporting ATPase			hydrolase activity	ER	other biological processes	gnl|Arath7|AT5G23630		(MALE GAMETOGENESIS IMPAIRED ANTHERS); cation-transporting ATPase
1097	5180	1	1	1	1	1	2	1	1	9				other molecular functions	other membranes	other metabolic processes	gnl|Arath7|AT5G56090	COX15	COX15 (CYTOCHROME C OXIDASE 15)
1167	4744	2	1	1	1	1	2	2	1	11				other enzyme activity	mitochondria	other metabolic processes	gnl|Arath7|AT2G20420		succinyl-CoA ligase (GDP-forming) beta-chain, mitochondrial, putative / succinyl-CoA synthetase, beta chain, putative / SCS-beta, putative
1190	5622		1	1	1	1	2	1	1	8	CCAAT-HAP5 Transcription Factor Family	CCAAT-HAP5	CCAAT_HAP5	transcription factor activity	nucleus	other metabolic processes	gnl|Arath7|AT5G43250		transcription factor, putative
1220	5066	1	1	1	1	1	2	1	1	9				other molecular functions	chloroplast	other biological processes	gnl|Arath7|AT1G12250		thylakoid lumenal protein-related
1220	6286	1	1	1	1	1	2		1	8				other molecular functions	chloroplast	other biological processes	gnl|Arath7|AT5G53490		thylakoid lumenal 17.4 kDa protein, chloroplast
1229	5421	1	1	1	1	1	2	1	1	9	NSF and SNAP Proteins-gamma-SNAP Gene Family			transporter activity	ER	transport	gnl|Arath7|AT4G20410	GAMMA-SNAP, GSNAP	GSNAP (GAMMA-SOLUBLE NSF ATTACHMENT PROTEIN); intracellular transporter
1258	5836	1	1	1	1	1	2	1	1	9			Jumonji	other molecular functions		signal transduction	gnl|Arath7|AT5G06550		similar to transcription factor jumonji (jmjC) domain-containing protein [Arabidopsis thaliana] (TAIR:AT1G78280.1); similar to hypothetical protein DDBDRAFT_0205230 [Dictyostelium discoideum AX4] (GB:XP_641202.1); similar to Os11g0572800 [Oryza sativa (japonica cultivar-group)] (GB:NP_001068128.1); contains InterPro domain Cyclin-like F-box; (InterPro:IPR001810); contains InterPro domain Transcri…
1259	5017		1	1	1	1	2	1	1	8				other enzyme activity	other cellular components	other metabolic processes	gnl|Arath7|AT1G25375		metallo-beta-lactamase family protein
1265	5337		1	1	1	1	2	1	1	8				other molecular functions	other cellular components	other biological processes	gnl|Arath7|AT3G06290		similar to SAC3/GANP family protein [Arabidopsis thaliana] (TAIR:AT3G54380.1); similar to Nuclear protein export factor (ISS) [Ostreococcus tauri] (GB:CAL50253.1); contains InterPro domain SAC3/GANP; (InterPro:IPR005062)
1267	2698	3	1	1	1	1	2	2	1	12	Acyl Lipid Metabolism Family-Plastidial Dihydroxyacetone-Phosphate Reductase			other enzyme activity	other cellular components	other metabolic processes	gnl|Arath7|AT5G40610		glycerol-3-phosphate dehydrogenase (NAD+) / GPDH
1269	5706	1	1	1	1	1	2	1	1	9				transferase activity	chloroplast	other metabolic processes	gnl|Arath7|AT1G21640	ATNADK-2, NADK2	NADK2 (NAD kinase 2); NAD+ kinase/ calmodulin binding
1276	5212	1	1	1	1	1	2	1	1	9				other molecular functions		other biological processes	gnl|Arath7|AT3G54826		similar to Os02g0819700 [Oryza sativa (japonica cultivar-group)] (GB:NP_001048537.1); similar to Zinc finger, Zim17-type [Medicago truncatula] (GB:ABE87819.1); contains InterPro domain Zinc finger, Zim17-type; (InterPro:IPR007853)
1284	6461		1	1	1	1	2	1	1	8				hydrolase activity	mitochondria	other biological processes	gnl|Arath7|AT2G23890		5' nucleotidase family protein
1293	4915		1	1	1	1	2	1	1	8				hydrolase activity	other membranes	other metabolic processes	gnl|Arath7|AT5G51740		peptidase M48 family protein
1380	4687		1	1	1	1	2	3	1	10				transporter activity	nucleus	transport	gnl|Arath7|AT4G27640		importin beta-2 subunit family protein
1414	4481	1	1	1	1	1	2	2	1	10	EF-hand containing proteins:Group III			other molecular functions	other cytoplasmic components	cell organization and biogenesis	gnl|Arath7|AT5G18580	TON2, EMB40, FS1, GDO, FASS	FASS (FASS 1)
1487	4071	1	1	1	1	1	2	2	1	10				hydrolase activity	other cellular components	developmental processes	gnl|Arath7|AT1G21690	EMB1968	EMB1968 (EMBRYO DEFECTIVE 1968); ATPase
1487	5676	1	1	1	1	1	2	1	1	9				hydrolase activity	other cellular components		gnl|Arath7|AT1G77470		replication factor C 36 kDA, putative
1525	5433	1	1	1	1	1	2	1	1	9				other molecular functions	other cellular components	other biological processes	gnl|Arath7|AT5G58740		nuclear movement family protein
1581	5288		1	1	1	1	2	1	1	8				transferase activity	nucleus	other metabolic processes	gnl|Arath7|AT5G22470		NAD+ ADP-ribosyltransferase
1651	5275		1	1	1	1	2	1	1	8				hydrolase activity	chloroplast	other biological processes	gnl|Arath7|AT2G27350		OTU-like cysteine protease family protein
1655	6419		1	1	1	1	2	1	1	8				hydrolase activity	other intracellular components		gnl|Arath7|AT2G32415		3'-5' exonuclease/ nucleic acid binding
1679	2892		1	1	1	1	2	1	1	8				protein binding			gnl|Arath7|AT1G48760	DELTA-ADR	DELTA-ADR (DELTA-ADAPTIN); clathrin binding
1707	6515		1	1	1	1	2	1	1	8				other molecular functions		other biological processes	gnl|Arath7|AT2G32500		similar to unknown protein [Arabidopsis thaliana] (TAIR:AT2G31670.1); similar to Os03g0110900 [Oryza sativa (japonica cultivar-group)] (GB:NP_001048719.1); contains InterPro domain Stress responsive alpha-beta barrel; (InterPro:IPR013097)
1731	5121	1	1	1	1	1	2	1	1	9				other molecular functions	other cellular components	other biological processes	gnl|Arath7|AT1G21760		F-box family protein
1759	5560		1	1	1	1	2	1	1	8				hydrolase activity		other biological processes	gnl|Arath7|AT1G01880		DNA repair protein, putative
1765	6600		1	1	1	1	2	1	1	8				structural molecule activity	ribosome	other metabolic processes	gnl|Arath7|AT5G64670		ribosomal protein L15 family protein
1772	4803	1	1	1	1	1	2	1	1	9				transporter activity	other membranes	transport	gnl|Arath7|AT3G08650		metal transporter family protein
1781	4926	1	1	1	1	1	2	1	1	9					other cellular components		gnl|Arath7|AT5G61770	PPAN	brix domain-containing protein
1977	5649		1	1	1	1	2	1	1	8				other molecular functions	other cytoplasmic components	transport	gnl|Arath7|AT1G56590		clathrin adaptor complexes medium subunit family protein
1978	5792	1	1	1	1	1	2		1	8				protein binding	nucleus	other metabolic processes	gnl|Arath7|AT5G23880	EMB1265, ESP5, ATCPSF100, CPSF100	CPSF100 (ENHANCED SILENCING PHENOTYPE 5)
1995	2882		1	1	1	1	2	2	1	9				other binding	other cellular components	other biological processes	gnl|Arath7|AT1G17680		transcription factor-related
2118	4881		1	1	1	1	2	1	1	8				other molecular functions	other cellular components	other biological processes	gnl|Arath7|AT5G09390		CD2-binding protein-related
2175	5201	1	1	1	1	1	2	1	1	9				protein binding	other cellular components	other metabolic processes	gnl|Arath7|AT5G22080		DNAJ heat shock N-terminal domain-containing protein
2203	5399	1	1	1	1	1	2	1	1	9				hydrolase activity		other metabolic processes	gnl|Arath7|AT3G61540		peptidase family protein
2214	5820	1	1	1	1	1	2	1	1	9				other molecular functions	chloroplast	other biological processes	gnl|Arath7|AT1G73060		similar to unknown protein [Arabidopsis thaliana] (TAIR:AT5G48790.1); similar to unnamed protein product [Ostreococcus tauri] (GB:CAL50320.1); similar to Os02g0117100 [Oryza sativa (japonica cultivar-group)] (GB:NP_001045684.1)
2229	4655	2	1	1	1	1	2	1	1	10	C2H2 Transcription Factor Family			hydrolase activity		other biological processes	gnl|Arath7|AT1G50670		OTU-like cysteine protease family protein
2266	6879		1	1	1	1	2		1	7	C3H Transcription Factor Family	C3H		other binding			gnl|Arath7|AT2G22120		protein binding / zinc ion binding
2290	4451	1	1	1	1	1	2	3	1	11	SEC1 Proteins-VPS45 Gene Family			transporter activity	other cytoplasmic components	other biological processes	gnl|Arath7|AT1G77140	ATVPS45, VPS45	VPS45 (VACUOLAR PROTEIN SORTING 45); protein transporter
2297	3998	1	1	1	1	1	2	1	1	9				other binding		transport	gnl|Arath7|AT5G58410		binding / heme binding / protein binding / zinc ion binding
2348	4573		1	1	1	1	2	1	1	8				other enzyme activity	other cellular components	other metabolic processes	gnl|Arath7|AT2G32090		lactoylglutathione lyase family protein / glyoxalase I family protein
2381	6547		1	1	1	1	2	1	1	8				other enzyme activity	other cellular components		gnl|Arath7|AT2G43980		inositol 1,3,4-trisphosphate 5/6-kinase family protein
2399	6599		1	1	1	1	2	1	1	8				other molecular functions	other cellular components	other biological processes	gnl|Arath7|AT3G25545		similar to Os01g0219000 [Oryza sativa (japonica cultivar-group)] (GB:NP_001042416.1)
2402	5199		1	1	1	1	2	1	1	8				structural molecule activity	ribosome	other metabolic processes	gnl|Arath7|AT1G64880		ribosomal protein S5 family protein
2490	3577		1	1	1	1	2	2	1	9				other binding	other cellular components	other biological processes	gnl|Arath7|AT5G65950		binding
2497	5769	1	1	1	1	1	2	1	1	9				other binding			gnl|Arath7|AT3G03890		FMN binding
2516	5391	1	1	1	1	1	2	1	1	9				transporter activity	chloroplast	other metabolic processes	gnl|Arath7|AT5G14460		pseudouridylate synthase TruB family protein
2523	5626	1	1	1	1	1	2		1	8				other molecular functions		other biological processes	gnl|Arath7|AT2G21860		violaxanthin de-epoxidase-related
2540	6627		1	1	1	1	2	1	1	8					other cellular components	other biological processes	gnl|Arath7|AT3G59520		rhomboid family protein
2541	3908	1	1	1	1	1	2	1	1	9				nucleotide binding	other cellular components	developmental processes	gnl|Arath7|AT5G22370	EMB1705	EMB1705 (EMBRYO DEFECTIVE 1705); ATP binding
2541	5415	1	1	1	1	1	2	1	1	9				nucleotide binding	other cellular components		gnl|Arath7|AT4G21800		ATP-binding family protein
2562	4974	1	1	1	1	1	2	1	1	9				other binding	chloroplast	other metabolic processes	gnl|Arath7|AT1G02910	LPA1	LPA1 (LOW PSII ACCUMULATION1); binding
2608	5881	1	1	1	1	1	2		1	8				other enzyme activity		other metabolic processes	gnl|Arath7|AT2G25100		ribonuclease HII family protein
2612	5938		1	1	1	1	2	1	1	8						other biological processes	gnl|Arath7|AT3G05100		similar to hypothetical protein WH5701_03239 [Synechococcus sp. WH 5701] (GB:ZP_01084496.1); similar to Os07g0667400 [Oryza sativa (japonica cultivar-group)] (GB:NP_001060575.1); contains InterPro domain Methyltransferase type 12; (InterPro:IPR013217); contains InterPro domain SAM (and some other nucleotide) binding motif; (InterPro:IPR000051)
2614	5950		1	1	1	1	2	1	1	8				other enzyme activity	chloroplast	signal transduction	gnl|Arath7|AT3G09150	GUN3, HY2	HY2 (ELONGATED HYPOCOTYL 2); phytochromobilin:ferredoxin oxidoreductase
2622	6081	1	1	1	1	1	2	1	1	9				protein binding	cytosol	other metabolic processes	gnl|Arath7|AT5G23290		c-myc binding protein, putative / prefoldin, putative
2971	5267	1	1	1	1	1	2	1	1	9							gnl|Arath7|AT2G24860		chaperone protein dnaJ-related
3022	5375		1	1	1	1	2	2	1	9				other binding		signal transduction	gnl|Arath7|AT3G48195		phox (PX) domain-containing protein
3243	5129		1	1	1	1	2	2	1	9					other cellular components	other metabolic processes	gnl|Arath7|AT4G01000		ubiquitin family protein
3258	4652	1	1	1	1	1	2	1	1	9				transferase activity		cell organization and biogenesis	gnl|Arath7|AT5G40820	ATR	ATR (ATAXIA TELANGIECTASIA-MUTATED AND RAD3-RELATED); inositol or phosphatidylinositol kinase
3282	5982		1	1	1	1	2	1	1	8				protein binding			gnl|Arath7|AT5G43500	ATARP9	ATARP9 (ACTIN-RELATED PROTEIN 9); protein binding
3286	5732		1	1	1	1	2	2	1	9				transporter activity	chloroplast	transport	gnl|Arath7|AT1G31410		putrescine-binding periplasmic protein-related
3296	5465	1	1	1	1	1	2	1	1	9				other molecular functions	other cellular components	other biological processes	gnl|Arath7|AT5G14240		similar to Os01g0184800 [Oryza sativa (japonica cultivar-group)] (GB:NP_001042236.1); similar to phosducin-like 3 [Homo sapiens] (GB:NP_076970.1); contains InterPro domain Thioredoxin-like fold; (InterPro:IPR012336); contains InterPro domain Phosducin; (InterPro:IPR001200); contains InterPro domain Thioredoxin fold; (InterPro:IPR012335)
3356	4627		1	1	1	1	2	3	1	10	Acyl Lipid Metabolism Family-Phospholipase A1			hydrolase activity	other cytoplasmic components	response to abiotic or biotic stimulus	gnl|Arath7|AT1G31480	SGR2	SGR2 (SHOOT GRAVITROPISM 2)
3367	6353		1	1	1	1	2		1	7				other molecular functions	nucleus	other metabolic processes	gnl|Arath7|AT1G26470		similar to Os05g0512500 [Oryza sativa (japonica cultivar-group)] (GB:NP_001056022.1); contains InterPro domain CT20; (InterPro:IPR012423)
3397	6338		1	1	1	1	2	1	1	8			C3H	nucleic acid binding		other biological processes	gnl|Arath7|AT1G21570		zinc finger (CCCH-type) family protein
3481	5730		1	1	1	1	2	2	1	9				other molecular functions		other metabolic processes	gnl|Arath7|AT1G79730	ELF7	ELF7 (EARLY FLOWERING 7)
3549	5304	1	1	1	1	1	2	2	1	10				hydrolase activity	chloroplast	other metabolic processes	gnl|Arath7|AT5G04360	ATPU1	ATPU1 (PULLULANASE 1); alpha-amylase/ limit dextrinase
3583	6040		1	1	1	1	2	1	1	8				protein binding	other cellular components	DNA or RNA metabolism	gnl|Arath7|AT4G29910	ORC5, ATORC5	ATORC5/ORC5 (Origin recognition complex protein 5); protein binding
3667	4658	1	1	1	1	1	2	2	1	10				structural molecule activity	chloroplast	other metabolic processes	gnl|Arath7|AT1G51110		plastid-lipid associated protein PAP / fibrillin family protein
3668	5318		1	1	1	1	2	2	1	9				structural molecule activity	chloroplast		gnl|Arath7|AT3G23400		plastid-lipid associated protein PAP / fibrillin family protein
3769	4958		1	1	1	1	2	2	1	9				transferase activity	chloroplast	response to abiotic or biotic stimulus	gnl|Arath7|AT1G01860	PFC1	PFC1 (PALEFACE 1)
3801	5867	1	1	1	1	1	2	1	1	9				transferase activity	chloroplast	other metabolic processes	gnl|Arath7|AT3G51820	ATG4, G4, CHLG	ATG4/CHLG/G4 (CHLOROPHYLL SYNTHASE); chlorophyll synthetase
3825	4981	1	1	1	1	1	2	1	1	9				transferase activity	other cellular components	other metabolic processes	gnl|Arath7|AT1G03150		GCN5-related N-acetyltransferase (GNAT) family protein
3835	5749		1	1	1	1	2	1	1	8				other molecular functions	other cellular components	other biological processes	gnl|Arath7|AT1G34630		similar to unknown protein [Arabidopsis thaliana] (TAIR:AT5G51150.1); similar to Os03g0190900 [Oryza sativa (japonica cultivar-group)] (GB:NP_001049229.1); similar to Acyl-CoA-binding protein (ISS) [Ostreococcus tauri] (GB:CAL54448.1)
3876	5292		1	1	1	1	2	1	1	8				other molecular functions		developmental processes	gnl|Arath7|AT2G34570	MEE21	MEE21 (maternal effect embryo arrest 21)
3962	4516	1	1	1	1	1	2	1	1	9					other cellular components		gnl|Arath7|AT1G06720		similar to unknown protein [Arabidopsis thaliana] (TAIR:AT1G42440.1); similar to PREDICTED: hypothetical protein LOC553241 isoform 2 [Danio rerio] (GB:XP_709801.1); similar to PREDICTED: hypothetical protein XP_679814 isoform 1 [Danio rerio] (GB:XP_684906.1); similar to unnamed protein product [Ostreococcus tauri] (GB:CAL57303.1); contains InterPro domain AARP2CN; (InterPro:IPR012948); contains I…
3962	5619	1	1	1	1	1	2	1	1	9				other molecular functions		other biological processes	gnl|Arath7|AT1G42440		similar to unknown protein [Arabidopsis thaliana] (TAIR:AT1G06720.1); similar to Os11g0298400 [Oryza sativa (japonica cultivar-group)] (GB:NP_001067728.1); similar to PREDICTED: TSR1, 20S rRNA accumulation, homolog [Gallus gallus] (GB:XP_001234320.1); contains InterPro domain AARP2CN; (InterPro:IPR012948); contains InterPro domain Protein of unknown function DUF663; (InterPro:IPR007034)
3985	4902	1	1	1	1	1	2	1	1	9				hydrolase activity		other biological processes	gnl|Arath7|AT5G20070	ATNUDT19	ATNUDT19 (Arabidopsis thaliana Nudix hydrolase homolog 19); hydrolase
4001	5219	1	1	1	1	1	2	1	1	9				hydrolase activity	other membranes	other metabolic processes	gnl|Arath7|AT1G71696	SOL1	SOL1 (suppressor of LLP1 1); carboxypeptidase A
4005	5274	1	1	1	1	1	2	1	1	9				other molecular functions	chloroplast	other biological processes	gnl|Arath7|AT2G27290		similar to unknown protein [Arabidopsis thaliana] (TAIR:AT2G20940.1); similar to Os04g0416000 [Oryza sativa (japonica cultivar-group)] (GB:NP_001052762.1); similar to Predicted membrane protein (ISS) [Ostreococcus tauri] (GB:CAL57011.1); similar to OSIGBa0092M08.4 [Oryza sativa (indica cultivar-group)] (GB:CAH67592.1); contains InterPro domain Protein of unknown function DUF1279; (InterPro:IPR009…
4014	5402	1	1	1	1	1	2	1	1	9				other binding	other cellular components	developmental processes	gnl|Arath7|AT4G00231	MEE50	MEE50 (maternal effect embryo arrest 50); binding
4042	5810		1	1	1	1	2		1	7				other molecular functions		other biological processes	gnl|Arath7|AT1G67700		similar to At1g67700/F12A21_30 [Medicago truncatula] (GB:ABE84614.1); contains domain OLIGOPEPTIDASE (PTHR11804:SF2); contains domain PROTEASE M3 THIMET OLIGOPEPTIDASE-RELATED (PTHR11804)
4051	5899		1	1	1	1	2	1	1	8				other binding	other cellular components	other metabolic processes	gnl|Arath7|AT2G34470	PSKF109, UREG	UREG (urease accessory protein G); metal ion binding / nucleotide binding
4058	5979	1	1	1	1	1	2		1	8				DNA or RNA binding	other membranes	other cellular processes	gnl|Arath7|AT3G25980		mitotic spindle checkpoint protein, putative (MAD2)
4085	6208	1	1	1	1	1	2		1	8				other molecular functions	chloroplast	other biological processes	gnl|Arath7|AT1G03600		photosystem II family protein
4096	6368		1	1	1	1	2		1	7				other molecular functions	chloroplast	other biological processes	gnl|Arath7|AT1G29700		similar to similar to Zn-dependent hydrolases of the beta-lactamase fold [Crocosphaera watsonii WH 8501] (GB:ZP_00516888.1); similar to Os12g0641300 [Oryza sativa (japonica cultivar-group)] (GB:NP_001067402.1); contains domain no description (G3D.3.60.15.10); contains domain Metallo-hydrolase/oxidoreductase (SSF56281)
4123	6726		1	1	1	1	2	1	1	8				other enzyme activity	other cellular components	protein metabolism	gnl|Arath7|AT5G51880		oxidoreductase, acting on paired donors, with incorporation or reduction of molecular oxygen, 2-oxoglutarate as one donor, and incorporation of one atom each of oxygen into both donors
4125	6731		1	1	1	1	2	1	1	8				other molecular functions	other cellular components	other biological processes	gnl|Arath7|AT5G53310		myosin heavy chain-related
4154	7079		1	1	1	1	2		1	7				other molecular functions	mitochondria	other biological processes	gnl|Arath7|AT2G45060		similar to unknown protein [Arabidopsis thaliana] (TAIR:AT4G26410.1); similar to conserved hypothetical protein [Medicago truncatula] (GB:ABE90926.1); similar to Os02g0104800 [Oryza sativa (japonica cultivar-group)] (GB:NP_001045615.1)
4935	4975		1	1	1	1	2	2	1	9				other enzyme activity	other cellular components	other metabolic processes	gnl|Arath7|AT2G04660	APC2	APC2 (anaphase-promoting complex/cyclosome 2); ubiquitin-protein ligase
4950	5702	1	1	1	1	1	2		1	8				nucleotide binding	other cellular components	other biological processes	gnl|Arath7|AT5G63010		WD-40 repeat family protein
4998	4329	1	1	1	1	1	2	2	1	10				other molecular functions	nucleus	developmental processes	gnl|Arath7|AT3G56990	EDA7	EDA7 (embryo sac development arrest 7)
5130	4498	1	1	1	1	1	2	1	1	9				nucleotide binding	other intracellular components	other biological processes	gnl|Arath7|AT5G22010		AAA-type ATPase family protein / BRCT domain-containing protein
5132	3898	1	1	1	1	1	2	1	1	9				other enzyme activity	other cellular components	electron transport or energy pathways	gnl|Arath7|AT3G56840		FAD-dependent oxidoreductase family protein
5260	4055	1	1	1	1	1	2	1	1	9				nucleotide binding	plasma membrane	other biological processes	gnl|Arath7|AT3G21060		transducin family protein / WD-40 repeat family protein
5354	5684		1	1	1	1	2	1	1	8				other molecular functions	other cellular components	other metabolic processes	gnl|Arath7|AT3G52210		mRNA capping enzyme family protein
5378	4780	1	1	1	1	1	2	1	1	9				transferase activity	chloroplast		gnl|Arath7|AT3G06200		guanylate kinase, putative
5519	5839	1	1	1	1	1	2	1	1	9				transferase activity	other membranes	other metabolic processes	gnl|Arath7|AT2G40190		glycosyl transferase family 1 protein
5630	6342		1	1	1	1	2	1	1	8					other membranes		gnl|Arath7|AT1G21790		similar to Os01g0869600 [Oryza sativa (japonica cultivar-group)] (GB:NP_001044928.1); similar to unknown protein [Oryza sativa (japonica cultivar-group)] (GB:BAD81707.1); contains InterPro domain TRAM, LAG1 and CLN8 homology; (InterPro:IPR006634)
5759	2958	1	1	1	1	1	2	1	1	9				other enzyme activity	chloroplast	other metabolic processes	gnl|Arath7|AT4G14210	PDS, PDE226, PDS3	PDS3 (PHYTOENE DESATURASE)
5829	5380	1	1	1	1	1	2	1	1	9				other enzyme activity	other cellular components	other metabolic processes	gnl|Arath7|AT4G38370		phosphoglycerate/bisphosphoglycerate mutase family protein
5878	5296	1	1	1	1	1	2	1	1	9				other molecular functions	other cellular components	other biological processes	gnl|Arath7|AT5G51840		similar to ACI13 [Lycopersicon esculentum] (GB:AAY97863.1); contains InterPro domain tRNA-binding arm; (InterPro:IPR010978)
5944	6548		1	1	1	1	2	1	1	8				nucleic acid binding	other cellular components	other biological processes	gnl|Arath7|AT4G19190		zinc knuckle (CCHC-type) family protein
6117	3256		1	1	1	1	2	1	1	8			HB	other molecular functions		other biological processes	gnl|Arath7|AT4G03090		similar to NDX1 homeobox protein [Lotus japonicus] (GB:CAA09791.1)
6148	5866	1	1	1	1	1	2	1	1	9				DNA or RNA binding	nucleus	response to abiotic or biotic stimulus	gnl|Arath7|AT5G48870	SAD1	SAD1 (SUPERSENSITIVE TO ABA AND DROUGHT 1)
6219	6070		1	1	1	1	2	1	1	8				other molecular functions	chloroplast	other biological processes	gnl|Arath7|AT5G17840		chaperone protein dnaJ-related
6244	5065	1	1	1	1	1	2	1	1	9				other molecular functions	other cellular components		gnl|Arath7|AT1G11780		oxidoreductase, 2OG-Fe(II) oxygenase family protein
6270	4200		1	1	1	1	2	1	1	8				other binding	other cytoplasmic components	other biological processes	gnl|Arath7|AT1G79810	PEX2, TED3	TED3 (REVERSAL OF THE DET PHENOTYPE); protein binding / zinc ion binding
6279	4466	1	1	1	1	1	2	1	1	9				hydrolase activity	mitochondria		gnl|Arath7|AT1G03360	ATRRP4	ATRRP4; exonuclease
6283	4244	1	1	1	1	1	2	1	1	9				other molecular functions	other cellular components	other biological processes	gnl|Arath7|AT3G54130		josephin family protein
6299	4315	2	1	1	1	1	2	1	1	10					chloroplast		gnl|Arath7|AT5G47860		similar to unknown protein [Arabidopsis thaliana] (TAIR:AT3G43540.1); similar to H0502B11.12 [Oryza sativa (indica cultivar-group)] (GB:CAH66532.1); contains InterPro domain Protein of unknown function DUF1350; (InterPro:IPR010765)
6330	6473		1	1	1	1	2	1	1	8				protein binding	other cellular components	DNA or RNA metabolism	gnl|Arath7|AT2G01120	ORC4, ATORC4	ATORC4/ORC4 (ORIGIN RECOGNITION COMPLEX SUBUNIT 4); protein binding
6363	4703		1	1	1	1	2	1	1	8				other molecular functions	other cellular components	other biological processes	gnl|Arath7|AT1G73240		similar to hypothetical protein SDM1_56t00017 [Solanum demissum] (GB:AAU90340.1)
6383	4798		1	1	1	1	2	1	1	8					nucleus	response to abiotic or biotic stimulus	gnl|Arath7|AT3G04880	DRT102	DRT102 (DNA-DAMAGE-REPAIR/TOLERATION 2)
6388	4820	1	1	1	1	1	2	1	1	9				transporter activity		transport	gnl|Arath7|AT3G21580		cobalt ion transporter
6389	4835	1	1	1	1	1	2	1	1	9					other membranes	other metabolic processes	gnl|Arath7|AT3G52640		nicastrin-related
6389	6607		1	1	1	1	2	1	1	8	EF-hand containing proteins:Group II				ER	other metabolic processes	gnl|Arath7|AT3G44330		similar to PREDICTED: similar to nicalin [Tribolium castaneum] (GB:XP_971811.1); similar to Os08g0102100 [Oryza sativa (japonica cultivar-group)] (GB:NP_001060766.1); contains InterPro domain Nicastrin; (InterPro:IPR008710)
6404	4898		1	1	1	1	2	1	1	8				other molecular functions		other biological processes	gnl|Arath7|AT5G17620		similar to nuclear matrix protein 1 [Lycopersicon esculentum] (GB:AAK83083.1); contains InterPro domain Plant nuclear matrix 1; (InterPro:IPR010604)
6411	4922	1	1	1	1	1	2	1	1	9				other molecular functions		other biological processes	gnl|Arath7|AT5G58020		similar to unnamed protein product [Ostreococcus tauri] (GB:CAL54721.1); similar to Os06g0183900 [Oryza sativa (japonica cultivar-group)] (GB:NP_001056989.1); contains InterPro domain Protein of unknown function DUF602; (InterPro:IPR006735)
6422	5628	1	1	1	1	1	2	1	1	9				DNA or RNA binding	other cellular components	other biological processes	gnl|Arath7|AT1G09150		pseudouridine synthase and archaeosine transglycosylase (PUA) domain-containing protein
6426	5972		1	1	1	1	2	1	1	8				other binding	other cellular components	other biological processes	gnl|Arath7|AT3G19870		binding
6456	5316	1	1	1	1	1	2	1	1	9				other enzyme activity		other metabolic processes	gnl|Arath7|AT5G49970	ATPPOX	pyridoxamine 5'-phosphate oxidase-related
6456	5923	1	1	1	1	1	2	1	1	9				other binding		other metabolic processes	gnl|Arath7|AT2G46580		pyridoxine 5'-phosphate oxidase-related
6483	5491		1	1	1	1	2	2	1	9				other molecular functions	other membranes	developmental processes	gnl|Arath7|AT5G40480	EMB3012	EMB3012 (EMBRYO DEFECTIVE 3012)
6500	5583	1	1	1	1	1	2	1	1	9	ABC Superfamily-NAP subfamily			transporter activity	other membranes	transport	gnl|Arath7|AT1G03900	ATNAP4	ATNAP4 (ARABIDOPSIS THALIANA NON-INTRINSIC ABC PROTEIN 4)
6500	5584	1	1	1	1	1	2	1	1	9				other molecular functions	other membranes	transport	gnl|Arath7|AT3G58600		similar to ATNAP4 (ARABIDOPSIS THALIANA NON-INTRINSIC ABC PROTEIN 4) [Arabidopsis thaliana] (TAIR:AT1G03900.1); similar to unknown protein [Oryza sativa (japonica cultivar-group)] (GB:BAD61234.1); contains InterPro domain Adaptin ear-binding coat-associated protein 1 NECAP-1; (InterPro:IPR012466)
6507	5721	1	1	1	1	1	2	1	1	9				other molecular functions	other cellular components	other biological processes	gnl|Arath7|AT1G28100		similar to unknown protein [Oryza sativa (japonica cultivar-group)] (GB:AAM93694.1)
6514	5780	1	1	1	1	1	2		1	8				other molecular functions	nucleus	other metabolic processes	gnl|Arath7|AT1G54140	TAFII21	TAFII21 (TATA BINDING PROTEIN ASSOCIATED FACTOR 21KDA SUBUNIT); transcription initiation factor
6516	5793		1	1	1	1	2	1	1	8				other molecular functions		other biological processes	gnl|Arath7|AT1G61040	VIP5	VIP5 (VERNALIZATION INDEPENDENCE 5)
6521	5840		1	1	1	1	2	2	1	9				other binding	other cellular components	other biological processes	gnl|Arath7|AT1G79150		binding
6522	5841	1	1	1	1	1	2	1	1	9				transferase activity	chloroplast	other metabolic processes	gnl|Arath7|AT1G80380		phosphoribulokinase/uridine kinase-related
6525	5851		1	1	1	1	2	1	1	8				protein binding	other cellular components	other metabolic processes	gnl|Arath7|AT2G07340		prefoldin-related KE2 family protein
6526	5863	1	1	1	1	1	2	1	1	9				protein binding	nucleus	other cellular processes	gnl|Arath7|AT2G18290		anaphase-promoting complex, subunit 10 family / APC10 family
6537	5928		1	1	1	1	2	1	1	8				other binding	other cellular components		gnl|Arath7|AT2G47980	SCC3	SCC3 (sister-chromatide cohesion protein 3); binding
6538	5930	1	1	1	1	1	2	1	1	9				other molecular functions		other biological processes	gnl|Arath7|AT3G01060		similar to unknown [Brassica rapa] (GB:ABC41272.1)
6551	5998		1	1	1	1	2	2	1	9							gnl|Arath7|AT3G55160		similar to putative death receptor interacting protein [Oryza sativa (japonica cultivar-group)] (GB:BAC99561.1); similar to Os08g0169700 [Oryza sativa (japonica cultivar-group)] (GB:NP_001061088.1); similar to unknown [Oryza sativa (japonica cultivar-group)] (GB:AAO72654.1); contains InterPro domain HEAT; (InterPro:IPR000357)
6552	6004	1	1	1	1	1	2		1	8				other molecular functions	other cellular components	other biological processes	gnl|Arath7|AT5G62030		diphthamide synthesis DPH2 family protein
6553	6011	1	1	1	1	1	2	1	1	9				other molecular functions	chloroplast	other biological processes	gnl|Arath7|AT4G01650		similar to unknown protein [Arabidopsis thaliana] (TAIR:AT5G08720.1); similar to COG2867: Oligoketide cyclase/lipid transport protein [Nostoc punctiforme PCC 73102] (GB:ZP_00109164.1); similar to Os01g0971700 [Oryza sativa (japonica cultivar-group)] (GB:NP_001045536.1); contains InterPro domain Streptomyces cyclase/dehydrase; (InterPro:IPR005031)
6561	6053	1	1	1	1	1	2	1	1	9				transferase activity		other metabolic processes	gnl|Arath7|AT5G03860	MLS	malate synthase, putative
6563	6062	1	1	1	1	1	2	1	1	9				other enzyme activity	ER	electron transport or energy pathways	gnl|Arath7|AT5G11560		catalytic
6572	6088		1	1	1	1	2	1	1	8				other molecular functions	chloroplast	other biological processes	gnl|Arath7|AT5G41960		similar to Os04g0585600 [Oryza sativa (japonica cultivar-group)] (GB:NP_001053679.1); similar to H0307D04.4 [Oryza sativa (indica cultivar-group)] (GB:CAH66859.1)
6627	6456		1	1	1	1	2	1	1	8				other molecular functions	other cellular components	other biological processes	gnl|Arath7|AT1G73020		similar to PREDICTED: similar to CG15270-PA, isoform A, partial [Bos taurus] (GB:XP_614009.2); similar to Os01g0706700 [Oryza sativa (japonica cultivar-group)] (GB:NP_001044018.1); contains InterPro domain Protein of unknown function DUF590; (InterPro:IPR007632)
6658	6622		1	1	1	1	2	1	1	8				other molecular functions	mitochondria	other biological processes	gnl|Arath7|AT3G55250		similar to calcium homeostasis regulator CHoR1 [Solanum tuberosum] (GB:AAQ14193.1)
6660	6633		1	1	1	1	2		1	7				other molecular functions	other membranes	other metabolic processes	gnl|Arath7|AT4G00585		similar to conserved hypothetical protein [Medicago truncatula] (GB:ABD28446.1)
6668	6647		1	1	1	1	2	1	1	8				other molecular functions	other cellular components	developmental processes	gnl|Arath7|AT4G14590	EMB2739	EMB2739 (EMBRYO DEFECTIVE 2739)
6669	6648	1	1	1	1	1	2		1	8				other molecular functions	other cellular components	other biological processes	gnl|Arath7|AT4G15030		similar to unknown protein [Arabidopsis thaliana] (TAIR:AT1G56660.1); similar to Phyb1 [Pimpinella brachycarpa] (GB:AAC31614.1); contains domain ACID PHOSPHATASE-RELATED (PTHR11567); contains domain UNCHARACTERIZED (PTHR11567:SF1)
6670	6657		1	1	1	1	2	1	1	8				transferase activity	ER	other metabolic processes	gnl|Arath7|AT4G21150		ribophorin II (RPN2) family protein
6671	6658		1	1	1	1	2	1	1	8				other molecular functions	other cellular components	other biological processes	gnl|Arath7|AT4G22000		similar to Os05g0114600 [Oryza sativa (japonica cultivar-group)] (GB:NP_001054462.1)
6679	6682		1	1	1	1	2	1	1	8					other cellular components	other biological processes	gnl|Arath7|AT5G07960		Identical to UPF0139 protein At5g07960 [Arabidopsis Thaliana] (GB:Q9SD88); similar to unknown protein [Sorghum bicolor] (GB:AAM47587.1); similar to Os03g0756800 [Oryza sativa (japonica cultivar-group)] (GB:NP_001051319.1); contains InterPro domain Protein of unknown function UPF0139; (InterPro:IPR005351)
6680	6684		1	1	1	1	2	1	1	8				other molecular functions	chloroplast	other biological processes	gnl|Arath7|AT5G08540		similar to Os04g0527800 [Oryza sativa (japonica cultivar-group)] (GB:NP_001053370.1); similar to RNA-binding protein RBM5 and related proteins, contain G-patch and RRM domains (ISS) [Ostreococcus tauri] (GB:CAL57083.1)
6681	6686		1	1	1	1	2		1	7				other molecular functions	other cellular components	other biological processes	gnl|Arath7|AT5G09310		Identical to Gamma-secretase subunit PEN2-like protein [Arabidopsis Thaliana] (GB:Q9FY84); similar to presenilin enhancer 2 homolog [Rattus norve (GB:NP_001008764.1); similar to Os01g0960000 [Oryza sativa (japonica cultivar-group)] (GB:NP_001045463.1); similar to Presenilin enhancer 2 homolog [Danio rerio] (GB:AAH92674.1); contains domain FAMILY NOT NAMED (PTHR16318)
10032	4279		1	1	1	1	2	1	1	8					mitochondria		gnl|Arath7|AT2G45320		similar to conserved hypothetical protein [Medicago truncatula] (GB:ABE93197.1); contains domain Nucleotide-diphospho-sugar transferases (SSF53448); contains domain no description (G3D.3.90.550.10)
10056	4360	1	1	1	1	1	2	1	1	9				other molecular functions	other membranes	other biological processes	gnl|Arath7|AT4G18230		similar to unknown [Solanum tuberosum] (GB:ABA81886.1); contains domain UDP-Glycosyltransferase/glycogen phosphorylase (SSF53756); contains domain no description (G3D.3.40.50.2000); contains domain FAMILY NOT NAMED (PTHR12154); contains domain SUBFAMILY NOT NAMED (PTHR12154:SF8)
10103	4616	1	1	1	1	1	2	1	1	9				other molecular functions		other biological processes	gnl|Arath7|AT1G28140		similar to Os03g0850600 [Oryza sativa (japonica cultivar-group)] (GB:NP_001051907.1); similar to unnamed protein product [Ostreococcus tauri] (GB:CAL55773.1)
10114	4684	2	1	1	1	1	2	1	1	10				other enzyme activity	chloroplast	other metabolic processes	gnl|Arath7|AT1G63970	MECPS, ISPF	ISPF (Homolog of E. coli ispF (isoprenoids F)); 2-C-methyl-D-erythritol 2,4-cyclodiphosphate synthase
10177	4927	1	1	1	1	1	2	1	1	9				other binding	other cellular components	other biological processes	gnl|Arath7|AT5G61970		signal recognition particle-related / SRP-related
10196	5078	1	1	1	1	1	2	1	1	9				other binding	other cellular components	other biological processes	gnl|Arath7|AT1G14300		binding
10205	5148	1	1	1	1	1	2	1	1	9				other molecular functions	chloroplast	response to abiotic or biotic stimulus	gnl|Arath7|AT1G34000	OHP2	OHP2 (ONE-HELIX PROTEIN 2)
10212	5192	1	1	1	1	1	2	1	1	9							gnl|Arath7|AT1G62730		similar to Os06g0104100 [Oryza sativa (japonica cultivar-group)] (GB:NP_001056548.1); similar to PREDICTED: similar to CG15738-PA [Rattus norve (GB:XP_232684.3); contains InterPro domain Terpenoid synthase; (InterPro:IPR008949)
[truncated: 33,160 more rows]

## Sheet: lineage
Chlre3	Phypa1	Selmo1	Gym	Orysa5	Vitvi1	Poptr1	Carpa1	Arath7	unique	SUP	TRIBE	Chlre3	Phypa1	Selmo1	Orysa5	Vitvi1	Poptr1	Carpa1	Arath7	TOT	TAIR	AtTFDB	PlantTFDB	GO-FUNC	GO-COMP	GO-PROC	GENE	SYMBOL	DESC
[truncated: 35,001 more rows]

## Sheet: AtTFDB
AtTFDB	Chlre3	Phypa1	Selmo1	Gym	Orysa5	Vitvi1	Poptr1	Carpa1	Arath7	unique	SUP	TRIBE	Chlre3	Phypa1	Selmo1	Orysa5	Vitvi1	Poptr1	Carpa1	Arath7	TOT	TAIR	AtTFDB	PlantTFDB	GO-FUNC	GO-COMP	GO-PROC	GENE	SYMBOL	DESC
[truncated: 405 more rows]
