# Supplementary material for: Identification of shared single copy nuclear genes in Arabidopsis, Populus, Vitis and Oryza and their phylogenetic utility across various taxonomic levels
Source: BMC Evol Biol. 2010 Feb 24;10:61. doi: 10.1186/1471-2148-10-61 (PMC2848037; doi:10.1186/1471-2148-10-61)
Supplement: Additional file 2 — BLASTx hits to the Arabidopsis, Populus. Vitis and Oryza conserved single copy nuclear genes for all plants in TIGR Plant Transcript Assemblies that have more than 5 hits to the APVO single copy PlantTribes, showing taxonomic grouping as well as gene counts. Plants in the Plant Transcript Assemblies are referred by their 5 letter abbreviation which is based on the first 3 letters of the genus name, followed by the first 2 letters of the species name. A full listing of the contents of the Plant Transcript Assemblies can be seen at http://plantta.jcvi.org/cgi-bin/plantta_release.pl. [file 1471-2148-10-61-S2.XLS]

## Sheet: 4_genomes.SC.TIGR_PTA.counts_re
	Angiosperm	Angiosperm	Angiosperm	Angiosperm	Angiosperm	Angiosperm	Angiosperm	Angiosperm	Angiosperm	Angiosperm	Angiosperm	Angiosperm	Angiosperm	Angiosperm	Angiosperm	Angiosperm	Angiosperm	Angiosperm	Angiosperm	Angiosperm	Angiosperm	Angiosperm	Angiosperm	Angiosperm	Angiosperm	Angiosperm	Angiosperm	Angiosperm	Angiosperm	Angiosperm	Angiosperm	Angiosperm	Angiosperm	Angiosperm	Angiosperm	Angiosperm	Angiosperm	Angiosperm	Angiosperm	Angiosperm	Angiosperm	Angiosperm	Angiosperm	Angiosperm	Angiosperm	Angiosperm	Angiosperm	Angiosperm	Angiosperm
	Dicot	Dicot	Dicot	Dicot	Dicot	Dicot	Dicot	Dicot	Dicot	Dicot	Dicot	Dicot	Dicot	Dicot	Dicot	Dicot	Dicot	Dicot	Dicot	Dicot	Dicot	Dicot	Dicot	Dicot	Dicot	Dicot	Dicot	Dicot	Dicot	Dicot	Dicot	Dicot	Dicot	Dicot	Dicot	Dicot	Dicot	Dicot	Dicot	Dicot	Dicot	Dicot	Dicot	Dicot	Dicot	Dicot	Dicot	Dicot	Dicot
	Asterid	Asterid	Asterid	Asterid	Asterid	Asterid	Asterid	Asterid	Asterid	Asterid	Asterid	Asterid	Asterid	Asterid	Asterid	Asterid	Asterid	Asterid	Asterid	Asterid	Asterid	Asterid	Asterid	Asterid	Asterid	Asterid	Asterid	Asterid	Asterid	Asterid	Asterid	Eurosid I	Eurosid I	Eurosid I	Eurosid I	Eurosid I	Eurosid I	Eurosid I	Eurosid I	Eurosid I	Eurosid I	Eurosid I	Eurosid I	Eurosid I	Eurosid I	Eurosid I	Eurosid I	Eurosid I	Eurosid II
	Antma	Capan	Cicin	Cofca	Gerhy	Hedte	Helan	Helar	Helex	Helpa	Helpe	Ipoba	Iponi	Lacpe	Lacsa	Lacse	Lacvi	Mimgu	Nicbe	Nicla	Nicta	Petx	Salmi	Sesin	Solch	Solha	Soltu	Stere	Tarof	Trive	Zinel	Brugy	Eupes	Eupti	Frave	Glyma	Glyso	Jugre	Lotja	Medtr	Phaco	Phavu	Popni	Pruar	Prupe	Ricco	Roshy	Tripr	Arath
TRIBE	49	41	5	60	20	7	80	54	68	8	27	11	131	55	53	70	51	19	41	5	103	9	6	6	8	19	337	8	68	13	14	11	61	7	14	377	16	6	147	233	17	22	6	14	45	24	5	57	1174
1840									1						1	1													1																				2
1846
2165																																								1						1			2
2446																											1									1													2
2617									1																			1												1									1
2723													1																							1
2743				1																																													1
2754	1																									1	2		1							1													1
2788																																								1
2915		1																																		1													1
2945																																																	2
2991												1			1	1																1				1			2	1									1
3002				1			1												1								1		1																	1			3
3063																											1									2								1					1
3080		1		1				1			2																	1	2				1
3081																																																	1
3206															1												1									1													1
3264																																													1
3334								1																																1									2
3340				1					1							1	1				2						1									3									1				1
3400																					1																												1
3432																1																																	1
3497																																				1													1
3515																														1									1	1									1
3544									1						1																																		1
3569																											2																						1
3634																																																	1
3638													1					1																		1			1	1								1
3666									1																				1											1									1
3669																																																	2
3675																1											1						1																1
3695																															1									1									2
3697																																				1			1	1								1	1
3709																																	1															1	1
3722								1																			5						2			3			1							2
3725	1						1	1	1				1	1		1																	1			2				1								1	2
3737		1																				2																											2
3740																																				1				1
3756				1																																													1
3801																					1						1																			1			2
3805																																	1							1									1
3857																													1							1				1									3
3883																											1																						1
3935																																				1			1	1									2
3942																											1													1									2
3982		1		1			1		1		1										1						1									1			1	2					1	2			2
3995																																								1
4023																																																	1
4030													1																							1													1
4035																											1						1							1									1
4037																											1													1									1
4044																												1								1													1
4053																1																																	1
4062																																																	1
4067							1																																										1
4103		1		1									1														1												1	2									1
4121																											1																						1
4137				1																							1									2	1		1			1							1
4161																																				1			1						1				1
4174																																				1													1
4180
4211
4216																											1																						1
4236																																				2			1			1							1
4249				1										1																						1			2		1								1
4252																			1								1
4261																											1																						1
4263					1																																			1		1							3
4297																					1																												1
4304																											2			1						2					1
4307	1				1								1						1		1						1																						1
4323													2	1					2								2						1			1			1	1			1			1			1
4334	1	1	1	1			1		1				2		1				1		2						2	1							1	4	1			2								1	3
4340													1																							1													1
4370				1									1																							1													1
4379																																																	2
4389																																																	1
4397																											1									1			1	1									1
4407													1														1																						1
4409							1	1	1		1																													1									1
4441															1																					1													1
4453																1	1		1																														2
4459																													1							1													2
4474		1																																															1
4475																																	1							1									1
4477																																				2													3
4487																	1
4511																																												1					1
4517												1	1						1								1													2								2	1
4529																																				2													1
4531																													1																				3
4538																																	1			2													1
4540	1							1	1																											3				1									1
4546	1												1														1																						2
4561																																																	3
4579																													1																				1
4580													1														1																						2
4582																																																	1
4585									1																																								1
4588							1																																										2
4589																			2																	2			1										1
4598																																																	2
4612																1																				1
4625								1								1																																	1
4628													1																										1	1									1
4634							1																																										3
4651																																								1									1
4653																																																	1
4671																											1									3							1						1
4672																																								1									1
4679																																																	1
4683											1			1	1						1																			1									1
4685	1						1								1		1										1						1			1			1	1									1
4690																																																	1
4691		1	1	1			1	1	1						1	1						1					1		1							1			1										3
4692															1																																		4
4694
4701																																																	1
4702																																				2			2	1									1
4705							1	1						1													2		2				1			1				2									1
4709																																																	2
4747																																	1						1
4756																																																	2
4757																																																	1
4760	1	1		2			1	1					1	1	2	1	1												2							2				1		1							1
4762	2	1		1	1		3		1		1			1	1	1	1	1	1	1	2					1	1		1			2			1				1	1	1								2
4777																																				1			1										2
4781																																																	1
4795																																																	1
4797								1								1					1	1														1													1
4799																											1																						2
4800																											1																						1
4805	1																																																1
4813																		1			2						1													1									1
4816																													1																				1
4818																																																	1
4822														1															1				2																1
4823														1															1																				1
4826																																																	1
4828
4841																																																	1
4852						1									1												1						1	1															1
4868																																																	1
4878																1																																	1
4887																																																	1
4893																																				1			1										1
4894																		1									1			2										1									1
4895	1																									1	1									2			1										1
4897																	1																																1
4901																																					1			1									2
4908																																																	1
4913																											2																						1
4917							2		1																																								1
4920	1																													1			1				1			1					1				4
4959							1
4962								1						1													1				1																		1
4964																																																	1
4970																					2				1															1									1
4972																																																	1
4979				1	1			1	1																																								1
4993																																				1													1
4996																											1										1												1
5002													1																																				1
5015																											1									2			2						1				3
5020																											1
5025																																																	1
5027																											1															1			1				1
5030	1	1					1								1																					1			1						1			1	1
5036																	1																			1													1
5038																																				1													1
5039								1																																									1
5047				1																																													1
5050									1																																								1
5056													1		1	1													1							1				1	1
5061																																																	1
5069																																																	1
5077																											2												1
5080																																				1			1									1	1
5089										1											1						1									1				1			1						1
5090																																																	1
5096																																																	2
5097																											1																						1
5100																1											1									1
5107																																																	3
5112																										1							1			1			1										1
5114																																																	1
5130				1					1												1																												1
5133																													1							1													2
5135													1																																				1
5141							1				1	1			1			1									3				1					1			1	1									1
5145																																			1				1										2
5162																													1																				2
5167																																				1
5173		1											1																																				3
5181																																								1									1
5188							1															1														1													1
5194							1
5202																																																	1
5209
5215		1																									1					1	1			1				2									1
5217																																	1			1
5218		1											1														1													1									1
5223				1					2																		3		1				1			1				2									2
5224																																																	1
5226																																																	1
5228																			1								2									1													2
5231													1																							2			2	2									1
5235	1	1		1					1				1	1	1	1		1			1				1		3		1						1	1	1	1		1		1						1	2
5237													1																																				2
5238																																																	1
5239				1									1				1										1		1				1							1									2
5241																																																	1
5244									1					1													1									3			1						1			1	1
5245								1																																									1
5247																																																	1
5253																																																	3
5255	1			1								1	1	1					1	1	3					1	1									3			1	1		1				1		2	3
5256																																								1			1						2
5261	1								1				1												1		1		1				1			2			1						1				1
5269																																				1
5276																																																	1
5286	1												2	1					1								4	1	1				1			2			3	1						1		2	1
5289													1																				1							1									2
5293																																																	1
5294																											1																						1
5311																											1										1		2									1	1
5313																			3		1						3																						1
5319																																																	1
5320													1			1					1						1									2			1										2
5323	1	1			1				1			1									1						2									1			2			1							4
5324																																																	1
5330																																																	1
5336																																																	1
5338																																													1				1
5341																																																1	1
5350																																																	2
5352							1							1													1																			1			2
5364
5376									1																		1		1							1													1
5383																																				2													1
5390													1														1									2									1				1
5395								1				1		1					1		1								1							3			1	1									1
5400																																				3			2	1									1
5403					1																						1																						2
5407																																																	2
5408																											2
5412																																							1										2
5413																																																	1
5430																																																	3
5434																											1									2				1									1
5437													1														1		1							1				1		1							1
5440													1																																				2
5443																																				1			1									1	1
5458									1																		1									1				1									4
5463																																				1													1
5471																																																	1
5476																																								1									1
5478																																								1									1
5482
5483																										1	1									1													1
5488																											1									1													2
5503																																																	1
5504								1																									1			1			1										1
5510								1																																									1
5511																																								1									2
5513																																																	3
5514																					1						1									1			1										1
5515									1				1								1			1			1		1											1		1				1			3
5516	1			1									1	1	1						3						2									3		1	1	1		1						1	1
5518																															1					1				2									1
5519																																																	1
5520																																																	2
5557																											1
5558																1
5562																											3																						1
5563																																																	1
5564				1			2				1		2														2		1				1			2													1
5570																1																				1													1
5571	1												1					1			1						2													2									1
5573																																																	1
5576																																																	2
5578
5580	1																										1													1									1
5586							1																				2																						1
5588																																																	2
5596							1																																										1
5605																					1																			1									1
5609																																																	1
5620													1																							1			1	1									1
5621				1													1																																2
5623						1																					1									1			1										1
5625					1		1		1				1	1	1	1	1																						1										2
5630
5644																											1									1				1								1	2
5647													1			1											1																						2
5648																																				1													1
5651																											3									1													2
5653																																							2									1	1
5659			1													1															1					1			1										1
5660
5663															1												1						1															1	1
5664																					1						1																						1
5666		1																									2		1		1					1				1									3
5669																											1												1
5673									1																		2																						4
5674																											1									1													1
5678																																																	1
5679																																																	1
5681
5682															1
5687													1
5692																																																	2
5694																1	1																			1													1
5695													1																										1	1					1				1
5698																																																	1
5703													1														1													1									1
5705
5707																	1																																1
5717																																																	1
5718				1																							3																						1
5722																											1									1													1
5725																																				1													2
5734																																																	1
5735																																							1										1
5736																1											1													1									2
5740				1			1																																										2
5746																																				1													1
5750													1					1																															1
5752				1
5767																													1																				1
5773																										1	2																						2
5774																																				1			1	1									2
5778																																				2			1									1	2
5779								1													1						1									1			1										1
5785																																																1	1
5786																																							1									1	1
5789								1												1																													1
5798								1	1												1																		1		1								1
5802																																							1										2
5805																																																	1
5808													1	1	1																									1					1				2
5809														1															1
5823																											1									1													2
5832										1																										1			1	1				1
5833													1																																				1
5835													1														3																						3
5837		1															2		2								3									2										1			4
5842	1						1	1	1		2																															1							1
5848													1																											1									3
5849																											1																						2
5861																																																	2
5862	1												1																1																				2
5869																																																	1
5873																																																	1
5875						1							1			1					1												1			2				1					1				1
5890																																																	1
5897																									1											1													1
5904					1																																												1
5911																																					1												1
5917	1		1										1			1	1				1									1			1	2		1				1			2		1	1			1
5918																																				1			2	1
5929																																																	2
5931	1												1		1	1					1							1												1								1	1
5933																					1													1					1	1								1	1
5936		1		1	2		1	2	1		1		1	1	1	1	1				2			1		1	3		1	1						1				1	1								4
5937																											1						1			1													1
5940																																																	2
5942																			1								1									2													1
5946	1					2					1		1	1							1	1	1		1	1	1		1			2	1	1	1	2		1		1	1	1		1			1		1
5947																																																	2
5948
5952													1			1			1														1			1													2
5953							1		1		1		1	1	1			1									2								1	1			1	2		1			1			1	1
5955																											2																						2
5958																																				1													1
5960								1					1				1										2		1				1			1			1			1							1
5961																																																	1
5966																																								1					1				3
5969																																																	1
5984		1					1	1					1	1	1						1						1		1							2													1
5994																											1																						1
5995													1																							1				2								1	1
5999																																								1									1
6002									1						1																					2
6003																																																	1
6005																																																	2
6008																																																	2
6010				1			1	1																			1									1				1								1	4
6015																																													1				1
6016																																																	1
6021									1																				1							1			1	1							1		1
6027
6028																																																	1
6030																																																	1
6034								1							1																					1				2					1				2
6035
6038									1						1						1						1	1								2	1			1					1			1	1
6039																																							1										2
6041																											1																						2
6042																																								1									1
6043																																				1													1
6044								1																												1													2
6047																																																	1
6051																		1			1						1												2									1	1
6054				1			1	1					1					1			1									1						3			1	1								1	2
6058																																																	2
6059																																																	1
6060																																				1													1
6064																					1						2								1	1				1									2
6067																											3																						1
6074																																																	2
6075																																				1				1									1
6082																																								1									1
6083																																				1													4
6084																																																	1
6086																																																	1
6087													1																																				1
6092																																																	4
6095
6096																																																	2
6099	1	1					1		1	1	1										1																			1									2
6100														1																																			1
6105	1			1									1	1		1	1				2		1				1		1						1	1													1
6111																																																	1
6178																																				1									1	1			1
6179																		1																															1
6184																																																	1
6185				1													1																			1													1
6186		1																	1																				1	1
6191																			1		1						2																						1
6192															1												1									1													1
6194									1																																								1
6198								1	1					1	1	1											1									1				1									1
6199																																				1			1										2
6201																																				1													1
6205																																																	1
6211																																																1	1
6213							2																													3													1
6222																																																	2
6229																											1									1				1									1
6230																											1																						1
6232																																																	1
6237														1		1											2				1					1				1									1
6242																																																	2
6243																					1															1													1
6246														1																									1									1	1
6249																											2									2			1	1									1
6250																																																	1
6254																											1																						1
6256																	1																																1
6264
6265	1	1							1				2														1									1				2
6268																																				2				1
6269																																																	1
6278													1						1								1																						2
6284																																																	2
6285																											1						1																1
6287																																																	1
6290																											1																						4
6291																		1																															1
6303	1																																																2
6305													1																							2													1
6310	1				1								1														2						1																1
6311																																																	1
6314													1																																				1
6315					1																																		1									1	1
6316																																																	2
6324							1																																	1									1
6325	1						1							1													2																						1
6328									1								1																			1			1	1									1
6332																1																							1	1									1
6335																																																	1
6340																															1																		1
6341																																																1	1
6343																											1																						1
6344	1							1			1															1	1									1				1								1	1
6346		1							1		1																		1										1										2
6351																																																	1
6352							1						1																																				2
6354				1				1	1					1													1						1			1				1									1
6357																			1								1
6358	1	1		1					1							1	1				1						1		1				1			1				1									2
6365									1							1											1																						3
6370														1																					1	1			1	1	1								3
6371		1																																						1				1					1
6372		1				1																																											1
6374																1																				1				1									1
6375																	1		1																														1
6376								1																																1									2
6377																																								1									2
6378																																																	1
6390		1																									1																						1
6394				1					1										1																	2		1											1
6395																											1																						1
6397																																																	2
6403													1														2													1								1	1
6404																1	1																																2
6408															1												1									2													2
6409																														1																			3
6410							1														1						1									2			1						1	1			1
6411																																																	2
6416																						1														1													1
6417																																																	1
6418		1					2						2		1	1										1	1		1							2				2									1
6421																																				2			1										1
6422													1			1											1												1	1									1
6423																																																	1
6427													1														1						1			1				1									3
6430										2									1		2						1									1													2
6436				1									1																																				1
6439							1	1			1		1														2			1						1				1									1
6442						1			1				2		1	1		1	2		2		1				2									1			1										1
6446																																																	1
6449	1																																																3
6452																																																	1
6453																											1																						2
6455																																																	2
6458																											1																					1	4
6459				1				1																			1						1						1						1				1
6460													1																																				1
6463								1								1																				1				1									3
6465																																																	1
6466																																																	1
6469																																																	1
6474																																																	1
6475																																			1														2
6478																																								1									1
6480																											1									1				1									1
6481		1					1		1				1													1	1						1			3			1	1					1			1	1
6482																											1									1	1												3
6484																																																	1
6485													1																											1									2
6492																																																	1
6494							1	1																																									1
6495
6499																																				2				1		1							1
6503																																																	2
6505																																				1				1									1
6506													1														1																						3
6508					1								1				1																							1									1
6509							1	1	1					1	1	1					1						2						1		1	2	1			1	1							1	1
6510																																																	1
6513																																																	1
6519																1											1									1				1									1
6520																											1																						1
6524																																				1													4
6529																																																	1
6530							1																																1										1
6532																																																	1
6535		1												1			1				1						2													1									1
6541																											1													1									1
6542																																																	1
6543	1															1		1																		3
6546								1	1																		1		1										1										2
6551																																				1													1
6552																																								1									1
6553																																																	2
6555																																																	1
6557		1																																															1
6558																																																	1
6560				1																							1									3			1
6561																		1																															1
6562													2																																				1
6563																																				1													1
6564							1		1				1	1	1	1				1	1		1		1	1	2																						4
6569					1		1				1		1		1	1											2																		1				1
6582																																																	4
6585																											2												1										1
6586																																													1				1
6589															1																									2									2
6591																																								1									1
6594																																																	2
6595																																								1									2
6598				2						1									1								1									1										1			2
6601	1						1		1		1					1					1		1																1						1			2	2
6602																																																	1
6605													1																											1									1
6606									1																							1							1	1									2
6609																																																	1
6612																																							1										1
6619
6624																																																	1
6629																																																	1
6632																																																	1
6634																															1									1									2
6635												1									1	1					2						1			1			2	1									1
6636																	1										1									2				1									1
6639													1																											1									1
6645																																																	3
6646													1														1									1				1									2
6649																																							2
6651
6652								1																												2				1
6655													1	1	1						1						2									1			1	1		1		1	1				1
6659																																							2										1
6660																																										1							1
6665													1														1									2													1
6666																																																	2
6669																																	2			1													2
6675																																				1													1
6676	2	1					1					1	2					1			3			1	1	1	1						1	1		3		1	1	1	1	1					1		3
6679																																																	1
6680																																																	1
6681																																																	1
6683																																																	1
6687																																																	2
6689														1															1				2			1				1									1
6690				1									1																																				1
6691
6692																																																	1
6696
6699																																																	1
6700																			1																				1										1
6708																																																	2
6713																											1									1													1
6714																											1													1
6715																																								1									1
6719							1		1										1										1																				2
6720	1												1			1								1			1									1			1										1
6723																																																	2
6724				1			1												1		2																												1
6728																																																	1
6733				1									2	1			1				1															1		1	2	2				1	2				2
6734				1													1										1													1									1
6741																																				1													1
6743									1								1										1												1							1			1
6746																																					1												1
6748				1																	2						1																						2
6821							2																						1										1										1
6832																																																	1
6835																1																																	1
6840																											1									1								1	1	1			1
6841																																																	2
6842																											1																						3
6843																																																	1
6845																																				1													2
6849
6852																																																	1
6862																										1																							3
6863																																																	1
6875																																	1
6876																											1									1													2
6884																																																	1
6885																																																	1
6886																																																	1
6889																																																	1
6897													1																																				1
6902																																																	2
6904																1																				2													1
6905																					1						3		1				1			1				2								1	1
6907		1																																										1					1
6909																																																	2
6912											1																									1									1				2
6915																	1		1								1																						1
6918																																																	1
6921																																							1										1
6929																											1												1					1			1		1
6932																													1							1												1	1
6934																																																	1
6939																																								1									1
6946													1														1																						1
6950														1																						1			1										1
6951																											1																						1
6955																																																	2
6958																																																	1
6967	1																								1																								1
6972													1														1												1										1
6973																											1		1																				1
6975													2	1	1												2													1									1
6976																											1													1									1
6978																																																	1
6981				1												1											1									1
6982				1																																1				3									1
6988																																																	1
6989																																				1			1										1
6990																											1																		1				1
7005																																																	3
7009																																																	2
7010		1																			1						1		1							1				1				1	1
7011																											1									2
7012																											1				1					1													2
7023																																																	1
7025																1	1												1																				1
7026																																				1										1			1
7027																																								1									1
7037																											2									2				1									1
7038																																				1													1
7042																											2									1				1
7044													1																																				1
7045																1
7047								1			1			1			1																							1									1
7048																																																	1
7051																					1																			1									4
7052													1														2																						1
7053													1														1																						2
7056							1																													1													1
7057				1				1	1						1																					1			1	1									1
7058																																							2										1
7064	1						1					1	1	1		1	1				1					1	1						1			2			1	1	1	1							1
7066				1															1								2																		1				1
7075																																																	1
7077													2														2									1									1
7078									1					1	1				1		1						1		1		1																		1
7081
7082																																																	2
7084																																																	1
7093					1											1																1																	1
7097														1													1									2													1
7100								1																									1																1
7101																																																	1
7102																													1																				1
7104																																							1	1									1
7105																																																	2
7106																																																	1
7107																																																	1
7112																											1																						2
7114									1					1		1													1																				3
7115							1	1																												1													1
7116																																																	1
7117																																				3			1	2									1
7121													1			1											1													1									1
7122		1		1					1				1				1																							1									1
7123																											1																						1
7128
7129																																																	2
7131													1								1																												1
7133																																																	1
7135																																																	1
7140																																																	1
7142																																																	2
7146																																				2												1	1
7150																																																	1
7154
7155
7158																																																	2
7161																																																	1
7162																																								1									1
7166																					1																												2
7169																																																	1
7172																																	1																3
7173																1					1						1																						1
7174																											1																						1
7175							1	1					1		1														1											1					1				1
7177																																																	1
7181																																																	1
7185					1																															2													1
7186							1		1			1																																					1
7188																											1									2													1
7189																																																	1
7192																																																	1
7193																											1																						2
7196
7198																																																	1
7199																										1	1									2								1				1	1
7201																																	1																1
7203																																																	2
7207																											1															1							1
7214																																																	1
7215					1									1			1																			2													1
7217									1					1																										1						1			1
7218				1																																													1
7221																																																	1
7223													2																																				1
7225																																																	1
7227																																																	1
7228
7229																																																	1
7231																											2									1				1									2
7237
7241																		1			1																1												1
7335				1																																1					1								1
7346			1				1																				1
7347							1																										1			1													1
7349																																																	1
7355																																																	1
7358																																																	2
7359																											1									1													1
7367																																				1			1										1
7369								1																			1
7376																																				1													1
7381					1		1																																										1
7384																																				1												1	1
7392																																				1					1								2
7395															1																																		1
7400																																																	1
7403													1			1											1		1				1						1	1				1	1			1	2
7405				1			1	1	1							1	1																1																1
7418																																																	1
7420																1																																	1
7424																																								1									2
7431																											1						1
7439																																				2			1	1									1
7443
7448																												1			1					2													2
7449																																																	1
7455							1		1																							1				3	1			1									1
7457																																																	1
7458																																								1									1
7477																																																	1
7478								2																			1
7479																																																	2
7485																																				1													1
7487																																																	2
7488																																																	2
7495													1						1		1						1		1			1				2					1								2
7498																																																	1
7503									1												1																												1
7504																																																	1
7515							1				1		1														2		1							1			1	1					1				2
7517
7518							1														1																												3
7525																1																																	1
7531																																	1																1
7532							1						1														2		1		1						1												1
7535				1																																													1
7537							1																				1												2						2	1			1
7538																										1	1									1			1	1									2
7539																											4									1				1									1
7541														1		1											1																						2
7542																																																	1
7543																																																	1
7544																																								1									1
7545																																																	1
7550																																																	2
7555																																																	1
7568																																																	1
7571																																								1	1				1				1
7574																											1
7575
7576														1		1											1									1				1									1
7580																																																	1
7589																											1												1										2
7592	1										1										1						1									2			1	1						2			1
7593															1																				1	1			1
7594																																																	1
7595																																																	2
7596																					1																												1
7597																													1											1									1
7598																																																	1
7599							1																							2						1			1						1				1
7604
7607																										1										1				1								1	1
7608																																																	2
7609																					1																												1
7615																																																	1
7617															1												1				1					2				1									1
7618
7620																											2																						1
7625																																																	1
7628																																			1				1	1		1							3
7630																																																	1
7631	1									1			1				1																1							1								1	4
7633				1			1														1		1													3	1		1	3									1
7634																																																	3
7638																																																	2
7639		1											1														1									2								1					1
7644																																																	1
7645																																																	2
7649																																																	2
7652																																																	1
7656																																																	1
7659																																																	2
7662																								1																									1
7665																																																	1
7666																																								1									1
7679		1																																		1				1									4
7681																																																	1
7683							1																				1		1						1					1									2
7684	1												1																			1																	2
7688																																																	1
7689									1		1																									1													1
7691																																																	1
7693													1																																				1
7695								1													2															1													1
7698	1														1		1																																1
7699																											3		1							2				2								1	1
7705																																																	2
7707																																							1	1								1	1
7709																																																	1
7711																																																	1
7712															1																																		2
7713
7715																	1				2																												1
7718																																																	1
7719																																																	1
7837																																				1													2
7871																																																	1
7873								1																			1									1
7884																	1																																1
7886																																							2	1									3
7887																																																	1
7900											1																																						1
7929													1														1																						2
7957													1																																				1
7958
7981														1																																			1
7995											1																1									2			1										2
8000																																																	2
8007	1	1		1			2	1							2	1	1	1		1	1						1		1					1					1	1	1						1		2
8010																																																	1
8019									1																		1																						3
8034																																																	1
8041														1							1																												1
8045																1					1															1				1									2
8050																																																	2
8057																																																	1
8060																																								1									2
8061									1								1										1													1									1
8069																																																	1
8070																																				2													1
8074														1			1				1						2													1									2
8083																																																	1
8098																											1																						1
8101																																				1													3
8102
8109							1														1	1					1																						2
8110																																																	1
8114
8121																																																	1
8130	1			1													1										1									3													1
8134																																																	1
8136																																																	1
8141
8142
8144																																																	1
8146							1		1	1							1																			2												1	1
8147
8150		1													1												1									2													2
8152												1	1								1						1																						1
8154																																																	1
8158							1										1													1						2				1									1
8159																																																	1
8160											1
8161																																																	1
8162																																																	1
8164																																																	2
8166					1									1			1		1		1																											1	3
8168																																				1													1
8171																																				1													1
8307																																				1
8354																1	1				1			1					1											1					1			1	1
8378																																																	1
8477
8486																																																	1
8574
8575								1	1																											1				1									1
8579
8591		1			1		1						1	1	1	1	1		1		1								1							2					1								1
8594																																																	1
8605																																																	2
8615
8638																																																	1
8654																																																	1
8657																																																	1
8685																																																	1
8714																																																	2
8716																																																	1
8718				2										1																						2
[truncated: 82 more columns]
