# Supplementary material for: Identification of shared single copy nuclear genes in Arabidopsis, Populus, Vitis and Oryza and their phylogenetic utility across various taxonomic levels
Source: BMC Evol Biol. 2010 Feb 24;10:61. doi: 10.1186/1471-2148-10-61 (PMC2848037; doi:10.1186/1471-2148-10-61)
Supplement: Additional file 3 — ML and MP trees for the 18 single copy genes based on alignments of EST and finished cDNA sequences are provided as well as the ML and MP bootstrap consensus trees. MP bootstrap consensus trees and all ML trees are available as PDF files and the collection of MP trees for each alignment is available as a .tre file. [file 1471-2148-10-61-S3.ZIP]

Archive with 24 entries (21 files):
- EST_Trees/
- EST_Trees/13SCG.mp.tre
- EST_Trees/1877.mp.tre
- EST_Trees/3073.mp.tre
- EST_Trees/4120.mp.tre
- EST_Trees/4228.mp.tre
- EST_Trees/4318.mp.tre
- EST_Trees/4553.mp.tre
- EST_Trees/5035.mp.tre
- EST_Trees/5186.mp.tre
- EST_Trees/5191.mp.tre
- EST_Trees/5561.mp.tre
- EST_Trees/5882.mp.tre
- EST_Trees/6316.mp.tre
- EST_Trees/6349.mp.tre
- EST_Trees/6394.mp.tre
- EST_Trees/6424.mp.tre
- EST_Trees/7142.mp.tre
- EST_Trees/7445.mp.tre
- EST_Trees/7643.mp.tre
- EST_Trees/EST_Trees.pdf
- __MACOSX/
- __MACOSX/EST_Trees/
- __MACOSX/EST_Trees/._EST_Trees.pdf
