# Supplementary material for: Identification of shared single copy nuclear genes in Arabidopsis, Populus, Vitis and Oryza and their phylogenetic utility across various taxonomic levels
Source: BMC Evol Biol. 2010 Feb 24;10:61. doi: 10.1186/1471-2148-10-61 (PMC2848037; doi:10.1186/1471-2148-10-61)
Supplement: Additional file 3 — ML and MP trees for the 18 single copy genes based on alignments of EST and finished cDNA sequences are provided as well as the ML and MP bootstrap consensus trees. MP bootstrap consensus trees and all ML trees are available as PDF files and the collection of MP trees for each alignment is available as a .tre file. [file 1471-2148-10-61-S3.ZIP › EST_Trees/3073.mp.tre]

#NEXUS 

Begin trees;  [Treefile saved Thu Feb 21 16:38:07 2008]
[!
>Data file = /Users/jduarte/MPpaup1.nex
>Heuristic search settings:
>  Optimality criterion = parsimony
>    Character-status summary:
>      Of 573 total characters:
>        All characters are of type 'unord'
>        All characters have equal weight
>        212 characters are constant
>        83 variable characters are parsimony-uninformative
>        Number of parsimony-informative characters = 278
>    Gaps are treated as "missing"
>    Multistate taxa interpreted as uncertainty
>  Starting tree(s) obtained via stepwise addition
>  Addition sequence: random
>    Number of replicates = 10
>    Starting seed = 138329321
>  Number of trees held at each step during stepwise addition = 1
>  Branch-swapping algorithm: tree-bisection-reconnection (TBR)
>  Steepest descent option not in effect
>  'MaxTrees' setting = 2000 (will not be increased)
>  Branches collapsed (creating polytomies) if maximum branch length is zero
>  'MulTrees' option in effect
>  Topological constraints not enforced
>  Trees are unrooted
>
>Heuristic search completed
>   Total number of rearrangements tried = 571947919
>   Score of best tree(s) found = 3095
>   Number of trees retained = 633
>   Note: Effectiveness of search may have been diminished due to tree-buffer
>         overflow.
>   Time used = 00:04:39 (CPU time = 00:04:36.2)
]
	Translate
		1 gnl|TIGR|Picsi_TA15852_3332,
		2 gnl|Arath7|AT3G47810.1,
		3 gnl|Medtr1|AC137995_12.4,
		4 gnl|Medtr1|CT954229_2.3,
		5 gnl|Orysa5|Os02g16550.1,
		6 gnl|Poptr1|estExt_Genewise1_v1,
		7 gnl|Poptr1|estExt_fgenesh4_pg.,
		8 gnl|TIGR|Lotja_TA2989_34305,
		9 gnl|TIGR|Tripr_TA3191_57577,
		10 gnl|TIGR|Tripr_TA2949_57577,
		11 gnl|TIGR|Fesar_TA4608_4606,
		12 gnl|TIGR|Horvu_TA33064_4513,
		13 gnl|TIGR|Triae_TA67292_4565,
		14 gnl|TIGR|Agrca_DV855734,
		15 gnl|TIGR|Triae_DR737260,
		16 gnl|TIGR|Thesa_TA1741_72664,
		17 gnl|TIGR|Brana_CD821537,
		18 gnl|TIGR|Brara_TA4504_3711,
		19 gnl|TIGR|Glyma_TA47944_3847,
		20 gnl|TIGR|Glyma_TA47946_3847,
		21 gnl|TIGR|Phavu_CV541556,
		22 gnl|TIGR|Brana_TA18664_3708,
		23 gnl|TIGR|Brara_TA3975_3711,
		24 gnl|TIGR|Jugre_CV196595,
		25 gnl|TIGR|Malx_TA28395_3750,
		26 gnl|TIGR|Malx_TA28394_3750,
		27 gnl|TIGR|Prupe_TA4727_3760,
		28 gnl|TIGR|Sacof_TA32723_4547,
		29 gnl|TIGR|Gosar_BF274451,
		30 gnl|TIGR|Goshi_TA24560_3635,
		31 gnl|TIGR|Goshi_TA24559_3635,
		32 gnl|TIGR|Zeama_AY104320,
		33 gnl|TIGR|Zeama_TA109767_4577,
		34 gnl|TIGR|Panvi_TA1972_38727,
		35 gnl|TIGR|Panvi_DN152260,
		36 gnl|TIGR|Cofca_DV702322,
		37 gnl|TIGR|Nicta_EB435338,
		38 gnl|TIGR|Solch_DN979355,
		39 gnl|TIGR|Soltu_DN940912,
		40 gnl|TIGR|Solly_TA22132_4081,
		41 gnl|TIGR|Soltu_TA33866_4113,
		42 gnl|TIGR|Petx_TA1983_4102,
		43 gnl|TIGR|Vitsh_TA2826_246827,
		44 gnl|TIGR|Vitvi_TA47927_29760,
		45 gnl|TIGR|Vithy_TA1819_241073,
		46 gnl|TIGR|Gosar_BG441325,
		47 gnl|TIGR|Goshi_TA30694_3635,
		48 gnl|TIGR|Gosar_BG441336,
		49 gnl|TIGR|Gosra_TA16102_29730,
		50 gnl|TIGR|Vitsh_CV097341,
		51 gnl|TIGR|Vitvi_TA41797_29760,
		52 gnl|TIGR|Citcl_DY259679,
		53 gnl|TIGR|Eupes_DV136361,
		54 gnl|TIGR|Citre_TA989_85571,
		55 gnl|TIGR|Citsi_CN187355,
		56 Acorus_americanus,
		57 Persea_americana,
		58 Nuphar_advena,
		59 Saruma_henryi,
		60 gnl|TIGR|Allce_TA5766_4679,
		61 gnl|TIGR|Helan_BU025368,
		62 gnl|TIGR|Helex_EE650104,
		63 gnl|TIGR|Helpe_DY945647,
		64 gnl|TIGR|Helar_TA4122_73275,
		65 gnl|TIGR|Helpe_TA3697_4234,
		66 gnl|TIGR|Helan_CD848176,
		67 gnl|TIGR|Helan_CD848435,
		68 gnl|TIGR|Lacsa_TA9374_4236,
		69 gnl|TIGR|Lacse_TA1935_75943,
		70 gnl|TIGR|Lacvi_TA1045_75947,
		71 gnl|TIGR|Tarko_DR401503,
		72 gnl|TIGR|Tarko_TA768_333970,
		73 gnl|TIGR|Tarof_TA3525_50225,
		74 gnl|TIGR|Senae_CO553586,
		75 gnl|TIGR|Camsi_CV013797,
		76 Eschscholzia_californica,
		77 gnl|TIGR|Iponi_TA5365_35883,
		78 gnl|TIGR|Zinof_TA1626_94328,
		79 gnl|TIGR|Curlo_TA380_136217,
		80 gnl|TIGR|Musac_DN239936,
		81 gnl|TIGR|Anaco_DT338753,
		82 gnl|TIGR|Hedce_TA828_219666,
		83 gnl|TIGR|Antma_TA8355_4151,
		84 gnl|TIGR|Ociba_TA3129_39350,
		85 gnl|TIGR|Trive_TA2946_64093,
		86 gnl|TIGR|Picgl_CO488162,
		87 gnl|TIGR|Pinta_TA10030_3352,
		88 gnl|TIGR|Pinta_CX647747,
		89 gnl|TIGR|Picgl_DR558436,
		90 Welwitschia_mirabilis,
		91 gnl|TIGR|Mimgu_DV211641
		;
tree PAUP_1 = [&U] (1:5,(((((((((((((((((((2:32,16:13):5,(22:18,23:11):17):16,(17:4,18:8):12):51,((29:1,31:17):2,30:3):38):19,(6:20,7:15):25):8,(24:36,((25:6,26:11):21,27:21):16):8):7,(((((3:17,9:14):15,8:34):5,((19:6,20:11):3,21:16):8):14,(4:14,10:19):24):20,52:57):10):14,(50:1,51:3):40):12,((36:47,((37:14,(((38:0,41:1):3,39:14):5,40:13):8):16,42:28):28):11,((83:34,84:48):17,(85:35,91:49):13):30):14):11,((((5:26,(11:19,((12:16,(13:5,15:36):11):14,14:13):10):9):12,((28:7,(32:9,33:14):5):16,(34:13,35:15):17):13):44,56:51):20,59:53):27):10,(((((((61:3,62:2):0,64:2):2,63:3):21,((65:6,(66:3,67:2):1):27,74:31):10):16,(((68:1,69:1):1,70:1):12,((71:1,72:0):2,73:0):21):16):28,(77:63,82:60):20):10,75:40):19):11,((43:1,44:1,45:5):33,(((((46:0,48:13):1,47:1):10,49:13):35,53:56):8,(54:0,55:0):46):16):12):12,76:52):15,60:66):13,(57:38,58:62):16):12,81:62):17,((78:0,79:0):42,80:48):22):41,90:56):38,(87:0,88:1):9):6,(86:1,89:31):1);
tree PAUP_2 = [&U] (1:6,((((((((((((((((((((2:32,16:13):5,(22:18,23:11):17):16,(17:4,18:8):12):51,((29:1,31:17):2,30:3):38):19,(6:20,7:15):25):8,(24:36,((25:6,26:11):21,27:21):16):8):7,(((((3:17,9:14):15,8:34):5,((19:6,20:11):3,21:16):8):14,(4:14,10:19):24):20,52:57):10):14,(50:1,51:3):40):12,((36:47,((37:14,(((38:0,41:1):3,39:14):5,40:13):8):16,42:28):28):11,((83:34,84:48):17,(85:35,91:49):13):30):14):11,((((5:26,(11:19,((12:16,(13:5,15:36):11):14,14:13):10):9):12,((28:7,(32:9,33:14):5):16,(34:13,35:15):17):13):44,56:51):20,59:53):27):10,(((((((61:3,62:2):0,64:2):2,63:3):21,((65:6,(66:3,67:2):1):27,74:31):10):16,(((68:1,69:1):1,70:1):12,((71:1,72:0):2,73:0):21):16):28,(77:63,82:60):20):10,75:40):19):11,((43:1,44:1,45:5):33,(((((46:0,48:13):1,47:1):10,49:13):35,53:56):8,(54:0,55:0):46):16):12):12,76:52):15,60:66):13,(57:38,58:62):16):12,81:62):17,((78:0,79:0):42,80:48):22):41,90:56):38,(87:0,88:1):9):6,89:30):1,86:1);
tree PAUP_3 = [&U] (1:6,(((((((((((((((((((2:32,16:13):5,(22:18,23:11):17):16,(17:4,18:8):12):51,((29:1,31:17):2,30:3):38):19,(6:20,7:15):25):8,(24:36,((25:6,26:11):21,27:21):16):8):7,(((((3:17,9:14):15,8:34):5,((19:6,20:11):3,21:16):8):14,(4:14,10:19):24):20,52:57):10):14,(50:1,51:3):40):12,((36:47,((37:14,(((38:0,41:1):3,39:14):5,40:13):8):16,42:28):28):11,((83:34,84:48):17,(85:35,91:49):13):30):14):11,((((5:26,(11:19,((12:16,(13:5,15:36):11):14,14:13):10):9):12,((28:7,(32:9,33:14):5):16,(34:13,35:15):17):13):44,56:51):20,59:53):27):10,(((((((61:3,62:2):0,64:2):2,63:3):21,((65:6,(66:3,67:2):1):27,74:31):10):16,(((68:1,69:1):1,70:1):12,((71:1,72:0):2,73:0):21):16):28,(77:63,82:60):20):10,75:40):19):11,((43:1,44:1,45:5):33,(((((46:0,48:13):1,47:1):10,49:13):35,53:56):8,(54:0,55:0):46):16):12):12,76:52):15,60:66):13,(57:38,58:62):16):12,81:62):17,((78:0,79:0):42,80:48):22):41,90:56):39,(87:0,88:1):8):6,86:1,89:31);
tree PAUP_4 = [&U] (1:5,((((((((((((((((((((2:32,16:13):5,(22:18,23:11):17):16,(17:4,18:8):12):51,((29:1,31:17):2,30:3):38):19,(6:20,7:15):25):8,(24:36,((25:6,26:11):21,27:21):16):8):7,(((((3:17,9:14):15,8:34):5,((19:6,20:11):3,21:16):8):14,(4:14,10:19):24):20,52:57):10):14,(50:1,51:3):40):12,((36:47,((37:14,(((38:0,41:1):3,39:14):5,40:13):8):16,42:28):28):11,((83:34,84:48):17,(85:35,91:49):13):30):14):13,((((5:26,(11:19,((12:16,(13:5,15:36):11):14,14:13):10):9):12,((28:7,(32:9,33:14):5):16,(34:13,35:15):17):13):44,56:51):20,59:53):26):11,(((((((61:3,62:2):0,64:2):2,63:3):21,((65:6,(66:3,67:2):1):27,74:31):10):16,(((68:1,69:1):1,70:1):12,((71:1,72:0):2,73:0):21):16):28,(77:63,82:60):20):10,75:39):18):11,((43:1,44:1,45:5):33,(((((46:0,48:13):1,47:1):10,49:13):35,53:56):9,(54:0,55:0):45):15):13):12,76:51):15,60:68):14,57:38):15,58:61):14,81:61):16,((78:0,79:0):43,80:48):21):42,90:54):39,(87:0,88:1):9):6,(86:1,89:31):1);
tree PAUP_5 = [&U] (1:5,(((((((((((((((((((2:32,16:13):5,(22:18,23:11):17):16,(17:4,18:8):12):51,((29:1,31:17):2,30:3):38):19,(6:20,7:15):25):8,(24:36,((25:6,26:11):21,27:21):16):8):7,(((((3:17,9:14):15,8:34):5,((19:6,20:11):3,21:16):8):14,(4:14,10:19):24):20,52:57):10):14,(50:1,51:3):40):12,((36:47,((37:14,(((38:0,41:1):3,39:14):5,40:13):8):16,42:28):28):11,((83:34,84:48):17,(85:35,91:49):13):30):14):11,((((5:26,(11:19,((12:16,(13:5,15:36):11):14,14:13):10):9):12,((28:7,(32:9,33:14):5):16,(34:13,35:15):17):13):44,56:51):20,59:53):27):10,(((((((61:3,62:2):0,64:2):2,63:3):21,((65:6,(66:3,67:2):1):27,74:31):10):15,(((68:1,69:1):1,70:1):11,((71:1,72:0):2,73:0):22):15):30,75:37):9,(77:60,82:63):23):20):11,((43:1,44:1,45:5):33,(((((46:0,48:13):1,47:1):10,49:13):35,53:56):8,(54:0,55:0):46):16):12):12,76:52):15,60:66):13,(57:38,58:62):16):12,81:62):17,((78:0,79:0):42,80:48):22):41,90:56):38,(87:0,88:1):9):6,(86:1,89:31):1);
tree PAUP_6 = [&U] (1:5,(((((((((((((((((((2:32,16:13):5,(22:18,23:11):17):16,(17:4,18:8):12):51,((29:1,31:17):2,30:3):38):19,(6:20,7:15):25):8,(24:36,((25:6,26:11):21,27:21):16):8):7,(((((3:17,9:14):15,8:34):5,((19:6,20:11):3,21:16):8):14,(4:14,10:19):24):20,52:57):10):14,(50:1,51:3):40):12,((36:47,((37:14,(((38:0,41:1):3,39:14):5,40:13):8):16,42:28):28):11,((83:34,84:48):17,(85:35,91:49):13):30):14):11,((((5:26,(11:19,((12:16,(13:5,15:36):11):14,14:13):10):9):12,((28:7,(32:9,33:14):5):16,(34:13,35:15):17):13):44,56:51):20,59:53):27):11,((((((((61:3,62:2):0,64:2):2,63:3):22,((65:6,(66:3,67:2):1):28,74:30):10):16,((68:1,69:1):1,70:1):13):10,((71:1,72:0):2,73:0):23):31,(77:62,82:63):16):11,75:41):18):10,((43:1,44:1,45:5):33,(((((46:0,48:13):1,47:1):10,49:13):35,53:56):8,(54:0,55:0):46):16):12):12,76:52):15,60:66):13,(57:38,58:62):16):12,81:62):17,((78:0,79:0):42,80:48):22):41,90:56):38,(87:0,88:1):9):6,(86:1,89:31):1);
tree PAUP_7 = [&U] (1:5,(((((((((((((((((((2:33,16:13):5,(22:19,23:10):17):15,(17:4,18:8):12):51,((29:1,31:17):2,30:3):38):18,(6:20,7:15):26):8,(24:36,((25:6,26:11):21,27:21):16):9):6,(((((3:17,9:14):15,8:34):6,((19:6,20:11):3,21:16):7):14,(4:14,10:19):25):21,52:55):10):14,(50:1,51:3):40):13,((36:46,((83:34,84:48):16,(85:36,91:50):12):25):15,((37:13,(((38:0,41:1):3,39:14):5,40:13):9):17,42:27):30):14):11,((((5:26,(11:19,((12:16,(13:5,15:36):11):14,14:13):10):9):12,((28:7,(32:9,33:14):5):16,(34:13,35:15):17):13):43,56:52):22,59:51):28):10,(((((((61:3,62:2):0,64:2):2,63:3):21,((65:6,(66:3,67:2):1):27,74:31):10):16,(((68:1,69:1):1,70:1):12,((71:1,72:0):2,73:0):21):16):28,(77:64,82:59):19):11,75:40):18):10,((43:1,44:1,45:5):33,(((((46:0,48:13):1,47:1):10,49:13):35,53:56):8,(54:0,55:0):46):16):13):11,76:52):15,60:66):13,(57:38,58:62):16):12,81:62):17,((78:0,79:0):42,80:48):22):41,90:56):38,(87:0,88:1):9):6,(86:1,89:31):1);
tree PAUP_8 = [&U] (1:5,(((((((((((((((((((2:32,16:13):5,(22:18,23:11):17):16,(17:4,18:8):12):51,((29:1,31:17):2,30:3):38):19,(6:20,7:15):25):8,(24:36,((25:6,26:11):21,27:21):16):8):7,(((((3:17,9:14):15,8:34):5,((19:6,20:11):3,21:16):8):14,(4:14,10:19):24):20,52:57):10):14,(50:1,51:3):40):12,((36:47,((37:14,(((38:0,41:1):3,39:14):5,40:13):8):16,42:28):28):11,((83:34,84:48):17,(85:35,91:49):13):30):14):11,((((5:26,(11:19,((12:16,(13:5,15:36):11):14,14:13):10):9):12,((28:7,(32:9,33:14):5):16,(34:13,35:15):17):13):44,56:51):20,59:53):27):10,(((((((61:3,62:2):0,64:2):2,63:3):21,((65:6,(66:3,67:2):1):27,74:31):10):16,(((68:1,69:1):1,70:1):12,((71:1,72:0):2,73:0):21):16):28,(77:63,82:60):20):10,75:40):19):11,((43:1,44:1,45:5):33,((((46:0,47:2,48:13):10,49:12):36,53:56):8,(54:0,55:0):46):16):12):12,76:52):15,60:66):13,(57:38,58:62):16):12,81:62):17,((78:0,79:0):42,80:48):22):41,90:56):38,(87:0,88:1):9):6,(86:1,89:31):1);
tree PAUP_9 = [&U] (1:5,(((((((((((((((((((2:32,16:13):5,(22:18,23:11):17):16,(17:4,18:8):12):51,((29:1,31:17):2,30:3):38):19,(6:20,7:15):25):8,(24:36,((25:6,26:11):21,27:21):16):8):7,(((((3:17,9:14):15,8:34):5,((19:6,20:11):3,21:16):8):14,(4:14,10:19):24):20,52:57):10):14,(50:1,51:3):40):12,((36:47,((37:14,(((38:0,41:1):3,39:14):5,40:13):8):16,42:28):28):11,((83:34,84:48):17,(85:35,91:49):13):30):14):11,((((5:26,(11:19,((12:16,(13:5,15:36):11):14,14:13):10):9):12,((28:7,(32:9,33:14):5):16,(34:13,35:15):17):13):44,56:51):20,59:53):27):10,(((((((61:3,62:2):0,64:2):2,63:3):21,((65:6,(66:3,67:2):1):27,74:31):10):16,(((68:1,69:1):1,70:1):12,((71:1,72:0):2,73:0):21):16):28,(77:63,82:60):20):10,75:40):19):11,((43:1,44:1,45:5):33,(((((46:0,47:2):1,48:13):9,49:12):36,53:56):8,(54:0,55:0):46):16):12):12,76:52):15,60:66):13,(57:38,58:62):16):12,81:62):17,((78:0,79:0):42,80:48):22):41,90:56):38,(87:0,88:1):9):6,(86:1,89:31):1);
tree PAUP_10 = [&U] (1:5,(((((((((((((((((((2:32,16:13):5,(22:18,23:11):17):16,(17:4,18:8):12):51,((29:1,31:17):2,30:3):38):19,(6:20,7:15):25):8,(24:36,((25:6,26:11):21,27:21):16):8):7,(((((3:17,9:14):15,8:34):5,((19:6,20:11):3,21:16):8):14,(4:14,10:19):24):20,52:57):10):14,(50:1,51:3):40):12,((36:47,((37:14,(((38:0,41:1):3,39:14):5,40:13):8):16,42:28):28):11,((83:34,84:48):17,(85:35,91:49):13):30):14):11,((((5:26,(11:19,((12:16,(13:5,15:36):11):14,14:13):10):9):12,((28:7,(32:9,33:14):5):16,(34:13,35:15):17):13):44,56:51):20,59:53):27):10,((((((61:3,62:2,64:2):2,63:3):21,((65:6,(66:3,67:2):1):27,74:31):10):16,(((68:1,69:1):1,70:1):12,((71:1,72:0):2,73:0):21):16):28,(77:63,82:60):20):10,75:40):19):11,((43:1,44:1,45:5):33,(((((46:0,48:13):1,47:1):10,49:13):35,53:56):8,(54:0,55:0):46):16):12):12,76:52):15,60:66):13,(57:38,58:62):16):12,81:62):17,((78:0,79:0):42,80:48):22):41,90:56):38,(87:0,88:1):9):6,(86:1,89:31):1);
tree PAUP_11 = [&U] (1:5,(((((((((((((((((((2:32,16:13):5,(22:18,23:11):17):16,(17:4,18:8):12):51,((29:1,31:17):2,30:3):38):19,(6:20,7:15):25):8,(24:36,((25:6,26:11):21,27:21):16):8):7,(((((3:17,9:14):15,8:34):5,((19:6,20:11):3,21:16):8):14,(4:14,10:19):24):20,52:57):10):14,(50:1,51:3):40):12,((36:47,((37:14,(((38:0,41:1):3,39:14):5,40:13):8):16,42:28):28):11,((83:34,84:48):17,(85:35,91:49):13):30):14):11,((((5:26,(11:19,((12:16,(13:5,15:36):11):14,14:13):10):9):12,((28:7,(32:9,33:14):5):16,(34:13,35:15):17):13):44,56:51):20,59:53):27):10,(((((((61:3,64:2):0,62:2):2,63:3):21,((65:6,(66:3,67:2):1):27,74:31):10):16,(((68:1,69:1):1,70:1):12,((71:1,72:0):2,73:0):21):16):28,(77:63,82:60):20):10,75:40):19):11,((43:1,44:1,45:5):33,(((((46:0,48:13):1,47:1):10,49:13):35,53:56):8,(54:0,55:0):46):16):12):12,76:52):15,60:66):13,(57:38,58:62):16):12,81:62):17,((78:0,79:0):42,80:48):22):41,90:56):38,(87:0,88:1):9):6,(86:1,89:31):1);
tree PAUP_12 = [&U] (1:5,(((((((((((((((((((2:31,16:13):5,(22:19,23:11):17):16,(17:4,18:8):12):51,((29:1,31:17):2,30:3):37):20,(6:20,7:15):25):8,(24:36,((25:6,26:11):21,27:21):16):8):7,(((((3:17,9:14):15,8:34):5,((19:6,20:11):3,21:16):8):14,(4:14,10:19):24):20,52:57):10):14,(50:1,51:3):40):12,((36:47,((37:14,(((38:0,41:1):3,39:14):5,40:13):8):16,42:28):28):11,((83:34,84:48):17,(85:35,91:49):13):30):14):12,((((5:24,((11:21,14:13):7,(12:15,(13:5,15:35):12):12):13):13,((28:7,(32:9,33:14):5):20,(34:14,35:14):14):14):41,56:50):22,59:56):25):9,(((((((61:3,62:2):0,64:2):2,63:3):21,((65:6,(66:3,67:2):1):27,74:31):10):15,(((68:1,69:1):1,70:1):12,((71:1,72:0):2,73:0):22):16):28,(77:62,82:60):20):11,75:40):19):11,((43:1,44:1,45:5):33,(((((46:0,48:13):1,47:1):10,49:13):35,53:56):8,(54:0,55:0):46):16):12):12,76:52):15,60:66):13,(57:38,58:62):16):12,81:62):17,((78:0,79:0):42,80:48):22):41,90:56):38,(87:0,88:1):9):6,(86:1,89:31):1);
tree PAUP_13 = [&U] (1:6,(((((((((((((((((((((2:32,16:13):5,(22:18,23:11):17):16,(17:4,18:8):12):51,((29:1,31:17):2,30:3):38):19,(6:20,7:15):25):8,(24:36,((25:6,26:11):21,27:21):16):8):7,(((((3:17,9:14):15,8:34):5,((19:6,20:11):3,21:16):8):14,(4:14,10:19):24):20,52:57):10):14,(50:1,51:3):40):12,((36:47,((37:14,(((38:0,41:1):3,39:14):5,40:13):8):16,42:28):28):11,((83:34,84:48):17,(85:35,91:49):13):30):14):13,((((5:26,(11:19,((12:16,(13:5,15:36):11):14,14:13):10):9):12,((28:7,(32:9,33:14):5):16,(34:13,35:15):17):13):44,56:51):20,59:53):26):11,(((((((61:3,62:2):0,64:2):2,63:3):21,((65:6,(66:3,67:2):1):27,74:31):10):16,(((68:1,69:1):1,70:1):12,((71:1,72:0):2,73:0):21):16):28,(77:63,82:60):20):10,75:39):18):11,((43:1,44:1,45:5):33,(((((46:0,48:13):1,47:1):10,49:13):35,53:56):9,(54:0,55:0):45):15):13):12,76:51):15,60:68):14,57:38):15,58:61):14,81:61):16,((78:0,79:0):43,80:48):21):42,90:54):39,(87:0,88:1):9):6,89:30):1,86:1);
tree PAUP_14 = [&U] (1:6,((((((((((((((((((((2:32,16:13):5,(22:18,23:11):17):16,(17:4,18:8):12):51,((29:1,31:17):2,30:3):38):19,(6:20,7:15):25):8,(24:36,((25:6,26:11):21,27:21):16):8):7,(((((3:17,9:14):15,8:34):5,((19:6,20:11):3,21:16):8):14,(4:14,10:19):24):20,52:57):10):14,(50:1,51:3):40):12,((36:47,((37:14,(((38:0,41:1):3,39:14):5,40:13):8):16,42:28):28):11,((83:34,84:48):17,(85:35,91:49):13):30):14):11,((((5:26,(11:19,((12:16,(13:5,15:36):11):14,14:13):10):9):12,((28:7,(32:9,33:14):5):16,(34:13,35:15):17):13):44,56:51):20,59:53):27):10,(((((((61:3,62:2):0,64:2):2,63:3):21,((65:6,(66:3,67:2):1):27,74:31):10):15,(((68:1,69:1):1,70:1):11,((71:1,72:0):2,73:0):22):15):30,75:37):9,(77:60,82:63):23):20):11,((43:1,44:1,45:5):33,(((((46:0,48:13):1,47:1):10,49:13):35,53:56):8,(54:0,55:0):46):16):12):12,76:52):15,60:66):13,(57:38,58:62):16):12,81:62):17,((78:0,79:0):42,80:48):22):41,90:56):38,(87:0,88:1):9):6,89:30):1,86:1);
tree PAUP_15 = [&U] (1:6,((((((((((((((((((((2:32,16:13):5,(22:18,23:11):17):16,(17:4,18:8):12):51,((29:1,31:17):2,30:3):38):19,(6:20,7:15):25):8,(24:36,((25:6,26:11):21,27:21):16):8):7,(((((3:17,9:14):15,8:34):5,((19:6,20:11):3,21:16):8):14,(4:14,10:19):24):20,52:57):10):14,(50:1,51:3):40):12,((36:47,((37:14,(((38:0,41:1):3,39:14):5,40:13):8):16,42:28):28):11,((83:34,84:48):17,(85:35,91:49):13):30):14):11,((((5:26,(11:19,((12:16,(13:5,15:36):11):14,14:13):10):9):12,((28:7,(32:9,33:14):5):16,(34:13,35:15):17):13):44,56:51):20,59:53):27):11,((((((((61:3,62:2):0,64:2):2,63:3):22,((65:6,(66:3,67:2):1):28,74:30):10):16,((68:1,69:1):1,70:1):13):10,((71:1,72:0):2,73:0):23):31,(77:62,82:63):16):11,75:41):18):10,((43:1,44:1,45:5):33,(((((46:0,48:13):1,47:1):10,49:13):35,53:56):8,(54:0,55:0):46):16):12):12,76:52):15,60:66):13,(57:38,58:62):16):12,81:62):17,((78:0,79:0):42,80:48):22):41,90:56):38,(87:0,88:1):9):6,89:30):1,86:1);
tree PAUP_16 = [&U] (1:6,((((((((((((((((((((2:33,16:13):5,(22:19,23:10):17):15,(17:4,18:8):12):51,((29:1,31:17):2,30:3):38):18,(6:20,7:15):26):8,(24:36,((25:6,26:11):21,27:21):16):9):6,(((((3:17,9:14):15,8:34):6,((19:6,20:11):3,21:16):7):14,(4:14,10:19):25):21,52:55):10):14,(50:1,51:3):40):13,((36:46,((83:34,84:48):16,(85:36,91:50):12):25):15,((37:13,(((38:0,41:1):3,39:14):5,40:13):9):17,42:27):30):14):11,((((5:26,(11:19,((12:16,(13:5,15:36):11):14,14:13):10):9):12,((28:7,(32:9,33:14):5):16,(34:13,35:15):17):13):43,56:52):22,59:51):28):10,(((((((61:3,62:2):0,64:2):2,63:3):21,((65:6,(66:3,67:2):1):27,74:31):10):16,(((68:1,69:1):1,70:1):12,((71:1,72:0):2,73:0):21):16):28,(77:64,82:59):19):11,75:40):18):10,((43:1,44:1,45:5):33,(((((46:0,48:13):1,47:1):10,49:13):35,53:56):8,(54:0,55:0):46):16):13):11,76:52):15,60:66):13,(57:38,58:62):16):12,81:62):17,((78:0,79:0):42,80:48):22):41,90:56):38,(87:0,88:1):9):6,89:30):1,86:1);
tree PAUP_17 = [&U] (1:6,((((((((((((((((((((2:32,16:13):5,(22:18,23:11):17):16,(17:4,18:8):12):51,((29:1,31:17):2,30:3):38):19,(6:20,7:15):25):8,(24:36,((25:6,26:11):21,27:21):16):8):7,(((((3:17,9:14):15,8:34):5,((19:6,20:11):3,21:16):8):14,(4:14,10:19):24):20,52:57):10):14,(50:1,51:3):40):12,((36:47,((37:14,(((38:0,41:1):3,39:14):5,40:13):8):16,42:28):28):11,((83:34,84:48):17,(85:35,91:49):13):30):14):11,((((5:26,(11:19,((12:16,(13:5,15:36):11):14,14:13):10):9):12,((28:7,(32:9,33:14):5):16,(34:13,35:15):17):13):44,56:51):20,59:53):27):10,(((((((61:3,62:2):0,64:2):2,63:3):21,((65:6,(66:3,67:2):1):27,74:31):10):16,(((68:1,69:1):1,70:1):12,((71:1,72:0):2,73:0):21):16):28,(77:63,82:60):20):10,75:40):19):11,((43:1,44:1,45:5):33,((((46:0,47:2,48:13):10,49:12):36,53:56):8,(54:0,55:0):46):16):12):12,76:52):15,60:66):13,(57:38,58:62):16):12,81:62):17,((78:0,79:0):42,80:48):22):41,90:56):38,(87:0,88:1):9):6,89:30):1,86:1);
tree PAUP_18 = [&U] (1:6,((((((((((((((((((((2:32,16:13):5,(22:18,23:11):17):16,(17:4,18:8):12):51,((29:1,31:17):2,30:3):38):19,(6:20,7:15):25):8,(24:36,((25:6,26:11):21,27:21):16):8):7,(((((3:17,9:14):15,8:34):5,((19:6,20:11):3,21:16):8):14,(4:14,10:19):24):20,52:57):10):14,(50:1,51:3):40):12,((36:47,((37:14,(((38:0,41:1):3,39:14):5,40:13):8):16,42:28):28):11,((83:34,84:48):17,(85:35,91:49):13):30):14):11,((((5:26,(11:19,((12:16,(13:5,15:36):11):14,14:13):10):9):12,((28:7,(32:9,33:14):5):16,(34:13,35:15):17):13):44,56:51):20,59:53):27):10,(((((((61:3,62:2):0,64:2):2,63:3):21,((65:6,(66:3,67:2):1):27,74:31):10):16,(((68:1,69:1):1,70:1):12,((71:1,72:0):2,73:0):21):16):28,(77:63,82:60):20):10,75:40):19):11,((43:1,44:1,45:5):33,(((((46:0,47:2):1,48:13):9,49:12):36,53:56):8,(54:0,55:0):46):16):12):12,76:52):15,60:66):13,(57:38,58:62):16):12,81:62):17,((78:0,79:0):42,80:48):22):41,90:56):38,(87:0,88:1):9):6,89:30):1,86:1);
tree PAUP_19 = [&U] (1:6,((((((((((((((((((((2:32,16:13):5,(22:18,23:11):17):16,(17:4,18:8):12):51,((29:1,31:17):2,30:3):38):19,(6:20,7:15):25):8,(24:36,((25:6,26:11):21,27:21):16):8):7,(((((3:17,9:14):15,8:34):5,((19:6,20:11):3,21:16):8):14,(4:14,10:19):24):20,52:57):10):14,(50:1,51:3):40):12,((36:47,((37:14,(((38:0,41:1):3,39:14):5,40:13):8):16,42:28):28):11,((83:34,84:48):17,(85:35,91:49):13):30):14):11,((((5:26,(11:19,((12:16,(13:5,15:36):11):14,14:13):10):9):12,((28:7,(32:9,33:14):5):16,(34:13,35:15):17):13):44,56:51):20,59:53):27):10,((((((61:3,62:2,64:2):2,63:3):21,((65:6,(66:3,67:2):1):27,74:31):10):16,(((68:1,69:1):1,70:1):12,((71:1,72:0):2,73:0):21):16):28,(77:63,82:60):20):10,75:40):19):11,((43:1,44:1,45:5):33,(((((46:0,48:13):1,47:1):10,49:13):35,53:56):8,(54:0,55:0):46):16):12):12,76:52):15,60:66):13,(57:38,58:62):16):12,81:62):17,((78:0,79:0):42,80:48):22):41,90:56):38,(87:0,88:1):9):6,89:30):1,86:1);
tree PAUP_20 = [&U] (1:6,((((((((((((((((((((2:32,16:13):5,(22:18,23:11):17):16,(17:4,18:8):12):51,((29:1,31:17):2,30:3):38):19,(6:20,7:15):25):8,(24:36,((25:6,26:11):21,27:21):16):8):7,(((((3:17,9:14):15,8:34):5,((19:6,20:11):3,21:16):8):14,(4:14,10:19):24):20,52:57):10):14,(50:1,51:3):40):12,((36:47,((37:14,(((38:0,41:1):3,39:14):5,40:13):8):16,42:28):28):11,((83:34,84:48):17,(85:35,91:49):13):30):14):11,((((5:26,(11:19,((12:16,(13:5,15:36):11):14,14:13):10):9):12,((28:7,(32:9,33:14):5):16,(34:13,35:15):17):13):44,56:51):20,59:53):27):10,(((((((61:3,64:2):0,62:2):2,63:3):21,((65:6,(66:3,67:2):1):27,74:31):10):16,(((68:1,69:1):1,70:1):12,((71:1,72:0):2,73:0):21):16):28,(77:63,82:60):20):10,75:40):19):11,((43:1,44:1,45:5):33,(((((46:0,48:13):1,47:1):10,49:13):35,53:56):8,(54:0,55:0):46):16):12):12,76:52):15,60:66):13,(57:38,58:62):16):12,81:62):17,((78:0,79:0):42,80:48):22):41,90:56):38,(87:0,88:1):9):6,89:30):1,86:1);
tree PAUP_21 = [&U] (1:6,((((((((((((((((((((2:31,16:13):5,(22:19,23:11):17):16,(17:4,18:8):12):51,((29:1,31:17):2,30:3):37):20,(6:20,7:15):25):8,(24:36,((25:6,26:11):21,27:21):16):8):7,(((((3:17,9:14):15,8:34):5,((19:6,20:11):3,21:16):8):14,(4:14,10:19):24):20,52:57):10):14,(50:1,51:3):40):12,((36:47,((37:14,(((38:0,41:1):3,39:14):5,40:13):8):16,42:28):28):11,((83:34,84:48):17,(85:35,91:49):13):30):14):12,((((5:24,((11:21,14:13):7,(12:15,(13:5,15:35):12):12):13):13,((28:7,(32:9,33:14):5):20,(34:14,35:14):14):14):41,56:50):22,59:56):25):9,(((((((61:3,62:2):0,64:2):2,63:3):21,((65:6,(66:3,67:2):1):27,74:31):10):15,(((68:1,69:1):1,70:1):12,((71:1,72:0):2,73:0):22):16):28,(77:62,82:60):20):11,75:40):19):11,((43:1,44:1,45:5):33,(((((46:0,48:13):1,47:1):10,49:13):35,53:56):8,(54:0,55:0):46):16):12):12,76:52):15,60:66):13,(57:38,58:62):16):12,81:62):17,((78:0,79:0):42,80:48):22):41,90:56):38,(87:0,88:1):9):6,89:30):1,86:1);
tree PAUP_22 = [&U] (1:5,((((((((((((((((((((2:32,16:13):5,(22:18,23:11):17):16,(17:4,18:8):12):51,((29:1,31:17):2,30:3):38):19,(6:20,7:15):25):8,(24:36,((25:6,26:11):21,27:21):16):8):7,(((((3:17,9:14):15,8:34):5,((19:6,20:11):3,21:16):8):14,(4:14,10:19):24):20,52:57):10):14,(50:1,51:3):40):12,((36:47,((37:14,(((38:0,41:1):3,39:14):5,40:13):8):16,42:28):28):11,((83:34,84:48):17,(85:35,91:49):13):30):14):13,((((5:26,(11:19,((12:16,(13:5,15:36):11):14,14:13):10):9):12,((28:7,(32:9,33:14):5):16,(34:13,35:15):17):13):44,56:51):20,59:53):26):11,(((((((61:3,62:2):0,64:2):2,63:3):21,((65:6,(66:3,67:2):1):27,74:31):10):15,(((68:1,69:1):1,70:1):11,((71:1,72:0):2,73:0):22):15):31,75:36):9,(77:59,82:64):23):18):11,((43:1,44:1,45:5):33,(((((46:0,48:13):1,47:1):10,49:13):35,53:56):9,(54:0,55:0):45):15):13):12,76:51):15,60:68):14,57:38):15,58:61):14,81:61):16,((78:0,79:0):43,80:48):21):42,90:54):39,(87:0,88:1):9):6,(86:1,89:31):1);
tree PAUP_23 = [&U] (1:6,((((((((((((((((((((2:32,16:13):5,(22:18,23:11):17):16,(17:4,18:8):12):51,((29:1,31:17):2,30:3):38):19,(6:20,7:15):25):8,(24:36,((25:6,26:11):21,27:21):16):8):7,(((((3:17,9:14):15,8:34):5,((19:6,20:11):3,21:16):8):14,(4:14,10:19):24):20,52:57):10):14,(50:1,51:3):40):12,((36:47,((37:14,(((38:0,41:1):3,39:14):5,40:13):8):16,42:28):28):11,((83:34,84:48):17,(85:35,91:49):13):30):14):13,((((5:26,(11:19,((12:16,(13:5,15:36):11):14,14:13):10):9):12,((28:7,(32:9,33:14):5):16,(34:13,35:15):17):13):44,56:51):20,59:53):26):11,(((((((61:3,62:2):0,64:2):2,63:3):21,((65:6,(66:3,67:2):1):27,74:31):10):16,(((68:1,69:1):1,70:1):12,((71:1,72:0):2,73:0):21):16):28,(77:63,82:60):20):10,75:39):18):11,((43:1,44:1,45:5):33,(((((46:0,48:13):1,47:1):10,49:13):35,53:56):9,(54:0,55:0):45):15):13):12,76:51):15,60:68):14,57:38):15,58:61):14,81:61):16,((78:0,79:0):43,80:48):21):42,90:54):40,(87:0,88:1):8):6,86:1,89:31);
tree PAUP_24 = [&U] (1:5,((((((((((((((((((((2:32,16:13):5,(22:18,23:11):17):16,(17:4,18:8):12):51,((29:1,31:17):2,30:3):38):19,(6:20,7:15):25):8,(24:36,((25:6,26:11):21,27:21):16):8):7,(((((3:17,9:14):15,8:34):5,((19:6,20:11):3,21:16):8):14,(4:14,10:19):24):20,52:57):10):14,(50:1,51:3):40):12,((36:47,((37:14,(((38:0,41:1):3,39:14):5,40:13):8):16,42:28):28):11,((83:34,84:48):17,(85:35,91:49):13):30):14):13,((((5:26,(11:19,((12:16,(13:5,15:36):11):14,14:13):10):9):12,((28:7,(32:9,33:14):5):16,(34:13,35:15):17):13):44,56:51):20,59:53):26):12,((((((((61:3,62:2):0,64:2):2,63:3):22,((65:6,(66:3,67:2):1):28,74:30):10):16,((68:1,69:1):1,70:1):13):10,((71:1,72:0):2,73:0):23):31,(77:62,82:63):16):11,75:40):17):10,((43:1,44:1,45:5):33,(((((46:0,48:13):1,47:1):10,49:13):35,53:56):9,(54:0,55:0):45):15):13):12,76:51):15,60:68):14,57:38):15,58:61):14,81:61):16,((78:0,79:0):43,80:48):21):42,90:54):39,(87:0,88:1):9):6,(86:1,89:31):1);
tree PAUP_25 = [&U] (1:5,((((((((((((((((((((2:33,16:13):5,(22:19,23:10):17):15,(17:4,18:8):12):51,((29:1,31:17):2,30:3):38):18,(6:20,7:15):26):8,(24:36,((25:6,26:11):21,27:21):16):9):6,(((((3:17,9:14):15,8:34):6,((19:6,20:11):3,21:16):7):14,(4:14,10:19):25):21,52:55):10):14,(50:1,51:3):40):13,((36:46,((83:34,84:48):16,(85:36,91:50):12):25):15,((37:13,(((38:0,41:1):3,39:14):5,40:13):9):17,42:27):30):14):13,((((5:26,(11:19,((12:16,(13:5,15:36):11):14,14:13):10):9):12,((28:7,(32:9,33:14):5):16,(34:13,35:15):17):13):43,56:52):22,59:51):27):11,(((((((61:3,62:2):0,64:2):2,63:3):21,((65:6,(66:3,67:2):1):27,74:31):10):16,(((68:1,69:1):1,70:1):12,((71:1,72:0):2,73:0):21):16):28,(77:64,82:59):19):11,75:39):17):10,((43:1,44:1,45:5):33,(((((46:0,48:13):1,47:1):10,49:13):35,53:56):9,(54:0,55:0):45):15):14):11,76:51):15,60:68):14,57:38):15,58:61):14,81:61):16,((78:0,79:0):43,80:48):21):42,90:54):39,(87:0,88:1):9):6,(86:1,89:31):1);
tree PAUP_26 = [&U] (1:5,((((((((((((((((((((2:32,16:13):5,(22:18,23:11):17):16,(17:4,18:8):12):51,((29:1,31:17):2,30:3):38):19,(6:20,7:15):25):8,(24:36,((25:6,26:11):21,27:21):16):8):7,(((((3:17,9:14):15,8:34):5,((19:6,20:11):3,21:16):8):14,(4:14,10:19):24):20,52:57):10):14,(50:1,51:3):40):12,((36:47,((37:14,(((38:0,41:1):3,39:14):5,40:13):8):16,42:28):28):11,((83:34,84:48):17,(85:35,91:49):13):30):14):13,((((5:26,(11:19,((12:16,(13:5,15:36):11):14,14:13):10):9):12,((28:7,(32:9,33:14):5):16,(34:13,35:15):17):13):44,56:51):20,59:53):26):11,(((((((61:3,62:2):0,64:2):2,63:3):21,((65:6,(66:3,67:2):1):27,74:31):10):16,(((68:1,69:1):1,70:1):12,((71:1,72:0):2,73:0):21):16):28,(77:63,82:60):20):10,75:39):18):11,((43:1,44:1,45:5):33,((((46:0,47:2,48:13):10,49:12):36,53:56):9,(54:0,55:0):45):15):13):12,76:51):15,60:68):14,57:38):15,58:61):14,81:61):16,((78:0,79:0):43,80:48):21):42,90:54):39,(87:0,88:1):9):6,(86:1,89:31):1);
tree PAUP_27 = [&U] (1:5,((((((((((((((((((((2:32,16:13):5,(22:18,23:11):17):16,(17:4,18:8):12):51,((29:1,31:17):2,30:3):38):19,(6:20,7:15):25):8,(24:36,((25:6,26:11):21,27:21):16):8):7,(((((3:17,9:14):15,8:34):5,((19:6,20:11):3,21:16):8):14,(4:14,10:19):24):20,52:57):10):14,(50:1,51:3):40):12,((36:47,((37:14,(((38:0,41:1):3,39:14):5,40:13):8):16,42:28):28):11,((83:34,84:48):17,(85:35,91:49):13):30):14):13,((((5:26,(11:19,((12:16,(13:5,15:36):11):14,14:13):10):9):12,((28:7,(32:9,33:14):5):16,(34:13,35:15):17):13):44,56:51):20,59:53):26):11,(((((((61:3,62:2):0,64:2):2,63:3):21,((65:6,(66:3,67:2):1):27,74:31):10):16,(((68:1,69:1):1,70:1):12,((71:1,72:0):2,73:0):21):16):28,(77:63,82:60):20):10,75:39):18):11,((43:1,44:1,45:5):33,(((((46:0,47:2):1,48:13):9,49:12):36,53:56):9,(54:0,55:0):45):15):13):12,76:51):15,60:68):14,57:38):15,58:61):14,81:61):16,((78:0,79:0):43,80:48):21):42,90:54):39,(87:0,88:1):9):6,(86:1,89:31):1);
tree PAUP_28 = [&U] (1:5,((((((((((((((((((((2:32,16:13):5,(22:18,23:11):17):16,(17:4,18:8):12):51,((29:1,31:17):2,30:3):38):19,(6:20,7:15):25):8,(24:36,((25:6,26:11):21,27:21):16):8):7,(((((3:17,9:14):15,8:34):5,((19:6,20:11):3,21:16):8):14,(4:14,10:19):24):20,52:57):10):14,(50:1,51:3):40):12,((36:47,((37:14,(((38:0,41:1):3,39:14):5,40:13):8):16,42:28):28):11,((83:34,84:48):17,(85:35,91:49):13):30):14):13,((((5:26,(11:19,((12:16,(13:5,15:36):11):14,14:13):10):9):12,((28:7,(32:9,33:14):5):16,(34:13,35:15):17):13):44,56:51):20,59:53):26):11,((((((61:3,62:2,64:2):2,63:3):21,((65:6,(66:3,67:2):1):27,74:31):10):16,(((68:1,69:1):1,70:1):12,((71:1,72:0):2,73:0):21):16):28,(77:63,82:60):20):10,75:39):18):11,((43:1,44:1,45:5):33,(((((46:0,48:13):1,47:1):10,49:13):35,53:56):9,(54:0,55:0):45):15):13):12,76:51):15,60:68):14,57:38):15,58:61):14,81:61):16,((78:0,79:0):43,80:48):21):42,90:54):39,(87:0,88:1):9):6,(86:1,89:31):1);
tree PAUP_29 = [&U] (1:5,((((((((((((((((((((2:32,16:13):5,(22:18,23:11):17):16,(17:4,18:8):12):51,((29:1,31:17):2,30:3):38):19,(6:20,7:15):25):8,(24:36,((25:6,26:11):21,27:21):16):8):7,(((((3:17,9:14):15,8:34):5,((19:6,20:11):3,21:16):8):14,(4:14,10:19):24):20,52:57):10):14,(50:1,51:3):40):12,((36:47,((37:14,(((38:0,41:1):3,39:14):5,40:13):8):16,42:28):28):11,((83:34,84:48):17,(85:35,91:49):13):30):14):13,((((5:26,(11:19,((12:16,(13:5,15:36):11):14,14:13):10):9):12,((28:7,(32:9,33:14):5):16,(34:13,35:15):17):13):44,56:51):20,59:53):26):11,(((((((61:3,64:2):0,62:2):2,63:3):21,((65:6,(66:3,67:2):1):27,74:31):10):16,(((68:1,69:1):1,70:1):12,((71:1,72:0):2,73:0):21):16):28,(77:63,82:60):20):10,75:39):18):11,((43:1,44:1,45:5):33,(((((46:0,48:13):1,47:1):10,49:13):35,53:56):9,(54:0,55:0):45):15):13):12,76:51):15,60:68):14,57:38):15,58:61):14,81:61):16,((78:0,79:0):43,80:48):21):42,90:54):39,(87:0,88:1):9):6,(86:1,89:31):1);
tree PAUP_30 = [&U] (1:5,((((((((((((((((((((2:31,16:13):5,(22:19,23:11):17):16,(17:4,18:8):12):51,((29:1,31:17):2,30:3):37):20,(6:20,7:15):25):8,(24:36,((25:6,26:11):21,27:21):16):8):7,(((((3:17,9:14):15,8:34):5,((19:6,20:11):3,21:16):8):14,(4:14,10:19):24):20,52:57):10):14,(50:1,51:3):40):12,((36:47,((37:14,(((38:0,41:1):3,39:14):5,40:13):8):16,42:28):28):11,((83:34,84:48):17,(85:35,91:49):13):30):14):14,((((5:24,((11:21,14:13):7,(12:15,(13:5,15:35):12):12):13):13,((28:7,(32:9,33:14):5):20,(34:14,35:14):14):14):41,56:50):22,59:56):24):10,(((((((61:3,62:2):0,64:2):2,63:3):21,((65:6,(66:3,67:2):1):27,74:31):10):15,(((68:1,69:1):1,70:1):12,((71:1,72:0):2,73:0):22):16):28,(77:62,82:60):20):11,75:39):18):11,((43:1,44:1,45:5):33,(((((46:0,48:13):1,47:1):10,49:13):35,53:56):9,(54:0,55:0):45):15):13):12,76:51):15,60:68):14,57:38):14,58:62):14,81:62):15,((78:0,79:0):43,80:48):21):42,90:54):39,(87:0,88:1):9):6,(86:1,89:31):1);
tree PAUP_31 = [&U] (1:5,(((((((((((((((((((2:32,16:13):5,(22:18,23:11):17):16,(17:4,18:8):12):51,((29:1,31:17):2,30:3):38):19,(6:20,7:15):25):8,(24:36,((25:6,26:11):21,27:21):16):8):7,(((((3:17,9:14):15,8:34):5,((19:6,20:11):3,21:16):8):14,(4:14,10:19):24):20,52:57):10):14,(50:1,51:3):40):12,((36:47,((37:14,(((38:0,41:1):3,39:14):5,40:13):8):16,42:28):28):11,((83:34,84:48):17,(85:35,91:49):13):30):14):11,((((5:26,(11:19,((12:16,(13:5,15:36):11):14,14:13):10):9):12,((28:7,(32:9,33:14):5):16,(34:13,35:15):17):13):44,56:51):20,59:53):27):10,((((((61:3,62:2,64:2):2,63:3):21,((65:6,(66:3,67:2):1):27,74:31):10):15,(((68:1,69:1):1,70:1):11,((71:1,72:0):2,73:0):22):15):30,75:37):9,(77:60,82:63):23):20):11,((43:1,44:1,45:5):33,(((((46:0,48:13):1,47:1):10,49:13):35,53:56):8,(54:0,55:0):46):16):12):12,76:52):15,60:66):13,(57:38,58:62):16):12,81:62):17,((78:0,79:0):42,80:48):22):41,90:56):38,(87:0,88:1):9):6,(86:1,89:31):1);
tree PAUP_32 = [&U] (1:5,(((((((((((((((((((2:32,16:13):5,(22:18,23:11):17):16,(17:4,18:8):12):51,((29:1,31:17):2,30:3):38):19,(6:20,7:15):25):8,(24:36,((25:6,26:11):21,27:21):16):8):7,(((((3:17,9:14):15,8:34):5,((19:6,20:11):3,21:16):8):14,(4:14,10:19):24):20,52:57):10):14,(50:1,51:3):40):12,((36:47,((37:14,(((38:0,41:1):3,39:14):5,40:13):8):16,42:28):28):11,((83:34,84:48):17,(85:35,91:49):13):30):14):11,((((5:26,(11:19,((12:16,(13:5,15:36):11):14,14:13):10):9):12,((28:7,(32:9,33:14):5):16,(34:13,35:15):17):13):44,56:51):20,59:53):27):10,(((((((61:3,64:2):0,62:2):2,63:3):21,((65:6,(66:3,67:2):1):27,74:31):10):15,(((68:1,69:1):1,70:1):11,((71:1,72:0):2,73:0):22):15):30,75:37):9,(77:60,82:63):23):20):11,((43:1,44:1,45:5):33,(((((46:0,48:13):1,47:1):10,49:13):35,53:56):8,(54:0,55:0):46):16):12):12,76:52):15,60:66):13,(57:38,58:62):16):12,81:62):17,((78:0,79:0):42,80:48):22):41,90:56):38,(87:0,88:1):9):6,(86:1,89:31):1);
tree PAUP_33 = [&U] (1:5,(((((((((((((((((((2:33,16:13):5,(22:19,23:10):17):15,(17:4,18:8):12):51,((29:1,31:17):2,30:3):38):18,(6:20,7:15):26):8,(24:36,((25:6,26:11):21,27:21):16):9):6,(((((3:17,9:14):15,8:34):6,((19:6,20:11):3,21:16):7):14,(4:14,10:19):25):21,52:55):10):14,(50:1,51:3):40):13,((36:46,((83:34,84:48):16,(85:36,91:50):12):25):15,((37:13,(((38:0,41:1):3,39:14):5,40:13):9):17,42:27):30):14):11,((((5:26,(11:19,((12:16,(13:5,15:36):11):14,14:13):10):9):12,((28:7,(32:9,33:14):5):16,(34:13,35:15):17):13):43,56:52):22,59:51):28):10,(((((((61:3,62:2):0,64:2):2,63:3):21,((65:6,(66:3,67:2):1):27,74:31):10):15,(((68:1,69:1):1,70:1):11,((71:1,72:0):2,73:0):22):15):31,75:37):8,(77:61,82:62):22):20):10,((43:1,44:1,45:5):33,(((((46:0,48:13):1,47:1):10,49:13):35,53:56):8,(54:0,55:0):46):16):13):11,76:52):15,60:66):13,(57:38,58:62):16):12,81:62):17,((78:0,79:0):42,80:48):22):41,90:56):38,(87:0,88:1):9):6,(86:1,89:31):1);
tree PAUP_34 = [&U] (1:5,(((((((((((((((((((2:32,16:13):5,(22:18,23:11):17):16,(17:4,18:8):12):51,((29:1,31:17):2,30:3):38):19,(6:20,7:15):25):8,(24:36,((25:6,26:11):21,27:21):16):8):7,(((((3:17,9:14):15,8:34):5,((19:6,20:11):3,21:16):8):14,(4:14,10:19):24):20,52:57):10):14,(50:1,51:3):40):12,((36:47,((37:14,(((38:0,41:1):3,39:14):5,40:13):8):16,42:28):28):11,((83:34,84:48):17,(85:35,91:49):13):30):14):11,((((5:26,(11:19,((12:16,(13:5,15:36):11):14,14:13):10):9):12,((28:7,(32:9,33:14):5):16,(34:13,35:15):17):13):44,56:51):20,59:53):27):10,(((((((61:3,62:2):0,64:2):2,63:3):21,((65:6,(66:3,67:2):1):27,74:31):10):15,(((68:1,69:1):1,70:1):11,((71:1,72:0):2,73:0):22):15):30,75:37):9,(77:60,82:63):23):20):11,((43:1,44:1,45:5):33,((((46:0,47:2,48:13):10,49:12):36,53:56):8,(54:0,55:0):46):16):12):12,76:52):15,60:66):13,(57:38,58:62):16):12,81:62):17,((78:0,79:0):42,80:48):22):41,90:56):38,(87:0,88:1):9):6,(86:1,89:31):1);
tree PAUP_35 = [&U] (1:5,(((((((((((((((((((2:32,16:13):5,(22:18,23:11):17):16,(17:4,18:8):12):51,((29:1,31:17):2,30:3):38):19,(6:20,7:15):25):8,(24:36,((25:6,26:11):21,27:21):16):8):7,(((((3:17,9:14):15,8:34):5,((19:6,20:11):3,21:16):8):14,(4:14,10:19):24):20,52:57):10):14,(50:1,51:3):40):12,((36:47,((37:14,(((38:0,41:1):3,39:14):5,40:13):8):16,42:28):28):11,((83:34,84:48):17,(85:35,91:49):13):30):14):11,((((5:26,(11:19,((12:16,(13:5,15:36):11):14,14:13):10):9):12,((28:7,(32:9,33:14):5):16,(34:13,35:15):17):13):44,56:51):20,59:53):27):10,(((((((61:3,62:2):0,64:2):2,63:3):21,((65:6,(66:3,67:2):1):27,74:31):10):15,(((68:1,69:1):1,70:1):11,((71:1,72:0):2,73:0):22):15):30,75:37):9,(77:60,82:63):23):20):11,((43:1,44:1,45:5):33,(((((46:0,47:2):1,48:13):9,49:12):36,53:56):8,(54:0,55:0):46):16):12):12,76:52):15,60:66):13,(57:38,58:62):16):12,81:62):17,((78:0,79:0):42,80:48):22):41,90:56):38,(87:0,88:1):9):6,(86:1,89:31):1);
tree PAUP_36 = [&U] (1:5,(((((((((((((((((((2:31,16:13):5,(22:19,23:11):17):16,(17:4,18:8):12):51,((29:1,31:17):2,30:3):37):20,(6:20,7:15):25):8,(24:36,((25:6,26:11):21,27:21):16):8):7,(((((3:17,9:14):15,8:34):5,((19:6,20:11):3,21:16):8):14,(4:14,10:19):24):20,52:57):10):14,(50:1,51:3):40):12,((36:47,((37:14,(((38:0,41:1):3,39:14):5,40:13):8):16,42:28):28):11,((83:34,84:48):17,(85:35,91:49):13):30):14):12,((((5:24,((11:21,14:13):7,(12:15,(13:5,15:35):12):12):13):13,((28:7,(32:9,33:14):5):20,(34:14,35:14):14):14):41,56:50):22,59:56):25):9,(((((((61:3,62:2):0,64:2):2,63:3):21,((65:6,(66:3,67:2):1):27,74:31):10):14,(((68:1,69:1):1,70:1):11,((71:1,72:0):2,73:0):23):15):30,75:37):9,(77:59,82:63):23):21):11,((43:1,44:1,45:5):33,(((((46:0,48:13):1,47:1):10,49:13):35,53:56):8,(54:0,55:0):46):16):12):12,76:52):15,60:66):13,(57:38,58:62):16):12,81:62):17,((78:0,79:0):42,80:48):22):41,90:56):38,(87:0,88:1):9):6,(86:1,89:31):1);
tree PAUP_37 = [&U] (1:6,(((((((((((((((((((2:32,16:13):5,(22:18,23:11):17):16,(17:4,18:8):12):51,((29:1,31:17):2,30:3):38):19,(6:20,7:15):25):8,(24:36,((25:6,26:11):21,27:21):16):8):7,(((((3:17,9:14):15,8:34):5,((19:6,20:11):3,21:16):8):14,(4:14,10:19):24):20,52:57):10):14,(50:1,51:3):40):12,((36:47,((37:14,(((38:0,41:1):3,39:14):5,40:13):8):16,42:28):28):11,((83:34,84:48):17,(85:35,91:49):13):30):14):11,((((5:26,(11:19,((12:16,(13:5,15:36):11):14,14:13):10):9):12,((28:7,(32:9,33:14):5):16,(34:13,35:15):17):13):44,56:51):20,59:53):27):10,(((((((61:3,62:2):0,64:2):2,63:3):21,((65:6,(66:3,67:2):1):27,74:31):10):15,(((68:1,69:1):1,70:1):11,((71:1,72:0):2,73:0):22):15):30,75:37):9,(77:60,82:63):23):20):11,((43:1,44:1,45:5):33,(((((46:0,48:13):1,47:1):10,49:13):35,53:56):8,(54:0,55:0):46):16):12):12,76:52):15,60:66):13,(57:38,58:62):16):12,81:62):17,((78:0,79:0):42,80:48):22):41,90:56):39,(87:0,88:1):8):6,86:1,89:31);
tree PAUP_38 = [&U] (1:5,(((((((((((((((((((2:32,16:13):5,(22:18,23:11):17):16,(17:4,18:8):12):51,((29:1,31:17):2,30:3):38):19,(6:20,7:15):25):8,(24:36,((25:6,26:11):21,27:21):16):8):7,(((((3:17,9:14):15,8:34):5,((19:6,20:11):3,21:16):8):14,(4:14,10:19):24):20,52:57):10):14,(50:1,51:3):40):12,((36:47,((37:14,(((38:0,41:1):3,39:14):5,40:13):8):16,42:28):28):11,((83:34,84:48):17,(85:35,91:49):13):30):14):11,((((5:26,(11:19,((12:16,(13:5,15:36):11):14,14:13):10):9):12,((28:7,(32:9,33:14):5):16,(34:13,35:15):17):13):44,56:51):20,59:53):27):11,(((((((61:3,62:2,64:2):2,63:3):22,((65:6,(66:3,67:2):1):28,74:30):10):16,((68:1,69:1):1,70:1):13):10,((71:1,72:0):2,73:0):23):31,(77:62,82:63):16):11,75:41):18):10,((43:1,44:1,45:5):33,(((((46:0,48:13):1,47:1):10,49:13):35,53:56):8,(54:0,55:0):46):16):12):12,76:52):15,60:66):13,(57:38,58:62):16):12,81:62):17,((78:0,79:0):42,80:48):22):41,90:56):38,(87:0,88:1):9):6,(86:1,89:31):1);
tree PAUP_39 = [&U] (1:5,(((((((((((((((((((2:32,16:13):5,(22:18,23:11):17):16,(17:4,18:8):12):51,((29:1,31:17):2,30:3):38):19,(6:20,7:15):25):8,(24:36,((25:6,26:11):21,27:21):16):8):7,(((((3:17,9:14):15,8:34):5,((19:6,20:11):3,21:16):8):14,(4:14,10:19):24):20,52:57):10):14,(50:1,51:3):40):12,((36:47,((37:14,(((38:0,41:1):3,39:14):5,40:13):8):16,42:28):28):11,((83:34,84:48):17,(85:35,91:49):13):30):14):11,((((5:26,(11:19,((12:16,(13:5,15:36):11):14,14:13):10):9):12,((28:7,(32:9,33:14):5):16,(34:13,35:15):17):13):44,56:51):20,59:53):27):11,((((((((61:3,64:2):0,62:2):2,63:3):22,((65:6,(66:3,67:2):1):28,74:30):10):16,((68:1,69:1):1,70:1):13):10,((71:1,72:0):2,73:0):23):31,(77:62,82:63):16):11,75:41):18):10,((43:1,44:1,45:5):33,(((((46:0,48:13):1,47:1):10,49:13):35,53:56):8,(54:0,55:0):46):16):12):12,76:52):15,60:66):13,(57:38,58:62):16):12,81:62):17,((78:0,79:0):42,80:48):22):41,90:56):38,(87:0,88:1):9):6,(86:1,89:31):1);
tree PAUP_40 = [&U] (1:5,(((((((((((((((((((2:33,16:13):5,(22:19,23:10):17):15,(17:4,18:8):12):51,((29:1,31:17):2,30:3):38):18,(6:20,7:15):26):8,(24:36,((25:6,26:11):21,27:21):16):9):6,(((((3:17,9:14):15,8:34):6,((19:6,20:11):3,21:16):7):14,(4:14,10:19):25):21,52:55):10):14,(50:1,51:3):40):13,((36:46,((83:33,84:49):16,(85:36,91:51):12):24):15,((37:13,(((38:0,41:1):3,39:14):5,40:13):9):17,42:27):30):14):11,((((5:26,(11:19,((12:16,(13:5,15:36):11):14,14:13):10):9):12,((28:7,(32:9,33:14):5):16,(34:13,35:15):17):13):43,56:52):22,59:51):28):11,((((((((61:3,62:2):0,64:2):2,63:3):22,((65:6,(66:3,67:2):1):28,74:30):10):16,((68:1,69:1):1,70:1):13):10,((71:1,72:0):2,73:0):23):31,(77:63,82:62):15):12,75:41):17):9,((43:1,44:1,45:5):33,(((((46:0,48:13):1,47:1):10,49:13):35,53:56):8,(54:0,55:0):46):16):13):11,76:52):15,60:66):13,(57:38,58:62):16):12,81:62):17,((78:0,79:0):42,80:48):22):41,90:56):38,(87:0,88:1):9):6,(86:1,89:31):1);
tree PAUP_41 = [&U] (1:5,(((((((((((((((((((2:32,16:13):5,(22:18,23:11):17):16,(17:4,18:8):12):51,((29:1,31:17):2,30:3):38):19,(6:20,7:15):25):8,(24:36,((25:6,26:11):21,27:21):16):8):7,(((((3:17,9:14):15,8:34):5,((19:6,20:11):3,21:16):8):14,(4:14,10:19):24):20,52:57):10):14,(50:1,51:3):40):12,((36:47,((37:14,(((38:0,41:1):3,39:14):5,40:13):8):16,42:28):28):11,((83:34,84:48):17,(85:35,91:49):13):30):14):11,((((5:26,(11:19,((12:16,(13:5,15:36):11):14,14:13):10):9):12,((28:7,(32:9,33:14):5):16,(34:13,35:15):17):13):44,56:51):20,59:53):27):11,((((((((61:3,62:2):0,64:2):2,63:3):22,((65:6,(66:3,67:2):1):28,74:30):10):16,((68:1,69:1):1,70:1):13):10,((71:1,72:0):2,73:0):23):31,(77:62,82:63):16):11,75:41):18):10,((43:1,44:1,45:5):33,((((46:0,47:2,48:13):10,49:12):36,53:56):8,(54:0,55:0):46):16):12):12,76:52):15,60:66):13,(57:38,58:62):16):12,81:62):17,((78:0,79:0):42,80:48):22):41,90:56):38,(87:0,88:1):9):6,(86:1,89:31):1);
tree PAUP_42 = [&U] (1:5,(((((((((((((((((((2:32,16:13):5,(22:18,23:11):17):16,(17:4,18:8):12):51,((29:1,31:17):2,30:3):38):19,(6:20,7:15):25):8,(24:36,((25:6,26:11):21,27:21):16):8):7,(((((3:17,9:14):15,8:34):5,((19:6,20:11):3,21:16):8):14,(4:14,10:19):24):20,52:57):10):14,(50:1,51:3):40):12,((36:47,((37:14,(((38:0,41:1):3,39:14):5,40:13):8):16,42:28):28):11,((83:34,84:48):17,(85:35,91:49):13):30):14):11,((((5:26,(11:19,((12:16,(13:5,15:36):11):14,14:13):10):9):12,((28:7,(32:9,33:14):5):16,(34:13,35:15):17):13):44,56:51):20,59:53):27):11,((((((((61:3,62:2):0,64:2):2,63:3):22,((65:6,(66:3,67:2):1):28,74:30):10):16,((68:1,69:1):1,70:1):13):10,((71:1,72:0):2,73:0):23):31,(77:62,82:63):16):11,75:41):18):10,((43:1,44:1,45:5):33,(((((46:0,47:2):1,48:13):9,49:12):36,53:56):8,(54:0,55:0):46):16):12):12,76:52):15,60:66):13,(57:38,58:62):16):12,81:62):17,((78:0,79:0):42,80:48):22):41,90:56):38,(87:0,88:1):9):6,(86:1,89:31):1);
tree PAUP_43 = [&U] (1:5,(((((((((((((((((((2:31,16:13):5,(22:19,23:11):17):16,(17:4,18:8):12):51,((29:1,31:17):2,30:3):37):20,(6:20,7:15):25):8,(24:36,((25:6,26:11):21,27:21):16):8):7,(((((3:17,9:14):15,8:34):5,((19:6,20:11):3,21:16):8):14,(4:14,10:19):24):20,52:57):10):14,(50:1,51:3):40):12,((36:47,((37:14,(((38:0,41:1):3,39:14):5,40:13):8):16,42:28):28):11,((83:34,84:48):17,(85:35,91:49):13):30):14):12,((((5:24,((11:21,14:13):7,(12:15,(13:5,15:35):12):12):13):13,((28:7,(32:9,33:14):5):20,(34:14,35:14):14):14):41,56:50):22,59:56):25):10,((((((((61:3,62:2):0,64:2):2,63:3):22,((65:6,(66:3,67:2):1):28,74:30):10):15,((68:1,69:1):1,70:1):13):10,((71:1,72:0):2,73:0):24):31,(77:61,82:63):16):12,75:41):18):10,((43:1,44:1,45:5):33,(((((46:0,48:13):1,47:1):10,49:13):35,53:56):8,(54:0,55:0):46):16):12):12,76:52):15,60:66):13,(57:38,58:62):16):12,81:62):17,((78:0,79:0):42,80:48):22):41,90:56):38,(87:0,88:1):9):6,(86:1,89:31):1);
tree PAUP_44 = [&U] (1:6,(((((((((((((((((((2:32,16:13):5,(22:18,23:11):17):16,(17:4,18:8):12):51,((29:1,31:17):2,30:3):38):19,(6:20,7:15):25):8,(24:36,((25:6,26:11):21,27:21):16):8):7,(((((3:17,9:14):15,8:34):5,((19:6,20:11):3,21:16):8):14,(4:14,10:19):24):20,52:57):10):14,(50:1,51:3):40):12,((36:47,((37:14,(((38:0,41:1):3,39:14):5,40:13):8):16,42:28):28):11,((83:34,84:48):17,(85:35,91:49):13):30):14):11,((((5:26,(11:19,((12:16,(13:5,15:36):11):14,14:13):10):9):12,((28:7,(32:9,33:14):5):16,(34:13,35:15):17):13):44,56:51):20,59:53):27):11,((((((((61:3,62:2):0,64:2):2,63:3):22,((65:6,(66:3,67:2):1):28,74:30):10):16,((68:1,69:1):1,70:1):13):10,((71:1,72:0):2,73:0):23):31,(77:62,82:63):16):11,75:41):18):10,((43:1,44:1,45:5):33,(((((46:0,48:13):1,47:1):10,49:13):35,53:56):8,(54:0,55:0):46):16):12):12,76:52):15,60:66):13,(57:38,58:62):16):12,81:62):17,((78:0,79:0):42,80:48):22):41,90:56):39,(87:0,88:1):8):6,86:1,89:31);
tree PAUP_45 = [&U] (1:5,(((((((((((((((((((2:32,16:13):5,(22:20,23:10):17):15,(17:4,18:8):12):51,((29:1,31:17):2,30:3):37):19,(6:20,7:15):26):8,(24:36,((25:6,26:11):21,27:21):16):9):6,(((((3:17,9:14):15,8:34):6,((19:6,20:11):3,21:16):7):14,(4:14,10:19):25):21,52:55):10):14,(50:1,51:3):40):13,((36:46,((83:34,84:48):16,(85:36,91:50):12):25):15,((37:13,(((38:0,41:1):3,39:14):5,40:13):9):17,42:27):30):14):12,((((5:24,((11:21,14:13):7,(12:15,(13:5,15:35):12):12):13):13,((28:7,(32:9,33:14):5):20,(34:14,35:14):14):14):40,56:51):24,59:54):26):9,(((((((61:3,62:2):0,64:2):2,63:3):21,((65:6,(66:3,67:2):1):27,74:31):10):15,(((68:1,69:1):1,70:1):12,((71:1,72:0):2,73:0):22):16):28,(77:63,82:59):19):12,75:40):18):10,((43:1,44:1,45:5):33,(((((46:0,48:13):1,47:1):10,49:13):35,53:56):8,(54:0,55:0):46):16):13):11,76:52):15,60:66):13,(57:38,58:62):16):12,81:62):17,((78:0,79:0):42,80:48):22):41,90:56):38,(87:0,88:1):9):6,(86:1,89:31):1);
tree PAUP_46 = [&U] (1:5,(((((((((((((((((((2:33,16:13):5,(22:19,23:10):17):15,(17:4,18:8):12):51,((29:1,31:17):2,30:3):38):18,(6:20,7:15):26):8,(24:36,((25:6,26:11):21,27:21):16):9):6,(((((3:17,9:14):15,8:34):6,((19:6,20:11):3,21:16):7):14,(4:14,10:19):25):21,52:55):10):14,(50:1,51:3):40):13,((36:46,((83:34,84:48):16,(85:36,91:50):12):25):15,((37:13,(((38:0,41:1):3,39:14):5,40:13):9):17,42:27):30):14):11,((((5:26,(11:19,((12:16,(13:5,15:36):11):14,14:13):10):9):12,((28:7,(32:9,33:14):5):16,(34:13,35:15):17):13):43,56:52):22,59:51):28):10,(((((((61:3,62:2):0,64:2):2,63:3):21,((65:6,(66:3,67:2):1):27,74:31):10):16,(((68:1,69:1):1,70:1):12,((71:1,72:0):2,73:0):21):16):28,(77:64,82:59):19):11,75:40):18):10,((43:1,44:1,45:5):33,((((46:0,47:2,48:13):10,49:12):36,53:56):8,(54:0,55:0):46):16):13):11,76:52):15,60:66):13,(57:38,58:62):16):12,81:62):17,((78:0,79:0):42,80:48):22):41,90:56):38,(87:0,88:1):9):6,(86:1,89:31):1);
tree PAUP_47 = [&U] (1:5,(((((((((((((((((((2:33,16:13):5,(22:19,23:10):17):15,(17:4,18:8):12):51,((29:1,31:17):2,30:3):38):18,(6:20,7:15):26):8,(24:36,((25:6,26:11):21,27:21):16):9):6,(((((3:17,9:14):15,8:34):6,((19:6,20:11):3,21:16):7):14,(4:14,10:19):25):21,52:55):10):14,(50:1,51:3):40):13,((36:46,((83:34,84:48):16,(85:36,91:50):12):25):15,((37:13,(((38:0,41:1):3,39:14):5,40:13):9):17,42:27):30):14):11,((((5:26,(11:19,((12:16,(13:5,15:36):11):14,14:13):10):9):12,((28:7,(32:9,33:14):5):16,(34:13,35:15):17):13):43,56:52):22,59:51):28):10,(((((((61:3,62:2):0,64:2):2,63:3):21,((65:6,(66:3,67:2):1):27,74:31):10):16,(((68:1,69:1):1,70:1):12,((71:1,72:0):2,73:0):21):16):28,(77:64,82:59):19):11,75:40):18):10,((43:1,44:1,45:5):33,(((((46:0,47:2):1,48:13):9,49:12):36,53:56):8,(54:0,55:0):46):16):13):11,76:52):15,60:66):13,(57:38,58:62):16):12,81:62):17,((78:0,79:0):42,80:48):22):41,90:56):38,(87:0,88:1):9):6,(86:1,89:31):1);
tree PAUP_48 = [&U] (1:5,(((((((((((((((((((2:33,16:13):5,(22:19,23:10):17):15,(17:4,18:8):12):51,((29:1,31:17):2,30:3):38):18,(6:20,7:15):26):8,(24:36,((25:6,26:11):21,27:21):16):9):6,(((((3:17,9:14):15,8:34):6,((19:6,20:11):3,21:16):7):14,(4:14,10:19):25):21,52:55):10):14,(50:1,51:3):40):13,((36:46,((83:34,84:48):16,(85:36,91:50):12):25):15,((37:13,(((38:0,41:1):3,39:14):5,40:13):9):17,42:27):30):14):11,((((5:26,(11:19,((12:16,(13:5,15:36):11):14,14:13):10):9):12,((28:7,(32:9,33:14):5):16,(34:13,35:15):17):13):43,56:52):22,59:51):28):10,((((((61:3,62:2,64:2):2,63:3):21,((65:6,(66:3,67:2):1):27,74:31):10):16,(((68:1,69:1):1,70:1):12,((71:1,72:0):2,73:0):21):16):28,(77:64,82:59):19):11,75:40):18):10,((43:1,44:1,45:5):33,(((((46:0,48:13):1,47:1):10,49:13):35,53:56):8,(54:0,55:0):46):16):13):11,76:52):15,60:66):13,(57:38,58:62):16):12,81:62):17,((78:0,79:0):42,80:48):22):41,90:56):38,(87:0,88:1):9):6,(86:1,89:31):1);
tree PAUP_49 = [&U] (1:5,(((((((((((((((((((2:33,16:13):5,(22:19,23:10):17):15,(17:4,18:8):12):51,((29:1,31:17):2,30:3):38):18,(6:20,7:15):26):8,(24:36,((25:6,26:11):21,27:21):16):9):6,(((((3:17,9:14):15,8:34):6,((19:6,20:11):3,21:16):7):14,(4:14,10:19):25):21,52:55):10):14,(50:1,51:3):40):13,((36:46,((83:34,84:48):16,(85:36,91:50):12):25):15,((37:13,(((38:0,41:1):3,39:14):5,40:13):9):17,42:27):30):14):11,((((5:26,(11:19,((12:16,(13:5,15:36):11):14,14:13):10):9):12,((28:7,(32:9,33:14):5):16,(34:13,35:15):17):13):43,56:52):22,59:51):28):10,(((((((61:3,64:2):0,62:2):2,63:3):21,((65:6,(66:3,67:2):1):27,74:31):10):16,(((68:1,69:1):1,70:1):12,((71:1,72:0):2,73:0):21):16):28,(77:64,82:59):19):11,75:40):18):10,((43:1,44:1,45:5):33,(((((46:0,48:13):1,47:1):10,49:13):35,53:56):8,(54:0,55:0):46):16):13):11,76:52):15,60:66):13,(57:38,58:62):16):12,81:62):17,((78:0,79:0):42,80:48):22):41,90:56):38,(87:0,88:1):9):6,(86:1,89:31):1);
tree PAUP_50 = [&U] (1:6,(((((((((((((((((((2:33,16:13):5,(22:19,23:10):17):15,(17:4,18:8):12):51,((29:1,31:17):2,30:3):38):18,(6:20,7:15):26):8,(24:36,((25:6,26:11):21,27:21):16):9):6,(((((3:17,9:14):15,8:34):6,((19:6,20:11):3,21:16):7):14,(4:14,10:19):25):21,52:55):10):14,(50:1,51:3):40):13,((36:46,((83:34,84:48):16,(85:36,91:50):12):25):15,((37:13,(((38:0,41:1):3,39:14):5,40:13):9):17,42:27):30):14):11,((((5:26,(11:19,((12:16,(13:5,15:36):11):14,14:13):10):9):12,((28:7,(32:9,33:14):5):16,(34:13,35:15):17):13):43,56:52):22,59:51):28):10,(((((((61:3,62:2):0,64:2):2,63:3):21,((65:6,(66:3,67:2):1):27,74:31):10):16,(((68:1,69:1):1,70:1):12,((71:1,72:0):2,73:0):21):16):28,(77:64,82:59):19):11,75:40):18):10,((43:1,44:1,45:5):33,(((((46:0,48:13):1,47:1):10,49:13):35,53:56):8,(54:0,55:0):46):16):13):11,76:52):15,60:66):13,(57:38,58:62):16):12,81:62):17,((78:0,79:0):42,80:48):22):41,90:56):39,(87:0,88:1):8):6,86:1,89:31);
tree PAUP_51 = [&U] (1:5,(((((((((((((((((((2:32,16:13):5,(22:18,23:11):17):16,(17:4,18:8):12):51,((29:1,31:17):2,30:3):38):19,(6:20,7:15):25):8,(24:36,((25:6,26:11):21,27:21):16):8):7,(((((3:17,9:14):15,8:34):5,((19:6,20:11):3,21:16):8):14,(4:14,10:19):24):20,52:57):10):14,(50:1,51:3):40):12,((36:47,((37:14,(((38:0,41:1):3,39:14):5,40:13):8):16,42:28):28):11,((83:34,84:48):17,(85:35,91:49):13):30):14):11,((((5:26,(11:19,((12:16,(13:5,15:36):11):14,14:13):10):9):12,((28:7,(32:9,33:14):5):16,(34:13,35:15):17):13):44,56:51):20,59:53):27):10,((((((61:3,62:2,64:2):2,63:3):21,((65:6,(66:3,67:2):1):27,74:31):10):16,(((68:1,69:1):1,70:1):12,((71:1,72:0):2,73:0):21):16):28,(77:63,82:60):20):10,75:40):19):11,((43:1,44:1,45:5):33,(((((46:0,47:2):1,48:13):9,49:12):36,53:56):8,(54:0,55:0):46):16):12):12,76:52):15,60:66):13,(57:38,58:62):16):12,81:62):17,((78:0,79:0):42,80:48):22):41,90:56):38,(87:0,88:1):9):6,(86:1,89:31):1);
tree PAUP_52 = [&U] (1:5,(((((((((((((((((((2:32,16:13):5,(22:18,23:11):17):16,(17:4,18:8):12):51,((29:1,31:17):2,30:3):38):19,(6:20,7:15):25):8,(24:36,((25:6,26:11):21,27:21):16):8):7,(((((3:17,9:14):15,8:34):5,((19:6,20:11):3,21:16):8):14,(4:14,10:19):24):20,52:57):10):14,(50:1,51:3):40):12,((36:47,((37:14,(((38:0,41:1):3,39:14):5,40:13):8):16,42:28):28):11,((83:34,84:48):17,(85:35,91:49):13):30):14):11,((((5:26,(11:19,((12:16,(13:5,15:36):11):14,14:13):10):9):12,((28:7,(32:9,33:14):5):16,(34:13,35:15):17):13):44,56:51):20,59:53):27):10,(((((((61:3,64:2):0,62:2):2,63:3):21,((65:6,(66:3,67:2):1):27,74:31):10):16,(((68:1,69:1):1,70:1):12,((71:1,72:0):2,73:0):21):16):28,(77:63,82:60):20):10,75:40):19):11,((43:1,44:1,45:5):33,(((((46:0,47:2):1,48:13):9,49:12):36,53:56):8,(54:0,55:0):46):16):12):12,76:52):15,60:66):13,(57:38,58:62):16):12,81:62):17,((78:0,79:0):42,80:48):22):41,90:56):38,(87:0,88:1):9):6,(86:1,89:31):1);
tree PAUP_53 = [&U] (1:5,(((((((((((((((((((2:31,16:13):5,(22:19,23:11):17):16,(17:4,18:8):12):51,((29:1,31:17):2,30:3):37):20,(6:20,7:15):25):8,(24:36,((25:6,26:11):21,27:21):16):8):7,(((((3:17,9:14):15,8:34):5,((19:6,20:11):3,21:16):8):14,(4:14,10:19):24):20,52:57):10):14,(50:1,51:3):40):12,((36:47,((37:14,(((38:0,41:1):3,39:14):5,40:13):8):16,42:28):28):11,((83:34,84:48):17,(85:35,91:49):13):30):14):12,((((5:24,((11:21,14:13):7,(12:15,(13:5,15:35):12):12):13):13,((28:7,(32:9,33:14):5):20,(34:14,35:14):14):14):41,56:50):22,59:56):25):9,(((((((61:3,62:2):0,64:2):2,63:3):21,((65:6,(66:3,67:2):1):27,74:31):10):15,(((68:1,69:1):1,70:1):12,((71:1,72:0):2,73:0):22):16):28,(77:62,82:60):20):11,75:40):19):11,((43:1,44:1,45:5):33,(((((46:0,47:2):2,48:12):9,49:11):37,53:56):8,(54:0,55:0):46):16):12):12,76:52):15,60:66):13,(57:38,58:62):16):12,81:62):17,((78:0,79:0):42,80:48):22):41,90:56):38,(87:0,88:1):9):6,(86:1,89:31):1);
tree PAUP_54 = [&U] (1:6,(((((((((((((((((((2:32,16:13):5,(22:18,23:11):17):16,(17:4,18:8):12):51,((29:1,31:17):2,30:3):38):19,(6:20,7:15):25):8,(24:36,((25:6,26:11):21,27:21):16):8):7,(((((3:17,9:14):15,8:34):5,((19:6,20:11):3,21:16):8):14,(4:14,10:19):24):20,52:57):10):14,(50:1,51:3):40):12,((36:47,((37:14,(((38:0,41:1):3,39:14):5,40:13):8):16,42:28):28):11,((83:34,84:48):17,(85:35,91:49):13):30):14):11,((((5:26,(11:19,((12:16,(13:5,15:36):11):14,14:13):10):9):12,((28:7,(32:9,33:14):5):16,(34:13,35:15):17):13):44,56:51):20,59:53):27):10,(((((((61:3,62:2):0,64:2):2,63:3):21,((65:6,(66:3,67:2):1):27,74:31):10):16,(((68:1,69:1):1,70:1):12,((71:1,72:0):2,73:0):21):16):28,(77:63,82:60):20):10,75:40):19):11,((43:1,44:1,45:5):33,(((((46:0,47:2):1,48:13):9,49:12):36,53:56):8,(54:0,55:0):46):16):12):12,76:52):15,60:66):13,(57:38,58:62):16):12,81:62):17,((78:0,79:0):42,80:48):22):41,90:56):39,(87:0,88:1):8):6,86:1,89:31);
tree PAUP_55 = [&U] (1:5,(((((((((((((((((((2:32,16:13):5,(22:18,23:11):17):16,(17:4,18:8):12):51,((29:1,31:17):2,30:3):38):19,(6:20,7:15):25):8,(24:36,((25:6,26:11):21,27:21):16):8):7,(((((3:17,9:14):15,8:34):5,((19:6,20:11):3,21:16):8):14,(4:14,10:19):24):20,52:57):10):14,(50:1,51:3):40):12,((36:47,((37:14,(((38:0,41:1):3,39:14):5,40:13):8):16,42:28):28):11,((83:34,84:48):17,(85:35,91:49):13):30):14):11,((((5:26,(11:19,((12:16,(13:5,15:36):11):14,14:13):10):9):12,((28:7,(32:9,33:14):5):16,(34:13,35:15):17):13):44,56:51):20,59:53):27):10,(((((((61:3,64:2):0,62:2):2,63:3):21,((65:6,(66:3,67:2):1):27,74:31):10):16,(((68:1,69:1):1,70:1):12,((71:1,72:0):2,73:0):21):16):28,(77:63,82:60):20):10,75:40):19):11,((43:1,44:1,45:5):33,((((46:0,47:2,48:13):10,49:12):36,53:56):8,(54:0,55:0):46):16):12):12,76:52):15,60:66):13,(57:38,58:62):16):12,81:62):17,((78:0,79:0):42,80:48):22):41,90:56):38,(87:0,88:1):9):6,(86:1,89:31):1);
tree PAUP_56 = [&U] (1:5,(((((((((((((((((((2:31,16:13):5,(22:19,23:11):17):16,(17:4,18:8):12):51,((29:1,31:17):2,30:3):37):20,(6:20,7:15):25):8,(24:36,((25:6,26:11):21,27:21):16):8):7,(((((3:17,9:14):15,8:34):5,((19:6,20:11):3,21:16):8):14,(4:14,10:19):24):20,52:57):10):14,(50:1,51:3):40):12,((36:47,((37:14,(((38:0,41:1):3,39:14):5,40:13):8):16,42:28):28):11,((83:34,84:48):17,(85:35,91:49):13):30):14):12,((((5:24,((11:21,14:13):7,(12:15,(13:5,15:35):12):12):13):13,((28:7,(32:9,33:14):5):20,(34:14,35:14):14):14):41,56:50):22,59:56):25):9,(((((((61:3,64:2):0,62:2):2,63:3):21,((65:6,(66:3,67:2):1):27,74:31):10):15,(((68:1,69:1):1,70:1):12,((71:1,72:0):2,73:0):22):16):28,(77:62,82:60):20):11,75:40):19):11,((43:1,44:1,45:5):33,(((((46:0,48:13):1,47:1):10,49:13):35,53:56):8,(54:0,55:0):46):16):12):12,76:52):15,60:66):13,(57:38,58:62):16):12,81:62):17,((78:0,79:0):42,80:48):22):41,90:56):38,(87:0,88:1):9):6,(86:1,89:31):1);
tree PAUP_57 = [&U] (1:6,(((((((((((((((((((2:32,16:13):5,(22:18,23:11):17):16,(17:4,18:8):12):51,((29:1,31:17):2,30:3):38):19,(6:20,7:15):25):8,(24:36,((25:6,26:11):21,27:21):16):8):7,(((((3:17,9:14):15,8:34):5,((19:6,20:11):3,21:16):8):14,(4:14,10:19):24):20,52:57):10):14,(50:1,51:3):40):12,((36:47,((37:14,(((38:0,41:1):3,39:14):5,40:13):8):16,42:28):28):11,((83:34,84:48):17,(85:35,91:49):13):30):14):11,((((5:26,(11:19,((12:16,(13:5,15:36):11):14,14:13):10):9):12,((28:7,(32:9,33:14):5):16,(34:13,35:15):17):13):44,56:51):20,59:53):27):10,(((((((61:3,64:2):0,62:2):2,63:3):21,((65:6,(66:3,67:2):1):27,74:31):10):16,(((68:1,69:1):1,70:1):12,((71:1,72:0):2,73:0):21):16):28,(77:63,82:60):20):10,75:40):19):11,((43:1,44:1,45:5):33,(((((46:0,48:13):1,47:1):10,49:13):35,53:56):8,(54:0,55:0):46):16):12):12,76:52):15,60:66):13,(57:38,58:62):16):12,81:62):17,((78:0,79:0):42,80:48):22):41,90:56):39,(87:0,88:1):8):6,86:1,89:31);
tree PAUP_58 = [&U] (1:5,(((((((((((((((((((2:31,16:13):5,(22:19,23:11):17):16,(17:4,18:8):12):51,((29:1,31:17):2,30:3):37):20,(6:20,7:15):25):8,(24:36,((25:6,26:11):21,27:21):16):8):7,(((((3:17,9:14):15,8:34):5,((19:6,20:11):3,21:16):8):14,(4:14,10:19):24):20,52:57):10):14,(50:1,51:3):40):12,((36:47,((37:14,(((38:0,41:1):3,39:14):5,40:13):8):16,42:28):28):11,((83:34,84:48):17,(85:35,91:49):13):30):14):12,((((5:24,((11:21,14:13):7,(12:15,(13:5,15:35):12):12):13):13,((28:7,(32:9,33:14):5):20,(34:14,35:14):14):14):41,56:50):22,59:56):25):9,(((((((61:3,62:2):0,64:2):2,63:3):21,((65:6,(66:3,67:2):1):27,74:31):10):15,(((68:1,69:1):1,70:1):12,((71:1,72:0):2,73:0):22):16):28,(77:62,82:60):20):11,75:40):19):11,((43:1,44:1,45:5):33,((((46:0,47:2,48:13):10,49:12):36,53:56):8,(54:0,55:0):46):16):12):12,76:52):15,60:66):13,(57:38,58:62):16):12,81:62):17,((78:0,79:0):42,80:48):22):41,90:56):38,(87:0,88:1):9):6,(86:1,89:31):1);
tree PAUP_59 = [&U] (1:5,(((((((((((((((((((2:31,16:13):5,(22:19,23:11):17):16,(17:4,18:8):12):51,((29:1,31:17):2,30:3):37):20,(6:20,7:15):25):8,(24:36,((25:6,26:11):21,27:21):16):8):7,(((((3:17,9:14):15,8:34):5,((19:6,20:11):3,21:16):8):14,(4:14,10:19):24):20,52:57):10):14,(50:1,51:3):40):12,((36:47,((37:14,(((38:0,41:1):3,39:14):5,40:13):8):16,42:28):28):11,((83:34,84:48):17,(85:35,91:49):13):30):14):12,((((5:24,((11:21,14:13):7,(12:15,(13:5,15:35):12):12):13):13,((28:7,(32:9,33:14):5):20,(34:14,35:14):14):14):41,56:50):22,59:56):25):9,((((((61:3,62:2,64:2):2,63:3):21,((65:6,(66:3,67:2):1):27,74:31):10):15,(((68:1,69:1):1,70:1):12,((71:1,72:0):2,73:0):22):16):28,(77:62,82:60):20):11,75:40):19):11,((43:1,44:1,45:5):33,(((((46:0,48:13):1,47:1):10,49:13):35,53:56):8,(54:0,55:0):46):16):12):12,76:52):15,60:66):13,(57:38,58:62):16):12,81:62):17,((78:0,79:0):42,80:48):22):41,90:56):38,(87:0,88:1):9):6,(86:1,89:31):1);
tree PAUP_60 = [&U] (1:6,(((((((((((((((((((2:31,16:13):5,(22:19,23:11):17):16,(17:4,18:8):12):51,((29:1,31:17):2,30:3):37):20,(6:20,7:15):25):8,(24:36,((25:6,26:11):21,27:21):16):8):7,(((((3:17,9:14):15,8:34):5,((19:6,20:11):3,21:16):8):14,(4:14,10:19):24):20,52:57):10):14,(50:1,51:3):40):12,((36:47,((37:14,(((38:0,41:1):3,39:14):5,40:13):8):16,42:28):28):11,((83:34,84:48):17,(85:35,91:49):13):30):14):12,((((5:24,((11:21,14:13):7,(12:15,(13:5,15:35):12):12):13):13,((28:7,(32:9,33:14):5):20,(34:14,35:14):14):14):41,56:50):22,59:56):25):9,(((((((61:3,62:2):0,64:2):2,63:3):21,((65:6,(66:3,67:2):1):27,74:31):10):15,(((68:1,69:1):1,70:1):12,((71:1,72:0):2,73:0):22):16):28,(77:62,82:60):20):11,75:40):19):11,((43:1,44:1,45:5):33,(((((46:0,48:13):1,47:1):10,49:13):35,53:56):8,(54:0,55:0):46):16):12):12,76:52):15,60:66):13,(57:38,58:62):16):12,81:62):17,((78:0,79:0):42,80:48):22):41,90:56):39,(87:0,88:1):8):6,86:1,89:31);
tree PAUP_61 = [&U] (1:6,(((((((((((((((((((((2:32,16:13):5,(22:18,23:11):17):16,(17:4,18:8):12):51,((29:1,31:17):2,30:3):38):19,(6:20,7:15):25):8,(24:36,((25:6,26:11):21,27:21):16):8):7,(((((3:17,9:14):15,8:34):5,((19:6,20:11):3,21:16):8):14,(4:14,10:19):24):20,52:57):10):14,(50:1,51:3):40):12,((36:47,((37:14,(((38:0,41:1):3,39:14):5,40:13):8):16,42:28):28):11,((83:34,84:48):17,(85:35,91:49):13):30):14):13,((((5:26,(11:19,((12:16,(13:5,15:36):11):14,14:13):10):9):12,((28:7,(32:9,33:14):5):16,(34:13,35:15):17):13):44,56:51):20,59:53):26):11,(((((((61:3,62:2):0,64:2):2,63:3):21,((65:6,(66:3,67:2):1):27,74:31):10):15,(((68:1,69:1):1,70:1):11,((71:1,72:0):2,73:0):22):15):31,75:36):9,(77:59,82:64):23):18):11,((43:1,44:1,45:5):33,(((((46:0,48:13):1,47:1):10,49:13):35,53:56):9,(54:0,55:0):45):15):13):12,76:51):15,60:68):14,57:38):15,58:61):14,81:61):16,((78:0,79:0):43,80:48):21):42,90:54):39,(87:0,88:1):9):6,89:30):1,86:1);
tree PAUP_62 = [&U] (1:6,(((((((((((((((((((((2:32,16:13):5,(22:18,23:11):17):16,(17:4,18:8):12):51,((29:1,31:17):2,30:3):38):19,(6:20,7:15):25):8,(24:36,((25:6,26:11):21,27:21):16):8):7,(((((3:17,9:14):15,8:34):5,((19:6,20:11):3,21:16):8):14,(4:14,10:19):24):20,52:57):10):14,(50:1,51:3):40):12,((36:47,((37:14,(((38:0,41:1):3,39:14):5,40:13):8):16,42:28):28):11,((83:34,84:48):17,(85:35,91:49):13):30):14):13,((((5:26,(11:19,((12:16,(13:5,15:36):11):14,14:13):10):9):12,((28:7,(32:9,33:14):5):16,(34:13,35:15):17):13):44,56:51):20,59:53):26):12,((((((((61:3,62:2):0,64:2):2,63:3):22,((65:6,(66:3,67:2):1):28,74:30):10):16,((68:1,69:1):1,70:1):13):10,((71:1,72:0):2,73:0):23):31,(77:62,82:63):16):11,75:40):17):10,((43:1,44:1,45:5):33,(((((46:0,48:13):1,47:1):10,49:13):35,53:56):9,(54:0,55:0):45):15):13):12,76:51):15,60:68):14,57:38):15,58:61):14,81:61):16,((78:0,79:0):43,80:48):21):42,90:54):39,(87:0,88:1):9):6,89:30):1,86:1);
tree PAUP_63 = [&U] (1:6,(((((((((((((((((((((2:33,16:13):5,(22:19,23:10):17):15,(17:4,18:8):12):51,((29:1,31:17):2,30:3):38):18,(6:20,7:15):26):8,(24:36,((25:6,26:11):21,27:21):16):9):6,(((((3:17,9:14):15,8:34):6,((19:6,20:11):3,21:16):7):14,(4:14,10:19):25):21,52:55):10):14,(50:1,51:3):40):13,((36:46,((83:34,84:48):16,(85:36,91:50):12):25):15,((37:13,(((38:0,41:1):3,39:14):5,40:13):9):17,42:27):30):14):13,((((5:26,(11:19,((12:16,(13:5,15:36):11):14,14:13):10):9):12,((28:7,(32:9,33:14):5):16,(34:13,35:15):17):13):43,56:52):22,59:51):27):11,(((((((61:3,62:2):0,64:2):2,63:3):21,((65:6,(66:3,67:2):1):27,74:31):10):16,(((68:1,69:1):1,70:1):12,((71:1,72:0):2,73:0):21):16):28,(77:64,82:59):19):11,75:39):17):10,((43:1,44:1,45:5):33,(((((46:0,48:13):1,47:1):10,49:13):35,53:56):9,(54:0,55:0):45):15):14):11,76:51):15,60:68):14,57:38):15,58:61):14,81:61):16,((78:0,79:0):43,80:48):21):42,90:54):39,(87:0,88:1):9):6,89:30):1,86:1);
tree PAUP_64 = [&U] (1:6,(((((((((((((((((((((2:32,16:13):5,(22:18,23:11):17):16,(17:4,18:8):12):51,((29:1,31:17):2,30:3):38):19,(6:20,7:15):25):8,(24:36,((25:6,26:11):21,27:21):16):8):7,(((((3:17,9:14):15,8:34):5,((19:6,20:11):3,21:16):8):14,(4:14,10:19):24):20,52:57):10):14,(50:1,51:3):40):12,((36:47,((37:14,(((38:0,41:1):3,39:14):5,40:13):8):16,42:28):28):11,((83:34,84:48):17,(85:35,91:49):13):30):14):13,((((5:26,(11:19,((12:16,(13:5,15:36):11):14,14:13):10):9):12,((28:7,(32:9,33:14):5):16,(34:13,35:15):17):13):44,56:51):20,59:53):26):11,(((((((61:3,62:2):0,64:2):2,63:3):21,((65:6,(66:3,67:2):1):27,74:31):10):16,(((68:1,69:1):1,70:1):12,((71:1,72:0):2,73:0):21):16):28,(77:63,82:60):20):10,75:39):18):11,((43:1,44:1,45:5):33,((((46:0,47:2,48:13):10,49:12):36,53:56):9,(54:0,55:0):45):15):13):12,76:51):15,60:68):14,57:38):15,58:61):14,81:61):16,((78:0,79:0):43,80:48):21):42,90:54):39,(87:0,88:1):9):6,89:30):1,86:1);
tree PAUP_65 = [&U] (1:6,(((((((((((((((((((((2:32,16:13):5,(22:18,23:11):17):16,(17:4,18:8):12):51,((29:1,31:17):2,30:3):38):19,(6:20,7:15):25):8,(24:36,((25:6,26:11):21,27:21):16):8):7,(((((3:17,9:14):15,8:34):5,((19:6,20:11):3,21:16):8):14,(4:14,10:19):24):20,52:57):10):14,(50:1,51:3):40):12,((36:47,((37:14,(((38:0,41:1):3,39:14):5,40:13):8):16,42:28):28):11,((83:34,84:48):17,(85:35,91:49):13):30):14):13,((((5:26,(11:19,((12:16,(13:5,15:36):11):14,14:13):10):9):12,((28:7,(32:9,33:14):5):16,(34:13,35:15):17):13):44,56:51):20,59:53):26):11,(((((((61:3,62:2):0,64:2):2,63:3):21,((65:6,(66:3,67:2):1):27,74:31):10):16,(((68:1,69:1):1,70:1):12,((71:1,72:0):2,73:0):21):16):28,(77:63,82:60):20):10,75:39):18):11,((43:1,44:1,45:5):33,(((((46:0,47:2):1,48:13):9,49:12):36,53:56):9,(54:0,55:0):45):15):13):12,76:51):15,60:68):14,57:38):15,58:61):14,81:61):16,((78:0,79:0):43,80:48):21):42,90:54):39,(87:0,88:1):9):6,89:30):1,86:1);
tree PAUP_66 = [&U] (1:6,(((((((((((((((((((((2:32,16:13):5,(22:18,23:11):17):16,(17:4,18:8):12):51,((29:1,31:17):2,30:3):38):19,(6:20,7:15):25):8,(24:36,((25:6,26:11):21,27:21):16):8):7,(((((3:17,9:14):15,8:34):5,((19:6,20:11):3,21:16):8):14,(4:14,10:19):24):20,52:57):10):14,(50:1,51:3):40):12,((36:47,((37:14,(((38:0,41:1):3,39:14):5,40:13):8):16,42:28):28):11,((83:34,84:48):17,(85:35,91:49):13):30):14):13,((((5:26,(11:19,((12:16,(13:5,15:36):11):14,14:13):10):9):12,((28:7,(32:9,33:14):5):16,(34:13,35:15):17):13):44,56:51):20,59:53):26):11,((((((61:3,62:2,64:2):2,63:3):21,((65:6,(66:3,67:2):1):27,74:31):10):16,(((68:1,69:1):1,70:1):12,((71:1,72:0):2,73:0):21):16):28,(77:63,82:60):20):10,75:39):18):11,((43:1,44:1,45:5):33,(((((46:0,48:13):1,47:1):10,49:13):35,53:56):9,(54:0,55:0):45):15):13):12,76:51):15,60:68):14,57:38):15,58:61):14,81:61):16,((78:0,79:0):43,80:48):21):42,90:54):39,(87:0,88:1):9):6,89:30):1,86:1);
tree PAUP_67 = [&U] (1:6,(((((((((((((((((((((2:32,16:13):5,(22:18,23:11):17):16,(17:4,18:8):12):51,((29:1,31:17):2,30:3):38):19,(6:20,7:15):25):8,(24:36,((25:6,26:11):21,27:21):16):8):7,(((((3:17,9:14):15,8:34):5,((19:6,20:11):3,21:16):8):14,(4:14,10:19):24):20,52:57):10):14,(50:1,51:3):40):12,((36:47,((37:14,(((38:0,41:1):3,39:14):5,40:13):8):16,42:28):28):11,((83:34,84:48):17,(85:35,91:49):13):30):14):13,((((5:26,(11:19,((12:16,(13:5,15:36):11):14,14:13):10):9):12,((28:7,(32:9,33:14):5):16,(34:13,35:15):17):13):44,56:51):20,59:53):26):11,(((((((61:3,64:2):0,62:2):2,63:3):21,((65:6,(66:3,67:2):1):27,74:31):10):16,(((68:1,69:1):1,70:1):12,((71:1,72:0):2,73:0):21):16):28,(77:63,82:60):20):10,75:39):18):11,((43:1,44:1,45:5):33,(((((46:0,48:13):1,47:1):10,49:13):35,53:56):9,(54:0,55:0):45):15):13):12,76:51):15,60:68):14,57:38):15,58:61):14,81:61):16,((78:0,79:0):43,80:48):21):42,90:54):39,(87:0,88:1):9):6,89:30):1,86:1);
tree PAUP_68 = [&U] (1:6,(((((((((((((((((((((2:31,16:13):5,(22:19,23:11):17):16,(17:4,18:8):12):51,((29:1,31:17):2,30:3):37):20,(6:20,7:15):25):8,(24:36,((25:6,26:11):21,27:21):16):8):7,(((((3:17,9:14):15,8:34):5,((19:6,20:11):3,21:16):8):14,(4:14,10:19):24):20,52:57):10):14,(50:1,51:3):40):12,((36:47,((37:14,(((38:0,41:1):3,39:14):5,40:13):8):16,42:28):28):11,((83:34,84:48):17,(85:35,91:49):13):30):14):14,((((5:24,((11:21,14:13):7,(12:15,(13:5,15:35):12):12):13):13,((28:7,(32:9,33:14):5):20,(34:14,35:14):14):14):41,56:50):22,59:56):24):10,(((((((61:3,62:2):0,64:2):2,63:3):21,((65:6,(66:3,67:2):1):27,74:31):10):15,(((68:1,69:1):1,70:1):12,((71:1,72:0):2,73:0):22):16):28,(77:62,82:60):20):11,75:39):18):11,((43:1,44:1,45:5):33,(((((46:0,48:13):1,47:1):10,49:13):35,53:56):9,(54:0,55:0):45):15):13):12,76:51):15,60:68):14,57:38):14,58:62):14,81:62):15,((78:0,79:0):43,80:48):21):42,90:54):39,(87:0,88:1):9):6,89:30):1,86:1);
tree PAUP_69 = [&U] (1:6,((((((((((((((((((((2:32,16:13):5,(22:18,23:11):17):16,(17:4,18:8):12):51,((29:1,31:17):2,30:3):38):19,(6:20,7:15):25):8,(24:36,((25:6,26:11):21,27:21):16):8):7,(((((3:17,9:14):15,8:34):5,((19:6,20:11):3,21:16):8):14,(4:14,10:19):24):20,52:57):10):14,(50:1,51:3):40):12,((36:47,((37:14,(((38:0,41:1):3,39:14):5,40:13):8):16,42:28):28):11,((83:34,84:48):17,(85:35,91:49):13):30):14):11,((((5:26,(11:19,((12:16,(13:5,15:36):11):14,14:13):10):9):12,((28:7,(32:9,33:14):5):16,(34:13,35:15):17):13):44,56:51):20,59:53):27):10,((((((61:3,62:2,64:2):2,63:3):21,((65:6,(66:3,67:2):1):27,74:31):10):15,(((68:1,69:1):1,70:1):11,((71:1,72:0):2,73:0):22):15):30,75:37):9,(77:60,82:63):23):20):11,((43:1,44:1,45:5):33,(((((46:0,48:13):1,47:1):10,49:13):35,53:56):8,(54:0,55:0):46):16):12):12,76:52):15,60:66):13,(57:38,58:62):16):12,81:62):17,((78:0,79:0):42,80:48):22):41,90:56):38,(87:0,88:1):9):6,89:30):1,86:1);
tree PAUP_70 = [&U] (1:6,((((((((((((((((((((2:32,16:13):5,(22:18,23:11):17):16,(17:4,18:8):12):51,((29:1,31:17):2,30:3):38):19,(6:20,7:15):25):8,(24:36,((25:6,26:11):21,27:21):16):8):7,(((((3:17,9:14):15,8:34):5,((19:6,20:11):3,21:16):8):14,(4:14,10:19):24):20,52:57):10):14,(50:1,51:3):40):12,((36:47,((37:14,(((38:0,41:1):3,39:14):5,40:13):8):16,42:28):28):11,((83:34,84:48):17,(85:35,91:49):13):30):14):11,((((5:26,(11:19,((12:16,(13:5,15:36):11):14,14:13):10):9):12,((28:7,(32:9,33:14):5):16,(34:13,35:15):17):13):44,56:51):20,59:53):27):10,(((((((61:3,64:2):0,62:2):2,63:3):21,((65:6,(66:3,67:2):1):27,74:31):10):15,(((68:1,69:1):1,70:1):11,((71:1,72:0):2,73:0):22):15):30,75:37):9,(77:60,82:63):23):20):11,((43:1,44:1,45:5):33,(((((46:0,48:13):1,47:1):10,49:13):35,53:56):8,(54:0,55:0):46):16):12):12,76:52):15,60:66):13,(57:38,58:62):16):12,81:62):17,((78:0,79:0):42,80:48):22):41,90:56):38,(87:0,88:1):9):6,89:30):1,86:1);
tree PAUP_71 = [&U] (1:6,((((((((((((((((((((2:33,16:13):5,(22:19,23:10):17):15,(17:4,18:8):12):51,((29:1,31:17):2,30:3):38):18,(6:20,7:15):26):8,(24:36,((25:6,26:11):21,27:21):16):9):6,(((((3:17,9:14):15,8:34):6,((19:6,20:11):3,21:16):7):14,(4:14,10:19):25):21,52:55):10):14,(50:1,51:3):40):13,((36:46,((83:34,84:48):16,(85:36,91:50):12):25):15,((37:13,(((38:0,41:1):3,39:14):5,40:13):9):17,42:27):30):14):11,((((5:26,(11:19,((12:16,(13:5,15:36):11):14,14:13):10):9):12,((28:7,(32:9,33:14):5):16,(34:13,35:15):17):13):43,56:52):22,59:51):28):10,(((((((61:3,62:2):0,64:2):2,63:3):21,((65:6,(66:3,67:2):1):27,74:31):10):15,(((68:1,69:1):1,70:1):11,((71:1,72:0):2,73:0):22):15):31,75:37):8,(77:61,82:62):22):20):10,((43:1,44:1,45:5):33,(((((46:0,48:13):1,47:1):10,49:13):35,53:56):8,(54:0,55:0):46):16):13):11,76:52):15,60:66):13,(57:38,58:62):16):12,81:62):17,((78:0,79:0):42,80:48):22):41,90:56):38,(87:0,88:1):9):6,89:30):1,86:1);
tree PAUP_72 = [&U] (1:6,((((((((((((((((((((2:32,16:13):5,(22:18,23:11):17):16,(17:4,18:8):12):51,((29:1,31:17):2,30:3):38):19,(6:20,7:15):25):8,(24:36,((25:6,26:11):21,27:21):16):8):7,(((((3:17,9:14):15,8:34):5,((19:6,20:11):3,21:16):8):14,(4:14,10:19):24):20,52:57):10):14,(50:1,51:3):40):12,((36:47,((37:14,(((38:0,41:1):3,39:14):5,40:13):8):16,42:28):28):11,((83:34,84:48):17,(85:35,91:49):13):30):14):11,((((5:26,(11:19,((12:16,(13:5,15:36):11):14,14:13):10):9):12,((28:7,(32:9,33:14):5):16,(34:13,35:15):17):13):44,56:51):20,59:53):27):10,(((((((61:3,62:2):0,64:2):2,63:3):21,((65:6,(66:3,67:2):1):27,74:31):10):15,(((68:1,69:1):1,70:1):11,((71:1,72:0):2,73:0):22):15):30,75:37):9,(77:60,82:63):23):20):11,((43:1,44:1,45:5):33,((((46:0,47:2,48:13):10,49:12):36,53:56):8,(54:0,55:0):46):16):12):12,76:52):15,60:66):13,(57:38,58:62):16):12,81:62):17,((78:0,79:0):42,80:48):22):41,90:56):38,(87:0,88:1):9):6,89:30):1,86:1);
tree PAUP_73 = [&U] (1:6,((((((((((((((((((((2:32,16:13):5,(22:18,23:11):17):16,(17:4,18:8):12):51,((29:1,31:17):2,30:3):38):19,(6:20,7:15):25):8,(24:36,((25:6,26:11):21,27:21):16):8):7,(((((3:17,9:14):15,8:34):5,((19:6,20:11):3,21:16):8):14,(4:14,10:19):24):20,52:57):10):14,(50:1,51:3):40):12,((36:47,((37:14,(((38:0,41:1):3,39:14):5,40:13):8):16,42:28):28):11,((83:34,84:48):17,(85:35,91:49):13):30):14):11,((((5:26,(11:19,((12:16,(13:5,15:36):11):14,14:13):10):9):12,((28:7,(32:9,33:14):5):16,(34:13,35:15):17):13):44,56:51):20,59:53):27):10,(((((((61:3,62:2):0,64:2):2,63:3):21,((65:6,(66:3,67:2):1):27,74:31):10):15,(((68:1,69:1):1,70:1):11,((71:1,72:0):2,73:0):22):15):30,75:37):9,(77:60,82:63):23):20):11,((43:1,44:1,45:5):33,(((((46:0,47:2):1,48:13):9,49:12):36,53:56):8,(54:0,55:0):46):16):12):12,76:52):15,60:66):13,(57:38,58:62):16):12,81:62):17,((78:0,79:0):42,80:48):22):41,90:56):38,(87:0,88:1):9):6,89:30):1,86:1);
tree PAUP_74 = [&U] (1:6,((((((((((((((((((((2:31,16:13):5,(22:19,23:11):17):16,(17:4,18:8):12):51,((29:1,31:17):2,30:3):37):20,(6:20,7:15):25):8,(24:36,((25:6,26:11):21,27:21):16):8):7,(((((3:17,9:14):15,8:34):5,((19:6,20:11):3,21:16):8):14,(4:14,10:19):24):20,52:57):10):14,(50:1,51:3):40):12,((36:47,((37:14,(((38:0,41:1):3,39:14):5,40:13):8):16,42:28):28):11,((83:34,84:48):17,(85:35,91:49):13):30):14):12,((((5:24,((11:21,14:13):7,(12:15,(13:5,15:35):12):12):13):13,((28:7,(32:9,33:14):5):20,(34:14,35:14):14):14):41,56:50):22,59:56):25):9,(((((((61:3,62:2):0,64:2):2,63:3):21,((65:6,(66:3,67:2):1):27,74:31):10):14,(((68:1,69:1):1,70:1):11,((71:1,72:0):2,73:0):23):15):30,75:37):9,(77:59,82:63):23):21):11,((43:1,44:1,45:5):33,(((((46:0,48:13):1,47:1):10,49:13):35,53:56):8,(54:0,55:0):46):16):12):12,76:52):15,60:66):13,(57:38,58:62):16):12,81:62):17,((78:0,79:0):42,80:48):22):41,90:56):38,(87:0,88:1):9):6,89:30):1,86:1);
tree PAUP_75 = [&U] (1:6,((((((((((((((((((((2:32,16:13):5,(22:18,23:11):17):16,(17:4,18:8):12):51,((29:1,31:17):2,30:3):38):19,(6:20,7:15):25):8,(24:36,((25:6,26:11):21,27:21):16):8):7,(((((3:17,9:14):15,8:34):5,((19:6,20:11):3,21:16):8):14,(4:14,10:19):24):20,52:57):10):14,(50:1,51:3):40):12,((36:47,((37:14,(((38:0,41:1):3,39:14):5,40:13):8):16,42:28):28):11,((83:34,84:48):17,(85:35,91:49):13):30):14):11,((((5:26,(11:19,((12:16,(13:5,15:36):11):14,14:13):10):9):12,((28:7,(32:9,33:14):5):16,(34:13,35:15):17):13):44,56:51):20,59:53):27):11,(((((((61:3,62:2,64:2):2,63:3):22,((65:6,(66:3,67:2):1):28,74:30):10):16,((68:1,69:1):1,70:1):13):10,((71:1,72:0):2,73:0):23):31,(77:62,82:63):16):11,75:41):18):10,((43:1,44:1,45:5):33,(((((46:0,48:13):1,47:1):10,49:13):35,53:56):8,(54:0,55:0):46):16):12):12,76:52):15,60:66):13,(57:38,58:62):16):12,81:62):17,((78:0,79:0):42,80:48):22):41,90:56):38,(87:0,88:1):9):6,89:30):1,86:1);
tree PAUP_76 = [&U] (1:6,((((((((((((((((((((2:32,16:13):5,(22:18,23:11):17):16,(17:4,18:8):12):51,((29:1,31:17):2,30:3):38):19,(6:20,7:15):25):8,(24:36,((25:6,26:11):21,27:21):16):8):7,(((((3:17,9:14):15,8:34):5,((19:6,20:11):3,21:16):8):14,(4:14,10:19):24):20,52:57):10):14,(50:1,51:3):40):12,((36:47,((37:14,(((38:0,41:1):3,39:14):5,40:13):8):16,42:28):28):11,((83:34,84:48):17,(85:35,91:49):13):30):14):11,((((5:26,(11:19,((12:16,(13:5,15:36):11):14,14:13):10):9):12,((28:7,(32:9,33:14):5):16,(34:13,35:15):17):13):44,56:51):20,59:53):27):11,((((((((61:3,64:2):0,62:2):2,63:3):22,((65:6,(66:3,67:2):1):28,74:30):10):16,((68:1,69:1):1,70:1):13):10,((71:1,72:0):2,73:0):23):31,(77:62,82:63):16):11,75:41):18):10,((43:1,44:1,45:5):33,(((((46:0,48:13):1,47:1):10,49:13):35,53:56):8,(54:0,55:0):46):16):12):12,76:52):15,60:66):13,(57:38,58:62):16):12,81:62):17,((78:0,79:0):42,80:48):22):41,90:56):38,(87:0,88:1):9):6,89:30):1,86:1);
tree PAUP_77 = [&U] (1:6,((((((((((((((((((((2:33,16:13):5,(22:19,23:10):17):15,(17:4,18:8):12):51,((29:1,31:17):2,30:3):38):18,(6:20,7:15):26):8,(24:36,((25:6,26:11):21,27:21):16):9):6,(((((3:17,9:14):15,8:34):6,((19:6,20:11):3,21:16):7):14,(4:14,10:19):25):21,52:55):10):14,(50:1,51:3):40):13,((36:46,((83:33,84:49):16,(85:36,91:51):12):24):15,((37:13,(((38:0,41:1):3,39:14):5,40:13):9):17,42:27):30):14):11,((((5:26,(11:19,((12:16,(13:5,15:36):11):14,14:13):10):9):12,((28:7,(32:9,33:14):5):16,(34:13,35:15):17):13):43,56:52):22,59:51):28):11,((((((((61:3,62:2):0,64:2):2,63:3):22,((65:6,(66:3,67:2):1):28,74:30):10):16,((68:1,69:1):1,70:1):13):10,((71:1,72:0):2,73:0):23):31,(77:63,82:62):15):12,75:41):17):9,((43:1,44:1,45:5):33,(((((46:0,48:13):1,47:1):10,49:13):35,53:56):8,(54:0,55:0):46):16):13):11,76:52):15,60:66):13,(57:38,58:62):16):12,81:62):17,((78:0,79:0):42,80:48):22):41,90:56):38,(87:0,88:1):9):6,89:30):1,86:1);
tree PAUP_78 = [&U] (1:6,((((((((((((((((((((2:32,16:13):5,(22:18,23:11):17):16,(17:4,18:8):12):51,((29:1,31:17):2,30:3):38):19,(6:20,7:15):25):8,(24:36,((25:6,26:11):21,27:21):16):8):7,(((((3:17,9:14):15,8:34):5,((19:6,20:11):3,21:16):8):14,(4:14,10:19):24):20,52:57):10):14,(50:1,51:3):40):12,((36:47,((37:14,(((38:0,41:1):3,39:14):5,40:13):8):16,42:28):28):11,((83:34,84:48):17,(85:35,91:49):13):30):14):11,((((5:26,(11:19,((12:16,(13:5,15:36):11):14,14:13):10):9):12,((28:7,(32:9,33:14):5):16,(34:13,35:15):17):13):44,56:51):20,59:53):27):11,((((((((61:3,62:2):0,64:2):2,63:3):22,((65:6,(66:3,67:2):1):28,74:30):10):16,((68:1,69:1):1,70:1):13):10,((71:1,72:0):2,73:0):23):31,(77:62,82:63):16):11,75:41):18):10,((43:1,44:1,45:5):33,((((46:0,47:2,48:13):10,49:12):36,53:56):8,(54:0,55:0):46):16):12):12,76:52):15,60:66):13,(57:38,58:62):16):12,81:62):17,((78:0,79:0):42,80:48):22):41,90:56):38,(87:0,88:1):9):6,89:30):1,86:1);
tree PAUP_79 = [&U] (1:6,((((((((((((((((((((2:32,16:13):5,(22:18,23:11):17):16,(17:4,18:8):12):51,((29:1,31:17):2,30:3):38):19,(6:20,7:15):25):8,(24:36,((25:6,26:11):21,27:21):16):8):7,(((((3:17,9:14):15,8:34):5,((19:6,20:11):3,21:16):8):14,(4:14,10:19):24):20,52:57):10):14,(50:1,51:3):40):12,((36:47,((37:14,(((38:0,41:1):3,39:14):5,40:13):8):16,42:28):28):11,((83:34,84:48):17,(85:35,91:49):13):30):14):11,((((5:26,(11:19,((12:16,(13:5,15:36):11):14,14:13):10):9):12,((28:7,(32:9,33:14):5):16,(34:13,35:15):17):13):44,56:51):20,59:53):27):11,((((((((61:3,62:2):0,64:2):2,63:3):22,((65:6,(66:3,67:2):1):28,74:30):10):16,((68:1,69:1):1,70:1):13):10,((71:1,72:0):2,73:0):23):31,(77:62,82:63):16):11,75:41):18):10,((43:1,44:1,45:5):33,(((((46:0,47:2):1,48:13):9,49:12):36,53:56):8,(54:0,55:0):46):16):12):12,76:52):15,60:66):13,(57:38,58:62):16):12,81:62):17,((78:0,79:0):42,80:48):22):41,90:56):38,(87:0,88:1):9):6,89:30):1,86:1);
tree PAUP_80 = [&U] (1:6,((((((((((((((((((((2:31,16:13):5,(22:19,23:11):17):16,(17:4,18:8):12):51,((29:1,31:17):2,30:3):37):20,(6:20,7:15):25):8,(24:36,((25:6,26:11):21,27:21):16):8):7,(((((3:17,9:14):15,8:34):5,((19:6,20:11):3,21:16):8):14,(4:14,10:19):24):20,52:57):10):14,(50:1,51:3):40):12,((36:47,((37:14,(((38:0,41:1):3,39:14):5,40:13):8):16,42:28):28):11,((83:34,84:48):17,(85:35,91:49):13):30):14):12,((((5:24,((11:21,14:13):7,(12:15,(13:5,15:35):12):12):13):13,((28:7,(32:9,33:14):5):20,(34:14,35:14):14):14):41,56:50):22,59:56):25):10,((((((((61:3,62:2):0,64:2):2,63:3):22,((65:6,(66:3,67:2):1):28,74:30):10):15,((68:1,69:1):1,70:1):13):10,((71:1,72:0):2,73:0):24):31,(77:61,82:63):16):12,75:41):18):10,((43:1,44:1,45:5):33,(((((46:0,48:13):1,47:1):10,49:13):35,53:56):8,(54:0,55:0):46):16):12):12,76:52):15,60:66):13,(57:38,58:62):16):12,81:62):17,((78:0,79:0):42,80:48):22):41,90:56):38,(87:0,88:1):9):6,89:30):1,86:1);
tree PAUP_81 = [&U] (1:6,((((((((((((((((((((2:32,16:13):5,(22:20,23:10):17):15,(17:4,18:8):12):51,((29:1,31:17):2,30:3):37):19,(6:20,7:15):26):8,(24:36,((25:6,26:11):21,27:21):16):9):6,(((((3:17,9:14):15,8:34):6,((19:6,20:11):3,21:16):7):14,(4:14,10:19):25):21,52:55):10):14,(50:1,51:3):40):13,((36:46,((83:34,84:48):16,(85:36,91:50):12):25):15,((37:13,(((38:0,41:1):3,39:14):5,40:13):9):17,42:27):30):14):12,((((5:24,((11:21,14:13):7,(12:15,(13:5,15:35):12):12):13):13,((28:7,(32:9,33:14):5):20,(34:14,35:14):14):14):40,56:51):24,59:54):26):9,(((((((61:3,62:2):0,64:2):2,63:3):21,((65:6,(66:3,67:2):1):27,74:31):10):15,(((68:1,69:1):1,70:1):12,((71:1,72:0):2,73:0):22):16):28,(77:63,82:59):19):12,75:40):18):10,((43:1,44:1,45:5):33,(((((46:0,48:13):1,47:1):10,49:13):35,53:56):8,(54:0,55:0):46):16):13):11,76:52):15,60:66):13,(57:38,58:62):16):12,81:62):17,((78:0,79:0):42,80:48):22):41,90:56):38,(87:0,88:1):9):6,89:30):1,86:1);
tree PAUP_82 = [&U] (1:6,((((((((((((((((((((2:33,16:13):5,(22:19,23:10):17):15,(17:4,18:8):12):51,((29:1,31:17):2,30:3):38):18,(6:20,7:15):26):8,(24:36,((25:6,26:11):21,27:21):16):9):6,(((((3:17,9:14):15,8:34):6,((19:6,20:11):3,21:16):7):14,(4:14,10:19):25):21,52:55):10):14,(50:1,51:3):40):13,((36:46,((83:34,84:48):16,(85:36,91:50):12):25):15,((37:13,(((38:0,41:1):3,39:14):5,40:13):9):17,42:27):30):14):11,((((5:26,(11:19,((12:16,(13:5,15:36):11):14,14:13):10):9):12,((28:7,(32:9,33:14):5):16,(34:13,35:15):17):13):43,56:52):22,59:51):28):10,(((((((61:3,62:2):0,64:2):2,63:3):21,((65:6,(66:3,67:2):1):27,74:31):10):16,(((68:1,69:1):1,70:1):12,((71:1,72:0):2,73:0):21):16):28,(77:64,82:59):19):11,75:40):18):10,((43:1,44:1,45:5):33,((((46:0,47:2,48:13):10,49:12):36,53:56):8,(54:0,55:0):46):16):13):11,76:52):15,60:66):13,(57:38,58:62):16):12,81:62):17,((78:0,79:0):42,80:48):22):41,90:56):38,(87:0,88:1):9):6,89:30):1,86:1);
tree PAUP_83 = [&U] (1:6,((((((((((((((((((((2:33,16:13):5,(22:19,23:10):17):15,(17:4,18:8):12):51,((29:1,31:17):2,30:3):38):18,(6:20,7:15):26):8,(24:36,((25:6,26:11):21,27:21):16):9):6,(((((3:17,9:14):15,8:34):6,((19:6,20:11):3,21:16):7):14,(4:14,10:19):25):21,52:55):10):14,(50:1,51:3):40):13,((36:46,((83:34,84:48):16,(85:36,91:50):12):25):15,((37:13,(((38:0,41:1):3,39:14):5,40:13):9):17,42:27):30):14):11,((((5:26,(11:19,((12:16,(13:5,15:36):11):14,14:13):10):9):12,((28:7,(32:9,33:14):5):16,(34:13,35:15):17):13):43,56:52):22,59:51):28):10,(((((((61:3,62:2):0,64:2):2,63:3):21,((65:6,(66:3,67:2):1):27,74:31):10):16,(((68:1,69:1):1,70:1):12,((71:1,72:0):2,73:0):21):16):28,(77:64,82:59):19):11,75:40):18):10,((43:1,44:1,45:5):33,(((((46:0,47:2):1,48:13):9,49:12):36,53:56):8,(54:0,55:0):46):16):13):11,76:52):15,60:66):13,(57:38,58:62):16):12,81:62):17,((78:0,79:0):42,80:48):22):41,90:56):38,(87:0,88:1):9):6,89:30):1,86:1);
tree PAUP_84 = [&U] (1:6,((((((((((((((((((((2:33,16:13):5,(22:19,23:10):17):15,(17:4,18:8):12):51,((29:1,31:17):2,30:3):38):18,(6:20,7:15):26):8,(24:36,((25:6,26:11):21,27:21):16):9):6,(((((3:17,9:14):15,8:34):6,((19:6,20:11):3,21:16):7):14,(4:14,10:19):25):21,52:55):10):14,(50:1,51:3):40):13,((36:46,((83:34,84:48):16,(85:36,91:50):12):25):15,((37:13,(((38:0,41:1):3,39:14):5,40:13):9):17,42:27):30):14):11,((((5:26,(11:19,((12:16,(13:5,15:36):11):14,14:13):10):9):12,((28:7,(32:9,33:14):5):16,(34:13,35:15):17):13):43,56:52):22,59:51):28):10,((((((61:3,62:2,64:2):2,63:3):21,((65:6,(66:3,67:2):1):27,74:31):10):16,(((68:1,69:1):1,70:1):12,((71:1,72:0):2,73:0):21):16):28,(77:64,82:59):19):11,75:40):18):10,((43:1,44:1,45:5):33,(((((46:0,48:13):1,47:1):10,49:13):35,53:56):8,(54:0,55:0):46):16):13):11,76:52):15,60:66):13,(57:38,58:62):16):12,81:62):17,((78:0,79:0):42,80:48):22):41,90:56):38,(87:0,88:1):9):6,89:30):1,86:1);
tree PAUP_85 = [&U] (1:6,((((((((((((((((((((2:33,16:13):5,(22:19,23:10):17):15,(17:4,18:8):12):51,((29:1,31:17):2,30:3):38):18,(6:20,7:15):26):8,(24:36,((25:6,26:11):21,27:21):16):9):6,(((((3:17,9:14):15,8:34):6,((19:6,20:11):3,21:16):7):14,(4:14,10:19):25):21,52:55):10):14,(50:1,51:3):40):13,((36:46,((83:34,84:48):16,(85:36,91:50):12):25):15,((37:13,(((38:0,41:1):3,39:14):5,40:13):9):17,42:27):30):14):11,((((5:26,(11:19,((12:16,(13:5,15:36):11):14,14:13):10):9):12,((28:7,(32:9,33:14):5):16,(34:13,35:15):17):13):43,56:52):22,59:51):28):10,(((((((61:3,64:2):0,62:2):2,63:3):21,((65:6,(66:3,67:2):1):27,74:31):10):16,(((68:1,69:1):1,70:1):12,((71:1,72:0):2,73:0):21):16):28,(77:64,82:59):19):11,75:40):18):10,((43:1,44:1,45:5):33,(((((46:0,48:13):1,47:1):10,49:13):35,53:56):8,(54:0,55:0):46):16):13):11,76:52):15,60:66):13,(57:38,58:62):16):12,81:62):17,((78:0,79:0):42,80:48):22):41,90:56):38,(87:0,88:1):9):6,89:30):1,86:1);
tree PAUP_86 = [&U] (1:6,(((((((((((((((((((2:32,16:13):5,(22:18,23:11):17):16,(17:4,18:8):12):51,((29:1,31:17):2,30:3):38):19,(6:20,7:15):25):8,(24:36,((25:6,26:11):21,27:21):16):8):7,(((((3:17,9:14):15,8:34):5,((19:6,20:11):3,21:16):8):14,(4:14,10:19):24):20,52:57):10):14,(50:1,51:3):40):12,((36:47,((37:14,(((38:0,41:1):3,39:14):5,40:13):8):16,42:28):28):11,((83:34,84:48):17,(85:35,91:49):13):30):14):11,((((5:26,(11:19,((12:16,(13:5,15:36):11):14,14:13):10):9):12,((28:7,(32:9,33:14):5):16,(34:13,35:15):17):13):44,56:51):20,59:53):27):10,(((((((61:3,62:2):0,64:2):2,63:3):21,((65:6,(66:3,67:2):1):27,74:31):10):16,(((68:1,69:1):1,70:1):12,((71:1,72:0):2,73:0):21):16):28,(77:63,82:60):20):10,75:40):19):11,((43:1,44:1,45:5):33,((((46:0,47:2,48:13):10,49:12):36,53:56):8,(54:0,55:0):46):16):12):12,76:52):15,60:66):13,(57:38,58:62):16):12,81:62):17,((78:0,79:0):42,80:48):22):41,90:56):39,(87:0,88:1):8):6,86:1,89:31);
tree PAUP_87 = [&U] (1:6,((((((((((((((((((((2:32,16:13):5,(22:18,23:11):17):16,(17:4,18:8):12):51,((29:1,31:17):2,30:3):38):19,(6:20,7:15):25):8,(24:36,((25:6,26:11):21,27:21):16):8):7,(((((3:17,9:14):15,8:34):5,((19:6,20:11):3,21:16):8):14,(4:14,10:19):24):20,52:57):10):14,(50:1,51:3):40):12,((36:47,((37:14,(((38:0,41:1):3,39:14):5,40:13):8):16,42:28):28):11,((83:34,84:48):17,(85:35,91:49):13):30):14):11,((((5:26,(11:19,((12:16,(13:5,15:36):11):14,14:13):10):9):12,((28:7,(32:9,33:14):5):16,(34:13,35:15):17):13):44,56:51):20,59:53):27):10,((((((61:3,62:2,64:2):2,63:3):21,((65:6,(66:3,67:2):1):27,74:31):10):16,(((68:1,69:1):1,70:1):12,((71:1,72:0):2,73:0):21):16):28,(77:63,82:60):20):10,75:40):19):11,((43:1,44:1,45:5):33,((((46:0,47:2,48:13):10,49:12):36,53:56):8,(54:0,55:0):46):16):12):12,76:52):15,60:66):13,(57:38,58:62):16):12,81:62):17,((78:0,79:0):42,80:48):22):41,90:56):38,(87:0,88:1):9):6,89:30):1,86:1);
tree PAUP_88 = [&U] (1:6,((((((((((((((((((((2:32,16:13):5,(22:18,23:11):17):16,(17:4,18:8):12):51,((29:1,31:17):2,30:3):38):19,(6:20,7:15):25):8,(24:36,((25:6,26:11):21,27:21):16):8):7,(((((3:17,9:14):15,8:34):5,((19:6,20:11):3,21:16):8):14,(4:14,10:19):24):20,52:57):10):14,(50:1,51:3):40):12,((36:47,((37:14,(((38:0,41:1):3,39:14):5,40:13):8):16,42:28):28):11,((83:34,84:48):17,(85:35,91:49):13):30):14):11,((((5:26,(11:19,((12:16,(13:5,15:36):11):14,14:13):10):9):12,((28:7,(32:9,33:14):5):16,(34:13,35:15):17):13):44,56:51):20,59:53):27):10,(((((((61:3,64:2):0,62:2):2,63:3):21,((65:6,(66:3,67:2):1):27,74:31):10):16,(((68:1,69:1):1,70:1):12,((71:1,72:0):2,73:0):21):16):28,(77:63,82:60):20):10,75:40):19):11,((43:1,44:1,45:5):33,((((46:0,47:2,48:13):10,49:12):36,53:56):8,(54:0,55:0):46):16):12):12,76:52):15,60:66):13,(57:38,58:62):16):12,81:62):17,((78:0,79:0):42,80:48):22):41,90:56):38,(87:0,88:1):9):6,89:30):1,86:1);
tree PAUP_89 = [&U] (1:6,((((((((((((((((((((2:31,16:13):5,(22:19,23:11):17):16,(17:4,18:8):12):51,((29:1,31:17):2,30:3):37):20,(6:20,7:15):25):8,(24:36,((25:6,26:11):21,27:21):16):8):7,(((((3:17,9:14):15,8:34):5,((19:6,20:11):3,21:16):8):14,(4:14,10:19):24):20,52:57):10):14,(50:1,51:3):40):12,((36:47,((37:14,(((38:0,41:1):3,39:14):5,40:13):8):16,42:28):28):11,((83:34,84:48):17,(85:35,91:49):13):30):14):12,((((5:24,((11:21,14:13):7,(12:15,(13:5,15:35):12):12):13):13,((28:7,(32:9,33:14):5):20,(34:14,35:14):14):14):41,56:50):22,59:56):25):9,(((((((61:3,62:2):0,64:2):2,63:3):21,((65:6,(66:3,67:2):1):27,74:31):10):15,(((68:1,69:1):1,70:1):12,((71:1,72:0):2,73:0):22):16):28,(77:62,82:60):20):11,75:40):19):11,((43:1,44:1,45:5):33,((((46:0,47:2,48:13):10,49:12):36,53:56):8,(54:0,55:0):46):16):12):12,76:52):15,60:66):13,(57:38,58:62):16):12,81:62):17,((78:0,79:0):42,80:48):22):41,90:56):38,(87:0,88:1):9):6,89:30):1,86:1);
tree PAUP_90 = [&U] (1:6,((((((((((((((((((((2:32,16:13):5,(22:18,23:11):17):16,(17:4,18:8):12):51,((29:1,31:17):2,30:3):38):19,(6:20,7:15):25):8,(24:36,((25:6,26:11):21,27:21):16):8):7,(((((3:17,9:14):15,8:34):5,((19:6,20:11):3,21:16):8):14,(4:14,10:19):24):20,52:57):10):14,(50:1,51:3):40):12,((36:47,((37:14,(((38:0,41:1):3,39:14):5,40:13):8):16,42:28):28):11,((83:34,84:48):17,(85:35,91:49):13):30):14):11,((((5:26,(11:19,((12:16,(13:5,15:36):11):14,14:13):10):9):12,((28:7,(32:9,33:14):5):16,(34:13,35:15):17):13):44,56:51):20,59:53):27):10,((((((61:3,62:2,64:2):2,63:3):21,((65:6,(66:3,67:2):1):27,74:31):10):16,(((68:1,69:1):1,70:1):12,((71:1,72:0):2,73:0):21):16):28,(77:63,82:60):20):10,75:40):19):11,((43:1,44:1,45:5):33,(((((46:0,47:2):1,48:13):9,49:12):36,53:56):8,(54:0,55:0):46):16):12):12,76:52):15,60:66):13,(57:38,58:62):16):12,81:62):17,((78:0,79:0):42,80:48):22):41,90:56):38,(87:0,88:1):9):6,89:30):1,86:1);
tree PAUP_91 = [&U] (1:6,((((((((((((((((((((2:32,16:13):5,(22:18,23:11):17):16,(17:4,18:8):12):51,((29:1,31:17):2,30:3):38):19,(6:20,7:15):25):8,(24:36,((25:6,26:11):21,27:21):16):8):7,(((((3:17,9:14):15,8:34):5,((19:6,20:11):3,21:16):8):14,(4:14,10:19):24):20,52:57):10):14,(50:1,51:3):40):12,((36:47,((37:14,(((38:0,41:1):3,39:14):5,40:13):8):16,42:28):28):11,((83:34,84:48):17,(85:35,91:49):13):30):14):11,((((5:26,(11:19,((12:16,(13:5,15:36):11):14,14:13):10):9):12,((28:7,(32:9,33:14):5):16,(34:13,35:15):17):13):44,56:51):20,59:53):27):10,(((((((61:3,64:2):0,62:2):2,63:3):21,((65:6,(66:3,67:2):1):27,74:31):10):16,(((68:1,69:1):1,70:1):12,((71:1,72:0):2,73:0):21):16):28,(77:63,82:60):20):10,75:40):19):11,((43:1,44:1,45:5):33,(((((46:0,47:2):1,48:13):9,49:12):36,53:56):8,(54:0,55:0):46):16):12):12,76:52):15,60:66):13,(57:38,58:62):16):12,81:62):17,((78:0,79:0):42,80:48):22):41,90:56):38,(87:0,88:1):9):6,89:30):1,86:1);
tree PAUP_92 = [&U] (1:6,((((((((((((((((((((2:31,16:13):5,(22:19,23:11):17):16,(17:4,18:8):12):51,((29:1,31:17):2,30:3):37):20,(6:20,7:15):25):8,(24:36,((25:6,26:11):21,27:21):16):8):7,(((((3:17,9:14):15,8:34):5,((19:6,20:11):3,21:16):8):14,(4:14,10:19):24):20,52:57):10):14,(50:1,51:3):40):12,((36:47,((37:14,(((38:0,41:1):3,39:14):5,40:13):8):16,42:28):28):11,((83:34,84:48):17,(85:35,91:49):13):30):14):12,((((5:24,((11:21,14:13):7,(12:15,(13:5,15:35):12):12):13):13,((28:7,(32:9,33:14):5):20,(34:14,35:14):14):14):41,56:50):22,59:56):25):9,(((((((61:3,62:2):0,64:2):2,63:3):21,((65:6,(66:3,67:2):1):27,74:31):10):15,(((68:1,69:1):1,70:1):12,((71:1,72:0):2,73:0):22):16):28,(77:62,82:60):20):11,75:40):19):11,((43:1,44:1,45:5):33,(((((46:0,47:2):2,48:12):9,49:11):37,53:56):8,(54:0,55:0):46):16):12):12,76:52):15,60:66):13,(57:38,58:62):16):12,81:62):17,((78:0,79:0):42,80:48):22):41,90:56):38,(87:0,88:1):9):6,89:30):1,86:1);
tree PAUP_93 = [&U] (1:6,((((((((((((((((((((2:31,16:13):5,(22:19,23:11):17):16,(17:4,18:8):12):51,((29:1,31:17):2,30:3):37):20,(6:20,7:15):25):8,(24:36,((25:6,26:11):21,27:21):16):8):7,(((((3:17,9:14):15,8:34):5,((19:6,20:11):3,21:16):8):14,(4:14,10:19):24):20,52:57):10):14,(50:1,51:3):40):12,((36:47,((37:14,(((38:0,41:1):3,39:14):5,40:13):8):16,42:28):28):11,((83:34,84:48):17,(85:35,91:49):13):30):14):12,((((5:24,((11:21,14:13):7,(12:15,(13:5,15:35):12):12):13):13,((28:7,(32:9,33:14):5):20,(34:14,35:14):14):14):41,56:50):22,59:56):25):9,(((((((61:3,64:2):0,62:2):2,63:3):21,((65:6,(66:3,67:2):1):27,74:31):10):15,(((68:1,69:1):1,70:1):12,((71:1,72:0):2,73:0):22):16):28,(77:62,82:60):20):11,75:40):19):11,((43:1,44:1,45:5):33,(((((46:0,48:13):1,47:1):10,49:13):35,53:56):8,(54:0,55:0):46):16):12):12,76:52):15,60:66):13,(57:38,58:62):16):12,81:62):17,((78:0,79:0):42,80:48):22):41,90:56):38,(87:0,88:1):9):6,89:30):1,86:1);
tree PAUP_94 = [&U] (1:6,((((((((((((((((((((2:31,16:13):5,(22:19,23:11):17):16,(17:4,18:8):12):51,((29:1,31:17):2,30:3):37):20,(6:20,7:15):25):8,(24:36,((25:6,26:11):21,27:21):16):8):7,(((((3:17,9:14):15,8:34):5,((19:6,20:11):3,21:16):8):14,(4:14,10:19):24):20,52:57):10):14,(50:1,51:3):40):12,((36:47,((37:14,(((38:0,41:1):3,39:14):5,40:13):8):16,42:28):28):11,((83:34,84:48):17,(85:35,91:49):13):30):14):12,((((5:24,((11:21,14:13):7,(12:15,(13:5,15:35):12):12):13):13,((28:7,(32:9,33:14):5):20,(34:14,35:14):14):14):41,56:50):22,59:56):25):9,((((((61:3,62:2,64:2):2,63:3):21,((65:6,(66:3,67:2):1):27,74:31):10):15,(((68:1,69:1):1,70:1):12,((71:1,72:0):2,73:0):22):16):28,(77:62,82:60):20):11,75:40):19):11,((43:1,44:1,45:5):33,(((((46:0,48:13):1,47:1):10,49:13):35,53:56):8,(54:0,55:0):46):16):12):12,76:52):15,60:66):13,(57:38,58:62):16):12,81:62):17,((78:0,79:0):42,80:48):22):41,90:56):38,(87:0,88:1):9):6,89:30):1,86:1);
tree PAUP_95 = [&U] (1:5,((((((((((((((((((((2:32,16:13):5,(22:18,23:11):17):16,(17:4,18:8):12):51,((29:1,31:17):2,30:3):38):19,(6:20,7:15):25):8,(24:36,((25:6,26:11):21,27:21):16):8):7,(((((3:17,9:14):15,8:34):5,((19:6,20:11):3,21:16):8):14,(4:14,10:19):24):20,52:57):10):14,(50:1,51:3):40):12,((36:47,((37:14,(((38:0,41:1):3,39:14):5,40:13):8):16,42:28):28):11,((83:34,84:48):17,(85:35,91:49):13):30):14):13,((((5:26,(11:19,((12:16,(13:5,15:36):11):14,14:13):10):9):12,((28:7,(32:9,33:14):5):16,(34:13,35:15):17):13):44,56:51):20,59:53):26):11,((((((61:3,62:2,64:2):2,63:3):21,((65:6,(66:3,67:2):1):27,74:31):10):15,(((68:1,69:1):1,70:1):11,((71:1,72:0):2,73:0):22):15):31,75:36):9,(77:59,82:64):23):18):11,((43:1,44:1,45:5):33,(((((46:0,48:13):1,47:1):10,49:13):35,53:56):9,(54:0,55:0):45):15):13):12,76:51):15,60:68):14,57:38):15,58:61):14,81:61):16,((78:0,79:0):43,80:48):21):42,90:54):39,(87:0,88:1):9):6,(86:1,89:31):1);
tree PAUP_96 = [&U] (1:5,((((((((((((((((((((2:32,16:13):5,(22:18,23:11):17):16,(17:4,18:8):12):51,((29:1,31:17):2,30:3):38):19,(6:20,7:15):25):8,(24:36,((25:6,26:11):21,27:21):16):8):7,(((((3:17,9:14):15,8:34):5,((19:6,20:11):3,21:16):8):14,(4:14,10:19):24):20,52:57):10):14,(50:1,51:3):40):12,((36:47,((37:14,(((38:0,41:1):3,39:14):5,40:13):8):16,42:28):28):11,((83:34,84:48):17,(85:35,91:49):13):30):14):13,((((5:26,(11:19,((12:16,(13:5,15:36):11):14,14:13):10):9):12,((28:7,(32:9,33:14):5):16,(34:13,35:15):17):13):44,56:51):20,59:53):26):11,(((((((61:3,64:2):0,62:2):2,63:3):21,((65:6,(66:3,67:2):1):27,74:31):10):15,(((68:1,69:1):1,70:1):11,((71:1,72:0):2,73:0):22):15):31,75:36):9,(77:59,82:64):23):18):11,((43:1,44:1,45:5):33,(((((46:0,48:13):1,47:1):10,49:13):35,53:56):9,(54:0,55:0):45):15):13):12,76:51):15,60:68):14,57:38):15,58:61):14,81:61):16,((78:0,79:0):43,80:48):21):42,90:54):39,(87:0,88:1):9):6,(86:1,89:31):1);
tree PAUP_97 = [&U] (1:5,((((((((((((((((((((2:33,16:13):5,(22:19,23:10):17):15,(17:4,18:8):12):51,((29:1,31:17):2,30:3):38):18,(6:20,7:15):26):8,(24:36,((25:6,26:11):21,27:21):16):9):6,(((((3:17,9:14):15,8:34):6,((19:6,20:11):3,21:16):7):14,(4:14,10:19):25):21,52:55):10):14,(50:1,51:3):40):13,((36:46,((83:34,84:48):16,(85:36,91:50):12):25):15,((37:13,(((38:0,41:1):3,39:14):5,40:13):9):17,42:27):30):14):13,((((5:26,(11:19,((12:16,(13:5,15:36):11):14,14:13):10):9):12,((28:7,(32:9,33:14):5):16,(34:13,35:15):17):13):43,56:52):22,59:51):27):11,(((((((61:3,62:2):0,64:2):2,63:3):21,((65:6,(66:3,67:2):1):27,74:31):10):15,(((68:1,69:1):1,70:1):11,((71:1,72:0):2,73:0):22):15):32,75:36):8,(77:60,82:63):22):18):10,((43:1,44:1,45:5):33,(((((46:0,48:13):1,47:1):10,49:13):35,53:56):9,(54:0,55:0):45):15):14):11,76:51):15,60:68):14,57:38):15,58:61):14,81:61):16,((78:0,79:0):43,80:48):21):42,90:54):39,(87:0,88:1):9):6,(86:1,89:31):1);
tree PAUP_98 = [&U] (1:5,((((((((((((((((((((2:32,16:13):5,(22:18,23:11):17):16,(17:4,18:8):12):51,((29:1,31:17):2,30:3):38):19,(6:20,7:15):25):8,(24:36,((25:6,26:11):21,27:21):16):8):7,(((((3:17,9:14):15,8:34):5,((19:6,20:11):3,21:16):8):14,(4:14,10:19):24):20,52:57):10):14,(50:1,51:3):40):12,((36:47,((37:14,(((38:0,41:1):3,39:14):5,40:13):8):16,42:28):28):11,((83:34,84:48):17,(85:35,91:49):13):30):14):13,((((5:26,(11:19,((12:16,(13:5,15:36):11):14,14:13):10):9):12,((28:7,(32:9,33:14):5):16,(34:13,35:15):17):13):44,56:51):20,59:53):26):11,(((((((61:3,62:2):0,64:2):2,63:3):21,((65:6,(66:3,67:2):1):27,74:31):10):15,(((68:1,69:1):1,70:1):11,((71:1,72:0):2,73:0):22):15):31,75:36):9,(77:59,82:64):23):18):11,((43:1,44:1,45:5):33,((((46:0,47:2,48:13):10,49:12):36,53:56):9,(54:0,55:0):45):15):13):12,76:51):15,60:68):14,57:38):15,58:61):14,81:61):16,((78:0,79:0):43,80:48):21):42,90:54):39,(87:0,88:1):9):6,(86:1,89:31):1);
tree PAUP_99 = [&U] (1:5,((((((((((((((((((((2:32,16:13):5,(22:18,23:11):17):16,(17:4,18:8):12):51,((29:1,31:17):2,30:3):38):19,(6:20,7:15):25):8,(24:36,((25:6,26:11):21,27:21):16):8):7,(((((3:17,9:14):15,8:34):5,((19:6,20:11):3,21:16):8):14,(4:14,10:19):24):20,52:57):10):14,(50:1,51:3):40):12,((36:47,((37:14,(((38:0,41:1):3,39:14):5,40:13):8):16,42:28):28):11,((83:34,84:48):17,(85:35,91:49):13):30):14):13,((((5:26,(11:19,((12:16,(13:5,15:36):11):14,14:13):10):9):12,((28:7,(32:9,33:14):5):16,(34:13,35:15):17):13):44,56:51):20,59:53):26):11,(((((((61:3,62:2):0,64:2):2,63:3):21,((65:6,(66:3,67:2):1):27,74:31):10):15,(((68:1,69:1):1,70:1):11,((71:1,72:0):2,73:0):22):15):31,75:36):9,(77:59,82:64):23):18):11,((43:1,44:1,45:5):33,(((((46:0,47:2):1,48:13):9,49:12):36,53:56):9,(54:0,55:0):45):15):13):12,76:51):15,60:68):14,57:38):15,58:61):14,81:61):16,((78:0,79:0):43,80:48):21):42,90:54):39,(87:0,88:1):9):6,(86:1,89:31):1);
tree PAUP_100 = [&U] (1:5,((((((((((((((((((((2:31,16:13):5,(22:19,23:11):17):16,(17:4,18:8):12):51,((29:1,31:17):2,30:3):37):20,(6:20,7:15):25):8,(24:36,((25:6,26:11):21,27:21):16):8):7,(((((3:17,9:14):15,8:34):5,((19:6,20:11):3,21:16):8):14,(4:14,10:19):24):20,52:57):10):14,(50:1,51:3):40):12,((36:47,((37:14,(((38:0,41:1):3,39:14):5,40:13):8):16,42:28):28):11,((83:34,84:48):17,(85:35,91:49):13):30):14):14,((((5:24,((11:21,14:13):7,(12:15,(13:5,15:35):12):12):13):13,((28:7,(32:9,33:14):5):20,(34:14,35:14):14):14):41,56:50):22,59:56):24):10,(((((((61:3,62:2):0,64:2):2,63:3):21,((65:6,(66:3,67:2):1):27,74:31):10):14,(((68:1,69:1):1,70:1):11,((71:1,72:0):2,73:0):23):15):31,75:36):9,(77:58,82:64):23):19):11,((43:1,44:1,45:5):33,(((((46:0,48:13):1,47:1):10,49:13):35,53:56):9,(54:0,55:0):45):15):13):12,76:51):15,60:68):14,57:38):14,58:62):14,81:62):15,((78:0,79:0):43,80:48):21):42,90:54):39,(87:0,88:1):9):6,(86:1,89:31):1);
tree PAUP_101 = [&U] (1:6,((((((((((((((((((((2:32,16:13):5,(22:18,23:11):17):16,(17:4,18:8):12):51,((29:1,31:17):2,30:3):38):19,(6:20,7:15):25):8,(24:36,((25:6,26:11):21,27:21):16):8):7,(((((3:17,9:14):15,8:34):5,((19:6,20:11):3,21:16):8):14,(4:14,10:19):24):20,52:57):10):14,(50:1,51:3):40):12,((36:47,((37:14,(((38:0,41:1):3,39:14):5,40:13):8):16,42:28):28):11,((83:34,84:48):17,(85:35,91:49):13):30):14):13,((((5:26,(11:19,((12:16,(13:5,15:36):11):14,14:13):10):9):12,((28:7,(32:9,33:14):5):16,(34:13,35:15):17):13):44,56:51):20,59:53):26):11,(((((((61:3,62:2):0,64:2):2,63:3):21,((65:6,(66:3,67:2):1):27,74:31):10):15,(((68:1,69:1):1,70:1):11,((71:1,72:0):2,73:0):22):15):31,75:36):9,(77:59,82:64):23):18):11,((43:1,44:1,45:5):33,(((((46:0,48:13):1,47:1):10,49:13):35,53:56):9,(54:0,55:0):45):15):13):12,76:51):15,60:68):14,57:38):15,58:61):14,81:61):16,((78:0,79:0):43,80:48):21):42,90:54):40,(87:0,88:1):8):6,86:1,89:31);
tree PAUP_102 = [&U] (1:5,((((((((((((((((((((2:32,16:13):5,(22:18,23:11):17):16,(17:4,18:8):12):51,((29:1,31:17):2,30:3):38):19,(6:20,7:15):25):8,(24:36,((25:6,26:11):21,27:21):16):8):7,(((((3:17,9:14):15,8:34):5,((19:6,20:11):3,21:16):8):14,(4:14,10:19):24):20,52:57):10):14,(50:1,51:3):40):12,((36:47,((37:14,(((38:0,41:1):3,39:14):5,40:13):8):16,42:28):28):11,((83:34,84:48):17,(85:35,91:49):13):30):14):13,((((5:26,(11:19,((12:16,(13:5,15:36):11):14,14:13):10):9):12,((28:7,(32:9,33:14):5):16,(34:13,35:15):17):13):44,56:51):20,59:53):26):12,(((((((61:3,62:2,64:2):2,63:3):22,((65:6,(66:3,67:2):1):28,74:30):10):16,((68:1,69:1):1,70:1):13):10,((71:1,72:0):2,73:0):23):31,(77:62,82:63):16):11,75:40):17):10,((43:1,44:1,45:5):33,(((((46:0,48:13):1,47:1):10,49:13):35,53:56):9,(54:0,55:0):45):15):13):12,76:51):15,60:68):14,57:38):15,58:61):14,81:61):16,((78:0,79:0):43,80:48):21):42,90:54):39,(87:0,88:1):9):6,(86:1,89:31):1);
tree PAUP_103 = [&U] (1:5,((((((((((((((((((((2:32,16:13):5,(22:18,23:11):17):16,(17:4,18:8):12):51,((29:1,31:17):2,30:3):38):19,(6:20,7:15):25):8,(24:36,((25:6,26:11):21,27:21):16):8):7,(((((3:17,9:14):15,8:34):5,((19:6,20:11):3,21:16):8):14,(4:14,10:19):24):20,52:57):10):14,(50:1,51:3):40):12,((36:47,((37:14,(((38:0,41:1):3,39:14):5,40:13):8):16,42:28):28):11,((83:34,84:48):17,(85:35,91:49):13):30):14):13,((((5:26,(11:19,((12:16,(13:5,15:36):11):14,14:13):10):9):12,((28:7,(32:9,33:14):5):16,(34:13,35:15):17):13):44,56:51):20,59:53):26):12,((((((((61:3,64:2):0,62:2):2,63:3):22,((65:6,(66:3,67:2):1):28,74:30):10):16,((68:1,69:1):1,70:1):13):10,((71:1,72:0):2,73:0):23):31,(77:62,82:63):16):11,75:40):17):10,((43:1,44:1,45:5):33,(((((46:0,48:13):1,47:1):10,49:13):35,53:56):9,(54:0,55:0):45):15):13):12,76:51):15,60:68):14,57:38):15,58:61):14,81:61):16,((78:0,79:0):43,80:48):21):42,90:54):39,(87:0,88:1):9):6,(86:1,89:31):1);
tree PAUP_104 = [&U] (1:5,((((((((((((((((((((2:33,16:13):5,(22:19,23:10):17):15,(17:4,18:8):12):51,((29:1,31:17):2,30:3):38):18,(6:20,7:15):26):8,(24:36,((25:6,26:11):21,27:21):16):9):6,(((((3:17,9:14):15,8:34):6,((19:6,20:11):3,21:16):7):14,(4:14,10:19):25):21,52:55):10):14,(50:1,51:3):40):13,((36:46,((83:33,84:49):16,(85:36,91:51):12):24):15,((37:13,(((38:0,41:1):3,39:14):5,40:13):9):17,42:27):30):14):13,((((5:26,(11:19,((12:16,(13:5,15:36):11):14,14:13):10):9):12,((28:7,(32:9,33:14):5):16,(34:13,35:15):17):13):43,56:52):22,59:51):27):12,((((((((61:3,62:2):0,64:2):2,63:3):22,((65:6,(66:3,67:2):1):28,74:30):10):16,((68:1,69:1):1,70:1):13):10,((71:1,72:0):2,73:0):23):31,(77:63,82:62):15):12,75:40):16):9,((43:1,44:1,45:5):33,(((((46:0,48:13):1,47:1):10,49:13):35,53:56):9,(54:0,55:0):45):15):14):11,76:51):15,60:68):14,57:38):15,58:61):14,81:61):16,((78:0,79:0):43,80:48):21):42,90:54):39,(87:0,88:1):9):6,(86:1,89:31):1);
tree PAUP_105 = [&U] (1:5,((((((((((((((((((((2:32,16:13):5,(22:18,23:11):17):16,(17:4,18:8):12):51,((29:1,31:17):2,30:3):38):19,(6:20,7:15):25):8,(24:36,((25:6,26:11):21,27:21):16):8):7,(((((3:17,9:14):15,8:34):5,((19:6,20:11):3,21:16):8):14,(4:14,10:19):24):20,52:57):10):14,(50:1,51:3):40):12,((36:47,((37:14,(((38:0,41:1):3,39:14):5,40:13):8):16,42:28):28):11,((83:34,84:48):17,(85:35,91:49):13):30):14):13,((((5:26,(11:19,((12:16,(13:5,15:36):11):14,14:13):10):9):12,((28:7,(32:9,33:14):5):16,(34:13,35:15):17):13):44,56:51):20,59:53):26):12,((((((((61:3,62:2):0,64:2):2,63:3):22,((65:6,(66:3,67:2):1):28,74:30):10):16,((68:1,69:1):1,70:1):13):10,((71:1,72:0):2,73:0):23):31,(77:62,82:63):16):11,75:40):17):10,((43:1,44:1,45:5):33,((((46:0,47:2,48:13):10,49:12):36,53:56):9,(54:0,55:0):45):15):13):12,76:51):15,60:68):14,57:38):15,58:61):14,81:61):16,((78:0,79:0):43,80:48):21):42,90:54):39,(87:0,88:1):9):6,(86:1,89:31):1);
tree PAUP_106 = [&U] (1:5,((((((((((((((((((((2:32,16:13):5,(22:18,23:11):17):16,(17:4,18:8):12):51,((29:1,31:17):2,30:3):38):19,(6:20,7:15):25):8,(24:36,((25:6,26:11):21,27:21):16):8):7,(((((3:17,9:14):15,8:34):5,((19:6,20:11):3,21:16):8):14,(4:14,10:19):24):20,52:57):10):14,(50:1,51:3):40):12,((36:47,((37:14,(((38:0,41:1):3,39:14):5,40:13):8):16,42:28):28):11,((83:34,84:48):17,(85:35,91:49):13):30):14):13,((((5:26,(11:19,((12:16,(13:5,15:36):11):14,14:13):10):9):12,((28:7,(32:9,33:14):5):16,(34:13,35:15):17):13):44,56:51):20,59:53):26):12,((((((((61:3,62:2):0,64:2):2,63:3):22,((65:6,(66:3,67:2):1):28,74:30):10):16,((68:1,69:1):1,70:1):13):10,((71:1,72:0):2,73:0):23):31,(77:62,82:63):16):11,75:40):17):10,((43:1,44:1,45:5):33,(((((46:0,47:2):1,48:13):9,49:12):36,53:56):9,(54:0,55:0):45):15):13):12,76:51):15,60:68):14,57:38):15,58:61):14,81:61):16,((78:0,79:0):43,80:48):21):42,90:54):39,(87:0,88:1):9):6,(86:1,89:31):1);
tree PAUP_107 = [&U] (1:5,((((((((((((((((((((2:31,16:13):5,(22:19,23:11):17):16,(17:4,18:8):12):51,((29:1,31:17):2,30:3):37):20,(6:20,7:15):25):8,(24:36,((25:6,26:11):21,27:21):16):8):7,(((((3:17,9:14):15,8:34):5,((19:6,20:11):3,21:16):8):14,(4:14,10:19):24):20,52:57):10):14,(50:1,51:3):40):12,((36:47,((37:14,(((38:0,41:1):3,39:14):5,40:13):8):16,42:28):28):11,((83:34,84:48):17,(85:35,91:49):13):30):14):14,((((5:24,((11:21,14:13):7,(12:15,(13:5,15:35):12):12):13):13,((28:7,(32:9,33:14):5):20,(34:14,35:14):14):14):41,56:50):22,59:56):24):11,((((((((61:3,62:2):0,64:2):2,63:3):22,((65:6,(66:3,67:2):1):28,74:30):10):15,((68:1,69:1):1,70:1):13):10,((71:1,72:0):2,73:0):24):31,(77:61,82:63):16):12,75:40):17):10,((43:1,44:1,45:5):33,(((((46:0,48:13):1,47:1):10,49:13):35,53:56):9,(54:0,55:0):45):15):13):12,76:51):15,60:68):14,57:38):14,58:62):14,81:62):15,((78:0,79:0):43,80:48):21):42,90:54):39,(87:0,88:1):9):6,(86:1,89:31):1);
tree PAUP_108 = [&U] (1:6,((((((((((((((((((((2:32,16:13):5,(22:18,23:11):17):16,(17:4,18:8):12):51,((29:1,31:17):2,30:3):38):19,(6:20,7:15):25):8,(24:36,((25:6,26:11):21,27:21):16):8):7,(((((3:17,9:14):15,8:34):5,((19:6,20:11):3,21:16):8):14,(4:14,10:19):24):20,52:57):10):14,(50:1,51:3):40):12,((36:47,((37:14,(((38:0,41:1):3,39:14):5,40:13):8):16,42:28):28):11,((83:34,84:48):17,(85:35,91:49):13):30):14):13,((((5:26,(11:19,((12:16,(13:5,15:36):11):14,14:13):10):9):12,((28:7,(32:9,33:14):5):16,(34:13,35:15):17):13):44,56:51):20,59:53):26):12,((((((((61:3,62:2):0,64:2):2,63:3):22,((65:6,(66:3,67:2):1):28,74:30):10):16,((68:1,69:1):1,70:1):13):10,((71:1,72:0):2,73:0):23):31,(77:62,82:63):16):11,75:40):17):10,((43:1,44:1,45:5):33,(((((46:0,48:13):1,47:1):10,49:13):35,53:56):9,(54:0,55:0):45):15):13):12,76:51):15,60:68):14,57:38):15,58:61):14,81:61):16,((78:0,79:0):43,80:48):21):42,90:54):40,(87:0,88:1):8):6,86:1,89:31);
tree PAUP_109 = [&U] (1:5,((((((((((((((((((((2:32,16:13):5,(22:20,23:10):17):15,(17:4,18:8):12):51,((29:1,31:17):2,30:3):37):19,(6:20,7:15):26):8,(24:36,((25:6,26:11):21,27:21):16):9):6,(((((3:17,9:14):15,8:34):6,((19:6,20:11):3,21:16):7):14,(4:14,10:19):25):21,52:55):10):14,(50:1,51:3):40):13,((36:46,((83:34,84:48):16,(85:36,91:50):12):25):15,((37:13,(((38:0,41:1):3,39:14):5,40:13):9):17,42:27):30):14):14,((((5:24,((11:21,14:13):7,(12:15,(13:5,15:35):12):12):13):13,((28:7,(32:9,33:14):5):20,(34:14,35:14):14):14):40,56:51):24,59:54):25):10,(((((((61:3,62:2):0,64:2):2,63:3):21,((65:6,(66:3,67:2):1):27,74:31):10):15,(((68:1,69:1):1,70:1):12,((71:1,72:0):2,73:0):22):16):28,(77:63,82:59):19):12,75:39):17):10,((43:1,44:1,45:5):33,(((((46:0,48:13):1,47:1):10,49:13):35,53:56):9,(54:0,55:0):45):15):14):11,76:51):15,60:68):14,57:38):14,58:62):14,81:62):15,((78:0,79:0):43,80:48):21):42,90:54):39,(87:0,88:1):9):6,(86:1,89:31):1);
tree PAUP_110 = [&U] (1:5,((((((((((((((((((((2:33,16:13):5,(22:19,23:10):17):15,(17:4,18:8):12):51,((29:1,31:17):2,30:3):38):18,(6:20,7:15):26):8,(24:36,((25:6,26:11):21,27:21):16):9):6,(((((3:17,9:14):15,8:34):6,((19:6,20:11):3,21:16):7):14,(4:14,10:19):25):21,52:55):10):14,(50:1,51:3):40):13,((36:46,((83:34,84:48):16,(85:36,91:50):12):25):15,((37:13,(((38:0,41:1):3,39:14):5,40:13):9):17,42:27):30):14):13,((((5:26,(11:19,((12:16,(13:5,15:36):11):14,14:13):10):9):12,((28:7,(32:9,33:14):5):16,(34:13,35:15):17):13):43,56:52):22,59:51):27):11,(((((((61:3,62:2):0,64:2):2,63:3):21,((65:6,(66:3,67:2):1):27,74:31):10):16,(((68:1,69:1):1,70:1):12,((71:1,72:0):2,73:0):21):16):28,(77:64,82:59):19):11,75:39):17):10,((43:1,44:1,45:5):33,((((46:0,47:2,48:13):10,49:12):36,53:56):9,(54:0,55:0):45):15):14):11,76:51):15,60:68):14,57:38):15,58:61):14,81:61):16,((78:0,79:0):43,80:48):21):42,90:54):39,(87:0,88:1):9):6,(86:1,89:31):1);
tree PAUP_111 = [&U] (1:5,((((((((((((((((((((2:33,16:13):5,(22:19,23:10):17):15,(17:4,18:8):12):51,((29:1,31:17):2,30:3):38):18,(6:20,7:15):26):8,(24:36,((25:6,26:11):21,27:21):16):9):6,(((((3:17,9:14):15,8:34):6,((19:6,20:11):3,21:16):7):14,(4:14,10:19):25):21,52:55):10):14,(50:1,51:3):40):13,((36:46,((83:34,84:48):16,(85:36,91:50):12):25):15,((37:13,(((38:0,41:1):3,39:14):5,40:13):9):17,42:27):30):14):13,((((5:26,(11:19,((12:16,(13:5,15:36):11):14,14:13):10):9):12,((28:7,(32:9,33:14):5):16,(34:13,35:15):17):13):43,56:52):22,59:51):27):11,(((((((61:3,62:2):0,64:2):2,63:3):21,((65:6,(66:3,67:2):1):27,74:31):10):16,(((68:1,69:1):1,70:1):12,((71:1,72:0):2,73:0):21):16):28,(77:64,82:59):19):11,75:39):17):10,((43:1,44:1,45:5):33,(((((46:0,47:2):1,48:13):9,49:12):36,53:56):9,(54:0,55:0):45):15):14):11,76:51):15,60:68):14,57:38):15,58:61):14,81:61):16,((78:0,79:0):43,80:48):21):42,90:54):39,(87:0,88:1):9):6,(86:1,89:31):1);
tree PAUP_112 = [&U] (1:5,((((((((((((((((((((2:33,16:13):5,(22:19,23:10):17):15,(17:4,18:8):12):51,((29:1,31:17):2,30:3):38):18,(6:20,7:15):26):8,(24:36,((25:6,26:11):21,27:21):16):9):6,(((((3:17,9:14):15,8:34):6,((19:6,20:11):3,21:16):7):14,(4:14,10:19):25):21,52:55):10):14,(50:1,51:3):40):13,((36:46,((83:34,84:48):16,(85:36,91:50):12):25):15,((37:13,(((38:0,41:1):3,39:14):5,40:13):9):17,42:27):30):14):13,((((5:26,(11:19,((12:16,(13:5,15:36):11):14,14:13):10):9):12,((28:7,(32:9,33:14):5):16,(34:13,35:15):17):13):43,56:52):22,59:51):27):11,((((((61:3,62:2,64:2):2,63:3):21,((65:6,(66:3,67:2):1):27,74:31):10):16,(((68:1,69:1):1,70:1):12,((71:1,72:0):2,73:0):21):16):28,(77:64,82:59):19):11,75:39):17):10,((43:1,44:1,45:5):33,(((((46:0,48:13):1,47:1):10,49:13):35,53:56):9,(54:0,55:0):45):15):14):11,76:51):15,60:68):14,57:38):15,58:61):14,81:61):16,((78:0,79:0):43,80:48):21):42,90:54):39,(87:0,88:1):9):6,(86:1,89:31):1);
tree PAUP_113 = [&U] (1:5,((((((((((((((((((((2:33,16:13):5,(22:19,23:10):17):15,(17:4,18:8):12):51,((29:1,31:17):2,30:3):38):18,(6:20,7:15):26):8,(24:36,((25:6,26:11):21,27:21):16):9):6,(((((3:17,9:14):15,8:34):6,((19:6,20:11):3,21:16):7):14,(4:14,10:19):25):21,52:55):10):14,(50:1,51:3):40):13,((36:46,((83:34,84:48):16,(85:36,91:50):12):25):15,((37:13,(((38:0,41:1):3,39:14):5,40:13):9):17,42:27):30):14):13,((((5:26,(11:19,((12:16,(13:5,15:36):11):14,14:13):10):9):12,((28:7,(32:9,33:14):5):16,(34:13,35:15):17):13):43,56:52):22,59:51):27):11,(((((((61:3,64:2):0,62:2):2,63:3):21,((65:6,(66:3,67:2):1):27,74:31):10):16,(((68:1,69:1):1,70:1):12,((71:1,72:0):2,73:0):21):16):28,(77:64,82:59):19):11,75:39):17):10,((43:1,44:1,45:5):33,(((((46:0,48:13):1,47:1):10,49:13):35,53:56):9,(54:0,55:0):45):15):14):11,76:51):15,60:68):14,57:38):15,58:61):14,81:61):16,((78:0,79:0):43,80:48):21):42,90:54):39,(87:0,88:1):9):6,(86:1,89:31):1);
tree PAUP_114 = [&U] (1:6,((((((((((((((((((((2:33,16:13):5,(22:19,23:10):17):15,(17:4,18:8):12):51,((29:1,31:17):2,30:3):38):18,(6:20,7:15):26):8,(24:36,((25:6,26:11):21,27:21):16):9):6,(((((3:17,9:14):15,8:34):6,((19:6,20:11):3,21:16):7):14,(4:14,10:19):25):21,52:55):10):14,(50:1,51:3):40):13,((36:46,((83:34,84:48):16,(85:36,91:50):12):25):15,((37:13,(((38:0,41:1):3,39:14):5,40:13):9):17,42:27):30):14):13,((((5:26,(11:19,((12:16,(13:5,15:36):11):14,14:13):10):9):12,((28:7,(32:9,33:14):5):16,(34:13,35:15):17):13):43,56:52):22,59:51):27):11,(((((((61:3,62:2):0,64:2):2,63:3):21,((65:6,(66:3,67:2):1):27,74:31):10):16,(((68:1,69:1):1,70:1):12,((71:1,72:0):2,73:0):21):16):28,(77:64,82:59):19):11,75:39):17):10,((43:1,44:1,45:5):33,(((((46:0,48:13):1,47:1):10,49:13):35,53:56):9,(54:0,55:0):45):15):14):11,76:51):15,60:68):14,57:38):15,58:61):14,81:61):16,((78:0,79:0):43,80:48):21):42,90:54):40,(87:0,88:1):8):6,86:1,89:31);
tree PAUP_115 = [&U] (1:5,((((((((((((((((((((2:32,16:13):5,(22:18,23:11):17):16,(17:4,18:8):12):51,((29:1,31:17):2,30:3):38):19,(6:20,7:15):25):8,(24:36,((25:6,26:11):21,27:21):16):8):7,(((((3:17,9:14):15,8:34):5,((19:6,20:11):3,21:16):8):14,(4:14,10:19):24):20,52:57):10):14,(50:1,51:3):40):12,((36:47,((37:14,(((38:0,41:1):3,39:14):5,40:13):8):16,42:28):28):11,((83:34,84:48):17,(85:35,91:49):13):30):14):13,((((5:26,(11:19,((12:16,(13:5,15:36):11):14,14:13):10):9):12,((28:7,(32:9,33:14):5):16,(34:13,35:15):17):13):44,56:51):20,59:53):26):11,((((((61:3,62:2,64:2):2,63:3):21,((65:6,(66:3,67:2):1):27,74:31):10):16,(((68:1,69:1):1,70:1):12,((71:1,72:0):2,73:0):21):16):28,(77:63,82:60):20):10,75:39):18):11,((43:1,44:1,45:5):33,((((46:0,47:2,48:13):10,49:12):36,53:56):9,(54:0,55:0):45):15):13):12,76:51):15,60:68):14,57:38):15,58:61):14,81:61):16,((78:0,79:0):43,80:48):21):42,90:54):39,(87:0,88:1):9):6,(86:1,89:31):1);
tree PAUP_116 = [&U] (1:5,((((((((((((((((((((2:32,16:13):5,(22:18,23:11):17):16,(17:4,18:8):12):51,((29:1,31:17):2,30:3):38):19,(6:20,7:15):25):8,(24:36,((25:6,26:11):21,27:21):16):8):7,(((((3:17,9:14):15,8:34):5,((19:6,20:11):3,21:16):8):14,(4:14,10:19):24):20,52:57):10):14,(50:1,51:3):40):12,((36:47,((37:14,(((38:0,41:1):3,39:14):5,40:13):8):16,42:28):28):11,((83:34,84:48):17,(85:35,91:49):13):30):14):13,((((5:26,(11:19,((12:16,(13:5,15:36):11):14,14:13):10):9):12,((28:7,(32:9,33:14):5):16,(34:13,35:15):17):13):44,56:51):20,59:53):26):11,(((((((61:3,64:2):0,62:2):2,63:3):21,((65:6,(66:3,67:2):1):27,74:31):10):16,(((68:1,69:1):1,70:1):12,((71:1,72:0):2,73:0):21):16):28,(77:63,82:60):20):10,75:39):18):11,((43:1,44:1,45:5):33,((((46:0,47:2,48:13):10,49:12):36,53:56):9,(54:0,55:0):45):15):13):12,76:51):15,60:68):14,57:38):15,58:61):14,81:61):16,((78:0,79:0):43,80:48):21):42,90:54):39,(87:0,88:1):9):6,(86:1,89:31):1);
tree PAUP_117 = [&U] (1:5,((((((((((((((((((((2:31,16:13):5,(22:19,23:11):17):16,(17:4,18:8):12):51,((29:1,31:17):2,30:3):37):20,(6:20,7:15):25):8,(24:36,((25:6,26:11):21,27:21):16):8):7,(((((3:17,9:14):15,8:34):5,((19:6,20:11):3,21:16):8):14,(4:14,10:19):24):20,52:57):10):14,(50:1,51:3):40):12,((36:47,((37:14,(((38:0,41:1):3,39:14):5,40:13):8):16,42:28):28):11,((83:34,84:48):17,(85:35,91:49):13):30):14):14,((((5:24,((11:21,14:13):7,(12:15,(13:5,15:35):12):12):13):13,((28:7,(32:9,33:14):5):20,(34:14,35:14):14):14):41,56:50):22,59:56):24):10,(((((((61:3,62:2):0,64:2):2,63:3):21,((65:6,(66:3,67:2):1):27,74:31):10):15,(((68:1,69:1):1,70:1):12,((71:1,72:0):2,73:0):22):16):28,(77:62,82:60):20):11,75:39):18):11,((43:1,44:1,45:5):33,((((46:0,47:2,48:13):10,49:12):36,53:56):9,(54:0,55:0):45):15):13):12,76:51):15,60:68):14,57:38):14,58:62):14,81:62):15,((78:0,79:0):43,80:48):21):42,90:54):39,(87:0,88:1):9):6,(86:1,89:31):1);
tree PAUP_118 = [&U] (1:6,((((((((((((((((((((2:32,16:13):5,(22:18,23:11):17):16,(17:4,18:8):12):51,((29:1,31:17):2,30:3):38):19,(6:20,7:15):25):8,(24:36,((25:6,26:11):21,27:21):16):8):7,(((((3:17,9:14):15,8:34):5,((19:6,20:11):3,21:16):8):14,(4:14,10:19):24):20,52:57):10):14,(50:1,51:3):40):12,((36:47,((37:14,(((38:0,41:1):3,39:14):5,40:13):8):16,42:28):28):11,((83:34,84:48):17,(85:35,91:49):13):30):14):13,((((5:26,(11:19,((12:16,(13:5,15:36):11):14,14:13):10):9):12,((28:7,(32:9,33:14):5):16,(34:13,35:15):17):13):44,56:51):20,59:53):26):11,(((((((61:3,62:2):0,64:2):2,63:3):21,((65:6,(66:3,67:2):1):27,74:31):10):16,(((68:1,69:1):1,70:1):12,((71:1,72:0):2,73:0):21):16):28,(77:63,82:60):20):10,75:39):18):11,((43:1,44:1,45:5):33,((((46:0,47:2,48:13):10,49:12):36,53:56):9,(54:0,55:0):45):15):13):12,76:51):15,60:68):14,57:38):15,58:61):14,81:61):16,((78:0,79:0):43,80:48):21):42,90:54):40,(87:0,88:1):8):6,86:1,89:31);
tree PAUP_119 = [&U] (1:5,((((((((((((((((((((2:32,16:13):5,(22:18,23:11):17):16,(17:4,18:8):12):51,((29:1,31:17):2,30:3):38):19,(6:20,7:15):25):8,(24:36,((25:6,26:11):21,27:21):16):8):7,(((((3:17,9:14):15,8:34):5,((19:6,20:11):3,21:16):8):14,(4:14,10:19):24):20,52:57):10):14,(50:1,51:3):40):12,((36:47,((37:14,(((38:0,41:1):3,39:14):5,40:13):8):16,42:28):28):11,((83:34,84:48):17,(85:35,91:49):13):30):14):13,((((5:26,(11:19,((12:16,(13:5,15:36):11):14,14:13):10):9):12,((28:7,(32:9,33:14):5):16,(34:13,35:15):17):13):44,56:51):20,59:53):26):11,((((((61:3,62:2,64:2):2,63:3):21,((65:6,(66:3,67:2):1):27,74:31):10):16,(((68:1,69:1):1,70:1):12,((71:1,72:0):2,73:0):21):16):28,(77:63,82:60):20):10,75:39):18):11,((43:1,44:1,45:5):33,(((((46:0,47:2):1,48:13):9,49:12):36,53:56):9,(54:0,55:0):45):15):13):12,76:51):15,60:68):14,57:38):15,58:61):14,81:61):16,((78:0,79:0):43,80:48):21):42,90:54):39,(87:0,88:1):9):6,(86:1,89:31):1);
tree PAUP_120 = [&U] (1:5,((((((((((((((((((((2:32,16:13):5,(22:18,23:11):17):16,(17:4,18:8):12):51,((29:1,31:17):2,30:3):38):19,(6:20,7:15):25):8,(24:36,((25:6,26:11):21,27:21):16):8):7,(((((3:17,9:14):15,8:34):5,((19:6,20:11):3,21:16):8):14,(4:14,10:19):24):20,52:57):10):14,(50:1,51:3):40):12,((36:47,((37:14,(((38:0,41:1):3,39:14):5,40:13):8):16,42:28):28):11,((83:34,84:48):17,(85:35,91:49):13):30):14):13,((((5:26,(11:19,((12:16,(13:5,15:36):11):14,14:13):10):9):12,((28:7,(32:9,33:14):5):16,(34:13,35:15):17):13):44,56:51):20,59:53):26):11,(((((((61:3,64:2):0,62:2):2,63:3):21,((65:6,(66:3,67:2):1):27,74:31):10):16,(((68:1,69:1):1,70:1):12,((71:1,72:0):2,73:0):21):16):28,(77:63,82:60):20):10,75:39):18):11,((43:1,44:1,45:5):33,(((((46:0,47:2):1,48:13):9,49:12):36,53:56):9,(54:0,55:0):45):15):13):12,76:51):15,60:68):14,57:38):15,58:61):14,81:61):16,((78:0,79:0):43,80:48):21):42,90:54):39,(87:0,88:1):9):6,(86:1,89:31):1);
tree PAUP_121 = [&U] (1:5,((((((((((((((((((((2:31,16:13):5,(22:19,23:11):17):16,(17:4,18:8):12):51,((29:1,31:17):2,30:3):37):20,(6:20,7:15):25):8,(24:36,((25:6,26:11):21,27:21):16):8):7,(((((3:17,9:14):15,8:34):5,((19:6,20:11):3,21:16):8):14,(4:14,10:19):24):20,52:57):10):14,(50:1,51:3):40):12,((36:47,((37:14,(((38:0,41:1):3,39:14):5,40:13):8):16,42:28):28):11,((83:34,84:48):17,(85:35,91:49):13):30):14):14,((((5:24,((11:21,14:13):7,(12:15,(13:5,15:35):12):12):13):13,((28:7,(32:9,33:14):5):20,(34:14,35:14):14):14):41,56:50):22,59:56):24):10,(((((((61:3,62:2):0,64:2):2,63:3):21,((65:6,(66:3,67:2):1):27,74:31):10):15,(((68:1,69:1):1,70:1):12,((71:1,72:0):2,73:0):22):16):28,(77:62,82:60):20):11,75:39):18):11,((43:1,44:1,45:5):33,(((((46:0,47:2):2,48:12):9,49:11):37,53:56):9,(54:0,55:0):45):15):13):12,76:51):15,60:68):14,57:38):14,58:62):14,81:62):15,((78:0,79:0):43,80:48):21):42,90:54):39,(87:0,88:1):9):6,(86:1,89:31):1);
tree PAUP_122 = [&U] (1:6,((((((((((((((((((((2:32,16:13):5,(22:18,23:11):17):16,(17:4,18:8):12):51,((29:1,31:17):2,30:3):38):19,(6:20,7:15):25):8,(24:36,((25:6,26:11):21,27:21):16):8):7,(((((3:17,9:14):15,8:34):5,((19:6,20:11):3,21:16):8):14,(4:14,10:19):24):20,52:57):10):14,(50:1,51:3):40):12,((36:47,((37:14,(((38:0,41:1):3,39:14):5,40:13):8):16,42:28):28):11,((83:34,84:48):17,(85:35,91:49):13):30):14):13,((((5:26,(11:19,((12:16,(13:5,15:36):11):14,14:13):10):9):12,((28:7,(32:9,33:14):5):16,(34:13,35:15):17):13):44,56:51):20,59:53):26):11,(((((((61:3,62:2):0,64:2):2,63:3):21,((65:6,(66:3,67:2):1):27,74:31):10):16,(((68:1,69:1):1,70:1):12,((71:1,72:0):2,73:0):21):16):28,(77:63,82:60):20):10,75:39):18):11,((43:1,44:1,45:5):33,(((((46:0,47:2):1,48:13):9,49:12):36,53:56):9,(54:0,55:0):45):15):13):12,76:51):15,60:68):14,57:38):15,58:61):14,81:61):16,((78:0,79:0):43,80:48):21):42,90:54):40,(87:0,88:1):8):6,86:1,89:31);
tree PAUP_123 = [&U] (1:5,((((((((((((((((((((2:31,16:13):5,(22:19,23:11):17):16,(17:4,18:8):12):51,((29:1,31:17):2,30:3):37):20,(6:20,7:15):25):8,(24:36,((25:6,26:11):21,27:21):16):8):7,(((((3:17,9:14):15,8:34):5,((19:6,20:11):3,21:16):8):14,(4:14,10:19):24):20,52:57):10):14,(50:1,51:3):40):12,((36:47,((37:14,(((38:0,41:1):3,39:14):5,40:13):8):16,42:28):28):11,((83:34,84:48):17,(85:35,91:49):13):30):14):14,((((5:24,((11:21,14:13):7,(12:15,(13:5,15:35):12):12):13):13,((28:7,(32:9,33:14):5):20,(34:14,35:14):14):14):41,56:50):22,59:56):24):10,((((((61:3,62:2,64:2):2,63:3):21,((65:6,(66:3,67:2):1):27,74:31):10):15,(((68:1,69:1):1,70:1):12,((71:1,72:0):2,73:0):22):16):28,(77:62,82:60):20):11,75:39):18):11,((43:1,44:1,45:5):33,(((((46:0,48:13):1,47:1):10,49:13):35,53:56):9,(54:0,55:0):45):15):13):12,76:51):15,60:68):14,57:38):14,58:62):14,81:62):15,((78:0,79:0):43,80:48):21):42,90:54):39,(87:0,88:1):9):6,(86:1,89:31):1);
tree PAUP_124 = [&U] (1:6,((((((((((((((((((((2:32,16:13):5,(22:18,23:11):17):16,(17:4,18:8):12):51,((29:1,31:17):2,30:3):38):19,(6:20,7:15):25):8,(24:36,((25:6,26:11):21,27:21):16):8):7,(((((3:17,9:14):15,8:34):5,((19:6,20:11):3,21:16):8):14,(4:14,10:19):24):20,52:57):10):14,(50:1,51:3):40):12,((36:47,((37:14,(((38:0,41:1):3,39:14):5,40:13):8):16,42:28):28):11,((83:34,84:48):17,(85:35,91:49):13):30):14):13,((((5:26,(11:19,((12:16,(13:5,15:36):11):14,14:13):10):9):12,((28:7,(32:9,33:14):5):16,(34:13,35:15):17):13):44,56:51):20,59:53):26):11,((((((61:3,62:2,64:2):2,63:3):21,((65:6,(66:3,67:2):1):27,74:31):10):16,(((68:1,69:1):1,70:1):12,((71:1,72:0):2,73:0):21):16):28,(77:63,82:60):20):10,75:39):18):11,((43:1,44:1,45:5):33,(((((46:0,48:13):1,47:1):10,49:13):35,53:56):9,(54:0,55:0):45):15):13):12,76:51):15,60:68):14,57:38):15,58:61):14,81:61):16,((78:0,79:0):43,80:48):21):42,90:54):40,(87:0,88:1):8):6,86:1,89:31);
tree PAUP_125 = [&U] (1:5,((((((((((((((((((((2:31,16:13):5,(22:19,23:11):17):16,(17:4,18:8):12):51,((29:1,31:17):2,30:3):37):20,(6:20,7:15):25):8,(24:36,((25:6,26:11):21,27:21):16):8):7,(((((3:17,9:14):15,8:34):5,((19:6,20:11):3,21:16):8):14,(4:14,10:19):24):20,52:57):10):14,(50:1,51:3):40):12,((36:47,((37:14,(((38:0,41:1):3,39:14):5,40:13):8):16,42:28):28):11,((83:34,84:48):17,(85:35,91:49):13):30):14):14,((((5:24,((11:21,14:13):7,(12:15,(13:5,15:35):12):12):13):13,((28:7,(32:9,33:14):5):20,(34:14,35:14):14):14):41,56:50):22,59:56):24):10,(((((((61:3,64:2):0,62:2):2,63:3):21,((65:6,(66:3,67:2):1):27,74:31):10):15,(((68:1,69:1):1,70:1):12,((71:1,72:0):2,73:0):22):16):28,(77:62,82:60):20):11,75:39):18):11,((43:1,44:1,45:5):33,(((((46:0,48:13):1,47:1):10,49:13):35,53:56):9,(54:0,55:0):45):15):13):12,76:51):15,60:68):14,57:38):14,58:62):14,81:62):15,((78:0,79:0):43,80:48):21):42,90:54):39,(87:0,88:1):9):6,(86:1,89:31):1);
tree PAUP_126 = [&U] (1:6,((((((((((((((((((((2:32,16:13):5,(22:18,23:11):17):16,(17:4,18:8):12):51,((29:1,31:17):2,30:3):38):19,(6:20,7:15):25):8,(24:36,((25:6,26:11):21,27:21):16):8):7,(((((3:17,9:14):15,8:34):5,((19:6,20:11):3,21:16):8):14,(4:14,10:19):24):20,52:57):10):14,(50:1,51:3):40):12,((36:47,((37:14,(((38:0,41:1):3,39:14):5,40:13):8):16,42:28):28):11,((83:34,84:48):17,(85:35,91:49):13):30):14):13,((((5:26,(11:19,((12:16,(13:5,15:36):11):14,14:13):10):9):12,((28:7,(32:9,33:14):5):16,(34:13,35:15):17):13):44,56:51):20,59:53):26):11,(((((((61:3,64:2):0,62:2):2,63:3):21,((65:6,(66:3,67:2):1):27,74:31):10):16,(((68:1,69:1):1,70:1):12,((71:1,72:0):2,73:0):21):16):28,(77:63,82:60):20):10,75:39):18):11,((43:1,44:1,45:5):33,(((((46:0,48:13):1,47:1):10,49:13):35,53:56):9,(54:0,55:0):45):15):13):12,76:51):15,60:68):14,57:38):15,58:61):14,81:61):16,((78:0,79:0):43,80:48):21):42,90:54):40,(87:0,88:1):8):6,86:1,89:31);
tree PAUP_127 = [&U] (1:6,((((((((((((((((((((2:31,16:13):5,(22:19,23:11):17):16,(17:4,18:8):12):51,((29:1,31:17):2,30:3):37):20,(6:20,7:15):25):8,(24:36,((25:6,26:11):21,27:21):16):8):7,(((((3:17,9:14):15,8:34):5,((19:6,20:11):3,21:16):8):14,(4:14,10:19):24):20,52:57):10):14,(50:1,51:3):40):12,((36:47,((37:14,(((38:0,41:1):3,39:14):5,40:13):8):16,42:28):28):11,((83:34,84:48):17,(85:35,91:49):13):30):14):14,((((5:24,((11:21,14:13):7,(12:15,(13:5,15:35):12):12):13):13,((28:7,(32:9,33:14):5):20,(34:14,35:14):14):14):41,56:50):22,59:56):24):10,(((((((61:3,62:2):0,64:2):2,63:3):21,((65:6,(66:3,67:2):1):27,74:31):10):15,(((68:1,69:1):1,70:1):12,((71:1,72:0):2,73:0):22):16):28,(77:62,82:60):20):11,75:39):18):11,((43:1,44:1,45:5):33,(((((46:0,48:13):1,47:1):10,49:13):35,53:56):9,(54:0,55:0):45):15):13):12,76:51):15,60:68):14,57:38):14,58:62):14,81:62):15,((78:0,79:0):43,80:48):21):42,90:54):40,(87:0,88:1):8):6,86:1,89:31);
tree PAUP_128 = [&U] (1:5,(((((((((((((((((((2:33,16:13):5,(22:19,23:10):17):15,(17:4,18:8):12):51,((29:1,31:17):2,30:3):38):18,(6:20,7:15):26):8,(24:36,((25:6,26:11):21,27:21):16):9):6,(((((3:17,9:14):15,8:34):6,((19:6,20:11):3,21:16):7):14,(4:14,10:19):25):21,52:55):10):14,(50:1,51:3):40):13,((36:46,((83:34,84:48):16,(85:36,91:50):12):25):15,((37:13,(((38:0,41:1):3,39:14):5,40:13):9):17,42:27):30):14):11,((((5:26,(11:19,((12:16,(13:5,15:36):11):14,14:13):10):9):12,((28:7,(32:9,33:14):5):16,(34:13,35:15):17):13):43,56:52):22,59:51):28):10,((((((61:3,62:2,64:2):2,63:3):21,((65:6,(66:3,67:2):1):27,74:31):10):15,(((68:1,69:1):1,70:1):11,((71:1,72:0):2,73:0):22):15):31,75:37):8,(77:61,82:62):22):20):10,((43:1,44:1,45:5):33,(((((46:0,48:13):1,47:1):10,49:13):35,53:56):8,(54:0,55:0):46):16):13):11,76:52):15,60:66):13,(57:38,58:62):16):12,81:62):17,((78:0,79:0):42,80:48):22):41,90:56):38,(87:0,88:1):9):6,(86:1,89:31):1);
tree PAUP_129 = [&U] (1:5,(((((((((((((((((((2:32,16:13):5,(22:18,23:11):17):16,(17:4,18:8):12):51,((29:1,31:17):2,30:3):38):19,(6:20,7:15):25):8,(24:36,((25:6,26:11):21,27:21):16):8):7,(((((3:17,9:14):15,8:34):5,((19:6,20:11):3,21:16):8):14,(4:14,10:19):24):20,52:57):10):14,(50:1,51:3):40):12,((36:47,((37:14,(((38:0,41:1):3,39:14):5,40:13):8):16,42:28):28):11,((83:34,84:48):17,(85:35,91:49):13):30):14):11,((((5:26,(11:19,((12:16,(13:5,15:36):11):14,14:13):10):9):12,((28:7,(32:9,33:14):5):16,(34:13,35:15):17):13):44,56:51):20,59:53):27):10,((((((61:3,62:2,64:2):2,63:3):21,((65:6,(66:3,67:2):1):27,74:31):10):15,(((68:1,69:1):1,70:1):11,((71:1,72:0):2,73:0):22):15):30,75:37):9,(77:60,82:63):23):20):11,((43:1,44:1,45:5):33,((((46:0,47:2,48:13):10,49:12):36,53:56):8,(54:0,55:0):46):16):12):12,76:52):15,60:66):13,(57:38,58:62):16):12,81:62):17,((78:0,79:0):42,80:48):22):41,90:56):38,(87:0,88:1):9):6,(86:1,89:31):1);
tree PAUP_130 = [&U] (1:5,(((((((((((((((((((2:32,16:13):5,(22:18,23:11):17):16,(17:4,18:8):12):51,((29:1,31:17):2,30:3):38):19,(6:20,7:15):25):8,(24:36,((25:6,26:11):21,27:21):16):8):7,(((((3:17,9:14):15,8:34):5,((19:6,20:11):3,21:16):8):14,(4:14,10:19):24):20,52:57):10):14,(50:1,51:3):40):12,((36:47,((37:14,(((38:0,41:1):3,39:14):5,40:13):8):16,42:28):28):11,((83:34,84:48):17,(85:35,91:49):13):30):14):11,((((5:26,(11:19,((12:16,(13:5,15:36):11):14,14:13):10):9):12,((28:7,(32:9,33:14):5):16,(34:13,35:15):17):13):44,56:51):20,59:53):27):10,((((((61:3,62:2,64:2):2,63:3):21,((65:6,(66:3,67:2):1):27,74:31):10):15,(((68:1,69:1):1,70:1):11,((71:1,72:0):2,73:0):22):15):30,75:37):9,(77:60,82:63):23):20):11,((43:1,44:1,45:5):33,(((((46:0,47:2):1,48:13):9,49:12):36,53:56):8,(54:0,55:0):46):16):12):12,76:52):15,60:66):13,(57:38,58:62):16):12,81:62):17,((78:0,79:0):42,80:48):22):41,90:56):38,(87:0,88:1):9):6,(86:1,89:31):1);
tree PAUP_131 = [&U] (1:5,(((((((((((((((((((2:31,16:13):5,(22:19,23:11):17):16,(17:4,18:8):12):51,((29:1,31:17):2,30:3):37):20,(6:20,7:15):25):8,(24:36,((25:6,26:11):21,27:21):16):8):7,(((((3:17,9:14):15,8:34):5,((19:6,20:11):3,21:16):8):14,(4:14,10:19):24):20,52:57):10):14,(50:1,51:3):40):12,((36:47,((37:14,(((38:0,41:1):3,39:14):5,40:13):8):16,42:28):28):11,((83:34,84:48):17,(85:35,91:49):13):30):14):12,((((5:24,((11:21,14:13):7,(12:15,(13:5,15:35):12):12):13):13,((28:7,(32:9,33:14):5):20,(34:14,35:14):14):14):41,56:50):22,59:56):25):9,((((((61:3,62:2,64:2):2,63:3):21,((65:6,(66:3,67:2):1):27,74:31):10):14,(((68:1,69:1):1,70:1):11,((71:1,72:0):2,73:0):23):15):30,75:37):9,(77:59,82:63):23):21):11,((43:1,44:1,45:5):33,(((((46:0,48:13):1,47:1):10,49:13):35,53:56):8,(54:0,55:0):46):16):12):12,76:52):15,60:66):13,(57:38,58:62):16):12,81:62):17,((78:0,79:0):42,80:48):22):41,90:56):38,(87:0,88:1):9):6,(86:1,89:31):1);
tree PAUP_132 = [&U] (1:6,(((((((((((((((((((2:32,16:13):5,(22:18,23:11):17):16,(17:4,18:8):12):51,((29:1,31:17):2,30:3):38):19,(6:20,7:15):25):8,(24:36,((25:6,26:11):21,27:21):16):8):7,(((((3:17,9:14):15,8:34):5,((19:6,20:11):3,21:16):8):14,(4:14,10:19):24):20,52:57):10):14,(50:1,51:3):40):12,((36:47,((37:14,(((38:0,41:1):3,39:14):5,40:13):8):16,42:28):28):11,((83:34,84:48):17,(85:35,91:49):13):30):14):11,((((5:26,(11:19,((12:16,(13:5,15:36):11):14,14:13):10):9):12,((28:7,(32:9,33:14):5):16,(34:13,35:15):17):13):44,56:51):20,59:53):27):10,((((((61:3,62:2,64:2):2,63:3):21,((65:6,(66:3,67:2):1):27,74:31):10):15,(((68:1,69:1):1,70:1):11,((71:1,72:0):2,73:0):22):15):30,75:37):9,(77:60,82:63):23):20):11,((43:1,44:1,45:5):33,(((((46:0,48:13):1,47:1):10,49:13):35,53:56):8,(54:0,55:0):46):16):12):12,76:52):15,60:66):13,(57:38,58:62):16):12,81:62):17,((78:0,79:0):42,80:48):22):41,90:56):39,(87:0,88:1):8):6,86:1,89:31);
tree PAUP_133 = [&U] (1:5,(((((((((((((((((((2:33,16:13):5,(22:19,23:10):17):15,(17:4,18:8):12):51,((29:1,31:17):2,30:3):38):18,(6:20,7:15):26):8,(24:36,((25:6,26:11):21,27:21):16):9):6,(((((3:17,9:14):15,8:34):6,((19:6,20:11):3,21:16):7):14,(4:14,10:19):25):21,52:55):10):14,(50:1,51:3):40):13,((36:46,((83:34,84:48):16,(85:36,91:50):12):25):15,((37:13,(((38:0,41:1):3,39:14):5,40:13):9):17,42:27):30):14):11,((((5:26,(11:19,((12:16,(13:5,15:36):11):14,14:13):10):9):12,((28:7,(32:9,33:14):5):16,(34:13,35:15):17):13):43,56:52):22,59:51):28):10,(((((((61:3,64:2):0,62:2):2,63:3):21,((65:6,(66:3,67:2):1):27,74:31):10):15,(((68:1,69:1):1,70:1):11,((71:1,72:0):2,73:0):22):15):31,75:37):8,(77:61,82:62):22):20):10,((43:1,44:1,45:5):33,(((((46:0,48:13):1,47:1):10,49:13):35,53:56):8,(54:0,55:0):46):16):13):11,76:52):15,60:66):13,(57:38,58:62):16):12,81:62):17,((78:0,79:0):42,80:48):22):41,90:56):38,(87:0,88:1):9):6,(86:1,89:31):1);
tree PAUP_134 = [&U] (1:5,(((((((((((((((((((2:32,16:13):5,(22:18,23:11):17):16,(17:4,18:8):12):51,((29:1,31:17):2,30:3):38):19,(6:20,7:15):25):8,(24:36,((25:6,26:11):21,27:21):16):8):7,(((((3:17,9:14):15,8:34):5,((19:6,20:11):3,21:16):8):14,(4:14,10:19):24):20,52:57):10):14,(50:1,51:3):40):12,((36:47,((37:14,(((38:0,41:1):3,39:14):5,40:13):8):16,42:28):28):11,((83:34,84:48):17,(85:35,91:49):13):30):14):11,((((5:26,(11:19,((12:16,(13:5,15:36):11):14,14:13):10):9):12,((28:7,(32:9,33:14):5):16,(34:13,35:15):17):13):44,56:51):20,59:53):27):10,(((((((61:3,64:2):0,62:2):2,63:3):21,((65:6,(66:3,67:2):1):27,74:31):10):15,(((68:1,69:1):1,70:1):11,((71:1,72:0):2,73:0):22):15):30,75:37):9,(77:60,82:63):23):20):11,((43:1,44:1,45:5):33,((((46:0,47:2,48:13):10,49:12):36,53:56):8,(54:0,55:0):46):16):12):12,76:52):15,60:66):13,(57:38,58:62):16):12,81:62):17,((78:0,79:0):42,80:48):22):41,90:56):38,(87:0,88:1):9):6,(86:1,89:31):1);
tree PAUP_135 = [&U] (1:5,(((((((((((((((((((2:32,16:13):5,(22:18,23:11):17):16,(17:4,18:8):12):51,((29:1,31:17):2,30:3):38):19,(6:20,7:15):25):8,(24:36,((25:6,26:11):21,27:21):16):8):7,(((((3:17,9:14):15,8:34):5,((19:6,20:11):3,21:16):8):14,(4:14,10:19):24):20,52:57):10):14,(50:1,51:3):40):12,((36:47,((37:14,(((38:0,41:1):3,39:14):5,40:13):8):16,42:28):28):11,((83:34,84:48):17,(85:35,91:49):13):30):14):11,((((5:26,(11:19,((12:16,(13:5,15:36):11):14,14:13):10):9):12,((28:7,(32:9,33:14):5):16,(34:13,35:15):17):13):44,56:51):20,59:53):27):10,(((((((61:3,64:2):0,62:2):2,63:3):21,((65:6,(66:3,67:2):1):27,74:31):10):15,(((68:1,69:1):1,70:1):11,((71:1,72:0):2,73:0):22):15):30,75:37):9,(77:60,82:63):23):20):11,((43:1,44:1,45:5):33,(((((46:0,47:2):1,48:13):9,49:12):36,53:56):8,(54:0,55:0):46):16):12):12,76:52):15,60:66):13,(57:38,58:62):16):12,81:62):17,((78:0,79:0):42,80:48):22):41,90:56):38,(87:0,88:1):9):6,(86:1,89:31):1);
tree PAUP_136 = [&U] (1:5,(((((((((((((((((((2:31,16:13):5,(22:19,23:11):17):16,(17:4,18:8):12):51,((29:1,31:17):2,30:3):37):20,(6:20,7:15):25):8,(24:36,((25:6,26:11):21,27:21):16):8):7,(((((3:17,9:14):15,8:34):5,((19:6,20:11):3,21:16):8):14,(4:14,10:19):24):20,52:57):10):14,(50:1,51:3):40):12,((36:47,((37:14,(((38:0,41:1):3,39:14):5,40:13):8):16,42:28):28):11,((83:34,84:48):17,(85:35,91:49):13):30):14):12,((((5:24,((11:21,14:13):7,(12:15,(13:5,15:35):12):12):13):13,((28:7,(32:9,33:14):5):20,(34:14,35:14):14):14):41,56:50):22,59:56):25):9,(((((((61:3,64:2):0,62:2):2,63:3):21,((65:6,(66:3,67:2):1):27,74:31):10):14,(((68:1,69:1):1,70:1):11,((71:1,72:0):2,73:0):23):15):30,75:37):9,(77:59,82:63):23):21):11,((43:1,44:1,45:5):33,(((((46:0,48:13):1,47:1):10,49:13):35,53:56):8,(54:0,55:0):46):16):12):12,76:52):15,60:66):13,(57:38,58:62):16):12,81:62):17,((78:0,79:0):42,80:48):22):41,90:56):38,(87:0,88:1):9):6,(86:1,89:31):1);
tree PAUP_137 = [&U] (1:6,(((((((((((((((((((2:32,16:13):5,(22:18,23:11):17):16,(17:4,18:8):12):51,((29:1,31:17):2,30:3):38):19,(6:20,7:15):25):8,(24:36,((25:6,26:11):21,27:21):16):8):7,(((((3:17,9:14):15,8:34):5,((19:6,20:11):3,21:16):8):14,(4:14,10:19):24):20,52:57):10):14,(50:1,51:3):40):12,((36:47,((37:14,(((38:0,41:1):3,39:14):5,40:13):8):16,42:28):28):11,((83:34,84:48):17,(85:35,91:49):13):30):14):11,((((5:26,(11:19,((12:16,(13:5,15:36):11):14,14:13):10):9):12,((28:7,(32:9,33:14):5):16,(34:13,35:15):17):13):44,56:51):20,59:53):27):10,(((((((61:3,64:2):0,62:2):2,63:3):21,((65:6,(66:3,67:2):1):27,74:31):10):15,(((68:1,69:1):1,70:1):11,((71:1,72:0):2,73:0):22):15):30,75:37):9,(77:60,82:63):23):20):11,((43:1,44:1,45:5):33,(((((46:0,48:13):1,47:1):10,49:13):35,53:56):8,(54:0,55:0):46):16):12):12,76:52):15,60:66):13,(57:38,58:62):16):12,81:62):17,((78:0,79:0):42,80:48):22):41,90:56):39,(87:0,88:1):8):6,86:1,89:31);
tree PAUP_138 = [&U] (1:5,(((((((((((((((((((2:32,16:13):5,(22:20,23:10):17):15,(17:4,18:8):12):51,((29:1,31:17):2,30:3):37):19,(6:20,7:15):26):8,(24:36,((25:6,26:11):21,27:21):16):9):6,(((((3:17,9:14):15,8:34):6,((19:6,20:11):3,21:16):7):14,(4:14,10:19):25):21,52:55):10):14,(50:1,51:3):40):13,((36:46,((83:34,84:48):16,(85:36,91:50):12):25):15,((37:13,(((38:0,41:1):3,39:14):5,40:13):9):17,42:27):30):14):12,((((5:24,((11:21,14:13):7,(12:15,(13:5,15:35):12):12):13):13,((28:7,(32:9,33:14):5):20,(34:14,35:14):14):14):40,56:51):24,59:54):26):9,(((((((61:3,62:2):0,64:2):2,63:3):21,((65:6,(66:3,67:2):1):27,74:31):10):14,(((68:1,69:1):1,70:1):11,((71:1,72:0):2,73:0):23):15):31,75:37):8,(77:60,82:62):22):21):10,((43:1,44:1,45:5):33,(((((46:0,48:13):1,47:1):10,49:13):35,53:56):8,(54:0,55:0):46):16):13):11,76:52):15,60:66):13,(57:38,58:62):16):12,81:62):17,((78:0,79:0):42,80:48):22):41,90:56):38,(87:0,88:1):9):6,(86:1,89:31):1);
tree PAUP_139 = [&U] (1:5,(((((((((((((((((((2:33,16:13):5,(22:19,23:10):17):15,(17:4,18:8):12):51,((29:1,31:17):2,30:3):38):18,(6:20,7:15):26):8,(24:36,((25:6,26:11):21,27:21):16):9):6,(((((3:17,9:14):15,8:34):6,((19:6,20:11):3,21:16):7):14,(4:14,10:19):25):21,52:55):10):14,(50:1,51:3):40):13,((36:46,((83:34,84:48):16,(85:36,91:50):12):25):15,((37:13,(((38:0,41:1):3,39:14):5,40:13):9):17,42:27):30):14):11,((((5:26,(11:19,((12:16,(13:5,15:36):11):14,14:13):10):9):12,((28:7,(32:9,33:14):5):16,(34:13,35:15):17):13):43,56:52):22,59:51):28):10,(((((((61:3,62:2):0,64:2):2,63:3):21,((65:6,(66:3,67:2):1):27,74:31):10):15,(((68:1,69:1):1,70:1):11,((71:1,72:0):2,73:0):22):15):31,75:37):8,(77:61,82:62):22):20):10,((43:1,44:1,45:5):33,((((46:0,47:2,48:13):10,49:12):36,53:56):8,(54:0,55:0):46):16):13):11,76:52):15,60:66):13,(57:38,58:62):16):12,81:62):17,((78:0,79:0):42,80:48):22):41,90:56):38,(87:0,88:1):9):6,(86:1,89:31):1);
tree PAUP_140 = [&U] (1:5,(((((((((((((((((((2:33,16:13):5,(22:19,23:10):17):15,(17:4,18:8):12):51,((29:1,31:17):2,30:3):38):18,(6:20,7:15):26):8,(24:36,((25:6,26:11):21,27:21):16):9):6,(((((3:17,9:14):15,8:34):6,((19:6,20:11):3,21:16):7):14,(4:14,10:19):25):21,52:55):10):14,(50:1,51:3):40):13,((36:46,((83:34,84:48):16,(85:36,91:50):12):25):15,((37:13,(((38:0,41:1):3,39:14):5,40:13):9):17,42:27):30):14):11,((((5:26,(11:19,((12:16,(13:5,15:36):11):14,14:13):10):9):12,((28:7,(32:9,33:14):5):16,(34:13,35:15):17):13):43,56:52):22,59:51):28):10,(((((((61:3,62:2):0,64:2):2,63:3):21,((65:6,(66:3,67:2):1):27,74:31):10):15,(((68:1,69:1):1,70:1):11,((71:1,72:0):2,73:0):22):15):31,75:37):8,(77:61,82:62):22):20):10,((43:1,44:1,45:5):33,(((((46:0,47:2):1,48:13):9,49:12):36,53:56):8,(54:0,55:0):46):16):13):11,76:52):15,60:66):13,(57:38,58:62):16):12,81:62):17,((78:0,79:0):42,80:48):22):41,90:56):38,(87:0,88:1):9):6,(86:1,89:31):1);
tree PAUP_141 = [&U] (1:6,(((((((((((((((((((2:33,16:13):5,(22:19,23:10):17):15,(17:4,18:8):12):51,((29:1,31:17):2,30:3):38):18,(6:20,7:15):26):8,(24:36,((25:6,26:11):21,27:21):16):9):6,(((((3:17,9:14):15,8:34):6,((19:6,20:11):3,21:16):7):14,(4:14,10:19):25):21,52:55):10):14,(50:1,51:3):40):13,((36:46,((83:34,84:48):16,(85:36,91:50):12):25):15,((37:13,(((38:0,41:1):3,39:14):5,40:13):9):17,42:27):30):14):11,((((5:26,(11:19,((12:16,(13:5,15:36):11):14,14:13):10):9):12,((28:7,(32:9,33:14):5):16,(34:13,35:15):17):13):43,56:52):22,59:51):28):10,(((((((61:3,62:2):0,64:2):2,63:3):21,((65:6,(66:3,67:2):1):27,74:31):10):15,(((68:1,69:1):1,70:1):11,((71:1,72:0):2,73:0):22):15):31,75:37):8,(77:61,82:62):22):20):10,((43:1,44:1,45:5):33,(((((46:0,48:13):1,47:1):10,49:13):35,53:56):8,(54:0,55:0):46):16):13):11,76:52):15,60:66):13,(57:38,58:62):16):12,81:62):17,((78:0,79:0):42,80:48):22):41,90:56):39,(87:0,88:1):8):6,86:1,89:31);
tree PAUP_142 = [&U] (1:5,(((((((((((((((((((2:31,16:13):5,(22:19,23:11):17):16,(17:4,18:8):12):51,((29:1,31:17):2,30:3):37):20,(6:20,7:15):25):8,(24:36,((25:6,26:11):21,27:21):16):8):7,(((((3:17,9:14):15,8:34):5,((19:6,20:11):3,21:16):8):14,(4:14,10:19):24):20,52:57):10):14,(50:1,51:3):40):12,((36:47,((37:14,(((38:0,41:1):3,39:14):5,40:13):8):16,42:28):28):11,((83:34,84:48):17,(85:35,91:49):13):30):14):12,((((5:24,((11:21,14:13):7,(12:15,(13:5,15:35):12):12):13):13,((28:7,(32:9,33:14):5):20,(34:14,35:14):14):14):41,56:50):22,59:56):25):9,(((((((61:3,62:2):0,64:2):2,63:3):21,((65:6,(66:3,67:2):1):27,74:31):10):14,(((68:1,69:1):1,70:1):11,((71:1,72:0):2,73:0):23):15):30,75:37):9,(77:59,82:63):23):21):11,((43:1,44:1,45:5):33,(((((46:0,47:2):2,48:12):9,49:11):37,53:56):8,(54:0,55:0):46):16):12):12,76:52):15,60:66):13,(57:38,58:62):16):12,81:62):17,((78:0,79:0):42,80:48):22):41,90:56):38,(87:0,88:1):9):6,(86:1,89:31):1);
tree PAUP_143 = [&U] (1:6,(((((((((((((((((((2:32,16:13):5,(22:18,23:11):17):16,(17:4,18:8):12):51,((29:1,31:17):2,30:3):38):19,(6:20,7:15):25):8,(24:36,((25:6,26:11):21,27:21):16):8):7,(((((3:17,9:14):15,8:34):5,((19:6,20:11):3,21:16):8):14,(4:14,10:19):24):20,52:57):10):14,(50:1,51:3):40):12,((36:47,((37:14,(((38:0,41:1):3,39:14):5,40:13):8):16,42:28):28):11,((83:34,84:48):17,(85:35,91:49):13):30):14):11,((((5:26,(11:19,((12:16,(13:5,15:36):11):14,14:13):10):9):12,((28:7,(32:9,33:14):5):16,(34:13,35:15):17):13):44,56:51):20,59:53):27):10,(((((((61:3,62:2):0,64:2):2,63:3):21,((65:6,(66:3,67:2):1):27,74:31):10):15,(((68:1,69:1):1,70:1):11,((71:1,72:0):2,73:0):22):15):30,75:37):9,(77:60,82:63):23):20):11,((43:1,44:1,45:5):33,(((((46:0,47:2):1,48:13):9,49:12):36,53:56):8,(54:0,55:0):46):16):12):12,76:52):15,60:66):13,(57:38,58:62):16):12,81:62):17,((78:0,79:0):42,80:48):22):41,90:56):39,(87:0,88:1):8):6,86:1,89:31);
tree PAUP_144 = [&U] (1:5,(((((((((((((((((((2:31,16:13):5,(22:19,23:11):17):16,(17:4,18:8):12):51,((29:1,31:17):2,30:3):37):20,(6:20,7:15):25):8,(24:36,((25:6,26:11):21,27:21):16):8):7,(((((3:17,9:14):15,8:34):5,((19:6,20:11):3,21:16):8):14,(4:14,10:19):24):20,52:57):10):14,(50:1,51:3):40):12,((36:47,((37:14,(((38:0,41:1):3,39:14):5,40:13):8):16,42:28):28):11,((83:34,84:48):17,(85:35,91:49):13):30):14):12,((((5:24,((11:21,14:13):7,(12:15,(13:5,15:35):12):12):13):13,((28:7,(32:9,33:14):5):20,(34:14,35:14):14):14):41,56:50):22,59:56):25):9,(((((((61:3,62:2):0,64:2):2,63:3):21,((65:6,(66:3,67:2):1):27,74:31):10):14,(((68:1,69:1):1,70:1):11,((71:1,72:0):2,73:0):23):15):30,75:37):9,(77:59,82:63):23):21):11,((43:1,44:1,45:5):33,((((46:0,47:2,48:13):10,49:12):36,53:56):8,(54:0,55:0):46):16):12):12,76:52):15,60:66):13,(57:38,58:62):16):12,81:62):17,((78:0,79:0):42,80:48):22):41,90:56):38,(87:0,88:1):9):6,(86:1,89:31):1);
tree PAUP_145 = [&U] (1:6,(((((((((((((((((((2:31,16:13):5,(22:19,23:11):17):16,(17:4,18:8):12):51,((29:1,31:17):2,30:3):37):20,(6:20,7:15):25):8,(24:36,((25:6,26:11):21,27:21):16):8):7,(((((3:17,9:14):15,8:34):5,((19:6,20:11):3,21:16):8):14,(4:14,10:19):24):20,52:57):10):14,(50:1,51:3):40):12,((36:47,((37:14,(((38:0,41:1):3,39:14):5,40:13):8):16,42:28):28):11,((83:34,84:48):17,(85:35,91:49):13):30):14):12,((((5:24,((11:21,14:13):7,(12:15,(13:5,15:35):12):12):13):13,((28:7,(32:9,33:14):5):20,(34:14,35:14):14):14):41,56:50):22,59:56):25):9,(((((((61:3,62:2):0,64:2):2,63:3):21,((65:6,(66:3,67:2):1):27,74:31):10):14,(((68:1,69:1):1,70:1):11,((71:1,72:0):2,73:0):23):15):30,75:37):9,(77:59,82:63):23):21):11,((43:1,44:1,45:5):33,(((((46:0,48:13):1,47:1):10,49:13):35,53:56):8,(54:0,55:0):46):16):12):12,76:52):15,60:66):13,(57:38,58:62):16):12,81:62):17,((78:0,79:0):42,80:48):22):41,90:56):39,(87:0,88:1):8):6,86:1,89:31);
tree PAUP_146 = [&U] (1:6,(((((((((((((((((((2:32,16:13):5,(22:18,23:11):17):16,(17:4,18:8):12):51,((29:1,31:17):2,30:3):38):19,(6:20,7:15):25):8,(24:36,((25:6,26:11):21,27:21):16):8):7,(((((3:17,9:14):15,8:34):5,((19:6,20:11):3,21:16):8):14,(4:14,10:19):24):20,52:57):10):14,(50:1,51:3):40):12,((36:47,((37:14,(((38:0,41:1):3,39:14):5,40:13):8):16,42:28):28):11,((83:34,84:48):17,(85:35,91:49):13):30):14):11,((((5:26,(11:19,((12:16,(13:5,15:36):11):14,14:13):10):9):12,((28:7,(32:9,33:14):5):16,(34:13,35:15):17):13):44,56:51):20,59:53):27):10,(((((((61:3,62:2):0,64:2):2,63:3):21,((65:6,(66:3,67:2):1):27,74:31):10):15,(((68:1,69:1):1,70:1):11,((71:1,72:0):2,73:0):22):15):30,75:37):9,(77:60,82:63):23):20):11,((43:1,44:1,45:5):33,((((46:0,47:2,48:13):10,49:12):36,53:56):8,(54:0,55:0):46):16):12):12,76:52):15,60:66):13,(57:38,58:62):16):12,81:62):17,((78:0,79:0):42,80:48):22):41,90:56):39,(87:0,88:1):8):6,86:1,89:31);
tree PAUP_147 = [&U] (1:5,(((((((((((((((((((2:33,16:13):5,(22:19,23:10):17):15,(17:4,18:8):12):51,((29:1,31:17):2,30:3):38):18,(6:20,7:15):26):8,(24:36,((25:6,26:11):21,27:21):16):9):6,(((((3:17,9:14):15,8:34):6,((19:6,20:11):3,21:16):7):14,(4:14,10:19):25):21,52:55):10):14,(50:1,51:3):40):13,((36:46,((83:33,84:49):16,(85:36,91:51):12):24):15,((37:13,(((38:0,41:1):3,39:14):5,40:13):9):17,42:27):30):14):11,((((5:26,(11:19,((12:16,(13:5,15:36):11):14,14:13):10):9):12,((28:7,(32:9,33:14):5):16,(34:13,35:15):17):13):43,56:52):22,59:51):28):11,(((((((61:3,62:2,64:2):2,63:3):22,((65:6,(66:3,67:2):1):28,74:30):10):16,((68:1,69:1):1,70:1):13):10,((71:1,72:0):2,73:0):23):31,(77:63,82:62):15):12,75:41):17):9,((43:1,44:1,45:5):33,(((((46:0,48:13):1,47:1):10,49:13):35,53:56):8,(54:0,55:0):46):16):13):11,76:52):15,60:66):13,(57:38,58:62):16):12,81:62):17,((78:0,79:0):42,80:48):22):41,90:56):38,(87:0,88:1):9):6,(86:1,89:31):1);
tree PAUP_148 = [&U] (1:5,(((((((((((((((((((2:32,16:13):5,(22:18,23:11):17):16,(17:4,18:8):12):51,((29:1,31:17):2,30:3):38):19,(6:20,7:15):25):8,(24:36,((25:6,26:11):21,27:21):16):8):7,(((((3:17,9:14):15,8:34):5,((19:6,20:11):3,21:16):8):14,(4:14,10:19):24):20,52:57):10):14,(50:1,51:3):40):12,((36:47,((37:14,(((38:0,41:1):3,39:14):5,40:13):8):16,42:28):28):11,((83:34,84:48):17,(85:35,91:49):13):30):14):11,((((5:26,(11:19,((12:16,(13:5,15:36):11):14,14:13):10):9):12,((28:7,(32:9,33:14):5):16,(34:13,35:15):17):13):44,56:51):20,59:53):27):11,(((((((61:3,62:2,64:2):2,63:3):22,((65:6,(66:3,67:2):1):28,74:30):10):16,((68:1,69:1):1,70:1):13):10,((71:1,72:0):2,73:0):23):31,(77:62,82:63):16):11,75:41):18):10,((43:1,44:1,45:5):33,((((46:0,47:2,48:13):10,49:12):36,53:56):8,(54:0,55:0):46):16):12):12,76:52):15,60:66):13,(57:38,58:62):16):12,81:62):17,((78:0,79:0):42,80:48):22):41,90:56):38,(87:0,88:1):9):6,(86:1,89:31):1);
tree PAUP_149 = [&U] (1:5,(((((((((((((((((((2:32,16:13):5,(22:18,23:11):17):16,(17:4,18:8):12):51,((29:1,31:17):2,30:3):38):19,(6:20,7:15):25):8,(24:36,((25:6,26:11):21,27:21):16):8):7,(((((3:17,9:14):15,8:34):5,((19:6,20:11):3,21:16):8):14,(4:14,10:19):24):20,52:57):10):14,(50:1,51:3):40):12,((36:47,((37:14,(((38:0,41:1):3,39:14):5,40:13):8):16,42:28):28):11,((83:34,84:48):17,(85:35,91:49):13):30):14):11,((((5:26,(11:19,((12:16,(13:5,15:36):11):14,14:13):10):9):12,((28:7,(32:9,33:14):5):16,(34:13,35:15):17):13):44,56:51):20,59:53):27):11,(((((((61:3,62:2,64:2):2,63:3):22,((65:6,(66:3,67:2):1):28,74:30):10):16,((68:1,69:1):1,70:1):13):10,((71:1,72:0):2,73:0):23):31,(77:62,82:63):16):11,75:41):18):10,((43:1,44:1,45:5):33,(((((46:0,47:2):1,48:13):9,49:12):36,53:56):8,(54:0,55:0):46):16):12):12,76:52):15,60:66):13,(57:38,58:62):16):12,81:62):17,((78:0,79:0):42,80:48):22):41,90:56):38,(87:0,88:1):9):6,(86:1,89:31):1);
tree PAUP_150 = [&U] (1:5,(((((((((((((((((((2:31,16:13):5,(22:19,23:11):17):16,(17:4,18:8):12):51,((29:1,31:17):2,30:3):37):20,(6:20,7:15):25):8,(24:36,((25:6,26:11):21,27:21):16):8):7,(((((3:17,9:14):15,8:34):5,((19:6,20:11):3,21:16):8):14,(4:14,10:19):24):20,52:57):10):14,(50:1,51:3):40):12,((36:47,((37:14,(((38:0,41:1):3,39:14):5,40:13):8):16,42:28):28):11,((83:34,84:48):17,(85:35,91:49):13):30):14):12,((((5:24,((11:21,14:13):7,(12:15,(13:5,15:35):12):12):13):13,((28:7,(32:9,33:14):5):20,(34:14,35:14):14):14):41,56:50):22,59:56):25):10,(((((((61:3,62:2,64:2):2,63:3):22,((65:6,(66:3,67:2):1):28,74:30):10):15,((68:1,69:1):1,70:1):13):10,((71:1,72:0):2,73:0):24):31,(77:61,82:63):16):12,75:41):18):10,((43:1,44:1,45:5):33,(((((46:0,48:13):1,47:1):10,49:13):35,53:56):8,(54:0,55:0):46):16):12):12,76:52):15,60:66):13,(57:38,58:62):16):12,81:62):17,((78:0,79:0):42,80:48):22):41,90:56):38,(87:0,88:1):9):6,(86:1,89:31):1);
tree PAUP_151 = [&U] (1:6,(((((((((((((((((((2:32,16:13):5,(22:18,23:11):17):16,(17:4,18:8):12):51,((29:1,31:17):2,30:3):38):19,(6:20,7:15):25):8,(24:36,((25:6,26:11):21,27:21):16):8):7,(((((3:17,9:14):15,8:34):5,((19:6,20:11):3,21:16):8):14,(4:14,10:19):24):20,52:57):10):14,(50:1,51:3):40):12,((36:47,((37:14,(((38:0,41:1):3,39:14):5,40:13):8):16,42:28):28):11,((83:34,84:48):17,(85:35,91:49):13):30):14):11,((((5:26,(11:19,((12:16,(13:5,15:36):11):14,14:13):10):9):12,((28:7,(32:9,33:14):5):16,(34:13,35:15):17):13):44,56:51):20,59:53):27):11,(((((((61:3,62:2,64:2):2,63:3):22,((65:6,(66:3,67:2):1):28,74:30):10):16,((68:1,69:1):1,70:1):13):10,((71:1,72:0):2,73:0):23):31,(77:62,82:63):16):11,75:41):18):10,((43:1,44:1,45:5):33,(((((46:0,48:13):1,47:1):10,49:13):35,53:56):8,(54:0,55:0):46):16):12):12,76:52):15,60:66):13,(57:38,58:62):16):12,81:62):17,((78:0,79:0):42,80:48):22):41,90:56):39,(87:0,88:1):8):6,86:1,89:31);
tree PAUP_152 = [&U] (1:5,(((((((((((((((((((2:33,16:13):5,(22:19,23:10):17):15,(17:4,18:8):12):51,((29:1,31:17):2,30:3):38):18,(6:20,7:15):26):8,(24:36,((25:6,26:11):21,27:21):16):9):6,(((((3:17,9:14):15,8:34):6,((19:6,20:11):3,21:16):7):14,(4:14,10:19):25):21,52:55):10):14,(50:1,51:3):40):13,((36:46,((83:33,84:49):16,(85:36,91:51):12):24):15,((37:13,(((38:0,41:1):3,39:14):5,40:13):9):17,42:27):30):14):11,((((5:26,(11:19,((12:16,(13:5,15:36):11):14,14:13):10):9):12,((28:7,(32:9,33:14):5):16,(34:13,35:15):17):13):43,56:52):22,59:51):28):11,((((((((61:3,64:2):0,62:2):2,63:3):22,((65:6,(66:3,67:2):1):28,74:30):10):16,((68:1,69:1):1,70:1):13):10,((71:1,72:0):2,73:0):23):31,(77:63,82:62):15):12,75:41):17):9,((43:1,44:1,45:5):33,(((((46:0,48:13):1,47:1):10,49:13):35,53:56):8,(54:0,55:0):46):16):13):11,76:52):15,60:66):13,(57:38,58:62):16):12,81:62):17,((78:0,79:0):42,80:48):22):41,90:56):38,(87:0,88:1):9):6,(86:1,89:31):1);
tree PAUP_153 = [&U] (1:5,(((((((((((((((((((2:32,16:13):5,(22:18,23:11):17):16,(17:4,18:8):12):51,((29:1,31:17):2,30:3):38):19,(6:20,7:15):25):8,(24:36,((25:6,26:11):21,27:21):16):8):7,(((((3:17,9:14):15,8:34):5,((19:6,20:11):3,21:16):8):14,(4:14,10:19):24):20,52:57):10):14,(50:1,51:3):40):12,((36:47,((37:14,(((38:0,41:1):3,39:14):5,40:13):8):16,42:28):28):11,((83:34,84:48):17,(85:35,91:49):13):30):14):11,((((5:26,(11:19,((12:16,(13:5,15:36):11):14,14:13):10):9):12,((28:7,(32:9,33:14):5):16,(34:13,35:15):17):13):44,56:51):20,59:53):27):11,((((((((61:3,64:2):0,62:2):2,63:3):22,((65:6,(66:3,67:2):1):28,74:30):10):16,((68:1,69:1):1,70:1):13):10,((71:1,72:0):2,73:0):23):31,(77:62,82:63):16):11,75:41):18):10,((43:1,44:1,45:5):33,((((46:0,47:2,48:13):10,49:12):36,53:56):8,(54:0,55:0):46):16):12):12,76:52):15,60:66):13,(57:38,58:62):16):12,81:62):17,((78:0,79:0):42,80:48):22):41,90:56):38,(87:0,88:1):9):6,(86:1,89:31):1);
tree PAUP_154 = [&U] (1:5,(((((((((((((((((((2:32,16:13):5,(22:18,23:11):17):16,(17:4,18:8):12):51,((29:1,31:17):2,30:3):38):19,(6:20,7:15):25):8,(24:36,((25:6,26:11):21,27:21):16):8):7,(((((3:17,9:14):15,8:34):5,((19:6,20:11):3,21:16):8):14,(4:14,10:19):24):20,52:57):10):14,(50:1,51:3):40):12,((36:47,((37:14,(((38:0,41:1):3,39:14):5,40:13):8):16,42:28):28):11,((83:34,84:48):17,(85:35,91:49):13):30):14):11,((((5:26,(11:19,((12:16,(13:5,15:36):11):14,14:13):10):9):12,((28:7,(32:9,33:14):5):16,(34:13,35:15):17):13):44,56:51):20,59:53):27):11,((((((((61:3,64:2):0,62:2):2,63:3):22,((65:6,(66:3,67:2):1):28,74:30):10):16,((68:1,69:1):1,70:1):13):10,((71:1,72:0):2,73:0):23):31,(77:62,82:63):16):11,75:41):18):10,((43:1,44:1,45:5):33,(((((46:0,47:2):1,48:13):9,49:12):36,53:56):8,(54:0,55:0):46):16):12):12,76:52):15,60:66):13,(57:38,58:62):16):12,81:62):17,((78:0,79:0):42,80:48):22):41,90:56):38,(87:0,88:1):9):6,(86:1,89:31):1);
tree PAUP_155 = [&U] (1:5,(((((((((((((((((((2:31,16:13):5,(22:19,23:11):17):16,(17:4,18:8):12):51,((29:1,31:17):2,30:3):37):20,(6:20,7:15):25):8,(24:36,((25:6,26:11):21,27:21):16):8):7,(((((3:17,9:14):15,8:34):5,((19:6,20:11):3,21:16):8):14,(4:14,10:19):24):20,52:57):10):14,(50:1,51:3):40):12,((36:47,((37:14,(((38:0,41:1):3,39:14):5,40:13):8):16,42:28):28):11,((83:34,84:48):17,(85:35,91:49):13):30):14):12,((((5:24,((11:21,14:13):7,(12:15,(13:5,15:35):12):12):13):13,((28:7,(32:9,33:14):5):20,(34:14,35:14):14):14):41,56:50):22,59:56):25):10,((((((((61:3,64:2):0,62:2):2,63:3):22,((65:6,(66:3,67:2):1):28,74:30):10):15,((68:1,69:1):1,70:1):13):10,((71:1,72:0):2,73:0):24):31,(77:61,82:63):16):12,75:41):18):10,((43:1,44:1,45:5):33,(((((46:0,48:13):1,47:1):10,49:13):35,53:56):8,(54:0,55:0):46):16):12):12,76:52):15,60:66):13,(57:38,58:62):16):12,81:62):17,((78:0,79:0):42,80:48):22):41,90:56):38,(87:0,88:1):9):6,(86:1,89:31):1);
tree PAUP_156 = [&U] (1:6,(((((((((((((((((((2:32,16:13):5,(22:18,23:11):17):16,(17:4,18:8):12):51,((29:1,31:17):2,30:3):38):19,(6:20,7:15):25):8,(24:36,((25:6,26:11):21,27:21):16):8):7,(((((3:17,9:14):15,8:34):5,((19:6,20:11):3,21:16):8):14,(4:14,10:19):24):20,52:57):10):14,(50:1,51:3):40):12,((36:47,((37:14,(((38:0,41:1):3,39:14):5,40:13):8):16,42:28):28):11,((83:34,84:48):17,(85:35,91:49):13):30):14):11,((((5:26,(11:19,((12:16,(13:5,15:36):11):14,14:13):10):9):12,((28:7,(32:9,33:14):5):16,(34:13,35:15):17):13):44,56:51):20,59:53):27):11,((((((((61:3,64:2):0,62:2):2,63:3):22,((65:6,(66:3,67:2):1):28,74:30):10):16,((68:1,69:1):1,70:1):13):10,((71:1,72:0):2,73:0):23):31,(77:62,82:63):16):11,75:41):18):10,((43:1,44:1,45:5):33,(((((46:0,48:13):1,47:1):10,49:13):35,53:56):8,(54:0,55:0):46):16):12):12,76:52):15,60:66):13,(57:38,58:62):16):12,81:62):17,((78:0,79:0):42,80:48):22):41,90:56):39,(87:0,88:1):8):6,86:1,89:31);
tree PAUP_157 = [&U] (1:5,(((((((((((((((((((2:32,16:13):5,(22:20,23:10):17):15,(17:4,18:8):12):51,((29:1,31:17):2,30:3):37):19,(6:20,7:15):26):8,(24:36,((25:6,26:11):21,27:21):16):9):6,(((((3:17,9:14):15,8:34):6,((19:6,20:11):3,21:16):7):14,(4:14,10:19):25):21,52:55):10):14,(50:1,51:3):40):13,((36:46,((83:33,84:49):16,(85:36,91:51):12):24):15,((37:13,(((38:0,41:1):3,39:14):5,40:13):9):17,42:27):30):14):12,((((5:24,((11:21,14:13):7,(12:15,(13:5,15:35):12):12):13):13,((28:7,(32:9,33:14):5):20,(34:14,35:14):14):14):40,56:51):24,59:54):26):10,((((((((61:3,62:2):0,64:2):2,63:3):22,((65:6,(66:3,67:2):1):28,74:30):10):15,((68:1,69:1):1,70:1):13):10,((71:1,72:0):2,73:0):24):31,(77:62,82:62):15):13,75:41):17):9,((43:1,44:1,45:5):33,(((((46:0,48:13):1,47:1):10,49:13):35,53:56):8,(54:0,55:0):46):16):13):11,76:52):15,60:66):13,(57:38,58:62):16):12,81:62):17,((78:0,79:0):42,80:48):22):41,90:56):38,(87:0,88:1):9):6,(86:1,89:31):1);
tree PAUP_158 = [&U] (1:5,(((((((((((((((((((2:33,16:13):5,(22:19,23:10):17):15,(17:4,18:8):12):51,((29:1,31:17):2,30:3):38):18,(6:20,7:15):26):8,(24:36,((25:6,26:11):21,27:21):16):9):6,(((((3:17,9:14):15,8:34):6,((19:6,20:11):3,21:16):7):14,(4:14,10:19):25):21,52:55):10):14,(50:1,51:3):40):13,((36:46,((83:33,84:49):16,(85:36,91:51):12):24):15,((37:13,(((38:0,41:1):3,39:14):5,40:13):9):17,42:27):30):14):11,((((5:26,(11:19,((12:16,(13:5,15:36):11):14,14:13):10):9):12,((28:7,(32:9,33:14):5):16,(34:13,35:15):17):13):43,56:52):22,59:51):28):11,((((((((61:3,62:2):0,64:2):2,63:3):22,((65:6,(66:3,67:2):1):28,74:30):10):16,((68:1,69:1):1,70:1):13):10,((71:1,72:0):2,73:0):23):31,(77:63,82:62):15):12,75:41):17):9,((43:1,44:1,45:5):33,((((46:0,47:2,48:13):10,49:12):36,53:56):8,(54:0,55:0):46):16):13):11,76:52):15,60:66):13,(57:38,58:62):16):12,81:62):17,((78:0,79:0):42,80:48):22):41,90:56):38,(87:0,88:1):9):6,(86:1,89:31):1);
tree PAUP_159 = [&U] (1:5,(((((((((((((((((((2:33,16:13):5,(22:19,23:10):17):15,(17:4,18:8):12):51,((29:1,31:17):2,30:3):38):18,(6:20,7:15):26):8,(24:36,((25:6,26:11):21,27:21):16):9):6,(((((3:17,9:14):15,8:34):6,((19:6,20:11):3,21:16):7):14,(4:14,10:19):25):21,52:55):10):14,(50:1,51:3):40):13,((36:46,((83:33,84:49):16,(85:36,91:51):12):24):15,((37:13,(((38:0,41:1):3,39:14):5,40:13):9):17,42:27):30):14):11,((((5:26,(11:19,((12:16,(13:5,15:36):11):14,14:13):10):9):12,((28:7,(32:9,33:14):5):16,(34:13,35:15):17):13):43,56:52):22,59:51):28):11,((((((((61:3,62:2):0,64:2):2,63:3):22,((65:6,(66:3,67:2):1):28,74:30):10):16,((68:1,69:1):1,70:1):13):10,((71:1,72:0):2,73:0):23):31,(77:63,82:62):15):12,75:41):17):9,((43:1,44:1,45:5):33,(((((46:0,47:2):1,48:13):9,49:12):36,53:56):8,(54:0,55:0):46):16):13):11,76:52):15,60:66):13,(57:38,58:62):16):12,81:62):17,((78:0,79:0):42,80:48):22):41,90:56):38,(87:0,88:1):9):6,(86:1,89:31):1);
tree PAUP_160 = [&U] (1:6,(((((((((((((((((((2:33,16:13):5,(22:19,23:10):17):15,(17:4,18:8):12):51,((29:1,31:17):2,30:3):38):18,(6:20,7:15):26):8,(24:36,((25:6,26:11):21,27:21):16):9):6,(((((3:17,9:14):15,8:34):6,((19:6,20:11):3,21:16):7):14,(4:14,10:19):25):21,52:55):10):14,(50:1,51:3):40):13,((36:46,((83:33,84:49):16,(85:36,91:51):12):24):15,((37:13,(((38:0,41:1):3,39:14):5,40:13):9):17,42:27):30):14):11,((((5:26,(11:19,((12:16,(13:5,15:36):11):14,14:13):10):9):12,((28:7,(32:9,33:14):5):16,(34:13,35:15):17):13):43,56:52):22,59:51):28):11,((((((((61:3,62:2):0,64:2):2,63:3):22,((65:6,(66:3,67:2):1):28,74:30):10):16,((68:1,69:1):1,70:1):13):10,((71:1,72:0):2,73:0):23):31,(77:63,82:62):15):12,75:41):17):9,((43:1,44:1,45:5):33,(((((46:0,48:13):1,47:1):10,49:13):35,53:56):8,(54:0,55:0):46):16):13):11,76:52):15,60:66):13,(57:38,58:62):16):12,81:62):17,((78:0,79:0):42,80:48):22):41,90:56):39,(87:0,88:1):8):6,86:1,89:31);
tree PAUP_161 = [&U] (1:5,(((((((((((((((((((2:31,16:13):5,(22:19,23:11):17):16,(17:4,18:8):12):51,((29:1,31:17):2,30:3):37):20,(6:20,7:15):25):8,(24:36,((25:6,26:11):21,27:21):16):8):7,(((((3:17,9:14):15,8:34):5,((19:6,20:11):3,21:16):8):14,(4:14,10:19):24):20,52:57):10):14,(50:1,51:3):40):12,((36:47,((37:14,(((38:0,41:1):3,39:14):5,40:13):8):16,42:28):28):11,((83:34,84:48):17,(85:35,91:49):13):30):14):12,((((5:24,((11:21,14:13):7,(12:15,(13:5,15:35):12):12):13):13,((28:7,(32:9,33:14):5):20,(34:14,35:14):14):14):41,56:50):22,59:56):25):10,((((((((61:3,62:2):0,64:2):2,63:3):22,((65:6,(66:3,67:2):1):28,74:30):10):15,((68:1,69:1):1,70:1):13):10,((71:1,72:0):2,73:0):24):31,(77:61,82:63):16):12,75:41):18):10,((43:1,44:1,45:5):33,((((46:0,47:2,48:13):10,49:12):36,53:56):8,(54:0,55:0):46):16):12):12,76:52):15,60:66):13,(57:38,58:62):16):12,81:62):17,((78:0,79:0):42,80:48):22):41,90:56):38,(87:0,88:1):9):6,(86:1,89:31):1);
tree PAUP_162 = [&U] (1:6,(((((((((((((((((((2:32,16:13):5,(22:18,23:11):17):16,(17:4,18:8):12):51,((29:1,31:17):2,30:3):38):19,(6:20,7:15):25):8,(24:36,((25:6,26:11):21,27:21):16):8):7,(((((3:17,9:14):15,8:34):5,((19:6,20:11):3,21:16):8):14,(4:14,10:19):24):20,52:57):10):14,(50:1,51:3):40):12,((36:47,((37:14,(((38:0,41:1):3,39:14):5,40:13):8):16,42:28):28):11,((83:34,84:48):17,(85:35,91:49):13):30):14):11,((((5:26,(11:19,((12:16,(13:5,15:36):11):14,14:13):10):9):12,((28:7,(32:9,33:14):5):16,(34:13,35:15):17):13):44,56:51):20,59:53):27):11,((((((((61:3,62:2):0,64:2):2,63:3):22,((65:6,(66:3,67:2):1):28,74:30):10):16,((68:1,69:1):1,70:1):13):10,((71:1,72:0):2,73:0):23):31,(77:62,82:63):16):11,75:41):18):10,((43:1,44:1,45:5):33,((((46:0,47:2,48:13):10,49:12):36,53:56):8,(54:0,55:0):46):16):12):12,76:52):15,60:66):13,(57:38,58:62):16):12,81:62):17,((78:0,79:0):42,80:48):22):41,90:56):39,(87:0,88:1):8):6,86:1,89:31);
tree PAUP_163 = [&U] (1:5,(((((((((((((((((((2:31,16:13):5,(22:19,23:11):17):16,(17:4,18:8):12):51,((29:1,31:17):2,30:3):37):20,(6:20,7:15):25):8,(24:36,((25:6,26:11):21,27:21):16):8):7,(((((3:17,9:14):15,8:34):5,((19:6,20:11):3,21:16):8):14,(4:14,10:19):24):20,52:57):10):14,(50:1,51:3):40):12,((36:47,((37:14,(((38:0,41:1):3,39:14):5,40:13):8):16,42:28):28):11,((83:34,84:48):17,(85:35,91:49):13):30):14):12,((((5:24,((11:21,14:13):7,(12:15,(13:5,15:35):12):12):13):13,((28:7,(32:9,33:14):5):20,(34:14,35:14):14):14):41,56:50):22,59:56):25):10,((((((((61:3,62:2):0,64:2):2,63:3):22,((65:6,(66:3,67:2):1):28,74:30):10):15,((68:1,69:1):1,70:1):13):10,((71:1,72:0):2,73:0):24):31,(77:61,82:63):16):12,75:41):18):10,((43:1,44:1,45:5):33,(((((46:0,47:2):2,48:12):9,49:11):37,53:56):8,(54:0,55:0):46):16):12):12,76:52):15,60:66):13,(57:38,58:62):16):12,81:62):17,((78:0,79:0):42,80:48):22):41,90:56):38,(87:0,88:1):9):6,(86:1,89:31):1);
tree PAUP_164 = [&U] (1:6,(((((((((((((((((((2:32,16:13):5,(22:18,23:11):17):16,(17:4,18:8):12):51,((29:1,31:17):2,30:3):38):19,(6:20,7:15):25):8,(24:36,((25:6,26:11):21,27:21):16):8):7,(((((3:17,9:14):15,8:34):5,((19:6,20:11):3,21:16):8):14,(4:14,10:19):24):20,52:57):10):14,(50:1,51:3):40):12,((36:47,((37:14,(((38:0,41:1):3,39:14):5,40:13):8):16,42:28):28):11,((83:34,84:48):17,(85:35,91:49):13):30):14):11,((((5:26,(11:19,((12:16,(13:5,15:36):11):14,14:13):10):9):12,((28:7,(32:9,33:14):5):16,(34:13,35:15):17):13):44,56:51):20,59:53):27):11,((((((((61:3,62:2):0,64:2):2,63:3):22,((65:6,(66:3,67:2):1):28,74:30):10):16,((68:1,69:1):1,70:1):13):10,((71:1,72:0):2,73:0):23):31,(77:62,82:63):16):11,75:41):18):10,((43:1,44:1,45:5):33,(((((46:0,47:2):1,48:13):9,49:12):36,53:56):8,(54:0,55:0):46):16):12):12,76:52):15,60:66):13,(57:38,58:62):16):12,81:62):17,((78:0,79:0):42,80:48):22):41,90:56):39,(87:0,88:1):8):6,86:1,89:31);
tree PAUP_165 = [&U] (1:6,(((((((((((((((((((2:31,16:13):5,(22:19,23:11):17):16,(17:4,18:8):12):51,((29:1,31:17):2,30:3):37):20,(6:20,7:15):25):8,(24:36,((25:6,26:11):21,27:21):16):8):7,(((((3:17,9:14):15,8:34):5,((19:6,20:11):3,21:16):8):14,(4:14,10:19):24):20,52:57):10):14,(50:1,51:3):40):12,((36:47,((37:14,(((38:0,41:1):3,39:14):5,40:13):8):16,42:28):28):11,((83:34,84:48):17,(85:35,91:49):13):30):14):12,((((5:24,((11:21,14:13):7,(12:15,(13:5,15:35):12):12):13):13,((28:7,(32:9,33:14):5):20,(34:14,35:14):14):14):41,56:50):22,59:56):25):10,((((((((61:3,62:2):0,64:2):2,63:3):22,((65:6,(66:3,67:2):1):28,74:30):10):15,((68:1,69:1):1,70:1):13):10,((71:1,72:0):2,73:0):24):31,(77:61,82:63):16):12,75:41):18):10,((43:1,44:1,45:5):33,(((((46:0,48:13):1,47:1):10,49:13):35,53:56):8,(54:0,55:0):46):16):12):12,76:52):15,60:66):13,(57:38,58:62):16):12,81:62):17,((78:0,79:0):42,80:48):22):41,90:56):39,(87:0,88:1):8):6,86:1,89:31);
tree PAUP_166 = [&U] (1:5,(((((((((((((((((((2:32,16:13):5,(22:20,23:10):17):15,(17:4,18:8):12):51,((29:1,31:17):2,30:3):37):19,(6:20,7:15):26):8,(24:36,((25:6,26:11):21,27:21):16):9):6,(((((3:17,9:14):15,8:34):6,((19:6,20:11):3,21:16):7):14,(4:14,10:19):25):21,52:55):10):14,(50:1,51:3):40):13,((36:46,((83:34,84:48):16,(85:36,91:50):12):25):15,((37:13,(((38:0,41:1):3,39:14):5,40:13):9):17,42:27):30):14):12,((((5:24,((11:21,14:13):7,(12:15,(13:5,15:35):12):12):13):13,((28:7,(32:9,33:14):5):20,(34:14,35:14):14):14):40,56:51):24,59:54):26):9,(((((((61:3,62:2):0,64:2):2,63:3):21,((65:6,(66:3,67:2):1):27,74:31):10):15,(((68:1,69:1):1,70:1):12,((71:1,72:0):2,73:0):22):16):28,(77:63,82:59):19):12,75:40):18):10,((43:1,44:1,45:5):33,((((46:0,47:2,48:13):10,49:12):36,53:56):8,(54:0,55:0):46):16):13):11,76:52):15,60:66):13,(57:38,58:62):16):12,81:62):17,((78:0,79:0):42,80:48):22):41,90:56):38,(87:0,88:1):9):6,(86:1,89:31):1);
tree PAUP_167 = [&U] (1:5,(((((((((((((((((((2:32,16:13):5,(22:20,23:10):17):15,(17:4,18:8):12):51,((29:1,31:17):2,30:3):37):19,(6:20,7:15):26):8,(24:36,((25:6,26:11):21,27:21):16):9):6,(((((3:17,9:14):15,8:34):6,((19:6,20:11):3,21:16):7):14,(4:14,10:19):25):21,52:55):10):14,(50:1,51:3):40):13,((36:46,((83:34,84:48):16,(85:36,91:50):12):25):15,((37:13,(((38:0,41:1):3,39:14):5,40:13):9):17,42:27):30):14):12,((((5:24,((11:21,14:13):7,(12:15,(13:5,15:35):12):12):13):13,((28:7,(32:9,33:14):5):20,(34:14,35:14):14):14):40,56:51):24,59:54):26):9,(((((((61:3,62:2):0,64:2):2,63:3):21,((65:6,(66:3,67:2):1):27,74:31):10):15,(((68:1,69:1):1,70:1):12,((71:1,72:0):2,73:0):22):16):28,(77:63,82:59):19):12,75:40):18):10,((43:1,44:1,45:5):33,(((((46:0,47:2):2,48:12):9,49:11):37,53:56):8,(54:0,55:0):46):16):13):11,76:52):15,60:66):13,(57:38,58:62):16):12,81:62):17,((78:0,79:0):42,80:48):22):41,90:56):38,(87:0,88:1):9):6,(86:1,89:31):1);
tree PAUP_168 = [&U] (1:5,(((((((((((((((((((2:32,16:13):5,(22:20,23:10):17):15,(17:4,18:8):12):51,((29:1,31:17):2,30:3):37):19,(6:20,7:15):26):8,(24:36,((25:6,26:11):21,27:21):16):9):6,(((((3:17,9:14):15,8:34):6,((19:6,20:11):3,21:16):7):14,(4:14,10:19):25):21,52:55):10):14,(50:1,51:3):40):13,((36:46,((83:34,84:48):16,(85:36,91:50):12):25):15,((37:13,(((38:0,41:1):3,39:14):5,40:13):9):17,42:27):30):14):12,((((5:24,((11:21,14:13):7,(12:15,(13:5,15:35):12):12):13):13,((28:7,(32:9,33:14):5):20,(34:14,35:14):14):14):40,56:51):24,59:54):26):9,((((((61:3,62:2,64:2):2,63:3):21,((65:6,(66:3,67:2):1):27,74:31):10):15,(((68:1,69:1):1,70:1):12,((71:1,72:0):2,73:0):22):16):28,(77:63,82:59):19):12,75:40):18):10,((43:1,44:1,45:5):33,(((((46:0,48:13):1,47:1):10,49:13):35,53:56):8,(54:0,55:0):46):16):13):11,76:52):15,60:66):13,(57:38,58:62):16):12,81:62):17,((78:0,79:0):42,80:48):22):41,90:56):38,(87:0,88:1):9):6,(86:1,89:31):1);
tree PAUP_169 = [&U] (1:5,(((((((((((((((((((2:32,16:13):5,(22:20,23:10):17):15,(17:4,18:8):12):51,((29:1,31:17):2,30:3):37):19,(6:20,7:15):26):8,(24:36,((25:6,26:11):21,27:21):16):9):6,(((((3:17,9:14):15,8:34):6,((19:6,20:11):3,21:16):7):14,(4:14,10:19):25):21,52:55):10):14,(50:1,51:3):40):13,((36:46,((83:34,84:48):16,(85:36,91:50):12):25):15,((37:13,(((38:0,41:1):3,39:14):5,40:13):9):17,42:27):30):14):12,((((5:24,((11:21,14:13):7,(12:15,(13:5,15:35):12):12):13):13,((28:7,(32:9,33:14):5):20,(34:14,35:14):14):14):40,56:51):24,59:54):26):9,(((((((61:3,64:2):0,62:2):2,63:3):21,((65:6,(66:3,67:2):1):27,74:31):10):15,(((68:1,69:1):1,70:1):12,((71:1,72:0):2,73:0):22):16):28,(77:63,82:59):19):12,75:40):18):10,((43:1,44:1,45:5):33,(((((46:0,48:13):1,47:1):10,49:13):35,53:56):8,(54:0,55:0):46):16):13):11,76:52):15,60:66):13,(57:38,58:62):16):12,81:62):17,((78:0,79:0):42,80:48):22):41,90:56):38,(87:0,88:1):9):6,(86:1,89:31):1);
tree PAUP_170 = [&U] (1:6,(((((((((((((((((((2:32,16:13):5,(22:20,23:10):17):15,(17:4,18:8):12):51,((29:1,31:17):2,30:3):37):19,(6:20,7:15):26):8,(24:36,((25:6,26:11):21,27:21):16):9):6,(((((3:17,9:14):15,8:34):6,((19:6,20:11):3,21:16):7):14,(4:14,10:19):25):21,52:55):10):14,(50:1,51:3):40):13,((36:46,((83:34,84:48):16,(85:36,91:50):12):25):15,((37:13,(((38:0,41:1):3,39:14):5,40:13):9):17,42:27):30):14):12,((((5:24,((11:21,14:13):7,(12:15,(13:5,15:35):12):12):13):13,((28:7,(32:9,33:14):5):20,(34:14,35:14):14):14):40,56:51):24,59:54):26):9,(((((((61:3,62:2):0,64:2):2,63:3):21,((65:6,(66:3,67:2):1):27,74:31):10):15,(((68:1,69:1):1,70:1):12,((71:1,72:0):2,73:0):22):16):28,(77:63,82:59):19):12,75:40):18):10,((43:1,44:1,45:5):33,(((((46:0,48:13):1,47:1):10,49:13):35,53:56):8,(54:0,55:0):46):16):13):11,76:52):15,60:66):13,(57:38,58:62):16):12,81:62):17,((78:0,79:0):42,80:48):22):41,90:56):39,(87:0,88:1):8):6,86:1,89:31);
tree PAUP_171 = [&U] (1:5,(((((((((((((((((((2:33,16:13):5,(22:19,23:10):17):15,(17:4,18:8):12):51,((29:1,31:17):2,30:3):38):18,(6:20,7:15):26):8,(24:36,((25:6,26:11):21,27:21):16):9):6,(((((3:17,9:14):15,8:34):6,((19:6,20:11):3,21:16):7):14,(4:14,10:19):25):21,52:55):10):14,(50:1,51:3):40):13,((36:46,((83:34,84:48):16,(85:36,91:50):12):25):15,((37:13,(((38:0,41:1):3,39:14):5,40:13):9):17,42:27):30):14):11,((((5:26,(11:19,((12:16,(13:5,15:36):11):14,14:13):10):9):12,((28:7,(32:9,33:14):5):16,(34:13,35:15):17):13):43,56:52):22,59:51):28):10,((((((61:3,62:2,64:2):2,63:3):21,((65:6,(66:3,67:2):1):27,74:31):10):16,(((68:1,69:1):1,70:1):12,((71:1,72:0):2,73:0):21):16):28,(77:64,82:59):19):11,75:40):18):10,((43:1,44:1,45:5):33,(((((46:0,47:2):1,48:13):9,49:12):36,53:56):8,(54:0,55:0):46):16):13):11,76:52):15,60:66):13,(57:38,58:62):16):12,81:62):17,((78:0,79:0):42,80:48):22):41,90:56):38,(87:0,88:1):9):6,(86:1,89:31):1);
tree PAUP_172 = [&U] (1:5,(((((((((((((((((((2:33,16:13):5,(22:19,23:10):17):15,(17:4,18:8):12):51,((29:1,31:17):2,30:3):38):18,(6:20,7:15):26):8,(24:36,((25:6,26:11):21,27:21):16):9):6,(((((3:17,9:14):15,8:34):6,((19:6,20:11):3,21:16):7):14,(4:14,10:19):25):21,52:55):10):14,(50:1,51:3):40):13,((36:46,((83:34,84:48):16,(85:36,91:50):12):25):15,((37:13,(((38:0,41:1):3,39:14):5,40:13):9):17,42:27):30):14):11,((((5:26,(11:19,((12:16,(13:5,15:36):11):14,14:13):10):9):12,((28:7,(32:9,33:14):5):16,(34:13,35:15):17):13):43,56:52):22,59:51):28):10,(((((((61:3,64:2):0,62:2):2,63:3):21,((65:6,(66:3,67:2):1):27,74:31):10):16,(((68:1,69:1):1,70:1):12,((71:1,72:0):2,73:0):21):16):28,(77:64,82:59):19):11,75:40):18):10,((43:1,44:1,45:5):33,(((((46:0,47:2):1,48:13):9,49:12):36,53:56):8,(54:0,55:0):46):16):13):11,76:52):15,60:66):13,(57:38,58:62):16):12,81:62):17,((78:0,79:0):42,80:48):22):41,90:56):38,(87:0,88:1):9):6,(86:1,89:31):1);
tree PAUP_173 = [&U] (1:6,(((((((((((((((((((2:33,16:13):5,(22:19,23:10):17):15,(17:4,18:8):12):51,((29:1,31:17):2,30:3):38):18,(6:20,7:15):26):8,(24:36,((25:6,26:11):21,27:21):16):9):6,(((((3:17,9:14):15,8:34):6,((19:6,20:11):3,21:16):7):14,(4:14,10:19):25):21,52:55):10):14,(50:1,51:3):40):13,((36:46,((83:34,84:48):16,(85:36,91:50):12):25):15,((37:13,(((38:0,41:1):3,39:14):5,40:13):9):17,42:27):30):14):11,((((5:26,(11:19,((12:16,(13:5,15:36):11):14,14:13):10):9):12,((28:7,(32:9,33:14):5):16,(34:13,35:15):17):13):43,56:52):22,59:51):28):10,(((((((61:3,62:2):0,64:2):2,63:3):21,((65:6,(66:3,67:2):1):27,74:31):10):16,(((68:1,69:1):1,70:1):12,((71:1,72:0):2,73:0):21):16):28,(77:64,82:59):19):11,75:40):18):10,((43:1,44:1,45:5):33,(((((46:0,47:2):1,48:13):9,49:12):36,53:56):8,(54:0,55:0):46):16):13):11,76:52):15,60:66):13,(57:38,58:62):16):12,81:62):17,((78:0,79:0):42,80:48):22):41,90:56):39,(87:0,88:1):8):6,86:1,89:31);
tree PAUP_174 = [&U] (1:5,(((((((((((((((((((2:33,16:13):5,(22:19,23:10):17):15,(17:4,18:8):12):51,((29:1,31:17):2,30:3):38):18,(6:20,7:15):26):8,(24:36,((25:6,26:11):21,27:21):16):9):6,(((((3:17,9:14):15,8:34):6,((19:6,20:11):3,21:16):7):14,(4:14,10:19):25):21,52:55):10):14,(50:1,51:3):40):13,((36:46,((83:34,84:48):16,(85:36,91:50):12):25):15,((37:13,(((38:0,41:1):3,39:14):5,40:13):9):17,42:27):30):14):11,((((5:26,(11:19,((12:16,(13:5,15:36):11):14,14:13):10):9):12,((28:7,(32:9,33:14):5):16,(34:13,35:15):17):13):43,56:52):22,59:51):28):10,(((((((61:3,64:2):0,62:2):2,63:3):21,((65:6,(66:3,67:2):1):27,74:31):10):16,(((68:1,69:1):1,70:1):12,((71:1,72:0):2,73:0):21):16):28,(77:64,82:59):19):11,75:40):18):10,((43:1,44:1,45:5):33,((((46:0,47:2,48:13):10,49:12):36,53:56):8,(54:0,55:0):46):16):13):11,76:52):15,60:66):13,(57:38,58:62):16):12,81:62):17,((78:0,79:0):42,80:48):22):41,90:56):38,(87:0,88:1):9):6,(86:1,89:31):1);
tree PAUP_175 = [&U] (1:6,(((((((((((((((((((2:33,16:13):5,(22:19,23:10):17):15,(17:4,18:8):12):51,((29:1,31:17):2,30:3):38):18,(6:20,7:15):26):8,(24:36,((25:6,26:11):21,27:21):16):9):6,(((((3:17,9:14):15,8:34):6,((19:6,20:11):3,21:16):7):14,(4:14,10:19):25):21,52:55):10):14,(50:1,51:3):40):13,((36:46,((83:34,84:48):16,(85:36,91:50):12):25):15,((37:13,(((38:0,41:1):3,39:14):5,40:13):9):17,42:27):30):14):11,((((5:26,(11:19,((12:16,(13:5,15:36):11):14,14:13):10):9):12,((28:7,(32:9,33:14):5):16,(34:13,35:15):17):13):43,56:52):22,59:51):28):10,(((((((61:3,64:2):0,62:2):2,63:3):21,((65:6,(66:3,67:2):1):27,74:31):10):16,(((68:1,69:1):1,70:1):12,((71:1,72:0):2,73:0):21):16):28,(77:64,82:59):19):11,75:40):18):10,((43:1,44:1,45:5):33,(((((46:0,48:13):1,47:1):10,49:13):35,53:56):8,(54:0,55:0):46):16):13):11,76:52):15,60:66):13,(57:38,58:62):16):12,81:62):17,((78:0,79:0):42,80:48):22):41,90:56):39,(87:0,88:1):8):6,86:1,89:31);
tree PAUP_176 = [&U] (1:6,(((((((((((((((((((2:33,16:13):5,(22:19,23:10):17):15,(17:4,18:8):12):51,((29:1,31:17):2,30:3):38):18,(6:20,7:15):26):8,(24:36,((25:6,26:11):21,27:21):16):9):6,(((((3:17,9:14):15,8:34):6,((19:6,20:11):3,21:16):7):14,(4:14,10:19):25):21,52:55):10):14,(50:1,51:3):40):13,((36:46,((83:34,84:48):16,(85:36,91:50):12):25):15,((37:13,(((38:0,41:1):3,39:14):5,40:13):9):17,42:27):30):14):11,((((5:26,(11:19,((12:16,(13:5,15:36):11):14,14:13):10):9):12,((28:7,(32:9,33:14):5):16,(34:13,35:15):17):13):43,56:52):22,59:51):28):10,(((((((61:3,62:2):0,64:2):2,63:3):21,((65:6,(66:3,67:2):1):27,74:31):10):16,(((68:1,69:1):1,70:1):12,((71:1,72:0):2,73:0):21):16):28,(77:64,82:59):19):11,75:40):18):10,((43:1,44:1,45:5):33,((((46:0,47:2,48:13):10,49:12):36,53:56):8,(54:0,55:0):46):16):13):11,76:52):15,60:66):13,(57:38,58:62):16):12,81:62):17,((78:0,79:0):42,80:48):22):41,90:56):39,(87:0,88:1):8):6,86:1,89:31);
tree PAUP_177 = [&U] (1:6,(((((((((((((((((((2:33,16:13):5,(22:19,23:10):17):15,(17:4,18:8):12):51,((29:1,31:17):2,30:3):38):18,(6:20,7:15):26):8,(24:36,((25:6,26:11):21,27:21):16):9):6,(((((3:17,9:14):15,8:34):6,((19:6,20:11):3,21:16):7):14,(4:14,10:19):25):21,52:55):10):14,(50:1,51:3):40):13,((36:46,((83:34,84:48):16,(85:36,91:50):12):25):15,((37:13,(((38:0,41:1):3,39:14):5,40:13):9):17,42:27):30):14):11,((((5:26,(11:19,((12:16,(13:5,15:36):11):14,14:13):10):9):12,((28:7,(32:9,33:14):5):16,(34:13,35:15):17):13):43,56:52):22,59:51):28):10,((((((61:3,62:2,64:2):2,63:3):21,((65:6,(66:3,67:2):1):27,74:31):10):16,(((68:1,69:1):1,70:1):12,((71:1,72:0):2,73:0):21):16):28,(77:64,82:59):19):11,75:40):18):10,((43:1,44:1,45:5):33,(((((46:0,48:13):1,47:1):10,49:13):35,53:56):8,(54:0,55:0):46):16):13):11,76:52):15,60:66):13,(57:38,58:62):16):12,81:62):17,((78:0,79:0):42,80:48):22):41,90:56):39,(87:0,88:1):8):6,86:1,89:31);
tree PAUP_178 = [&U] (1:5,(((((((((((((((((((2:32,16:13):5,(22:18,23:11):17):16,(17:4,18:8):12):51,((29:1,31:17):2,30:3):38):19,(6:20,7:15):25):8,(24:36,((25:6,26:11):21,27:21):16):8):7,(((((3:17,9:14):15,8:34):5,((19:6,20:11):3,21:16):8):14,(4:14,10:19):24):20,52:57):10):14,(50:1,51:3):40):12,((36:47,((37:14,(((38:0,41:1):3,39:14):5,40:13):8):16,42:28):28):11,((83:34,84:48):17,(85:35,91:49):13):30):14):11,((((5:26,(11:19,((12:16,(13:5,15:36):11):14,14:13):10):9):12,((28:7,(32:9,33:14):5):16,(34:13,35:15):17):13):44,56:51):20,59:53):27):10,((((((61:3,62:2,64:2):2,63:3):21,((65:6,(66:3,67:2):1):27,74:31):10):16,(((68:1,69:1):1,70:1):12,((71:1,72:0):2,73:0):21):16):28,(77:63,82:60):20):10,75:40):19):11,((43:1,44:1,45:5):33,((((46:0,47:2,48:13):10,49:12):36,53:56):8,(54:0,55:0):46):16):12):12,76:52):15,60:66):13,(57:38,58:62):16):12,81:62):17,((78:0,79:0):42,80:48):22):41,90:56):38,(87:0,88:1):9):6,(86:1,89:31):1);
tree PAUP_179 = [&U] (1:5,(((((((((((((((((((2:31,16:13):5,(22:19,23:11):17):16,(17:4,18:8):12):51,((29:1,31:17):2,30:3):37):20,(6:20,7:15):25):8,(24:36,((25:6,26:11):21,27:21):16):8):7,(((((3:17,9:14):15,8:34):5,((19:6,20:11):3,21:16):8):14,(4:14,10:19):24):20,52:57):10):14,(50:1,51:3):40):12,((36:47,((37:14,(((38:0,41:1):3,39:14):5,40:13):8):16,42:28):28):11,((83:34,84:48):17,(85:35,91:49):13):30):14):12,((((5:24,((11:21,14:13):7,(12:15,(13:5,15:35):12):12):13):13,((28:7,(32:9,33:14):5):20,(34:14,35:14):14):14):41,56:50):22,59:56):25):9,((((((61:3,62:2,64:2):2,63:3):21,((65:6,(66:3,67:2):1):27,74:31):10):15,(((68:1,69:1):1,70:1):12,((71:1,72:0):2,73:0):22):16):28,(77:62,82:60):20):11,75:40):19):11,((43:1,44:1,45:5):33,(((((46:0,47:2):2,48:12):9,49:11):37,53:56):8,(54:0,55:0):46):16):12):12,76:52):15,60:66):13,(57:38,58:62):16):12,81:62):17,((78:0,79:0):42,80:48):22):41,90:56):38,(87:0,88:1):9):6,(86:1,89:31):1);
tree PAUP_180 = [&U] (1:6,(((((((((((((((((((2:32,16:13):5,(22:18,23:11):17):16,(17:4,18:8):12):51,((29:1,31:17):2,30:3):38):19,(6:20,7:15):25):8,(24:36,((25:6,26:11):21,27:21):16):8):7,(((((3:17,9:14):15,8:34):5,((19:6,20:11):3,21:16):8):14,(4:14,10:19):24):20,52:57):10):14,(50:1,51:3):40):12,((36:47,((37:14,(((38:0,41:1):3,39:14):5,40:13):8):16,42:28):28):11,((83:34,84:48):17,(85:35,91:49):13):30):14):11,((((5:26,(11:19,((12:16,(13:5,15:36):11):14,14:13):10):9):12,((28:7,(32:9,33:14):5):16,(34:13,35:15):17):13):44,56:51):20,59:53):27):10,((((((61:3,62:2,64:2):2,63:3):21,((65:6,(66:3,67:2):1):27,74:31):10):16,(((68:1,69:1):1,70:1):12,((71:1,72:0):2,73:0):21):16):28,(77:63,82:60):20):10,75:40):19):11,((43:1,44:1,45:5):33,(((((46:0,47:2):1,48:13):9,49:12):36,53:56):8,(54:0,55:0):46):16):12):12,76:52):15,60:66):13,(57:38,58:62):16):12,81:62):17,((78:0,79:0):42,80:48):22):41,90:56):39,(87:0,88:1):8):6,86:1,89:31);
tree PAUP_181 = [&U] (1:5,(((((((((((((((((((2:31,16:13):5,(22:19,23:11):17):16,(17:4,18:8):12):51,((29:1,31:17):2,30:3):37):20,(6:20,7:15):25):8,(24:36,((25:6,26:11):21,27:21):16):8):7,(((((3:17,9:14):15,8:34):5,((19:6,20:11):3,21:16):8):14,(4:14,10:19):24):20,52:57):10):14,(50:1,51:3):40):12,((36:47,((37:14,(((38:0,41:1):3,39:14):5,40:13):8):16,42:28):28):11,((83:34,84:48):17,(85:35,91:49):13):30):14):12,((((5:24,((11:21,14:13):7,(12:15,(13:5,15:35):12):12):13):13,((28:7,(32:9,33:14):5):20,(34:14,35:14):14):14):41,56:50):22,59:56):25):9,(((((((61:3,64:2):0,62:2):2,63:3):21,((65:6,(66:3,67:2):1):27,74:31):10):15,(((68:1,69:1):1,70:1):12,((71:1,72:0):2,73:0):22):16):28,(77:62,82:60):20):11,75:40):19):11,((43:1,44:1,45:5):33,(((((46:0,47:2):2,48:12):9,49:11):37,53:56):8,(54:0,55:0):46):16):12):12,76:52):15,60:66):13,(57:38,58:62):16):12,81:62):17,((78:0,79:0):42,80:48):22):41,90:56):38,(87:0,88:1):9):6,(86:1,89:31):1);
tree PAUP_182 = [&U] (1:6,(((((((((((((((((((2:32,16:13):5,(22:18,23:11):17):16,(17:4,18:8):12):51,((29:1,31:17):2,30:3):38):19,(6:20,7:15):25):8,(24:36,((25:6,26:11):21,27:21):16):8):7,(((((3:17,9:14):15,8:34):5,((19:6,20:11):3,21:16):8):14,(4:14,10:19):24):20,52:57):10):14,(50:1,51:3):40):12,((36:47,((37:14,(((38:0,41:1):3,39:14):5,40:13):8):16,42:28):28):11,((83:34,84:48):17,(85:35,91:49):13):30):14):11,((((5:26,(11:19,((12:16,(13:5,15:36):11):14,14:13):10):9):12,((28:7,(32:9,33:14):5):16,(34:13,35:15):17):13):44,56:51):20,59:53):27):10,(((((((61:3,64:2):0,62:2):2,63:3):21,((65:6,(66:3,67:2):1):27,74:31):10):16,(((68:1,69:1):1,70:1):12,((71:1,72:0):2,73:0):21):16):28,(77:63,82:60):20):10,75:40):19):11,((43:1,44:1,45:5):33,(((((46:0,47:2):1,48:13):9,49:12):36,53:56):8,(54:0,55:0):46):16):12):12,76:52):15,60:66):13,(57:38,58:62):16):12,81:62):17,((78:0,79:0):42,80:48):22):41,90:56):39,(87:0,88:1):8):6,86:1,89:31);
tree PAUP_183 = [&U] (1:6,(((((((((((((((((((2:31,16:13):5,(22:19,23:11):17):16,(17:4,18:8):12):51,((29:1,31:17):2,30:3):37):20,(6:20,7:15):25):8,(24:36,((25:6,26:11):21,27:21):16):8):7,(((((3:17,9:14):15,8:34):5,((19:6,20:11):3,21:16):8):14,(4:14,10:19):24):20,52:57):10):14,(50:1,51:3):40):12,((36:47,((37:14,(((38:0,41:1):3,39:14):5,40:13):8):16,42:28):28):11,((83:34,84:48):17,(85:35,91:49):13):30):14):12,((((5:24,((11:21,14:13):7,(12:15,(13:5,15:35):12):12):13):13,((28:7,(32:9,33:14):5):20,(34:14,35:14):14):14):41,56:50):22,59:56):25):9,(((((((61:3,62:2):0,64:2):2,63:3):21,((65:6,(66:3,67:2):1):27,74:31):10):15,(((68:1,69:1):1,70:1):12,((71:1,72:0):2,73:0):22):16):28,(77:62,82:60):20):11,75:40):19):11,((43:1,44:1,45:5):33,(((((46:0,47:2):2,48:12):9,49:11):37,53:56):8,(54:0,55:0):46):16):12):12,76:52):15,60:66):13,(57:38,58:62):16):12,81:62):17,((78:0,79:0):42,80:48):22):41,90:56):39,(87:0,88:1):8):6,86:1,89:31);
tree PAUP_184 = [&U] (1:5,(((((((((((((((((((2:31,16:13):5,(22:19,23:11):17):16,(17:4,18:8):12):51,((29:1,31:17):2,30:3):37):20,(6:20,7:15):25):8,(24:36,((25:6,26:11):21,27:21):16):8):7,(((((3:17,9:14):15,8:34):5,((19:6,20:11):3,21:16):8):14,(4:14,10:19):24):20,52:57):10):14,(50:1,51:3):40):12,((36:47,((37:14,(((38:0,41:1):3,39:14):5,40:13):8):16,42:28):28):11,((83:34,84:48):17,(85:35,91:49):13):30):14):12,((((5:24,((11:21,14:13):7,(12:15,(13:5,15:35):12):12):13):13,((28:7,(32:9,33:14):5):20,(34:14,35:14):14):14):41,56:50):22,59:56):25):9,(((((((61:3,64:2):0,62:2):2,63:3):21,((65:6,(66:3,67:2):1):27,74:31):10):15,(((68:1,69:1):1,70:1):12,((71:1,72:0):2,73:0):22):16):28,(77:62,82:60):20):11,75:40):19):11,((43:1,44:1,45:5):33,((((46:0,47:2,48:13):10,49:12):36,53:56):8,(54:0,55:0):46):16):12):12,76:52):15,60:66):13,(57:38,58:62):16):12,81:62):17,((78:0,79:0):42,80:48):22):41,90:56):38,(87:0,88:1):9):6,(86:1,89:31):1);
tree PAUP_185 = [&U] (1:6,(((((((((((((((((((2:31,16:13):5,(22:19,23:11):17):16,(17:4,18:8):12):51,((29:1,31:17):2,30:3):37):20,(6:20,7:15):25):8,(24:36,((25:6,26:11):21,27:21):16):8):7,(((((3:17,9:14):15,8:34):5,((19:6,20:11):3,21:16):8):14,(4:14,10:19):24):20,52:57):10):14,(50:1,51:3):40):12,((36:47,((37:14,(((38:0,41:1):3,39:14):5,40:13):8):16,42:28):28):11,((83:34,84:48):17,(85:35,91:49):13):30):14):12,((((5:24,((11:21,14:13):7,(12:15,(13:5,15:35):12):12):13):13,((28:7,(32:9,33:14):5):20,(34:14,35:14):14):14):41,56:50):22,59:56):25):9,(((((((61:3,64:2):0,62:2):2,63:3):21,((65:6,(66:3,67:2):1):27,74:31):10):15,(((68:1,69:1):1,70:1):12,((71:1,72:0):2,73:0):22):16):28,(77:62,82:60):20):11,75:40):19):11,((43:1,44:1,45:5):33,(((((46:0,48:13):1,47:1):10,49:13):35,53:56):8,(54:0,55:0):46):16):12):12,76:52):15,60:66):13,(57:38,58:62):16):12,81:62):17,((78:0,79:0):42,80:48):22):41,90:56):39,(87:0,88:1):8):6,86:1,89:31);
tree PAUP_186 = [&U] (1:6,(((((((((((((((((((2:31,16:13):5,(22:19,23:11):17):16,(17:4,18:8):12):51,((29:1,31:17):2,30:3):37):20,(6:20,7:15):25):8,(24:36,((25:6,26:11):21,27:21):16):8):7,(((((3:17,9:14):15,8:34):5,((19:6,20:11):3,21:16):8):14,(4:14,10:19):24):20,52:57):10):14,(50:1,51:3):40):12,((36:47,((37:14,(((38:0,41:1):3,39:14):5,40:13):8):16,42:28):28):11,((83:34,84:48):17,(85:35,91:49):13):30):14):12,((((5:24,((11:21,14:13):7,(12:15,(13:5,15:35):12):12):13):13,((28:7,(32:9,33:14):5):20,(34:14,35:14):14):14):41,56:50):22,59:56):25):9,(((((((61:3,62:2):0,64:2):2,63:3):21,((65:6,(66:3,67:2):1):27,74:31):10):15,(((68:1,69:1):1,70:1):12,((71:1,72:0):2,73:0):22):16):28,(77:62,82:60):20):11,75:40):19):11,((43:1,44:1,45:5):33,((((46:0,47:2,48:13):10,49:12):36,53:56):8,(54:0,55:0):46):16):12):12,76:52):15,60:66):13,(57:38,58:62):16):12,81:62):17,((78:0,79:0):42,80:48):22):41,90:56):39,(87:0,88:1):8):6,86:1,89:31);
tree PAUP_187 = [&U] (1:6,(((((((((((((((((((2:31,16:13):5,(22:19,23:11):17):16,(17:4,18:8):12):51,((29:1,31:17):2,30:3):37):20,(6:20,7:15):25):8,(24:36,((25:6,26:11):21,27:21):16):8):7,(((((3:17,9:14):15,8:34):5,((19:6,20:11):3,21:16):8):14,(4:14,10:19):24):20,52:57):10):14,(50:1,51:3):40):12,((36:47,((37:14,(((38:0,41:1):3,39:14):5,40:13):8):16,42:28):28):11,((83:34,84:48):17,(85:35,91:49):13):30):14):12,((((5:24,((11:21,14:13):7,(12:15,(13:5,15:35):12):12):13):13,((28:7,(32:9,33:14):5):20,(34:14,35:14):14):14):41,56:50):22,59:56):25):9,((((((61:3,62:2,64:2):2,63:3):21,((65:6,(66:3,67:2):1):27,74:31):10):15,(((68:1,69:1):1,70:1):12,((71:1,72:0):2,73:0):22):16):28,(77:62,82:60):20):11,75:40):19):11,((43:1,44:1,45:5):33,(((((46:0,48:13):1,47:1):10,49:13):35,53:56):8,(54:0,55:0):46):16):12):12,76:52):15,60:66):13,(57:38,58:62):16):12,81:62):17,((78:0,79:0):42,80:48):22):41,90:56):39,(87:0,88:1):8):6,86:1,89:31);
tree PAUP_188 = [&U] (1:6,(((((((((((((((((((((2:32,16:13):5,(22:18,23:11):17):16,(17:4,18:8):12):51,((29:1,31:17):2,30:3):38):19,(6:20,7:15):25):8,(24:36,((25:6,26:11):21,27:21):16):8):7,(((((3:17,9:14):15,8:34):5,((19:6,20:11):3,21:16):8):14,(4:14,10:19):24):20,52:57):10):14,(50:1,51:3):40):12,((36:47,((37:14,(((38:0,41:1):3,39:14):5,40:13):8):16,42:28):28):11,((83:34,84:48):17,(85:35,91:49):13):30):14):13,((((5:26,(11:19,((12:16,(13:5,15:36):11):14,14:13):10):9):12,((28:7,(32:9,33:14):5):16,(34:13,35:15):17):13):44,56:51):20,59:53):26):11,((((((61:3,62:2,64:2):2,63:3):21,((65:6,(66:3,67:2):1):27,74:31):10):15,(((68:1,69:1):1,70:1):11,((71:1,72:0):2,73:0):22):15):31,75:36):9,(77:59,82:64):23):18):11,((43:1,44:1,45:5):33,(((((46:0,48:13):1,47:1):10,49:13):35,53:56):9,(54:0,55:0):45):15):13):12,76:51):15,60:68):14,57:38):15,58:61):14,81:61):16,((78:0,79:0):43,80:48):21):42,90:54):39,(87:0,88:1):9):6,89:30):1,86:1);
tree PAUP_189 = [&U] (1:6,(((((((((((((((((((((2:32,16:13):5,(22:18,23:11):17):16,(17:4,18:8):12):51,((29:1,31:17):2,30:3):38):19,(6:20,7:15):25):8,(24:36,((25:6,26:11):21,27:21):16):8):7,(((((3:17,9:14):15,8:34):5,((19:6,20:11):3,21:16):8):14,(4:14,10:19):24):20,52:57):10):14,(50:1,51:3):40):12,((36:47,((37:14,(((38:0,41:1):3,39:14):5,40:13):8):16,42:28):28):11,((83:34,84:48):17,(85:35,91:49):13):30):14):13,((((5:26,(11:19,((12:16,(13:5,15:36):11):14,14:13):10):9):12,((28:7,(32:9,33:14):5):16,(34:13,35:15):17):13):44,56:51):20,59:53):26):11,(((((((61:3,64:2):0,62:2):2,63:3):21,((65:6,(66:3,67:2):1):27,74:31):10):15,(((68:1,69:1):1,70:1):11,((71:1,72:0):2,73:0):22):15):31,75:36):9,(77:59,82:64):23):18):11,((43:1,44:1,45:5):33,(((((46:0,48:13):1,47:1):10,49:13):35,53:56):9,(54:0,55:0):45):15):13):12,76:51):15,60:68):14,57:38):15,58:61):14,81:61):16,((78:0,79:0):43,80:48):21):42,90:54):39,(87:0,88:1):9):6,89:30):1,86:1);
tree PAUP_190 = [&U] (1:6,(((((((((((((((((((((2:33,16:13):5,(22:19,23:10):17):15,(17:4,18:8):12):51,((29:1,31:17):2,30:3):38):18,(6:20,7:15):26):8,(24:36,((25:6,26:11):21,27:21):16):9):6,(((((3:17,9:14):15,8:34):6,((19:6,20:11):3,21:16):7):14,(4:14,10:19):25):21,52:55):10):14,(50:1,51:3):40):13,((36:46,((83:34,84:48):16,(85:36,91:50):12):25):15,((37:13,(((38:0,41:1):3,39:14):5,40:13):9):17,42:27):30):14):13,((((5:26,(11:19,((12:16,(13:5,15:36):11):14,14:13):10):9):12,((28:7,(32:9,33:14):5):16,(34:13,35:15):17):13):43,56:52):22,59:51):27):11,(((((((61:3,62:2):0,64:2):2,63:3):21,((65:6,(66:3,67:2):1):27,74:31):10):15,(((68:1,69:1):1,70:1):11,((71:1,72:0):2,73:0):22):15):32,75:36):8,(77:60,82:63):22):18):10,((43:1,44:1,45:5):33,(((((46:0,48:13):1,47:1):10,49:13):35,53:56):9,(54:0,55:0):45):15):14):11,76:51):15,60:68):14,57:38):15,58:61):14,81:61):16,((78:0,79:0):43,80:48):21):42,90:54):39,(87:0,88:1):9):6,89:30):1,86:1);
tree PAUP_191 = [&U] (1:6,(((((((((((((((((((((2:32,16:13):5,(22:18,23:11):17):16,(17:4,18:8):12):51,((29:1,31:17):2,30:3):38):19,(6:20,7:15):25):8,(24:36,((25:6,26:11):21,27:21):16):8):7,(((((3:17,9:14):15,8:34):5,((19:6,20:11):3,21:16):8):14,(4:14,10:19):24):20,52:57):10):14,(50:1,51:3):40):12,((36:47,((37:14,(((38:0,41:1):3,39:14):5,40:13):8):16,42:28):28):11,((83:34,84:48):17,(85:35,91:49):13):30):14):13,((((5:26,(11:19,((12:16,(13:5,15:36):11):14,14:13):10):9):12,((28:7,(32:9,33:14):5):16,(34:13,35:15):17):13):44,56:51):20,59:53):26):11,(((((((61:3,62:2):0,64:2):2,63:3):21,((65:6,(66:3,67:2):1):27,74:31):10):15,(((68:1,69:1):1,70:1):11,((71:1,72:0):2,73:0):22):15):31,75:36):9,(77:59,82:64):23):18):11,((43:1,44:1,45:5):33,((((46:0,47:2,48:13):10,49:12):36,53:56):9,(54:0,55:0):45):15):13):12,76:51):15,60:68):14,57:38):15,58:61):14,81:61):16,((78:0,79:0):43,80:48):21):42,90:54):39,(87:0,88:1):9):6,89:30):1,86:1);
tree PAUP_192 = [&U] (1:6,(((((((((((((((((((((2:32,16:13):5,(22:18,23:11):17):16,(17:4,18:8):12):51,((29:1,31:17):2,30:3):38):19,(6:20,7:15):25):8,(24:36,((25:6,26:11):21,27:21):16):8):7,(((((3:17,9:14):15,8:34):5,((19:6,20:11):3,21:16):8):14,(4:14,10:19):24):20,52:57):10):14,(50:1,51:3):40):12,((36:47,((37:14,(((38:0,41:1):3,39:14):5,40:13):8):16,42:28):28):11,((83:34,84:48):17,(85:35,91:49):13):30):14):13,((((5:26,(11:19,((12:16,(13:5,15:36):11):14,14:13):10):9):12,((28:7,(32:9,33:14):5):16,(34:13,35:15):17):13):44,56:51):20,59:53):26):11,(((((((61:3,62:2):0,64:2):2,63:3):21,((65:6,(66:3,67:2):1):27,74:31):10):15,(((68:1,69:1):1,70:1):11,((71:1,72:0):2,73:0):22):15):31,75:36):9,(77:59,82:64):23):18):11,((43:1,44:1,45:5):33,(((((46:0,47:2):1,48:13):9,49:12):36,53:56):9,(54:0,55:0):45):15):13):12,76:51):15,60:68):14,57:38):15,58:61):14,81:61):16,((78:0,79:0):43,80:48):21):42,90:54):39,(87:0,88:1):9):6,89:30):1,86:1);
tree PAUP_193 = [&U] (1:6,(((((((((((((((((((((2:31,16:13):5,(22:19,23:11):17):16,(17:4,18:8):12):51,((29:1,31:17):2,30:3):37):20,(6:20,7:15):25):8,(24:36,((25:6,26:11):21,27:21):16):8):7,(((((3:17,9:14):15,8:34):5,((19:6,20:11):3,21:16):8):14,(4:14,10:19):24):20,52:57):10):14,(50:1,51:3):40):12,((36:47,((37:14,(((38:0,41:1):3,39:14):5,40:13):8):16,42:28):28):11,((83:34,84:48):17,(85:35,91:49):13):30):14):14,((((5:24,((11:21,14:13):7,(12:15,(13:5,15:35):12):12):13):13,((28:7,(32:9,33:14):5):20,(34:14,35:14):14):14):41,56:50):22,59:56):24):10,(((((((61:3,62:2):0,64:2):2,63:3):21,((65:6,(66:3,67:2):1):27,74:31):10):14,(((68:1,69:1):1,70:1):11,((71:1,72:0):2,73:0):23):15):31,75:36):9,(77:58,82:64):23):19):11,((43:1,44:1,45:5):33,(((((46:0,48:13):1,47:1):10,49:13):35,53:56):9,(54:0,55:0):45):15):13):12,76:51):15,60:68):14,57:38):14,58:62):14,81:62):15,((78:0,79:0):43,80:48):21):42,90:54):39,(87:0,88:1):9):6,89:30):1,86:1);
tree PAUP_194 = [&U] (1:6,(((((((((((((((((((((2:32,16:13):5,(22:18,23:11):17):16,(17:4,18:8):12):51,((29:1,31:17):2,30:3):38):19,(6:20,7:15):25):8,(24:36,((25:6,26:11):21,27:21):16):8):7,(((((3:17,9:14):15,8:34):5,((19:6,20:11):3,21:16):8):14,(4:14,10:19):24):20,52:57):10):14,(50:1,51:3):40):12,((36:47,((37:14,(((38:0,41:1):3,39:14):5,40:13):8):16,42:28):28):11,((83:34,84:48):17,(85:35,91:49):13):30):14):13,((((5:26,(11:19,((12:16,(13:5,15:36):11):14,14:13):10):9):12,((28:7,(32:9,33:14):5):16,(34:13,35:15):17):13):44,56:51):20,59:53):26):12,(((((((61:3,62:2,64:2):2,63:3):22,((65:6,(66:3,67:2):1):28,74:30):10):16,((68:1,69:1):1,70:1):13):10,((71:1,72:0):2,73:0):23):31,(77:62,82:63):16):11,75:40):17):10,((43:1,44:1,45:5):33,(((((46:0,48:13):1,47:1):10,49:13):35,53:56):9,(54:0,55:0):45):15):13):12,76:51):15,60:68):14,57:38):15,58:61):14,81:61):16,((78:0,79:0):43,80:48):21):42,90:54):39,(87:0,88:1):9):6,89:30):1,86:1);
tree PAUP_195 = [&U] (1:6,(((((((((((((((((((((2:32,16:13):5,(22:18,23:11):17):16,(17:4,18:8):12):51,((29:1,31:17):2,30:3):38):19,(6:20,7:15):25):8,(24:36,((25:6,26:11):21,27:21):16):8):7,(((((3:17,9:14):15,8:34):5,((19:6,20:11):3,21:16):8):14,(4:14,10:19):24):20,52:57):10):14,(50:1,51:3):40):12,((36:47,((37:14,(((38:0,41:1):3,39:14):5,40:13):8):16,42:28):28):11,((83:34,84:48):17,(85:35,91:49):13):30):14):13,((((5:26,(11:19,((12:16,(13:5,15:36):11):14,14:13):10):9):12,((28:7,(32:9,33:14):5):16,(34:13,35:15):17):13):44,56:51):20,59:53):26):12,((((((((61:3,64:2):0,62:2):2,63:3):22,((65:6,(66:3,67:2):1):28,74:30):10):16,((68:1,69:1):1,70:1):13):10,((71:1,72:0):2,73:0):23):31,(77:62,82:63):16):11,75:40):17):10,((43:1,44:1,45:5):33,(((((46:0,48:13):1,47:1):10,49:13):35,53:56):9,(54:0,55:0):45):15):13):12,76:51):15,60:68):14,57:38):15,58:61):14,81:61):16,((78:0,79:0):43,80:48):21):42,90:54):39,(87:0,88:1):9):6,89:30):1,86:1);
tree PAUP_196 = [&U] (1:6,(((((((((((((((((((((2:33,16:13):5,(22:19,23:10):17):15,(17:4,18:8):12):51,((29:1,31:17):2,30:3):38):18,(6:20,7:15):26):8,(24:36,((25:6,26:11):21,27:21):16):9):6,(((((3:17,9:14):15,8:34):6,((19:6,20:11):3,21:16):7):14,(4:14,10:19):25):21,52:55):10):14,(50:1,51:3):40):13,((36:46,((83:33,84:49):16,(85:36,91:51):12):24):15,((37:13,(((38:0,41:1):3,39:14):5,40:13):9):17,42:27):30):14):13,((((5:26,(11:19,((12:16,(13:5,15:36):11):14,14:13):10):9):12,((28:7,(32:9,33:14):5):16,(34:13,35:15):17):13):43,56:52):22,59:51):27):12,((((((((61:3,62:2):0,64:2):2,63:3):22,((65:6,(66:3,67:2):1):28,74:30):10):16,((68:1,69:1):1,70:1):13):10,((71:1,72:0):2,73:0):23):31,(77:63,82:62):15):12,75:40):16):9,((43:1,44:1,45:5):33,(((((46:0,48:13):1,47:1):10,49:13):35,53:56):9,(54:0,55:0):45):15):14):11,76:51):15,60:68):14,57:38):15,58:61):14,81:61):16,((78:0,79:0):43,80:48):21):42,90:54):39,(87:0,88:1):9):6,89:30):1,86:1);
tree PAUP_197 = [&U] (1:6,(((((((((((((((((((((2:32,16:13):5,(22:18,23:11):17):16,(17:4,18:8):12):51,((29:1,31:17):2,30:3):38):19,(6:20,7:15):25):8,(24:36,((25:6,26:11):21,27:21):16):8):7,(((((3:17,9:14):15,8:34):5,((19:6,20:11):3,21:16):8):14,(4:14,10:19):24):20,52:57):10):14,(50:1,51:3):40):12,((36:47,((37:14,(((38:0,41:1):3,39:14):5,40:13):8):16,42:28):28):11,((83:34,84:48):17,(85:35,91:49):13):30):14):13,((((5:26,(11:19,((12:16,(13:5,15:36):11):14,14:13):10):9):12,((28:7,(32:9,33:14):5):16,(34:13,35:15):17):13):44,56:51):20,59:53):26):12,((((((((61:3,62:2):0,64:2):2,63:3):22,((65:6,(66:3,67:2):1):28,74:30):10):16,((68:1,69:1):1,70:1):13):10,((71:1,72:0):2,73:0):23):31,(77:62,82:63):16):11,75:40):17):10,((43:1,44:1,45:5):33,((((46:0,47:2,48:13):10,49:12):36,53:56):9,(54:0,55:0):45):15):13):12,76:51):15,60:68):14,57:38):15,58:61):14,81:61):16,((78:0,79:0):43,80:48):21):42,90:54):39,(87:0,88:1):9):6,89:30):1,86:1);
tree PAUP_198 = [&U] (1:6,(((((((((((((((((((((2:32,16:13):5,(22:18,23:11):17):16,(17:4,18:8):12):51,((29:1,31:17):2,30:3):38):19,(6:20,7:15):25):8,(24:36,((25:6,26:11):21,27:21):16):8):7,(((((3:17,9:14):15,8:34):5,((19:6,20:11):3,21:16):8):14,(4:14,10:19):24):20,52:57):10):14,(50:1,51:3):40):12,((36:47,((37:14,(((38:0,41:1):3,39:14):5,40:13):8):16,42:28):28):11,((83:34,84:48):17,(85:35,91:49):13):30):14):13,((((5:26,(11:19,((12:16,(13:5,15:36):11):14,14:13):10):9):12,((28:7,(32:9,33:14):5):16,(34:13,35:15):17):13):44,56:51):20,59:53):26):12,((((((((61:3,62:2):0,64:2):2,63:3):22,((65:6,(66:3,67:2):1):28,74:30):10):16,((68:1,69:1):1,70:1):13):10,((71:1,72:0):2,73:0):23):31,(77:62,82:63):16):11,75:40):17):10,((43:1,44:1,45:5):33,(((((46:0,47:2):1,48:13):9,49:12):36,53:56):9,(54:0,55:0):45):15):13):12,76:51):15,60:68):14,57:38):15,58:61):14,81:61):16,((78:0,79:0):43,80:48):21):42,90:54):39,(87:0,88:1):9):6,89:30):1,86:1);
tree PAUP_199 = [&U] (1:6,(((((((((((((((((((((2:31,16:13):5,(22:19,23:11):17):16,(17:4,18:8):12):51,((29:1,31:17):2,30:3):37):20,(6:20,7:15):25):8,(24:36,((25:6,26:11):21,27:21):16):8):7,(((((3:17,9:14):15,8:34):5,((19:6,20:11):3,21:16):8):14,(4:14,10:19):24):20,52:57):10):14,(50:1,51:3):40):12,((36:47,((37:14,(((38:0,41:1):3,39:14):5,40:13):8):16,42:28):28):11,((83:34,84:48):17,(85:35,91:49):13):30):14):14,((((5:24,((11:21,14:13):7,(12:15,(13:5,15:35):12):12):13):13,((28:7,(32:9,33:14):5):20,(34:14,35:14):14):14):41,56:50):22,59:56):24):11,((((((((61:3,62:2):0,64:2):2,63:3):22,((65:6,(66:3,67:2):1):28,74:30):10):15,((68:1,69:1):1,70:1):13):10,((71:1,72:0):2,73:0):24):31,(77:61,82:63):16):12,75:40):17):10,((43:1,44:1,45:5):33,(((((46:0,48:13):1,47:1):10,49:13):35,53:56):9,(54:0,55:0):45):15):13):12,76:51):15,60:68):14,57:38):14,58:62):14,81:62):15,((78:0,79:0):43,80:48):21):42,90:54):39,(87:0,88:1):9):6,89:30):1,86:1);
tree PAUP_200 = [&U] (1:6,(((((((((((((((((((((2:32,16:13):5,(22:20,23:10):17):15,(17:4,18:8):12):51,((29:1,31:17):2,30:3):37):19,(6:20,7:15):26):8,(24:36,((25:6,26:11):21,27:21):16):9):6,(((((3:17,9:14):15,8:34):6,((19:6,20:11):3,21:16):7):14,(4:14,10:19):25):21,52:55):10):14,(50:1,51:3):40):13,((36:46,((83:34,84:48):16,(85:36,91:50):12):25):15,((37:13,(((38:0,41:1):3,39:14):5,40:13):9):17,42:27):30):14):14,((((5:24,((11:21,14:13):7,(12:15,(13:5,15:35):12):12):13):13,((28:7,(32:9,33:14):5):20,(34:14,35:14):14):14):40,56:51):24,59:54):25):10,(((((((61:3,62:2):0,64:2):2,63:3):21,((65:6,(66:3,67:2):1):27,74:31):10):15,(((68:1,69:1):1,70:1):12,((71:1,72:0):2,73:0):22):16):28,(77:63,82:59):19):12,75:39):17):10,((43:1,44:1,45:5):33,(((((46:0,48:13):1,47:1):10,49:13):35,53:56):9,(54:0,55:0):45):15):14):11,76:51):15,60:68):14,57:38):14,58:62):14,81:62):15,((78:0,79:0):43,80:48):21):42,90:54):39,(87:0,88:1):9):6,89:30):1,86:1);
tree PAUP_201 = [&U] (1:6,(((((((((((((((((((((2:33,16:13):5,(22:19,23:10):17):15,(17:4,18:8):12):51,((29:1,31:17):2,30:3):38):18,(6:20,7:15):26):8,(24:36,((25:6,26:11):21,27:21):16):9):6,(((((3:17,9:14):15,8:34):6,((19:6,20:11):3,21:16):7):14,(4:14,10:19):25):21,52:55):10):14,(50:1,51:3):40):13,((36:46,((83:34,84:48):16,(85:36,91:50):12):25):15,((37:13,(((38:0,41:1):3,39:14):5,40:13):9):17,42:27):30):14):13,((((5:26,(11:19,((12:16,(13:5,15:36):11):14,14:13):10):9):12,((28:7,(32:9,33:14):5):16,(34:13,35:15):17):13):43,56:52):22,59:51):27):11,(((((((61:3,62:2):0,64:2):2,63:3):21,((65:6,(66:3,67:2):1):27,74:31):10):16,(((68:1,69:1):1,70:1):12,((71:1,72:0):2,73:0):21):16):28,(77:64,82:59):19):11,75:39):17):10,((43:1,44:1,45:5):33,((((46:0,47:2,48:13):10,49:12):36,53:56):9,(54:0,55:0):45):15):14):11,76:51):15,60:68):14,57:38):15,58:61):14,81:61):16,((78:0,79:0):43,80:48):21):42,90:54):39,(87:0,88:1):9):6,89:30):1,86:1);
tree PAUP_202 = [&U] (1:6,(((((((((((((((((((((2:33,16:13):5,(22:19,23:10):17):15,(17:4,18:8):12):51,((29:1,31:17):2,30:3):38):18,(6:20,7:15):26):8,(24:36,((25:6,26:11):21,27:21):16):9):6,(((((3:17,9:14):15,8:34):6,((19:6,20:11):3,21:16):7):14,(4:14,10:19):25):21,52:55):10):14,(50:1,51:3):40):13,((36:46,((83:34,84:48):16,(85:36,91:50):12):25):15,((37:13,(((38:0,41:1):3,39:14):5,40:13):9):17,42:27):30):14):13,((((5:26,(11:19,((12:16,(13:5,15:36):11):14,14:13):10):9):12,((28:7,(32:9,33:14):5):16,(34:13,35:15):17):13):43,56:52):22,59:51):27):11,(((((((61:3,62:2):0,64:2):2,63:3):21,((65:6,(66:3,67:2):1):27,74:31):10):16,(((68:1,69:1):1,70:1):12,((71:1,72:0):2,73:0):21):16):28,(77:64,82:59):19):11,75:39):17):10,((43:1,44:1,45:5):33,(((((46:0,47:2):1,48:13):9,49:12):36,53:56):9,(54:0,55:0):45):15):14):11,76:51):15,60:68):14,57:38):15,58:61):14,81:61):16,((78:0,79:0):43,80:48):21):42,90:54):39,(87:0,88:1):9):6,89:30):1,86:1);
tree PAUP_203 = [&U] (1:6,(((((((((((((((((((((2:33,16:13):5,(22:19,23:10):17):15,(17:4,18:8):12):51,((29:1,31:17):2,30:3):38):18,(6:20,7:15):26):8,(24:36,((25:6,26:11):21,27:21):16):9):6,(((((3:17,9:14):15,8:34):6,((19:6,20:11):3,21:16):7):14,(4:14,10:19):25):21,52:55):10):14,(50:1,51:3):40):13,((36:46,((83:34,84:48):16,(85:36,91:50):12):25):15,((37:13,(((38:0,41:1):3,39:14):5,40:13):9):17,42:27):30):14):13,((((5:26,(11:19,((12:16,(13:5,15:36):11):14,14:13):10):9):12,((28:7,(32:9,33:14):5):16,(34:13,35:15):17):13):43,56:52):22,59:51):27):11,((((((61:3,62:2,64:2):2,63:3):21,((65:6,(66:3,67:2):1):27,74:31):10):16,(((68:1,69:1):1,70:1):12,((71:1,72:0):2,73:0):21):16):28,(77:64,82:59):19):11,75:39):17):10,((43:1,44:1,45:5):33,(((((46:0,48:13):1,47:1):10,49:13):35,53:56):9,(54:0,55:0):45):15):14):11,76:51):15,60:68):14,57:38):15,58:61):14,81:61):16,((78:0,79:0):43,80:48):21):42,90:54):39,(87:0,88:1):9):6,89:30):1,86:1);
tree PAUP_204 = [&U] (1:6,(((((((((((((((((((((2:33,16:13):5,(22:19,23:10):17):15,(17:4,18:8):12):51,((29:1,31:17):2,30:3):38):18,(6:20,7:15):26):8,(24:36,((25:6,26:11):21,27:21):16):9):6,(((((3:17,9:14):15,8:34):6,((19:6,20:11):3,21:16):7):14,(4:14,10:19):25):21,52:55):10):14,(50:1,51:3):40):13,((36:46,((83:34,84:48):16,(85:36,91:50):12):25):15,((37:13,(((38:0,41:1):3,39:14):5,40:13):9):17,42:27):30):14):13,((((5:26,(11:19,((12:16,(13:5,15:36):11):14,14:13):10):9):12,((28:7,(32:9,33:14):5):16,(34:13,35:15):17):13):43,56:52):22,59:51):27):11,(((((((61:3,64:2):0,62:2):2,63:3):21,((65:6,(66:3,67:2):1):27,74:31):10):16,(((68:1,69:1):1,70:1):12,((71:1,72:0):2,73:0):21):16):28,(77:64,82:59):19):11,75:39):17):10,((43:1,44:1,45:5):33,(((((46:0,48:13):1,47:1):10,49:13):35,53:56):9,(54:0,55:0):45):15):14):11,76:51):15,60:68):14,57:38):15,58:61):14,81:61):16,((78:0,79:0):43,80:48):21):42,90:54):39,(87:0,88:1):9):6,89:30):1,86:1);
tree PAUP_205 = [&U] (1:6,(((((((((((((((((((((2:32,16:13):5,(22:18,23:11):17):16,(17:4,18:8):12):51,((29:1,31:17):2,30:3):38):19,(6:20,7:15):25):8,(24:36,((25:6,26:11):21,27:21):16):8):7,(((((3:17,9:14):15,8:34):5,((19:6,20:11):3,21:16):8):14,(4:14,10:19):24):20,52:57):10):14,(50:1,51:3):40):12,((36:47,((37:14,(((38:0,41:1):3,39:14):5,40:13):8):16,42:28):28):11,((83:34,84:48):17,(85:35,91:49):13):30):14):13,((((5:26,(11:19,((12:16,(13:5,15:36):11):14,14:13):10):9):12,((28:7,(32:9,33:14):5):16,(34:13,35:15):17):13):44,56:51):20,59:53):26):11,((((((61:3,62:2,64:2):2,63:3):21,((65:6,(66:3,67:2):1):27,74:31):10):16,(((68:1,69:1):1,70:1):12,((71:1,72:0):2,73:0):21):16):28,(77:63,82:60):20):10,75:39):18):11,((43:1,44:1,45:5):33,(((((46:0,47:2):1,48:13):9,49:12):36,53:56):9,(54:0,55:0):45):15):13):12,76:51):15,60:68):14,57:38):15,58:61):14,81:61):16,((78:0,79:0):43,80:48):21):42,90:54):39,(87:0,88:1):9):6,89:30):1,86:1);
tree PAUP_206 = [&U] (1:6,(((((((((((((((((((((2:32,16:13):5,(22:18,23:11):17):16,(17:4,18:8):12):51,((29:1,31:17):2,30:3):38):19,(6:20,7:15):25):8,(24:36,((25:6,26:11):21,27:21):16):8):7,(((((3:17,9:14):15,8:34):5,((19:6,20:11):3,21:16):8):14,(4:14,10:19):24):20,52:57):10):14,(50:1,51:3):40):12,((36:47,((37:14,(((38:0,41:1):3,39:14):5,40:13):8):16,42:28):28):11,((83:34,84:48):17,(85:35,91:49):13):30):14):13,((((5:26,(11:19,((12:16,(13:5,15:36):11):14,14:13):10):9):12,((28:7,(32:9,33:14):5):16,(34:13,35:15):17):13):44,56:51):20,59:53):26):11,(((((((61:3,64:2):0,62:2):2,63:3):21,((65:6,(66:3,67:2):1):27,74:31):10):16,(((68:1,69:1):1,70:1):12,((71:1,72:0):2,73:0):21):16):28,(77:63,82:60):20):10,75:39):18):11,((43:1,44:1,45:5):33,(((((46:0,47:2):1,48:13):9,49:12):36,53:56):9,(54:0,55:0):45):15):13):12,76:51):15,60:68):14,57:38):15,58:61):14,81:61):16,((78:0,79:0):43,80:48):21):42,90:54):39,(87:0,88:1):9):6,89:30):1,86:1);
tree PAUP_207 = [&U] (1:6,(((((((((((((((((((((2:31,16:13):5,(22:19,23:11):17):16,(17:4,18:8):12):51,((29:1,31:17):2,30:3):37):20,(6:20,7:15):25):8,(24:36,((25:6,26:11):21,27:21):16):8):7,(((((3:17,9:14):15,8:34):5,((19:6,20:11):3,21:16):8):14,(4:14,10:19):24):20,52:57):10):14,(50:1,51:3):40):12,((36:47,((37:14,(((38:0,41:1):3,39:14):5,40:13):8):16,42:28):28):11,((83:34,84:48):17,(85:35,91:49):13):30):14):14,((((5:24,((11:21,14:13):7,(12:15,(13:5,15:35):12):12):13):13,((28:7,(32:9,33:14):5):20,(34:14,35:14):14):14):41,56:50):22,59:56):24):10,(((((((61:3,62:2):0,64:2):2,63:3):21,((65:6,(66:3,67:2):1):27,74:31):10):15,(((68:1,69:1):1,70:1):12,((71:1,72:0):2,73:0):22):16):28,(77:62,82:60):20):11,75:39):18):11,((43:1,44:1,45:5):33,(((((46:0,47:2):2,48:12):9,49:11):37,53:56):9,(54:0,55:0):45):15):13):12,76:51):15,60:68):14,57:38):14,58:62):14,81:62):15,((78:0,79:0):43,80:48):21):42,90:54):39,(87:0,88:1):9):6,89:30):1,86:1);
tree PAUP_208 = [&U] (1:6,(((((((((((((((((((((2:32,16:13):5,(22:18,23:11):17):16,(17:4,18:8):12):51,((29:1,31:17):2,30:3):38):19,(6:20,7:15):25):8,(24:36,((25:6,26:11):21,27:21):16):8):7,(((((3:17,9:14):15,8:34):5,((19:6,20:11):3,21:16):8):14,(4:14,10:19):24):20,52:57):10):14,(50:1,51:3):40):12,((36:47,((37:14,(((38:0,41:1):3,39:14):5,40:13):8):16,42:28):28):11,((83:34,84:48):17,(85:35,91:49):13):30):14):13,((((5:26,(11:19,((12:16,(13:5,15:36):11):14,14:13):10):9):12,((28:7,(32:9,33:14):5):16,(34:13,35:15):17):13):44,56:51):20,59:53):26):11,(((((((61:3,64:2):0,62:2):2,63:3):21,((65:6,(66:3,67:2):1):27,74:31):10):16,(((68:1,69:1):1,70:1):12,((71:1,72:0):2,73:0):21):16):28,(77:63,82:60):20):10,75:39):18):11,((43:1,44:1,45:5):33,((((46:0,47:2,48:13):10,49:12):36,53:56):9,(54:0,55:0):45):15):13):12,76:51):15,60:68):14,57:38):15,58:61):14,81:61):16,((78:0,79:0):43,80:48):21):42,90:54):39,(87:0,88:1):9):6,89:30):1,86:1);
tree PAUP_209 = [&U] (1:6,(((((((((((((((((((((2:31,16:13):5,(22:19,23:11):17):16,(17:4,18:8):12):51,((29:1,31:17):2,30:3):37):20,(6:20,7:15):25):8,(24:36,((25:6,26:11):21,27:21):16):8):7,(((((3:17,9:14):15,8:34):5,((19:6,20:11):3,21:16):8):14,(4:14,10:19):24):20,52:57):10):14,(50:1,51:3):40):12,((36:47,((37:14,(((38:0,41:1):3,39:14):5,40:13):8):16,42:28):28):11,((83:34,84:48):17,(85:35,91:49):13):30):14):14,((((5:24,((11:21,14:13):7,(12:15,(13:5,15:35):12):12):13):13,((28:7,(32:9,33:14):5):20,(34:14,35:14):14):14):41,56:50):22,59:56):24):10,(((((((61:3,64:2):0,62:2):2,63:3):21,((65:6,(66:3,67:2):1):27,74:31):10):15,(((68:1,69:1):1,70:1):12,((71:1,72:0):2,73:0):22):16):28,(77:62,82:60):20):11,75:39):18):11,((43:1,44:1,45:5):33,(((((46:0,48:13):1,47:1):10,49:13):35,53:56):9,(54:0,55:0):45):15):13):12,76:51):15,60:68):14,57:38):14,58:62):14,81:62):15,((78:0,79:0):43,80:48):21):42,90:54):39,(87:0,88:1):9):6,89:30):1,86:1);
tree PAUP_210 = [&U] (1:6,(((((((((((((((((((((2:31,16:13):5,(22:19,23:11):17):16,(17:4,18:8):12):51,((29:1,31:17):2,30:3):37):20,(6:20,7:15):25):8,(24:36,((25:6,26:11):21,27:21):16):8):7,(((((3:17,9:14):15,8:34):5,((19:6,20:11):3,21:16):8):14,(4:14,10:19):24):20,52:57):10):14,(50:1,51:3):40):12,((36:47,((37:14,(((38:0,41:1):3,39:14):5,40:13):8):16,42:28):28):11,((83:34,84:48):17,(85:35,91:49):13):30):14):14,((((5:24,((11:21,14:13):7,(12:15,(13:5,15:35):12):12):13):13,((28:7,(32:9,33:14):5):20,(34:14,35:14):14):14):41,56:50):22,59:56):24):10,(((((((61:3,62:2):0,64:2):2,63:3):21,((65:6,(66:3,67:2):1):27,74:31):10):15,(((68:1,69:1):1,70:1):12,((71:1,72:0):2,73:0):22):16):28,(77:62,82:60):20):11,75:39):18):11,((43:1,44:1,45:5):33,((((46:0,47:2,48:13):10,49:12):36,53:56):9,(54:0,55:0):45):15):13):12,76:51):15,60:68):14,57:38):14,58:62):14,81:62):15,((78:0,79:0):43,80:48):21):42,90:54):39,(87:0,88:1):9):6,89:30):1,86:1);
tree PAUP_211 = [&U] (1:6,(((((((((((((((((((((2:31,16:13):5,(22:19,23:11):17):16,(17:4,18:8):12):51,((29:1,31:17):2,30:3):37):20,(6:20,7:15):25):8,(24:36,((25:6,26:11):21,27:21):16):8):7,(((((3:17,9:14):15,8:34):5,((19:6,20:11):3,21:16):8):14,(4:14,10:19):24):20,52:57):10):14,(50:1,51:3):40):12,((36:47,((37:14,(((38:0,41:1):3,39:14):5,40:13):8):16,42:28):28):11,((83:34,84:48):17,(85:35,91:49):13):30):14):14,((((5:24,((11:21,14:13):7,(12:15,(13:5,15:35):12):12):13):13,((28:7,(32:9,33:14):5):20,(34:14,35:14):14):14):41,56:50):22,59:56):24):10,((((((61:3,62:2,64:2):2,63:3):21,((65:6,(66:3,67:2):1):27,74:31):10):15,(((68:1,69:1):1,70:1):12,((71:1,72:0):2,73:0):22):16):28,(77:62,82:60):20):11,75:39):18):11,((43:1,44:1,45:5):33,(((((46:0,48:13):1,47:1):10,49:13):35,53:56):9,(54:0,55:0):45):15):13):12,76:51):15,60:68):14,57:38):14,58:62):14,81:62):15,((78:0,79:0):43,80:48):21):42,90:54):39,(87:0,88:1):9):6,89:30):1,86:1);
tree PAUP_212 = [&U] (1:6,((((((((((((((((((((2:33,16:13):5,(22:19,23:10):17):15,(17:4,18:8):12):51,((29:1,31:17):2,30:3):38):18,(6:20,7:15):26):8,(24:36,((25:6,26:11):21,27:21):16):9):6,(((((3:17,9:14):15,8:34):6,((19:6,20:11):3,21:16):7):14,(4:14,10:19):25):21,52:55):10):14,(50:1,51:3):40):13,((36:46,((83:34,84:48):16,(85:36,91:50):12):25):15,((37:13,(((38:0,41:1):3,39:14):5,40:13):9):17,42:27):30):14):11,((((5:26,(11:19,((12:16,(13:5,15:36):11):14,14:13):10):9):12,((28:7,(32:9,33:14):5):16,(34:13,35:15):17):13):43,56:52):22,59:51):28):10,((((((61:3,62:2,64:2):2,63:3):21,((65:6,(66:3,67:2):1):27,74:31):10):15,(((68:1,69:1):1,70:1):11,((71:1,72:0):2,73:0):22):15):31,75:37):8,(77:61,82:62):22):20):10,((43:1,44:1,45:5):33,(((((46:0,48:13):1,47:1):10,49:13):35,53:56):8,(54:0,55:0):46):16):13):11,76:52):15,60:66):13,(57:38,58:62):16):12,81:62):17,((78:0,79:0):42,80:48):22):41,90:56):38,(87:0,88:1):9):6,89:30):1,86:1);
tree PAUP_213 = [&U] (1:6,((((((((((((((((((((2:32,16:13):5,(22:18,23:11):17):16,(17:4,18:8):12):51,((29:1,31:17):2,30:3):38):19,(6:20,7:15):25):8,(24:36,((25:6,26:11):21,27:21):16):8):7,(((((3:17,9:14):15,8:34):5,((19:6,20:11):3,21:16):8):14,(4:14,10:19):24):20,52:57):10):14,(50:1,51:3):40):12,((36:47,((37:14,(((38:0,41:1):3,39:14):5,40:13):8):16,42:28):28):11,((83:34,84:48):17,(85:35,91:49):13):30):14):11,((((5:26,(11:19,((12:16,(13:5,15:36):11):14,14:13):10):9):12,((28:7,(32:9,33:14):5):16,(34:13,35:15):17):13):44,56:51):20,59:53):27):10,((((((61:3,62:2,64:2):2,63:3):21,((65:6,(66:3,67:2):1):27,74:31):10):15,(((68:1,69:1):1,70:1):11,((71:1,72:0):2,73:0):22):15):30,75:37):9,(77:60,82:63):23):20):11,((43:1,44:1,45:5):33,((((46:0,47:2,48:13):10,49:12):36,53:56):8,(54:0,55:0):46):16):12):12,76:52):15,60:66):13,(57:38,58:62):16):12,81:62):17,((78:0,79:0):42,80:48):22):41,90:56):38,(87:0,88:1):9):6,89:30):1,86:1);
tree PAUP_214 = [&U] (1:6,((((((((((((((((((((2:32,16:13):5,(22:18,23:11):17):16,(17:4,18:8):12):51,((29:1,31:17):2,30:3):38):19,(6:20,7:15):25):8,(24:36,((25:6,26:11):21,27:21):16):8):7,(((((3:17,9:14):15,8:34):5,((19:6,20:11):3,21:16):8):14,(4:14,10:19):24):20,52:57):10):14,(50:1,51:3):40):12,((36:47,((37:14,(((38:0,41:1):3,39:14):5,40:13):8):16,42:28):28):11,((83:34,84:48):17,(85:35,91:49):13):30):14):11,((((5:26,(11:19,((12:16,(13:5,15:36):11):14,14:13):10):9):12,((28:7,(32:9,33:14):5):16,(34:13,35:15):17):13):44,56:51):20,59:53):27):10,((((((61:3,62:2,64:2):2,63:3):21,((65:6,(66:3,67:2):1):27,74:31):10):15,(((68:1,69:1):1,70:1):11,((71:1,72:0):2,73:0):22):15):30,75:37):9,(77:60,82:63):23):20):11,((43:1,44:1,45:5):33,(((((46:0,47:2):1,48:13):9,49:12):36,53:56):8,(54:0,55:0):46):16):12):12,76:52):15,60:66):13,(57:38,58:62):16):12,81:62):17,((78:0,79:0):42,80:48):22):41,90:56):38,(87:0,88:1):9):6,89:30):1,86:1);
tree PAUP_215 = [&U] (1:6,((((((((((((((((((((2:31,16:13):5,(22:19,23:11):17):16,(17:4,18:8):12):51,((29:1,31:17):2,30:3):37):20,(6:20,7:15):25):8,(24:36,((25:6,26:11):21,27:21):16):8):7,(((((3:17,9:14):15,8:34):5,((19:6,20:11):3,21:16):8):14,(4:14,10:19):24):20,52:57):10):14,(50:1,51:3):40):12,((36:47,((37:14,(((38:0,41:1):3,39:14):5,40:13):8):16,42:28):28):11,((83:34,84:48):17,(85:35,91:49):13):30):14):12,((((5:24,((11:21,14:13):7,(12:15,(13:5,15:35):12):12):13):13,((28:7,(32:9,33:14):5):20,(34:14,35:14):14):14):41,56:50):22,59:56):25):9,((((((61:3,62:2,64:2):2,63:3):21,((65:6,(66:3,67:2):1):27,74:31):10):14,(((68:1,69:1):1,70:1):11,((71:1,72:0):2,73:0):23):15):30,75:37):9,(77:59,82:63):23):21):11,((43:1,44:1,45:5):33,(((((46:0,48:13):1,47:1):10,49:13):35,53:56):8,(54:0,55:0):46):16):12):12,76:52):15,60:66):13,(57:38,58:62):16):12,81:62):17,((78:0,79:0):42,80:48):22):41,90:56):38,(87:0,88:1):9):6,89:30):1,86:1);
tree PAUP_216 = [&U] (1:6,((((((((((((((((((((2:33,16:13):5,(22:19,23:10):17):15,(17:4,18:8):12):51,((29:1,31:17):2,30:3):38):18,(6:20,7:15):26):8,(24:36,((25:6,26:11):21,27:21):16):9):6,(((((3:17,9:14):15,8:34):6,((19:6,20:11):3,21:16):7):14,(4:14,10:19):25):21,52:55):10):14,(50:1,51:3):40):13,((36:46,((83:34,84:48):16,(85:36,91:50):12):25):15,((37:13,(((38:0,41:1):3,39:14):5,40:13):9):17,42:27):30):14):11,((((5:26,(11:19,((12:16,(13:5,15:36):11):14,14:13):10):9):12,((28:7,(32:9,33:14):5):16,(34:13,35:15):17):13):43,56:52):22,59:51):28):10,(((((((61:3,64:2):0,62:2):2,63:3):21,((65:6,(66:3,67:2):1):27,74:31):10):15,(((68:1,69:1):1,70:1):11,((71:1,72:0):2,73:0):22):15):31,75:37):8,(77:61,82:62):22):20):10,((43:1,44:1,45:5):33,(((((46:0,48:13):1,47:1):10,49:13):35,53:56):8,(54:0,55:0):46):16):13):11,76:52):15,60:66):13,(57:38,58:62):16):12,81:62):17,((78:0,79:0):42,80:48):22):41,90:56):38,(87:0,88:1):9):6,89:30):1,86:1);
tree PAUP_217 = [&U] (1:6,((((((((((((((((((((2:32,16:13):5,(22:18,23:11):17):16,(17:4,18:8):12):51,((29:1,31:17):2,30:3):38):19,(6:20,7:15):25):8,(24:36,((25:6,26:11):21,27:21):16):8):7,(((((3:17,9:14):15,8:34):5,((19:6,20:11):3,21:16):8):14,(4:14,10:19):24):20,52:57):10):14,(50:1,51:3):40):12,((36:47,((37:14,(((38:0,41:1):3,39:14):5,40:13):8):16,42:28):28):11,((83:34,84:48):17,(85:35,91:49):13):30):14):11,((((5:26,(11:19,((12:16,(13:5,15:36):11):14,14:13):10):9):12,((28:7,(32:9,33:14):5):16,(34:13,35:15):17):13):44,56:51):20,59:53):27):10,(((((((61:3,64:2):0,62:2):2,63:3):21,((65:6,(66:3,67:2):1):27,74:31):10):15,(((68:1,69:1):1,70:1):11,((71:1,72:0):2,73:0):22):15):30,75:37):9,(77:60,82:63):23):20):11,((43:1,44:1,45:5):33,((((46:0,47:2,48:13):10,49:12):36,53:56):8,(54:0,55:0):46):16):12):12,76:52):15,60:66):13,(57:38,58:62):16):12,81:62):17,((78:0,79:0):42,80:48):22):41,90:56):38,(87:0,88:1):9):6,89:30):1,86:1);
tree PAUP_218 = [&U] (1:6,((((((((((((((((((((2:32,16:13):5,(22:18,23:11):17):16,(17:4,18:8):12):51,((29:1,31:17):2,30:3):38):19,(6:20,7:15):25):8,(24:36,((25:6,26:11):21,27:21):16):8):7,(((((3:17,9:14):15,8:34):5,((19:6,20:11):3,21:16):8):14,(4:14,10:19):24):20,52:57):10):14,(50:1,51:3):40):12,((36:47,((37:14,(((38:0,41:1):3,39:14):5,40:13):8):16,42:28):28):11,((83:34,84:48):17,(85:35,91:49):13):30):14):11,((((5:26,(11:19,((12:16,(13:5,15:36):11):14,14:13):10):9):12,((28:7,(32:9,33:14):5):16,(34:13,35:15):17):13):44,56:51):20,59:53):27):10,(((((((61:3,64:2):0,62:2):2,63:3):21,((65:6,(66:3,67:2):1):27,74:31):10):15,(((68:1,69:1):1,70:1):11,((71:1,72:0):2,73:0):22):15):30,75:37):9,(77:60,82:63):23):20):11,((43:1,44:1,45:5):33,(((((46:0,47:2):1,48:13):9,49:12):36,53:56):8,(54:0,55:0):46):16):12):12,76:52):15,60:66):13,(57:38,58:62):16):12,81:62):17,((78:0,79:0):42,80:48):22):41,90:56):38,(87:0,88:1):9):6,89:30):1,86:1);
tree PAUP_219 = [&U] (1:6,((((((((((((((((((((2:31,16:13):5,(22:19,23:11):17):16,(17:4,18:8):12):51,((29:1,31:17):2,30:3):37):20,(6:20,7:15):25):8,(24:36,((25:6,26:11):21,27:21):16):8):7,(((((3:17,9:14):15,8:34):5,((19:6,20:11):3,21:16):8):14,(4:14,10:19):24):20,52:57):10):14,(50:1,51:3):40):12,((36:47,((37:14,(((38:0,41:1):3,39:14):5,40:13):8):16,42:28):28):11,((83:34,84:48):17,(85:35,91:49):13):30):14):12,((((5:24,((11:21,14:13):7,(12:15,(13:5,15:35):12):12):13):13,((28:7,(32:9,33:14):5):20,(34:14,35:14):14):14):41,56:50):22,59:56):25):9,(((((((61:3,64:2):0,62:2):2,63:3):21,((65:6,(66:3,67:2):1):27,74:31):10):14,(((68:1,69:1):1,70:1):11,((71:1,72:0):2,73:0):23):15):30,75:37):9,(77:59,82:63):23):21):11,((43:1,44:1,45:5):33,(((((46:0,48:13):1,47:1):10,49:13):35,53:56):8,(54:0,55:0):46):16):12):12,76:52):15,60:66):13,(57:38,58:62):16):12,81:62):17,((78:0,79:0):42,80:48):22):41,90:56):38,(87:0,88:1):9):6,89:30):1,86:1);
tree PAUP_220 = [&U] (1:6,((((((((((((((((((((2:32,16:13):5,(22:20,23:10):17):15,(17:4,18:8):12):51,((29:1,31:17):2,30:3):37):19,(6:20,7:15):26):8,(24:36,((25:6,26:11):21,27:21):16):9):6,(((((3:17,9:14):15,8:34):6,((19:6,20:11):3,21:16):7):14,(4:14,10:19):25):21,52:55):10):14,(50:1,51:3):40):13,((36:46,((83:34,84:48):16,(85:36,91:50):12):25):15,((37:13,(((38:0,41:1):3,39:14):5,40:13):9):17,42:27):30):14):12,((((5:24,((11:21,14:13):7,(12:15,(13:5,15:35):12):12):13):13,((28:7,(32:9,33:14):5):20,(34:14,35:14):14):14):40,56:51):24,59:54):26):9,(((((((61:3,62:2):0,64:2):2,63:3):21,((65:6,(66:3,67:2):1):27,74:31):10):14,(((68:1,69:1):1,70:1):11,((71:1,72:0):2,73:0):23):15):31,75:37):8,(77:60,82:62):22):21):10,((43:1,44:1,45:5):33,(((((46:0,48:13):1,47:1):10,49:13):35,53:56):8,(54:0,55:0):46):16):13):11,76:52):15,60:66):13,(57:38,58:62):16):12,81:62):17,((78:0,79:0):42,80:48):22):41,90:56):38,(87:0,88:1):9):6,89:30):1,86:1);
tree PAUP_221 = [&U] (1:6,((((((((((((((((((((2:33,16:13):5,(22:19,23:10):17):15,(17:4,18:8):12):51,((29:1,31:17):2,30:3):38):18,(6:20,7:15):26):8,(24:36,((25:6,26:11):21,27:21):16):9):6,(((((3:17,9:14):15,8:34):6,((19:6,20:11):3,21:16):7):14,(4:14,10:19):25):21,52:55):10):14,(50:1,51:3):40):13,((36:46,((83:34,84:48):16,(85:36,91:50):12):25):15,((37:13,(((38:0,41:1):3,39:14):5,40:13):9):17,42:27):30):14):11,((((5:26,(11:19,((12:16,(13:5,15:36):11):14,14:13):10):9):12,((28:7,(32:9,33:14):5):16,(34:13,35:15):17):13):43,56:52):22,59:51):28):10,(((((((61:3,62:2):0,64:2):2,63:3):21,((65:6,(66:3,67:2):1):27,74:31):10):15,(((68:1,69:1):1,70:1):11,((71:1,72:0):2,73:0):22):15):31,75:37):8,(77:61,82:62):22):20):10,((43:1,44:1,45:5):33,((((46:0,47:2,48:13):10,49:12):36,53:56):8,(54:0,55:0):46):16):13):11,76:52):15,60:66):13,(57:38,58:62):16):12,81:62):17,((78:0,79:0):42,80:48):22):41,90:56):38,(87:0,88:1):9):6,89:30):1,86:1);
tree PAUP_222 = [&U] (1:6,((((((((((((((((((((2:33,16:13):5,(22:19,23:10):17):15,(17:4,18:8):12):51,((29:1,31:17):2,30:3):38):18,(6:20,7:15):26):8,(24:36,((25:6,26:11):21,27:21):16):9):6,(((((3:17,9:14):15,8:34):6,((19:6,20:11):3,21:16):7):14,(4:14,10:19):25):21,52:55):10):14,(50:1,51:3):40):13,((36:46,((83:34,84:48):16,(85:36,91:50):12):25):15,((37:13,(((38:0,41:1):3,39:14):5,40:13):9):17,42:27):30):14):11,((((5:26,(11:19,((12:16,(13:5,15:36):11):14,14:13):10):9):12,((28:7,(32:9,33:14):5):16,(34:13,35:15):17):13):43,56:52):22,59:51):28):10,(((((((61:3,62:2):0,64:2):2,63:3):21,((65:6,(66:3,67:2):1):27,74:31):10):15,(((68:1,69:1):1,70:1):11,((71:1,72:0):2,73:0):22):15):31,75:37):8,(77:61,82:62):22):20):10,((43:1,44:1,45:5):33,(((((46:0,47:2):1,48:13):9,49:12):36,53:56):8,(54:0,55:0):46):16):13):11,76:52):15,60:66):13,(57:38,58:62):16):12,81:62):17,((78:0,79:0):42,80:48):22):41,90:56):38,(87:0,88:1):9):6,89:30):1,86:1);
tree PAUP_223 = [&U] (1:6,((((((((((((((((((((2:31,16:13):5,(22:19,23:11):17):16,(17:4,18:8):12):51,((29:1,31:17):2,30:3):37):20,(6:20,7:15):25):8,(24:36,((25:6,26:11):21,27:21):16):8):7,(((((3:17,9:14):15,8:34):5,((19:6,20:11):3,21:16):8):14,(4:14,10:19):24):20,52:57):10):14,(50:1,51:3):40):12,((36:47,((37:14,(((38:0,41:1):3,39:14):5,40:13):8):16,42:28):28):11,((83:34,84:48):17,(85:35,91:49):13):30):14):12,((((5:24,((11:21,14:13):7,(12:15,(13:5,15:35):12):12):13):13,((28:7,(32:9,33:14):5):20,(34:14,35:14):14):14):41,56:50):22,59:56):25):9,(((((((61:3,62:2):0,64:2):2,63:3):21,((65:6,(66:3,67:2):1):27,74:31):10):14,(((68:1,69:1):1,70:1):11,((71:1,72:0):2,73:0):23):15):30,75:37):9,(77:59,82:63):23):21):11,((43:1,44:1,45:5):33,(((((46:0,47:2):2,48:12):9,49:11):37,53:56):8,(54:0,55:0):46):16):12):12,76:52):15,60:66):13,(57:38,58:62):16):12,81:62):17,((78:0,79:0):42,80:48):22):41,90:56):38,(87:0,88:1):9):6,89:30):1,86:1);
tree PAUP_224 = [&U] (1:6,((((((((((((((((((((2:31,16:13):5,(22:19,23:11):17):16,(17:4,18:8):12):51,((29:1,31:17):2,30:3):37):20,(6:20,7:15):25):8,(24:36,((25:6,26:11):21,27:21):16):8):7,(((((3:17,9:14):15,8:34):5,((19:6,20:11):3,21:16):8):14,(4:14,10:19):24):20,52:57):10):14,(50:1,51:3):40):12,((36:47,((37:14,(((38:0,41:1):3,39:14):5,40:13):8):16,42:28):28):11,((83:34,84:48):17,(85:35,91:49):13):30):14):12,((((5:24,((11:21,14:13):7,(12:15,(13:5,15:35):12):12):13):13,((28:7,(32:9,33:14):5):20,(34:14,35:14):14):14):41,56:50):22,59:56):25):9,(((((((61:3,62:2):0,64:2):2,63:3):21,((65:6,(66:3,67:2):1):27,74:31):10):14,(((68:1,69:1):1,70:1):11,((71:1,72:0):2,73:0):23):15):30,75:37):9,(77:59,82:63):23):21):11,((43:1,44:1,45:5):33,((((46:0,47:2,48:13):10,49:12):36,53:56):8,(54:0,55:0):46):16):12):12,76:52):15,60:66):13,(57:38,58:62):16):12,81:62):17,((78:0,79:0):42,80:48):22):41,90:56):38,(87:0,88:1):9):6,89:30):1,86:1);
tree PAUP_225 = [&U] (1:6,((((((((((((((((((((2:33,16:13):5,(22:19,23:10):17):15,(17:4,18:8):12):51,((29:1,31:17):2,30:3):38):18,(6:20,7:15):26):8,(24:36,((25:6,26:11):21,27:21):16):9):6,(((((3:17,9:14):15,8:34):6,((19:6,20:11):3,21:16):7):14,(4:14,10:19):25):21,52:55):10):14,(50:1,51:3):40):13,((36:46,((83:33,84:49):16,(85:36,91:51):12):24):15,((37:13,(((38:0,41:1):3,39:14):5,40:13):9):17,42:27):30):14):11,((((5:26,(11:19,((12:16,(13:5,15:36):11):14,14:13):10):9):12,((28:7,(32:9,33:14):5):16,(34:13,35:15):17):13):43,56:52):22,59:51):28):11,((((((((61:3,64:2):0,62:2):2,63:3):22,((65:6,(66:3,67:2):1):28,74:30):10):16,((68:1,69:1):1,70:1):13):10,((71:1,72:0):2,73:0):23):31,(77:63,82:62):15):12,75:41):17):9,((43:1,44:1,45:5):33,(((((46:0,48:13):1,47:1):10,49:13):35,53:56):8,(54:0,55:0):46):16):13):11,76:52):15,60:66):13,(57:38,58:62):16):12,81:62):17,((78:0,79:0):42,80:48):22):41,90:56):38,(87:0,88:1):9):6,89:30):1,86:1);
tree PAUP_226 = [&U] (1:6,((((((((((((((((((((2:32,16:13):5,(22:18,23:11):17):16,(17:4,18:8):12):51,((29:1,31:17):2,30:3):38):19,(6:20,7:15):25):8,(24:36,((25:6,26:11):21,27:21):16):8):7,(((((3:17,9:14):15,8:34):5,((19:6,20:11):3,21:16):8):14,(4:14,10:19):24):20,52:57):10):14,(50:1,51:3):40):12,((36:47,((37:14,(((38:0,41:1):3,39:14):5,40:13):8):16,42:28):28):11,((83:34,84:48):17,(85:35,91:49):13):30):14):11,((((5:26,(11:19,((12:16,(13:5,15:36):11):14,14:13):10):9):12,((28:7,(32:9,33:14):5):16,(34:13,35:15):17):13):44,56:51):20,59:53):27):11,((((((((61:3,64:2):0,62:2):2,63:3):22,((65:6,(66:3,67:2):1):28,74:30):10):16,((68:1,69:1):1,70:1):13):10,((71:1,72:0):2,73:0):23):31,(77:62,82:63):16):11,75:41):18):10,((43:1,44:1,45:5):33,((((46:0,47:2,48:13):10,49:12):36,53:56):8,(54:0,55:0):46):16):12):12,76:52):15,60:66):13,(57:38,58:62):16):12,81:62):17,((78:0,79:0):42,80:48):22):41,90:56):38,(87:0,88:1):9):6,89:30):1,86:1);
tree PAUP_227 = [&U] (1:6,((((((((((((((((((((2:32,16:13):5,(22:18,23:11):17):16,(17:4,18:8):12):51,((29:1,31:17):2,30:3):38):19,(6:20,7:15):25):8,(24:36,((25:6,26:11):21,27:21):16):8):7,(((((3:17,9:14):15,8:34):5,((19:6,20:11):3,21:16):8):14,(4:14,10:19):24):20,52:57):10):14,(50:1,51:3):40):12,((36:47,((37:14,(((38:0,41:1):3,39:14):5,40:13):8):16,42:28):28):11,((83:34,84:48):17,(85:35,91:49):13):30):14):11,((((5:26,(11:19,((12:16,(13:5,15:36):11):14,14:13):10):9):12,((28:7,(32:9,33:14):5):16,(34:13,35:15):17):13):44,56:51):20,59:53):27):11,((((((((61:3,64:2):0,62:2):2,63:3):22,((65:6,(66:3,67:2):1):28,74:30):10):16,((68:1,69:1):1,70:1):13):10,((71:1,72:0):2,73:0):23):31,(77:62,82:63):16):11,75:41):18):10,((43:1,44:1,45:5):33,(((((46:0,47:2):1,48:13):9,49:12):36,53:56):8,(54:0,55:0):46):16):12):12,76:52):15,60:66):13,(57:38,58:62):16):12,81:62):17,((78:0,79:0):42,80:48):22):41,90:56):38,(87:0,88:1):9):6,89:30):1,86:1);
tree PAUP_228 = [&U] (1:6,((((((((((((((((((((2:31,16:13):5,(22:19,23:11):17):16,(17:4,18:8):12):51,((29:1,31:17):2,30:3):37):20,(6:20,7:15):25):8,(24:36,((25:6,26:11):21,27:21):16):8):7,(((((3:17,9:14):15,8:34):5,((19:6,20:11):3,21:16):8):14,(4:14,10:19):24):20,52:57):10):14,(50:1,51:3):40):12,((36:47,((37:14,(((38:0,41:1):3,39:14):5,40:13):8):16,42:28):28):11,((83:34,84:48):17,(85:35,91:49):13):30):14):12,((((5:24,((11:21,14:13):7,(12:15,(13:5,15:35):12):12):13):13,((28:7,(32:9,33:14):5):20,(34:14,35:14):14):14):41,56:50):22,59:56):25):10,((((((((61:3,64:2):0,62:2):2,63:3):22,((65:6,(66:3,67:2):1):28,74:30):10):15,((68:1,69:1):1,70:1):13):10,((71:1,72:0):2,73:0):24):31,(77:61,82:63):16):12,75:41):18):10,((43:1,44:1,45:5):33,(((((46:0,48:13):1,47:1):10,49:13):35,53:56):8,(54:0,55:0):46):16):12):12,76:52):15,60:66):13,(57:38,58:62):16):12,81:62):17,((78:0,79:0):42,80:48):22):41,90:56):38,(87:0,88:1):9):6,89:30):1,86:1);
tree PAUP_229 = [&U] (1:6,((((((((((((((((((((2:32,16:13):5,(22:20,23:10):17):15,(17:4,18:8):12):51,((29:1,31:17):2,30:3):37):19,(6:20,7:15):26):8,(24:36,((25:6,26:11):21,27:21):16):9):6,(((((3:17,9:14):15,8:34):6,((19:6,20:11):3,21:16):7):14,(4:14,10:19):25):21,52:55):10):14,(50:1,51:3):40):13,((36:46,((83:33,84:49):16,(85:36,91:51):12):24):15,((37:13,(((38:0,41:1):3,39:14):5,40:13):9):17,42:27):30):14):12,((((5:24,((11:21,14:13):7,(12:15,(13:5,15:35):12):12):13):13,((28:7,(32:9,33:14):5):20,(34:14,35:14):14):14):40,56:51):24,59:54):26):10,((((((((61:3,62:2):0,64:2):2,63:3):22,((65:6,(66:3,67:2):1):28,74:30):10):15,((68:1,69:1):1,70:1):13):10,((71:1,72:0):2,73:0):24):31,(77:62,82:62):15):13,75:41):17):9,((43:1,44:1,45:5):33,(((((46:0,48:13):1,47:1):10,49:13):35,53:56):8,(54:0,55:0):46):16):13):11,76:52):15,60:66):13,(57:38,58:62):16):12,81:62):17,((78:0,79:0):42,80:48):22):41,90:56):38,(87:0,88:1):9):6,89:30):1,86:1);
tree PAUP_230 = [&U] (1:6,((((((((((((((((((((2:33,16:13):5,(22:19,23:10):17):15,(17:4,18:8):12):51,((29:1,31:17):2,30:3):38):18,(6:20,7:15):26):8,(24:36,((25:6,26:11):21,27:21):16):9):6,(((((3:17,9:14):15,8:34):6,((19:6,20:11):3,21:16):7):14,(4:14,10:19):25):21,52:55):10):14,(50:1,51:3):40):13,((36:46,((83:33,84:49):16,(85:36,91:51):12):24):15,((37:13,(((38:0,41:1):3,39:14):5,40:13):9):17,42:27):30):14):11,((((5:26,(11:19,((12:16,(13:5,15:36):11):14,14:13):10):9):12,((28:7,(32:9,33:14):5):16,(34:13,35:15):17):13):43,56:52):22,59:51):28):11,((((((((61:3,62:2):0,64:2):2,63:3):22,((65:6,(66:3,67:2):1):28,74:30):10):16,((68:1,69:1):1,70:1):13):10,((71:1,72:0):2,73:0):23):31,(77:63,82:62):15):12,75:41):17):9,((43:1,44:1,45:5):33,((((46:0,47:2,48:13):10,49:12):36,53:56):8,(54:0,55:0):46):16):13):11,76:52):15,60:66):13,(57:38,58:62):16):12,81:62):17,((78:0,79:0):42,80:48):22):41,90:56):38,(87:0,88:1):9):6,89:30):1,86:1);
tree PAUP_231 = [&U] (1:6,((((((((((((((((((((2:33,16:13):5,(22:19,23:10):17):15,(17:4,18:8):12):51,((29:1,31:17):2,30:3):38):18,(6:20,7:15):26):8,(24:36,((25:6,26:11):21,27:21):16):9):6,(((((3:17,9:14):15,8:34):6,((19:6,20:11):3,21:16):7):14,(4:14,10:19):25):21,52:55):10):14,(50:1,51:3):40):13,((36:46,((83:33,84:49):16,(85:36,91:51):12):24):15,((37:13,(((38:0,41:1):3,39:14):5,40:13):9):17,42:27):30):14):11,((((5:26,(11:19,((12:16,(13:5,15:36):11):14,14:13):10):9):12,((28:7,(32:9,33:14):5):16,(34:13,35:15):17):13):43,56:52):22,59:51):28):11,((((((((61:3,62:2):0,64:2):2,63:3):22,((65:6,(66:3,67:2):1):28,74:30):10):16,((68:1,69:1):1,70:1):13):10,((71:1,72:0):2,73:0):23):31,(77:63,82:62):15):12,75:41):17):9,((43:1,44:1,45:5):33,(((((46:0,47:2):1,48:13):9,49:12):36,53:56):8,(54:0,55:0):46):16):13):11,76:52):15,60:66):13,(57:38,58:62):16):12,81:62):17,((78:0,79:0):42,80:48):22):41,90:56):38,(87:0,88:1):9):6,89:30):1,86:1);
tree PAUP_232 = [&U] (1:6,((((((((((((((((((((2:33,16:13):5,(22:19,23:10):17):15,(17:4,18:8):12):51,((29:1,31:17):2,30:3):38):18,(6:20,7:15):26):8,(24:36,((25:6,26:11):21,27:21):16):9):6,(((((3:17,9:14):15,8:34):6,((19:6,20:11):3,21:16):7):14,(4:14,10:19):25):21,52:55):10):14,(50:1,51:3):40):13,((36:46,((83:33,84:49):16,(85:36,91:51):12):24):15,((37:13,(((38:0,41:1):3,39:14):5,40:13):9):17,42:27):30):14):11,((((5:26,(11:19,((12:16,(13:5,15:36):11):14,14:13):10):9):12,((28:7,(32:9,33:14):5):16,(34:13,35:15):17):13):43,56:52):22,59:51):28):11,(((((((61:3,62:2,64:2):2,63:3):22,((65:6,(66:3,67:2):1):28,74:30):10):16,((68:1,69:1):1,70:1):13):10,((71:1,72:0):2,73:0):23):31,(77:63,82:62):15):12,75:41):17):9,((43:1,44:1,45:5):33,(((((46:0,48:13):1,47:1):10,49:13):35,53:56):8,(54:0,55:0):46):16):13):11,76:52):15,60:66):13,(57:38,58:62):16):12,81:62):17,((78:0,79:0):42,80:48):22):41,90:56):38,(87:0,88:1):9):6,89:30):1,86:1);
tree PAUP_233 = [&U] (1:6,((((((((((((((((((((2:31,16:13):5,(22:19,23:11):17):16,(17:4,18:8):12):51,((29:1,31:17):2,30:3):37):20,(6:20,7:15):25):8,(24:36,((25:6,26:11):21,27:21):16):8):7,(((((3:17,9:14):15,8:34):5,((19:6,20:11):3,21:16):8):14,(4:14,10:19):24):20,52:57):10):14,(50:1,51:3):40):12,((36:47,((37:14,(((38:0,41:1):3,39:14):5,40:13):8):16,42:28):28):11,((83:34,84:48):17,(85:35,91:49):13):30):14):12,((((5:24,((11:21,14:13):7,(12:15,(13:5,15:35):12):12):13):13,((28:7,(32:9,33:14):5):20,(34:14,35:14):14):14):41,56:50):22,59:56):25):10,((((((((61:3,62:2):0,64:2):2,63:3):22,((65:6,(66:3,67:2):1):28,74:30):10):15,((68:1,69:1):1,70:1):13):10,((71:1,72:0):2,73:0):24):31,(77:61,82:63):16):12,75:41):18):10,((43:1,44:1,45:5):33,((((46:0,47:2,48:13):10,49:12):36,53:56):8,(54:0,55:0):46):16):12):12,76:52):15,60:66):13,(57:38,58:62):16):12,81:62):17,((78:0,79:0):42,80:48):22):41,90:56):38,(87:0,88:1):9):6,89:30):1,86:1);
tree PAUP_234 = [&U] (1:6,((((((((((((((((((((2:32,16:13):5,(22:18,23:11):17):16,(17:4,18:8):12):51,((29:1,31:17):2,30:3):38):19,(6:20,7:15):25):8,(24:36,((25:6,26:11):21,27:21):16):8):7,(((((3:17,9:14):15,8:34):5,((19:6,20:11):3,21:16):8):14,(4:14,10:19):24):20,52:57):10):14,(50:1,51:3):40):12,((36:47,((37:14,(((38:0,41:1):3,39:14):5,40:13):8):16,42:28):28):11,((83:34,84:48):17,(85:35,91:49):13):30):14):11,((((5:26,(11:19,((12:16,(13:5,15:36):11):14,14:13):10):9):12,((28:7,(32:9,33:14):5):16,(34:13,35:15):17):13):44,56:51):20,59:53):27):11,(((((((61:3,62:2,64:2):2,63:3):22,((65:6,(66:3,67:2):1):28,74:30):10):16,((68:1,69:1):1,70:1):13):10,((71:1,72:0):2,73:0):23):31,(77:62,82:63):16):11,75:41):18):10,((43:1,44:1,45:5):33,((((46:0,47:2,48:13):10,49:12):36,53:56):8,(54:0,55:0):46):16):12):12,76:52):15,60:66):13,(57:38,58:62):16):12,81:62):17,((78:0,79:0):42,80:48):22):41,90:56):38,(87:0,88:1):9):6,89:30):1,86:1);
tree PAUP_235 = [&U] (1:6,((((((((((((((((((((2:31,16:13):5,(22:19,23:11):17):16,(17:4,18:8):12):51,((29:1,31:17):2,30:3):37):20,(6:20,7:15):25):8,(24:36,((25:6,26:11):21,27:21):16):8):7,(((((3:17,9:14):15,8:34):5,((19:6,20:11):3,21:16):8):14,(4:14,10:19):24):20,52:57):10):14,(50:1,51:3):40):12,((36:47,((37:14,(((38:0,41:1):3,39:14):5,40:13):8):16,42:28):28):11,((83:34,84:48):17,(85:35,91:49):13):30):14):12,((((5:24,((11:21,14:13):7,(12:15,(13:5,15:35):12):12):13):13,((28:7,(32:9,33:14):5):20,(34:14,35:14):14):14):41,56:50):22,59:56):25):10,((((((((61:3,62:2):0,64:2):2,63:3):22,((65:6,(66:3,67:2):1):28,74:30):10):15,((68:1,69:1):1,70:1):13):10,((71:1,72:0):2,73:0):24):31,(77:61,82:63):16):12,75:41):18):10,((43:1,44:1,45:5):33,(((((46:0,47:2):2,48:12):9,49:11):37,53:56):8,(54:0,55:0):46):16):12):12,76:52):15,60:66):13,(57:38,58:62):16):12,81:62):17,((78:0,79:0):42,80:48):22):41,90:56):38,(87:0,88:1):9):6,89:30):1,86:1);
tree PAUP_236 = [&U] (1:6,((((((((((((((((((((2:32,16:13):5,(22:18,23:11):17):16,(17:4,18:8):12):51,((29:1,31:17):2,30:3):38):19,(6:20,7:15):25):8,(24:36,((25:6,26:11):21,27:21):16):8):7,(((((3:17,9:14):15,8:34):5,((19:6,20:11):3,21:16):8):14,(4:14,10:19):24):20,52:57):10):14,(50:1,51:3):40):12,((36:47,((37:14,(((38:0,41:1):3,39:14):5,40:13):8):16,42:28):28):11,((83:34,84:48):17,(85:35,91:49):13):30):14):11,((((5:26,(11:19,((12:16,(13:5,15:36):11):14,14:13):10):9):12,((28:7,(32:9,33:14):5):16,(34:13,35:15):17):13):44,56:51):20,59:53):27):11,(((((((61:3,62:2,64:2):2,63:3):22,((65:6,(66:3,67:2):1):28,74:30):10):16,((68:1,69:1):1,70:1):13):10,((71:1,72:0):2,73:0):23):31,(77:62,82:63):16):11,75:41):18):10,((43:1,44:1,45:5):33,(((((46:0,47:2):1,48:13):9,49:12):36,53:56):8,(54:0,55:0):46):16):12):12,76:52):15,60:66):13,(57:38,58:62):16):12,81:62):17,((78:0,79:0):42,80:48):22):41,90:56):38,(87:0,88:1):9):6,89:30):1,86:1);
tree PAUP_237 = [&U] (1:6,((((((((((((((((((((2:31,16:13):5,(22:19,23:11):17):16,(17:4,18:8):12):51,((29:1,31:17):2,30:3):37):20,(6:20,7:15):25):8,(24:36,((25:6,26:11):21,27:21):16):8):7,(((((3:17,9:14):15,8:34):5,((19:6,20:11):3,21:16):8):14,(4:14,10:19):24):20,52:57):10):14,(50:1,51:3):40):12,((36:47,((37:14,(((38:0,41:1):3,39:14):5,40:13):8):16,42:28):28):11,((83:34,84:48):17,(85:35,91:49):13):30):14):12,((((5:24,((11:21,14:13):7,(12:15,(13:5,15:35):12):12):13):13,((28:7,(32:9,33:14):5):20,(34:14,35:14):14):14):41,56:50):22,59:56):25):10,(((((((61:3,62:2,64:2):2,63:3):22,((65:6,(66:3,67:2):1):28,74:30):10):15,((68:1,69:1):1,70:1):13):10,((71:1,72:0):2,73:0):24):31,(77:61,82:63):16):12,75:41):18):10,((43:1,44:1,45:5):33,(((((46:0,48:13):1,47:1):10,49:13):35,53:56):8,(54:0,55:0):46):16):12):12,76:52):15,60:66):13,(57:38,58:62):16):12,81:62):17,((78:0,79:0):42,80:48):22):41,90:56):38,(87:0,88:1):9):6,89:30):1,86:1);
tree PAUP_238 = [&U] (1:6,((((((((((((((((((((2:32,16:13):5,(22:20,23:10):17):15,(17:4,18:8):12):51,((29:1,31:17):2,30:3):37):19,(6:20,7:15):26):8,(24:36,((25:6,26:11):21,27:21):16):9):6,(((((3:17,9:14):15,8:34):6,((19:6,20:11):3,21:16):7):14,(4:14,10:19):25):21,52:55):10):14,(50:1,51:3):40):13,((36:46,((83:34,84:48):16,(85:36,91:50):12):25):15,((37:13,(((38:0,41:1):3,39:14):5,40:13):9):17,42:27):30):14):12,((((5:24,((11:21,14:13):7,(12:15,(13:5,15:35):12):12):13):13,((28:7,(32:9,33:14):5):20,(34:14,35:14):14):14):40,56:51):24,59:54):26):9,(((((((61:3,62:2):0,64:2):2,63:3):21,((65:6,(66:3,67:2):1):27,74:31):10):15,(((68:1,69:1):1,70:1):12,((71:1,72:0):2,73:0):22):16):28,(77:63,82:59):19):12,75:40):18):10,((43:1,44:1,45:5):33,((((46:0,47:2,48:13):10,49:12):36,53:56):8,(54:0,55:0):46):16):13):11,76:52):15,60:66):13,(57:38,58:62):16):12,81:62):17,((78:0,79:0):42,80:48):22):41,90:56):38,(87:0,88:1):9):6,89:30):1,86:1);
tree PAUP_239 = [&U] (1:6,((((((((((((((((((((2:32,16:13):5,(22:20,23:10):17):15,(17:4,18:8):12):51,((29:1,31:17):2,30:3):37):19,(6:20,7:15):26):8,(24:36,((25:6,26:11):21,27:21):16):9):6,(((((3:17,9:14):15,8:34):6,((19:6,20:11):3,21:16):7):14,(4:14,10:19):25):21,52:55):10):14,(50:1,51:3):40):13,((36:46,((83:34,84:48):16,(85:36,91:50):12):25):15,((37:13,(((38:0,41:1):3,39:14):5,40:13):9):17,42:27):30):14):12,((((5:24,((11:21,14:13):7,(12:15,(13:5,15:35):12):12):13):13,((28:7,(32:9,33:14):5):20,(34:14,35:14):14):14):40,56:51):24,59:54):26):9,(((((((61:3,62:2):0,64:2):2,63:3):21,((65:6,(66:3,67:2):1):27,74:31):10):15,(((68:1,69:1):1,70:1):12,((71:1,72:0):2,73:0):22):16):28,(77:63,82:59):19):12,75:40):18):10,((43:1,44:1,45:5):33,(((((46:0,47:2):2,48:12):9,49:11):37,53:56):8,(54:0,55:0):46):16):13):11,76:52):15,60:66):13,(57:38,58:62):16):12,81:62):17,((78:0,79:0):42,80:48):22):41,90:56):38,(87:0,88:1):9):6,89:30):1,86:1);
tree PAUP_240 = [&U] (1:6,((((((((((((((((((((2:32,16:13):5,(22:20,23:10):17):15,(17:4,18:8):12):51,((29:1,31:17):2,30:3):37):19,(6:20,7:15):26):8,(24:36,((25:6,26:11):21,27:21):16):9):6,(((((3:17,9:14):15,8:34):6,((19:6,20:11):3,21:16):7):14,(4:14,10:19):25):21,52:55):10):14,(50:1,51:3):40):13,((36:46,((83:34,84:48):16,(85:36,91:50):12):25):15,((37:13,(((38:0,41:1):3,39:14):5,40:13):9):17,42:27):30):14):12,((((5:24,((11:21,14:13):7,(12:15,(13:5,15:35):12):12):13):13,((28:7,(32:9,33:14):5):20,(34:14,35:14):14):14):40,56:51):24,59:54):26):9,((((((61:3,62:2,64:2):2,63:3):21,((65:6,(66:3,67:2):1):27,74:31):10):15,(((68:1,69:1):1,70:1):12,((71:1,72:0):2,73:0):22):16):28,(77:63,82:59):19):12,75:40):18):10,((43:1,44:1,45:5):33,(((((46:0,48:13):1,47:1):10,49:13):35,53:56):8,(54:0,55:0):46):16):13):11,76:52):15,60:66):13,(57:38,58:62):16):12,81:62):17,((78:0,79:0):42,80:48):22):41,90:56):38,(87:0,88:1):9):6,89:30):1,86:1);
tree PAUP_241 = [&U] (1:6,((((((((((((((((((((2:32,16:13):5,(22:20,23:10):17):15,(17:4,18:8):12):51,((29:1,31:17):2,30:3):37):19,(6:20,7:15):26):8,(24:36,((25:6,26:11):21,27:21):16):9):6,(((((3:17,9:14):15,8:34):6,((19:6,20:11):3,21:16):7):14,(4:14,10:19):25):21,52:55):10):14,(50:1,51:3):40):13,((36:46,((83:34,84:48):16,(85:36,91:50):12):25):15,((37:13,(((38:0,41:1):3,39:14):5,40:13):9):17,42:27):30):14):12,((((5:24,((11:21,14:13):7,(12:15,(13:5,15:35):12):12):13):13,((28:7,(32:9,33:14):5):20,(34:14,35:14):14):14):40,56:51):24,59:54):26):9,(((((((61:3,64:2):0,62:2):2,63:3):21,((65:6,(66:3,67:2):1):27,74:31):10):15,(((68:1,69:1):1,70:1):12,((71:1,72:0):2,73:0):22):16):28,(77:63,82:59):19):12,75:40):18):10,((43:1,44:1,45:5):33,(((((46:0,48:13):1,47:1):10,49:13):35,53:56):8,(54:0,55:0):46):16):13):11,76:52):15,60:66):13,(57:38,58:62):16):12,81:62):17,((78:0,79:0):42,80:48):22):41,90:56):38,(87:0,88:1):9):6,89:30):1,86:1);
tree PAUP_242 = [&U] (1:6,((((((((((((((((((((2:33,16:13):5,(22:19,23:10):17):15,(17:4,18:8):12):51,((29:1,31:17):2,30:3):38):18,(6:20,7:15):26):8,(24:36,((25:6,26:11):21,27:21):16):9):6,(((((3:17,9:14):15,8:34):6,((19:6,20:11):3,21:16):7):14,(4:14,10:19):25):21,52:55):10):14,(50:1,51:3):40):13,((36:46,((83:34,84:48):16,(85:36,91:50):12):25):15,((37:13,(((38:0,41:1):3,39:14):5,40:13):9):17,42:27):30):14):11,((((5:26,(11:19,((12:16,(13:5,15:36):11):14,14:13):10):9):12,((28:7,(32:9,33:14):5):16,(34:13,35:15):17):13):43,56:52):22,59:51):28):10,((((((61:3,62:2,64:2):2,63:3):21,((65:6,(66:3,67:2):1):27,74:31):10):16,(((68:1,69:1):1,70:1):12,((71:1,72:0):2,73:0):21):16):28,(77:64,82:59):19):11,75:40):18):10,((43:1,44:1,45:5):33,(((((46:0,47:2):1,48:13):9,49:12):36,53:56):8,(54:0,55:0):46):16):13):11,76:52):15,60:66):13,(57:38,58:62):16):12,81:62):17,((78:0,79:0):42,80:48):22):41,90:56):38,(87:0,88:1):9):6,89:30):1,86:1);
tree PAUP_243 = [&U] (1:6,((((((((((((((((((((2:33,16:13):5,(22:19,23:10):17):15,(17:4,18:8):12):51,((29:1,31:17):2,30:3):38):18,(6:20,7:15):26):8,(24:36,((25:6,26:11):21,27:21):16):9):6,(((((3:17,9:14):15,8:34):6,((19:6,20:11):3,21:16):7):14,(4:14,10:19):25):21,52:55):10):14,(50:1,51:3):40):13,((36:46,((83:34,84:48):16,(85:36,91:50):12):25):15,((37:13,(((38:0,41:1):3,39:14):5,40:13):9):17,42:27):30):14):11,((((5:26,(11:19,((12:16,(13:5,15:36):11):14,14:13):10):9):12,((28:7,(32:9,33:14):5):16,(34:13,35:15):17):13):43,56:52):22,59:51):28):10,(((((((61:3,64:2):0,62:2):2,63:3):21,((65:6,(66:3,67:2):1):27,74:31):10):16,(((68:1,69:1):1,70:1):12,((71:1,72:0):2,73:0):21):16):28,(77:64,82:59):19):11,75:40):18):10,((43:1,44:1,45:5):33,(((((46:0,47:2):1,48:13):9,49:12):36,53:56):8,(54:0,55:0):46):16):13):11,76:52):15,60:66):13,(57:38,58:62):16):12,81:62):17,((78:0,79:0):42,80:48):22):41,90:56):38,(87:0,88:1):9):6,89:30):1,86:1);
tree PAUP_244 = [&U] (1:6,((((((((((((((((((((2:33,16:13):5,(22:19,23:10):17):15,(17:4,18:8):12):51,((29:1,31:17):2,30:3):38):18,(6:20,7:15):26):8,(24:36,((25:6,26:11):21,27:21):16):9):6,(((((3:17,9:14):15,8:34):6,((19:6,20:11):3,21:16):7):14,(4:14,10:19):25):21,52:55):10):14,(50:1,51:3):40):13,((36:46,((83:34,84:48):16,(85:36,91:50):12):25):15,((37:13,(((38:0,41:1):3,39:14):5,40:13):9):17,42:27):30):14):11,((((5:26,(11:19,((12:16,(13:5,15:36):11):14,14:13):10):9):12,((28:7,(32:9,33:14):5):16,(34:13,35:15):17):13):43,56:52):22,59:51):28):10,(((((((61:3,64:2):0,62:2):2,63:3):21,((65:6,(66:3,67:2):1):27,74:31):10):16,(((68:1,69:1):1,70:1):12,((71:1,72:0):2,73:0):21):16):28,(77:64,82:59):19):11,75:40):18):10,((43:1,44:1,45:5):33,((((46:0,47:2,48:13):10,49:12):36,53:56):8,(54:0,55:0):46):16):13):11,76:52):15,60:66):13,(57:38,58:62):16):12,81:62):17,((78:0,79:0):42,80:48):22):41,90:56):38,(87:0,88:1):9):6,89:30):1,86:1);
tree PAUP_245 = [&U] (1:6,(((((((((((((((((((2:32,16:13):5,(22:18,23:11):17):16,(17:4,18:8):12):51,((29:1,31:17):2,30:3):38):19,(6:20,7:15):25):8,(24:36,((25:6,26:11):21,27:21):16):8):7,(((((3:17,9:14):15,8:34):5,((19:6,20:11):3,21:16):8):14,(4:14,10:19):24):20,52:57):10):14,(50:1,51:3):40):12,((36:47,((37:14,(((38:0,41:1):3,39:14):5,40:13):8):16,42:28):28):11,((83:34,84:48):17,(85:35,91:49):13):30):14):11,((((5:26,(11:19,((12:16,(13:5,15:36):11):14,14:13):10):9):12,((28:7,(32:9,33:14):5):16,(34:13,35:15):17):13):44,56:51):20,59:53):27):10,((((((61:3,62:2,64:2):2,63:3):21,((65:6,(66:3,67:2):1):27,74:31):10):16,(((68:1,69:1):1,70:1):12,((71:1,72:0):2,73:0):21):16):28,(77:63,82:60):20):10,75:40):19):11,((43:1,44:1,45:5):33,((((46:0,47:2,48:13):10,49:12):36,53:56):8,(54:0,55:0):46):16):12):12,76:52):15,60:66):13,(57:38,58:62):16):12,81:62):17,((78:0,79:0):42,80:48):22):41,90:56):39,(87:0,88:1):8):6,86:1,89:31);
tree PAUP_246 = [&U] (1:6,(((((((((((((((((((2:32,16:13):5,(22:18,23:11):17):16,(17:4,18:8):12):51,((29:1,31:17):2,30:3):38):19,(6:20,7:15):25):8,(24:36,((25:6,26:11):21,27:21):16):8):7,(((((3:17,9:14):15,8:34):5,((19:6,20:11):3,21:16):8):14,(4:14,10:19):24):20,52:57):10):14,(50:1,51:3):40):12,((36:47,((37:14,(((38:0,41:1):3,39:14):5,40:13):8):16,42:28):28):11,((83:34,84:48):17,(85:35,91:49):13):30):14):11,((((5:26,(11:19,((12:16,(13:5,15:36):11):14,14:13):10):9):12,((28:7,(32:9,33:14):5):16,(34:13,35:15):17):13):44,56:51):20,59:53):27):10,(((((((61:3,64:2):0,62:2):2,63:3):21,((65:6,(66:3,67:2):1):27,74:31):10):16,(((68:1,69:1):1,70:1):12,((71:1,72:0):2,73:0):21):16):28,(77:63,82:60):20):10,75:40):19):11,((43:1,44:1,45:5):33,((((46:0,47:2,48:13):10,49:12):36,53:56):8,(54:0,55:0):46):16):12):12,76:52):15,60:66):13,(57:38,58:62):16):12,81:62):17,((78:0,79:0):42,80:48):22):41,90:56):39,(87:0,88:1):8):6,86:1,89:31);
tree PAUP_247 = [&U] (1:6,((((((((((((((((((((2:31,16:13):5,(22:19,23:11):17):16,(17:4,18:8):12):51,((29:1,31:17):2,30:3):37):20,(6:20,7:15):25):8,(24:36,((25:6,26:11):21,27:21):16):8):7,(((((3:17,9:14):15,8:34):5,((19:6,20:11):3,21:16):8):14,(4:14,10:19):24):20,52:57):10):14,(50:1,51:3):40):12,((36:47,((37:14,(((38:0,41:1):3,39:14):5,40:13):8):16,42:28):28):11,((83:34,84:48):17,(85:35,91:49):13):30):14):12,((((5:24,((11:21,14:13):7,(12:15,(13:5,15:35):12):12):13):13,((28:7,(32:9,33:14):5):20,(34:14,35:14):14):14):41,56:50):22,59:56):25):9,((((((61:3,62:2,64:2):2,63:3):21,((65:6,(66:3,67:2):1):27,74:31):10):15,(((68:1,69:1):1,70:1):12,((71:1,72:0):2,73:0):22):16):28,(77:62,82:60):20):11,75:40):19):11,((43:1,44:1,45:5):33,(((((46:0,47:2):2,48:12):9,49:11):37,53:56):8,(54:0,55:0):46):16):12):12,76:52):15,60:66):13,(57:38,58:62):16):12,81:62):17,((78:0,79:0):42,80:48):22):41,90:56):38,(87:0,88:1):9):6,89:30):1,86:1);
tree PAUP_248 = [&U] (1:6,((((((((((((((((((((2:31,16:13):5,(22:19,23:11):17):16,(17:4,18:8):12):51,((29:1,31:17):2,30:3):37):20,(6:20,7:15):25):8,(24:36,((25:6,26:11):21,27:21):16):8):7,(((((3:17,9:14):15,8:34):5,((19:6,20:11):3,21:16):8):14,(4:14,10:19):24):20,52:57):10):14,(50:1,51:3):40):12,((36:47,((37:14,(((38:0,41:1):3,39:14):5,40:13):8):16,42:28):28):11,((83:34,84:48):17,(85:35,91:49):13):30):14):12,((((5:24,((11:21,14:13):7,(12:15,(13:5,15:35):12):12):13):13,((28:7,(32:9,33:14):5):20,(34:14,35:14):14):14):41,56:50):22,59:56):25):9,(((((((61:3,64:2):0,62:2):2,63:3):21,((65:6,(66:3,67:2):1):27,74:31):10):15,(((68:1,69:1):1,70:1):12,((71:1,72:0):2,73:0):22):16):28,(77:62,82:60):20):11,75:40):19):11,((43:1,44:1,45:5):33,(((((46:0,47:2):2,48:12):9,49:11):37,53:56):8,(54:0,55:0):46):16):12):12,76:52):15,60:66):13,(57:38,58:62):16):12,81:62):17,((78:0,79:0):42,80:48):22):41,90:56):38,(87:0,88:1):9):6,89:30):1,86:1);
tree PAUP_249 = [&U] (1:6,((((((((((((((((((((2:31,16:13):5,(22:19,23:11):17):16,(17:4,18:8):12):51,((29:1,31:17):2,30:3):37):20,(6:20,7:15):25):8,(24:36,((25:6,26:11):21,27:21):16):8):7,(((((3:17,9:14):15,8:34):5,((19:6,20:11):3,21:16):8):14,(4:14,10:19):24):20,52:57):10):14,(50:1,51:3):40):12,((36:47,((37:14,(((38:0,41:1):3,39:14):5,40:13):8):16,42:28):28):11,((83:34,84:48):17,(85:35,91:49):13):30):14):12,((((5:24,((11:21,14:13):7,(12:15,(13:5,15:35):12):12):13):13,((28:7,(32:9,33:14):5):20,(34:14,35:14):14):14):41,56:50):22,59:56):25):9,(((((((61:3,64:2):0,62:2):2,63:3):21,((65:6,(66:3,67:2):1):27,74:31):10):15,(((68:1,69:1):1,70:1):12,((71:1,72:0):2,73:0):22):16):28,(77:62,82:60):20):11,75:40):19):11,((43:1,44:1,45:5):33,((((46:0,47:2,48:13):10,49:12):36,53:56):8,(54:0,55:0):46):16):12):12,76:52):15,60:66):13,(57:38,58:62):16):12,81:62):17,((78:0,79:0):42,80:48):22):41,90:56):38,(87:0,88:1):9):6,89:30):1,86:1);
tree PAUP_250 = [&U] (1:6,((((((((((((((((((((2:31,16:13):5,(22:19,23:11):17):16,(17:4,18:8):12):51,((29:1,31:17):2,30:3):37):20,(6:20,7:15):25):8,(24:36,((25:6,26:11):21,27:21):16):8):7,(((((3:17,9:14):15,8:34):5,((19:6,20:11):3,21:16):8):14,(4:14,10:19):24):20,52:57):10):14,(50:1,51:3):40):12,((36:47,((37:14,(((38:0,41:1):3,39:14):5,40:13):8):16,42:28):28):11,((83:34,84:48):17,(85:35,91:49):13):30):14):12,((((5:24,((11:21,14:13):7,(12:15,(13:5,15:35):12):12):13):13,((28:7,(32:9,33:14):5):20,(34:14,35:14):14):14):41,56:50):22,59:56):25):9,((((((61:3,62:2,64:2):2,63:3):21,((65:6,(66:3,67:2):1):27,74:31):10):15,(((68:1,69:1):1,70:1):12,((71:1,72:0):2,73:0):22):16):28,(77:62,82:60):20):11,75:40):19):11,((43:1,44:1,45:5):33,((((46:0,47:2,48:13):10,49:12):36,53:56):8,(54:0,55:0):46):16):12):12,76:52):15,60:66):13,(57:38,58:62):16):12,81:62):17,((78:0,79:0):42,80:48):22):41,90:56):38,(87:0,88:1):9):6,89:30):1,86:1);
tree PAUP_251 = [&U] (1:5,((((((((((((((((((((2:33,16:13):5,(22:19,23:10):17):15,(17:4,18:8):12):51,((29:1,31:17):2,30:3):38):18,(6:20,7:15):26):8,(24:36,((25:6,26:11):21,27:21):16):9):6,(((((3:17,9:14):15,8:34):6,((19:6,20:11):3,21:16):7):14,(4:14,10:19):25):21,52:55):10):14,(50:1,51:3):40):13,((36:46,((83:34,84:48):16,(85:36,91:50):12):25):15,((37:13,(((38:0,41:1):3,39:14):5,40:13):9):17,42:27):30):14):13,((((5:26,(11:19,((12:16,(13:5,15:36):11):14,14:13):10):9):12,((28:7,(32:9,33:14):5):16,(34:13,35:15):17):13):43,56:52):22,59:51):27):11,((((((61:3,62:2,64:2):2,63:3):21,((65:6,(66:3,67:2):1):27,74:31):10):15,(((68:1,69:1):1,70:1):11,((71:1,72:0):2,73:0):22):15):32,75:36):8,(77:60,82:63):22):18):10,((43:1,44:1,45:5):33,(((((46:0,48:13):1,47:1):10,49:13):35,53:56):9,(54:0,55:0):45):15):14):11,76:51):15,60:68):14,57:38):15,58:61):14,81:61):16,((78:0,79:0):43,80:48):21):42,90:54):39,(87:0,88:1):9):6,(86:1,89:31):1);
tree PAUP_252 = [&U] (1:5,((((((((((((((((((((2:32,16:13):5,(22:18,23:11):17):16,(17:4,18:8):12):51,((29:1,31:17):2,30:3):38):19,(6:20,7:15):25):8,(24:36,((25:6,26:11):21,27:21):16):8):7,(((((3:17,9:14):15,8:34):5,((19:6,20:11):3,21:16):8):14,(4:14,10:19):24):20,52:57):10):14,(50:1,51:3):40):12,((36:47,((37:14,(((38:0,41:1):3,39:14):5,40:13):8):16,42:28):28):11,((83:34,84:48):17,(85:35,91:49):13):30):14):13,((((5:26,(11:19,((12:16,(13:5,15:36):11):14,14:13):10):9):12,((28:7,(32:9,33:14):5):16,(34:13,35:15):17):13):44,56:51):20,59:53):26):11,((((((61:3,62:2,64:2):2,63:3):21,((65:6,(66:3,67:2):1):27,74:31):10):15,(((68:1,69:1):1,70:1):11,((71:1,72:0):2,73:0):22):15):31,75:36):9,(77:59,82:64):23):18):11,((43:1,44:1,45:5):33,((((46:0,47:2,48:13):10,49:12):36,53:56):9,(54:0,55:0):45):15):13):12,76:51):15,60:68):14,57:38):15,58:61):14,81:61):16,((78:0,79:0):43,80:48):21):42,90:54):39,(87:0,88:1):9):6,(86:1,89:31):1);
tree PAUP_253 = [&U] (1:5,((((((((((((((((((((2:32,16:13):5,(22:18,23:11):17):16,(17:4,18:8):12):51,((29:1,31:17):2,30:3):38):19,(6:20,7:15):25):8,(24:36,((25:6,26:11):21,27:21):16):8):7,(((((3:17,9:14):15,8:34):5,((19:6,20:11):3,21:16):8):14,(4:14,10:19):24):20,52:57):10):14,(50:1,51:3):40):12,((36:47,((37:14,(((38:0,41:1):3,39:14):5,40:13):8):16,42:28):28):11,((83:34,84:48):17,(85:35,91:49):13):30):14):13,((((5:26,(11:19,((12:16,(13:5,15:36):11):14,14:13):10):9):12,((28:7,(32:9,33:14):5):16,(34:13,35:15):17):13):44,56:51):20,59:53):26):11,((((((61:3,62:2,64:2):2,63:3):21,((65:6,(66:3,67:2):1):27,74:31):10):15,(((68:1,69:1):1,70:1):11,((71:1,72:0):2,73:0):22):15):31,75:36):9,(77:59,82:64):23):18):11,((43:1,44:1,45:5):33,(((((46:0,47:2):1,48:13):9,49:12):36,53:56):9,(54:0,55:0):45):15):13):12,76:51):15,60:68):14,57:38):15,58:61):14,81:61):16,((78:0,79:0):43,80:48):21):42,90:54):39,(87:0,88:1):9):6,(86:1,89:31):1);
tree PAUP_254 = [&U] (1:5,((((((((((((((((((((2:31,16:13):5,(22:19,23:11):17):16,(17:4,18:8):12):51,((29:1,31:17):2,30:3):37):20,(6:20,7:15):25):8,(24:36,((25:6,26:11):21,27:21):16):8):7,(((((3:17,9:14):15,8:34):5,((19:6,20:11):3,21:16):8):14,(4:14,10:19):24):20,52:57):10):14,(50:1,51:3):40):12,((36:47,((37:14,(((38:0,41:1):3,39:14):5,40:13):8):16,42:28):28):11,((83:34,84:48):17,(85:35,91:49):13):30):14):14,((((5:24,((11:21,14:13):7,(12:15,(13:5,15:35):12):12):13):13,((28:7,(32:9,33:14):5):20,(34:14,35:14):14):14):41,56:50):22,59:56):24):10,((((((61:3,62:2,64:2):2,63:3):21,((65:6,(66:3,67:2):1):27,74:31):10):14,(((68:1,69:1):1,70:1):11,((71:1,72:0):2,73:0):23):15):31,75:36):9,(77:58,82:64):23):19):11,((43:1,44:1,45:5):33,(((((46:0,48:13):1,47:1):10,49:13):35,53:56):9,(54:0,55:0):45):15):13):12,76:51):15,60:68):14,57:38):14,58:62):14,81:62):15,((78:0,79:0):43,80:48):21):42,90:54):39,(87:0,88:1):9):6,(86:1,89:31):1);
tree PAUP_255 = [&U] (1:6,((((((((((((((((((((2:32,16:13):5,(22:18,23:11):17):16,(17:4,18:8):12):51,((29:1,31:17):2,30:3):38):19,(6:20,7:15):25):8,(24:36,((25:6,26:11):21,27:21):16):8):7,(((((3:17,9:14):15,8:34):5,((19:6,20:11):3,21:16):8):14,(4:14,10:19):24):20,52:57):10):14,(50:1,51:3):40):12,((36:47,((37:14,(((38:0,41:1):3,39:14):5,40:13):8):16,42:28):28):11,((83:34,84:48):17,(85:35,91:49):13):30):14):13,((((5:26,(11:19,((12:16,(13:5,15:36):11):14,14:13):10):9):12,((28:7,(32:9,33:14):5):16,(34:13,35:15):17):13):44,56:51):20,59:53):26):11,((((((61:3,62:2,64:2):2,63:3):21,((65:6,(66:3,67:2):1):27,74:31):10):15,(((68:1,69:1):1,70:1):11,((71:1,72:0):2,73:0):22):15):31,75:36):9,(77:59,82:64):23):18):11,((43:1,44:1,45:5):33,(((((46:0,48:13):1,47:1):10,49:13):35,53:56):9,(54:0,55:0):45):15):13):12,76:51):15,60:68):14,57:38):15,58:61):14,81:61):16,((78:0,79:0):43,80:48):21):42,90:54):40,(87:0,88:1):8):6,86:1,89:31);
tree PAUP_256 = [&U] (1:5,((((((((((((((((((((2:33,16:13):5,(22:19,23:10):17):15,(17:4,18:8):12):51,((29:1,31:17):2,30:3):38):18,(6:20,7:15):26):8,(24:36,((25:6,26:11):21,27:21):16):9):6,(((((3:17,9:14):15,8:34):6,((19:6,20:11):3,21:16):7):14,(4:14,10:19):25):21,52:55):10):14,(50:1,51:3):40):13,((36:46,((83:34,84:48):16,(85:36,91:50):12):25):15,((37:13,(((38:0,41:1):3,39:14):5,40:13):9):17,42:27):30):14):13,((((5:26,(11:19,((12:16,(13:5,15:36):11):14,14:13):10):9):12,((28:7,(32:9,33:14):5):16,(34:13,35:15):17):13):43,56:52):22,59:51):27):11,(((((((61:3,64:2):0,62:2):2,63:3):21,((65:6,(66:3,67:2):1):27,74:31):10):15,(((68:1,69:1):1,70:1):11,((71:1,72:0):2,73:0):22):15):32,75:36):8,(77:60,82:63):22):18):10,((43:1,44:1,45:5):33,(((((46:0,48:13):1,47:1):10,49:13):35,53:56):9,(54:0,55:0):45):15):14):11,76:51):15,60:68):14,57:38):15,58:61):14,81:61):16,((78:0,79:0):43,80:48):21):42,90:54):39,(87:0,88:1):9):6,(86:1,89:31):1);
tree PAUP_257 = [&U] (1:5,((((((((((((((((((((2:32,16:13):5,(22:18,23:11):17):16,(17:4,18:8):12):51,((29:1,31:17):2,30:3):38):19,(6:20,7:15):25):8,(24:36,((25:6,26:11):21,27:21):16):8):7,(((((3:17,9:14):15,8:34):5,((19:6,20:11):3,21:16):8):14,(4:14,10:19):24):20,52:57):10):14,(50:1,51:3):40):12,((36:47,((37:14,(((38:0,41:1):3,39:14):5,40:13):8):16,42:28):28):11,((83:34,84:48):17,(85:35,91:49):13):30):14):13,((((5:26,(11:19,((12:16,(13:5,15:36):11):14,14:13):10):9):12,((28:7,(32:9,33:14):5):16,(34:13,35:15):17):13):44,56:51):20,59:53):26):11,(((((((61:3,64:2):0,62:2):2,63:3):21,((65:6,(66:3,67:2):1):27,74:31):10):15,(((68:1,69:1):1,70:1):11,((71:1,72:0):2,73:0):22):15):31,75:36):9,(77:59,82:64):23):18):11,((43:1,44:1,45:5):33,((((46:0,47:2,48:13):10,49:12):36,53:56):9,(54:0,55:0):45):15):13):12,76:51):15,60:68):14,57:38):15,58:61):14,81:61):16,((78:0,79:0):43,80:48):21):42,90:54):39,(87:0,88:1):9):6,(86:1,89:31):1);
tree PAUP_258 = [&U] (1:5,((((((((((((((((((((2:32,16:13):5,(22:18,23:11):17):16,(17:4,18:8):12):51,((29:1,31:17):2,30:3):38):19,(6:20,7:15):25):8,(24:36,((25:6,26:11):21,27:21):16):8):7,(((((3:17,9:14):15,8:34):5,((19:6,20:11):3,21:16):8):14,(4:14,10:19):24):20,52:57):10):14,(50:1,51:3):40):12,((36:47,((37:14,(((38:0,41:1):3,39:14):5,40:13):8):16,42:28):28):11,((83:34,84:48):17,(85:35,91:49):13):30):14):13,((((5:26,(11:19,((12:16,(13:5,15:36):11):14,14:13):10):9):12,((28:7,(32:9,33:14):5):16,(34:13,35:15):17):13):44,56:51):20,59:53):26):11,(((((((61:3,64:2):0,62:2):2,63:3):21,((65:6,(66:3,67:2):1):27,74:31):10):15,(((68:1,69:1):1,70:1):11,((71:1,72:0):2,73:0):22):15):31,75:36):9,(77:59,82:64):23):18):11,((43:1,44:1,45:5):33,(((((46:0,47:2):1,48:13):9,49:12):36,53:56):9,(54:0,55:0):45):15):13):12,76:51):15,60:68):14,57:38):15,58:61):14,81:61):16,((78:0,79:0):43,80:48):21):42,90:54):39,(87:0,88:1):9):6,(86:1,89:31):1);
tree PAUP_259 = [&U] (1:5,((((((((((((((((((((2:31,16:13):5,(22:19,23:11):17):16,(17:4,18:8):12):51,((29:1,31:17):2,30:3):37):20,(6:20,7:15):25):8,(24:36,((25:6,26:11):21,27:21):16):8):7,(((((3:17,9:14):15,8:34):5,((19:6,20:11):3,21:16):8):14,(4:14,10:19):24):20,52:57):10):14,(50:1,51:3):40):12,((36:47,((37:14,(((38:0,41:1):3,39:14):5,40:13):8):16,42:28):28):11,((83:34,84:48):17,(85:35,91:49):13):30):14):14,((((5:24,((11:21,14:13):7,(12:15,(13:5,15:35):12):12):13):13,((28:7,(32:9,33:14):5):20,(34:14,35:14):14):14):41,56:50):22,59:56):24):10,(((((((61:3,64:2):0,62:2):2,63:3):21,((65:6,(66:3,67:2):1):27,74:31):10):14,(((68:1,69:1):1,70:1):11,((71:1,72:0):2,73:0):23):15):31,75:36):9,(77:58,82:64):23):19):11,((43:1,44:1,45:5):33,(((((46:0,48:13):1,47:1):10,49:13):35,53:56):9,(54:0,55:0):45):15):13):12,76:51):15,60:68):14,57:38):14,58:62):14,81:62):15,((78:0,79:0):43,80:48):21):42,90:54):39,(87:0,88:1):9):6,(86:1,89:31):1);
tree PAUP_260 = [&U] (1:6,((((((((((((((((((((2:32,16:13):5,(22:18,23:11):17):16,(17:4,18:8):12):51,((29:1,31:17):2,30:3):38):19,(6:20,7:15):25):8,(24:36,((25:6,26:11):21,27:21):16):8):7,(((((3:17,9:14):15,8:34):5,((19:6,20:11):3,21:16):8):14,(4:14,10:19):24):20,52:57):10):14,(50:1,51:3):40):12,((36:47,((37:14,(((38:0,41:1):3,39:14):5,40:13):8):16,42:28):28):11,((83:34,84:48):17,(85:35,91:49):13):30):14):13,((((5:26,(11:19,((12:16,(13:5,15:36):11):14,14:13):10):9):12,((28:7,(32:9,33:14):5):16,(34:13,35:15):17):13):44,56:51):20,59:53):26):11,(((((((61:3,64:2):0,62:2):2,63:3):21,((65:6,(66:3,67:2):1):27,74:31):10):15,(((68:1,69:1):1,70:1):11,((71:1,72:0):2,73:0):22):15):31,75:36):9,(77:59,82:64):23):18):11,((43:1,44:1,45:5):33,(((((46:0,48:13):1,47:1):10,49:13):35,53:56):9,(54:0,55:0):45):15):13):12,76:51):15,60:68):14,57:38):15,58:61):14,81:61):16,((78:0,79:0):43,80:48):21):42,90:54):40,(87:0,88:1):8):6,86:1,89:31);
tree PAUP_261 = [&U] (1:5,((((((((((((((((((((2:32,16:13):5,(22:20,23:10):17):15,(17:4,18:8):12):51,((29:1,31:17):2,30:3):37):19,(6:20,7:15):26):8,(24:36,((25:6,26:11):21,27:21):16):9):6,(((((3:17,9:14):15,8:34):6,((19:6,20:11):3,21:16):7):14,(4:14,10:19):25):21,52:55):10):14,(50:1,51:3):40):13,((36:46,((83:34,84:48):16,(85:36,91:50):12):25):15,((37:13,(((38:0,41:1):3,39:14):5,40:13):9):17,42:27):30):14):14,((((5:24,((11:21,14:13):7,(12:15,(13:5,15:35):12):12):13):13,((28:7,(32:9,33:14):5):20,(34:14,35:14):14):14):40,56:51):24,59:54):25):10,(((((((61:3,62:2):0,64:2):2,63:3):21,((65:6,(66:3,67:2):1):27,74:31):10):14,(((68:1,69:1):1,70:1):11,((71:1,72:0):2,73:0):23):15):32,75:36):8,(77:59,82:63):22):19):10,((43:1,44:1,45:5):33,(((((46:0,48:13):1,47:1):10,49:13):35,53:56):9,(54:0,55:0):45):15):14):11,76:51):15,60:68):14,57:38):14,58:62):14,81:62):15,((78:0,79:0):43,80:48):21):42,90:54):39,(87:0,88:1):9):6,(86:1,89:31):1);
tree PAUP_262 = [&U] (1:5,((((((((((((((((((((2:33,16:13):5,(22:19,23:10):17):15,(17:4,18:8):12):51,((29:1,31:17):2,30:3):38):18,(6:20,7:15):26):8,(24:36,((25:6,26:11):21,27:21):16):9):6,(((((3:17,9:14):15,8:34):6,((19:6,20:11):3,21:16):7):14,(4:14,10:19):25):21,52:55):10):14,(50:1,51:3):40):13,((36:46,((83:34,84:48):16,(85:36,91:50):12):25):15,((37:13,(((38:0,41:1):3,39:14):5,40:13):9):17,42:27):30):14):13,((((5:26,(11:19,((12:16,(13:5,15:36):11):14,14:13):10):9):12,((28:7,(32:9,33:14):5):16,(34:13,35:15):17):13):43,56:52):22,59:51):27):11,(((((((61:3,62:2):0,64:2):2,63:3):21,((65:6,(66:3,67:2):1):27,74:31):10):15,(((68:1,69:1):1,70:1):11,((71:1,72:0):2,73:0):22):15):32,75:36):8,(77:60,82:63):22):18):10,((43:1,44:1,45:5):33,((((46:0,47:2,48:13):10,49:12):36,53:56):9,(54:0,55:0):45):15):14):11,76:51):15,60:68):14,57:38):15,58:61):14,81:61):16,((78:0,79:0):43,80:48):21):42,90:54):39,(87:0,88:1):9):6,(86:1,89:31):1);
tree PAUP_263 = [&U] (1:5,((((((((((((((((((((2:33,16:13):5,(22:19,23:10):17):15,(17:4,18:8):12):51,((29:1,31:17):2,30:3):38):18,(6:20,7:15):26):8,(24:36,((25:6,26:11):21,27:21):16):9):6,(((((3:17,9:14):15,8:34):6,((19:6,20:11):3,21:16):7):14,(4:14,10:19):25):21,52:55):10):14,(50:1,51:3):40):13,((36:46,((83:34,84:48):16,(85:36,91:50):12):25):15,((37:13,(((38:0,41:1):3,39:14):5,40:13):9):17,42:27):30):14):13,((((5:26,(11:19,((12:16,(13:5,15:36):11):14,14:13):10):9):12,((28:7,(32:9,33:14):5):16,(34:13,35:15):17):13):43,56:52):22,59:51):27):11,(((((((61:3,62:2):0,64:2):2,63:3):21,((65:6,(66:3,67:2):1):27,74:31):10):15,(((68:1,69:1):1,70:1):11,((71:1,72:0):2,73:0):22):15):32,75:36):8,(77:60,82:63):22):18):10,((43:1,44:1,45:5):33,(((((46:0,47:2):1,48:13):9,49:12):36,53:56):9,(54:0,55:0):45):15):14):11,76:51):15,60:68):14,57:38):15,58:61):14,81:61):16,((78:0,79:0):43,80:48):21):42,90:54):39,(87:0,88:1):9):6,(86:1,89:31):1);
tree PAUP_264 = [&U] (1:6,((((((((((((((((((((2:33,16:13):5,(22:19,23:10):17):15,(17:4,18:8):12):51,((29:1,31:17):2,30:3):38):18,(6:20,7:15):26):8,(24:36,((25:6,26:11):21,27:21):16):9):6,(((((3:17,9:14):15,8:34):6,((19:6,20:11):3,21:16):7):14,(4:14,10:19):25):21,52:55):10):14,(50:1,51:3):40):13,((36:46,((83:34,84:48):16,(85:36,91:50):12):25):15,((37:13,(((38:0,41:1):3,39:14):5,40:13):9):17,42:27):30):14):13,((((5:26,(11:19,((12:16,(13:5,15:36):11):14,14:13):10):9):12,((28:7,(32:9,33:14):5):16,(34:13,35:15):17):13):43,56:52):22,59:51):27):11,(((((((61:3,62:2):0,64:2):2,63:3):21,((65:6,(66:3,67:2):1):27,74:31):10):15,(((68:1,69:1):1,70:1):11,((71:1,72:0):2,73:0):22):15):32,75:36):8,(77:60,82:63):22):18):10,((43:1,44:1,45:5):33,(((((46:0,48:13):1,47:1):10,49:13):35,53:56):9,(54:0,55:0):45):15):14):11,76:51):15,60:68):14,57:38):15,58:61):14,81:61):16,((78:0,79:0):43,80:48):21):42,90:54):40,(87:0,88:1):8):6,86:1,89:31);
tree PAUP_265 = [&U] (1:5,((((((((((((((((((((2:31,16:13):5,(22:19,23:11):17):16,(17:4,18:8):12):51,((29:1,31:17):2,30:3):37):20,(6:20,7:15):25):8,(24:36,((25:6,26:11):21,27:21):16):8):7,(((((3:17,9:14):15,8:34):5,((19:6,20:11):3,21:16):8):14,(4:14,10:19):24):20,52:57):10):14,(50:1,51:3):40):12,((36:47,((37:14,(((38:0,41:1):3,39:14):5,40:13):8):16,42:28):28):11,((83:34,84:48):17,(85:35,91:49):13):30):14):14,((((5:24,((11:21,14:13):7,(12:15,(13:5,15:35):12):12):13):13,((28:7,(32:9,33:14):5):20,(34:14,35:14):14):14):41,56:50):22,59:56):24):10,(((((((61:3,62:2):0,64:2):2,63:3):21,((65:6,(66:3,67:2):1):27,74:31):10):14,(((68:1,69:1):1,70:1):11,((71:1,72:0):2,73:0):23):15):31,75:36):9,(77:58,82:64):23):19):11,((43:1,44:1,45:5):33,(((((46:0,47:2):2,48:12):9,49:11):37,53:56):9,(54:0,55:0):45):15):13):12,76:51):15,60:68):14,57:38):14,58:62):14,81:62):15,((78:0,79:0):43,80:48):21):42,90:54):39,(87:0,88:1):9):6,(86:1,89:31):1);
tree PAUP_266 = [&U] (1:6,((((((((((((((((((((2:32,16:13):5,(22:18,23:11):17):16,(17:4,18:8):12):51,((29:1,31:17):2,30:3):38):19,(6:20,7:15):25):8,(24:36,((25:6,26:11):21,27:21):16):8):7,(((((3:17,9:14):15,8:34):5,((19:6,20:11):3,21:16):8):14,(4:14,10:19):24):20,52:57):10):14,(50:1,51:3):40):12,((36:47,((37:14,(((38:0,41:1):3,39:14):5,40:13):8):16,42:28):28):11,((83:34,84:48):17,(85:35,91:49):13):30):14):13,((((5:26,(11:19,((12:16,(13:5,15:36):11):14,14:13):10):9):12,((28:7,(32:9,33:14):5):16,(34:13,35:15):17):13):44,56:51):20,59:53):26):11,(((((((61:3,62:2):0,64:2):2,63:3):21,((65:6,(66:3,67:2):1):27,74:31):10):15,(((68:1,69:1):1,70:1):11,((71:1,72:0):2,73:0):22):15):31,75:36):9,(77:59,82:64):23):18):11,((43:1,44:1,45:5):33,(((((46:0,47:2):1,48:13):9,49:12):36,53:56):9,(54:0,55:0):45):15):13):12,76:51):15,60:68):14,57:38):15,58:61):14,81:61):16,((78:0,79:0):43,80:48):21):42,90:54):40,(87:0,88:1):8):6,86:1,89:31);
tree PAUP_267 = [&U] (1:5,((((((((((((((((((((2:31,16:13):5,(22:19,23:11):17):16,(17:4,18:8):12):51,((29:1,31:17):2,30:3):37):20,(6:20,7:15):25):8,(24:36,((25:6,26:11):21,27:21):16):8):7,(((((3:17,9:14):15,8:34):5,((19:6,20:11):3,21:16):8):14,(4:14,10:19):24):20,52:57):10):14,(50:1,51:3):40):12,((36:47,((37:14,(((38:0,41:1):3,39:14):5,40:13):8):16,42:28):28):11,((83:34,84:48):17,(85:35,91:49):13):30):14):14,((((5:24,((11:21,14:13):7,(12:15,(13:5,15:35):12):12):13):13,((28:7,(32:9,33:14):5):20,(34:14,35:14):14):14):41,56:50):22,59:56):24):10,(((((((61:3,62:2):0,64:2):2,63:3):21,((65:6,(66:3,67:2):1):27,74:31):10):14,(((68:1,69:1):1,70:1):11,((71:1,72:0):2,73:0):23):15):31,75:36):9,(77:58,82:64):23):19):11,((43:1,44:1,45:5):33,((((46:0,47:2,48:13):10,49:12):36,53:56):9,(54:0,55:0):45):15):13):12,76:51):15,60:68):14,57:38):14,58:62):14,81:62):15,((78:0,79:0):43,80:48):21):42,90:54):39,(87:0,88:1):9):6,(86:1,89:31):1);
tree PAUP_268 = [&U] (1:6,((((((((((((((((((((2:31,16:13):5,(22:19,23:11):17):16,(17:4,18:8):12):51,((29:1,31:17):2,30:3):37):20,(6:20,7:15):25):8,(24:36,((25:6,26:11):21,27:21):16):8):7,(((((3:17,9:14):15,8:34):5,((19:6,20:11):3,21:16):8):14,(4:14,10:19):24):20,52:57):10):14,(50:1,51:3):40):12,((36:47,((37:14,(((38:0,41:1):3,39:14):5,40:13):8):16,42:28):28):11,((83:34,84:48):17,(85:35,91:49):13):30):14):14,((((5:24,((11:21,14:13):7,(12:15,(13:5,15:35):12):12):13):13,((28:7,(32:9,33:14):5):20,(34:14,35:14):14):14):41,56:50):22,59:56):24):10,(((((((61:3,62:2):0,64:2):2,63:3):21,((65:6,(66:3,67:2):1):27,74:31):10):14,(((68:1,69:1):1,70:1):11,((71:1,72:0):2,73:0):23):15):31,75:36):9,(77:58,82:64):23):19):11,((43:1,44:1,45:5):33,(((((46:0,48:13):1,47:1):10,49:13):35,53:56):9,(54:0,55:0):45):15):13):12,76:51):15,60:68):14,57:38):14,58:62):14,81:62):15,((78:0,79:0):43,80:48):21):42,90:54):40,(87:0,88:1):8):6,86:1,89:31);
tree PAUP_269 = [&U] (1:5,((((((((((((((((((((2:33,16:13):5,(22:19,23:10):17):15,(17:4,18:8):12):51,((29:1,31:17):2,30:3):38):18,(6:20,7:15):26):8,(24:36,((25:6,26:11):21,27:21):16):9):6,(((((3:17,9:14):15,8:34):6,((19:6,20:11):3,21:16):7):14,(4:14,10:19):25):21,52:55):10):14,(50:1,51:3):40):13,((36:46,((83:33,84:49):16,(85:36,91:51):12):24):15,((37:13,(((38:0,41:1):3,39:14):5,40:13):9):17,42:27):30):14):13,((((5:26,(11:19,((12:16,(13:5,15:36):11):14,14:13):10):9):12,((28:7,(32:9,33:14):5):16,(34:13,35:15):17):13):43,56:52):22,59:51):27):12,((((((((61:3,64:2):0,62:2):2,63:3):22,((65:6,(66:3,67:2):1):28,74:30):10):16,((68:1,69:1):1,70:1):13):10,((71:1,72:0):2,73:0):23):31,(77:63,82:62):15):12,75:40):16):9,((43:1,44:1,45:5):33,(((((46:0,48:13):1,47:1):10,49:13):35,53:56):9,(54:0,55:0):45):15):14):11,76:51):15,60:68):14,57:38):15,58:61):14,81:61):16,((78:0,79:0):43,80:48):21):42,90:54):39,(87:0,88:1):9):6,(86:1,89:31):1);
tree PAUP_270 = [&U] (1:5,((((((((((((((((((((2:32,16:13):5,(22:18,23:11):17):16,(17:4,18:8):12):51,((29:1,31:17):2,30:3):38):19,(6:20,7:15):25):8,(24:36,((25:6,26:11):21,27:21):16):8):7,(((((3:17,9:14):15,8:34):5,((19:6,20:11):3,21:16):8):14,(4:14,10:19):24):20,52:57):10):14,(50:1,51:3):40):12,((36:47,((37:14,(((38:0,41:1):3,39:14):5,40:13):8):16,42:28):28):11,((83:34,84:48):17,(85:35,91:49):13):30):14):13,((((5:26,(11:19,((12:16,(13:5,15:36):11):14,14:13):10):9):12,((28:7,(32:9,33:14):5):16,(34:13,35:15):17):13):44,56:51):20,59:53):26):12,((((((((61:3,64:2):0,62:2):2,63:3):22,((65:6,(66:3,67:2):1):28,74:30):10):16,((68:1,69:1):1,70:1):13):10,((71:1,72:0):2,73:0):23):31,(77:62,82:63):16):11,75:40):17):10,((43:1,44:1,45:5):33,((((46:0,47:2,48:13):10,49:12):36,53:56):9,(54:0,55:0):45):15):13):12,76:51):15,60:68):14,57:38):15,58:61):14,81:61):16,((78:0,79:0):43,80:48):21):42,90:54):39,(87:0,88:1):9):6,(86:1,89:31):1);
tree PAUP_271 = [&U] (1:5,((((((((((((((((((((2:32,16:13):5,(22:18,23:11):17):16,(17:4,18:8):12):51,((29:1,31:17):2,30:3):38):19,(6:20,7:15):25):8,(24:36,((25:6,26:11):21,27:21):16):8):7,(((((3:17,9:14):15,8:34):5,((19:6,20:11):3,21:16):8):14,(4:14,10:19):24):20,52:57):10):14,(50:1,51:3):40):12,((36:47,((37:14,(((38:0,41:1):3,39:14):5,40:13):8):16,42:28):28):11,((83:34,84:48):17,(85:35,91:49):13):30):14):13,((((5:26,(11:19,((12:16,(13:5,15:36):11):14,14:13):10):9):12,((28:7,(32:9,33:14):5):16,(34:13,35:15):17):13):44,56:51):20,59:53):26):12,((((((((61:3,64:2):0,62:2):2,63:3):22,((65:6,(66:3,67:2):1):28,74:30):10):16,((68:1,69:1):1,70:1):13):10,((71:1,72:0):2,73:0):23):31,(77:62,82:63):16):11,75:40):17):10,((43:1,44:1,45:5):33,(((((46:0,47:2):1,48:13):9,49:12):36,53:56):9,(54:0,55:0):45):15):13):12,76:51):15,60:68):14,57:38):15,58:61):14,81:61):16,((78:0,79:0):43,80:48):21):42,90:54):39,(87:0,88:1):9):6,(86:1,89:31):1);
tree PAUP_272 = [&U] (1:5,((((((((((((((((((((2:31,16:13):5,(22:19,23:11):17):16,(17:4,18:8):12):51,((29:1,31:17):2,30:3):37):20,(6:20,7:15):25):8,(24:36,((25:6,26:11):21,27:21):16):8):7,(((((3:17,9:14):15,8:34):5,((19:6,20:11):3,21:16):8):14,(4:14,10:19):24):20,52:57):10):14,(50:1,51:3):40):12,((36:47,((37:14,(((38:0,41:1):3,39:14):5,40:13):8):16,42:28):28):11,((83:34,84:48):17,(85:35,91:49):13):30):14):14,((((5:24,((11:21,14:13):7,(12:15,(13:5,15:35):12):12):13):13,((28:7,(32:9,33:14):5):20,(34:14,35:14):14):14):41,56:50):22,59:56):24):11,((((((((61:3,64:2):0,62:2):2,63:3):22,((65:6,(66:3,67:2):1):28,74:30):10):15,((68:1,69:1):1,70:1):13):10,((71:1,72:0):2,73:0):24):31,(77:61,82:63):16):12,75:40):17):10,((43:1,44:1,45:5):33,(((((46:0,48:13):1,47:1):10,49:13):35,53:56):9,(54:0,55:0):45):15):13):12,76:51):15,60:68):14,57:38):14,58:62):14,81:62):15,((78:0,79:0):43,80:48):21):42,90:54):39,(87:0,88:1):9):6,(86:1,89:31):1);
tree PAUP_273 = [&U] (1:6,((((((((((((((((((((2:32,16:13):5,(22:18,23:11):17):16,(17:4,18:8):12):51,((29:1,31:17):2,30:3):38):19,(6:20,7:15):25):8,(24:36,((25:6,26:11):21,27:21):16):8):7,(((((3:17,9:14):15,8:34):5,((19:6,20:11):3,21:16):8):14,(4:14,10:19):24):20,52:57):10):14,(50:1,51:3):40):12,((36:47,((37:14,(((38:0,41:1):3,39:14):5,40:13):8):16,42:28):28):11,((83:34,84:48):17,(85:35,91:49):13):30):14):13,((((5:26,(11:19,((12:16,(13:5,15:36):11):14,14:13):10):9):12,((28:7,(32:9,33:14):5):16,(34:13,35:15):17):13):44,56:51):20,59:53):26):12,((((((((61:3,64:2):0,62:2):2,63:3):22,((65:6,(66:3,67:2):1):28,74:30):10):16,((68:1,69:1):1,70:1):13):10,((71:1,72:0):2,73:0):23):31,(77:62,82:63):16):11,75:40):17):10,((43:1,44:1,45:5):33,(((((46:0,48:13):1,47:1):10,49:13):35,53:56):9,(54:0,55:0):45):15):13):12,76:51):15,60:68):14,57:38):15,58:61):14,81:61):16,((78:0,79:0):43,80:48):21):42,90:54):40,(87:0,88:1):8):6,86:1,89:31);
tree PAUP_274 = [&U] (1:5,((((((((((((((((((((2:32,16:13):5,(22:20,23:10):17):15,(17:4,18:8):12):51,((29:1,31:17):2,30:3):37):19,(6:20,7:15):26):8,(24:36,((25:6,26:11):21,27:21):16):9):6,(((((3:17,9:14):15,8:34):6,((19:6,20:11):3,21:16):7):14,(4:14,10:19):25):21,52:55):10):14,(50:1,51:3):40):13,((36:46,((83:33,84:49):16,(85:36,91:51):12):24):15,((37:13,(((38:0,41:1):3,39:14):5,40:13):9):17,42:27):30):14):14,((((5:24,((11:21,14:13):7,(12:15,(13:5,15:35):12):12):13):13,((28:7,(32:9,33:14):5):20,(34:14,35:14):14):14):40,56:51):24,59:54):25):11,((((((((61:3,62:2):0,64:2):2,63:3):22,((65:6,(66:3,67:2):1):28,74:30):10):15,((68:1,69:1):1,70:1):13):10,((71:1,72:0):2,73:0):24):31,(77:62,82:62):15):13,75:40):16):9,((43:1,44:1,45:5):33,(((((46:0,48:13):1,47:1):10,49:13):35,53:56):9,(54:0,55:0):45):15):14):11,76:51):15,60:68):14,57:38):14,58:62):14,81:62):15,((78:0,79:0):43,80:48):21):42,90:54):39,(87:0,88:1):9):6,(86:1,89:31):1);
tree PAUP_275 = [&U] (1:5,((((((((((((((((((((2:33,16:13):5,(22:19,23:10):17):15,(17:4,18:8):12):51,((29:1,31:17):2,30:3):38):18,(6:20,7:15):26):8,(24:36,((25:6,26:11):21,27:21):16):9):6,(((((3:17,9:14):15,8:34):6,((19:6,20:11):3,21:16):7):14,(4:14,10:19):25):21,52:55):10):14,(50:1,51:3):40):13,((36:46,((83:33,84:49):16,(85:36,91:51):12):24):15,((37:13,(((38:0,41:1):3,39:14):5,40:13):9):17,42:27):30):14):13,((((5:26,(11:19,((12:16,(13:5,15:36):11):14,14:13):10):9):12,((28:7,(32:9,33:14):5):16,(34:13,35:15):17):13):43,56:52):22,59:51):27):12,((((((((61:3,62:2):0,64:2):2,63:3):22,((65:6,(66:3,67:2):1):28,74:30):10):16,((68:1,69:1):1,70:1):13):10,((71:1,72:0):2,73:0):23):31,(77:63,82:62):15):12,75:40):16):9,((43:1,44:1,45:5):33,((((46:0,47:2,48:13):10,49:12):36,53:56):9,(54:0,55:0):45):15):14):11,76:51):15,60:68):14,57:38):15,58:61):14,81:61):16,((78:0,79:0):43,80:48):21):42,90:54):39,(87:0,88:1):9):6,(86:1,89:31):1);
tree PAUP_276 = [&U] (1:5,((((((((((((((((((((2:33,16:13):5,(22:19,23:10):17):15,(17:4,18:8):12):51,((29:1,31:17):2,30:3):38):18,(6:20,7:15):26):8,(24:36,((25:6,26:11):21,27:21):16):9):6,(((((3:17,9:14):15,8:34):6,((19:6,20:11):3,21:16):7):14,(4:14,10:19):25):21,52:55):10):14,(50:1,51:3):40):13,((36:46,((83:33,84:49):16,(85:36,91:51):12):24):15,((37:13,(((38:0,41:1):3,39:14):5,40:13):9):17,42:27):30):14):13,((((5:26,(11:19,((12:16,(13:5,15:36):11):14,14:13):10):9):12,((28:7,(32:9,33:14):5):16,(34:13,35:15):17):13):43,56:52):22,59:51):27):12,((((((((61:3,62:2):0,64:2):2,63:3):22,((65:6,(66:3,67:2):1):28,74:30):10):16,((68:1,69:1):1,70:1):13):10,((71:1,72:0):2,73:0):23):31,(77:63,82:62):15):12,75:40):16):9,((43:1,44:1,45:5):33,(((((46:0,47:2):1,48:13):9,49:12):36,53:56):9,(54:0,55:0):45):15):14):11,76:51):15,60:68):14,57:38):15,58:61):14,81:61):16,((78:0,79:0):43,80:48):21):42,90:54):39,(87:0,88:1):9):6,(86:1,89:31):1);
tree PAUP_277 = [&U] (1:5,((((((((((((((((((((2:33,16:13):5,(22:19,23:10):17):15,(17:4,18:8):12):51,((29:1,31:17):2,30:3):38):18,(6:20,7:15):26):8,(24:36,((25:6,26:11):21,27:21):16):9):6,(((((3:17,9:14):15,8:34):6,((19:6,20:11):3,21:16):7):14,(4:14,10:19):25):21,52:55):10):14,(50:1,51:3):40):13,((36:46,((83:33,84:49):16,(85:36,91:51):12):24):15,((37:13,(((38:0,41:1):3,39:14):5,40:13):9):17,42:27):30):14):13,((((5:26,(11:19,((12:16,(13:5,15:36):11):14,14:13):10):9):12,((28:7,(32:9,33:14):5):16,(34:13,35:15):17):13):43,56:52):22,59:51):27):12,(((((((61:3,62:2,64:2):2,63:3):22,((65:6,(66:3,67:2):1):28,74:30):10):16,((68:1,69:1):1,70:1):13):10,((71:1,72:0):2,73:0):23):31,(77:63,82:62):15):12,75:40):16):9,((43:1,44:1,45:5):33,(((((46:0,48:13):1,47:1):10,49:13):35,53:56):9,(54:0,55:0):45):15):14):11,76:51):15,60:68):14,57:38):15,58:61):14,81:61):16,((78:0,79:0):43,80:48):21):42,90:54):39,(87:0,88:1):9):6,(86:1,89:31):1);
tree PAUP_278 = [&U] (1:6,((((((((((((((((((((2:33,16:13):5,(22:19,23:10):17):15,(17:4,18:8):12):51,((29:1,31:17):2,30:3):38):18,(6:20,7:15):26):8,(24:36,((25:6,26:11):21,27:21):16):9):6,(((((3:17,9:14):15,8:34):6,((19:6,20:11):3,21:16):7):14,(4:14,10:19):25):21,52:55):10):14,(50:1,51:3):40):13,((36:46,((83:33,84:49):16,(85:36,91:51):12):24):15,((37:13,(((38:0,41:1):3,39:14):5,40:13):9):17,42:27):30):14):13,((((5:26,(11:19,((12:16,(13:5,15:36):11):14,14:13):10):9):12,((28:7,(32:9,33:14):5):16,(34:13,35:15):17):13):43,56:52):22,59:51):27):12,((((((((61:3,62:2):0,64:2):2,63:3):22,((65:6,(66:3,67:2):1):28,74:30):10):16,((68:1,69:1):1,70:1):13):10,((71:1,72:0):2,73:0):23):31,(77:63,82:62):15):12,75:40):16):9,((43:1,44:1,45:5):33,(((((46:0,48:13):1,47:1):10,49:13):35,53:56):9,(54:0,55:0):45):15):14):11,76:51):15,60:68):14,57:38):15,58:61):14,81:61):16,((78:0,79:0):43,80:48):21):42,90:54):40,(87:0,88:1):8):6,86:1,89:31);
tree PAUP_279 = [&U] (1:5,((((((((((((((((((((2:31,16:13):5,(22:19,23:11):17):16,(17:4,18:8):12):51,((29:1,31:17):2,30:3):37):20,(6:20,7:15):25):8,(24:36,((25:6,26:11):21,27:21):16):8):7,(((((3:17,9:14):15,8:34):5,((19:6,20:11):3,21:16):8):14,(4:14,10:19):24):20,52:57):10):14,(50:1,51:3):40):12,((36:47,((37:14,(((38:0,41:1):3,39:14):5,40:13):8):16,42:28):28):11,((83:34,84:48):17,(85:35,91:49):13):30):14):14,((((5:24,((11:21,14:13):7,(12:15,(13:5,15:35):12):12):13):13,((28:7,(32:9,33:14):5):20,(34:14,35:14):14):14):41,56:50):22,59:56):24):11,((((((((61:3,62:2):0,64:2):2,63:3):22,((65:6,(66:3,67:2):1):28,74:30):10):15,((68:1,69:1):1,70:1):13):10,((71:1,72:0):2,73:0):24):31,(77:61,82:63):16):12,75:40):17):10,((43:1,44:1,45:5):33,(((((46:0,47:2):2,48:12):9,49:11):37,53:56):9,(54:0,55:0):45):15):13):12,76:51):15,60:68):14,57:38):14,58:62):14,81:62):15,((78:0,79:0):43,80:48):21):42,90:54):39,(87:0,88:1):9):6,(86:1,89:31):1);
tree PAUP_280 = [&U] (1:5,((((((((((((((((((((2:32,16:13):5,(22:18,23:11):17):16,(17:4,18:8):12):51,((29:1,31:17):2,30:3):38):19,(6:20,7:15):25):8,(24:36,((25:6,26:11):21,27:21):16):8):7,(((((3:17,9:14):15,8:34):5,((19:6,20:11):3,21:16):8):14,(4:14,10:19):24):20,52:57):10):14,(50:1,51:3):40):12,((36:47,((37:14,(((38:0,41:1):3,39:14):5,40:13):8):16,42:28):28):11,((83:34,84:48):17,(85:35,91:49):13):30):14):13,((((5:26,(11:19,((12:16,(13:5,15:36):11):14,14:13):10):9):12,((28:7,(32:9,33:14):5):16,(34:13,35:15):17):13):44,56:51):20,59:53):26):12,(((((((61:3,62:2,64:2):2,63:3):22,((65:6,(66:3,67:2):1):28,74:30):10):16,((68:1,69:1):1,70:1):13):10,((71:1,72:0):2,73:0):23):31,(77:62,82:63):16):11,75:40):17):10,((43:1,44:1,45:5):33,(((((46:0,47:2):1,48:13):9,49:12):36,53:56):9,(54:0,55:0):45):15):13):12,76:51):15,60:68):14,57:38):15,58:61):14,81:61):16,((78:0,79:0):43,80:48):21):42,90:54):39,(87:0,88:1):9):6,(86:1,89:31):1);
tree PAUP_281 = [&U] (1:6,((((((((((((((((((((2:32,16:13):5,(22:18,23:11):17):16,(17:4,18:8):12):51,((29:1,31:17):2,30:3):38):19,(6:20,7:15):25):8,(24:36,((25:6,26:11):21,27:21):16):8):7,(((((3:17,9:14):15,8:34):5,((19:6,20:11):3,21:16):8):14,(4:14,10:19):24):20,52:57):10):14,(50:1,51:3):40):12,((36:47,((37:14,(((38:0,41:1):3,39:14):5,40:13):8):16,42:28):28):11,((83:34,84:48):17,(85:35,91:49):13):30):14):13,((((5:26,(11:19,((12:16,(13:5,15:36):11):14,14:13):10):9):12,((28:7,(32:9,33:14):5):16,(34:13,35:15):17):13):44,56:51):20,59:53):26):12,((((((((61:3,62:2):0,64:2):2,63:3):22,((65:6,(66:3,67:2):1):28,74:30):10):16,((68:1,69:1):1,70:1):13):10,((71:1,72:0):2,73:0):23):31,(77:62,82:63):16):11,75:40):17):10,((43:1,44:1,45:5):33,(((((46:0,47:2):1,48:13):9,49:12):36,53:56):9,(54:0,55:0):45):15):13):12,76:51):15,60:68):14,57:38):15,58:61):14,81:61):16,((78:0,79:0):43,80:48):21):42,90:54):40,(87:0,88:1):8):6,86:1,89:31);
tree PAUP_282 = [&U] (1:5,((((((((((((((((((((2:31,16:13):5,(22:19,23:11):17):16,(17:4,18:8):12):51,((29:1,31:17):2,30:3):37):20,(6:20,7:15):25):8,(24:36,((25:6,26:11):21,27:21):16):8):7,(((((3:17,9:14):15,8:34):5,((19:6,20:11):3,21:16):8):14,(4:14,10:19):24):20,52:57):10):14,(50:1,51:3):40):12,((36:47,((37:14,(((38:0,41:1):3,39:14):5,40:13):8):16,42:28):28):11,((83:34,84:48):17,(85:35,91:49):13):30):14):14,((((5:24,((11:21,14:13):7,(12:15,(13:5,15:35):12):12):13):13,((28:7,(32:9,33:14):5):20,(34:14,35:14):14):14):41,56:50):22,59:56):24):11,((((((((61:3,62:2):0,64:2):2,63:3):22,((65:6,(66:3,67:2):1):28,74:30):10):15,((68:1,69:1):1,70:1):13):10,((71:1,72:0):2,73:0):24):31,(77:61,82:63):16):12,75:40):17):10,((43:1,44:1,45:5):33,((((46:0,47:2,48:13):10,49:12):36,53:56):9,(54:0,55:0):45):15):13):12,76:51):15,60:68):14,57:38):14,58:62):14,81:62):15,((78:0,79:0):43,80:48):21):42,90:54):39,(87:0,88:1):9):6,(86:1,89:31):1);
tree PAUP_283 = [&U] (1:5,((((((((((((((((((((2:31,16:13):5,(22:19,23:11):17):16,(17:4,18:8):12):51,((29:1,31:17):2,30:3):37):20,(6:20,7:15):25):8,(24:36,((25:6,26:11):21,27:21):16):8):7,(((((3:17,9:14):15,8:34):5,((19:6,20:11):3,21:16):8):14,(4:14,10:19):24):20,52:57):10):14,(50:1,51:3):40):12,((36:47,((37:14,(((38:0,41:1):3,39:14):5,40:13):8):16,42:28):28):11,((83:34,84:48):17,(85:35,91:49):13):30):14):14,((((5:24,((11:21,14:13):7,(12:15,(13:5,15:35):12):12):13):13,((28:7,(32:9,33:14):5):20,(34:14,35:14):14):14):41,56:50):22,59:56):24):11,(((((((61:3,62:2,64:2):2,63:3):22,((65:6,(66:3,67:2):1):28,74:30):10):15,((68:1,69:1):1,70:1):13):10,((71:1,72:0):2,73:0):24):31,(77:61,82:63):16):12,75:40):17):10,((43:1,44:1,45:5):33,(((((46:0,48:13):1,47:1):10,49:13):35,53:56):9,(54:0,55:0):45):15):13):12,76:51):15,60:68):14,57:38):14,58:62):14,81:62):15,((78:0,79:0):43,80:48):21):42,90:54):39,(87:0,88:1):9):6,(86:1,89:31):1);
tree PAUP_284 = [&U] (1:6,((((((((((((((((((((2:31,16:13):5,(22:19,23:11):17):16,(17:4,18:8):12):51,((29:1,31:17):2,30:3):37):20,(6:20,7:15):25):8,(24:36,((25:6,26:11):21,27:21):16):8):7,(((((3:17,9:14):15,8:34):5,((19:6,20:11):3,21:16):8):14,(4:14,10:19):24):20,52:57):10):14,(50:1,51:3):40):12,((36:47,((37:14,(((38:0,41:1):3,39:14):5,40:13):8):16,42:28):28):11,((83:34,84:48):17,(85:35,91:49):13):30):14):14,((((5:24,((11:21,14:13):7,(12:15,(13:5,15:35):12):12):13):13,((28:7,(32:9,33:14):5):20,(34:14,35:14):14):14):41,56:50):22,59:56):24):11,((((((((61:3,62:2):0,64:2):2,63:3):22,((65:6,(66:3,67:2):1):28,74:30):10):15,((68:1,69:1):1,70:1):13):10,((71:1,72:0):2,73:0):24):31,(77:61,82:63):16):12,75:40):17):10,((43:1,44:1,45:5):33,(((((46:0,48:13):1,47:1):10,49:13):35,53:56):9,(54:0,55:0):45):15):13):12,76:51):15,60:68):14,57:38):14,58:62):14,81:62):15,((78:0,79:0):43,80:48):21):42,90:54):40,(87:0,88:1):8):6,86:1,89:31);
tree PAUP_285 = [&U] (1:5,((((((((((((((((((((2:32,16:13):5,(22:20,23:10):17):15,(17:4,18:8):12):51,((29:1,31:17):2,30:3):37):19,(6:20,7:15):26):8,(24:36,((25:6,26:11):21,27:21):16):9):6,(((((3:17,9:14):15,8:34):6,((19:6,20:11):3,21:16):7):14,(4:14,10:19):25):21,52:55):10):14,(50:1,51:3):40):13,((36:46,((83:34,84:48):16,(85:36,91:50):12):25):15,((37:13,(((38:0,41:1):3,39:14):5,40:13):9):17,42:27):30):14):14,((((5:24,((11:21,14:13):7,(12:15,(13:5,15:35):12):12):13):13,((28:7,(32:9,33:14):5):20,(34:14,35:14):14):14):40,56:51):24,59:54):25):10,(((((((61:3,62:2):0,64:2):2,63:3):21,((65:6,(66:3,67:2):1):27,74:31):10):15,(((68:1,69:1):1,70:1):12,((71:1,72:0):2,73:0):22):16):28,(77:63,82:59):19):12,75:39):17):10,((43:1,44:1,45:5):33,((((46:0,47:2,48:13):10,49:12):36,53:56):9,(54:0,55:0):45):15):14):11,76:51):15,60:68):14,57:38):14,58:62):14,81:62):15,((78:0,79:0):43,80:48):21):42,90:54):39,(87:0,88:1):9):6,(86:1,89:31):1);
tree PAUP_286 = [&U] (1:5,((((((((((((((((((((2:32,16:13):5,(22:20,23:10):17):15,(17:4,18:8):12):51,((29:1,31:17):2,30:3):37):19,(6:20,7:15):26):8,(24:36,((25:6,26:11):21,27:21):16):9):6,(((((3:17,9:14):15,8:34):6,((19:6,20:11):3,21:16):7):14,(4:14,10:19):25):21,52:55):10):14,(50:1,51:3):40):13,((36:46,((83:34,84:48):16,(85:36,91:50):12):25):15,((37:13,(((38:0,41:1):3,39:14):5,40:13):9):17,42:27):30):14):14,((((5:24,((11:21,14:13):7,(12:15,(13:5,15:35):12):12):13):13,((28:7,(32:9,33:14):5):20,(34:14,35:14):14):14):40,56:51):24,59:54):25):10,(((((((61:3,62:2):0,64:2):2,63:3):21,((65:6,(66:3,67:2):1):27,74:31):10):15,(((68:1,69:1):1,70:1):12,((71:1,72:0):2,73:0):22):16):28,(77:63,82:59):19):12,75:39):17):10,((43:1,44:1,45:5):33,(((((46:0,47:2):2,48:12):9,49:11):37,53:56):9,(54:0,55:0):45):15):14):11,76:51):15,60:68):14,57:38):14,58:62):14,81:62):15,((78:0,79:0):43,80:48):21):42,90:54):39,(87:0,88:1):9):6,(86:1,89:31):1);
tree PAUP_287 = [&U] (1:5,((((((((((((((((((((2:32,16:13):5,(22:20,23:10):17):15,(17:4,18:8):12):51,((29:1,31:17):2,30:3):37):19,(6:20,7:15):26):8,(24:36,((25:6,26:11):21,27:21):16):9):6,(((((3:17,9:14):15,8:34):6,((19:6,20:11):3,21:16):7):14,(4:14,10:19):25):21,52:55):10):14,(50:1,51:3):40):13,((36:46,((83:34,84:48):16,(85:36,91:50):12):25):15,((37:13,(((38:0,41:1):3,39:14):5,40:13):9):17,42:27):30):14):14,((((5:24,((11:21,14:13):7,(12:15,(13:5,15:35):12):12):13):13,((28:7,(32:9,33:14):5):20,(34:14,35:14):14):14):40,56:51):24,59:54):25):10,((((((61:3,62:2,64:2):2,63:3):21,((65:6,(66:3,67:2):1):27,74:31):10):15,(((68:1,69:1):1,70:1):12,((71:1,72:0):2,73:0):22):16):28,(77:63,82:59):19):12,75:39):17):10,((43:1,44:1,45:5):33,(((((46:0,48:13):1,47:1):10,49:13):35,53:56):9,(54:0,55:0):45):15):14):11,76:51):15,60:68):14,57:38):14,58:62):14,81:62):15,((78:0,79:0):43,80:48):21):42,90:54):39,(87:0,88:1):9):6,(86:1,89:31):1);
tree PAUP_288 = [&U] (1:5,((((((((((((((((((((2:32,16:13):5,(22:20,23:10):17):15,(17:4,18:8):12):51,((29:1,31:17):2,30:3):37):19,(6:20,7:15):26):8,(24:36,((25:6,26:11):21,27:21):16):9):6,(((((3:17,9:14):15,8:34):6,((19:6,20:11):3,21:16):7):14,(4:14,10:19):25):21,52:55):10):14,(50:1,51:3):40):13,((36:46,((83:34,84:48):16,(85:36,91:50):12):25):15,((37:13,(((38:0,41:1):3,39:14):5,40:13):9):17,42:27):30):14):14,((((5:24,((11:21,14:13):7,(12:15,(13:5,15:35):12):12):13):13,((28:7,(32:9,33:14):5):20,(34:14,35:14):14):14):40,56:51):24,59:54):25):10,(((((((61:3,64:2):0,62:2):2,63:3):21,((65:6,(66:3,67:2):1):27,74:31):10):15,(((68:1,69:1):1,70:1):12,((71:1,72:0):2,73:0):22):16):28,(77:63,82:59):19):12,75:39):17):10,((43:1,44:1,45:5):33,(((((46:0,48:13):1,47:1):10,49:13):35,53:56):9,(54:0,55:0):45):15):14):11,76:51):15,60:68):14,57:38):14,58:62):14,81:62):15,((78:0,79:0):43,80:48):21):42,90:54):39,(87:0,88:1):9):6,(86:1,89:31):1);
tree PAUP_289 = [&U] (1:6,((((((((((((((((((((2:32,16:13):5,(22:20,23:10):17):15,(17:4,18:8):12):51,((29:1,31:17):2,30:3):37):19,(6:20,7:15):26):8,(24:36,((25:6,26:11):21,27:21):16):9):6,(((((3:17,9:14):15,8:34):6,((19:6,20:11):3,21:16):7):14,(4:14,10:19):25):21,52:55):10):14,(50:1,51:3):40):13,((36:46,((83:34,84:48):16,(85:36,91:50):12):25):15,((37:13,(((38:0,41:1):3,39:14):5,40:13):9):17,42:27):30):14):14,((((5:24,((11:21,14:13):7,(12:15,(13:5,15:35):12):12):13):13,((28:7,(32:9,33:14):5):20,(34:14,35:14):14):14):40,56:51):24,59:54):25):10,(((((((61:3,62:2):0,64:2):2,63:3):21,((65:6,(66:3,67:2):1):27,74:31):10):15,(((68:1,69:1):1,70:1):12,((71:1,72:0):2,73:0):22):16):28,(77:63,82:59):19):12,75:39):17):10,((43:1,44:1,45:5):33,(((((46:0,48:13):1,47:1):10,49:13):35,53:56):9,(54:0,55:0):45):15):14):11,76:51):15,60:68):14,57:38):14,58:62):14,81:62):15,((78:0,79:0):43,80:48):21):42,90:54):40,(87:0,88:1):8):6,86:1,89:31);
tree PAUP_290 = [&U] (1:5,((((((((((((((((((((2:33,16:13):5,(22:19,23:10):17):15,(17:4,18:8):12):51,((29:1,31:17):2,30:3):38):18,(6:20,7:15):26):8,(24:36,((25:6,26:11):21,27:21):16):9):6,(((((3:17,9:14):15,8:34):6,((19:6,20:11):3,21:16):7):14,(4:14,10:19):25):21,52:55):10):14,(50:1,51:3):40):13,((36:46,((83:34,84:48):16,(85:36,91:50):12):25):15,((37:13,(((38:0,41:1):3,39:14):5,40:13):9):17,42:27):30):14):13,((((5:26,(11:19,((12:16,(13:5,15:36):11):14,14:13):10):9):12,((28:7,(32:9,33:14):5):16,(34:13,35:15):17):13):43,56:52):22,59:51):27):11,((((((61:3,62:2,64:2):2,63:3):21,((65:6,(66:3,67:2):1):27,74:31):10):16,(((68:1,69:1):1,70:1):12,((71:1,72:0):2,73:0):21):16):28,(77:64,82:59):19):11,75:39):17):10,((43:1,44:1,45:5):33,(((((46:0,47:2):1,48:13):9,49:12):36,53:56):9,(54:0,55:0):45):15):14):11,76:51):15,60:68):14,57:38):15,58:61):14,81:61):16,((78:0,79:0):43,80:48):21):42,90:54):39,(87:0,88:1):9):6,(86:1,89:31):1);
tree PAUP_291 = [&U] (1:5,((((((((((((((((((((2:33,16:13):5,(22:19,23:10):17):15,(17:4,18:8):12):51,((29:1,31:17):2,30:3):38):18,(6:20,7:15):26):8,(24:36,((25:6,26:11):21,27:21):16):9):6,(((((3:17,9:14):15,8:34):6,((19:6,20:11):3,21:16):7):14,(4:14,10:19):25):21,52:55):10):14,(50:1,51:3):40):13,((36:46,((83:34,84:48):16,(85:36,91:50):12):25):15,((37:13,(((38:0,41:1):3,39:14):5,40:13):9):17,42:27):30):14):13,((((5:26,(11:19,((12:16,(13:5,15:36):11):14,14:13):10):9):12,((28:7,(32:9,33:14):5):16,(34:13,35:15):17):13):43,56:52):22,59:51):27):11,(((((((61:3,64:2):0,62:2):2,63:3):21,((65:6,(66:3,67:2):1):27,74:31):10):16,(((68:1,69:1):1,70:1):12,((71:1,72:0):2,73:0):21):16):28,(77:64,82:59):19):11,75:39):17):10,((43:1,44:1,45:5):33,(((((46:0,47:2):1,48:13):9,49:12):36,53:56):9,(54:0,55:0):45):15):14):11,76:51):15,60:68):14,57:38):15,58:61):14,81:61):16,((78:0,79:0):43,80:48):21):42,90:54):39,(87:0,88:1):9):6,(86:1,89:31):1);
tree PAUP_292 = [&U] (1:6,((((((((((((((((((((2:33,16:13):5,(22:19,23:10):17):15,(17:4,18:8):12):51,((29:1,31:17):2,30:3):38):18,(6:20,7:15):26):8,(24:36,((25:6,26:11):21,27:21):16):9):6,(((((3:17,9:14):15,8:34):6,((19:6,20:11):3,21:16):7):14,(4:14,10:19):25):21,52:55):10):14,(50:1,51:3):40):13,((36:46,((83:34,84:48):16,(85:36,91:50):12):25):15,((37:13,(((38:0,41:1):3,39:14):5,40:13):9):17,42:27):30):14):13,((((5:26,(11:19,((12:16,(13:5,15:36):11):14,14:13):10):9):12,((28:7,(32:9,33:14):5):16,(34:13,35:15):17):13):43,56:52):22,59:51):27):11,(((((((61:3,62:2):0,64:2):2,63:3):21,((65:6,(66:3,67:2):1):27,74:31):10):16,(((68:1,69:1):1,70:1):12,((71:1,72:0):2,73:0):21):16):28,(77:64,82:59):19):11,75:39):17):10,((43:1,44:1,45:5):33,(((((46:0,47:2):1,48:13):9,49:12):36,53:56):9,(54:0,55:0):45):15):14):11,76:51):15,60:68):14,57:38):15,58:61):14,81:61):16,((78:0,79:0):43,80:48):21):42,90:54):40,(87:0,88:1):8):6,86:1,89:31);
tree PAUP_293 = [&U] (1:5,((((((((((((((((((((2:33,16:13):5,(22:19,23:10):17):15,(17:4,18:8):12):51,((29:1,31:17):2,30:3):38):18,(6:20,7:15):26):8,(24:36,((25:6,26:11):21,27:21):16):9):6,(((((3:17,9:14):15,8:34):6,((19:6,20:11):3,21:16):7):14,(4:14,10:19):25):21,52:55):10):14,(50:1,51:3):40):13,((36:46,((83:34,84:48):16,(85:36,91:50):12):25):15,((37:13,(((38:0,41:1):3,39:14):5,40:13):9):17,42:27):30):14):13,((((5:26,(11:19,((12:16,(13:5,15:36):11):14,14:13):10):9):12,((28:7,(32:9,33:14):5):16,(34:13,35:15):17):13):43,56:52):22,59:51):27):11,(((((((61:3,64:2):0,62:2):2,63:3):21,((65:6,(66:3,67:2):1):27,74:31):10):16,(((68:1,69:1):1,70:1):12,((71:1,72:0):2,73:0):21):16):28,(77:64,82:59):19):11,75:39):17):10,((43:1,44:1,45:5):33,((((46:0,47:2,48:13):10,49:12):36,53:56):9,(54:0,55:0):45):15):14):11,76:51):15,60:68):14,57:38):15,58:61):14,81:61):16,((78:0,79:0):43,80:48):21):42,90:54):39,(87:0,88:1):9):6,(86:1,89:31):1);
tree PAUP_294 = [&U] (1:6,((((((((((((((((((((2:33,16:13):5,(22:19,23:10):17):15,(17:4,18:8):12):51,((29:1,31:17):2,30:3):38):18,(6:20,7:15):26):8,(24:36,((25:6,26:11):21,27:21):16):9):6,(((((3:17,9:14):15,8:34):6,((19:6,20:11):3,21:16):7):14,(4:14,10:19):25):21,52:55):10):14,(50:1,51:3):40):13,((36:46,((83:34,84:48):16,(85:36,91:50):12):25):15,((37:13,(((38:0,41:1):3,39:14):5,40:13):9):17,42:27):30):14):13,((((5:26,(11:19,((12:16,(13:5,15:36):11):14,14:13):10):9):12,((28:7,(32:9,33:14):5):16,(34:13,35:15):17):13):43,56:52):22,59:51):27):11,(((((((61:3,64:2):0,62:2):2,63:3):21,((65:6,(66:3,67:2):1):27,74:31):10):16,(((68:1,69:1):1,70:1):12,((71:1,72:0):2,73:0):21):16):28,(77:64,82:59):19):11,75:39):17):10,((43:1,44:1,45:5):33,(((((46:0,48:13):1,47:1):10,49:13):35,53:56):9,(54:0,55:0):45):15):14):11,76:51):15,60:68):14,57:38):15,58:61):14,81:61):16,((78:0,79:0):43,80:48):21):42,90:54):40,(87:0,88:1):8):6,86:1,89:31);
tree PAUP_295 = [&U] (1:5,((((((((((((((((((((2:31,16:13):5,(22:19,23:11):17):16,(17:4,18:8):12):51,((29:1,31:17):2,30:3):37):20,(6:20,7:15):25):8,(24:36,((25:6,26:11):21,27:21):16):8):7,(((((3:17,9:14):15,8:34):5,((19:6,20:11):3,21:16):8):14,(4:14,10:19):24):20,52:57):10):14,(50:1,51:3):40):12,((36:47,((37:14,(((38:0,41:1):3,39:14):5,40:13):8):16,42:28):28):11,((83:34,84:48):17,(85:35,91:49):13):30):14):14,((((5:24,((11:21,14:13):7,(12:15,(13:5,15:35):12):12):13):13,((28:7,(32:9,33:14):5):20,(34:14,35:14):14):14):41,56:50):22,59:56):24):10,((((((61:3,62:2,64:2):2,63:3):21,((65:6,(66:3,67:2):1):27,74:31):10):15,(((68:1,69:1):1,70:1):12,((71:1,72:0):2,73:0):22):16):28,(77:62,82:60):20):11,75:39):18):11,((43:1,44:1,45:5):33,(((((46:0,47:2):2,48:12):9,49:11):37,53:56):9,(54:0,55:0):45):15):13):12,76:51):15,60:68):14,57:38):14,58:62):14,81:62):15,((78:0,79:0):43,80:48):21):42,90:54):39,(87:0,88:1):9):6,(86:1,89:31):1);
tree PAUP_296 = [&U] (1:5,((((((((((((((((((((2:31,16:13):5,(22:19,23:11):17):16,(17:4,18:8):12):51,((29:1,31:17):2,30:3):37):20,(6:20,7:15):25):8,(24:36,((25:6,26:11):21,27:21):16):8):7,(((((3:17,9:14):15,8:34):5,((19:6,20:11):3,21:16):8):14,(4:14,10:19):24):20,52:57):10):14,(50:1,51:3):40):12,((36:47,((37:14,(((38:0,41:1):3,39:14):5,40:13):8):16,42:28):28):11,((83:34,84:48):17,(85:35,91:49):13):30):14):14,((((5:24,((11:21,14:13):7,(12:15,(13:5,15:35):12):12):13):13,((28:7,(32:9,33:14):5):20,(34:14,35:14):14):14):41,56:50):22,59:56):24):10,(((((((61:3,64:2):0,62:2):2,63:3):21,((65:6,(66:3,67:2):1):27,74:31):10):15,(((68:1,69:1):1,70:1):12,((71:1,72:0):2,73:0):22):16):28,(77:62,82:60):20):11,75:39):18):11,((43:1,44:1,45:5):33,(((((46:0,47:2):2,48:12):9,49:11):37,53:56):9,(54:0,55:0):45):15):13):12,76:51):15,60:68):14,57:38):14,58:62):14,81:62):15,((78:0,79:0):43,80:48):21):42,90:54):39,(87:0,88:1):9):6,(86:1,89:31):1);
tree PAUP_297 = [&U] (1:6,((((((((((((((((((((2:31,16:13):5,(22:19,23:11):17):16,(17:4,18:8):12):51,((29:1,31:17):2,30:3):37):20,(6:20,7:15):25):8,(24:36,((25:6,26:11):21,27:21):16):8):7,(((((3:17,9:14):15,8:34):5,((19:6,20:11):3,21:16):8):14,(4:14,10:19):24):20,52:57):10):14,(50:1,51:3):40):12,((36:47,((37:14,(((38:0,41:1):3,39:14):5,40:13):8):16,42:28):28):11,((83:34,84:48):17,(85:35,91:49):13):30):14):14,((((5:24,((11:21,14:13):7,(12:15,(13:5,15:35):12):12):13):13,((28:7,(32:9,33:14):5):20,(34:14,35:14):14):14):41,56:50):22,59:56):24):10,(((((((61:3,62:2):0,64:2):2,63:3):21,((65:6,(66:3,67:2):1):27,74:31):10):15,(((68:1,69:1):1,70:1):12,((71:1,72:0):2,73:0):22):16):28,(77:62,82:60):20):11,75:39):18):11,((43:1,44:1,45:5):33,(((((46:0,47:2):2,48:12):9,49:11):37,53:56):9,(54:0,55:0):45):15):13):12,76:51):15,60:68):14,57:38):14,58:62):14,81:62):15,((78:0,79:0):43,80:48):21):42,90:54):40,(87:0,88:1):8):6,86:1,89:31);
tree PAUP_298 = [&U] (1:6,((((((((((((((((((((2:32,16:13):5,(22:18,23:11):17):16,(17:4,18:8):12):51,((29:1,31:17):2,30:3):38):19,(6:20,7:15):25):8,(24:36,((25:6,26:11):21,27:21):16):8):7,(((((3:17,9:14):15,8:34):5,((19:6,20:11):3,21:16):8):14,(4:14,10:19):24):20,52:57):10):14,(50:1,51:3):40):12,((36:47,((37:14,(((38:0,41:1):3,39:14):5,40:13):8):16,42:28):28):11,((83:34,84:48):17,(85:35,91:49):13):30):14):13,((((5:26,(11:19,((12:16,(13:5,15:36):11):14,14:13):10):9):12,((28:7,(32:9,33:14):5):16,(34:13,35:15):17):13):44,56:51):20,59:53):26):11,(((((((61:3,64:2):0,62:2):2,63:3):21,((65:6,(66:3,67:2):1):27,74:31):10):16,(((68:1,69:1):1,70:1):12,((71:1,72:0):2,73:0):21):16):28,(77:63,82:60):20):10,75:39):18):11,((43:1,44:1,45:5):33,(((((46:0,47:2):1,48:13):9,49:12):36,53:56):9,(54:0,55:0):45):15):13):12,76:51):15,60:68):14,57:38):15,58:61):14,81:61):16,((78:0,79:0):43,80:48):21):42,90:54):40,(87:0,88:1):8):6,86:1,89:31);
tree PAUP_299 = [&U] (1:5,((((((((((((((((((((2:31,16:13):5,(22:19,23:11):17):16,(17:4,18:8):12):51,((29:1,31:17):2,30:3):37):20,(6:20,7:15):25):8,(24:36,((25:6,26:11):21,27:21):16):8):7,(((((3:17,9:14):15,8:34):5,((19:6,20:11):3,21:16):8):14,(4:14,10:19):24):20,52:57):10):14,(50:1,51:3):40):12,((36:47,((37:14,(((38:0,41:1):3,39:14):5,40:13):8):16,42:28):28):11,((83:34,84:48):17,(85:35,91:49):13):30):14):14,((((5:24,((11:21,14:13):7,(12:15,(13:5,15:35):12):12):13):13,((28:7,(32:9,33:14):5):20,(34:14,35:14):14):14):41,56:50):22,59:56):24):10,((((((61:3,62:2,64:2):2,63:3):21,((65:6,(66:3,67:2):1):27,74:31):10):15,(((68:1,69:1):1,70:1):12,((71:1,72:0):2,73:0):22):16):28,(77:62,82:60):20):11,75:39):18):11,((43:1,44:1,45:5):33,((((46:0,47:2,48:13):10,49:12):36,53:56):9,(54:0,55:0):45):15):13):12,76:51):15,60:68):14,57:38):14,58:62):14,81:62):15,((78:0,79:0):43,80:48):21):42,90:54):39,(87:0,88:1):9):6,(86:1,89:31):1);
tree PAUP_300 = [&U] (1:6,((((((((((((((((((((2:31,16:13):5,(22:19,23:11):17):16,(17:4,18:8):12):51,((29:1,31:17):2,30:3):37):20,(6:20,7:15):25):8,(24:36,((25:6,26:11):21,27:21):16):8):7,(((((3:17,9:14):15,8:34):5,((19:6,20:11):3,21:16):8):14,(4:14,10:19):24):20,52:57):10):14,(50:1,51:3):40):12,((36:47,((37:14,(((38:0,41:1):3,39:14):5,40:13):8):16,42:28):28):11,((83:34,84:48):17,(85:35,91:49):13):30):14):14,((((5:24,((11:21,14:13):7,(12:15,(13:5,15:35):12):12):13):13,((28:7,(32:9,33:14):5):20,(34:14,35:14):14):14):41,56:50):22,59:56):24):10,((((((61:3,62:2,64:2):2,63:3):21,((65:6,(66:3,67:2):1):27,74:31):10):15,(((68:1,69:1):1,70:1):12,((71:1,72:0):2,73:0):22):16):28,(77:62,82:60):20):11,75:39):18):11,((43:1,44:1,45:5):33,(((((46:0,48:13):1,47:1):10,49:13):35,53:56):9,(54:0,55:0):45):15):13):12,76:51):15,60:68):14,57:38):14,58:62):14,81:62):15,((78:0,79:0):43,80:48):21):42,90:54):40,(87:0,88:1):8):6,86:1,89:31);
tree PAUP_301 = [&U] (1:6,(((((((((((((((((((2:32,16:13):5,(22:18,23:11):17):16,(17:4,18:8):12):51,((29:1,31:17):2,30:3):38):19,(6:20,7:15):25):8,(24:36,((25:6,26:11):21,27:21):16):8):7,(((((3:17,9:14):15,8:34):5,((19:6,20:11):3,21:16):8):14,(4:14,10:19):24):20,52:57):10):14,(50:1,51:3):40):12,((36:47,((37:14,(((38:0,41:1):3,39:14):5,40:13):8):16,42:28):28):11,((83:34,84:48):17,(85:35,91:49):13):30):14):11,((((5:26,(11:19,((12:16,(13:5,15:36):11):14,14:13):10):9):12,((28:7,(32:9,33:14):5):16,(34:13,35:15):17):13):44,56:51):20,59:53):27):10,((((((61:3,62:2,64:2):2,63:3):21,((65:6,(66:3,67:2):1):27,74:31):10):16,(((68:1,69:1):1,70:1):12,((71:1,72:0):2,73:0):21):16):28,(77:63,82:60):20):10,75:40):19):11,((43:1,44:1,45:5):33,(((((46:0,48:13):1,47:1):10,49:13):35,53:56):8,(54:0,55:0):46):16):12):12,76:52):15,60:66):13,(57:38,58:62):16):12,81:62):17,((78:0,79:0):42,80:48):22):41,90:56):39,(87:0,88:1):8):6,86:1,89:31);
tree PAUP_302 = [&U] (1:6,((((((((((((((((((((2:32,16:13):5,(22:18,23:11):17):16,(17:4,18:8):12):51,((29:1,31:17):2,30:3):38):19,(6:20,7:15):25):8,(24:36,((25:6,26:11):21,27:21):16):8):7,(((((3:17,9:14):15,8:34):5,((19:6,20:11):3,21:16):8):14,(4:14,10:19):24):20,52:57):10):14,(50:1,51:3):40):12,((36:47,((37:14,(((38:0,41:1):3,39:14):5,40:13):8):16,42:28):28):11,((83:34,84:48):17,(85:35,91:49):13):30):14):13,((((5:26,(11:19,((12:16,(13:5,15:36):11):14,14:13):10):9):12,((28:7,(32:9,33:14):5):16,(34:13,35:15):17):13):44,56:51):20,59:53):26):12,(((((((61:3,62:2,64:2):2,63:3):22,((65:6,(66:3,67:2):1):28,74:30):10):16,((68:1,69:1):1,70:1):13):10,((71:1,72:0):2,73:0):23):31,(77:62,82:63):16):11,75:40):17):10,((43:1,44:1,45:5):33,(((((46:0,48:13):1,47:1):10,49:13):35,53:56):9,(54:0,55:0):45):15):13):12,76:51):15,60:68):14,57:38):15,58:61):14,81:61):16,((78:0,79:0):43,80:48):21):42,90:54):40,(87:0,88:1):8):6,86:1,89:31);
tree PAUP_303 = [&U] (1:6,((((((((((((((((((((2:33,16:13):5,(22:19,23:10):17):15,(17:4,18:8):12):51,((29:1,31:17):2,30:3):38):18,(6:20,7:15):26):8,(24:36,((25:6,26:11):21,27:21):16):9):6,(((((3:17,9:14):15,8:34):6,((19:6,20:11):3,21:16):7):14,(4:14,10:19):25):21,52:55):10):14,(50:1,51:3):40):13,((36:46,((83:34,84:48):16,(85:36,91:50):12):25):15,((37:13,(((38:0,41:1):3,39:14):5,40:13):9):17,42:27):30):14):13,((((5:26,(11:19,((12:16,(13:5,15:36):11):14,14:13):10):9):12,((28:7,(32:9,33:14):5):16,(34:13,35:15):17):13):43,56:52):22,59:51):27):11,((((((61:3,62:2,64:2):2,63:3):21,((65:6,(66:3,67:2):1):27,74:31):10):16,(((68:1,69:1):1,70:1):12,((71:1,72:0):2,73:0):21):16):28,(77:64,82:59):19):11,75:39):17):10,((43:1,44:1,45:5):33,(((((46:0,48:13):1,47:1):10,49:13):35,53:56):9,(54:0,55:0):45):15):14):11,76:51):15,60:68):14,57:38):15,58:61):14,81:61):16,((78:0,79:0):43,80:48):21):42,90:54):40,(87:0,88:1):8):6,86:1,89:31);
tree PAUP_304 = [&U] (1:6,((((((((((((((((((((2:32,16:13):5,(22:18,23:11):17):16,(17:4,18:8):12):51,((29:1,31:17):2,30:3):38):19,(6:20,7:15):25):8,(24:36,((25:6,26:11):21,27:21):16):8):7,(((((3:17,9:14):15,8:34):5,((19:6,20:11):3,21:16):8):14,(4:14,10:19):24):20,52:57):10):14,(50:1,51:3):40):12,((36:47,((37:14,(((38:0,41:1):3,39:14):5,40:13):8):16,42:28):28):11,((83:34,84:48):17,(85:35,91:49):13):30):14):13,((((5:26,(11:19,((12:16,(13:5,15:36):11):14,14:13):10):9):12,((28:7,(32:9,33:14):5):16,(34:13,35:15):17):13):44,56:51):20,59:53):26):11,((((((61:3,62:2,64:2):2,63:3):21,((65:6,(66:3,67:2):1):27,74:31):10):16,(((68:1,69:1):1,70:1):12,((71:1,72:0):2,73:0):21):16):28,(77:63,82:60):20):10,75:39):18):11,((43:1,44:1,45:5):33,((((46:0,47:2,48:13):10,49:12):36,53:56):9,(54:0,55:0):45):15):13):12,76:51):15,60:68):14,57:38):15,58:61):14,81:61):16,((78:0,79:0):43,80:48):21):42,90:54):40,(87:0,88:1):8):6,86:1,89:31);
tree PAUP_305 = [&U] (1:6,((((((((((((((((((((2:32,16:13):5,(22:18,23:11):17):16,(17:4,18:8):12):51,((29:1,31:17):2,30:3):38):19,(6:20,7:15):25):8,(24:36,((25:6,26:11):21,27:21):16):8):7,(((((3:17,9:14):15,8:34):5,((19:6,20:11):3,21:16):8):14,(4:14,10:19):24):20,52:57):10):14,(50:1,51:3):40):12,((36:47,((37:14,(((38:0,41:1):3,39:14):5,40:13):8):16,42:28):28):11,((83:34,84:48):17,(85:35,91:49):13):30):14):13,((((5:26,(11:19,((12:16,(13:5,15:36):11):14,14:13):10):9):12,((28:7,(32:9,33:14):5):16,(34:13,35:15):17):13):44,56:51):20,59:53):26):11,((((((61:3,62:2,64:2):2,63:3):21,((65:6,(66:3,67:2):1):27,74:31):10):16,(((68:1,69:1):1,70:1):12,((71:1,72:0):2,73:0):21):16):28,(77:63,82:60):20):10,75:39):18):11,((43:1,44:1,45:5):33,(((((46:0,47:2):1,48:13):9,49:12):36,53:56):9,(54:0,55:0):45):15):13):12,76:51):15,60:68):14,57:38):15,58:61):14,81:61):16,((78:0,79:0):43,80:48):21):42,90:54):40,(87:0,88:1):8):6,86:1,89:31);
tree PAUP_306 = [&U] (1:5,((((((((((((((((((((2:31,16:13):5,(22:19,23:11):17):16,(17:4,18:8):12):51,((29:1,31:17):2,30:3):37):20,(6:20,7:15):25):8,(24:36,((25:6,26:11):21,27:21):16):8):7,(((((3:17,9:14):15,8:34):5,((19:6,20:11):3,21:16):8):14,(4:14,10:19):24):20,52:57):10):14,(50:1,51:3):40):12,((36:47,((37:14,(((38:0,41:1):3,39:14):5,40:13):8):16,42:28):28):11,((83:34,84:48):17,(85:35,91:49):13):30):14):14,((((5:24,((11:21,14:13):7,(12:15,(13:5,15:35):12):12):13):13,((28:7,(32:9,33:14):5):20,(34:14,35:14):14):14):41,56:50):22,59:56):24):10,(((((((61:3,64:2):0,62:2):2,63:3):21,((65:6,(66:3,67:2):1):27,74:31):10):15,(((68:1,69:1):1,70:1):12,((71:1,72:0):2,73:0):22):16):28,(77:62,82:60):20):11,75:39):18):11,((43:1,44:1,45:5):33,((((46:0,47:2,48:13):10,49:12):36,53:56):9,(54:0,55:0):45):15):13):12,76:51):15,60:68):14,57:38):14,58:62):14,81:62):15,((78:0,79:0):43,80:48):21):42,90:54):39,(87:0,88:1):9):6,(86:1,89:31):1);
tree PAUP_307 = [&U] (1:6,((((((((((((((((((((2:31,16:13):5,(22:19,23:11):17):16,(17:4,18:8):12):51,((29:1,31:17):2,30:3):37):20,(6:20,7:15):25):8,(24:36,((25:6,26:11):21,27:21):16):8):7,(((((3:17,9:14):15,8:34):5,((19:6,20:11):3,21:16):8):14,(4:14,10:19):24):20,52:57):10):14,(50:1,51:3):40):12,((36:47,((37:14,(((38:0,41:1):3,39:14):5,40:13):8):16,42:28):28):11,((83:34,84:48):17,(85:35,91:49):13):30):14):14,((((5:24,((11:21,14:13):7,(12:15,(13:5,15:35):12):12):13):13,((28:7,(32:9,33:14):5):20,(34:14,35:14):14):14):41,56:50):22,59:56):24):10,(((((((61:3,64:2):0,62:2):2,63:3):21,((65:6,(66:3,67:2):1):27,74:31):10):15,(((68:1,69:1):1,70:1):12,((71:1,72:0):2,73:0):22):16):28,(77:62,82:60):20):11,75:39):18):11,((43:1,44:1,45:5):33,(((((46:0,48:13):1,47:1):10,49:13):35,53:56):9,(54:0,55:0):45):15):13):12,76:51):15,60:68):14,57:38):14,58:62):14,81:62):15,((78:0,79:0):43,80:48):21):42,90:54):40,(87:0,88:1):8):6,86:1,89:31);
tree PAUP_308 = [&U] (1:5,(((((((((((((((((((2:32,16:13):5,(22:20,23:10):17):15,(17:4,18:8):12):51,((29:1,31:17):2,30:3):37):19,(6:20,7:15):26):8,(24:36,((25:6,26:11):21,27:21):16):9):6,(((((3:17,9:14):15,8:34):6,((19:6,20:11):3,21:16):7):14,(4:14,10:19):25):21,52:55):10):14,(50:1,51:3):40):13,((36:46,((83:34,84:48):16,(85:36,91:50):12):25):15,((37:13,(((38:0,41:1):3,39:14):5,40:13):9):17,42:27):30):14):12,((((5:24,((11:21,14:13):7,(12:15,(13:5,15:35):12):12):13):13,((28:7,(32:9,33:14):5):20,(34:14,35:14):14):14):40,56:51):24,59:54):26):9,(((((((61:3,64:2):0,62:2):2,63:3):21,((65:6,(66:3,67:2):1):27,74:31):10):14,(((68:1,69:1):1,70:1):11,((71:1,72:0):2,73:0):23):15):31,75:37):8,(77:60,82:62):22):21):10,((43:1,44:1,45:5):33,(((((46:0,48:13):1,47:1):10,49:13):35,53:56):8,(54:0,55:0):46):16):13):11,76:52):15,60:66):13,(57:38,58:62):16):12,81:62):17,((78:0,79:0):42,80:48):22):41,90:56):38,(87:0,88:1):9):6,(86:1,89:31):1);
tree PAUP_309 = [&U] (1:5,(((((((((((((((((((2:33,16:13):5,(22:19,23:10):17):15,(17:4,18:8):12):51,((29:1,31:17):2,30:3):38):18,(6:20,7:15):26):8,(24:36,((25:6,26:11):21,27:21):16):9):6,(((((3:17,9:14):15,8:34):6,((19:6,20:11):3,21:16):7):14,(4:14,10:19):25):21,52:55):10):14,(50:1,51:3):40):13,((36:46,((83:34,84:48):16,(85:36,91:50):12):25):15,((37:13,(((38:0,41:1):3,39:14):5,40:13):9):17,42:27):30):14):11,((((5:26,(11:19,((12:16,(13:5,15:36):11):14,14:13):10):9):12,((28:7,(32:9,33:14):5):16,(34:13,35:15):17):13):43,56:52):22,59:51):28):10,(((((((61:3,64:2):0,62:2):2,63:3):21,((65:6,(66:3,67:2):1):27,74:31):10):15,(((68:1,69:1):1,70:1):11,((71:1,72:0):2,73:0):22):15):31,75:37):8,(77:61,82:62):22):20):10,((43:1,44:1,45:5):33,((((46:0,47:2,48:13):10,49:12):36,53:56):8,(54:0,55:0):46):16):13):11,76:52):15,60:66):13,(57:38,58:62):16):12,81:62):17,((78:0,79:0):42,80:48):22):41,90:56):38,(87:0,88:1):9):6,(86:1,89:31):1);
tree PAUP_310 = [&U] (1:5,(((((((((((((((((((2:33,16:13):5,(22:19,23:10):17):15,(17:4,18:8):12):51,((29:1,31:17):2,30:3):38):18,(6:20,7:15):26):8,(24:36,((25:6,26:11):21,27:21):16):9):6,(((((3:17,9:14):15,8:34):6,((19:6,20:11):3,21:16):7):14,(4:14,10:19):25):21,52:55):10):14,(50:1,51:3):40):13,((36:46,((83:34,84:48):16,(85:36,91:50):12):25):15,((37:13,(((38:0,41:1):3,39:14):5,40:13):9):17,42:27):30):14):11,((((5:26,(11:19,((12:16,(13:5,15:36):11):14,14:13):10):9):12,((28:7,(32:9,33:14):5):16,(34:13,35:15):17):13):43,56:52):22,59:51):28):10,(((((((61:3,64:2):0,62:2):2,63:3):21,((65:6,(66:3,67:2):1):27,74:31):10):15,(((68:1,69:1):1,70:1):11,((71:1,72:0):2,73:0):22):15):31,75:37):8,(77:61,82:62):22):20):10,((43:1,44:1,45:5):33,(((((46:0,47:2):1,48:13):9,49:12):36,53:56):8,(54:0,55:0):46):16):13):11,76:52):15,60:66):13,(57:38,58:62):16):12,81:62):17,((78:0,79:0):42,80:48):22):41,90:56):38,(87:0,88:1):9):6,(86:1,89:31):1);
tree PAUP_311 = [&U] (1:6,(((((((((((((((((((2:33,16:13):5,(22:19,23:10):17):15,(17:4,18:8):12):51,((29:1,31:17):2,30:3):38):18,(6:20,7:15):26):8,(24:36,((25:6,26:11):21,27:21):16):9):6,(((((3:17,9:14):15,8:34):6,((19:6,20:11):3,21:16):7):14,(4:14,10:19):25):21,52:55):10):14,(50:1,51:3):40):13,((36:46,((83:34,84:48):16,(85:36,91:50):12):25):15,((37:13,(((38:0,41:1):3,39:14):5,40:13):9):17,42:27):30):14):11,((((5:26,(11:19,((12:16,(13:5,15:36):11):14,14:13):10):9):12,((28:7,(32:9,33:14):5):16,(34:13,35:15):17):13):43,56:52):22,59:51):28):10,(((((((61:3,64:2):0,62:2):2,63:3):21,((65:6,(66:3,67:2):1):27,74:31):10):15,(((68:1,69:1):1,70:1):11,((71:1,72:0):2,73:0):22):15):31,75:37):8,(77:61,82:62):22):20):10,((43:1,44:1,45:5):33,(((((46:0,48:13):1,47:1):10,49:13):35,53:56):8,(54:0,55:0):46):16):13):11,76:52):15,60:66):13,(57:38,58:62):16):12,81:62):17,((78:0,79:0):42,80:48):22):41,90:56):39,(87:0,88:1):8):6,86:1,89:31);
tree PAUP_312 = [&U] (1:5,(((((((((((((((((((2:33,16:13):5,(22:19,23:10):17):15,(17:4,18:8):12):51,((29:1,31:17):2,30:3):38):18,(6:20,7:15):26):8,(24:36,((25:6,26:11):21,27:21):16):9):6,(((((3:17,9:14):15,8:34):6,((19:6,20:11):3,21:16):7):14,(4:14,10:19):25):21,52:55):10):14,(50:1,51:3):40):13,((36:46,((83:34,84:48):16,(85:36,91:50):12):25):15,((37:13,(((38:0,41:1):3,39:14):5,40:13):9):17,42:27):30):14):11,((((5:26,(11:19,((12:16,(13:5,15:36):11):14,14:13):10):9):12,((28:7,(32:9,33:14):5):16,(34:13,35:15):17):13):43,56:52):22,59:51):28):10,((((((61:3,62:2,64:2):2,63:3):21,((65:6,(66:3,67:2):1):27,74:31):10):15,(((68:1,69:1):1,70:1):11,((71:1,72:0):2,73:0):22):15):31,75:37):8,(77:61,82:62):22):20):10,((43:1,44:1,45:5):33,((((46:0,47:2,48:13):10,49:12):36,53:56):8,(54:0,55:0):46):16):13):11,76:52):15,60:66):13,(57:38,58:62):16):12,81:62):17,((78:0,79:0):42,80:48):22):41,90:56):38,(87:0,88:1):9):6,(86:1,89:31):1);
tree PAUP_313 = [&U] (1:5,(((((((((((((((((((2:31,16:13):5,(22:19,23:11):17):16,(17:4,18:8):12):51,((29:1,31:17):2,30:3):37):20,(6:20,7:15):25):8,(24:36,((25:6,26:11):21,27:21):16):8):7,(((((3:17,9:14):15,8:34):5,((19:6,20:11):3,21:16):8):14,(4:14,10:19):24):20,52:57):10):14,(50:1,51:3):40):12,((36:47,((37:14,(((38:0,41:1):3,39:14):5,40:13):8):16,42:28):28):11,((83:34,84:48):17,(85:35,91:49):13):30):14):12,((((5:24,((11:21,14:13):7,(12:15,(13:5,15:35):12):12):13):13,((28:7,(32:9,33:14):5):20,(34:14,35:14):14):14):41,56:50):22,59:56):25):9,((((((61:3,62:2,64:2):2,63:3):21,((65:6,(66:3,67:2):1):27,74:31):10):14,(((68:1,69:1):1,70:1):11,((71:1,72:0):2,73:0):23):15):30,75:37):9,(77:59,82:63):23):21):11,((43:1,44:1,45:5):33,((((46:0,47:2,48:13):10,49:12):36,53:56):8,(54:0,55:0):46):16):12):12,76:52):15,60:66):13,(57:38,58:62):16):12,81:62):17,((78:0,79:0):42,80:48):22):41,90:56):38,(87:0,88:1):9):6,(86:1,89:31):1);
tree PAUP_314 = [&U] (1:6,(((((((((((((((((((2:32,16:13):5,(22:18,23:11):17):16,(17:4,18:8):12):51,((29:1,31:17):2,30:3):38):19,(6:20,7:15):25):8,(24:36,((25:6,26:11):21,27:21):16):8):7,(((((3:17,9:14):15,8:34):5,((19:6,20:11):3,21:16):8):14,(4:14,10:19):24):20,52:57):10):14,(50:1,51:3):40):12,((36:47,((37:14,(((38:0,41:1):3,39:14):5,40:13):8):16,42:28):28):11,((83:34,84:48):17,(85:35,91:49):13):30):14):11,((((5:26,(11:19,((12:16,(13:5,15:36):11):14,14:13):10):9):12,((28:7,(32:9,33:14):5):16,(34:13,35:15):17):13):44,56:51):20,59:53):27):10,((((((61:3,62:2,64:2):2,63:3):21,((65:6,(66:3,67:2):1):27,74:31):10):15,(((68:1,69:1):1,70:1):11,((71:1,72:0):2,73:0):22):15):30,75:37):9,(77:60,82:63):23):20):11,((43:1,44:1,45:5):33,((((46:0,47:2,48:13):10,49:12):36,53:56):8,(54:0,55:0):46):16):12):12,76:52):15,60:66):13,(57:38,58:62):16):12,81:62):17,((78:0,79:0):42,80:48):22):41,90:56):39,(87:0,88:1):8):6,86:1,89:31);
tree PAUP_315 = [&U] (1:5,(((((((((((((((((((2:31,16:13):5,(22:19,23:11):17):16,(17:4,18:8):12):51,((29:1,31:17):2,30:3):37):20,(6:20,7:15):25):8,(24:36,((25:6,26:11):21,27:21):16):8):7,(((((3:17,9:14):15,8:34):5,((19:6,20:11):3,21:16):8):14,(4:14,10:19):24):20,52:57):10):14,(50:1,51:3):40):12,((36:47,((37:14,(((38:0,41:1):3,39:14):5,40:13):8):16,42:28):28):11,((83:34,84:48):17,(85:35,91:49):13):30):14):12,((((5:24,((11:21,14:13):7,(12:15,(13:5,15:35):12):12):13):13,((28:7,(32:9,33:14):5):20,(34:14,35:14):14):14):41,56:50):22,59:56):25):9,(((((((61:3,64:2):0,62:2):2,63:3):21,((65:6,(66:3,67:2):1):27,74:31):10):14,(((68:1,69:1):1,70:1):11,((71:1,72:0):2,73:0):23):15):30,75:37):9,(77:59,82:63):23):21):11,((43:1,44:1,45:5):33,(((((46:0,47:2):2,48:12):9,49:11):37,53:56):8,(54:0,55:0):46):16):12):12,76:52):15,60:66):13,(57:38,58:62):16):12,81:62):17,((78:0,79:0):42,80:48):22):41,90:56):38,(87:0,88:1):9):6,(86:1,89:31):1);
tree PAUP_316 = [&U] (1:6,(((((((((((((((((((2:32,16:13):5,(22:18,23:11):17):16,(17:4,18:8):12):51,((29:1,31:17):2,30:3):38):19,(6:20,7:15):25):8,(24:36,((25:6,26:11):21,27:21):16):8):7,(((((3:17,9:14):15,8:34):5,((19:6,20:11):3,21:16):8):14,(4:14,10:19):24):20,52:57):10):14,(50:1,51:3):40):12,((36:47,((37:14,(((38:0,41:1):3,39:14):5,40:13):8):16,42:28):28):11,((83:34,84:48):17,(85:35,91:49):13):30):14):11,((((5:26,(11:19,((12:16,(13:5,15:36):11):14,14:13):10):9):12,((28:7,(32:9,33:14):5):16,(34:13,35:15):17):13):44,56:51):20,59:53):27):10,(((((((61:3,64:2):0,62:2):2,63:3):21,((65:6,(66:3,67:2):1):27,74:31):10):15,(((68:1,69:1):1,70:1):11,((71:1,72:0):2,73:0):22):15):30,75:37):9,(77:60,82:63):23):20):11,((43:1,44:1,45:5):33,(((((46:0,47:2):1,48:13):9,49:12):36,53:56):8,(54:0,55:0):46):16):12):12,76:52):15,60:66):13,(57:38,58:62):16):12,81:62):17,((78:0,79:0):42,80:48):22):41,90:56):39,(87:0,88:1):8):6,86:1,89:31);
tree PAUP_317 = [&U] (1:5,(((((((((((((((((((2:31,16:13):5,(22:19,23:11):17):16,(17:4,18:8):12):51,((29:1,31:17):2,30:3):37):20,(6:20,7:15):25):8,(24:36,((25:6,26:11):21,27:21):16):8):7,(((((3:17,9:14):15,8:34):5,((19:6,20:11):3,21:16):8):14,(4:14,10:19):24):20,52:57):10):14,(50:1,51:3):40):12,((36:47,((37:14,(((38:0,41:1):3,39:14):5,40:13):8):16,42:28):28):11,((83:34,84:48):17,(85:35,91:49):13):30):14):12,((((5:24,((11:21,14:13):7,(12:15,(13:5,15:35):12):12):13):13,((28:7,(32:9,33:14):5):20,(34:14,35:14):14):14):41,56:50):22,59:56):25):9,(((((((61:3,64:2):0,62:2):2,63:3):21,((65:6,(66:3,67:2):1):27,74:31):10):14,(((68:1,69:1):1,70:1):11,((71:1,72:0):2,73:0):23):15):30,75:37):9,(77:59,82:63):23):21):11,((43:1,44:1,45:5):33,((((46:0,47:2,48:13):10,49:12):36,53:56):8,(54:0,55:0):46):16):12):12,76:52):15,60:66):13,(57:38,58:62):16):12,81:62):17,((78:0,79:0):42,80:48):22):41,90:56):38,(87:0,88:1):9):6,(86:1,89:31):1);
tree PAUP_318 = [&U] (1:6,(((((((((((((((((((2:31,16:13):5,(22:19,23:11):17):16,(17:4,18:8):12):51,((29:1,31:17):2,30:3):37):20,(6:20,7:15):25):8,(24:36,((25:6,26:11):21,27:21):16):8):7,(((((3:17,9:14):15,8:34):5,((19:6,20:11):3,21:16):8):14,(4:14,10:19):24):20,52:57):10):14,(50:1,51:3):40):12,((36:47,((37:14,(((38:0,41:1):3,39:14):5,40:13):8):16,42:28):28):11,((83:34,84:48):17,(85:35,91:49):13):30):14):12,((((5:24,((11:21,14:13):7,(12:15,(13:5,15:35):12):12):13):13,((28:7,(32:9,33:14):5):20,(34:14,35:14):14):14):41,56:50):22,59:56):25):9,(((((((61:3,64:2):0,62:2):2,63:3):21,((65:6,(66:3,67:2):1):27,74:31):10):14,(((68:1,69:1):1,70:1):11,((71:1,72:0):2,73:0):23):15):30,75:37):9,(77:59,82:63):23):21):11,((43:1,44:1,45:5):33,(((((46:0,48:13):1,47:1):10,49:13):35,53:56):8,(54:0,55:0):46):16):12):12,76:52):15,60:66):13,(57:38,58:62):16):12,81:62):17,((78:0,79:0):42,80:48):22):41,90:56):39,(87:0,88:1):8):6,86:1,89:31);
tree PAUP_319 = [&U] (1:6,(((((((((((((((((((2:32,16:13):5,(22:18,23:11):17):16,(17:4,18:8):12):51,((29:1,31:17):2,30:3):38):19,(6:20,7:15):25):8,(24:36,((25:6,26:11):21,27:21):16):8):7,(((((3:17,9:14):15,8:34):5,((19:6,20:11):3,21:16):8):14,(4:14,10:19):24):20,52:57):10):14,(50:1,51:3):40):12,((36:47,((37:14,(((38:0,41:1):3,39:14):5,40:13):8):16,42:28):28):11,((83:34,84:48):17,(85:35,91:49):13):30):14):11,((((5:26,(11:19,((12:16,(13:5,15:36):11):14,14:13):10):9):12,((28:7,(32:9,33:14):5):16,(34:13,35:15):17):13):44,56:51):20,59:53):27):10,(((((((61:3,64:2):0,62:2):2,63:3):21,((65:6,(66:3,67:2):1):27,74:31):10):15,(((68:1,69:1):1,70:1):11,((71:1,72:0):2,73:0):22):15):30,75:37):9,(77:60,82:63):23):20):11,((43:1,44:1,45:5):33,((((46:0,47:2,48:13):10,49:12):36,53:56):8,(54:0,55:0):46):16):12):12,76:52):15,60:66):13,(57:38,58:62):16):12,81:62):17,((78:0,79:0):42,80:48):22):41,90:56):39,(87:0,88:1):8):6,86:1,89:31);
tree PAUP_320 = [&U] (1:5,(((((((((((((((((((2:32,16:13):5,(22:20,23:10):17):15,(17:4,18:8):12):51,((29:1,31:17):2,30:3):37):19,(6:20,7:15):26):8,(24:36,((25:6,26:11):21,27:21):16):9):6,(((((3:17,9:14):15,8:34):6,((19:6,20:11):3,21:16):7):14,(4:14,10:19):25):21,52:55):10):14,(50:1,51:3):40):13,((36:46,((83:34,84:48):16,(85:36,91:50):12):25):15,((37:13,(((38:0,41:1):3,39:14):5,40:13):9):17,42:27):30):14):12,((((5:24,((11:21,14:13):7,(12:15,(13:5,15:35):12):12):13):13,((28:7,(32:9,33:14):5):20,(34:14,35:14):14):14):40,56:51):24,59:54):26):9,(((((((61:3,62:2):0,64:2):2,63:3):21,((65:6,(66:3,67:2):1):27,74:31):10):14,(((68:1,69:1):1,70:1):11,((71:1,72:0):2,73:0):23):15):31,75:37):8,(77:60,82:62):22):21):10,((43:1,44:1,45:5):33,((((46:0,47:2,48:13):10,49:12):36,53:56):8,(54:0,55:0):46):16):13):11,76:52):15,60:66):13,(57:38,58:62):16):12,81:62):17,((78:0,79:0):42,80:48):22):41,90:56):38,(87:0,88:1):9):6,(86:1,89:31):1);
tree PAUP_321 = [&U] (1:5,(((((((((((((((((((2:32,16:13):5,(22:20,23:10):17):15,(17:4,18:8):12):51,((29:1,31:17):2,30:3):37):19,(6:20,7:15):26):8,(24:36,((25:6,26:11):21,27:21):16):9):6,(((((3:17,9:14):15,8:34):6,((19:6,20:11):3,21:16):7):14,(4:14,10:19):25):21,52:55):10):14,(50:1,51:3):40):13,((36:46,((83:34,84:48):16,(85:36,91:50):12):25):15,((37:13,(((38:0,41:1):3,39:14):5,40:13):9):17,42:27):30):14):12,((((5:24,((11:21,14:13):7,(12:15,(13:5,15:35):12):12):13):13,((28:7,(32:9,33:14):5):20,(34:14,35:14):14):14):40,56:51):24,59:54):26):9,(((((((61:3,62:2):0,64:2):2,63:3):21,((65:6,(66:3,67:2):1):27,74:31):10):14,(((68:1,69:1):1,70:1):11,((71:1,72:0):2,73:0):23):15):31,75:37):8,(77:60,82:62):22):21):10,((43:1,44:1,45:5):33,(((((46:0,47:2):2,48:12):9,49:11):37,53:56):8,(54:0,55:0):46):16):13):11,76:52):15,60:66):13,(57:38,58:62):16):12,81:62):17,((78:0,79:0):42,80:48):22):41,90:56):38,(87:0,88:1):9):6,(86:1,89:31):1);
tree PAUP_322 = [&U] (1:5,(((((((((((((((((((2:32,16:13):5,(22:20,23:10):17):15,(17:4,18:8):12):51,((29:1,31:17):2,30:3):37):19,(6:20,7:15):26):8,(24:36,((25:6,26:11):21,27:21):16):9):6,(((((3:17,9:14):15,8:34):6,((19:6,20:11):3,21:16):7):14,(4:14,10:19):25):21,52:55):10):14,(50:1,51:3):40):13,((36:46,((83:34,84:48):16,(85:36,91:50):12):25):15,((37:13,(((38:0,41:1):3,39:14):5,40:13):9):17,42:27):30):14):12,((((5:24,((11:21,14:13):7,(12:15,(13:5,15:35):12):12):13):13,((28:7,(32:9,33:14):5):20,(34:14,35:14):14):14):40,56:51):24,59:54):26):9,((((((61:3,62:2,64:2):2,63:3):21,((65:6,(66:3,67:2):1):27,74:31):10):14,(((68:1,69:1):1,70:1):11,((71:1,72:0):2,73:0):23):15):31,75:37):8,(77:60,82:62):22):21):10,((43:1,44:1,45:5):33,(((((46:0,48:13):1,47:1):10,49:13):35,53:56):8,(54:0,55:0):46):16):13):11,76:52):15,60:66):13,(57:38,58:62):16):12,81:62):17,((78:0,79:0):42,80:48):22):41,90:56):38,(87:0,88:1):9):6,(86:1,89:31):1);
tree PAUP_323 = [&U] (1:6,(((((((((((((((((((2:32,16:13):5,(22:20,23:10):17):15,(17:4,18:8):12):51,((29:1,31:17):2,30:3):37):19,(6:20,7:15):26):8,(24:36,((25:6,26:11):21,27:21):16):9):6,(((((3:17,9:14):15,8:34):6,((19:6,20:11):3,21:16):7):14,(4:14,10:19):25):21,52:55):10):14,(50:1,51:3):40):13,((36:46,((83:34,84:48):16,(85:36,91:50):12):25):15,((37:13,(((38:0,41:1):3,39:14):5,40:13):9):17,42:27):30):14):12,((((5:24,((11:21,14:13):7,(12:15,(13:5,15:35):12):12):13):13,((28:7,(32:9,33:14):5):20,(34:14,35:14):14):14):40,56:51):24,59:54):26):9,(((((((61:3,62:2):0,64:2):2,63:3):21,((65:6,(66:3,67:2):1):27,74:31):10):14,(((68:1,69:1):1,70:1):11,((71:1,72:0):2,73:0):23):15):31,75:37):8,(77:60,82:62):22):21):10,((43:1,44:1,45:5):33,(((((46:0,48:13):1,47:1):10,49:13):35,53:56):8,(54:0,55:0):46):16):13):11,76:52):15,60:66):13,(57:38,58:62):16):12,81:62):17,((78:0,79:0):42,80:48):22):41,90:56):39,(87:0,88:1):8):6,86:1,89:31);
tree PAUP_324 = [&U] (1:5,(((((((((((((((((((2:33,16:13):5,(22:19,23:10):17):15,(17:4,18:8):12):51,((29:1,31:17):2,30:3):38):18,(6:20,7:15):26):8,(24:36,((25:6,26:11):21,27:21):16):9):6,(((((3:17,9:14):15,8:34):6,((19:6,20:11):3,21:16):7):14,(4:14,10:19):25):21,52:55):10):14,(50:1,51:3):40):13,((36:46,((83:34,84:48):16,(85:36,91:50):12):25):15,((37:13,(((38:0,41:1):3,39:14):5,40:13):9):17,42:27):30):14):11,((((5:26,(11:19,((12:16,(13:5,15:36):11):14,14:13):10):9):12,((28:7,(32:9,33:14):5):16,(34:13,35:15):17):13):43,56:52):22,59:51):28):10,((((((61:3,62:2,64:2):2,63:3):21,((65:6,(66:3,67:2):1):27,74:31):10):15,(((68:1,69:1):1,70:1):11,((71:1,72:0):2,73:0):22):15):31,75:37):8,(77:61,82:62):22):20):10,((43:1,44:1,45:5):33,(((((46:0,47:2):1,48:13):9,49:12):36,53:56):8,(54:0,55:0):46):16):13):11,76:52):15,60:66):13,(57:38,58:62):16):12,81:62):17,((78:0,79:0):42,80:48):22):41,90:56):38,(87:0,88:1):9):6,(86:1,89:31):1);
tree PAUP_325 = [&U] (1:6,(((((((((((((((((((2:33,16:13):5,(22:19,23:10):17):15,(17:4,18:8):12):51,((29:1,31:17):2,30:3):38):18,(6:20,7:15):26):8,(24:36,((25:6,26:11):21,27:21):16):9):6,(((((3:17,9:14):15,8:34):6,((19:6,20:11):3,21:16):7):14,(4:14,10:19):25):21,52:55):10):14,(50:1,51:3):40):13,((36:46,((83:34,84:48):16,(85:36,91:50):12):25):15,((37:13,(((38:0,41:1):3,39:14):5,40:13):9):17,42:27):30):14):11,((((5:26,(11:19,((12:16,(13:5,15:36):11):14,14:13):10):9):12,((28:7,(32:9,33:14):5):16,(34:13,35:15):17):13):43,56:52):22,59:51):28):10,(((((((61:3,62:2):0,64:2):2,63:3):21,((65:6,(66:3,67:2):1):27,74:31):10):15,(((68:1,69:1):1,70:1):11,((71:1,72:0):2,73:0):22):15):31,75:37):8,(77:61,82:62):22):20):10,((43:1,44:1,45:5):33,(((((46:0,47:2):1,48:13):9,49:12):36,53:56):8,(54:0,55:0):46):16):13):11,76:52):15,60:66):13,(57:38,58:62):16):12,81:62):17,((78:0,79:0):42,80:48):22):41,90:56):39,(87:0,88:1):8):6,86:1,89:31);
tree PAUP_326 = [&U] (1:5,(((((((((((((((((((2:31,16:13):5,(22:19,23:11):17):16,(17:4,18:8):12):51,((29:1,31:17):2,30:3):37):20,(6:20,7:15):25):8,(24:36,((25:6,26:11):21,27:21):16):8):7,(((((3:17,9:14):15,8:34):5,((19:6,20:11):3,21:16):8):14,(4:14,10:19):24):20,52:57):10):14,(50:1,51:3):40):12,((36:47,((37:14,(((38:0,41:1):3,39:14):5,40:13):8):16,42:28):28):11,((83:34,84:48):17,(85:35,91:49):13):30):14):12,((((5:24,((11:21,14:13):7,(12:15,(13:5,15:35):12):12):13):13,((28:7,(32:9,33:14):5):20,(34:14,35:14):14):14):41,56:50):22,59:56):25):9,((((((61:3,62:2,64:2):2,63:3):21,((65:6,(66:3,67:2):1):27,74:31):10):14,(((68:1,69:1):1,70:1):11,((71:1,72:0):2,73:0):23):15):30,75:37):9,(77:59,82:63):23):21):11,((43:1,44:1,45:5):33,(((((46:0,47:2):2,48:12):9,49:11):37,53:56):8,(54:0,55:0):46):16):12):12,76:52):15,60:66):13,(57:38,58:62):16):12,81:62):17,((78:0,79:0):42,80:48):22):41,90:56):38,(87:0,88:1):9):6,(86:1,89:31):1);
tree PAUP_327 = [&U] (1:6,(((((((((((((((((((2:31,16:13):5,(22:19,23:11):17):16,(17:4,18:8):12):51,((29:1,31:17):2,30:3):37):20,(6:20,7:15):25):8,(24:36,((25:6,26:11):21,27:21):16):8):7,(((((3:17,9:14):15,8:34):5,((19:6,20:11):3,21:16):8):14,(4:14,10:19):24):20,52:57):10):14,(50:1,51:3):40):12,((36:47,((37:14,(((38:0,41:1):3,39:14):5,40:13):8):16,42:28):28):11,((83:34,84:48):17,(85:35,91:49):13):30):14):12,((((5:24,((11:21,14:13):7,(12:15,(13:5,15:35):12):12):13):13,((28:7,(32:9,33:14):5):20,(34:14,35:14):14):14):41,56:50):22,59:56):25):9,(((((((61:3,62:2):0,64:2):2,63:3):21,((65:6,(66:3,67:2):1):27,74:31):10):14,(((68:1,69:1):1,70:1):11,((71:1,72:0):2,73:0):23):15):30,75:37):9,(77:59,82:63):23):21):11,((43:1,44:1,45:5):33,(((((46:0,47:2):2,48:12):9,49:11):37,53:56):8,(54:0,55:0):46):16):12):12,76:52):15,60:66):13,(57:38,58:62):16):12,81:62):17,((78:0,79:0):42,80:48):22):41,90:56):39,(87:0,88:1):8):6,86:1,89:31);
tree PAUP_328 = [&U] (1:6,((((((((((((((((((((2:32,16:13):5,(22:18,23:11):17):16,(17:4,18:8):12):51,((29:1,31:17):2,30:3):38):19,(6:20,7:15):25):8,(24:36,((25:6,26:11):21,27:21):16):8):7,(((((3:17,9:14):15,8:34):5,((19:6,20:11):3,21:16):8):14,(4:14,10:19):24):20,52:57):10):14,(50:1,51:3):40):12,((36:47,((37:14,(((38:0,41:1):3,39:14):5,40:13):8):16,42:28):28):11,((83:34,84:48):17,(85:35,91:49):13):30):14):13,((((5:26,(11:19,((12:16,(13:5,15:36):11):14,14:13):10):9):12,((28:7,(32:9,33:14):5):16,(34:13,35:15):17):13):44,56:51):20,59:53):26):11,(((((((61:3,62:2):0,64:2):2,63:3):21,((65:6,(66:3,67:2):1):27,74:31):10):15,(((68:1,69:1):1,70:1):11,((71:1,72:0):2,73:0):22):15):31,75:36):9,(77:59,82:64):23):18):11,((43:1,44:1,45:5):33,((((46:0,47:2,48:13):10,49:12):36,53:56):9,(54:0,55:0):45):15):13):12,76:51):15,60:68):14,57:38):15,58:61):14,81:61):16,((78:0,79:0):43,80:48):21):42,90:54):40,(87:0,88:1):8):6,86:1,89:31);
tree PAUP_329 = [&U] (1:6,(((((((((((((((((((2:33,16:13):5,(22:19,23:10):17):15,(17:4,18:8):12):51,((29:1,31:17):2,30:3):38):18,(6:20,7:15):26):8,(24:36,((25:6,26:11):21,27:21):16):9):6,(((((3:17,9:14):15,8:34):6,((19:6,20:11):3,21:16):7):14,(4:14,10:19):25):21,52:55):10):14,(50:1,51:3):40):13,((36:46,((83:34,84:48):16,(85:36,91:50):12):25):15,((37:13,(((38:0,41:1):3,39:14):5,40:13):9):17,42:27):30):14):11,((((5:26,(11:19,((12:16,(13:5,15:36):11):14,14:13):10):9):12,((28:7,(32:9,33:14):5):16,(34:13,35:15):17):13):43,56:52):22,59:51):28):10,(((((((61:3,62:2):0,64:2):2,63:3):21,((65:6,(66:3,67:2):1):27,74:31):10):15,(((68:1,69:1):1,70:1):11,((71:1,72:0):2,73:0):22):15):31,75:37):8,(77:61,82:62):22):20):10,((43:1,44:1,45:5):33,((((46:0,47:2,48:13):10,49:12):36,53:56):8,(54:0,55:0):46):16):13):11,76:52):15,60:66):13,(57:38,58:62):16):12,81:62):17,((78:0,79:0):42,80:48):22):41,90:56):39,(87:0,88:1):8):6,86:1,89:31);
tree PAUP_330 = [&U] (1:6,(((((((((((((((((((2:31,16:13):5,(22:19,23:11):17):16,(17:4,18:8):12):51,((29:1,31:17):2,30:3):37):20,(6:20,7:15):25):8,(24:36,((25:6,26:11):21,27:21):16):8):7,(((((3:17,9:14):15,8:34):5,((19:6,20:11):3,21:16):8):14,(4:14,10:19):24):20,52:57):10):14,(50:1,51:3):40):12,((36:47,((37:14,(((38:0,41:1):3,39:14):5,40:13):8):16,42:28):28):11,((83:34,84:48):17,(85:35,91:49):13):30):14):12,((((5:24,((11:21,14:13):7,(12:15,(13:5,15:35):12):12):13):13,((28:7,(32:9,33:14):5):20,(34:14,35:14):14):14):41,56:50):22,59:56):25):9,(((((((61:3,62:2):0,64:2):2,63:3):21,((65:6,(66:3,67:2):1):27,74:31):10):14,(((68:1,69:1):1,70:1):11,((71:1,72:0):2,73:0):23):15):30,75:37):9,(77:59,82:63):23):21):11,((43:1,44:1,45:5):33,((((46:0,47:2,48:13):10,49:12):36,53:56):8,(54:0,55:0):46):16):12):12,76:52):15,60:66):13,(57:38,58:62):16):12,81:62):17,((78:0,79:0):42,80:48):22):41,90:56):39,(87:0,88:1):8):6,86:1,89:31);
tree PAUP_331 = [&U] (1:5,(((((((((((((((((((2:32,16:13):5,(22:20,23:10):17):15,(17:4,18:8):12):51,((29:1,31:17):2,30:3):37):19,(6:20,7:15):26):8,(24:36,((25:6,26:11):21,27:21):16):9):6,(((((3:17,9:14):15,8:34):6,((19:6,20:11):3,21:16):7):14,(4:14,10:19):25):21,52:55):10):14,(50:1,51:3):40):13,((36:46,((83:33,84:49):16,(85:36,91:51):12):24):15,((37:13,(((38:0,41:1):3,39:14):5,40:13):9):17,42:27):30):14):12,((((5:24,((11:21,14:13):7,(12:15,(13:5,15:35):12):12):13):13,((28:7,(32:9,33:14):5):20,(34:14,35:14):14):14):40,56:51):24,59:54):26):10,((((((((61:3,64:2):0,62:2):2,63:3):22,((65:6,(66:3,67:2):1):28,74:30):10):15,((68:1,69:1):1,70:1):13):10,((71:1,72:0):2,73:0):24):31,(77:62,82:62):15):13,75:41):17):9,((43:1,44:1,45:5):33,(((((46:0,48:13):1,47:1):10,49:13):35,53:56):8,(54:0,55:0):46):16):13):11,76:52):15,60:66):13,(57:38,58:62):16):12,81:62):17,((78:0,79:0):42,80:48):22):41,90:56):38,(87:0,88:1):9):6,(86:1,89:31):1);
tree PAUP_332 = [&U] (1:5,(((((((((((((((((((2:33,16:13):5,(22:19,23:10):17):15,(17:4,18:8):12):51,((29:1,31:17):2,30:3):38):18,(6:20,7:15):26):8,(24:36,((25:6,26:11):21,27:21):16):9):6,(((((3:17,9:14):15,8:34):6,((19:6,20:11):3,21:16):7):14,(4:14,10:19):25):21,52:55):10):14,(50:1,51:3):40):13,((36:46,((83:33,84:49):16,(85:36,91:51):12):24):15,((37:13,(((38:0,41:1):3,39:14):5,40:13):9):17,42:27):30):14):11,((((5:26,(11:19,((12:16,(13:5,15:36):11):14,14:13):10):9):12,((28:7,(32:9,33:14):5):16,(34:13,35:15):17):13):43,56:52):22,59:51):28):11,((((((((61:3,64:2):0,62:2):2,63:3):22,((65:6,(66:3,67:2):1):28,74:30):10):16,((68:1,69:1):1,70:1):13):10,((71:1,72:0):2,73:0):23):31,(77:63,82:62):15):12,75:41):17):9,((43:1,44:1,45:5):33,((((46:0,47:2,48:13):10,49:12):36,53:56):8,(54:0,55:0):46):16):13):11,76:52):15,60:66):13,(57:38,58:62):16):12,81:62):17,((78:0,79:0):42,80:48):22):41,90:56):38,(87:0,88:1):9):6,(86:1,89:31):1);
tree PAUP_333 = [&U] (1:5,(((((((((((((((((((2:33,16:13):5,(22:19,23:10):17):15,(17:4,18:8):12):51,((29:1,31:17):2,30:3):38):18,(6:20,7:15):26):8,(24:36,((25:6,26:11):21,27:21):16):9):6,(((((3:17,9:14):15,8:34):6,((19:6,20:11):3,21:16):7):14,(4:14,10:19):25):21,52:55):10):14,(50:1,51:3):40):13,((36:46,((83:33,84:49):16,(85:36,91:51):12):24):15,((37:13,(((38:0,41:1):3,39:14):5,40:13):9):17,42:27):30):14):11,((((5:26,(11:19,((12:16,(13:5,15:36):11):14,14:13):10):9):12,((28:7,(32:9,33:14):5):16,(34:13,35:15):17):13):43,56:52):22,59:51):28):11,((((((((61:3,64:2):0,62:2):2,63:3):22,((65:6,(66:3,67:2):1):28,74:30):10):16,((68:1,69:1):1,70:1):13):10,((71:1,72:0):2,73:0):23):31,(77:63,82:62):15):12,75:41):17):9,((43:1,44:1,45:5):33,(((((46:0,47:2):1,48:13):9,49:12):36,53:56):8,(54:0,55:0):46):16):13):11,76:52):15,60:66):13,(57:38,58:62):16):12,81:62):17,((78:0,79:0):42,80:48):22):41,90:56):38,(87:0,88:1):9):6,(86:1,89:31):1);
tree PAUP_334 = [&U] (1:6,(((((((((((((((((((2:33,16:13):5,(22:19,23:10):17):15,(17:4,18:8):12):51,((29:1,31:17):2,30:3):38):18,(6:20,7:15):26):8,(24:36,((25:6,26:11):21,27:21):16):9):6,(((((3:17,9:14):15,8:34):6,((19:6,20:11):3,21:16):7):14,(4:14,10:19):25):21,52:55):10):14,(50:1,51:3):40):13,((36:46,((83:33,84:49):16,(85:36,91:51):12):24):15,((37:13,(((38:0,41:1):3,39:14):5,40:13):9):17,42:27):30):14):11,((((5:26,(11:19,((12:16,(13:5,15:36):11):14,14:13):10):9):12,((28:7,(32:9,33:14):5):16,(34:13,35:15):17):13):43,56:52):22,59:51):28):11,((((((((61:3,64:2):0,62:2):2,63:3):22,((65:6,(66:3,67:2):1):28,74:30):10):16,((68:1,69:1):1,70:1):13):10,((71:1,72:0):2,73:0):23):31,(77:63,82:62):15):12,75:41):17):9,((43:1,44:1,45:5):33,(((((46:0,48:13):1,47:1):10,49:13):35,53:56):8,(54:0,55:0):46):16):13):11,76:52):15,60:66):13,(57:38,58:62):16):12,81:62):17,((78:0,79:0):42,80:48):22):41,90:56):39,(87:0,88:1):8):6,86:1,89:31);
tree PAUP_335 = [&U] (1:5,(((((((((((((((((((2:31,16:13):5,(22:19,23:11):17):16,(17:4,18:8):12):51,((29:1,31:17):2,30:3):37):20,(6:20,7:15):25):8,(24:36,((25:6,26:11):21,27:21):16):8):7,(((((3:17,9:14):15,8:34):5,((19:6,20:11):3,21:16):8):14,(4:14,10:19):24):20,52:57):10):14,(50:1,51:3):40):12,((36:47,((37:14,(((38:0,41:1):3,39:14):5,40:13):8):16,42:28):28):11,((83:34,84:48):17,(85:35,91:49):13):30):14):12,((((5:24,((11:21,14:13):7,(12:15,(13:5,15:35):12):12):13):13,((28:7,(32:9,33:14):5):20,(34:14,35:14):14):14):41,56:50):22,59:56):25):10,((((((((61:3,64:2):0,62:2):2,63:3):22,((65:6,(66:3,67:2):1):28,74:30):10):15,((68:1,69:1):1,70:1):13):10,((71:1,72:0):2,73:0):24):31,(77:61,82:63):16):12,75:41):18):10,((43:1,44:1,45:5):33,(((((46:0,47:2):2,48:12):9,49:11):37,53:56):8,(54:0,55:0):46):16):12):12,76:52):15,60:66):13,(57:38,58:62):16):12,81:62):17,((78:0,79:0):42,80:48):22):41,90:56):38,(87:0,88:1):9):6,(86:1,89:31):1);
tree PAUP_336 = [&U] (1:6,(((((((((((((((((((2:32,16:13):5,(22:18,23:11):17):16,(17:4,18:8):12):51,((29:1,31:17):2,30:3):38):19,(6:20,7:15):25):8,(24:36,((25:6,26:11):21,27:21):16):8):7,(((((3:17,9:14):15,8:34):5,((19:6,20:11):3,21:16):8):14,(4:14,10:19):24):20,52:57):10):14,(50:1,51:3):40):12,((36:47,((37:14,(((38:0,41:1):3,39:14):5,40:13):8):16,42:28):28):11,((83:34,84:48):17,(85:35,91:49):13):30):14):11,((((5:26,(11:19,((12:16,(13:5,15:36):11):14,14:13):10):9):12,((28:7,(32:9,33:14):5):16,(34:13,35:15):17):13):44,56:51):20,59:53):27):11,((((((((61:3,64:2):0,62:2):2,63:3):22,((65:6,(66:3,67:2):1):28,74:30):10):16,((68:1,69:1):1,70:1):13):10,((71:1,72:0):2,73:0):23):31,(77:62,82:63):16):11,75:41):18):10,((43:1,44:1,45:5):33,(((((46:0,47:2):1,48:13):9,49:12):36,53:56):8,(54:0,55:0):46):16):12):12,76:52):15,60:66):13,(57:38,58:62):16):12,81:62):17,((78:0,79:0):42,80:48):22):41,90:56):39,(87:0,88:1):8):6,86:1,89:31);
tree PAUP_337 = [&U] (1:5,(((((((((((((((((((2:31,16:13):5,(22:19,23:11):17):16,(17:4,18:8):12):51,((29:1,31:17):2,30:3):37):20,(6:20,7:15):25):8,(24:36,((25:6,26:11):21,27:21):16):8):7,(((((3:17,9:14):15,8:34):5,((19:6,20:11):3,21:16):8):14,(4:14,10:19):24):20,52:57):10):14,(50:1,51:3):40):12,((36:47,((37:14,(((38:0,41:1):3,39:14):5,40:13):8):16,42:28):28):11,((83:34,84:48):17,(85:35,91:49):13):30):14):12,((((5:24,((11:21,14:13):7,(12:15,(13:5,15:35):12):12):13):13,((28:7,(32:9,33:14):5):20,(34:14,35:14):14):14):41,56:50):22,59:56):25):10,((((((((61:3,64:2):0,62:2):2,63:3):22,((65:6,(66:3,67:2):1):28,74:30):10):15,((68:1,69:1):1,70:1):13):10,((71:1,72:0):2,73:0):24):31,(77:61,82:63):16):12,75:41):18):10,((43:1,44:1,45:5):33,((((46:0,47:2,48:13):10,49:12):36,53:56):8,(54:0,55:0):46):16):12):12,76:52):15,60:66):13,(57:38,58:62):16):12,81:62):17,((78:0,79:0):42,80:48):22):41,90:56):38,(87:0,88:1):9):6,(86:1,89:31):1);
tree PAUP_338 = [&U] (1:6,(((((((((((((((((((2:31,16:13):5,(22:19,23:11):17):16,(17:4,18:8):12):51,((29:1,31:17):2,30:3):37):20,(6:20,7:15):25):8,(24:36,((25:6,26:11):21,27:21):16):8):7,(((((3:17,9:14):15,8:34):5,((19:6,20:11):3,21:16):8):14,(4:14,10:19):24):20,52:57):10):14,(50:1,51:3):40):12,((36:47,((37:14,(((38:0,41:1):3,39:14):5,40:13):8):16,42:28):28):11,((83:34,84:48):17,(85:35,91:49):13):30):14):12,((((5:24,((11:21,14:13):7,(12:15,(13:5,15:35):12):12):13):13,((28:7,(32:9,33:14):5):20,(34:14,35:14):14):14):41,56:50):22,59:56):25):10,((((((((61:3,64:2):0,62:2):2,63:3):22,((65:6,(66:3,67:2):1):28,74:30):10):15,((68:1,69:1):1,70:1):13):10,((71:1,72:0):2,73:0):24):31,(77:61,82:63):16):12,75:41):18):10,((43:1,44:1,45:5):33,(((((46:0,48:13):1,47:1):10,49:13):35,53:56):8,(54:0,55:0):46):16):12):12,76:52):15,60:66):13,(57:38,58:62):16):12,81:62):17,((78:0,79:0):42,80:48):22):41,90:56):39,(87:0,88:1):8):6,86:1,89:31);
tree PAUP_339 = [&U] (1:6,(((((((((((((((((((2:32,16:13):5,(22:18,23:11):17):16,(17:4,18:8):12):51,((29:1,31:17):2,30:3):38):19,(6:20,7:15):25):8,(24:36,((25:6,26:11):21,27:21):16):8):7,(((((3:17,9:14):15,8:34):5,((19:6,20:11):3,21:16):8):14,(4:14,10:19):24):20,52:57):10):14,(50:1,51:3):40):12,((36:47,((37:14,(((38:0,41:1):3,39:14):5,40:13):8):16,42:28):28):11,((83:34,84:48):17,(85:35,91:49):13):30):14):11,((((5:26,(11:19,((12:16,(13:5,15:36):11):14,14:13):10):9):12,((28:7,(32:9,33:14):5):16,(34:13,35:15):17):13):44,56:51):20,59:53):27):11,((((((((61:3,64:2):0,62:2):2,63:3):22,((65:6,(66:3,67:2):1):28,74:30):10):16,((68:1,69:1):1,70:1):13):10,((71:1,72:0):2,73:0):23):31,(77:62,82:63):16):11,75:41):18):10,((43:1,44:1,45:5):33,((((46:0,47:2,48:13):10,49:12):36,53:56):8,(54:0,55:0):46):16):12):12,76:52):15,60:66):13,(57:38,58:62):16):12,81:62):17,((78:0,79:0):42,80:48):22):41,90:56):39,(87:0,88:1):8):6,86:1,89:31);
tree PAUP_340 = [&U] (1:5,(((((((((((((((((((2:32,16:13):5,(22:20,23:10):17):15,(17:4,18:8):12):51,((29:1,31:17):2,30:3):37):19,(6:20,7:15):26):8,(24:36,((25:6,26:11):21,27:21):16):9):6,(((((3:17,9:14):15,8:34):6,((19:6,20:11):3,21:16):7):14,(4:14,10:19):25):21,52:55):10):14,(50:1,51:3):40):13,((36:46,((83:33,84:49):16,(85:36,91:51):12):24):15,((37:13,(((38:0,41:1):3,39:14):5,40:13):9):17,42:27):30):14):12,((((5:24,((11:21,14:13):7,(12:15,(13:5,15:35):12):12):13):13,((28:7,(32:9,33:14):5):20,(34:14,35:14):14):14):40,56:51):24,59:54):26):10,((((((((61:3,62:2):0,64:2):2,63:3):22,((65:6,(66:3,67:2):1):28,74:30):10):15,((68:1,69:1):1,70:1):13):10,((71:1,72:0):2,73:0):24):31,(77:62,82:62):15):13,75:41):17):9,((43:1,44:1,45:5):33,((((46:0,47:2,48:13):10,49:12):36,53:56):8,(54:0,55:0):46):16):13):11,76:52):15,60:66):13,(57:38,58:62):16):12,81:62):17,((78:0,79:0):42,80:48):22):41,90:56):38,(87:0,88:1):9):6,(86:1,89:31):1);
tree PAUP_341 = [&U] (1:5,(((((((((((((((((((2:32,16:13):5,(22:20,23:10):17):15,(17:4,18:8):12):51,((29:1,31:17):2,30:3):37):19,(6:20,7:15):26):8,(24:36,((25:6,26:11):21,27:21):16):9):6,(((((3:17,9:14):15,8:34):6,((19:6,20:11):3,21:16):7):14,(4:14,10:19):25):21,52:55):10):14,(50:1,51:3):40):13,((36:46,((83:33,84:49):16,(85:36,91:51):12):24):15,((37:13,(((38:0,41:1):3,39:14):5,40:13):9):17,42:27):30):14):12,((((5:24,((11:21,14:13):7,(12:15,(13:5,15:35):12):12):13):13,((28:7,(32:9,33:14):5):20,(34:14,35:14):14):14):40,56:51):24,59:54):26):10,((((((((61:3,62:2):0,64:2):2,63:3):22,((65:6,(66:3,67:2):1):28,74:30):10):15,((68:1,69:1):1,70:1):13):10,((71:1,72:0):2,73:0):24):31,(77:62,82:62):15):13,75:41):17):9,((43:1,44:1,45:5):33,(((((46:0,47:2):2,48:12):9,49:11):37,53:56):8,(54:0,55:0):46):16):13):11,76:52):15,60:66):13,(57:38,58:62):16):12,81:62):17,((78:0,79:0):42,80:48):22):41,90:56):38,(87:0,88:1):9):6,(86:1,89:31):1);
tree PAUP_342 = [&U] (1:5,(((((((((((((((((((2:32,16:13):5,(22:20,23:10):17):15,(17:4,18:8):12):51,((29:1,31:17):2,30:3):37):19,(6:20,7:15):26):8,(24:36,((25:6,26:11):21,27:21):16):9):6,(((((3:17,9:14):15,8:34):6,((19:6,20:11):3,21:16):7):14,(4:14,10:19):25):21,52:55):10):14,(50:1,51:3):40):13,((36:46,((83:33,84:49):16,(85:36,91:51):12):24):15,((37:13,(((38:0,41:1):3,39:14):5,40:13):9):17,42:27):30):14):12,((((5:24,((11:21,14:13):7,(12:15,(13:5,15:35):12):12):13):13,((28:7,(32:9,33:14):5):20,(34:14,35:14):14):14):40,56:51):24,59:54):26):10,(((((((61:3,62:2,64:2):2,63:3):22,((65:6,(66:3,67:2):1):28,74:30):10):15,((68:1,69:1):1,70:1):13):10,((71:1,72:0):2,73:0):24):31,(77:62,82:62):15):13,75:41):17):9,((43:1,44:1,45:5):33,(((((46:0,48:13):1,47:1):10,49:13):35,53:56):8,(54:0,55:0):46):16):13):11,76:52):15,60:66):13,(57:38,58:62):16):12,81:62):17,((78:0,79:0):42,80:48):22):41,90:56):38,(87:0,88:1):9):6,(86:1,89:31):1);
tree PAUP_343 = [&U] (1:6,(((((((((((((((((((2:32,16:13):5,(22:20,23:10):17):15,(17:4,18:8):12):51,((29:1,31:17):2,30:3):37):19,(6:20,7:15):26):8,(24:36,((25:6,26:11):21,27:21):16):9):6,(((((3:17,9:14):15,8:34):6,((19:6,20:11):3,21:16):7):14,(4:14,10:19):25):21,52:55):10):14,(50:1,51:3):40):13,((36:46,((83:33,84:49):16,(85:36,91:51):12):24):15,((37:13,(((38:0,41:1):3,39:14):5,40:13):9):17,42:27):30):14):12,((((5:24,((11:21,14:13):7,(12:15,(13:5,15:35):12):12):13):13,((28:7,(32:9,33:14):5):20,(34:14,35:14):14):14):40,56:51):24,59:54):26):10,((((((((61:3,62:2):0,64:2):2,63:3):22,((65:6,(66:3,67:2):1):28,74:30):10):15,((68:1,69:1):1,70:1):13):10,((71:1,72:0):2,73:0):24):31,(77:62,82:62):15):13,75:41):17):9,((43:1,44:1,45:5):33,(((((46:0,48:13):1,47:1):10,49:13):35,53:56):8,(54:0,55:0):46):16):13):11,76:52):15,60:66):13,(57:38,58:62):16):12,81:62):17,((78:0,79:0):42,80:48):22):41,90:56):39,(87:0,88:1):8):6,86:1,89:31);
tree PAUP_344 = [&U] (1:6,(((((((((((((((((((2:33,16:13):5,(22:19,23:10):17):15,(17:4,18:8):12):51,((29:1,31:17):2,30:3):38):18,(6:20,7:15):26):8,(24:36,((25:6,26:11):21,27:21):16):9):6,(((((3:17,9:14):15,8:34):6,((19:6,20:11):3,21:16):7):14,(4:14,10:19):25):21,52:55):10):14,(50:1,51:3):40):13,((36:46,((83:33,84:49):16,(85:36,91:51):12):24):15,((37:13,(((38:0,41:1):3,39:14):5,40:13):9):17,42:27):30):14):11,((((5:26,(11:19,((12:16,(13:5,15:36):11):14,14:13):10):9):12,((28:7,(32:9,33:14):5):16,(34:13,35:15):17):13):43,56:52):22,59:51):28):11,((((((((61:3,62:2):0,64:2):2,63:3):22,((65:6,(66:3,67:2):1):28,74:30):10):16,((68:1,69:1):1,70:1):13):10,((71:1,72:0):2,73:0):23):31,(77:63,82:62):15):12,75:41):17):9,((43:1,44:1,45:5):33,(((((46:0,47:2):1,48:13):9,49:12):36,53:56):8,(54:0,55:0):46):16):13):11,76:52):15,60:66):13,(57:38,58:62):16):12,81:62):17,((78:0,79:0):42,80:48):22):41,90:56):39,(87:0,88:1):8):6,86:1,89:31);
tree PAUP_345 = [&U] (1:5,(((((((((((((((((((2:33,16:13):5,(22:19,23:10):17):15,(17:4,18:8):12):51,((29:1,31:17):2,30:3):38):18,(6:20,7:15):26):8,(24:36,((25:6,26:11):21,27:21):16):9):6,(((((3:17,9:14):15,8:34):6,((19:6,20:11):3,21:16):7):14,(4:14,10:19):25):21,52:55):10):14,(50:1,51:3):40):13,((36:46,((83:33,84:49):16,(85:36,91:51):12):24):15,((37:13,(((38:0,41:1):3,39:14):5,40:13):9):17,42:27):30):14):11,((((5:26,(11:19,((12:16,(13:5,15:36):11):14,14:13):10):9):12,((28:7,(32:9,33:14):5):16,(34:13,35:15):17):13):43,56:52):22,59:51):28):11,(((((((61:3,62:2,64:2):2,63:3):22,((65:6,(66:3,67:2):1):28,74:30):10):16,((68:1,69:1):1,70:1):13):10,((71:1,72:0):2,73:0):23):31,(77:63,82:62):15):12,75:41):17):9,((43:1,44:1,45:5):33,(((((46:0,47:2):1,48:13):9,49:12):36,53:56):8,(54:0,55:0):46):16):13):11,76:52):15,60:66):13,(57:38,58:62):16):12,81:62):17,((78:0,79:0):42,80:48):22):41,90:56):38,(87:0,88:1):9):6,(86:1,89:31):1);
tree PAUP_346 = [&U] (1:6,(((((((((((((((((((2:33,16:13):5,(22:19,23:10):17):15,(17:4,18:8):12):51,((29:1,31:17):2,30:3):38):18,(6:20,7:15):26):8,(24:36,((25:6,26:11):21,27:21):16):9):6,(((((3:17,9:14):15,8:34):6,((19:6,20:11):3,21:16):7):14,(4:14,10:19):25):21,52:55):10):14,(50:1,51:3):40):13,((36:46,((83:33,84:49):16,(85:36,91:51):12):24):15,((37:13,(((38:0,41:1):3,39:14):5,40:13):9):17,42:27):30):14):11,((((5:26,(11:19,((12:16,(13:5,15:36):11):14,14:13):10):9):12,((28:7,(32:9,33:14):5):16,(34:13,35:15):17):13):43,56:52):22,59:51):28):11,((((((((61:3,62:2):0,64:2):2,63:3):22,((65:6,(66:3,67:2):1):28,74:30):10):16,((68:1,69:1):1,70:1):13):10,((71:1,72:0):2,73:0):23):31,(77:63,82:62):15):12,75:41):17):9,((43:1,44:1,45:5):33,((((46:0,47:2,48:13):10,49:12):36,53:56):8,(54:0,55:0):46):16):13):11,76:52):15,60:66):13,(57:38,58:62):16):12,81:62):17,((78:0,79:0):42,80:48):22):41,90:56):39,(87:0,88:1):8):6,86:1,89:31);
tree PAUP_347 = [&U] (1:6,(((((((((((((((((((2:33,16:13):5,(22:19,23:10):17):15,(17:4,18:8):12):51,((29:1,31:17):2,30:3):38):18,(6:20,7:15):26):8,(24:36,((25:6,26:11):21,27:21):16):9):6,(((((3:17,9:14):15,8:34):6,((19:6,20:11):3,21:16):7):14,(4:14,10:19):25):21,52:55):10):14,(50:1,51:3):40):13,((36:46,((83:33,84:49):16,(85:36,91:51):12):24):15,((37:13,(((38:0,41:1):3,39:14):5,40:13):9):17,42:27):30):14):11,((((5:26,(11:19,((12:16,(13:5,15:36):11):14,14:13):10):9):12,((28:7,(32:9,33:14):5):16,(34:13,35:15):17):13):43,56:52):22,59:51):28):11,(((((((61:3,62:2,64:2):2,63:3):22,((65:6,(66:3,67:2):1):28,74:30):10):16,((68:1,69:1):1,70:1):13):10,((71:1,72:0):2,73:0):23):31,(77:63,82:62):15):12,75:41):17):9,((43:1,44:1,45:5):33,(((((46:0,48:13):1,47:1):10,49:13):35,53:56):8,(54:0,55:0):46):16):13):11,76:52):15,60:66):13,(57:38,58:62):16):12,81:62):17,((78:0,79:0):42,80:48):22):41,90:56):39,(87:0,88:1):8):6,86:1,89:31);
tree PAUP_348 = [&U] (1:5,(((((((((((((((((((2:31,16:13):5,(22:19,23:11):17):16,(17:4,18:8):12):51,((29:1,31:17):2,30:3):37):20,(6:20,7:15):25):8,(24:36,((25:6,26:11):21,27:21):16):8):7,(((((3:17,9:14):15,8:34):5,((19:6,20:11):3,21:16):8):14,(4:14,10:19):24):20,52:57):10):14,(50:1,51:3):40):12,((36:47,((37:14,(((38:0,41:1):3,39:14):5,40:13):8):16,42:28):28):11,((83:34,84:48):17,(85:35,91:49):13):30):14):12,((((5:24,((11:21,14:13):7,(12:15,(13:5,15:35):12):12):13):13,((28:7,(32:9,33:14):5):20,(34:14,35:14):14):14):41,56:50):22,59:56):25):10,(((((((61:3,62:2,64:2):2,63:3):22,((65:6,(66:3,67:2):1):28,74:30):10):15,((68:1,69:1):1,70:1):13):10,((71:1,72:0):2,73:0):24):31,(77:61,82:63):16):12,75:41):18):10,((43:1,44:1,45:5):33,(((((46:0,47:2):2,48:12):9,49:11):37,53:56):8,(54:0,55:0):46):16):12):12,76:52):15,60:66):13,(57:38,58:62):16):12,81:62):17,((78:0,79:0):42,80:48):22):41,90:56):38,(87:0,88:1):9):6,(86:1,89:31):1);
tree PAUP_349 = [&U] (1:6,(((((((((((((((((((2:31,16:13):5,(22:19,23:11):17):16,(17:4,18:8):12):51,((29:1,31:17):2,30:3):37):20,(6:20,7:15):25):8,(24:36,((25:6,26:11):21,27:21):16):8):7,(((((3:17,9:14):15,8:34):5,((19:6,20:11):3,21:16):8):14,(4:14,10:19):24):20,52:57):10):14,(50:1,51:3):40):12,((36:47,((37:14,(((38:0,41:1):3,39:14):5,40:13):8):16,42:28):28):11,((83:34,84:48):17,(85:35,91:49):13):30):14):12,((((5:24,((11:21,14:13):7,(12:15,(13:5,15:35):12):12):13):13,((28:7,(32:9,33:14):5):20,(34:14,35:14):14):14):41,56:50):22,59:56):25):10,((((((((61:3,62:2):0,64:2):2,63:3):22,((65:6,(66:3,67:2):1):28,74:30):10):15,((68:1,69:1):1,70:1):13):10,((71:1,72:0):2,73:0):24):31,(77:61,82:63):16):12,75:41):18):10,((43:1,44:1,45:5):33,(((((46:0,47:2):2,48:12):9,49:11):37,53:56):8,(54:0,55:0):46):16):12):12,76:52):15,60:66):13,(57:38,58:62):16):12,81:62):17,((78:0,79:0):42,80:48):22):41,90:56):39,(87:0,88:1):8):6,86:1,89:31);
tree PAUP_350 = [&U] (1:6,(((((((((((((((((((2:32,16:13):5,(22:18,23:11):17):16,(17:4,18:8):12):51,((29:1,31:17):2,30:3):38):19,(6:20,7:15):25):8,(24:36,((25:6,26:11):21,27:21):16):8):7,(((((3:17,9:14):15,8:34):5,((19:6,20:11):3,21:16):8):14,(4:14,10:19):24):20,52:57):10):14,(50:1,51:3):40):12,((36:47,((37:14,(((38:0,41:1):3,39:14):5,40:13):8):16,42:28):28):11,((83:34,84:48):17,(85:35,91:49):13):30):14):11,((((5:26,(11:19,((12:16,(13:5,15:36):11):14,14:13):10):9):12,((28:7,(32:9,33:14):5):16,(34:13,35:15):17):13):44,56:51):20,59:53):27):11,(((((((61:3,62:2,64:2):2,63:3):22,((65:6,(66:3,67:2):1):28,74:30):10):16,((68:1,69:1):1,70:1):13):10,((71:1,72:0):2,73:0):23):31,(77:62,82:63):16):11,75:41):18):10,((43:1,44:1,45:5):33,(((((46:0,47:2):1,48:13):9,49:12):36,53:56):8,(54:0,55:0):46):16):12):12,76:52):15,60:66):13,(57:38,58:62):16):12,81:62):17,((78:0,79:0):42,80:48):22):41,90:56):39,(87:0,88:1):8):6,86:1,89:31);
tree PAUP_351 = [&U] (1:6,(((((((((((((((((((2:31,16:13):5,(22:19,23:11):17):16,(17:4,18:8):12):51,((29:1,31:17):2,30:3):37):20,(6:20,7:15):25):8,(24:36,((25:6,26:11):21,27:21):16):8):7,(((((3:17,9:14):15,8:34):5,((19:6,20:11):3,21:16):8):14,(4:14,10:19):24):20,52:57):10):14,(50:1,51:3):40):12,((36:47,((37:14,(((38:0,41:1):3,39:14):5,40:13):8):16,42:28):28):11,((83:34,84:48):17,(85:35,91:49):13):30):14):12,((((5:24,((11:21,14:13):7,(12:15,(13:5,15:35):12):12):13):13,((28:7,(32:9,33:14):5):20,(34:14,35:14):14):14):41,56:50):22,59:56):25):10,((((((((61:3,62:2):0,64:2):2,63:3):22,((65:6,(66:3,67:2):1):28,74:30):10):15,((68:1,69:1):1,70:1):13):10,((71:1,72:0):2,73:0):24):31,(77:61,82:63):16):12,75:41):18):10,((43:1,44:1,45:5):33,((((46:0,47:2,48:13):10,49:12):36,53:56):8,(54:0,55:0):46):16):12):12,76:52):15,60:66):13,(57:38,58:62):16):12,81:62):17,((78:0,79:0):42,80:48):22):41,90:56):39,(87:0,88:1):8):6,86:1,89:31);
tree PAUP_352 = [&U] (1:6,(((((((((((((((((((2:31,16:13):5,(22:19,23:11):17):16,(17:4,18:8):12):51,((29:1,31:17):2,30:3):37):20,(6:20,7:15):25):8,(24:36,((25:6,26:11):21,27:21):16):8):7,(((((3:17,9:14):15,8:34):5,((19:6,20:11):3,21:16):8):14,(4:14,10:19):24):20,52:57):10):14,(50:1,51:3):40):12,((36:47,((37:14,(((38:0,41:1):3,39:14):5,40:13):8):16,42:28):28):11,((83:34,84:48):17,(85:35,91:49):13):30):14):12,((((5:24,((11:21,14:13):7,(12:15,(13:5,15:35):12):12):13):13,((28:7,(32:9,33:14):5):20,(34:14,35:14):14):14):41,56:50):22,59:56):25):10,(((((((61:3,62:2,64:2):2,63:3):22,((65:6,(66:3,67:2):1):28,74:30):10):15,((68:1,69:1):1,70:1):13):10,((71:1,72:0):2,73:0):24):31,(77:61,82:63):16):12,75:41):18):10,((43:1,44:1,45:5):33,(((((46:0,48:13):1,47:1):10,49:13):35,53:56):8,(54:0,55:0):46):16):12):12,76:52):15,60:66):13,(57:38,58:62):16):12,81:62):17,((78:0,79:0):42,80:48):22):41,90:56):39,(87:0,88:1):8):6,86:1,89:31);
tree PAUP_353 = [&U] (1:5,(((((((((((((((((((2:32,16:13):5,(22:20,23:10):17):15,(17:4,18:8):12):51,((29:1,31:17):2,30:3):37):19,(6:20,7:15):26):8,(24:36,((25:6,26:11):21,27:21):16):9):6,(((((3:17,9:14):15,8:34):6,((19:6,20:11):3,21:16):7):14,(4:14,10:19):25):21,52:55):10):14,(50:1,51:3):40):13,((36:46,((83:34,84:48):16,(85:36,91:50):12):25):15,((37:13,(((38:0,41:1):3,39:14):5,40:13):9):17,42:27):30):14):12,((((5:24,((11:21,14:13):7,(12:15,(13:5,15:35):12):12):13):13,((28:7,(32:9,33:14):5):20,(34:14,35:14):14):14):40,56:51):24,59:54):26):9,((((((61:3,62:2,64:2):2,63:3):21,((65:6,(66:3,67:2):1):27,74:31):10):15,(((68:1,69:1):1,70:1):12,((71:1,72:0):2,73:0):22):16):28,(77:63,82:59):19):12,75:40):18):10,((43:1,44:1,45:5):33,(((((46:0,47:2):2,48:12):9,49:11):37,53:56):8,(54:0,55:0):46):16):13):11,76:52):15,60:66):13,(57:38,58:62):16):12,81:62):17,((78:0,79:0):42,80:48):22):41,90:56):38,(87:0,88:1):9):6,(86:1,89:31):1);
tree PAUP_354 = [&U] (1:5,(((((((((((((((((((2:32,16:13):5,(22:20,23:10):17):15,(17:4,18:8):12):51,((29:1,31:17):2,30:3):37):19,(6:20,7:15):26):8,(24:36,((25:6,26:11):21,27:21):16):9):6,(((((3:17,9:14):15,8:34):6,((19:6,20:11):3,21:16):7):14,(4:14,10:19):25):21,52:55):10):14,(50:1,51:3):40):13,((36:46,((83:34,84:48):16,(85:36,91:50):12):25):15,((37:13,(((38:0,41:1):3,39:14):5,40:13):9):17,42:27):30):14):12,((((5:24,((11:21,14:13):7,(12:15,(13:5,15:35):12):12):13):13,((28:7,(32:9,33:14):5):20,(34:14,35:14):14):14):40,56:51):24,59:54):26):9,(((((((61:3,64:2):0,62:2):2,63:3):21,((65:6,(66:3,67:2):1):27,74:31):10):15,(((68:1,69:1):1,70:1):12,((71:1,72:0):2,73:0):22):16):28,(77:63,82:59):19):12,75:40):18):10,((43:1,44:1,45:5):33,(((((46:0,47:2):2,48:12):9,49:11):37,53:56):8,(54:0,55:0):46):16):13):11,76:52):15,60:66):13,(57:38,58:62):16):12,81:62):17,((78:0,79:0):42,80:48):22):41,90:56):38,(87:0,88:1):9):6,(86:1,89:31):1);
tree PAUP_355 = [&U] (1:6,(((((((((((((((((((2:32,16:13):5,(22:20,23:10):17):15,(17:4,18:8):12):51,((29:1,31:17):2,30:3):37):19,(6:20,7:15):26):8,(24:36,((25:6,26:11):21,27:21):16):9):6,(((((3:17,9:14):15,8:34):6,((19:6,20:11):3,21:16):7):14,(4:14,10:19):25):21,52:55):10):14,(50:1,51:3):40):13,((36:46,((83:34,84:48):16,(85:36,91:50):12):25):15,((37:13,(((38:0,41:1):3,39:14):5,40:13):9):17,42:27):30):14):12,((((5:24,((11:21,14:13):7,(12:15,(13:5,15:35):12):12):13):13,((28:7,(32:9,33:14):5):20,(34:14,35:14):14):14):40,56:51):24,59:54):26):9,(((((((61:3,62:2):0,64:2):2,63:3):21,((65:6,(66:3,67:2):1):27,74:31):10):15,(((68:1,69:1):1,70:1):12,((71:1,72:0):2,73:0):22):16):28,(77:63,82:59):19):12,75:40):18):10,((43:1,44:1,45:5):33,(((((46:0,47:2):2,48:12):9,49:11):37,53:56):8,(54:0,55:0):46):16):13):11,76:52):15,60:66):13,(57:38,58:62):16):12,81:62):17,((78:0,79:0):42,80:48):22):41,90:56):39,(87:0,88:1):8):6,86:1,89:31);
tree PAUP_356 = [&U] (1:5,(((((((((((((((((((2:32,16:13):5,(22:20,23:10):17):15,(17:4,18:8):12):51,((29:1,31:17):2,30:3):37):19,(6:20,7:15):26):8,(24:36,((25:6,26:11):21,27:21):16):9):6,(((((3:17,9:14):15,8:34):6,((19:6,20:11):3,21:16):7):14,(4:14,10:19):25):21,52:55):10):14,(50:1,51:3):40):13,((36:46,((83:34,84:48):16,(85:36,91:50):12):25):15,((37:13,(((38:0,41:1):3,39:14):5,40:13):9):17,42:27):30):14):12,((((5:24,((11:21,14:13):7,(12:15,(13:5,15:35):12):12):13):13,((28:7,(32:9,33:14):5):20,(34:14,35:14):14):14):40,56:51):24,59:54):26):9,(((((((61:3,64:2):0,62:2):2,63:3):21,((65:6,(66:3,67:2):1):27,74:31):10):15,(((68:1,69:1):1,70:1):12,((71:1,72:0):2,73:0):22):16):28,(77:63,82:59):19):12,75:40):18):10,((43:1,44:1,45:5):33,((((46:0,47:2,48:13):10,49:12):36,53:56):8,(54:0,55:0):46):16):13):11,76:52):15,60:66):13,(57:38,58:62):16):12,81:62):17,((78:0,79:0):42,80:48):22):41,90:56):38,(87:0,88:1):9):6,(86:1,89:31):1);
tree PAUP_357 = [&U] (1:6,(((((((((((((((((((2:32,16:13):5,(22:20,23:10):17):15,(17:4,18:8):12):51,((29:1,31:17):2,30:3):37):19,(6:20,7:15):26):8,(24:36,((25:6,26:11):21,27:21):16):9):6,(((((3:17,9:14):15,8:34):6,((19:6,20:11):3,21:16):7):14,(4:14,10:19):25):21,52:55):10):14,(50:1,51:3):40):13,((36:46,((83:34,84:48):16,(85:36,91:50):12):25):15,((37:13,(((38:0,41:1):3,39:14):5,40:13):9):17,42:27):30):14):12,((((5:24,((11:21,14:13):7,(12:15,(13:5,15:35):12):12):13):13,((28:7,(32:9,33:14):5):20,(34:14,35:14):14):14):40,56:51):24,59:54):26):9,(((((((61:3,64:2):0,62:2):2,63:3):21,((65:6,(66:3,67:2):1):27,74:31):10):15,(((68:1,69:1):1,70:1):12,((71:1,72:0):2,73:0):22):16):28,(77:63,82:59):19):12,75:40):18):10,((43:1,44:1,45:5):33,(((((46:0,48:13):1,47:1):10,49:13):35,53:56):8,(54:0,55:0):46):16):13):11,76:52):15,60:66):13,(57:38,58:62):16):12,81:62):17,((78:0,79:0):42,80:48):22):41,90:56):39,(87:0,88:1):8):6,86:1,89:31);
tree PAUP_358 = [&U] (1:6,(((((((((((((((((((2:33,16:13):5,(22:19,23:10):17):15,(17:4,18:8):12):51,((29:1,31:17):2,30:3):38):18,(6:20,7:15):26):8,(24:36,((25:6,26:11):21,27:21):16):9):6,(((((3:17,9:14):15,8:34):6,((19:6,20:11):3,21:16):7):14,(4:14,10:19):25):21,52:55):10):14,(50:1,51:3):40):13,((36:46,((83:34,84:48):16,(85:36,91:50):12):25):15,((37:13,(((38:0,41:1):3,39:14):5,40:13):9):17,42:27):30):14):11,((((5:26,(11:19,((12:16,(13:5,15:36):11):14,14:13):10):9):12,((28:7,(32:9,33:14):5):16,(34:13,35:15):17):13):43,56:52):22,59:51):28):10,(((((((61:3,64:2):0,62:2):2,63:3):21,((65:6,(66:3,67:2):1):27,74:31):10):16,(((68:1,69:1):1,70:1):12,((71:1,72:0):2,73:0):21):16):28,(77:64,82:59):19):11,75:40):18):10,((43:1,44:1,45:5):33,(((((46:0,47:2):1,48:13):9,49:12):36,53:56):8,(54:0,55:0):46):16):13):11,76:52):15,60:66):13,(57:38,58:62):16):12,81:62):17,((78:0,79:0):42,80:48):22):41,90:56):39,(87:0,88:1):8):6,86:1,89:31);
tree PAUP_359 = [&U] (1:6,((((((((((((((((((((2:33,16:13):5,(22:19,23:10):17):15,(17:4,18:8):12):51,((29:1,31:17):2,30:3):38):18,(6:20,7:15):26):8,(24:36,((25:6,26:11):21,27:21):16):9):6,(((((3:17,9:14):15,8:34):6,((19:6,20:11):3,21:16):7):14,(4:14,10:19):25):21,52:55):10):14,(50:1,51:3):40):13,((36:46,((83:34,84:48):16,(85:36,91:50):12):25):15,((37:13,(((38:0,41:1):3,39:14):5,40:13):9):17,42:27):30):14):13,((((5:26,(11:19,((12:16,(13:5,15:36):11):14,14:13):10):9):12,((28:7,(32:9,33:14):5):16,(34:13,35:15):17):13):43,56:52):22,59:51):27):11,(((((((61:3,62:2):0,64:2):2,63:3):21,((65:6,(66:3,67:2):1):27,74:31):10):16,(((68:1,69:1):1,70:1):12,((71:1,72:0):2,73:0):21):16):28,(77:64,82:59):19):11,75:39):17):10,((43:1,44:1,45:5):33,((((46:0,47:2,48:13):10,49:12):36,53:56):9,(54:0,55:0):45):15):14):11,76:51):15,60:68):14,57:38):15,58:61):14,81:61):16,((78:0,79:0):43,80:48):21):42,90:54):40,(87:0,88:1):8):6,86:1,89:31);
tree PAUP_360 = [&U] (1:6,(((((((((((((((((((2:33,16:13):5,(22:19,23:10):17):15,(17:4,18:8):12):51,((29:1,31:17):2,30:3):38):18,(6:20,7:15):26):8,(24:36,((25:6,26:11):21,27:21):16):9):6,(((((3:17,9:14):15,8:34):6,((19:6,20:11):3,21:16):7):14,(4:14,10:19):25):21,52:55):10):14,(50:1,51:3):40):13,((36:46,((83:34,84:48):16,(85:36,91:50):12):25):15,((37:13,(((38:0,41:1):3,39:14):5,40:13):9):17,42:27):30):14):11,((((5:26,(11:19,((12:16,(13:5,15:36):11):14,14:13):10):9):12,((28:7,(32:9,33:14):5):16,(34:13,35:15):17):13):43,56:52):22,59:51):28):10,((((((61:3,62:2,64:2):2,63:3):21,((65:6,(66:3,67:2):1):27,74:31):10):16,(((68:1,69:1):1,70:1):12,((71:1,72:0):2,73:0):21):16):28,(77:64,82:59):19):11,75:40):18):10,((43:1,44:1,45:5):33,((((46:0,47:2,48:13):10,49:12):36,53:56):8,(54:0,55:0):46):16):13):11,76:52):15,60:66):13,(57:38,58:62):16):12,81:62):17,((78:0,79:0):42,80:48):22):41,90:56):39,(87:0,88:1):8):6,86:1,89:31);
tree PAUP_361 = [&U] (1:6,(((((((((((((((((((2:33,16:13):5,(22:19,23:10):17):15,(17:4,18:8):12):51,((29:1,31:17):2,30:3):38):18,(6:20,7:15):26):8,(24:36,((25:6,26:11):21,27:21):16):9):6,(((((3:17,9:14):15,8:34):6,((19:6,20:11):3,21:16):7):14,(4:14,10:19):25):21,52:55):10):14,(50:1,51:3):40):13,((36:46,((83:34,84:48):16,(85:36,91:50):12):25):15,((37:13,(((38:0,41:1):3,39:14):5,40:13):9):17,42:27):30):14):11,((((5:26,(11:19,((12:16,(13:5,15:36):11):14,14:13):10):9):12,((28:7,(32:9,33:14):5):16,(34:13,35:15):17):13):43,56:52):22,59:51):28):10,(((((((61:3,64:2):0,62:2):2,63:3):21,((65:6,(66:3,67:2):1):27,74:31):10):16,(((68:1,69:1):1,70:1):12,((71:1,72:0):2,73:0):21):16):28,(77:64,82:59):19):11,75:40):18):10,((43:1,44:1,45:5):33,((((46:0,47:2,48:13):10,49:12):36,53:56):8,(54:0,55:0):46):16):13):11,76:52):15,60:66):13,(57:38,58:62):16):12,81:62):17,((78:0,79:0):42,80:48):22):41,90:56):39,(87:0,88:1):8):6,86:1,89:31);
tree PAUP_362 = [&U] (1:6,(((((((((((((((((((2:32,16:13):5,(22:20,23:10):17):15,(17:4,18:8):12):51,((29:1,31:17):2,30:3):37):19,(6:20,7:15):26):8,(24:36,((25:6,26:11):21,27:21):16):9):6,(((((3:17,9:14):15,8:34):6,((19:6,20:11):3,21:16):7):14,(4:14,10:19):25):21,52:55):10):14,(50:1,51:3):40):13,((36:46,((83:34,84:48):16,(85:36,91:50):12):25):15,((37:13,(((38:0,41:1):3,39:14):5,40:13):9):17,42:27):30):14):12,((((5:24,((11:21,14:13):7,(12:15,(13:5,15:35):12):12):13):13,((28:7,(32:9,33:14):5):20,(34:14,35:14):14):14):40,56:51):24,59:54):26):9,(((((((61:3,62:2):0,64:2):2,63:3):21,((65:6,(66:3,67:2):1):27,74:31):10):15,(((68:1,69:1):1,70:1):12,((71:1,72:0):2,73:0):22):16):28,(77:63,82:59):19):12,75:40):18):10,((43:1,44:1,45:5):33,((((46:0,47:2,48:13):10,49:12):36,53:56):8,(54:0,55:0):46):16):13):11,76:52):15,60:66):13,(57:38,58:62):16):12,81:62):17,((78:0,79:0):42,80:48):22):41,90:56):39,(87:0,88:1):8):6,86:1,89:31);
tree PAUP_363 = [&U] (1:5,(((((((((((((((((((2:31,16:13):5,(22:19,23:11):17):16,(17:4,18:8):12):51,((29:1,31:17):2,30:3):37):20,(6:20,7:15):25):8,(24:36,((25:6,26:11):21,27:21):16):8):7,(((((3:17,9:14):15,8:34):5,((19:6,20:11):3,21:16):8):14,(4:14,10:19):24):20,52:57):10):14,(50:1,51:3):40):12,((36:47,((37:14,(((38:0,41:1):3,39:14):5,40:13):8):16,42:28):28):11,((83:34,84:48):17,(85:35,91:49):13):30):14):12,((((5:24,((11:21,14:13):7,(12:15,(13:5,15:35):12):12):13):13,((28:7,(32:9,33:14):5):20,(34:14,35:14):14):14):41,56:50):22,59:56):25):9,((((((61:3,62:2,64:2):2,63:3):21,((65:6,(66:3,67:2):1):27,74:31):10):15,(((68:1,69:1):1,70:1):12,((71:1,72:0):2,73:0):22):16):28,(77:62,82:60):20):11,75:40):19):11,((43:1,44:1,45:5):33,((((46:0,47:2,48:13):10,49:12):36,53:56):8,(54:0,55:0):46):16):12):12,76:52):15,60:66):13,(57:38,58:62):16):12,81:62):17,((78:0,79:0):42,80:48):22):41,90:56):38,(87:0,88:1):9):6,(86:1,89:31):1);
tree PAUP_364 = [&U] (1:6,(((((((((((((((((((2:31,16:13):5,(22:19,23:11):17):16,(17:4,18:8):12):51,((29:1,31:17):2,30:3):37):20,(6:20,7:15):25):8,(24:36,((25:6,26:11):21,27:21):16):8):7,(((((3:17,9:14):15,8:34):5,((19:6,20:11):3,21:16):8):14,(4:14,10:19):24):20,52:57):10):14,(50:1,51:3):40):12,((36:47,((37:14,(((38:0,41:1):3,39:14):5,40:13):8):16,42:28):28):11,((83:34,84:48):17,(85:35,91:49):13):30):14):12,((((5:24,((11:21,14:13):7,(12:15,(13:5,15:35):12):12):13):13,((28:7,(32:9,33:14):5):20,(34:14,35:14):14):14):41,56:50):22,59:56):25):9,((((((61:3,62:2,64:2):2,63:3):21,((65:6,(66:3,67:2):1):27,74:31):10):15,(((68:1,69:1):1,70:1):12,((71:1,72:0):2,73:0):22):16):28,(77:62,82:60):20):11,75:40):19):11,((43:1,44:1,45:5):33,(((((46:0,47:2):2,48:12):9,49:11):37,53:56):8,(54:0,55:0):46):16):12):12,76:52):15,60:66):13,(57:38,58:62):16):12,81:62):17,((78:0,79:0):42,80:48):22):41,90:56):39,(87:0,88:1):8):6,86:1,89:31);
tree PAUP_365 = [&U] (1:6,(((((((((((((((((((2:32,16:13):5,(22:18,23:11):17):16,(17:4,18:8):12):51,((29:1,31:17):2,30:3):38):19,(6:20,7:15):25):8,(24:36,((25:6,26:11):21,27:21):16):8):7,(((((3:17,9:14):15,8:34):5,((19:6,20:11):3,21:16):8):14,(4:14,10:19):24):20,52:57):10):14,(50:1,51:3):40):12,((36:47,((37:14,(((38:0,41:1):3,39:14):5,40:13):8):16,42:28):28):11,((83:34,84:48):17,(85:35,91:49):13):30):14):11,((((5:26,(11:19,((12:16,(13:5,15:36):11):14,14:13):10):9):12,((28:7,(32:9,33:14):5):16,(34:13,35:15):17):13):44,56:51):20,59:53):27):10,((((((61:3,62:2,64:2):2,63:3):21,((65:6,(66:3,67:2):1):27,74:31):10):15,(((68:1,69:1):1,70:1):11,((71:1,72:0):2,73:0):22):15):30,75:37):9,(77:60,82:63):23):20):11,((43:1,44:1,45:5):33,(((((46:0,47:2):1,48:13):9,49:12):36,53:56):8,(54:0,55:0):46):16):12):12,76:52):15,60:66):13,(57:38,58:62):16):12,81:62):17,((78:0,79:0):42,80:48):22):41,90:56):39,(87:0,88:1):8):6,86:1,89:31);
tree PAUP_366 = [&U] (1:6,(((((((((((((((((((2:33,16:13):5,(22:19,23:10):17):15,(17:4,18:8):12):51,((29:1,31:17):2,30:3):38):18,(6:20,7:15):26):8,(24:36,((25:6,26:11):21,27:21):16):9):6,(((((3:17,9:14):15,8:34):6,((19:6,20:11):3,21:16):7):14,(4:14,10:19):25):21,52:55):10):14,(50:1,51:3):40):13,((36:46,((83:34,84:48):16,(85:36,91:50):12):25):15,((37:13,(((38:0,41:1):3,39:14):5,40:13):9):17,42:27):30):14):11,((((5:26,(11:19,((12:16,(13:5,15:36):11):14,14:13):10):9):12,((28:7,(32:9,33:14):5):16,(34:13,35:15):17):13):43,56:52):22,59:51):28):10,((((((61:3,62:2,64:2):2,63:3):21,((65:6,(66:3,67:2):1):27,74:31):10):16,(((68:1,69:1):1,70:1):12,((71:1,72:0):2,73:0):21):16):28,(77:64,82:59):19):11,75:40):18):10,((43:1,44:1,45:5):33,(((((46:0,47:2):1,48:13):9,49:12):36,53:56):8,(54:0,55:0):46):16):13):11,76:52):15,60:66):13,(57:38,58:62):16):12,81:62):17,((78:0,79:0):42,80:48):22):41,90:56):39,(87:0,88:1):8):6,86:1,89:31);
tree PAUP_367 = [&U] (1:6,(((((((((((((((((((2:31,16:13):5,(22:19,23:11):17):16,(17:4,18:8):12):51,((29:1,31:17):2,30:3):37):20,(6:20,7:15):25):8,(24:36,((25:6,26:11):21,27:21):16):8):7,(((((3:17,9:14):15,8:34):5,((19:6,20:11):3,21:16):8):14,(4:14,10:19):24):20,52:57):10):14,(50:1,51:3):40):12,((36:47,((37:14,(((38:0,41:1):3,39:14):5,40:13):8):16,42:28):28):11,((83:34,84:48):17,(85:35,91:49):13):30):14):12,((((5:24,((11:21,14:13):7,(12:15,(13:5,15:35):12):12):13):13,((28:7,(32:9,33:14):5):20,(34:14,35:14):14):14):41,56:50):22,59:56):25):9,(((((((61:3,64:2):0,62:2):2,63:3):21,((65:6,(66:3,67:2):1):27,74:31):10):15,(((68:1,69:1):1,70:1):12,((71:1,72:0):2,73:0):22):16):28,(77:62,82:60):20):11,75:40):19):11,((43:1,44:1,45:5):33,(((((46:0,47:2):2,48:12):9,49:11):37,53:56):8,(54:0,55:0):46):16):12):12,76:52):15,60:66):13,(57:38,58:62):16):12,81:62):17,((78:0,79:0):42,80:48):22):41,90:56):39,(87:0,88:1):8):6,86:1,89:31);
tree PAUP_368 = [&U] (1:6,(((((((((((((((((((2:31,16:13):5,(22:19,23:11):17):16,(17:4,18:8):12):51,((29:1,31:17):2,30:3):37):20,(6:20,7:15):25):8,(24:36,((25:6,26:11):21,27:21):16):8):7,(((((3:17,9:14):15,8:34):5,((19:6,20:11):3,21:16):8):14,(4:14,10:19):24):20,52:57):10):14,(50:1,51:3):40):12,((36:47,((37:14,(((38:0,41:1):3,39:14):5,40:13):8):16,42:28):28):11,((83:34,84:48):17,(85:35,91:49):13):30):14):12,((((5:24,((11:21,14:13):7,(12:15,(13:5,15:35):12):12):13):13,((28:7,(32:9,33:14):5):20,(34:14,35:14):14):14):41,56:50):22,59:56):25):9,(((((((61:3,64:2):0,62:2):2,63:3):21,((65:6,(66:3,67:2):1):27,74:31):10):15,(((68:1,69:1):1,70:1):12,((71:1,72:0):2,73:0):22):16):28,(77:62,82:60):20):11,75:40):19):11,((43:1,44:1,45:5):33,((((46:0,47:2,48:13):10,49:12):36,53:56):8,(54:0,55:0):46):16):12):12,76:52):15,60:66):13,(57:38,58:62):16):12,81:62):17,((78:0,79:0):42,80:48):22):41,90:56):39,(87:0,88:1):8):6,86:1,89:31);
tree PAUP_369 = [&U] (1:6,(((((((((((((((((((2:31,16:13):5,(22:19,23:11):17):16,(17:4,18:8):12):51,((29:1,31:17):2,30:3):37):20,(6:20,7:15):25):8,(24:36,((25:6,26:11):21,27:21):16):8):7,(((((3:17,9:14):15,8:34):5,((19:6,20:11):3,21:16):8):14,(4:14,10:19):24):20,52:57):10):14,(50:1,51:3):40):12,((36:47,((37:14,(((38:0,41:1):3,39:14):5,40:13):8):16,42:28):28):11,((83:34,84:48):17,(85:35,91:49):13):30):14):12,((((5:24,((11:21,14:13):7,(12:15,(13:5,15:35):12):12):13):13,((28:7,(32:9,33:14):5):20,(34:14,35:14):14):14):41,56:50):22,59:56):25):9,((((((61:3,62:2,64:2):2,63:3):21,((65:6,(66:3,67:2):1):27,74:31):10):14,(((68:1,69:1):1,70:1):11,((71:1,72:0):2,73:0):23):15):30,75:37):9,(77:59,82:63):23):21):11,((43:1,44:1,45:5):33,(((((46:0,48:13):1,47:1):10,49:13):35,53:56):8,(54:0,55:0):46):16):12):12,76:52):15,60:66):13,(57:38,58:62):16):12,81:62):17,((78:0,79:0):42,80:48):22):41,90:56):39,(87:0,88:1):8):6,86:1,89:31);
tree PAUP_370 = [&U] (1:6,(((((((((((((((((((2:32,16:13):5,(22:20,23:10):17):15,(17:4,18:8):12):51,((29:1,31:17):2,30:3):37):19,(6:20,7:15):26):8,(24:36,((25:6,26:11):21,27:21):16):9):6,(((((3:17,9:14):15,8:34):6,((19:6,20:11):3,21:16):7):14,(4:14,10:19):25):21,52:55):10):14,(50:1,51:3):40):13,((36:46,((83:34,84:48):16,(85:36,91:50):12):25):15,((37:13,(((38:0,41:1):3,39:14):5,40:13):9):17,42:27):30):14):12,((((5:24,((11:21,14:13):7,(12:15,(13:5,15:35):12):12):13):13,((28:7,(32:9,33:14):5):20,(34:14,35:14):14):14):40,56:51):24,59:54):26):9,((((((61:3,62:2,64:2):2,63:3):21,((65:6,(66:3,67:2):1):27,74:31):10):15,(((68:1,69:1):1,70:1):12,((71:1,72:0):2,73:0):22):16):28,(77:63,82:59):19):12,75:40):18):10,((43:1,44:1,45:5):33,(((((46:0,48:13):1,47:1):10,49:13):35,53:56):8,(54:0,55:0):46):16):13):11,76:52):15,60:66):13,(57:38,58:62):16):12,81:62):17,((78:0,79:0):42,80:48):22):41,90:56):39,(87:0,88:1):8):6,86:1,89:31);
tree PAUP_371 = [&U] (1:6,(((((((((((((((((((2:31,16:13):5,(22:19,23:11):17):16,(17:4,18:8):12):51,((29:1,31:17):2,30:3):37):20,(6:20,7:15):25):8,(24:36,((25:6,26:11):21,27:21):16):8):7,(((((3:17,9:14):15,8:34):5,((19:6,20:11):3,21:16):8):14,(4:14,10:19):24):20,52:57):10):14,(50:1,51:3):40):12,((36:47,((37:14,(((38:0,41:1):3,39:14):5,40:13):8):16,42:28):28):11,((83:34,84:48):17,(85:35,91:49):13):30):14):12,((((5:24,((11:21,14:13):7,(12:15,(13:5,15:35):12):12):13):13,((28:7,(32:9,33:14):5):20,(34:14,35:14):14):14):41,56:50):22,59:56):25):9,((((((61:3,62:2,64:2):2,63:3):21,((65:6,(66:3,67:2):1):27,74:31):10):15,(((68:1,69:1):1,70:1):12,((71:1,72:0):2,73:0):22):16):28,(77:62,82:60):20):11,75:40):19):11,((43:1,44:1,45:5):33,((((46:0,47:2,48:13):10,49:12):36,53:56):8,(54:0,55:0):46):16):12):12,76:52):15,60:66):13,(57:38,58:62):16):12,81:62):17,((78:0,79:0):42,80:48):22):41,90:56):39,(87:0,88:1):8):6,86:1,89:31);
tree PAUP_372 = [&U] (1:6,(((((((((((((((((((((2:33,16:13):5,(22:19,23:10):17):15,(17:4,18:8):12):51,((29:1,31:17):2,30:3):38):18,(6:20,7:15):26):8,(24:36,((25:6,26:11):21,27:21):16):9):6,(((((3:17,9:14):15,8:34):6,((19:6,20:11):3,21:16):7):14,(4:14,10:19):25):21,52:55):10):14,(50:1,51:3):40):13,((36:46,((83:34,84:48):16,(85:36,91:50):12):25):15,((37:13,(((38:0,41:1):3,39:14):5,40:13):9):17,42:27):30):14):13,((((5:26,(11:19,((12:16,(13:5,15:36):11):14,14:13):10):9):12,((28:7,(32:9,33:14):5):16,(34:13,35:15):17):13):43,56:52):22,59:51):27):11,(((((((61:3,64:2):0,62:2):2,63:3):21,((65:6,(66:3,67:2):1):27,74:31):10):15,(((68:1,69:1):1,70:1):11,((71:1,72:0):2,73:0):22):15):32,75:36):8,(77:60,82:63):22):18):10,((43:1,44:1,45:5):33,(((((46:0,48:13):1,47:1):10,49:13):35,53:56):9,(54:0,55:0):45):15):14):11,76:51):15,60:68):14,57:38):15,58:61):14,81:61):16,((78:0,79:0):43,80:48):21):42,90:54):39,(87:0,88:1):9):6,89:30):1,86:1);
tree PAUP_373 = [&U] (1:6,(((((((((((((((((((((2:32,16:13):5,(22:18,23:11):17):16,(17:4,18:8):12):51,((29:1,31:17):2,30:3):38):19,(6:20,7:15):25):8,(24:36,((25:6,26:11):21,27:21):16):8):7,(((((3:17,9:14):15,8:34):5,((19:6,20:11):3,21:16):8):14,(4:14,10:19):24):20,52:57):10):14,(50:1,51:3):40):12,((36:47,((37:14,(((38:0,41:1):3,39:14):5,40:13):8):16,42:28):28):11,((83:34,84:48):17,(85:35,91:49):13):30):14):13,((((5:26,(11:19,((12:16,(13:5,15:36):11):14,14:13):10):9):12,((28:7,(32:9,33:14):5):16,(34:13,35:15):17):13):44,56:51):20,59:53):26):11,(((((((61:3,64:2):0,62:2):2,63:3):21,((65:6,(66:3,67:2):1):27,74:31):10):15,(((68:1,69:1):1,70:1):11,((71:1,72:0):2,73:0):22):15):31,75:36):9,(77:59,82:64):23):18):11,((43:1,44:1,45:5):33,((((46:0,47:2,48:13):10,49:12):36,53:56):9,(54:0,55:0):45):15):13):12,76:51):15,60:68):14,57:38):15,58:61):14,81:61):16,((78:0,79:0):43,80:48):21):42,90:54):39,(87:0,88:1):9):6,89:30):1,86:1);
tree PAUP_374 = [&U] (1:6,(((((((((((((((((((((2:32,16:13):5,(22:18,23:11):17):16,(17:4,18:8):12):51,((29:1,31:17):2,30:3):38):19,(6:20,7:15):25):8,(24:36,((25:6,26:11):21,27:21):16):8):7,(((((3:17,9:14):15,8:34):5,((19:6,20:11):3,21:16):8):14,(4:14,10:19):24):20,52:57):10):14,(50:1,51:3):40):12,((36:47,((37:14,(((38:0,41:1):3,39:14):5,40:13):8):16,42:28):28):11,((83:34,84:48):17,(85:35,91:49):13):30):14):13,((((5:26,(11:19,((12:16,(13:5,15:36):11):14,14:13):10):9):12,((28:7,(32:9,33:14):5):16,(34:13,35:15):17):13):44,56:51):20,59:53):26):11,(((((((61:3,64:2):0,62:2):2,63:3):21,((65:6,(66:3,67:2):1):27,74:31):10):15,(((68:1,69:1):1,70:1):11,((71:1,72:0):2,73:0):22):15):31,75:36):9,(77:59,82:64):23):18):11,((43:1,44:1,45:5):33,(((((46:0,47:2):1,48:13):9,49:12):36,53:56):9,(54:0,55:0):45):15):13):12,76:51):15,60:68):14,57:38):15,58:61):14,81:61):16,((78:0,79:0):43,80:48):21):42,90:54):39,(87:0,88:1):9):6,89:30):1,86:1);
tree PAUP_375 = [&U] (1:6,(((((((((((((((((((((2:31,16:13):5,(22:19,23:11):17):16,(17:4,18:8):12):51,((29:1,31:17):2,30:3):37):20,(6:20,7:15):25):8,(24:36,((25:6,26:11):21,27:21):16):8):7,(((((3:17,9:14):15,8:34):5,((19:6,20:11):3,21:16):8):14,(4:14,10:19):24):20,52:57):10):14,(50:1,51:3):40):12,((36:47,((37:14,(((38:0,41:1):3,39:14):5,40:13):8):16,42:28):28):11,((83:34,84:48):17,(85:35,91:49):13):30):14):14,((((5:24,((11:21,14:13):7,(12:15,(13:5,15:35):12):12):13):13,((28:7,(32:9,33:14):5):20,(34:14,35:14):14):14):41,56:50):22,59:56):24):10,(((((((61:3,64:2):0,62:2):2,63:3):21,((65:6,(66:3,67:2):1):27,74:31):10):14,(((68:1,69:1):1,70:1):11,((71:1,72:0):2,73:0):23):15):31,75:36):9,(77:58,82:64):23):19):11,((43:1,44:1,45:5):33,(((((46:0,48:13):1,47:1):10,49:13):35,53:56):9,(54:0,55:0):45):15):13):12,76:51):15,60:68):14,57:38):14,58:62):14,81:62):15,((78:0,79:0):43,80:48):21):42,90:54):39,(87:0,88:1):9):6,89:30):1,86:1);
tree PAUP_376 = [&U] (1:6,(((((((((((((((((((((2:32,16:13):5,(22:20,23:10):17):15,(17:4,18:8):12):51,((29:1,31:17):2,30:3):37):19,(6:20,7:15):26):8,(24:36,((25:6,26:11):21,27:21):16):9):6,(((((3:17,9:14):15,8:34):6,((19:6,20:11):3,21:16):7):14,(4:14,10:19):25):21,52:55):10):14,(50:1,51:3):40):13,((36:46,((83:34,84:48):16,(85:36,91:50):12):25):15,((37:13,(((38:0,41:1):3,39:14):5,40:13):9):17,42:27):30):14):14,((((5:24,((11:21,14:13):7,(12:15,(13:5,15:35):12):12):13):13,((28:7,(32:9,33:14):5):20,(34:14,35:14):14):14):40,56:51):24,59:54):25):10,(((((((61:3,62:2):0,64:2):2,63:3):21,((65:6,(66:3,67:2):1):27,74:31):10):14,(((68:1,69:1):1,70:1):11,((71:1,72:0):2,73:0):23):15):32,75:36):8,(77:59,82:63):22):19):10,((43:1,44:1,45:5):33,(((((46:0,48:13):1,47:1):10,49:13):35,53:56):9,(54:0,55:0):45):15):14):11,76:51):15,60:68):14,57:38):14,58:62):14,81:62):15,((78:0,79:0):43,80:48):21):42,90:54):39,(87:0,88:1):9):6,89:30):1,86:1);
tree PAUP_377 = [&U] (1:6,(((((((((((((((((((((2:33,16:13):5,(22:19,23:10):17):15,(17:4,18:8):12):51,((29:1,31:17):2,30:3):38):18,(6:20,7:15):26):8,(24:36,((25:6,26:11):21,27:21):16):9):6,(((((3:17,9:14):15,8:34):6,((19:6,20:11):3,21:16):7):14,(4:14,10:19):25):21,52:55):10):14,(50:1,51:3):40):13,((36:46,((83:34,84:48):16,(85:36,91:50):12):25):15,((37:13,(((38:0,41:1):3,39:14):5,40:13):9):17,42:27):30):14):13,((((5:26,(11:19,((12:16,(13:5,15:36):11):14,14:13):10):9):12,((28:7,(32:9,33:14):5):16,(34:13,35:15):17):13):43,56:52):22,59:51):27):11,(((((((61:3,62:2):0,64:2):2,63:3):21,((65:6,(66:3,67:2):1):27,74:31):10):15,(((68:1,69:1):1,70:1):11,((71:1,72:0):2,73:0):22):15):32,75:36):8,(77:60,82:63):22):18):10,((43:1,44:1,45:5):33,((((46:0,47:2,48:13):10,49:12):36,53:56):9,(54:0,55:0):45):15):14):11,76:51):15,60:68):14,57:38):15,58:61):14,81:61):16,((78:0,79:0):43,80:48):21):42,90:54):39,(87:0,88:1):9):6,89:30):1,86:1);
tree PAUP_378 = [&U] (1:6,(((((((((((((((((((((2:33,16:13):5,(22:19,23:10):17):15,(17:4,18:8):12):51,((29:1,31:17):2,30:3):38):18,(6:20,7:15):26):8,(24:36,((25:6,26:11):21,27:21):16):9):6,(((((3:17,9:14):15,8:34):6,((19:6,20:11):3,21:16):7):14,(4:14,10:19):25):21,52:55):10):14,(50:1,51:3):40):13,((36:46,((83:34,84:48):16,(85:36,91:50):12):25):15,((37:13,(((38:0,41:1):3,39:14):5,40:13):9):17,42:27):30):14):13,((((5:26,(11:19,((12:16,(13:5,15:36):11):14,14:13):10):9):12,((28:7,(32:9,33:14):5):16,(34:13,35:15):17):13):43,56:52):22,59:51):27):11,(((((((61:3,62:2):0,64:2):2,63:3):21,((65:6,(66:3,67:2):1):27,74:31):10):15,(((68:1,69:1):1,70:1):11,((71:1,72:0):2,73:0):22):15):32,75:36):8,(77:60,82:63):22):18):10,((43:1,44:1,45:5):33,(((((46:0,47:2):1,48:13):9,49:12):36,53:56):9,(54:0,55:0):45):15):14):11,76:51):15,60:68):14,57:38):15,58:61):14,81:61):16,((78:0,79:0):43,80:48):21):42,90:54):39,(87:0,88:1):9):6,89:30):1,86:1);
tree PAUP_379 = [&U] (1:6,(((((((((((((((((((((2:33,16:13):5,(22:19,23:10):17):15,(17:4,18:8):12):51,((29:1,31:17):2,30:3):38):18,(6:20,7:15):26):8,(24:36,((25:6,26:11):21,27:21):16):9):6,(((((3:17,9:14):15,8:34):6,((19:6,20:11):3,21:16):7):14,(4:14,10:19):25):21,52:55):10):14,(50:1,51:3):40):13,((36:46,((83:34,84:48):16,(85:36,91:50):12):25):15,((37:13,(((38:0,41:1):3,39:14):5,40:13):9):17,42:27):30):14):13,((((5:26,(11:19,((12:16,(13:5,15:36):11):14,14:13):10):9):12,((28:7,(32:9,33:14):5):16,(34:13,35:15):17):13):43,56:52):22,59:51):27):11,((((((61:3,62:2,64:2):2,63:3):21,((65:6,(66:3,67:2):1):27,74:31):10):15,(((68:1,69:1):1,70:1):11,((71:1,72:0):2,73:0):22):15):32,75:36):8,(77:60,82:63):22):18):10,((43:1,44:1,45:5):33,(((((46:0,48:13):1,47:1):10,49:13):35,53:56):9,(54:0,55:0):45):15):14):11,76:51):15,60:68):14,57:38):15,58:61):14,81:61):16,((78:0,79:0):43,80:48):21):42,90:54):39,(87:0,88:1):9):6,89:30):1,86:1);
tree PAUP_380 = [&U] (1:6,(((((((((((((((((((((2:32,16:13):5,(22:18,23:11):17):16,(17:4,18:8):12):51,((29:1,31:17):2,30:3):38):19,(6:20,7:15):25):8,(24:36,((25:6,26:11):21,27:21):16):8):7,(((((3:17,9:14):15,8:34):5,((19:6,20:11):3,21:16):8):14,(4:14,10:19):24):20,52:57):10):14,(50:1,51:3):40):12,((36:47,((37:14,(((38:0,41:1):3,39:14):5,40:13):8):16,42:28):28):11,((83:34,84:48):17,(85:35,91:49):13):30):14):13,((((5:26,(11:19,((12:16,(13:5,15:36):11):14,14:13):10):9):12,((28:7,(32:9,33:14):5):16,(34:13,35:15):17):13):44,56:51):20,59:53):26):11,((((((61:3,62:2,64:2):2,63:3):21,((65:6,(66:3,67:2):1):27,74:31):10):15,(((68:1,69:1):1,70:1):11,((71:1,72:0):2,73:0):22):15):31,75:36):9,(77:59,82:64):23):18):11,((43:1,44:1,45:5):33,((((46:0,47:2,48:13):10,49:12):36,53:56):9,(54:0,55:0):45):15):13):12,76:51):15,60:68):14,57:38):15,58:61):14,81:61):16,((78:0,79:0):43,80:48):21):42,90:54):39,(87:0,88:1):9):6,89:30):1,86:1);
tree PAUP_381 = [&U] (1:6,(((((((((((((((((((((2:31,16:13):5,(22:19,23:11):17):16,(17:4,18:8):12):51,((29:1,31:17):2,30:3):37):20,(6:20,7:15):25):8,(24:36,((25:6,26:11):21,27:21):16):8):7,(((((3:17,9:14):15,8:34):5,((19:6,20:11):3,21:16):8):14,(4:14,10:19):24):20,52:57):10):14,(50:1,51:3):40):12,((36:47,((37:14,(((38:0,41:1):3,39:14):5,40:13):8):16,42:28):28):11,((83:34,84:48):17,(85:35,91:49):13):30):14):14,((((5:24,((11:21,14:13):7,(12:15,(13:5,15:35):12):12):13):13,((28:7,(32:9,33:14):5):20,(34:14,35:14):14):14):41,56:50):22,59:56):24):10,(((((((61:3,62:2):0,64:2):2,63:3):21,((65:6,(66:3,67:2):1):27,74:31):10):14,(((68:1,69:1):1,70:1):11,((71:1,72:0):2,73:0):23):15):31,75:36):9,(77:58,82:64):23):19):11,((43:1,44:1,45:5):33,((((46:0,47:2,48:13):10,49:12):36,53:56):9,(54:0,55:0):45):15):13):12,76:51):15,60:68):14,57:38):14,58:62):14,81:62):15,((78:0,79:0):43,80:48):21):42,90:54):39,(87:0,88:1):9):6,89:30):1,86:1);
tree PAUP_382 = [&U] (1:6,(((((((((((((((((((((2:32,16:13):5,(22:18,23:11):17):16,(17:4,18:8):12):51,((29:1,31:17):2,30:3):38):19,(6:20,7:15):25):8,(24:36,((25:6,26:11):21,27:21):16):8):7,(((((3:17,9:14):15,8:34):5,((19:6,20:11):3,21:16):8):14,(4:14,10:19):24):20,52:57):10):14,(50:1,51:3):40):12,((36:47,((37:14,(((38:0,41:1):3,39:14):5,40:13):8):16,42:28):28):11,((83:34,84:48):17,(85:35,91:49):13):30):14):13,((((5:26,(11:19,((12:16,(13:5,15:36):11):14,14:13):10):9):12,((28:7,(32:9,33:14):5):16,(34:13,35:15):17):13):44,56:51):20,59:53):26):11,((((((61:3,62:2,64:2):2,63:3):21,((65:6,(66:3,67:2):1):27,74:31):10):15,(((68:1,69:1):1,70:1):11,((71:1,72:0):2,73:0):22):15):31,75:36):9,(77:59,82:64):23):18):11,((43:1,44:1,45:5):33,(((((46:0,47:2):1,48:13):9,49:12):36,53:56):9,(54:0,55:0):45):15):13):12,76:51):15,60:68):14,57:38):15,58:61):14,81:61):16,((78:0,79:0):43,80:48):21):42,90:54):39,(87:0,88:1):9):6,89:30):1,86:1);
tree PAUP_383 = [&U] (1:6,(((((((((((((((((((((2:31,16:13):5,(22:19,23:11):17):16,(17:4,18:8):12):51,((29:1,31:17):2,30:3):37):20,(6:20,7:15):25):8,(24:36,((25:6,26:11):21,27:21):16):8):7,(((((3:17,9:14):15,8:34):5,((19:6,20:11):3,21:16):8):14,(4:14,10:19):24):20,52:57):10):14,(50:1,51:3):40):12,((36:47,((37:14,(((38:0,41:1):3,39:14):5,40:13):8):16,42:28):28):11,((83:34,84:48):17,(85:35,91:49):13):30):14):14,((((5:24,((11:21,14:13):7,(12:15,(13:5,15:35):12):12):13):13,((28:7,(32:9,33:14):5):20,(34:14,35:14):14):14):41,56:50):22,59:56):24):10,(((((((61:3,62:2):0,64:2):2,63:3):21,((65:6,(66:3,67:2):1):27,74:31):10):14,(((68:1,69:1):1,70:1):11,((71:1,72:0):2,73:0):23):15):31,75:36):9,(77:58,82:64):23):19):11,((43:1,44:1,45:5):33,(((((46:0,47:2):2,48:12):9,49:11):37,53:56):9,(54:0,55:0):45):15):13):12,76:51):15,60:68):14,57:38):14,58:62):14,81:62):15,((78:0,79:0):43,80:48):21):42,90:54):39,(87:0,88:1):9):6,89:30):1,86:1);
tree PAUP_384 = [&U] (1:6,(((((((((((((((((((((2:31,16:13):5,(22:19,23:11):17):16,(17:4,18:8):12):51,((29:1,31:17):2,30:3):37):20,(6:20,7:15):25):8,(24:36,((25:6,26:11):21,27:21):16):8):7,(((((3:17,9:14):15,8:34):5,((19:6,20:11):3,21:16):8):14,(4:14,10:19):24):20,52:57):10):14,(50:1,51:3):40):12,((36:47,((37:14,(((38:0,41:1):3,39:14):5,40:13):8):16,42:28):28):11,((83:34,84:48):17,(85:35,91:49):13):30):14):14,((((5:24,((11:21,14:13):7,(12:15,(13:5,15:35):12):12):13):13,((28:7,(32:9,33:14):5):20,(34:14,35:14):14):14):41,56:50):22,59:56):24):10,((((((61:3,62:2,64:2):2,63:3):21,((65:6,(66:3,67:2):1):27,74:31):10):14,(((68:1,69:1):1,70:1):11,((71:1,72:0):2,73:0):23):15):31,75:36):9,(77:58,82:64):23):19):11,((43:1,44:1,45:5):33,(((((46:0,48:13):1,47:1):10,49:13):35,53:56):9,(54:0,55:0):45):15):13):12,76:51):15,60:68):14,57:38):14,58:62):14,81:62):15,((78:0,79:0):43,80:48):21):42,90:54):39,(87:0,88:1):9):6,89:30):1,86:1);
tree PAUP_385 = [&U] (1:6,(((((((((((((((((((((2:33,16:13):5,(22:19,23:10):17):15,(17:4,18:8):12):51,((29:1,31:17):2,30:3):38):18,(6:20,7:15):26):8,(24:36,((25:6,26:11):21,27:21):16):9):6,(((((3:17,9:14):15,8:34):6,((19:6,20:11):3,21:16):7):14,(4:14,10:19):25):21,52:55):10):14,(50:1,51:3):40):13,((36:46,((83:33,84:49):16,(85:36,91:51):12):24):15,((37:13,(((38:0,41:1):3,39:14):5,40:13):9):17,42:27):30):14):13,((((5:26,(11:19,((12:16,(13:5,15:36):11):14,14:13):10):9):12,((28:7,(32:9,33:14):5):16,(34:13,35:15):17):13):43,56:52):22,59:51):27):12,(((((((61:3,62:2,64:2):2,63:3):22,((65:6,(66:3,67:2):1):28,74:30):10):16,((68:1,69:1):1,70:1):13):10,((71:1,72:0):2,73:0):23):31,(77:63,82:62):15):12,75:40):16):9,((43:1,44:1,45:5):33,(((((46:0,48:13):1,47:1):10,49:13):35,53:56):9,(54:0,55:0):45):15):14):11,76:51):15,60:68):14,57:38):15,58:61):14,81:61):16,((78:0,79:0):43,80:48):21):42,90:54):39,(87:0,88:1):9):6,89:30):1,86:1);
tree PAUP_386 = [&U] (1:6,(((((((((((((((((((((2:32,16:13):5,(22:18,23:11):17):16,(17:4,18:8):12):51,((29:1,31:17):2,30:3):38):19,(6:20,7:15):25):8,(24:36,((25:6,26:11):21,27:21):16):8):7,(((((3:17,9:14):15,8:34):5,((19:6,20:11):3,21:16):8):14,(4:14,10:19):24):20,52:57):10):14,(50:1,51:3):40):12,((36:47,((37:14,(((38:0,41:1):3,39:14):5,40:13):8):16,42:28):28):11,((83:34,84:48):17,(85:35,91:49):13):30):14):13,((((5:26,(11:19,((12:16,(13:5,15:36):11):14,14:13):10):9):12,((28:7,(32:9,33:14):5):16,(34:13,35:15):17):13):44,56:51):20,59:53):26):12,(((((((61:3,62:2,64:2):2,63:3):22,((65:6,(66:3,67:2):1):28,74:30):10):16,((68:1,69:1):1,70:1):13):10,((71:1,72:0):2,73:0):23):31,(77:62,82:63):16):11,75:40):17):10,((43:1,44:1,45:5):33,((((46:0,47:2,48:13):10,49:12):36,53:56):9,(54:0,55:0):45):15):13):12,76:51):15,60:68):14,57:38):15,58:61):14,81:61):16,((78:0,79:0):43,80:48):21):42,90:54):39,(87:0,88:1):9):6,89:30):1,86:1);
tree PAUP_387 = [&U] (1:6,(((((((((((((((((((((2:32,16:13):5,(22:18,23:11):17):16,(17:4,18:8):12):51,((29:1,31:17):2,30:3):38):19,(6:20,7:15):25):8,(24:36,((25:6,26:11):21,27:21):16):8):7,(((((3:17,9:14):15,8:34):5,((19:6,20:11):3,21:16):8):14,(4:14,10:19):24):20,52:57):10):14,(50:1,51:3):40):12,((36:47,((37:14,(((38:0,41:1):3,39:14):5,40:13):8):16,42:28):28):11,((83:34,84:48):17,(85:35,91:49):13):30):14):13,((((5:26,(11:19,((12:16,(13:5,15:36):11):14,14:13):10):9):12,((28:7,(32:9,33:14):5):16,(34:13,35:15):17):13):44,56:51):20,59:53):26):12,(((((((61:3,62:2,64:2):2,63:3):22,((65:6,(66:3,67:2):1):28,74:30):10):16,((68:1,69:1):1,70:1):13):10,((71:1,72:0):2,73:0):23):31,(77:62,82:63):16):11,75:40):17):10,((43:1,44:1,45:5):33,(((((46:0,47:2):1,48:13):9,49:12):36,53:56):9,(54:0,55:0):45):15):13):12,76:51):15,60:68):14,57:38):15,58:61):14,81:61):16,((78:0,79:0):43,80:48):21):42,90:54):39,(87:0,88:1):9):6,89:30):1,86:1);
tree PAUP_388 = [&U] (1:6,(((((((((((((((((((((2:31,16:13):5,(22:19,23:11):17):16,(17:4,18:8):12):51,((29:1,31:17):2,30:3):37):20,(6:20,7:15):25):8,(24:36,((25:6,26:11):21,27:21):16):8):7,(((((3:17,9:14):15,8:34):5,((19:6,20:11):3,21:16):8):14,(4:14,10:19):24):20,52:57):10):14,(50:1,51:3):40):12,((36:47,((37:14,(((38:0,41:1):3,39:14):5,40:13):8):16,42:28):28):11,((83:34,84:48):17,(85:35,91:49):13):30):14):14,((((5:24,((11:21,14:13):7,(12:15,(13:5,15:35):12):12):13):13,((28:7,(32:9,33:14):5):20,(34:14,35:14):14):14):41,56:50):22,59:56):24):11,(((((((61:3,62:2,64:2):2,63:3):22,((65:6,(66:3,67:2):1):28,74:30):10):15,((68:1,69:1):1,70:1):13):10,((71:1,72:0):2,73:0):24):31,(77:61,82:63):16):12,75:40):17):10,((43:1,44:1,45:5):33,(((((46:0,48:13):1,47:1):10,49:13):35,53:56):9,(54:0,55:0):45):15):13):12,76:51):15,60:68):14,57:38):14,58:62):14,81:62):15,((78:0,79:0):43,80:48):21):42,90:54):39,(87:0,88:1):9):6,89:30):1,86:1);
tree PAUP_389 = [&U] (1:6,(((((((((((((((((((((2:33,16:13):5,(22:19,23:10):17):15,(17:4,18:8):12):51,((29:1,31:17):2,30:3):38):18,(6:20,7:15):26):8,(24:36,((25:6,26:11):21,27:21):16):9):6,(((((3:17,9:14):15,8:34):6,((19:6,20:11):3,21:16):7):14,(4:14,10:19):25):21,52:55):10):14,(50:1,51:3):40):13,((36:46,((83:33,84:49):16,(85:36,91:51):12):24):15,((37:13,(((38:0,41:1):3,39:14):5,40:13):9):17,42:27):30):14):13,((((5:26,(11:19,((12:16,(13:5,15:36):11):14,14:13):10):9):12,((28:7,(32:9,33:14):5):16,(34:13,35:15):17):13):43,56:52):22,59:51):27):12,((((((((61:3,64:2):0,62:2):2,63:3):22,((65:6,(66:3,67:2):1):28,74:30):10):16,((68:1,69:1):1,70:1):13):10,((71:1,72:0):2,73:0):23):31,(77:63,82:62):15):12,75:40):16):9,((43:1,44:1,45:5):33,(((((46:0,48:13):1,47:1):10,49:13):35,53:56):9,(54:0,55:0):45):15):14):11,76:51):15,60:68):14,57:38):15,58:61):14,81:61):16,((78:0,79:0):43,80:48):21):42,90:54):39,(87:0,88:1):9):6,89:30):1,86:1);
tree PAUP_390 = [&U] (1:6,(((((((((((((((((((((2:32,16:13):5,(22:18,23:11):17):16,(17:4,18:8):12):51,((29:1,31:17):2,30:3):38):19,(6:20,7:15):25):8,(24:36,((25:6,26:11):21,27:21):16):8):7,(((((3:17,9:14):15,8:34):5,((19:6,20:11):3,21:16):8):14,(4:14,10:19):24):20,52:57):10):14,(50:1,51:3):40):12,((36:47,((37:14,(((38:0,41:1):3,39:14):5,40:13):8):16,42:28):28):11,((83:34,84:48):17,(85:35,91:49):13):30):14):13,((((5:26,(11:19,((12:16,(13:5,15:36):11):14,14:13):10):9):12,((28:7,(32:9,33:14):5):16,(34:13,35:15):17):13):44,56:51):20,59:53):26):12,((((((((61:3,64:2):0,62:2):2,63:3):22,((65:6,(66:3,67:2):1):28,74:30):10):16,((68:1,69:1):1,70:1):13):10,((71:1,72:0):2,73:0):23):31,(77:62,82:63):16):11,75:40):17):10,((43:1,44:1,45:5):33,((((46:0,47:2,48:13):10,49:12):36,53:56):9,(54:0,55:0):45):15):13):12,76:51):15,60:68):14,57:38):15,58:61):14,81:61):16,((78:0,79:0):43,80:48):21):42,90:54):39,(87:0,88:1):9):6,89:30):1,86:1);
tree PAUP_391 = [&U] (1:6,(((((((((((((((((((((2:32,16:13):5,(22:18,23:11):17):16,(17:4,18:8):12):51,((29:1,31:17):2,30:3):38):19,(6:20,7:15):25):8,(24:36,((25:6,26:11):21,27:21):16):8):7,(((((3:17,9:14):15,8:34):5,((19:6,20:11):3,21:16):8):14,(4:14,10:19):24):20,52:57):10):14,(50:1,51:3):40):12,((36:47,((37:14,(((38:0,41:1):3,39:14):5,40:13):8):16,42:28):28):11,((83:34,84:48):17,(85:35,91:49):13):30):14):13,((((5:26,(11:19,((12:16,(13:5,15:36):11):14,14:13):10):9):12,((28:7,(32:9,33:14):5):16,(34:13,35:15):17):13):44,56:51):20,59:53):26):12,((((((((61:3,64:2):0,62:2):2,63:3):22,((65:6,(66:3,67:2):1):28,74:30):10):16,((68:1,69:1):1,70:1):13):10,((71:1,72:0):2,73:0):23):31,(77:62,82:63):16):11,75:40):17):10,((43:1,44:1,45:5):33,(((((46:0,47:2):1,48:13):9,49:12):36,53:56):9,(54:0,55:0):45):15):13):12,76:51):15,60:68):14,57:38):15,58:61):14,81:61):16,((78:0,79:0):43,80:48):21):42,90:54):39,(87:0,88:1):9):6,89:30):1,86:1);
tree PAUP_392 = [&U] (1:6,(((((((((((((((((((((2:31,16:13):5,(22:19,23:11):17):16,(17:4,18:8):12):51,((29:1,31:17):2,30:3):37):20,(6:20,7:15):25):8,(24:36,((25:6,26:11):21,27:21):16):8):7,(((((3:17,9:14):15,8:34):5,((19:6,20:11):3,21:16):8):14,(4:14,10:19):24):20,52:57):10):14,(50:1,51:3):40):12,((36:47,((37:14,(((38:0,41:1):3,39:14):5,40:13):8):16,42:28):28):11,((83:34,84:48):17,(85:35,91:49):13):30):14):14,((((5:24,((11:21,14:13):7,(12:15,(13:5,15:35):12):12):13):13,((28:7,(32:9,33:14):5):20,(34:14,35:14):14):14):41,56:50):22,59:56):24):11,((((((((61:3,64:2):0,62:2):2,63:3):22,((65:6,(66:3,67:2):1):28,74:30):10):15,((68:1,69:1):1,70:1):13):10,((71:1,72:0):2,73:0):24):31,(77:61,82:63):16):12,75:40):17):10,((43:1,44:1,45:5):33,(((((46:0,48:13):1,47:1):10,49:13):35,53:56):9,(54:0,55:0):45):15):13):12,76:51):15,60:68):14,57:38):14,58:62):14,81:62):15,((78:0,79:0):43,80:48):21):42,90:54):39,(87:0,88:1):9):6,89:30):1,86:1);
tree PAUP_393 = [&U] (1:6,(((((((((((((((((((((2:32,16:13):5,(22:20,23:10):17):15,(17:4,18:8):12):51,((29:1,31:17):2,30:3):37):19,(6:20,7:15):26):8,(24:36,((25:6,26:11):21,27:21):16):9):6,(((((3:17,9:14):15,8:34):6,((19:6,20:11):3,21:16):7):14,(4:14,10:19):25):21,52:55):10):14,(50:1,51:3):40):13,((36:46,((83:33,84:49):16,(85:36,91:51):12):24):15,((37:13,(((38:0,41:1):3,39:14):5,40:13):9):17,42:27):30):14):14,((((5:24,((11:21,14:13):7,(12:15,(13:5,15:35):12):12):13):13,((28:7,(32:9,33:14):5):20,(34:14,35:14):14):14):40,56:51):24,59:54):25):11,((((((((61:3,62:2):0,64:2):2,63:3):22,((65:6,(66:3,67:2):1):28,74:30):10):15,((68:1,69:1):1,70:1):13):10,((71:1,72:0):2,73:0):24):31,(77:62,82:62):15):13,75:40):16):9,((43:1,44:1,45:5):33,(((((46:0,48:13):1,47:1):10,49:13):35,53:56):9,(54:0,55:0):45):15):14):11,76:51):15,60:68):14,57:38):14,58:62):14,81:62):15,((78:0,79:0):43,80:48):21):42,90:54):39,(87:0,88:1):9):6,89:30):1,86:1);
tree PAUP_394 = [&U] (1:6,(((((((((((((((((((((2:33,16:13):5,(22:19,23:10):17):15,(17:4,18:8):12):51,((29:1,31:17):2,30:3):38):18,(6:20,7:15):26):8,(24:36,((25:6,26:11):21,27:21):16):9):6,(((((3:17,9:14):15,8:34):6,((19:6,20:11):3,21:16):7):14,(4:14,10:19):25):21,52:55):10):14,(50:1,51:3):40):13,((36:46,((83:33,84:49):16,(85:36,91:51):12):24):15,((37:13,(((38:0,41:1):3,39:14):5,40:13):9):17,42:27):30):14):13,((((5:26,(11:19,((12:16,(13:5,15:36):11):14,14:13):10):9):12,((28:7,(32:9,33:14):5):16,(34:13,35:15):17):13):43,56:52):22,59:51):27):12,((((((((61:3,62:2):0,64:2):2,63:3):22,((65:6,(66:3,67:2):1):28,74:30):10):16,((68:1,69:1):1,70:1):13):10,((71:1,72:0):2,73:0):23):31,(77:63,82:62):15):12,75:40):16):9,((43:1,44:1,45:5):33,((((46:0,47:2,48:13):10,49:12):36,53:56):9,(54:0,55:0):45):15):14):11,76:51):15,60:68):14,57:38):15,58:61):14,81:61):16,((78:0,79:0):43,80:48):21):42,90:54):39,(87:0,88:1):9):6,89:30):1,86:1);
tree PAUP_395 = [&U] (1:6,(((((((((((((((((((((2:33,16:13):5,(22:19,23:10):17):15,(17:4,18:8):12):51,((29:1,31:17):2,30:3):38):18,(6:20,7:15):26):8,(24:36,((25:6,26:11):21,27:21):16):9):6,(((((3:17,9:14):15,8:34):6,((19:6,20:11):3,21:16):7):14,(4:14,10:19):25):21,52:55):10):14,(50:1,51:3):40):13,((36:46,((83:33,84:49):16,(85:36,91:51):12):24):15,((37:13,(((38:0,41:1):3,39:14):5,40:13):9):17,42:27):30):14):13,((((5:26,(11:19,((12:16,(13:5,15:36):11):14,14:13):10):9):12,((28:7,(32:9,33:14):5):16,(34:13,35:15):17):13):43,56:52):22,59:51):27):12,((((((((61:3,62:2):0,64:2):2,63:3):22,((65:6,(66:3,67:2):1):28,74:30):10):16,((68:1,69:1):1,70:1):13):10,((71:1,72:0):2,73:0):23):31,(77:63,82:62):15):12,75:40):16):9,((43:1,44:1,45:5):33,(((((46:0,47:2):1,48:13):9,49:12):36,53:56):9,(54:0,55:0):45):15):14):11,76:51):15,60:68):14,57:38):15,58:61):14,81:61):16,((78:0,79:0):43,80:48):21):42,90:54):39,(87:0,88:1):9):6,89:30):1,86:1);
tree PAUP_396 = [&U] (1:6,(((((((((((((((((((((2:31,16:13):5,(22:19,23:11):17):16,(17:4,18:8):12):51,((29:1,31:17):2,30:3):37):20,(6:20,7:15):25):8,(24:36,((25:6,26:11):21,27:21):16):8):7,(((((3:17,9:14):15,8:34):5,((19:6,20:11):3,21:16):8):14,(4:14,10:19):24):20,52:57):10):14,(50:1,51:3):40):12,((36:47,((37:14,(((38:0,41:1):3,39:14):5,40:13):8):16,42:28):28):11,((83:34,84:48):17,(85:35,91:49):13):30):14):14,((((5:24,((11:21,14:13):7,(12:15,(13:5,15:35):12):12):13):13,((28:7,(32:9,33:14):5):20,(34:14,35:14):14):14):41,56:50):22,59:56):24):11,((((((((61:3,62:2):0,64:2):2,63:3):22,((65:6,(66:3,67:2):1):28,74:30):10):15,((68:1,69:1):1,70:1):13):10,((71:1,72:0):2,73:0):24):31,(77:61,82:63):16):12,75:40):17):10,((43:1,44:1,45:5):33,(((((46:0,47:2):2,48:12):9,49:11):37,53:56):9,(54:0,55:0):45):15):13):12,76:51):15,60:68):14,57:38):14,58:62):14,81:62):15,((78:0,79:0):43,80:48):21):42,90:54):39,(87:0,88:1):9):6,89:30):1,86:1);
tree PAUP_397 = [&U] (1:6,(((((((((((((((((((((2:31,16:13):5,(22:19,23:11):17):16,(17:4,18:8):12):51,((29:1,31:17):2,30:3):37):20,(6:20,7:15):25):8,(24:36,((25:6,26:11):21,27:21):16):8):7,(((((3:17,9:14):15,8:34):5,((19:6,20:11):3,21:16):8):14,(4:14,10:19):24):20,52:57):10):14,(50:1,51:3):40):12,((36:47,((37:14,(((38:0,41:1):3,39:14):5,40:13):8):16,42:28):28):11,((83:34,84:48):17,(85:35,91:49):13):30):14):14,((((5:24,((11:21,14:13):7,(12:15,(13:5,15:35):12):12):13):13,((28:7,(32:9,33:14):5):20,(34:14,35:14):14):14):41,56:50):22,59:56):24):11,((((((((61:3,62:2):0,64:2):2,63:3):22,((65:6,(66:3,67:2):1):28,74:30):10):15,((68:1,69:1):1,70:1):13):10,((71:1,72:0):2,73:0):24):31,(77:61,82:63):16):12,75:40):17):10,((43:1,44:1,45:5):33,((((46:0,47:2,48:13):10,49:12):36,53:56):9,(54:0,55:0):45):15):13):12,76:51):15,60:68):14,57:38):14,58:62):14,81:62):15,((78:0,79:0):43,80:48):21):42,90:54):39,(87:0,88:1):9):6,89:30):1,86:1);
tree PAUP_398 = [&U] (1:6,(((((((((((((((((((((2:32,16:13):5,(22:20,23:10):17):15,(17:4,18:8):12):51,((29:1,31:17):2,30:3):37):19,(6:20,7:15):26):8,(24:36,((25:6,26:11):21,27:21):16):9):6,(((((3:17,9:14):15,8:34):6,((19:6,20:11):3,21:16):7):14,(4:14,10:19):25):21,52:55):10):14,(50:1,51:3):40):13,((36:46,((83:34,84:48):16,(85:36,91:50):12):25):15,((37:13,(((38:0,41:1):3,39:14):5,40:13):9):17,42:27):30):14):14,((((5:24,((11:21,14:13):7,(12:15,(13:5,15:35):12):12):13):13,((28:7,(32:9,33:14):5):20,(34:14,35:14):14):14):40,56:51):24,59:54):25):10,(((((((61:3,62:2):0,64:2):2,63:3):21,((65:6,(66:3,67:2):1):27,74:31):10):15,(((68:1,69:1):1,70:1):12,((71:1,72:0):2,73:0):22):16):28,(77:63,82:59):19):12,75:39):17):10,((43:1,44:1,45:5):33,((((46:0,47:2,48:13):10,49:12):36,53:56):9,(54:0,55:0):45):15):14):11,76:51):15,60:68):14,57:38):14,58:62):14,81:62):15,((78:0,79:0):43,80:48):21):42,90:54):39,(87:0,88:1):9):6,89:30):1,86:1);
tree PAUP_399 = [&U] (1:6,(((((((((((((((((((((2:32,16:13):5,(22:20,23:10):17):15,(17:4,18:8):12):51,((29:1,31:17):2,30:3):37):19,(6:20,7:15):26):8,(24:36,((25:6,26:11):21,27:21):16):9):6,(((((3:17,9:14):15,8:34):6,((19:6,20:11):3,21:16):7):14,(4:14,10:19):25):21,52:55):10):14,(50:1,51:3):40):13,((36:46,((83:34,84:48):16,(85:36,91:50):12):25):15,((37:13,(((38:0,41:1):3,39:14):5,40:13):9):17,42:27):30):14):14,((((5:24,((11:21,14:13):7,(12:15,(13:5,15:35):12):12):13):13,((28:7,(32:9,33:14):5):20,(34:14,35:14):14):14):40,56:51):24,59:54):25):10,(((((((61:3,62:2):0,64:2):2,63:3):21,((65:6,(66:3,67:2):1):27,74:31):10):15,(((68:1,69:1):1,70:1):12,((71:1,72:0):2,73:0):22):16):28,(77:63,82:59):19):12,75:39):17):10,((43:1,44:1,45:5):33,(((((46:0,47:2):2,48:12):9,49:11):37,53:56):9,(54:0,55:0):45):15):14):11,76:51):15,60:68):14,57:38):14,58:62):14,81:62):15,((78:0,79:0):43,80:48):21):42,90:54):39,(87:0,88:1):9):6,89:30):1,86:1);
tree PAUP_400 = [&U] (1:6,(((((((((((((((((((((2:32,16:13):5,(22:20,23:10):17):15,(17:4,18:8):12):51,((29:1,31:17):2,30:3):37):19,(6:20,7:15):26):8,(24:36,((25:6,26:11):21,27:21):16):9):6,(((((3:17,9:14):15,8:34):6,((19:6,20:11):3,21:16):7):14,(4:14,10:19):25):21,52:55):10):14,(50:1,51:3):40):13,((36:46,((83:34,84:48):16,(85:36,91:50):12):25):15,((37:13,(((38:0,41:1):3,39:14):5,40:13):9):17,42:27):30):14):14,((((5:24,((11:21,14:13):7,(12:15,(13:5,15:35):12):12):13):13,((28:7,(32:9,33:14):5):20,(34:14,35:14):14):14):40,56:51):24,59:54):25):10,((((((61:3,62:2,64:2):2,63:3):21,((65:6,(66:3,67:2):1):27,74:31):10):15,(((68:1,69:1):1,70:1):12,((71:1,72:0):2,73:0):22):16):28,(77:63,82:59):19):12,75:39):17):10,((43:1,44:1,45:5):33,(((((46:0,48:13):1,47:1):10,49:13):35,53:56):9,(54:0,55:0):45):15):14):11,76:51):15,60:68):14,57:38):14,58:62):14,81:62):15,((78:0,79:0):43,80:48):21):42,90:54):39,(87:0,88:1):9):6,89:30):1,86:1);
tree PAUP_401 = [&U] (1:6,(((((((((((((((((((((2:32,16:13):5,(22:20,23:10):17):15,(17:4,18:8):12):51,((29:1,31:17):2,30:3):37):19,(6:20,7:15):26):8,(24:36,((25:6,26:11):21,27:21):16):9):6,(((((3:17,9:14):15,8:34):6,((19:6,20:11):3,21:16):7):14,(4:14,10:19):25):21,52:55):10):14,(50:1,51:3):40):13,((36:46,((83:34,84:48):16,(85:36,91:50):12):25):15,((37:13,(((38:0,41:1):3,39:14):5,40:13):9):17,42:27):30):14):14,((((5:24,((11:21,14:13):7,(12:15,(13:5,15:35):12):12):13):13,((28:7,(32:9,33:14):5):20,(34:14,35:14):14):14):40,56:51):24,59:54):25):10,(((((((61:3,64:2):0,62:2):2,63:3):21,((65:6,(66:3,67:2):1):27,74:31):10):15,(((68:1,69:1):1,70:1):12,((71:1,72:0):2,73:0):22):16):28,(77:63,82:59):19):12,75:39):17):10,((43:1,44:1,45:5):33,(((((46:0,48:13):1,47:1):10,49:13):35,53:56):9,(54:0,55:0):45):15):14):11,76:51):15,60:68):14,57:38):14,58:62):14,81:62):15,((78:0,79:0):43,80:48):21):42,90:54):39,(87:0,88:1):9):6,89:30):1,86:1);
tree PAUP_402 = [&U] (1:6,(((((((((((((((((((((2:33,16:13):5,(22:19,23:10):17):15,(17:4,18:8):12):51,((29:1,31:17):2,30:3):38):18,(6:20,7:15):26):8,(24:36,((25:6,26:11):21,27:21):16):9):6,(((((3:17,9:14):15,8:34):6,((19:6,20:11):3,21:16):7):14,(4:14,10:19):25):21,52:55):10):14,(50:1,51:3):40):13,((36:46,((83:34,84:48):16,(85:36,91:50):12):25):15,((37:13,(((38:0,41:1):3,39:14):5,40:13):9):17,42:27):30):14):13,((((5:26,(11:19,((12:16,(13:5,15:36):11):14,14:13):10):9):12,((28:7,(32:9,33:14):5):16,(34:13,35:15):17):13):43,56:52):22,59:51):27):11,((((((61:3,62:2,64:2):2,63:3):21,((65:6,(66:3,67:2):1):27,74:31):10):16,(((68:1,69:1):1,70:1):12,((71:1,72:0):2,73:0):21):16):28,(77:64,82:59):19):11,75:39):17):10,((43:1,44:1,45:5):33,(((((46:0,47:2):1,48:13):9,49:12):36,53:56):9,(54:0,55:0):45):15):14):11,76:51):15,60:68):14,57:38):15,58:61):14,81:61):16,((78:0,79:0):43,80:48):21):42,90:54):39,(87:0,88:1):9):6,89:30):1,86:1);
tree PAUP_403 = [&U] (1:6,(((((((((((((((((((((2:33,16:13):5,(22:19,23:10):17):15,(17:4,18:8):12):51,((29:1,31:17):2,30:3):38):18,(6:20,7:15):26):8,(24:36,((25:6,26:11):21,27:21):16):9):6,(((((3:17,9:14):15,8:34):6,((19:6,20:11):3,21:16):7):14,(4:14,10:19):25):21,52:55):10):14,(50:1,51:3):40):13,((36:46,((83:34,84:48):16,(85:36,91:50):12):25):15,((37:13,(((38:0,41:1):3,39:14):5,40:13):9):17,42:27):30):14):13,((((5:26,(11:19,((12:16,(13:5,15:36):11):14,14:13):10):9):12,((28:7,(32:9,33:14):5):16,(34:13,35:15):17):13):43,56:52):22,59:51):27):11,(((((((61:3,64:2):0,62:2):2,63:3):21,((65:6,(66:3,67:2):1):27,74:31):10):16,(((68:1,69:1):1,70:1):12,((71:1,72:0):2,73:0):21):16):28,(77:64,82:59):19):11,75:39):17):10,((43:1,44:1,45:5):33,(((((46:0,47:2):1,48:13):9,49:12):36,53:56):9,(54:0,55:0):45):15):14):11,76:51):15,60:68):14,57:38):15,58:61):14,81:61):16,((78:0,79:0):43,80:48):21):42,90:54):39,(87:0,88:1):9):6,89:30):1,86:1);
tree PAUP_404 = [&U] (1:6,(((((((((((((((((((((2:33,16:13):5,(22:19,23:10):17):15,(17:4,18:8):12):51,((29:1,31:17):2,30:3):38):18,(6:20,7:15):26):8,(24:36,((25:6,26:11):21,27:21):16):9):6,(((((3:17,9:14):15,8:34):6,((19:6,20:11):3,21:16):7):14,(4:14,10:19):25):21,52:55):10):14,(50:1,51:3):40):13,((36:46,((83:34,84:48):16,(85:36,91:50):12):25):15,((37:13,(((38:0,41:1):3,39:14):5,40:13):9):17,42:27):30):14):13,((((5:26,(11:19,((12:16,(13:5,15:36):11):14,14:13):10):9):12,((28:7,(32:9,33:14):5):16,(34:13,35:15):17):13):43,56:52):22,59:51):27):11,(((((((61:3,64:2):0,62:2):2,63:3):21,((65:6,(66:3,67:2):1):27,74:31):10):16,(((68:1,69:1):1,70:1):12,((71:1,72:0):2,73:0):21):16):28,(77:64,82:59):19):11,75:39):17):10,((43:1,44:1,45:5):33,((((46:0,47:2,48:13):10,49:12):36,53:56):9,(54:0,55:0):45):15):14):11,76:51):15,60:68):14,57:38):15,58:61):14,81:61):16,((78:0,79:0):43,80:48):21):42,90:54):39,(87:0,88:1):9):6,89:30):1,86:1);
tree PAUP_405 = [&U] (1:6,(((((((((((((((((((((2:31,16:13):5,(22:19,23:11):17):16,(17:4,18:8):12):51,((29:1,31:17):2,30:3):37):20,(6:20,7:15):25):8,(24:36,((25:6,26:11):21,27:21):16):8):7,(((((3:17,9:14):15,8:34):5,((19:6,20:11):3,21:16):8):14,(4:14,10:19):24):20,52:57):10):14,(50:1,51:3):40):12,((36:47,((37:14,(((38:0,41:1):3,39:14):5,40:13):8):16,42:28):28):11,((83:34,84:48):17,(85:35,91:49):13):30):14):14,((((5:24,((11:21,14:13):7,(12:15,(13:5,15:35):12):12):13):13,((28:7,(32:9,33:14):5):20,(34:14,35:14):14):14):41,56:50):22,59:56):24):10,(((((((61:3,64:2):0,62:2):2,63:3):21,((65:6,(66:3,67:2):1):27,74:31):10):15,(((68:1,69:1):1,70:1):12,((71:1,72:0):2,73:0):22):16):28,(77:62,82:60):20):11,75:39):18):11,((43:1,44:1,45:5):33,(((((46:0,47:2):2,48:12):9,49:11):37,53:56):9,(54:0,55:0):45):15):13):12,76:51):15,60:68):14,57:38):14,58:62):14,81:62):15,((78:0,79:0):43,80:48):21):42,90:54):39,(87:0,88:1):9):6,89:30):1,86:1);
tree PAUP_406 = [&U] (1:6,(((((((((((((((((((((2:31,16:13):5,(22:19,23:11):17):16,(17:4,18:8):12):51,((29:1,31:17):2,30:3):37):20,(6:20,7:15):25):8,(24:36,((25:6,26:11):21,27:21):16):8):7,(((((3:17,9:14):15,8:34):5,((19:6,20:11):3,21:16):8):14,(4:14,10:19):24):20,52:57):10):14,(50:1,51:3):40):12,((36:47,((37:14,(((38:0,41:1):3,39:14):5,40:13):8):16,42:28):28):11,((83:34,84:48):17,(85:35,91:49):13):30):14):14,((((5:24,((11:21,14:13):7,(12:15,(13:5,15:35):12):12):13):13,((28:7,(32:9,33:14):5):20,(34:14,35:14):14):14):41,56:50):22,59:56):24):10,((((((61:3,62:2,64:2):2,63:3):21,((65:6,(66:3,67:2):1):27,74:31):10):15,(((68:1,69:1):1,70:1):12,((71:1,72:0):2,73:0):22):16):28,(77:62,82:60):20):11,75:39):18):11,((43:1,44:1,45:5):33,(((((46:0,47:2):2,48:12):9,49:11):37,53:56):9,(54:0,55:0):45):15):13):12,76:51):15,60:68):14,57:38):14,58:62):14,81:62):15,((78:0,79:0):43,80:48):21):42,90:54):39,(87:0,88:1):9):6,89:30):1,86:1);
tree PAUP_407 = [&U] (1:6,(((((((((((((((((((((2:31,16:13):5,(22:19,23:11):17):16,(17:4,18:8):12):51,((29:1,31:17):2,30:3):37):20,(6:20,7:15):25):8,(24:36,((25:6,26:11):21,27:21):16):8):7,(((((3:17,9:14):15,8:34):5,((19:6,20:11):3,21:16):8):14,(4:14,10:19):24):20,52:57):10):14,(50:1,51:3):40):12,((36:47,((37:14,(((38:0,41:1):3,39:14):5,40:13):8):16,42:28):28):11,((83:34,84:48):17,(85:35,91:49):13):30):14):14,((((5:24,((11:21,14:13):7,(12:15,(13:5,15:35):12):12):13):13,((28:7,(32:9,33:14):5):20,(34:14,35:14):14):14):41,56:50):22,59:56):24):10,(((((((61:3,64:2):0,62:2):2,63:3):21,((65:6,(66:3,67:2):1):27,74:31):10):15,(((68:1,69:1):1,70:1):12,((71:1,72:0):2,73:0):22):16):28,(77:62,82:60):20):11,75:39):18):11,((43:1,44:1,45:5):33,((((46:0,47:2,48:13):10,49:12):36,53:56):9,(54:0,55:0):45):15):13):12,76:51):15,60:68):14,57:38):14,58:62):14,81:62):15,((78:0,79:0):43,80:48):21):42,90:54):39,(87:0,88:1):9):6,89:30):1,86:1);
tree PAUP_408 = [&U] (1:6,((((((((((((((((((((2:33,16:13):5,(22:19,23:10):17):15,(17:4,18:8):12):51,((29:1,31:17):2,30:3):38):18,(6:20,7:15):26):8,(24:36,((25:6,26:11):21,27:21):16):9):6,(((((3:17,9:14):15,8:34):6,((19:6,20:11):3,21:16):7):14,(4:14,10:19):25):21,52:55):10):14,(50:1,51:3):40):13,((36:46,((83:34,84:48):16,(85:36,91:50):12):25):15,((37:13,(((38:0,41:1):3,39:14):5,40:13):9):17,42:27):30):14):11,((((5:26,(11:19,((12:16,(13:5,15:36):11):14,14:13):10):9):12,((28:7,(32:9,33:14):5):16,(34:13,35:15):17):13):43,56:52):22,59:51):28):10,(((((((61:3,64:2):0,62:2):2,63:3):21,((65:6,(66:3,67:2):1):27,74:31):10):15,(((68:1,69:1):1,70:1):11,((71:1,72:0):2,73:0):22):15):31,75:37):8,(77:61,82:62):22):20):10,((43:1,44:1,45:5):33,(((((46:0,47:2):1,48:13):9,49:12):36,53:56):8,(54:0,55:0):46):16):13):11,76:52):15,60:66):13,(57:38,58:62):16):12,81:62):17,((78:0,79:0):42,80:48):22):41,90:56):38,(87:0,88:1):9):6,89:30):1,86:1);
tree PAUP_409 = [&U] (1:6,((((((((((((((((((((2:31,16:13):5,(22:19,23:11):17):16,(17:4,18:8):12):51,((29:1,31:17):2,30:3):37):20,(6:20,7:15):25):8,(24:36,((25:6,26:11):21,27:21):16):8):7,(((((3:17,9:14):15,8:34):5,((19:6,20:11):3,21:16):8):14,(4:14,10:19):24):20,52:57):10):14,(50:1,51:3):40):12,((36:47,((37:14,(((38:0,41:1):3,39:14):5,40:13):8):16,42:28):28):11,((83:34,84:48):17,(85:35,91:49):13):30):14):12,((((5:24,((11:21,14:13):7,(12:15,(13:5,15:35):12):12):13):13,((28:7,(32:9,33:14):5):20,(34:14,35:14):14):14):41,56:50):22,59:56):25):9,(((((((61:3,64:2):0,62:2):2,63:3):21,((65:6,(66:3,67:2):1):27,74:31):10):14,(((68:1,69:1):1,70:1):11,((71:1,72:0):2,73:0):23):15):30,75:37):9,(77:59,82:63):23):21):11,((43:1,44:1,45:5):33,(((((46:0,47:2):2,48:12):9,49:11):37,53:56):8,(54:0,55:0):46):16):12):12,76:52):15,60:66):13,(57:38,58:62):16):12,81:62):17,((78:0,79:0):42,80:48):22):41,90:56):38,(87:0,88:1):9):6,89:30):1,86:1);
tree PAUP_410 = [&U] (1:6,((((((((((((((((((((2:32,16:13):5,(22:20,23:10):17):15,(17:4,18:8):12):51,((29:1,31:17):2,30:3):37):19,(6:20,7:15):26):8,(24:36,((25:6,26:11):21,27:21):16):9):6,(((((3:17,9:14):15,8:34):6,((19:6,20:11):3,21:16):7):14,(4:14,10:19):25):21,52:55):10):14,(50:1,51:3):40):13,((36:46,((83:34,84:48):16,(85:36,91:50):12):25):15,((37:13,(((38:0,41:1):3,39:14):5,40:13):9):17,42:27):30):14):12,((((5:24,((11:21,14:13):7,(12:15,(13:5,15:35):12):12):13):13,((28:7,(32:9,33:14):5):20,(34:14,35:14):14):14):40,56:51):24,59:54):26):9,(((((((61:3,64:2):0,62:2):2,63:3):21,((65:6,(66:3,67:2):1):27,74:31):10):14,(((68:1,69:1):1,70:1):11,((71:1,72:0):2,73:0):23):15):31,75:37):8,(77:60,82:62):22):21):10,((43:1,44:1,45:5):33,(((((46:0,48:13):1,47:1):10,49:13):35,53:56):8,(54:0,55:0):46):16):13):11,76:52):15,60:66):13,(57:38,58:62):16):12,81:62):17,((78:0,79:0):42,80:48):22):41,90:56):38,(87:0,88:1):9):6,89:30):1,86:1);
tree PAUP_411 = [&U] (1:6,((((((((((((((((((((2:33,16:13):5,(22:19,23:10):17):15,(17:4,18:8):12):51,((29:1,31:17):2,30:3):38):18,(6:20,7:15):26):8,(24:36,((25:6,26:11):21,27:21):16):9):6,(((((3:17,9:14):15,8:34):6,((19:6,20:11):3,21:16):7):14,(4:14,10:19):25):21,52:55):10):14,(50:1,51:3):40):13,((36:46,((83:34,84:48):16,(85:36,91:50):12):25):15,((37:13,(((38:0,41:1):3,39:14):5,40:13):9):17,42:27):30):14):11,((((5:26,(11:19,((12:16,(13:5,15:36):11):14,14:13):10):9):12,((28:7,(32:9,33:14):5):16,(34:13,35:15):17):13):43,56:52):22,59:51):28):10,(((((((61:3,64:2):0,62:2):2,63:3):21,((65:6,(66:3,67:2):1):27,74:31):10):15,(((68:1,69:1):1,70:1):11,((71:1,72:0):2,73:0):22):15):31,75:37):8,(77:61,82:62):22):20):10,((43:1,44:1,45:5):33,((((46:0,47:2,48:13):10,49:12):36,53:56):8,(54:0,55:0):46):16):13):11,76:52):15,60:66):13,(57:38,58:62):16):12,81:62):17,((78:0,79:0):42,80:48):22):41,90:56):38,(87:0,88:1):9):6,89:30):1,86:1);
tree PAUP_412 = [&U] (1:6,((((((((((((((((((((2:31,16:13):5,(22:19,23:11):17):16,(17:4,18:8):12):51,((29:1,31:17):2,30:3):37):20,(6:20,7:15):25):8,(24:36,((25:6,26:11):21,27:21):16):8):7,(((((3:17,9:14):15,8:34):5,((19:6,20:11):3,21:16):8):14,(4:14,10:19):24):20,52:57):10):14,(50:1,51:3):40):12,((36:47,((37:14,(((38:0,41:1):3,39:14):5,40:13):8):16,42:28):28):11,((83:34,84:48):17,(85:35,91:49):13):30):14):12,((((5:24,((11:21,14:13):7,(12:15,(13:5,15:35):12):12):13):13,((28:7,(32:9,33:14):5):20,(34:14,35:14):14):14):41,56:50):22,59:56):25):9,(((((((61:3,64:2):0,62:2):2,63:3):21,((65:6,(66:3,67:2):1):27,74:31):10):14,(((68:1,69:1):1,70:1):11,((71:1,72:0):2,73:0):23):15):30,75:37):9,(77:59,82:63):23):21):11,((43:1,44:1,45:5):33,((((46:0,47:2,48:13):10,49:12):36,53:56):8,(54:0,55:0):46):16):12):12,76:52):15,60:66):13,(57:38,58:62):16):12,81:62):17,((78:0,79:0):42,80:48):22):41,90:56):38,(87:0,88:1):9):6,89:30):1,86:1);
tree PAUP_413 = [&U] (1:6,((((((((((((((((((((2:32,16:13):5,(22:20,23:10):17):15,(17:4,18:8):12):51,((29:1,31:17):2,30:3):37):19,(6:20,7:15):26):8,(24:36,((25:6,26:11):21,27:21):16):9):6,(((((3:17,9:14):15,8:34):6,((19:6,20:11):3,21:16):7):14,(4:14,10:19):25):21,52:55):10):14,(50:1,51:3):40):13,((36:46,((83:34,84:48):16,(85:36,91:50):12):25):15,((37:13,(((38:0,41:1):3,39:14):5,40:13):9):17,42:27):30):14):12,((((5:24,((11:21,14:13):7,(12:15,(13:5,15:35):12):12):13):13,((28:7,(32:9,33:14):5):20,(34:14,35:14):14):14):40,56:51):24,59:54):26):9,(((((((61:3,62:2):0,64:2):2,63:3):21,((65:6,(66:3,67:2):1):27,74:31):10):14,(((68:1,69:1):1,70:1):11,((71:1,72:0):2,73:0):23):15):31,75:37):8,(77:60,82:62):22):21):10,((43:1,44:1,45:5):33,((((46:0,47:2,48:13):10,49:12):36,53:56):8,(54:0,55:0):46):16):13):11,76:52):15,60:66):13,(57:38,58:62):16):12,81:62):17,((78:0,79:0):42,80:48):22):41,90:56):38,(87:0,88:1):9):6,89:30):1,86:1);
tree PAUP_414 = [&U] (1:6,((((((((((((((((((((2:32,16:13):5,(22:20,23:10):17):15,(17:4,18:8):12):51,((29:1,31:17):2,30:3):37):19,(6:20,7:15):26):8,(24:36,((25:6,26:11):21,27:21):16):9):6,(((((3:17,9:14):15,8:34):6,((19:6,20:11):3,21:16):7):14,(4:14,10:19):25):21,52:55):10):14,(50:1,51:3):40):13,((36:46,((83:34,84:48):16,(85:36,91:50):12):25):15,((37:13,(((38:0,41:1):3,39:14):5,40:13):9):17,42:27):30):14):12,((((5:24,((11:21,14:13):7,(12:15,(13:5,15:35):12):12):13):13,((28:7,(32:9,33:14):5):20,(34:14,35:14):14):14):40,56:51):24,59:54):26):9,(((((((61:3,62:2):0,64:2):2,63:3):21,((65:6,(66:3,67:2):1):27,74:31):10):14,(((68:1,69:1):1,70:1):11,((71:1,72:0):2,73:0):23):15):31,75:37):8,(77:60,82:62):22):21):10,((43:1,44:1,45:5):33,(((((46:0,47:2):2,48:12):9,49:11):37,53:56):8,(54:0,55:0):46):16):13):11,76:52):15,60:66):13,(57:38,58:62):16):12,81:62):17,((78:0,79:0):42,80:48):22):41,90:56):38,(87:0,88:1):9):6,89:30):1,86:1);
tree PAUP_415 = [&U] (1:6,((((((((((((((((((((2:32,16:13):5,(22:20,23:10):17):15,(17:4,18:8):12):51,((29:1,31:17):2,30:3):37):19,(6:20,7:15):26):8,(24:36,((25:6,26:11):21,27:21):16):9):6,(((((3:17,9:14):15,8:34):6,((19:6,20:11):3,21:16):7):14,(4:14,10:19):25):21,52:55):10):14,(50:1,51:3):40):13,((36:46,((83:34,84:48):16,(85:36,91:50):12):25):15,((37:13,(((38:0,41:1):3,39:14):5,40:13):9):17,42:27):30):14):12,((((5:24,((11:21,14:13):7,(12:15,(13:5,15:35):12):12):13):13,((28:7,(32:9,33:14):5):20,(34:14,35:14):14):14):40,56:51):24,59:54):26):9,((((((61:3,62:2,64:2):2,63:3):21,((65:6,(66:3,67:2):1):27,74:31):10):14,(((68:1,69:1):1,70:1):11,((71:1,72:0):2,73:0):23):15):31,75:37):8,(77:60,82:62):22):21):10,((43:1,44:1,45:5):33,(((((46:0,48:13):1,47:1):10,49:13):35,53:56):8,(54:0,55:0):46):16):13):11,76:52):15,60:66):13,(57:38,58:62):16):12,81:62):17,((78:0,79:0):42,80:48):22):41,90:56):38,(87:0,88:1):9):6,89:30):1,86:1);
tree PAUP_416 = [&U] (1:6,((((((((((((((((((((2:33,16:13):5,(22:19,23:10):17):15,(17:4,18:8):12):51,((29:1,31:17):2,30:3):38):18,(6:20,7:15):26):8,(24:36,((25:6,26:11):21,27:21):16):9):6,(((((3:17,9:14):15,8:34):6,((19:6,20:11):3,21:16):7):14,(4:14,10:19):25):21,52:55):10):14,(50:1,51:3):40):13,((36:46,((83:34,84:48):16,(85:36,91:50):12):25):15,((37:13,(((38:0,41:1):3,39:14):5,40:13):9):17,42:27):30):14):11,((((5:26,(11:19,((12:16,(13:5,15:36):11):14,14:13):10):9):12,((28:7,(32:9,33:14):5):16,(34:13,35:15):17):13):43,56:52):22,59:51):28):10,((((((61:3,62:2,64:2):2,63:3):21,((65:6,(66:3,67:2):1):27,74:31):10):15,(((68:1,69:1):1,70:1):11,((71:1,72:0):2,73:0):22):15):31,75:37):8,(77:61,82:62):22):20):10,((43:1,44:1,45:5):33,((((46:0,47:2,48:13):10,49:12):36,53:56):8,(54:0,55:0):46):16):13):11,76:52):15,60:66):13,(57:38,58:62):16):12,81:62):17,((78:0,79:0):42,80:48):22):41,90:56):38,(87:0,88:1):9):6,89:30):1,86:1);
tree PAUP_417 = [&U] (1:6,((((((((((((((((((((2:33,16:13):5,(22:19,23:10):17):15,(17:4,18:8):12):51,((29:1,31:17):2,30:3):38):18,(6:20,7:15):26):8,(24:36,((25:6,26:11):21,27:21):16):9):6,(((((3:17,9:14):15,8:34):6,((19:6,20:11):3,21:16):7):14,(4:14,10:19):25):21,52:55):10):14,(50:1,51:3):40):13,((36:46,((83:34,84:48):16,(85:36,91:50):12):25):15,((37:13,(((38:0,41:1):3,39:14):5,40:13):9):17,42:27):30):14):11,((((5:26,(11:19,((12:16,(13:5,15:36):11):14,14:13):10):9):12,((28:7,(32:9,33:14):5):16,(34:13,35:15):17):13):43,56:52):22,59:51):28):10,((((((61:3,62:2,64:2):2,63:3):21,((65:6,(66:3,67:2):1):27,74:31):10):15,(((68:1,69:1):1,70:1):11,((71:1,72:0):2,73:0):22):15):31,75:37):8,(77:61,82:62):22):20):10,((43:1,44:1,45:5):33,(((((46:0,47:2):1,48:13):9,49:12):36,53:56):8,(54:0,55:0):46):16):13):11,76:52):15,60:66):13,(57:38,58:62):16):12,81:62):17,((78:0,79:0):42,80:48):22):41,90:56):38,(87:0,88:1):9):6,89:30):1,86:1);
tree PAUP_418 = [&U] (1:6,((((((((((((((((((((2:31,16:13):5,(22:19,23:11):17):16,(17:4,18:8):12):51,((29:1,31:17):2,30:3):37):20,(6:20,7:15):25):8,(24:36,((25:6,26:11):21,27:21):16):8):7,(((((3:17,9:14):15,8:34):5,((19:6,20:11):3,21:16):8):14,(4:14,10:19):24):20,52:57):10):14,(50:1,51:3):40):12,((36:47,((37:14,(((38:0,41:1):3,39:14):5,40:13):8):16,42:28):28):11,((83:34,84:48):17,(85:35,91:49):13):30):14):12,((((5:24,((11:21,14:13):7,(12:15,(13:5,15:35):12):12):13):13,((28:7,(32:9,33:14):5):20,(34:14,35:14):14):14):41,56:50):22,59:56):25):9,((((((61:3,62:2,64:2):2,63:3):21,((65:6,(66:3,67:2):1):27,74:31):10):14,(((68:1,69:1):1,70:1):11,((71:1,72:0):2,73:0):23):15):30,75:37):9,(77:59,82:63):23):21):11,((43:1,44:1,45:5):33,(((((46:0,47:2):2,48:12):9,49:11):37,53:56):8,(54:0,55:0):46):16):12):12,76:52):15,60:66):13,(57:38,58:62):16):12,81:62):17,((78:0,79:0):42,80:48):22):41,90:56):38,(87:0,88:1):9):6,89:30):1,86:1);
tree PAUP_419 = [&U] (1:6,((((((((((((((((((((2:32,16:13):5,(22:20,23:10):17):15,(17:4,18:8):12):51,((29:1,31:17):2,30:3):37):19,(6:20,7:15):26):8,(24:36,((25:6,26:11):21,27:21):16):9):6,(((((3:17,9:14):15,8:34):6,((19:6,20:11):3,21:16):7):14,(4:14,10:19):25):21,52:55):10):14,(50:1,51:3):40):13,((36:46,((83:33,84:49):16,(85:36,91:51):12):24):15,((37:13,(((38:0,41:1):3,39:14):5,40:13):9):17,42:27):30):14):12,((((5:24,((11:21,14:13):7,(12:15,(13:5,15:35):12):12):13):13,((28:7,(32:9,33:14):5):20,(34:14,35:14):14):14):40,56:51):24,59:54):26):10,((((((((61:3,64:2):0,62:2):2,63:3):22,((65:6,(66:3,67:2):1):28,74:30):10):15,((68:1,69:1):1,70:1):13):10,((71:1,72:0):2,73:0):24):31,(77:62,82:62):15):13,75:41):17):9,((43:1,44:1,45:5):33,(((((46:0,48:13):1,47:1):10,49:13):35,53:56):8,(54:0,55:0):46):16):13):11,76:52):15,60:66):13,(57:38,58:62):16):12,81:62):17,((78:0,79:0):42,80:48):22):41,90:56):38,(87:0,88:1):9):6,89:30):1,86:1);
tree PAUP_420 = [&U] (1:6,((((((((((((((((((((2:33,16:13):5,(22:19,23:10):17):15,(17:4,18:8):12):51,((29:1,31:17):2,30:3):38):18,(6:20,7:15):26):8,(24:36,((25:6,26:11):21,27:21):16):9):6,(((((3:17,9:14):15,8:34):6,((19:6,20:11):3,21:16):7):14,(4:14,10:19):25):21,52:55):10):14,(50:1,51:3):40):13,((36:46,((83:33,84:49):16,(85:36,91:51):12):24):15,((37:13,(((38:0,41:1):3,39:14):5,40:13):9):17,42:27):30):14):11,((((5:26,(11:19,((12:16,(13:5,15:36):11):14,14:13):10):9):12,((28:7,(32:9,33:14):5):16,(34:13,35:15):17):13):43,56:52):22,59:51):28):11,((((((((61:3,64:2):0,62:2):2,63:3):22,((65:6,(66:3,67:2):1):28,74:30):10):16,((68:1,69:1):1,70:1):13):10,((71:1,72:0):2,73:0):23):31,(77:63,82:62):15):12,75:41):17):9,((43:1,44:1,45:5):33,((((46:0,47:2,48:13):10,49:12):36,53:56):8,(54:0,55:0):46):16):13):11,76:52):15,60:66):13,(57:38,58:62):16):12,81:62):17,((78:0,79:0):42,80:48):22):41,90:56):38,(87:0,88:1):9):6,89:30):1,86:1);
tree PAUP_421 = [&U] (1:6,((((((((((((((((((((2:33,16:13):5,(22:19,23:10):17):15,(17:4,18:8):12):51,((29:1,31:17):2,30:3):38):18,(6:20,7:15):26):8,(24:36,((25:6,26:11):21,27:21):16):9):6,(((((3:17,9:14):15,8:34):6,((19:6,20:11):3,21:16):7):14,(4:14,10:19):25):21,52:55):10):14,(50:1,51:3):40):13,((36:46,((83:33,84:49):16,(85:36,91:51):12):24):15,((37:13,(((38:0,41:1):3,39:14):5,40:13):9):17,42:27):30):14):11,((((5:26,(11:19,((12:16,(13:5,15:36):11):14,14:13):10):9):12,((28:7,(32:9,33:14):5):16,(34:13,35:15):17):13):43,56:52):22,59:51):28):11,((((((((61:3,64:2):0,62:2):2,63:3):22,((65:6,(66:3,67:2):1):28,74:30):10):16,((68:1,69:1):1,70:1):13):10,((71:1,72:0):2,73:0):23):31,(77:63,82:62):15):12,75:41):17):9,((43:1,44:1,45:5):33,(((((46:0,47:2):1,48:13):9,49:12):36,53:56):8,(54:0,55:0):46):16):13):11,76:52):15,60:66):13,(57:38,58:62):16):12,81:62):17,((78:0,79:0):42,80:48):22):41,90:56):38,(87:0,88:1):9):6,89:30):1,86:1);
tree PAUP_422 = [&U] (1:6,((((((((((((((((((((2:31,16:13):5,(22:19,23:11):17):16,(17:4,18:8):12):51,((29:1,31:17):2,30:3):37):20,(6:20,7:15):25):8,(24:36,((25:6,26:11):21,27:21):16):8):7,(((((3:17,9:14):15,8:34):5,((19:6,20:11):3,21:16):8):14,(4:14,10:19):24):20,52:57):10):14,(50:1,51:3):40):12,((36:47,((37:14,(((38:0,41:1):3,39:14):5,40:13):8):16,42:28):28):11,((83:34,84:48):17,(85:35,91:49):13):30):14):12,((((5:24,((11:21,14:13):7,(12:15,(13:5,15:35):12):12):13):13,((28:7,(32:9,33:14):5):20,(34:14,35:14):14):14):41,56:50):22,59:56):25):10,((((((((61:3,64:2):0,62:2):2,63:3):22,((65:6,(66:3,67:2):1):28,74:30):10):15,((68:1,69:1):1,70:1):13):10,((71:1,72:0):2,73:0):24):31,(77:61,82:63):16):12,75:41):18):10,((43:1,44:1,45:5):33,(((((46:0,47:2):2,48:12):9,49:11):37,53:56):8,(54:0,55:0):46):16):12):12,76:52):15,60:66):13,(57:38,58:62):16):12,81:62):17,((78:0,79:0):42,80:48):22):41,90:56):38,(87:0,88:1):9):6,89:30):1,86:1);
tree PAUP_423 = [&U] (1:6,((((((((((((((((((((2:31,16:13):5,(22:19,23:11):17):16,(17:4,18:8):12):51,((29:1,31:17):2,30:3):37):20,(6:20,7:15):25):8,(24:36,((25:6,26:11):21,27:21):16):8):7,(((((3:17,9:14):15,8:34):5,((19:6,20:11):3,21:16):8):14,(4:14,10:19):24):20,52:57):10):14,(50:1,51:3):40):12,((36:47,((37:14,(((38:0,41:1):3,39:14):5,40:13):8):16,42:28):28):11,((83:34,84:48):17,(85:35,91:49):13):30):14):12,((((5:24,((11:21,14:13):7,(12:15,(13:5,15:35):12):12):13):13,((28:7,(32:9,33:14):5):20,(34:14,35:14):14):14):41,56:50):22,59:56):25):10,((((((((61:3,64:2):0,62:2):2,63:3):22,((65:6,(66:3,67:2):1):28,74:30):10):15,((68:1,69:1):1,70:1):13):10,((71:1,72:0):2,73:0):24):31,(77:61,82:63):16):12,75:41):18):10,((43:1,44:1,45:5):33,((((46:0,47:2,48:13):10,49:12):36,53:56):8,(54:0,55:0):46):16):12):12,76:52):15,60:66):13,(57:38,58:62):16):12,81:62):17,((78:0,79:0):42,80:48):22):41,90:56):38,(87:0,88:1):9):6,89:30):1,86:1);
tree PAUP_424 = [&U] (1:6,((((((((((((((((((((2:32,16:13):5,(22:20,23:10):17):15,(17:4,18:8):12):51,((29:1,31:17):2,30:3):37):19,(6:20,7:15):26):8,(24:36,((25:6,26:11):21,27:21):16):9):6,(((((3:17,9:14):15,8:34):6,((19:6,20:11):3,21:16):7):14,(4:14,10:19):25):21,52:55):10):14,(50:1,51:3):40):13,((36:46,((83:33,84:49):16,(85:36,91:51):12):24):15,((37:13,(((38:0,41:1):3,39:14):5,40:13):9):17,42:27):30):14):12,((((5:24,((11:21,14:13):7,(12:15,(13:5,15:35):12):12):13):13,((28:7,(32:9,33:14):5):20,(34:14,35:14):14):14):40,56:51):24,59:54):26):10,((((((((61:3,62:2):0,64:2):2,63:3):22,((65:6,(66:3,67:2):1):28,74:30):10):15,((68:1,69:1):1,70:1):13):10,((71:1,72:0):2,73:0):24):31,(77:62,82:62):15):13,75:41):17):9,((43:1,44:1,45:5):33,((((46:0,47:2,48:13):10,49:12):36,53:56):8,(54:0,55:0):46):16):13):11,76:52):15,60:66):13,(57:38,58:62):16):12,81:62):17,((78:0,79:0):42,80:48):22):41,90:56):38,(87:0,88:1):9):6,89:30):1,86:1);
tree PAUP_425 = [&U] (1:6,((((((((((((((((((((2:32,16:13):5,(22:20,23:10):17):15,(17:4,18:8):12):51,((29:1,31:17):2,30:3):37):19,(6:20,7:15):26):8,(24:36,((25:6,26:11):21,27:21):16):9):6,(((((3:17,9:14):15,8:34):6,((19:6,20:11):3,21:16):7):14,(4:14,10:19):25):21,52:55):10):14,(50:1,51:3):40):13,((36:46,((83:33,84:49):16,(85:36,91:51):12):24):15,((37:13,(((38:0,41:1):3,39:14):5,40:13):9):17,42:27):30):14):12,((((5:24,((11:21,14:13):7,(12:15,(13:5,15:35):12):12):13):13,((28:7,(32:9,33:14):5):20,(34:14,35:14):14):14):40,56:51):24,59:54):26):10,((((((((61:3,62:2):0,64:2):2,63:3):22,((65:6,(66:3,67:2):1):28,74:30):10):15,((68:1,69:1):1,70:1):13):10,((71:1,72:0):2,73:0):24):31,(77:62,82:62):15):13,75:41):17):9,((43:1,44:1,45:5):33,(((((46:0,47:2):2,48:12):9,49:11):37,53:56):8,(54:0,55:0):46):16):13):11,76:52):15,60:66):13,(57:38,58:62):16):12,81:62):17,((78:0,79:0):42,80:48):22):41,90:56):38,(87:0,88:1):9):6,89:30):1,86:1);
[truncated: 192,882 more chars]
