# Supplementary material for: Identification of shared single copy nuclear genes in Arabidopsis, Populus, Vitis and Oryza and their phylogenetic utility across various taxonomic levels
Source: BMC Evol Biol. 2010 Feb 24;10:61. doi: 10.1186/1471-2148-10-61 (PMC2848037; doi:10.1186/1471-2148-10-61)
Supplement: Additional file 3 — ML and MP trees for the 18 single copy genes based on alignments of EST and finished cDNA sequences are provided as well as the ML and MP bootstrap consensus trees. MP bootstrap consensus trees and all ML trees are available as PDF files and the collection of MP trees for each alignment is available as a .tre file. [file 1471-2148-10-61-S3.ZIP › EST_Trees/4228.mp.tre]

#NEXUS 

Begin trees;  [Treefile saved Thu Feb 21 16:43:55 2008]
[!
>Data file = /Users/jduarte/MPpaup1.nex
>Heuristic search settings:
>  Optimality criterion = parsimony
>    Character-status summary:
>      Of 519 total characters:
>        All characters are of type 'unord'
>        All characters have equal weight
>        124 characters are constant
>        75 variable characters are parsimony-uninformative
>        Number of parsimony-informative characters = 320
>    Gaps are treated as "missing"
>    Multistate taxa interpreted as uncertainty
>  Starting tree(s) obtained via stepwise addition
>  Addition sequence: random
>    Number of replicates = 10
>    Starting seed = 225382713
>  Number of trees held at each step during stepwise addition = 1
>  Branch-swapping algorithm: tree-bisection-reconnection (TBR)
>  Steepest descent option not in effect
>  'MaxTrees' setting = 2000 (will not be increased)
>  Branches collapsed (creating polytomies) if maximum branch length is zero
>  'MulTrees' option in effect
>  Topological constraints not enforced
>  Trees are unrooted
>
>Search terminated prematurely (no room to store new trees)
>   2000 trees retained
>   Time used = 00:05:38 (CPU time = 00:05:26.9)
]
	Translate
		1 gnl|TIGR|Agrca_DV858277,
		2 gnl|TIGR|Antma_TA4416_4151,
		3 gnl|TIGR|Arahy_TA483_3818,
		4 gnl|Arath7|AT3G52300.1,
		5 Asparagus_officinalis,
		6 gnl|TIGR|Avesa_CN820057,
		7 gnl|TIGR|Brana_CD822374,
		8 gnl|TIGR|Braol_TA2758_3712,
		9 gnl|TIGR|Brara_TA2474_3711,
		10 gnl|TIGR|Brana_TA10988_3708,
		11 gnl|TIGR|Brara_TA2473_3711,
		12 gnl|TIGR|Brana_TA10965_3708,
		13 gnl|TIGR|Brana_TA10967_3708,
		14 gnl|TIGR|Braol_TA2791_3712,
		15 gnl|TIGR|Brana_CD841877,
		16 gnl|TIGR|Braol_DY027345,
		17 gnl|TIGR|Brana_TA16117_3708,
		18 gnl|TIGR|Citcl_TA3854_85681,
		19 gnl|TIGR|Citre_TA318_322160,
		20 gnl|TIGR|Citsi_TA12139_2711,
		21 gnl|TIGR|Citcl_TA3855_85681,
		22 gnl|TIGR|Citun_AU300448,
		23 gnl|TIGR|Erate_DN481153,
		24 gnl|TIGR|Glyma_TA43963_3847,
		25 gnl|TIGR|Glyma_TA43966_3847,
		26 gnl|TIGR|Horvu_BF623578,
		27 gnl|TIGR|Horvu_TA32045_4513,
		28 gnl|TIGR|Lotja_TA1723_34305,
		29 gnl|Medtr1|AC152818_26.3,
		30 gnl|Orysa5|Os08g37320.1,
		31 gnl|TIGR|Panvi_DN146109,
		32 gnl|Poptr1|estExt_fgenesh4_pm.,
		33 gnl|Poptr1|grail3.0022036601,
		34 gnl|TIGR|Popto_CF937113,
		35 gnl|TIGR|Popeu_AJ777777,
		36 gnl|TIGR|Phaco_TA2971_3886,
		37 gnl|TIGR|Phavu_TA5327_3885,
		38 gnl|TIGR|Sacof_TA28663_4547,
		39 gnl|TIGR|Sorbi_TA24404_4558,
		40 gnl|TIGR|Sorpr_TA6808_132711,
		41 gnl|TIGR|Thesa_TA1830_72664,
		42 gnl|TIGR|Tripr_TA3111_57577,
		43 gnl|TIGR|Trimo_TA2453_4568,
		44 gnl|TIGR|Triae_TA53106_4565,
		45 gnl|TIGR|Triae_TA53131_4565,
		46 gnl|TIGR|Fesar_TA2237_4606,
		47 gnl|TIGR|Fesar_DT706091,
		48 gnl|TIGR|Fesar_TA2236_4606,
		49 gnl|TIGR|Secce_TA2262_4550,
		50 gnl|TIGR|Bradi_TA2663_15368,
		51 gnl|TIGR|Sacof_CA108647,
		52 gnl|TIGR|Zeama_TA109431_4577,
		53 gnl|TIGR|Zeama_TA109429_4577,
		54 gnl|TIGR|Bradi_TA765_15368,
		55 gnl|TIGR|Thesa_DN773151,
		56 gnl|TIGR|Vitae_CB288742,
		57 gnl|TIGR|Vitsh_TA2206_246827,
		58 gnl|TIGR|Vitvi_TA34861_29760,
		59 gnl|TIGR|Yucfi_DT599468,
		60 gnl|TIGR|Eupes_DV134669,
		61 gnl|TIGR|Eupti_TA1564_142860,
		62 gnl|TIGR|Frave_DV438228,
		63 gnl|TIGR|Pruar_TA2861_36596,
		64 gnl|TIGR|Prupe_TA3513_3760,
		65 gnl|TIGR|Malx_TA27726_3750,
		66 gnl|TIGR|Malx_TA27727_3750,
		67 gnl|TIGR|Roshy_TA613_128735,
		68 gnl|TIGR|Jugre_CV195425,
		69 gnl|TIGR|Manes_TA4447_3983,
		70 gnl|TIGR|Hevbr_TA682_3981,
		71 gnl|TIGR|Goshi_TA29712_3635,
		72 gnl|TIGR|Gosar_TA6307_29729,
		73 gnl|TIGR|Nicta_TA3330_4097,
		74 gnl|TIGR|Nicta_TA3331_4097,
		75 gnl|TIGR|Solha_TA1661_62890,
		76 gnl|TIGR|Soltu_TA28240_4113,
		77 gnl|TIGR|Petx_TA2109_4102,
		78 gnl|TIGR|Nicbe_CN741737,
		79 gnl|TIGR|Betvu_TA4670_161934,
		80 gnl|TIGR|Ipoba_TA2515_4120,
		81 gnl|TIGR|Iponi_TA5008_35883,
		82 gnl|TIGR|Nicta_TA11317_4097,
		83 gnl|TIGR|Soltu_TA39786_4113,
		84 gnl|TIGR|Cofca_TA1671_49390,
		85 gnl|TIGR|Curlo_DY391985,
		86 gnl|TIGR|Curlo_DY391986,
		87 gnl|TIGR|Mescr_TA3569_3544,
		88 gnl|TIGR|Vacco_CV091292,
		89 gnl|TIGR|Helan_TA8513_4232,
		90 gnl|TIGR|Helar_TA2905_73275,
		91 gnl|TIGR|Helex_TA205_400408,
		92 gnl|TIGR|Lacsa_TA2205_75948,
		93 gnl|TIGR|Lacsa_TA1701_4236,
		94 gnl|TIGR|Lacse_TA920_75943,
		95 gnl|TIGR|Lacvi_TA1028_75947,
		96 gnl|TIGR|Lacpe_TA1548_43195,
		97 gnl|TIGR|Tarof_TA543_50225,
		98 gnl|TIGR|Tarof_TA542_50225,
		99 gnl|TIGR|Senca_DY663228,
		100 gnl|TIGR|Helex_TA1963_400408,
		101 gnl|TIGR|Helar_CF091943,
		102 gnl|TIGR|Helex_EE654486,
		103 gnl|TIGR|Helan_DY904764,
		104 gnl|TIGR|Helar_EE626711,
		105 gnl|TIGR|Helan_TA10702_4232,
		106 gnl|TIGR|Lacsa_TA1219_75948,
		107 gnl|TIGR|Lacsa_TA2867_4236,
		108 gnl|TIGR|Lacvi_TA480_75947,
		109 gnl|TIGR|Tarko_DR400868,
		110 gnl|TIGR|Tarof_TA3016_50225,
		111 gnl|TIGR|Helex_EE656883,
		112 gnl|TIGR|Sench_DY658527,
		113 gnl|TIGR|Picen_TA3638_373101,
		114 gnl|TIGR|Picgl_TA16329_3330,
		115 gnl|TIGR|Picsi_TA11926_3332,
		116 gnl|TIGR|Picab_TA910_3329,
		117 gnl|TIGR|Pinta_TA5709_3352,
		118 gnl|TIGR|Pinpi_TA3778_71647,
		119 gnl|TIGR|Cycru_TA1206_58031,
		120 gnl|TIGR|Ginbi_TA1152_3311,
		121 gnl|TIGR|Zamfi_DY036134,
		122 gnl|TIGR|Phaeq_TA262_78828,
		123 gnl|TIGR|Ociba_TA1259_39350,
		124 gnl|TIGR|Ociba_DY341794,
		125 Welwitschia_mirabilis,
		126 Persea_americana,
		127 Cucumis_sativus,
		128 Eschscholzia_californica,
		129 gnl|TIGR|Zinof_TA2761_94328
		;
tree PAUP_1 = [&U] ((((((((((((((((1:18,54:25):9,(((((6:10,((46:4,47:2):5,48:4):9):10,50:18):3,((26:17,27:0):6,(((43:0,44:2):5,45:4):3,49:3):7):4):16,51:37):12,(23:30,(31:11,(38:3,((39:4,40:3):5,(52:0,53:8):29):1):11):13):11):6):10,30:32):25,((85:3,86:8):8,129:21):48):13,(5:32,59:26):26):9,(122:59,126:57):14):18,(((4:18,(((((7:0,8:0):13,(9:3,10:5):4):9,(((11:1,12:1):2,15:5):6,(13:0,14:1):5):10):7,(16:5,17:3):9):8,41:13):10):21,55:31):27,((((89:2,90:2):3,91:5):16,((((((92:3,95:1):1,93:4):0,94:2):8,96:8):9,(97:7,98:0):12):9,(99:24,(((((100:1,102:0):2,103:1):1,105:5):1,104:5):1,101:4):19):10):6):10,(((106:3,(107:2,108:2):2):10,(109:1,110:1):15):14,(111:22,112:39):13):13):35):22):7,(((2:35,(123:21,124:24):33):15,(((((73:10,(74:4,78:46):3):7,(75:8,76:1):13):10,77:36):11,(82:13,83:18):14):20,(80:30,81:39):15):9):9,((((3:59,28:28):9,(29:28,42:15):18):4,(24:11,(25:12,(36:2,37:0):27):2):14):27,(((((((18:0,19:0,(20:2,21:26):1):2,22:7):41,(71:3,72:3):37):13,(69:15,70:16):25):9,(((32:4,34:4):9,(33:3,35:7):16):35,((56:0,58:0):1,57:0):37):9):6,(((62:32,67:16):31,((63:3,64:3):14,(65:5,66:11):10):12):14,127:52):8):8,(68:36,128:52):12):13):13):6):9,((60:25,61:22):28,88:45):17):17,84:52):17,79:40):15,87:39):40,125:99):34,((119:21,121:29):25,120:43):12):37,(117:6,118:4):16):9,113:0,114:0,115:0,116:0);
tree PAUP_2 = [&U] ((((((((((((((((1:18,54:25):9,(((((6:10,((46:4,47:2):5,48:4):9):10,50:18):3,((26:17,27:0):6,(((43:0,44:2):5,45:4):3,49:3):7):4):16,51:37):12,(23:30,(31:11,(38:3,((39:4,40:3):5,(52:0,53:8):29):1):11):13):11):6):10,30:32):25,((85:3,86:8):8,129:21):48):13,(5:32,59:26):26):9,(122:59,126:57):14):18,(((4:18,(((((7:0,8:0):13,(9:3,10:5):4):9,(((11:1,12:1):2,15:5):6,(13:0,14:1):5):10):7,(16:5,17:3):9):8,41:13):10):21,55:31):27,((((89:2,90:2):3,91:5):16,((((((92:3,95:1):1,93:4):0,94:2):8,96:8):9,(97:7,98:0):12):9,(99:24,((((100:1,102:0):2,103:1):2,(101:4,104:5):0):2,105:5):18):10):6):10,(((106:3,(107:2,108:2):2):10,(109:1,110:1):15):14,(111:22,112:39):13):13):35):22):7,(((2:35,(123:21,124:24):33):15,(((((73:10,(74:4,78:46):3):7,(75:8,76:1):13):10,77:36):11,(82:13,83:18):14):20,(80:30,81:39):15):9):9,((((3:59,28:28):9,(29:28,42:15):18):4,(24:11,(25:12,(36:2,37:0):27):2):14):27,(((((((18:0,19:0,(20:2,21:26):1):2,22:7):41,(71:3,72:3):37):13,(69:15,70:16):25):9,(((32:4,34:4):9,(33:3,35:7):16):35,((56:0,58:0):1,57:0):37):9):6,(((62:32,67:16):31,((63:3,64:3):14,(65:5,66:11):10):12):14,127:52):8):8,(68:36,128:52):12):13):13):6):9,((60:25,61:22):28,88:45):17):17,84:52):17,79:40):15,87:39):40,125:99):34,((119:21,121:29):25,120:43):12):37,(117:6,118:4):16):9,113:0,114:0,115:0,116:0);
tree PAUP_3 = [&U] ((((((((((((((((1:18,54:25):9,(((((6:10,((46:4,47:2):5,48:4):9):10,50:18):3,((26:17,27:0):6,(((43:0,44:2):5,45:4):3,49:3):7):4):16,51:37):12,(23:30,(31:11,(38:3,((39:4,40:3):5,(52:0,53:8):29):1):11):13):11):6):10,30:32):25,((85:3,86:8):8,129:21):48):13,(5:32,59:26):26):9,(122:59,126:57):14):18,(((4:18,(((((7:0,8:0):13,(9:3,10:5):4):9,(((11:1,12:1):2,15:5):6,(13:0,14:1):5):10):7,(16:5,17:3):9):8,41:13):10):21,55:31):27,((((89:2,90:2):3,91:5):16,((((((92:3,95:1):1,93:4):0,94:2):8,96:8):9,(97:7,98:0):12):9,(99:24,((((100:1,102:0):2,103:1):2,105:4):1,(101:4,104:5):1):19):10):6):10,(((106:3,(107:2,108:2):2):10,(109:1,110:1):15):14,(111:22,112:39):13):13):35):22):7,(((2:35,(123:21,124:24):33):15,(((((73:10,(74:4,78:46):3):7,(75:8,76:1):13):10,77:36):11,(82:13,83:18):14):20,(80:30,81:39):15):9):9,((((3:59,28:28):9,(29:28,42:15):18):4,(24:11,(25:12,(36:2,37:0):27):2):14):27,(((((((18:0,19:0,(20:2,21:26):1):2,22:7):41,(71:3,72:3):37):13,(69:15,70:16):25):9,(((32:4,34:4):9,(33:3,35:7):16):35,((56:0,58:0):1,57:0):37):9):6,(((62:32,67:16):31,((63:3,64:3):14,(65:5,66:11):10):12):14,127:52):8):8,(68:36,128:52):12):13):13):6):9,((60:25,61:22):28,88:45):17):17,84:52):17,79:40):15,87:39):40,125:99):34,((119:21,121:29):25,120:43):12):37,(117:6,118:4):16):9,113:0,114:0,115:0,116:0);
tree PAUP_4 = [&U] ((((((((((((((((1:18,54:25):9,(((((6:10,((46:4,47:2):5,48:4):9):10,50:18):3,((26:17,27:0):6,(((43:0,44:2):5,45:4):3,49:3):7):4):16,51:37):12,(23:30,(31:11,(38:3,((39:4,40:3):5,(52:0,53:8):29):1):11):13):11):6):10,30:32):25,((85:3,86:8):8,129:21):48):13,(5:32,59:26):26):9,(122:59,126:57):14):18,(((4:18,(((((7:0,8:0):13,(9:3,10:5):4):9,(((11:1,12:1):2,15:5):6,(13:0,14:1):5):10):7,(16:5,17:3):9):8,41:13):10):21,55:31):27,((((89:2,90:2):3,91:5):16,((((((92:3,95:1):1,93:4):0,94:2):8,96:8):9,(97:7,98:0):12):9,(99:24,((((100:1,102:0):2,103:1):1,105:5):1,101:4,104:5):20):10):6):10,(((106:3,(107:2,108:2):2):10,(109:1,110:1):15):14,(111:22,112:39):13):13):35):22):7,(((2:35,(123:21,124:24):33):15,(((((73:10,(74:4,78:46):3):7,(75:8,76:1):13):10,77:36):11,(82:13,83:18):14):20,(80:30,81:39):15):9):9,((((3:59,28:28):9,(29:28,42:15):18):4,(24:11,(25:12,(36:2,37:0):27):2):14):27,(((((((18:0,19:0,(20:2,21:26):1):2,22:7):41,(71:3,72:3):37):13,(69:15,70:16):25):9,(((32:4,34:4):9,(33:3,35:7):16):35,((56:0,58:0):1,57:0):37):9):6,(((62:32,67:16):31,((63:3,64:3):14,(65:5,66:11):10):12):14,127:52):8):8,(68:36,128:52):12):13):13):6):9,((60:25,61:22):28,88:45):17):17,84:52):17,79:40):15,87:39):40,125:99):34,((119:21,121:29):25,120:43):12):37,(117:6,118:4):16):9,113:0,114:0,115:0,116:0);
tree PAUP_5 = [&U] ((((((((((((((((1:18,54:25):9,(((((6:10,((46:4,47:2):5,48:4):9):10,50:18):3,((26:17,27:0):6,(((43:0,44:2):5,45:4):3,49:3):7):4):16,51:37):12,(23:30,(31:11,(38:3,((39:4,40:3):5,(52:0,53:8):29):1):11):13):11):6):10,30:32):25,((85:3,86:8):8,129:21):48):13,(5:32,59:26):26):9,(122:59,126:57):14):18,(((4:18,(((((7:0,8:0):13,(9:3,10:5):4):9,(((11:1,12:1):2,15:5):6,(13:0,14:1):5):10):7,(16:5,17:3):9):8,41:13):10):21,55:31):27,((((89:2,90:2):3,91:5):16,((((((92:3,95:1):1,93:4):0,94:2):8,96:8):9,(97:7,98:0):12):9,(99:24,((((100:1,102:0):2,103:1):2,101:4,104:5):2,105:5):18):10):6):10,(((106:3,(107:2,108:2):2):10,(109:1,110:1):15):14,(111:22,112:39):13):13):35):22):7,(((2:35,(123:21,124:24):33):15,(((((73:10,(74:4,78:46):3):7,(75:8,76:1):13):10,77:36):11,(82:13,83:18):14):20,(80:30,81:39):15):9):9,((((3:59,28:28):9,(29:28,42:15):18):4,(24:11,(25:12,(36:2,37:0):27):2):14):27,(((((((18:0,19:0,(20:2,21:26):1):2,22:7):41,(71:3,72:3):37):13,(69:15,70:16):25):9,(((32:4,34:4):9,(33:3,35:7):16):35,((56:0,58:0):1,57:0):37):9):6,(((62:32,67:16):31,((63:3,64:3):14,(65:5,66:11):10):12):14,127:52):8):8,(68:36,128:52):12):13):13):6):9,((60:25,61:22):28,88:45):17):17,84:52):17,79:40):15,87:39):40,125:99):34,((119:21,121:29):25,120:43):12):37,(117:6,118:4):16):9,113:0,114:0,115:0,116:0);
tree PAUP_6 = [&U] ((((((((((((((((1:18,54:25):9,(((((6:10,((46:4,47:2):5,48:4):9):10,50:18):3,((26:17,27:0):6,(((43:0,44:2):5,45:4):3,49:3):7):4):16,51:37):12,(23:30,(31:11,(38:3,((39:4,40:3):5,(52:0,53:8):29):1):11):13):11):6):10,30:32):25,((85:3,86:8):8,129:21):48):13,(5:32,59:26):26):9,(122:59,126:57):14):18,(((4:18,(((((7:0,8:0):13,(9:3,10:5):4):9,(((11:1,12:1):2,15:5):6,(13:0,14:1):5):10):7,(16:5,17:3):9):8,41:13):10):21,55:31):27,((((89:2,90:2):3,91:5):16,(((((92:3,95:1):1,93:4,94:2):8,96:8):9,(97:7,98:0):12):9,(99:24,(((((100:1,102:0):2,103:1):1,105:5):1,104:5):1,101:4):19):10):6):10,(((106:3,(107:2,108:2):2):10,(109:1,110:1):15):14,(111:22,112:39):13):13):35):22):7,(((2:35,(123:21,124:24):33):15,(((((73:10,(74:4,78:46):3):7,(75:8,76:1):13):10,77:36):11,(82:13,83:18):14):20,(80:30,81:39):15):9):9,((((3:59,28:28):9,(29:28,42:15):18):4,(24:11,(25:12,(36:2,37:0):27):2):14):27,(((((((18:0,19:0,(20:2,21:26):1):2,22:7):41,(71:3,72:3):37):13,(69:15,70:16):25):9,(((32:4,34:4):9,(33:3,35:7):16):35,((56:0,58:0):1,57:0):37):9):6,(((62:32,67:16):31,((63:3,64:3):14,(65:5,66:11):10):12):14,127:52):8):8,(68:36,128:52):12):13):13):6):9,((60:25,61:22):28,88:45):17):17,84:52):17,79:40):15,87:39):40,125:99):34,((119:21,121:29):25,120:43):12):37,(117:6,118:4):16):9,113:0,114:0,115:0,116:0);
tree PAUP_7 = [&U] ((((((((((((((((1:18,54:25):9,(((((6:10,((46:4,47:2):5,48:4):9):10,50:18):3,((26:17,27:0):6,(((43:0,44:2):5,45:4):3,49:3):7):4):16,51:37):12,(23:30,(31:11,(38:3,((39:4,40:3):5,(52:0,53:8):29):1):11):13):11):6):10,30:32):25,((85:3,86:8):8,129:21):48):13,(5:32,59:26):26):9,(122:59,126:57):14):18,(((4:18,(((((7:0,8:0):13,(9:3,10:5):4):9,(((11:1,12:1):2,15:5):6,(13:0,14:1):5):10):7,(16:5,17:3):9):8,41:13):10):21,55:31):27,((((89:2,90:2):3,91:5):16,((((((92:3,95:1):1,93:4):0,94:2):8,96:8):9,(97:7,98:0):12):9,(99:24,(((((100:1,102:0):2,103:1):1,105:5):1,104:5):1,101:4):19):10):6):10,((((106:3,107:2):1,108:3):10,(109:1,110:1):14):15,(111:22,112:39):13):13):35):22):7,(((2:35,(123:21,124:24):33):15,(((((73:10,(74:4,78:46):3):7,(75:8,76:1):13):10,77:36):11,(82:13,83:18):14):20,(80:30,81:39):15):9):9,((((3:59,28:28):9,(29:28,42:15):18):4,(24:11,(25:12,(36:2,37:0):27):2):14):27,(((((((18:0,19:0,(20:2,21:26):1):2,22:7):41,(71:3,72:3):37):13,(69:15,70:16):25):9,(((32:4,34:4):9,(33:3,35:7):16):35,((56:0,58:0):1,57:0):37):9):6,(((62:32,67:16):31,((63:3,64:3):14,(65:5,66:11):10):12):14,127:52):8):8,(68:36,128:52):12):13):13):6):9,((60:25,61:22):28,88:45):17):17,84:52):17,79:40):15,87:39):40,125:99):34,((119:21,121:29):25,120:43):12):37,(117:6,118:4):16):9,113:0,114:0,115:0,116:0);
tree PAUP_8 = [&U] ((((((((((((((((1:17,54:25):9,(((((6:10,((46:4,47:2):5,48:4):9):10,50:18):3,((26:17,27:0):6,(((43:0,44:2):5,45:4):3,49:3):7):4):16,51:37):13,(23:30,(31:11,(38:3,((39:4,40:3):5,(52:0,53:8):29):1):11):13):11):6):10,30:33):25,((85:4,86:8):7,129:21):47):13,(5:31,59:27):26):12,(122:59,126:55):16):16,(((4:18,(((((7:0,8:0):13,(9:3,10:5):4):9,(((11:1,12:1):2,15:5):6,(13:0,14:1):5):10):7,(16:5,17:3):9):8,41:13):10):20,55:32):28,((((89:2,90:2):3,91:5):16,((((((92:3,95:1):1,93:4):0,94:2):8,96:8):9,(97:7,98:0):12):9,(99:24,(((((100:1,102:0):2,103:1):1,105:5):1,104:5):1,101:4):19):10):6):10,(((106:3,(107:2,108:2):2):10,(109:1,110:1):15):13,(111:23,112:39):13):13):34):16):5,((((2:34,(123:20,124:23):33):17,(((((73:10,(74:4,78:46):3):6,(75:9,76:0):13):11,77:36):13,(82:12,83:19):15):18,(80:28,81:39):13):10):7,(3:61,(((24:11,(25:12,(36:2,37:0):27):2):15,(29:26,42:17):18):8,28:27):9):26):14,(((((((18:0,19:0,(20:2,21:26):1):2,22:7):41,(71:3,72:3):37):12,(69:15,70:16):26):9,(((32:4,34:4):9,(33:3,35:7):16):36,((56:0,58:0):1,57:0):36):9):6,(((62:32,67:16):31,((63:3,64:3):14,(65:5,66:11):10):12):14,127:52):9):10,(68:39,128:49):12):12):9):8,((60:24,61:22):29,88:46):16):18,84:55):16,79:38):15,87:41):39,125:99):33,((119:20,121:30):24,120:45):12):37,(117:6,118:4):16):9,113:0,114:0,115:0,116:0);
tree PAUP_9 = [&U] ((((((((((((((((1:18,54:25):9,(((((6:10,((46:4,47:2):5,48:4):9):10,50:18):3,((26:17,27:0):6,(((43:0,44:2):5,45:4):3,49:3):7):4):16,51:37):12,(23:30,(31:11,(38:3,((39:4,40:3):5,(52:0,53:8):29):1):11):13):11):6):10,30:32):25,((85:3,86:8):8,129:21):48):13,(5:32,59:26):26):9,(122:59,126:57):14):18,(((4:18,(((((7:0,8:0):13,(9:3,10:5):4):9,(((11:1,12:1):2,15:5):6,(13:0,14:1):5):10):7,(16:5,17:3):9):8,41:13):10):21,55:31):27,((((89:2,90:2):3,91:5):16,((((((92:3,95:1):1,93:4):0,94:2):8,96:8):9,(97:7,98:0):12):9,(99:24,(((((100:1,102:0):2,103:1):1,105:5):1,104:5):1,101:4):19):10):6):10,(((106:3,(107:2,108:2):2):10,(109:1,110:1):15):14,(111:22,112:39):13):13):35):22):7,(((2:35,(123:21,124:24):33):15,(((((73:10,(74:4,78:46):3):7,(75:8,76:1):13):10,77:36):11,(82:13,83:18):14):20,(80:30,81:39):15):9):9,((((3:59,28:28):9,(29:28,42:16):19):4,((24:9,25:12):4,(36:2,37:0):27):14):25,(((((((18:0,19:0,(20:2,21:26):1):2,22:7):41,(71:3,72:3):37):13,(69:15,70:16):25):9,(((32:4,34:4):9,(33:3,35:7):16):35,((56:0,58:0):1,57:0):37):9):6,(((62:32,67:16):31,((63:3,64:3):14,(65:5,66:11):10):12):14,127:52):8):8,(68:36,128:52):12):13):13):6):9,((60:25,61:22):28,88:45):17):17,84:52):17,79:40):15,87:39):40,125:99):34,((119:21,121:29):25,120:43):12):37,(117:6,118:4):16):9,113:0,114:0,115:0,116:0);
tree PAUP_10 = [&U] ((((((((((((((((1:18,54:25):9,(((((6:10,((46:4,47:2):5,48:4):9):10,50:18):3,((26:17,27:0):6,(((43:0,44:2):5,45:4):3,49:3):7):4):16,51:37):12,(23:30,(31:11,(38:3,((39:4,40:3):5,(52:0,53:8):29):1):11):13):11):6):10,30:32):25,((85:3,86:8):8,129:21):48):13,(5:32,59:26):26):10,(122:60,126:56):14):18,(((4:18,(((((7:0,8:0):13,(9:3,10:5):4):9,(((11:1,12:1):2,15:5):6,(13:0,14:1):5):10):7,(16:5,17:3):9):8,41:13):10):21,55:31):27,((((89:2,90:2):3,91:5):16,((((((92:3,95:1):1,93:4):0,94:2):8,96:8):9,(97:7,98:0):12):9,(99:24,(((((100:1,102:0):2,103:1):1,105:5):1,104:5):1,101:4):19):10):6):10,(((106:3,(107:2,108:2):2):10,(109:1,110:1):15):14,(111:22,112:39):13):13):35):21):7,(((2:37,(123:20,124:25):32):13,(((((73:11,(74:4,78:46):2):7,(75:8,76:1):14):12,(82:14,83:18):14):7,77:36):21,(80:29,81:38):15):11):10,((((3:59,28:28):9,(29:28,42:15):18):4,(24:11,(25:12,(36:2,37:0):27):2):14):28,(((((((18:0,19:0,(20:2,21:26):1):2,22:7):41,(71:3,72:3):37):13,(69:15,70:16):25):9,(((32:4,34:4):9,(33:3,35:7):16):35,((56:0,58:0):1,57:0):37):9):6,(((62:32,67:16):31,((63:3,64:3):14,(65:5,66:11):10):12):14,127:52):8):8,(68:36,128:52):12):12):13):6):8,((60:25,61:22):28,88:45):17):17,84:52):17,79:40):15,87:39):40,125:99):34,((119:21,121:29):25,120:43):12):37,(117:6,118:4):16):9,113:0,114:0,115:0,116:0);
tree PAUP_11 = [&U] ((((((((((((((((1:18,54:25):9,(((((6:10,((46:4,47:2):5,48:4):9):10,50:18):3,((26:17,27:0):6,(((43:0,44:2):5,45:4):3,49:3):7):4):16,51:37):12,(23:30,(31:11,(38:3,((39:4,40:3):5,(52:0,53:8):29):1):11):13):11):6):10,30:32):25,((85:3,86:8):8,129:21):48):13,(5:32,59:26):26):9,(122:59,126:57):14):18,(((4:18,(((((7:0,8:0):13,(9:3,10:5):4):9,((11:1,12:1,15:7):6,(13:0,14:1):3):12):7,(16:5,17:3):9):8,41:13):10):21,55:31):27,((((89:2,90:2):3,91:5):16,((((((92:3,95:1):1,93:4):0,94:2):8,96:8):9,(97:7,98:0):12):9,(99:24,(((((100:1,102:0):2,103:1):1,105:5):1,104:5):1,101:4):19):10):6):10,(((106:3,(107:2,108:2):2):10,(109:1,110:1):15):14,(111:22,112:39):13):13):35):22):7,(((2:35,(123:21,124:24):33):15,(((((73:10,(74:4,78:46):3):7,(75:8,76:1):13):10,77:36):11,(82:13,83:18):14):20,(80:30,81:39):15):9):9,((((3:59,28:28):9,(29:28,42:15):18):4,(24:11,(25:12,(36:2,37:0):27):2):14):27,(((((((18:0,19:0,(20:2,21:26):1):2,22:7):41,(71:3,72:3):37):13,(69:15,70:16):25):9,(((32:4,34:4):9,(33:3,35:7):16):35,((56:0,58:0):1,57:0):37):9):6,(((62:32,67:16):31,((63:3,64:3):14,(65:5,66:11):10):12):14,127:52):8):8,(68:36,128:52):12):13):13):6):9,((60:25,61:22):28,88:45):17):17,84:52):17,79:40):15,87:39):40,125:99):34,((119:21,121:29):25,120:43):12):37,(117:6,118:4):16):9,113:0,114:0,115:0,116:0);
tree PAUP_12 = [&U] ((((((((((((((((1:18,54:25):9,(((((6:10,((46:4,47:2):5,48:4):9):10,50:18):3,((26:17,27:0):6,(((43:0,44:2):5,45:4):3,49:3):7):4):16,51:37):12,(23:30,(31:11,(38:3,((39:4,40:3):5,(52:0,53:8):29):1):11):13):11):6):10,30:32):25,((85:3,86:8):8,129:21):48):13,(5:32,59:26):26):9,(122:59,126:57):14):18,(((4:18,(((((7:0,8:0):13,(9:3,10:5):4):9,(((11:1,12:1):2,15:5):6,(13:0,14:1):5):10):7,(16:5,17:3):9):8,41:13):10):21,55:31):27,((((89:2,90:2):3,91:5):16,((((((92:3,95:1):1,93:4):0,94:2):8,96:8):9,(97:7,98:0):12):9,(99:24,(((((100:1,102:0):2,103:1):1,105:5):1,104:5):1,101:4):19):10):6):10,(((106:3,(107:2,108:2):2):10,(109:1,110:1):15):14,(111:22,112:39):13):13):35):22):7,(((2:35,(123:21,124:24):33):15,(((((73:10,(74:4,78:46):3):7,(75:8,76:1):13):10,77:36):11,(82:13,83:18):14):20,(80:30,81:39):15):9):9,((((3:59,28:28):9,(29:28,42:15):18):4,(24:11,(25:12,(36:2,37:0):27):2):14):27,(((((((18:0,19:0,22:7):1,(20:2,21:26):1):42,(71:3,72:3):37):13,(69:15,70:16):25):9,(((32:4,34:4):9,(33:3,35:7):16):35,((56:0,58:0):1,57:0):37):9):6,(((62:32,67:16):31,((63:3,64:3):14,(65:5,66:11):10):12):14,127:52):8):8,(68:36,128:52):12):13):13):6):9,((60:25,61:22):28,88:45):17):17,84:52):17,79:40):15,87:39):40,125:99):34,((119:21,121:29):25,120:43):12):37,(117:6,118:4):16):9,113:0,114:0,115:0,116:0);
tree PAUP_13 = [&U] ((((((((((((((((1:18,54:25):9,(((((6:10,((46:4,47:2):5,48:4):9):10,50:18):3,((26:17,27:0):6,(((43:0,44:2):5,45:4):3,49:3):7):4):16,51:37):12,(23:30,(31:11,(38:3,((39:4,40:3):5,(52:0,53:8):29):1):11):13):11):6):10,30:32):25,((85:3,86:8):8,129:21):48):13,(5:32,59:26):26):9,(122:59,126:57):14):18,(((4:18,(((((7:0,8:0):13,(9:3,10:5):4):9,(((11:1,12:1):2,15:5):6,(13:0,14:1):5):10):7,(16:5,17:3):9):8,41:13):10):21,55:31):27,((((89:2,90:2):3,91:5):16,((((((92:3,95:1):1,93:4):0,94:2):8,96:8):9,(97:7,98:0):12):9,(99:24,(((((100:1,102:0):2,103:1):1,105:5):1,104:5):1,101:4):19):10):6):10,(((106:3,(107:2,108:2):2):10,(109:1,110:1):15):14,(111:22,112:39):13):13):35):22):7,(((2:35,(123:21,124:24):33):15,(((((73:10,(74:4,78:46):3):7,(75:8,76:1):13):10,77:36):11,(82:13,83:18):14):20,(80:30,81:39):15):9):9,((((3:59,28:28):9,(29:28,42:15):18):4,(24:11,(25:12,(36:2,37:0):27):2):14):27,((((((18:0,19:0,(20:2,21:26):1,22:7):43,(71:3,72:3):37):13,(69:15,70:16):25):9,(((32:4,34:4):9,(33:3,35:7):16):35,((56:0,58:0):1,57:0):37):9):6,(((62:32,67:16):31,((63:3,64:3):14,(65:5,66:11):10):12):14,127:52):8):8,(68:36,128:52):12):13):13):6):9,((60:25,61:22):28,88:45):17):17,84:52):17,79:40):15,87:39):40,125:99):34,((119:21,121:29):25,120:43):12):37,(117:6,118:4):16):9,113:0,114:0,115:0,116:0);
tree PAUP_14 = [&U] ((((((((((((((((1:18,54:25):9,(((((6:10,((46:4,47:2):5,48:4):9):10,50:18):3,((26:17,27:0):6,(((43:0,44:2):5,45:4):3,49:3):7):4):16,51:37):12,(23:30,(31:11,(38:3,((39:4,40:3):5,(52:0,53:8):29):1):11):13):11):6):10,30:32):25,((85:3,86:8):8,129:21):48):13,(5:32,59:26):26):9,(122:59,126:57):14):18,(((4:18,(((((7:0,8:0):13,(9:3,10:5):4):9,(((11:1,12:1):2,15:5):6,(13:0,14:1):5):10):7,(16:5,17:3):9):8,41:13):10):21,55:31):27,((((89:2,90:2):3,91:5):16,((((((92:3,95:1):1,93:4):0,94:2):8,96:8):9,(97:7,98:0):12):9,(99:24,(((((100:1,102:0):2,103:1):1,105:5):1,104:5):1,101:4):19):10):6):10,(((106:3,(107:2,108:2):2):10,(109:1,110:1):15):14,(111:22,112:39):13):13):35):22):7,(((2:35,(123:21,124:24):33):15,(((((73:10,(74:4,78:46):3):7,(75:8,76:1):13):10,77:36):11,(82:13,83:18):14):20,(80:30,81:39):15):9):9,((((3:59,28:28):9,(29:28,42:15):18):4,(24:11,(25:12,(36:2,37:0):27):2):14):27,((((((((18:0,19:0,22:7):2,20:2):0,21:26):42,(71:3,72:3):36):14,(69:15,70:16):25):9,(((32:4,34:4):9,(33:3,35:7):16):35,((56:0,58:0):1,57:0):37):9):6,(((62:32,67:16):31,((63:3,64:3):14,(65:5,66:11):10):12):14,127:52):8):8,(68:36,128:52):12):13):13):6):9,((60:25,61:22):28,88:45):17):17,84:52):17,79:40):15,87:39):40,125:99):34,((119:21,121:29):25,120:43):12):37,(117:6,118:4):16):9,113:0,114:0,115:0,116:0);
tree PAUP_15 = [&U] ((((((((((((((((1:18,54:25):9,(((((6:10,((46:4,47:2):5,48:4):9):10,50:18):3,((26:17,27:0):6,(((43:0,44:2):5,45:4):3,49:3):7):4):16,51:37):12,(23:30,(31:11,(38:3,((39:4,40:3):5,(52:0,53:8):29):1):11):13):11):6):10,30:32):25,((85:3,86:8):8,129:21):48):13,(5:32,59:26):26):9,(122:59,126:57):14):18,(((4:18,(((((7:0,8:0):13,(9:3,10:5):4):9,(((11:1,12:1):2,15:5):6,(13:0,14:1):5):10):7,(16:5,17:3):9):8,41:13):10):21,55:31):27,((((89:2,90:2):3,91:5):16,((((((92:3,95:1):1,93:4):0,94:2):8,96:8):9,(97:7,98:0):12):9,(99:24,(((((100:1,102:0):2,103:1):1,105:5):1,104:5):1,101:4):19):10):6):10,(((106:3,(107:2,108:2):2):10,(109:1,110:1):15):14,(111:22,112:39):13):13):35):22):7,(((2:35,(123:21,124:24):33):15,(((((73:10,(74:4,78:46):3):7,(75:8,76:1):13):10,77:36):11,(82:13,83:18):14):20,(80:30,81:39):15):9):9,((((3:59,28:28):9,(29:28,42:15):18):4,(24:11,(25:12,(36:2,37:0):27):2):14):27,((((((((18:0,19:0,22:7):2,21:26):0,20:2):42,(71:3,72:3):36):14,(69:15,70:16):25):9,(((32:4,34:4):9,(33:3,35:7):16):35,((56:0,58:0):1,57:0):37):9):6,(((62:32,67:16):31,((63:3,64:3):14,(65:5,66:11):10):12):14,127:52):8):8,(68:36,128:52):12):13):13):6):9,((60:25,61:22):28,88:45):17):17,84:52):17,79:40):15,87:39):40,125:99):34,((119:21,121:29):25,120:43):12):37,(117:6,118:4):16):9,113:0,114:0,115:0,116:0);
tree PAUP_16 = [&U] ((((((((((((((((1:18,54:25):9,((((((6:10,((46:4,47:2):5,48:4):9):8,50:19):4,(((43:0,44:2):5,45:4):3,49:3):8):2,(26:17,27:0):6):17,51:35):14,(23:30,(31:11,(38:3,((39:4,40:3):5,(52:0,53:8):29):1):11):13):11):6):10,30:32):25,((85:3,86:8):8,129:21):48):13,(5:32,59:26):26):9,(122:59,126:57):14):18,(((4:18,(((((7:0,8:0):13,(9:3,10:5):4):9,(((11:1,12:1):2,15:5):6,(13:0,14:1):5):10):7,(16:5,17:3):9):8,41:13):10):21,55:31):27,((((89:2,90:2):3,91:5):16,((((((92:3,95:1):1,93:4):0,94:2):8,96:8):9,(97:7,98:0):12):9,(99:24,(((((100:1,102:0):2,103:1):1,105:5):1,104:5):1,101:4):19):10):6):10,(((106:3,(107:2,108:2):2):10,(109:1,110:1):15):14,(111:22,112:39):13):13):35):22):7,(((2:35,(123:21,124:24):33):15,(((((73:10,(74:4,78:46):3):7,(75:8,76:1):13):10,77:36):11,(82:13,83:18):14):20,(80:30,81:39):15):9):9,((((3:59,28:28):9,(29:28,42:15):18):4,(24:11,(25:12,(36:2,37:0):27):2):14):27,(((((((18:0,19:0,(20:2,21:26):1):2,22:7):41,(71:3,72:3):37):13,(69:15,70:16):25):9,(((32:4,34:4):9,(33:3,35:7):16):35,((56:0,58:0):1,57:0):37):9):6,(((62:32,67:16):31,((63:3,64:3):14,(65:5,66:11):10):12):14,127:52):8):8,(68:36,128:52):12):13):13):6):9,((60:25,61:22):28,88:45):17):17,84:52):17,79:40):15,87:39):40,125:99):34,((119:21,121:29):25,120:43):12):37,(117:6,118:4):16):9,113:0,114:0,115:0,116:0);
tree PAUP_17 = [&U] ((((((((((((((((1:18,54:25):9,((((((6:10,((46:4,47:2):5,48:4):9):8,50:19):4,(26:17,27:0):7):3,(((43:0,44:2):5,45:4):4,49:2):7):16,51:35):14,(23:30,(31:11,(38:3,((39:4,40:3):5,(52:0,53:8):29):1):11):13):11):6):10,30:32):25,((85:3,86:8):8,129:21):48):13,(5:32,59:26):26):9,(122:59,126:57):14):18,(((4:18,(((((7:0,8:0):13,(9:3,10:5):4):9,(((11:1,12:1):2,15:5):6,(13:0,14:1):5):10):7,(16:5,17:3):9):8,41:13):10):21,55:31):27,((((89:2,90:2):3,91:5):16,((((((92:3,95:1):1,93:4):0,94:2):8,96:8):9,(97:7,98:0):12):9,(99:24,(((((100:1,102:0):2,103:1):1,105:5):1,104:5):1,101:4):19):10):6):10,(((106:3,(107:2,108:2):2):10,(109:1,110:1):15):14,(111:22,112:39):13):13):35):22):7,(((2:35,(123:21,124:24):33):15,(((((73:10,(74:4,78:46):3):7,(75:8,76:1):13):10,77:36):11,(82:13,83:18):14):20,(80:30,81:39):15):9):9,((((3:59,28:28):9,(29:28,42:15):18):4,(24:11,(25:12,(36:2,37:0):27):2):14):27,(((((((18:0,19:0,(20:2,21:26):1):2,22:7):41,(71:3,72:3):37):13,(69:15,70:16):25):9,(((32:4,34:4):9,(33:3,35:7):16):35,((56:0,58:0):1,57:0):37):9):6,(((62:32,67:16):31,((63:3,64:3):14,(65:5,66:11):10):12):14,127:52):8):8,(68:36,128:52):12):13):13):6):9,((60:25,61:22):28,88:45):17):17,84:52):17,79:40):15,87:39):40,125:99):34,((119:21,121:29):25,120:43):12):37,(117:6,118:4):16):9,113:0,114:0,115:0,116:0);
tree PAUP_18 = [&U] ((((((((((((((((1:18,54:25):9,(((((6:10,((46:4,47:2):5,48:4):9):10,50:18):3,((26:17,27:0):6,(((43:0,44:2):5,45:4):3,49:3):7):4):16,51:37):12,(23:30,(31:11,((38:2,(39:4,40:3):5):1,(52:0,53:8):30):11):13):11):6):10,30:32):25,((85:3,86:8):8,129:21):48):13,(5:32,59:26):26):9,(122:59,126:57):14):18,(((4:18,(((((7:0,8:0):13,(9:3,10:5):4):9,(((11:1,12:1):2,15:5):6,(13:0,14:1):5):10):7,(16:5,17:3):9):8,41:13):10):21,55:31):27,((((89:2,90:2):3,91:5):16,((((((92:3,95:1):1,93:4):0,94:2):8,96:8):9,(97:7,98:0):12):9,(99:24,(((((100:1,102:0):2,103:1):1,105:5):1,104:5):1,101:4):19):10):6):10,(((106:3,(107:2,108:2):2):10,(109:1,110:1):15):14,(111:22,112:39):13):13):35):22):7,(((2:35,(123:21,124:24):33):15,(((((73:10,(74:4,78:46):3):7,(75:8,76:1):13):10,77:36):11,(82:13,83:18):14):20,(80:30,81:39):15):9):9,((((3:59,28:28):9,(29:28,42:15):18):4,(24:11,(25:12,(36:2,37:0):27):2):14):27,(((((((18:0,19:0,(20:2,21:26):1):2,22:7):41,(71:3,72:3):37):13,(69:15,70:16):25):9,(((32:4,34:4):9,(33:3,35:7):16):35,((56:0,58:0):1,57:0):37):9):6,(((62:32,67:16):31,((63:3,64:3):14,(65:5,66:11):10):12):14,127:52):8):8,(68:36,128:52):12):13):13):6):9,((60:25,61:22):28,88:45):17):17,84:52):17,79:40):15,87:39):40,125:99):34,((119:21,121:29):25,120:43):12):37,(117:6,118:4):16):9,113:0,114:0,115:0,116:0);
tree PAUP_19 = [&U] ((((((((((((((((1:18,54:25):9,(((((6:10,((46:4,47:2):5,48:4):9):10,50:18):3,((26:17,27:0):6,(((43:0,44:2):5,45:4):3,49:3):7):4):16,51:37):12,(23:30,(31:11,(38:3,((39:4,40:3):5,(52:0,53:8):29):1):11):13):11):6):10,30:32):25,((85:3,86:8):8,129:21):48):13,(5:32,59:26):26):9,(122:59,126:57):14):18,(((4:18,(((((7:0,8:0):13,(9:3,10:5):4):9,(((11:1,12:1):2,15:5):6,(13:0,14:1):5):10):7,(16:5,17:3):9):8,41:13):10):21,55:31):27,((((89:2,90:2):3,91:5):16,((((((92:3,95:1):1,93:4):0,94:2):8,96:8):9,(97:7,98:0):12):9,(99:24,(((((100:1,102:0):2,103:1):2,101:4):0,104:5):2,105:5):18):10):6):10,(((106:3,(107:2,108:2):2):10,(109:1,110:1):15):14,(111:22,112:39):13):13):35):22):7,(((2:35,(123:21,124:24):33):15,(((((73:10,(74:4,78:46):3):7,(75:8,76:1):13):10,77:36):11,(82:13,83:18):14):20,(80:30,81:39):15):9):9,((((3:59,28:28):9,(29:28,42:15):18):4,(24:11,(25:12,(36:2,37:0):27):2):14):27,(((((((18:0,19:0,(20:2,21:26):1):2,22:7):41,(71:3,72:3):37):13,(69:15,70:16):25):9,(((32:4,34:4):9,(33:3,35:7):16):35,((56:0,58:0):1,57:0):37):9):6,(((62:32,67:16):31,((63:3,64:3):14,(65:5,66:11):10):12):14,127:52):8):8,(68:36,128:52):12):13):13):6):9,((60:25,61:22):28,88:45):17):17,84:52):17,79:40):15,87:39):40,125:99):34,((119:21,121:29):25,120:43):12):37,(117:6,118:4):16):9,113:0,114:0,115:0,116:0);
tree PAUP_20 = [&U] ((((((((((((((((1:18,54:25):9,(((((6:10,((46:4,47:2):5,48:4):9):10,50:18):3,((26:17,27:0):6,(((43:0,44:2):5,45:4):3,49:3):7):4):16,51:37):12,(23:30,(31:11,(38:3,((39:4,40:3):5,(52:0,53:8):29):1):11):13):11):6):10,30:32):25,((85:3,86:8):8,129:21):48):13,(5:32,59:26):26):9,(122:59,126:57):14):18,(((4:18,(((((7:0,8:0):13,(9:3,10:5):4):9,(((11:1,12:1):2,15:5):6,(13:0,14:1):5):10):7,(16:5,17:3):9):8,41:13):10):21,55:31):27,((((89:2,90:2):3,91:5):16,(((((92:3,95:1):1,93:4,94:2):8,96:8):9,(97:7,98:0):12):9,(99:24,((((100:1,102:0):2,103:1):2,(101:4,104:5):0):2,105:5):18):10):6):10,(((106:3,(107:2,108:2):2):10,(109:1,110:1):15):14,(111:22,112:39):13):13):35):22):7,(((2:35,(123:21,124:24):33):15,(((((73:10,(74:4,78:46):3):7,(75:8,76:1):13):10,77:36):11,(82:13,83:18):14):20,(80:30,81:39):15):9):9,((((3:59,28:28):9,(29:28,42:15):18):4,(24:11,(25:12,(36:2,37:0):27):2):14):27,(((((((18:0,19:0,(20:2,21:26):1):2,22:7):41,(71:3,72:3):37):13,(69:15,70:16):25):9,(((32:4,34:4):9,(33:3,35:7):16):35,((56:0,58:0):1,57:0):37):9):6,(((62:32,67:16):31,((63:3,64:3):14,(65:5,66:11):10):12):14,127:52):8):8,(68:36,128:52):12):13):13):6):9,((60:25,61:22):28,88:45):17):17,84:52):17,79:40):15,87:39):40,125:99):34,((119:21,121:29):25,120:43):12):37,(117:6,118:4):16):9,113:0,114:0,115:0,116:0);
tree PAUP_21 = [&U] ((((((((((((((((1:18,54:25):9,(((((6:10,((46:4,47:2):5,48:4):9):10,50:18):3,((26:17,27:0):6,(((43:0,44:2):5,45:4):3,49:3):7):4):16,51:37):12,(23:30,(31:11,(38:3,((39:4,40:3):5,(52:0,53:8):29):1):11):13):11):6):10,30:32):25,((85:3,86:8):8,129:21):48):13,(5:32,59:26):26):9,(122:59,126:57):14):18,(((4:18,(((((7:0,8:0):13,(9:3,10:5):4):9,(((11:1,12:1):2,15:5):6,(13:0,14:1):5):10):7,(16:5,17:3):9):8,41:13):10):21,55:31):27,((((89:2,90:2):3,91:5):16,((((((92:3,95:1):1,93:4):0,94:2):8,96:8):9,(97:7,98:0):12):9,(99:24,((((100:1,102:0):2,103:1):2,(101:4,104:5):0):2,105:5):18):10):6):10,((((106:3,107:2):1,108:3):10,(109:1,110:1):14):15,(111:22,112:39):13):13):35):22):7,(((2:35,(123:21,124:24):33):15,(((((73:10,(74:4,78:46):3):7,(75:8,76:1):13):10,77:36):11,(82:13,83:18):14):20,(80:30,81:39):15):9):9,((((3:59,28:28):9,(29:28,42:15):18):4,(24:11,(25:12,(36:2,37:0):27):2):14):27,(((((((18:0,19:0,(20:2,21:26):1):2,22:7):41,(71:3,72:3):37):13,(69:15,70:16):25):9,(((32:4,34:4):9,(33:3,35:7):16):35,((56:0,58:0):1,57:0):37):9):6,(((62:32,67:16):31,((63:3,64:3):14,(65:5,66:11):10):12):14,127:52):8):8,(68:36,128:52):12):13):13):6):9,((60:25,61:22):28,88:45):17):17,84:52):17,79:40):15,87:39):40,125:99):34,((119:21,121:29):25,120:43):12):37,(117:6,118:4):16):9,113:0,114:0,115:0,116:0);
tree PAUP_22 = [&U] ((((((((((((((((1:17,54:25):9,(((((6:10,((46:4,47:2):5,48:4):9):10,50:18):3,((26:17,27:0):6,(((43:0,44:2):5,45:4):3,49:3):7):4):16,51:37):13,(23:30,(31:11,(38:3,((39:4,40:3):5,(52:0,53:8):29):1):11):13):11):6):10,30:33):25,((85:4,86:8):7,129:21):47):13,(5:31,59:27):26):12,(122:59,126:55):16):16,(((4:18,(((((7:0,8:0):13,(9:3,10:5):4):9,(((11:1,12:1):2,15:5):6,(13:0,14:1):5):10):7,(16:5,17:3):9):8,41:13):10):20,55:32):28,((((89:2,90:2):3,91:5):16,((((((92:3,95:1):1,93:4):0,94:2):8,96:8):9,(97:7,98:0):12):9,(99:24,((((100:1,102:0):2,103:1):2,(101:4,104:5):0):2,105:5):18):10):6):10,(((106:3,(107:2,108:2):2):10,(109:1,110:1):15):13,(111:23,112:39):13):13):34):16):5,((((2:34,(123:20,124:23):33):17,(((((73:10,(74:4,78:46):3):6,(75:9,76:0):13):11,77:36):13,(82:12,83:19):15):18,(80:28,81:39):13):10):7,(3:61,(((24:11,(25:12,(36:2,37:0):27):2):15,(29:26,42:17):18):8,28:27):9):26):14,(((((((18:0,19:0,(20:2,21:26):1):2,22:7):41,(71:3,72:3):37):12,(69:15,70:16):26):9,(((32:4,34:4):9,(33:3,35:7):16):36,((56:0,58:0):1,57:0):36):9):6,(((62:32,67:16):31,((63:3,64:3):14,(65:5,66:11):10):12):14,127:52):9):10,(68:39,128:49):12):12):9):8,((60:24,61:22):29,88:46):16):18,84:55):16,79:38):15,87:41):39,125:99):33,((119:20,121:30):24,120:45):12):37,(117:6,118:4):16):9,113:0,114:0,115:0,116:0);
tree PAUP_23 = [&U] ((((((((((((((((1:18,54:25):9,(((((6:10,((46:4,47:2):5,48:4):9):10,50:18):3,((26:17,27:0):6,(((43:0,44:2):5,45:4):3,49:3):7):4):16,51:37):12,(23:30,(31:11,(38:3,((39:4,40:3):5,(52:0,53:8):29):1):11):13):11):6):10,30:32):25,((85:3,86:8):8,129:21):48):13,(5:32,59:26):26):9,(122:59,126:57):14):18,(((4:18,(((((7:0,8:0):13,(9:3,10:5):4):9,(((11:1,12:1):2,15:5):6,(13:0,14:1):5):10):7,(16:5,17:3):9):8,41:13):10):21,55:31):27,((((89:2,90:2):3,91:5):16,((((((92:3,95:1):1,93:4):0,94:2):8,96:8):9,(97:7,98:0):12):9,(99:24,((((100:1,102:0):2,103:1):2,(101:4,104:5):0):2,105:5):18):10):6):10,(((106:3,(107:2,108:2):2):10,(109:1,110:1):15):14,(111:22,112:39):13):13):35):22):7,(((2:35,(123:21,124:24):33):15,(((((73:10,(74:4,78:46):3):7,(75:8,76:1):13):10,77:36):11,(82:13,83:18):14):20,(80:30,81:39):15):9):9,((((3:59,28:28):9,(29:28,42:16):19):4,((24:9,25:12):4,(36:2,37:0):27):14):25,(((((((18:0,19:0,(20:2,21:26):1):2,22:7):41,(71:3,72:3):37):13,(69:15,70:16):25):9,(((32:4,34:4):9,(33:3,35:7):16):35,((56:0,58:0):1,57:0):37):9):6,(((62:32,67:16):31,((63:3,64:3):14,(65:5,66:11):10):12):14,127:52):8):8,(68:36,128:52):12):13):13):6):9,((60:25,61:22):28,88:45):17):17,84:52):17,79:40):15,87:39):40,125:99):34,((119:21,121:29):25,120:43):12):37,(117:6,118:4):16):9,113:0,114:0,115:0,116:0);
tree PAUP_24 = [&U] ((((((((((((((((1:18,54:25):9,(((((6:10,((46:4,47:2):5,48:4):9):10,50:18):3,((26:17,27:0):6,(((43:0,44:2):5,45:4):3,49:3):7):4):16,51:37):12,(23:30,(31:11,(38:3,((39:4,40:3):5,(52:0,53:8):29):1):11):13):11):6):10,30:32):25,((85:3,86:8):8,129:21):48):13,(5:32,59:26):26):10,(122:60,126:56):14):18,(((4:18,(((((7:0,8:0):13,(9:3,10:5):4):9,(((11:1,12:1):2,15:5):6,(13:0,14:1):5):10):7,(16:5,17:3):9):8,41:13):10):21,55:31):27,((((89:2,90:2):3,91:5):16,((((((92:3,95:1):1,93:4):0,94:2):8,96:8):9,(97:7,98:0):12):9,(99:24,((((100:1,102:0):2,103:1):2,(101:4,104:5):0):2,105:5):18):10):6):10,(((106:3,(107:2,108:2):2):10,(109:1,110:1):15):14,(111:22,112:39):13):13):35):21):7,(((2:37,(123:20,124:25):32):13,(((((73:11,(74:4,78:46):2):7,(75:8,76:1):14):12,(82:14,83:18):14):7,77:36):21,(80:29,81:38):15):11):10,((((3:59,28:28):9,(29:28,42:15):18):4,(24:11,(25:12,(36:2,37:0):27):2):14):28,(((((((18:0,19:0,(20:2,21:26):1):2,22:7):41,(71:3,72:3):37):13,(69:15,70:16):25):9,(((32:4,34:4):9,(33:3,35:7):16):35,((56:0,58:0):1,57:0):37):9):6,(((62:32,67:16):31,((63:3,64:3):14,(65:5,66:11):10):12):14,127:52):8):8,(68:36,128:52):12):12):13):6):8,((60:25,61:22):28,88:45):17):17,84:52):17,79:40):15,87:39):40,125:99):34,((119:21,121:29):25,120:43):12):37,(117:6,118:4):16):9,113:0,114:0,115:0,116:0);
tree PAUP_25 = [&U] ((((((((((((((((1:18,54:25):9,(((((6:10,((46:4,47:2):5,48:4):9):10,50:18):3,((26:17,27:0):6,(((43:0,44:2):5,45:4):3,49:3):7):4):16,51:37):12,(23:30,(31:11,(38:3,((39:4,40:3):5,(52:0,53:8):29):1):11):13):11):6):10,30:32):25,((85:3,86:8):8,129:21):48):13,(5:32,59:26):26):9,(122:59,126:57):14):18,(((4:18,(((((7:0,8:0):13,(9:3,10:5):4):9,((11:1,12:1,15:7):6,(13:0,14:1):3):12):7,(16:5,17:3):9):8,41:13):10):21,55:31):27,((((89:2,90:2):3,91:5):16,((((((92:3,95:1):1,93:4):0,94:2):8,96:8):9,(97:7,98:0):12):9,(99:24,((((100:1,102:0):2,103:1):2,(101:4,104:5):0):2,105:5):18):10):6):10,(((106:3,(107:2,108:2):2):10,(109:1,110:1):15):14,(111:22,112:39):13):13):35):22):7,(((2:35,(123:21,124:24):33):15,(((((73:10,(74:4,78:46):3):7,(75:8,76:1):13):10,77:36):11,(82:13,83:18):14):20,(80:30,81:39):15):9):9,((((3:59,28:28):9,(29:28,42:15):18):4,(24:11,(25:12,(36:2,37:0):27):2):14):27,(((((((18:0,19:0,(20:2,21:26):1):2,22:7):41,(71:3,72:3):37):13,(69:15,70:16):25):9,(((32:4,34:4):9,(33:3,35:7):16):35,((56:0,58:0):1,57:0):37):9):6,(((62:32,67:16):31,((63:3,64:3):14,(65:5,66:11):10):12):14,127:52):8):8,(68:36,128:52):12):13):13):6):9,((60:25,61:22):28,88:45):17):17,84:52):17,79:40):15,87:39):40,125:99):34,((119:21,121:29):25,120:43):12):37,(117:6,118:4):16):9,113:0,114:0,115:0,116:0);
tree PAUP_26 = [&U] ((((((((((((((((1:18,54:25):9,(((((6:10,((46:4,47:2):5,48:4):9):10,50:18):3,((26:17,27:0):6,(((43:0,44:2):5,45:4):3,49:3):7):4):16,51:37):12,(23:30,(31:11,(38:3,((39:4,40:3):5,(52:0,53:8):29):1):11):13):11):6):10,30:32):25,((85:3,86:8):8,129:21):48):13,(5:32,59:26):26):9,(122:59,126:57):14):18,(((4:18,(((((7:0,8:0):13,(9:3,10:5):4):9,(((11:1,12:1):2,15:5):6,(13:0,14:1):5):10):7,(16:5,17:3):9):8,41:13):10):21,55:31):27,((((89:2,90:2):3,91:5):16,((((((92:3,95:1):1,93:4):0,94:2):8,96:8):9,(97:7,98:0):12):9,(99:24,((((100:1,102:0):2,103:1):2,(101:4,104:5):0):2,105:5):18):10):6):10,(((106:3,(107:2,108:2):2):10,(109:1,110:1):15):14,(111:22,112:39):13):13):35):22):7,(((2:35,(123:21,124:24):33):15,(((((73:10,(74:4,78:46):3):7,(75:8,76:1):13):10,77:36):11,(82:13,83:18):14):20,(80:30,81:39):15):9):9,((((3:59,28:28):9,(29:28,42:15):18):4,(24:11,(25:12,(36:2,37:0):27):2):14):27,(((((((18:0,19:0,22:7):1,(20:2,21:26):1):42,(71:3,72:3):37):13,(69:15,70:16):25):9,(((32:4,34:4):9,(33:3,35:7):16):35,((56:0,58:0):1,57:0):37):9):6,(((62:32,67:16):31,((63:3,64:3):14,(65:5,66:11):10):12):14,127:52):8):8,(68:36,128:52):12):13):13):6):9,((60:25,61:22):28,88:45):17):17,84:52):17,79:40):15,87:39):40,125:99):34,((119:21,121:29):25,120:43):12):37,(117:6,118:4):16):9,113:0,114:0,115:0,116:0);
tree PAUP_27 = [&U] ((((((((((((((((1:18,54:25):9,(((((6:10,((46:4,47:2):5,48:4):9):10,50:18):3,((26:17,27:0):6,(((43:0,44:2):5,45:4):3,49:3):7):4):16,51:37):12,(23:30,(31:11,(38:3,((39:4,40:3):5,(52:0,53:8):29):1):11):13):11):6):10,30:32):25,((85:3,86:8):8,129:21):48):13,(5:32,59:26):26):9,(122:59,126:57):14):18,(((4:18,(((((7:0,8:0):13,(9:3,10:5):4):9,(((11:1,12:1):2,15:5):6,(13:0,14:1):5):10):7,(16:5,17:3):9):8,41:13):10):21,55:31):27,((((89:2,90:2):3,91:5):16,((((((92:3,95:1):1,93:4):0,94:2):8,96:8):9,(97:7,98:0):12):9,(99:24,((((100:1,102:0):2,103:1):2,(101:4,104:5):0):2,105:5):18):10):6):10,(((106:3,(107:2,108:2):2):10,(109:1,110:1):15):14,(111:22,112:39):13):13):35):22):7,(((2:35,(123:21,124:24):33):15,(((((73:10,(74:4,78:46):3):7,(75:8,76:1):13):10,77:36):11,(82:13,83:18):14):20,(80:30,81:39):15):9):9,((((3:59,28:28):9,(29:28,42:15):18):4,(24:11,(25:12,(36:2,37:0):27):2):14):27,((((((18:0,19:0,(20:2,21:26):1,22:7):43,(71:3,72:3):37):13,(69:15,70:16):25):9,(((32:4,34:4):9,(33:3,35:7):16):35,((56:0,58:0):1,57:0):37):9):6,(((62:32,67:16):31,((63:3,64:3):14,(65:5,66:11):10):12):14,127:52):8):8,(68:36,128:52):12):13):13):6):9,((60:25,61:22):28,88:45):17):17,84:52):17,79:40):15,87:39):40,125:99):34,((119:21,121:29):25,120:43):12):37,(117:6,118:4):16):9,113:0,114:0,115:0,116:0);
tree PAUP_28 = [&U] ((((((((((((((((1:18,54:25):9,(((((6:10,((46:4,47:2):5,48:4):9):10,50:18):3,((26:17,27:0):6,(((43:0,44:2):5,45:4):3,49:3):7):4):16,51:37):12,(23:30,(31:11,(38:3,((39:4,40:3):5,(52:0,53:8):29):1):11):13):11):6):10,30:32):25,((85:3,86:8):8,129:21):48):13,(5:32,59:26):26):9,(122:59,126:57):14):18,(((4:18,(((((7:0,8:0):13,(9:3,10:5):4):9,(((11:1,12:1):2,15:5):6,(13:0,14:1):5):10):7,(16:5,17:3):9):8,41:13):10):21,55:31):27,((((89:2,90:2):3,91:5):16,((((((92:3,95:1):1,93:4):0,94:2):8,96:8):9,(97:7,98:0):12):9,(99:24,((((100:1,102:0):2,103:1):2,(101:4,104:5):0):2,105:5):18):10):6):10,(((106:3,(107:2,108:2):2):10,(109:1,110:1):15):14,(111:22,112:39):13):13):35):22):7,(((2:35,(123:21,124:24):33):15,(((((73:10,(74:4,78:46):3):7,(75:8,76:1):13):10,77:36):11,(82:13,83:18):14):20,(80:30,81:39):15):9):9,((((3:59,28:28):9,(29:28,42:15):18):4,(24:11,(25:12,(36:2,37:0):27):2):14):27,((((((((18:0,19:0,22:7):2,20:2):0,21:26):42,(71:3,72:3):36):14,(69:15,70:16):25):9,(((32:4,34:4):9,(33:3,35:7):16):35,((56:0,58:0):1,57:0):37):9):6,(((62:32,67:16):31,((63:3,64:3):14,(65:5,66:11):10):12):14,127:52):8):8,(68:36,128:52):12):13):13):6):9,((60:25,61:22):28,88:45):17):17,84:52):17,79:40):15,87:39):40,125:99):34,((119:21,121:29):25,120:43):12):37,(117:6,118:4):16):9,113:0,114:0,115:0,116:0);
tree PAUP_29 = [&U] ((((((((((((((((1:18,54:25):9,(((((6:10,((46:4,47:2):5,48:4):9):10,50:18):3,((26:17,27:0):6,(((43:0,44:2):5,45:4):3,49:3):7):4):16,51:37):12,(23:30,(31:11,(38:3,((39:4,40:3):5,(52:0,53:8):29):1):11):13):11):6):10,30:32):25,((85:3,86:8):8,129:21):48):13,(5:32,59:26):26):9,(122:59,126:57):14):18,(((4:18,(((((7:0,8:0):13,(9:3,10:5):4):9,(((11:1,12:1):2,15:5):6,(13:0,14:1):5):10):7,(16:5,17:3):9):8,41:13):10):21,55:31):27,((((89:2,90:2):3,91:5):16,((((((92:3,95:1):1,93:4):0,94:2):8,96:8):9,(97:7,98:0):12):9,(99:24,((((100:1,102:0):2,103:1):2,(101:4,104:5):0):2,105:5):18):10):6):10,(((106:3,(107:2,108:2):2):10,(109:1,110:1):15):14,(111:22,112:39):13):13):35):22):7,(((2:35,(123:21,124:24):33):15,(((((73:10,(74:4,78:46):3):7,(75:8,76:1):13):10,77:36):11,(82:13,83:18):14):20,(80:30,81:39):15):9):9,((((3:59,28:28):9,(29:28,42:15):18):4,(24:11,(25:12,(36:2,37:0):27):2):14):27,((((((((18:0,19:0,22:7):2,21:26):0,20:2):42,(71:3,72:3):36):14,(69:15,70:16):25):9,(((32:4,34:4):9,(33:3,35:7):16):35,((56:0,58:0):1,57:0):37):9):6,(((62:32,67:16):31,((63:3,64:3):14,(65:5,66:11):10):12):14,127:52):8):8,(68:36,128:52):12):13):13):6):9,((60:25,61:22):28,88:45):17):17,84:52):17,79:40):15,87:39):40,125:99):34,((119:21,121:29):25,120:43):12):37,(117:6,118:4):16):9,113:0,114:0,115:0,116:0);
tree PAUP_30 = [&U] ((((((((((((((((1:18,54:25):9,((((((6:10,((46:4,47:2):5,48:4):9):8,50:19):4,(((43:0,44:2):5,45:4):3,49:3):8):2,(26:17,27:0):6):17,51:35):14,(23:30,(31:11,(38:3,((39:4,40:3):5,(52:0,53:8):29):1):11):13):11):6):10,30:32):25,((85:3,86:8):8,129:21):48):13,(5:32,59:26):26):9,(122:59,126:57):14):18,(((4:18,(((((7:0,8:0):13,(9:3,10:5):4):9,(((11:1,12:1):2,15:5):6,(13:0,14:1):5):10):7,(16:5,17:3):9):8,41:13):10):21,55:31):27,((((89:2,90:2):3,91:5):16,((((((92:3,95:1):1,93:4):0,94:2):8,96:8):9,(97:7,98:0):12):9,(99:24,((((100:1,102:0):2,103:1):2,(101:4,104:5):0):2,105:5):18):10):6):10,(((106:3,(107:2,108:2):2):10,(109:1,110:1):15):14,(111:22,112:39):13):13):35):22):7,(((2:35,(123:21,124:24):33):15,(((((73:10,(74:4,78:46):3):7,(75:8,76:1):13):10,77:36):11,(82:13,83:18):14):20,(80:30,81:39):15):9):9,((((3:59,28:28):9,(29:28,42:15):18):4,(24:11,(25:12,(36:2,37:0):27):2):14):27,(((((((18:0,19:0,(20:2,21:26):1):2,22:7):41,(71:3,72:3):37):13,(69:15,70:16):25):9,(((32:4,34:4):9,(33:3,35:7):16):35,((56:0,58:0):1,57:0):37):9):6,(((62:32,67:16):31,((63:3,64:3):14,(65:5,66:11):10):12):14,127:52):8):8,(68:36,128:52):12):13):13):6):9,((60:25,61:22):28,88:45):17):17,84:52):17,79:40):15,87:39):40,125:99):34,((119:21,121:29):25,120:43):12):37,(117:6,118:4):16):9,113:0,114:0,115:0,116:0);
tree PAUP_31 = [&U] ((((((((((((((((1:18,54:25):9,((((((6:10,((46:4,47:2):5,48:4):9):8,50:19):4,(26:17,27:0):7):3,(((43:0,44:2):5,45:4):4,49:2):7):16,51:35):14,(23:30,(31:11,(38:3,((39:4,40:3):5,(52:0,53:8):29):1):11):13):11):6):10,30:32):25,((85:3,86:8):8,129:21):48):13,(5:32,59:26):26):9,(122:59,126:57):14):18,(((4:18,(((((7:0,8:0):13,(9:3,10:5):4):9,(((11:1,12:1):2,15:5):6,(13:0,14:1):5):10):7,(16:5,17:3):9):8,41:13):10):21,55:31):27,((((89:2,90:2):3,91:5):16,((((((92:3,95:1):1,93:4):0,94:2):8,96:8):9,(97:7,98:0):12):9,(99:24,((((100:1,102:0):2,103:1):2,(101:4,104:5):0):2,105:5):18):10):6):10,(((106:3,(107:2,108:2):2):10,(109:1,110:1):15):14,(111:22,112:39):13):13):35):22):7,(((2:35,(123:21,124:24):33):15,(((((73:10,(74:4,78:46):3):7,(75:8,76:1):13):10,77:36):11,(82:13,83:18):14):20,(80:30,81:39):15):9):9,((((3:59,28:28):9,(29:28,42:15):18):4,(24:11,(25:12,(36:2,37:0):27):2):14):27,(((((((18:0,19:0,(20:2,21:26):1):2,22:7):41,(71:3,72:3):37):13,(69:15,70:16):25):9,(((32:4,34:4):9,(33:3,35:7):16):35,((56:0,58:0):1,57:0):37):9):6,(((62:32,67:16):31,((63:3,64:3):14,(65:5,66:11):10):12):14,127:52):8):8,(68:36,128:52):12):13):13):6):9,((60:25,61:22):28,88:45):17):17,84:52):17,79:40):15,87:39):40,125:99):34,((119:21,121:29):25,120:43):12):37,(117:6,118:4):16):9,113:0,114:0,115:0,116:0);
tree PAUP_32 = [&U] ((((((((((((((((1:18,54:25):9,(((((6:10,((46:4,47:2):5,48:4):9):10,50:18):3,((26:17,27:0):6,(((43:0,44:2):5,45:4):3,49:3):7):4):16,51:37):12,(23:30,(31:11,((38:2,(39:4,40:3):5):1,(52:0,53:8):30):11):13):11):6):10,30:32):25,((85:3,86:8):8,129:21):48):13,(5:32,59:26):26):9,(122:59,126:57):14):18,(((4:18,(((((7:0,8:0):13,(9:3,10:5):4):9,(((11:1,12:1):2,15:5):6,(13:0,14:1):5):10):7,(16:5,17:3):9):8,41:13):10):21,55:31):27,((((89:2,90:2):3,91:5):16,((((((92:3,95:1):1,93:4):0,94:2):8,96:8):9,(97:7,98:0):12):9,(99:24,((((100:1,102:0):2,103:1):2,(101:4,104:5):0):2,105:5):18):10):6):10,(((106:3,(107:2,108:2):2):10,(109:1,110:1):15):14,(111:22,112:39):13):13):35):22):7,(((2:35,(123:21,124:24):33):15,(((((73:10,(74:4,78:46):3):7,(75:8,76:1):13):10,77:36):11,(82:13,83:18):14):20,(80:30,81:39):15):9):9,((((3:59,28:28):9,(29:28,42:15):18):4,(24:11,(25:12,(36:2,37:0):27):2):14):27,(((((((18:0,19:0,(20:2,21:26):1):2,22:7):41,(71:3,72:3):37):13,(69:15,70:16):25):9,(((32:4,34:4):9,(33:3,35:7):16):35,((56:0,58:0):1,57:0):37):9):6,(((62:32,67:16):31,((63:3,64:3):14,(65:5,66:11):10):12):14,127:52):8):8,(68:36,128:52):12):13):13):6):9,((60:25,61:22):28,88:45):17):17,84:52):17,79:40):15,87:39):40,125:99):34,((119:21,121:29):25,120:43):12):37,(117:6,118:4):16):9,113:0,114:0,115:0,116:0);
tree PAUP_33 = [&U] ((((((((((((((((1:18,54:25):9,(((((6:10,((46:4,47:2):5,48:4):9):10,50:18):3,((26:17,27:0):6,(((43:0,44:2):5,45:4):3,49:3):7):4):16,51:37):12,(23:30,(31:11,(38:3,((39:4,40:3):5,(52:0,53:8):29):1):11):13):11):6):10,30:32):25,((85:3,86:8):8,129:21):48):13,(5:32,59:26):26):9,(122:59,126:57):14):18,(((4:18,(((((7:0,8:0):13,(9:3,10:5):4):9,(((11:1,12:1):2,15:5):6,(13:0,14:1):5):10):7,(16:5,17:3):9):8,41:13):10):21,55:31):27,((((89:2,90:2):3,91:5):16,(((((92:3,95:1):1,93:4,94:2):8,96:8):9,(97:7,98:0):12):9,(99:24,((((100:1,102:0):2,103:1):2,105:4):1,(101:4,104:5):1):19):10):6):10,(((106:3,(107:2,108:2):2):10,(109:1,110:1):15):14,(111:22,112:39):13):13):35):22):7,(((2:35,(123:21,124:24):33):15,(((((73:10,(74:4,78:46):3):7,(75:8,76:1):13):10,77:36):11,(82:13,83:18):14):20,(80:30,81:39):15):9):9,((((3:59,28:28):9,(29:28,42:15):18):4,(24:11,(25:12,(36:2,37:0):27):2):14):27,(((((((18:0,19:0,(20:2,21:26):1):2,22:7):41,(71:3,72:3):37):13,(69:15,70:16):25):9,(((32:4,34:4):9,(33:3,35:7):16):35,((56:0,58:0):1,57:0):37):9):6,(((62:32,67:16):31,((63:3,64:3):14,(65:5,66:11):10):12):14,127:52):8):8,(68:36,128:52):12):13):13):6):9,((60:25,61:22):28,88:45):17):17,84:52):17,79:40):15,87:39):40,125:99):34,((119:21,121:29):25,120:43):12):37,(117:6,118:4):16):9,113:0,114:0,115:0,116:0);
tree PAUP_34 = [&U] ((((((((((((((((1:18,54:25):9,(((((6:10,((46:4,47:2):5,48:4):9):10,50:18):3,((26:17,27:0):6,(((43:0,44:2):5,45:4):3,49:3):7):4):16,51:37):12,(23:30,(31:11,(38:3,((39:4,40:3):5,(52:0,53:8):29):1):11):13):11):6):10,30:32):25,((85:3,86:8):8,129:21):48):13,(5:32,59:26):26):9,(122:59,126:57):14):18,(((4:18,(((((7:0,8:0):13,(9:3,10:5):4):9,(((11:1,12:1):2,15:5):6,(13:0,14:1):5):10):7,(16:5,17:3):9):8,41:13):10):21,55:31):27,((((89:2,90:2):3,91:5):16,((((((92:3,95:1):1,93:4):0,94:2):8,96:8):9,(97:7,98:0):12):9,(99:24,((((100:1,102:0):2,103:1):2,105:4):1,(101:4,104:5):1):19):10):6):10,((((106:3,107:2):1,108:3):10,(109:1,110:1):14):15,(111:22,112:39):13):13):35):22):7,(((2:35,(123:21,124:24):33):15,(((((73:10,(74:4,78:46):3):7,(75:8,76:1):13):10,77:36):11,(82:13,83:18):14):20,(80:30,81:39):15):9):9,((((3:59,28:28):9,(29:28,42:15):18):4,(24:11,(25:12,(36:2,37:0):27):2):14):27,(((((((18:0,19:0,(20:2,21:26):1):2,22:7):41,(71:3,72:3):37):13,(69:15,70:16):25):9,(((32:4,34:4):9,(33:3,35:7):16):35,((56:0,58:0):1,57:0):37):9):6,(((62:32,67:16):31,((63:3,64:3):14,(65:5,66:11):10):12):14,127:52):8):8,(68:36,128:52):12):13):13):6):9,((60:25,61:22):28,88:45):17):17,84:52):17,79:40):15,87:39):40,125:99):34,((119:21,121:29):25,120:43):12):37,(117:6,118:4):16):9,113:0,114:0,115:0,116:0);
tree PAUP_35 = [&U] ((((((((((((((((1:17,54:25):9,(((((6:10,((46:4,47:2):5,48:4):9):10,50:18):3,((26:17,27:0):6,(((43:0,44:2):5,45:4):3,49:3):7):4):16,51:37):13,(23:30,(31:11,(38:3,((39:4,40:3):5,(52:0,53:8):29):1):11):13):11):6):10,30:33):25,((85:4,86:8):7,129:21):47):13,(5:31,59:27):26):12,(122:59,126:55):16):16,(((4:18,(((((7:0,8:0):13,(9:3,10:5):4):9,(((11:1,12:1):2,15:5):6,(13:0,14:1):5):10):7,(16:5,17:3):9):8,41:13):10):20,55:32):28,((((89:2,90:2):3,91:5):16,((((((92:3,95:1):1,93:4):0,94:2):8,96:8):9,(97:7,98:0):12):9,(99:24,((((100:1,102:0):2,103:1):2,105:4):1,(101:4,104:5):1):19):10):6):10,(((106:3,(107:2,108:2):2):10,(109:1,110:1):15):13,(111:23,112:39):13):13):34):16):5,((((2:34,(123:20,124:23):33):17,(((((73:10,(74:4,78:46):3):6,(75:9,76:0):13):11,77:36):13,(82:12,83:19):15):18,(80:28,81:39):13):10):7,(3:61,(((24:11,(25:12,(36:2,37:0):27):2):15,(29:26,42:17):18):8,28:27):9):26):14,(((((((18:0,19:0,(20:2,21:26):1):2,22:7):41,(71:3,72:3):37):12,(69:15,70:16):26):9,(((32:4,34:4):9,(33:3,35:7):16):36,((56:0,58:0):1,57:0):36):9):6,(((62:32,67:16):31,((63:3,64:3):14,(65:5,66:11):10):12):14,127:52):9):10,(68:39,128:49):12):12):9):8,((60:24,61:22):29,88:46):16):18,84:55):16,79:38):15,87:41):39,125:99):33,((119:20,121:30):24,120:45):12):37,(117:6,118:4):16):9,113:0,114:0,115:0,116:0);
tree PAUP_36 = [&U] ((((((((((((((((1:18,54:25):9,(((((6:10,((46:4,47:2):5,48:4):9):10,50:18):3,((26:17,27:0):6,(((43:0,44:2):5,45:4):3,49:3):7):4):16,51:37):12,(23:30,(31:11,(38:3,((39:4,40:3):5,(52:0,53:8):29):1):11):13):11):6):10,30:32):25,((85:3,86:8):8,129:21):48):13,(5:32,59:26):26):9,(122:59,126:57):14):18,(((4:18,(((((7:0,8:0):13,(9:3,10:5):4):9,(((11:1,12:1):2,15:5):6,(13:0,14:1):5):10):7,(16:5,17:3):9):8,41:13):10):21,55:31):27,((((89:2,90:2):3,91:5):16,((((((92:3,95:1):1,93:4):0,94:2):8,96:8):9,(97:7,98:0):12):9,(99:24,((((100:1,102:0):2,103:1):2,105:4):1,(101:4,104:5):1):19):10):6):10,(((106:3,(107:2,108:2):2):10,(109:1,110:1):15):14,(111:22,112:39):13):13):35):22):7,(((2:35,(123:21,124:24):33):15,(((((73:10,(74:4,78:46):3):7,(75:8,76:1):13):10,77:36):11,(82:13,83:18):14):20,(80:30,81:39):15):9):9,((((3:59,28:28):9,(29:28,42:16):19):4,((24:9,25:12):4,(36:2,37:0):27):14):25,(((((((18:0,19:0,(20:2,21:26):1):2,22:7):41,(71:3,72:3):37):13,(69:15,70:16):25):9,(((32:4,34:4):9,(33:3,35:7):16):35,((56:0,58:0):1,57:0):37):9):6,(((62:32,67:16):31,((63:3,64:3):14,(65:5,66:11):10):12):14,127:52):8):8,(68:36,128:52):12):13):13):6):9,((60:25,61:22):28,88:45):17):17,84:52):17,79:40):15,87:39):40,125:99):34,((119:21,121:29):25,120:43):12):37,(117:6,118:4):16):9,113:0,114:0,115:0,116:0);
tree PAUP_37 = [&U] ((((((((((((((((1:18,54:25):9,(((((6:10,((46:4,47:2):5,48:4):9):10,50:18):3,((26:17,27:0):6,(((43:0,44:2):5,45:4):3,49:3):7):4):16,51:37):12,(23:30,(31:11,(38:3,((39:4,40:3):5,(52:0,53:8):29):1):11):13):11):6):10,30:32):25,((85:3,86:8):8,129:21):48):13,(5:32,59:26):26):10,(122:60,126:56):14):18,(((4:18,(((((7:0,8:0):13,(9:3,10:5):4):9,(((11:1,12:1):2,15:5):6,(13:0,14:1):5):10):7,(16:5,17:3):9):8,41:13):10):21,55:31):27,((((89:2,90:2):3,91:5):16,((((((92:3,95:1):1,93:4):0,94:2):8,96:8):9,(97:7,98:0):12):9,(99:24,((((100:1,102:0):2,103:1):2,105:4):1,(101:4,104:5):1):19):10):6):10,(((106:3,(107:2,108:2):2):10,(109:1,110:1):15):14,(111:22,112:39):13):13):35):21):7,(((2:37,(123:20,124:25):32):13,(((((73:11,(74:4,78:46):2):7,(75:8,76:1):14):12,(82:14,83:18):14):7,77:36):21,(80:29,81:38):15):11):10,((((3:59,28:28):9,(29:28,42:15):18):4,(24:11,(25:12,(36:2,37:0):27):2):14):28,(((((((18:0,19:0,(20:2,21:26):1):2,22:7):41,(71:3,72:3):37):13,(69:15,70:16):25):9,(((32:4,34:4):9,(33:3,35:7):16):35,((56:0,58:0):1,57:0):37):9):6,(((62:32,67:16):31,((63:3,64:3):14,(65:5,66:11):10):12):14,127:52):8):8,(68:36,128:52):12):12):13):6):8,((60:25,61:22):28,88:45):17):17,84:52):17,79:40):15,87:39):40,125:99):34,((119:21,121:29):25,120:43):12):37,(117:6,118:4):16):9,113:0,114:0,115:0,116:0);
tree PAUP_38 = [&U] ((((((((((((((((1:18,54:25):9,(((((6:10,((46:4,47:2):5,48:4):9):10,50:18):3,((26:17,27:0):6,(((43:0,44:2):5,45:4):3,49:3):7):4):16,51:37):12,(23:30,(31:11,(38:3,((39:4,40:3):5,(52:0,53:8):29):1):11):13):11):6):10,30:32):25,((85:3,86:8):8,129:21):48):13,(5:32,59:26):26):9,(122:59,126:57):14):18,(((4:18,(((((7:0,8:0):13,(9:3,10:5):4):9,((11:1,12:1,15:7):6,(13:0,14:1):3):12):7,(16:5,17:3):9):8,41:13):10):21,55:31):27,((((89:2,90:2):3,91:5):16,((((((92:3,95:1):1,93:4):0,94:2):8,96:8):9,(97:7,98:0):12):9,(99:24,((((100:1,102:0):2,103:1):2,105:4):1,(101:4,104:5):1):19):10):6):10,(((106:3,(107:2,108:2):2):10,(109:1,110:1):15):14,(111:22,112:39):13):13):35):22):7,(((2:35,(123:21,124:24):33):15,(((((73:10,(74:4,78:46):3):7,(75:8,76:1):13):10,77:36):11,(82:13,83:18):14):20,(80:30,81:39):15):9):9,((((3:59,28:28):9,(29:28,42:15):18):4,(24:11,(25:12,(36:2,37:0):27):2):14):27,(((((((18:0,19:0,(20:2,21:26):1):2,22:7):41,(71:3,72:3):37):13,(69:15,70:16):25):9,(((32:4,34:4):9,(33:3,35:7):16):35,((56:0,58:0):1,57:0):37):9):6,(((62:32,67:16):31,((63:3,64:3):14,(65:5,66:11):10):12):14,127:52):8):8,(68:36,128:52):12):13):13):6):9,((60:25,61:22):28,88:45):17):17,84:52):17,79:40):15,87:39):40,125:99):34,((119:21,121:29):25,120:43):12):37,(117:6,118:4):16):9,113:0,114:0,115:0,116:0);
tree PAUP_39 = [&U] ((((((((((((((((1:18,54:25):9,(((((6:10,((46:4,47:2):5,48:4):9):10,50:18):3,((26:17,27:0):6,(((43:0,44:2):5,45:4):3,49:3):7):4):16,51:37):12,(23:30,(31:11,(38:3,((39:4,40:3):5,(52:0,53:8):29):1):11):13):11):6):10,30:32):25,((85:3,86:8):8,129:21):48):13,(5:32,59:26):26):9,(122:59,126:57):14):18,(((4:18,(((((7:0,8:0):13,(9:3,10:5):4):9,(((11:1,12:1):2,15:5):6,(13:0,14:1):5):10):7,(16:5,17:3):9):8,41:13):10):21,55:31):27,((((89:2,90:2):3,91:5):16,((((((92:3,95:1):1,93:4):0,94:2):8,96:8):9,(97:7,98:0):12):9,(99:24,((((100:1,102:0):2,103:1):2,105:4):1,(101:4,104:5):1):19):10):6):10,(((106:3,(107:2,108:2):2):10,(109:1,110:1):15):14,(111:22,112:39):13):13):35):22):7,(((2:35,(123:21,124:24):33):15,(((((73:10,(74:4,78:46):3):7,(75:8,76:1):13):10,77:36):11,(82:13,83:18):14):20,(80:30,81:39):15):9):9,((((3:59,28:28):9,(29:28,42:15):18):4,(24:11,(25:12,(36:2,37:0):27):2):14):27,((((((((18:0,19:0,22:7):2,20:2):0,21:26):42,(71:3,72:3):36):14,(69:15,70:16):25):9,(((32:4,34:4):9,(33:3,35:7):16):35,((56:0,58:0):1,57:0):37):9):6,(((62:32,67:16):31,((63:3,64:3):14,(65:5,66:11):10):12):14,127:52):8):8,(68:36,128:52):12):13):13):6):9,((60:25,61:22):28,88:45):17):17,84:52):17,79:40):15,87:39):40,125:99):34,((119:21,121:29):25,120:43):12):37,(117:6,118:4):16):9,113:0,114:0,115:0,116:0);
tree PAUP_40 = [&U] ((((((((((((((((1:18,54:25):9,(((((6:10,((46:4,47:2):5,48:4):9):10,50:18):3,((26:17,27:0):6,(((43:0,44:2):5,45:4):3,49:3):7):4):16,51:37):12,(23:30,(31:11,(38:3,((39:4,40:3):5,(52:0,53:8):29):1):11):13):11):6):10,30:32):25,((85:3,86:8):8,129:21):48):13,(5:32,59:26):26):9,(122:59,126:57):14):18,(((4:18,(((((7:0,8:0):13,(9:3,10:5):4):9,(((11:1,12:1):2,15:5):6,(13:0,14:1):5):10):7,(16:5,17:3):9):8,41:13):10):21,55:31):27,((((89:2,90:2):3,91:5):16,((((((92:3,95:1):1,93:4):0,94:2):8,96:8):9,(97:7,98:0):12):9,(99:24,((((100:1,102:0):2,103:1):2,105:4):1,(101:4,104:5):1):19):10):6):10,(((106:3,(107:2,108:2):2):10,(109:1,110:1):15):14,(111:22,112:39):13):13):35):22):7,(((2:35,(123:21,124:24):33):15,(((((73:10,(74:4,78:46):3):7,(75:8,76:1):13):10,77:36):11,(82:13,83:18):14):20,(80:30,81:39):15):9):9,((((3:59,28:28):9,(29:28,42:15):18):4,(24:11,(25:12,(36:2,37:0):27):2):14):27,((((((((18:0,19:0,22:7):2,21:26):0,20:2):42,(71:3,72:3):36):14,(69:15,70:16):25):9,(((32:4,34:4):9,(33:3,35:7):16):35,((56:0,58:0):1,57:0):37):9):6,(((62:32,67:16):31,((63:3,64:3):14,(65:5,66:11):10):12):14,127:52):8):8,(68:36,128:52):12):13):13):6):9,((60:25,61:22):28,88:45):17):17,84:52):17,79:40):15,87:39):40,125:99):34,((119:21,121:29):25,120:43):12):37,(117:6,118:4):16):9,113:0,114:0,115:0,116:0);
tree PAUP_41 = [&U] ((((((((((((((((1:18,54:25):9,(((((6:10,((46:4,47:2):5,48:4):9):10,50:18):3,((26:17,27:0):6,(((43:0,44:2):5,45:4):3,49:3):7):4):16,51:37):12,(23:30,(31:11,(38:3,((39:4,40:3):5,(52:0,53:8):29):1):11):13):11):6):10,30:32):25,((85:3,86:8):8,129:21):48):13,(5:32,59:26):26):9,(122:59,126:57):14):18,(((4:18,(((((7:0,8:0):13,(9:3,10:5):4):9,(((11:1,12:1):2,15:5):6,(13:0,14:1):5):10):7,(16:5,17:3):9):8,41:13):10):21,55:31):27,((((89:2,90:2):3,91:5):16,((((((92:3,95:1):1,93:4):0,94:2):8,96:8):9,(97:7,98:0):12):9,(99:24,((((100:1,102:0):2,103:1):2,105:4):1,(101:4,104:5):1):19):10):6):10,(((106:3,(107:2,108:2):2):10,(109:1,110:1):15):14,(111:22,112:39):13):13):35):22):7,(((2:35,(123:21,124:24):33):15,(((((73:10,(74:4,78:46):3):7,(75:8,76:1):13):10,77:36):11,(82:13,83:18):14):20,(80:30,81:39):15):9):9,((((3:59,28:28):9,(29:28,42:15):18):4,(24:11,(25:12,(36:2,37:0):27):2):14):27,((((((18:0,19:0,(20:2,21:26):1,22:7):43,(71:3,72:3):37):13,(69:15,70:16):25):9,(((32:4,34:4):9,(33:3,35:7):16):35,((56:0,58:0):1,57:0):37):9):6,(((62:32,67:16):31,((63:3,64:3):14,(65:5,66:11):10):12):14,127:52):8):8,(68:36,128:52):12):13):13):6):9,((60:25,61:22):28,88:45):17):17,84:52):17,79:40):15,87:39):40,125:99):34,((119:21,121:29):25,120:43):12):37,(117:6,118:4):16):9,113:0,114:0,115:0,116:0);
tree PAUP_42 = [&U] ((((((((((((((((1:18,54:25):9,((((((6:10,((46:4,47:2):5,48:4):9):8,50:19):4,(((43:0,44:2):5,45:4):3,49:3):8):2,(26:17,27:0):6):17,51:35):14,(23:30,(31:11,(38:3,((39:4,40:3):5,(52:0,53:8):29):1):11):13):11):6):10,30:32):25,((85:3,86:8):8,129:21):48):13,(5:32,59:26):26):9,(122:59,126:57):14):18,(((4:18,(((((7:0,8:0):13,(9:3,10:5):4):9,(((11:1,12:1):2,15:5):6,(13:0,14:1):5):10):7,(16:5,17:3):9):8,41:13):10):21,55:31):27,((((89:2,90:2):3,91:5):16,((((((92:3,95:1):1,93:4):0,94:2):8,96:8):9,(97:7,98:0):12):9,(99:24,((((100:1,102:0):2,103:1):2,105:4):1,(101:4,104:5):1):19):10):6):10,(((106:3,(107:2,108:2):2):10,(109:1,110:1):15):14,(111:22,112:39):13):13):35):22):7,(((2:35,(123:21,124:24):33):15,(((((73:10,(74:4,78:46):3):7,(75:8,76:1):13):10,77:36):11,(82:13,83:18):14):20,(80:30,81:39):15):9):9,((((3:59,28:28):9,(29:28,42:15):18):4,(24:11,(25:12,(36:2,37:0):27):2):14):27,(((((((18:0,19:0,(20:2,21:26):1):2,22:7):41,(71:3,72:3):37):13,(69:15,70:16):25):9,(((32:4,34:4):9,(33:3,35:7):16):35,((56:0,58:0):1,57:0):37):9):6,(((62:32,67:16):31,((63:3,64:3):14,(65:5,66:11):10):12):14,127:52):8):8,(68:36,128:52):12):13):13):6):9,((60:25,61:22):28,88:45):17):17,84:52):17,79:40):15,87:39):40,125:99):34,((119:21,121:29):25,120:43):12):37,(117:6,118:4):16):9,113:0,114:0,115:0,116:0);
tree PAUP_43 = [&U] ((((((((((((((((1:18,54:25):9,((((((6:10,((46:4,47:2):5,48:4):9):8,50:19):4,(26:17,27:0):7):3,(((43:0,44:2):5,45:4):4,49:2):7):16,51:35):14,(23:30,(31:11,(38:3,((39:4,40:3):5,(52:0,53:8):29):1):11):13):11):6):10,30:32):25,((85:3,86:8):8,129:21):48):13,(5:32,59:26):26):9,(122:59,126:57):14):18,(((4:18,(((((7:0,8:0):13,(9:3,10:5):4):9,(((11:1,12:1):2,15:5):6,(13:0,14:1):5):10):7,(16:5,17:3):9):8,41:13):10):21,55:31):27,((((89:2,90:2):3,91:5):16,((((((92:3,95:1):1,93:4):0,94:2):8,96:8):9,(97:7,98:0):12):9,(99:24,((((100:1,102:0):2,103:1):2,105:4):1,(101:4,104:5):1):19):10):6):10,(((106:3,(107:2,108:2):2):10,(109:1,110:1):15):14,(111:22,112:39):13):13):35):22):7,(((2:35,(123:21,124:24):33):15,(((((73:10,(74:4,78:46):3):7,(75:8,76:1):13):10,77:36):11,(82:13,83:18):14):20,(80:30,81:39):15):9):9,((((3:59,28:28):9,(29:28,42:15):18):4,(24:11,(25:12,(36:2,37:0):27):2):14):27,(((((((18:0,19:0,(20:2,21:26):1):2,22:7):41,(71:3,72:3):37):13,(69:15,70:16):25):9,(((32:4,34:4):9,(33:3,35:7):16):35,((56:0,58:0):1,57:0):37):9):6,(((62:32,67:16):31,((63:3,64:3):14,(65:5,66:11):10):12):14,127:52):8):8,(68:36,128:52):12):13):13):6):9,((60:25,61:22):28,88:45):17):17,84:52):17,79:40):15,87:39):40,125:99):34,((119:21,121:29):25,120:43):12):37,(117:6,118:4):16):9,113:0,114:0,115:0,116:0);
tree PAUP_44 = [&U] ((((((((((((((((1:18,54:25):9,(((((6:10,((46:4,47:2):5,48:4):9):10,50:18):3,((26:17,27:0):6,(((43:0,44:2):5,45:4):3,49:3):7):4):16,51:37):12,(23:30,(31:11,(38:3,((39:4,40:3):5,(52:0,53:8):29):1):11):13):11):6):10,30:32):25,((85:3,86:8):8,129:21):48):13,(5:32,59:26):26):9,(122:59,126:57):14):18,(((4:18,(((((7:0,8:0):13,(9:3,10:5):4):9,(((11:1,12:1):2,15:5):6,(13:0,14:1):5):10):7,(16:5,17:3):9):8,41:13):10):21,55:31):27,((((89:2,90:2):3,91:5):16,((((((92:3,95:1):1,93:4):0,94:2):8,96:8):9,(97:7,98:0):12):9,(99:24,((((100:1,102:0):2,103:1):2,105:4):1,(101:4,104:5):1):19):10):6):10,(((106:3,(107:2,108:2):2):10,(109:1,110:1):15):14,(111:22,112:39):13):13):35):22):7,(((2:35,(123:21,124:24):33):15,(((((73:10,(74:4,78:46):3):7,(75:8,76:1):13):10,77:36):11,(82:13,83:18):14):20,(80:30,81:39):15):9):9,((((3:59,28:28):9,(29:28,42:15):18):4,(24:11,(25:12,(36:2,37:0):27):2):14):27,(((((((18:0,19:0,22:7):1,(20:2,21:26):1):42,(71:3,72:3):37):13,(69:15,70:16):25):9,(((32:4,34:4):9,(33:3,35:7):16):35,((56:0,58:0):1,57:0):37):9):6,(((62:32,67:16):31,((63:3,64:3):14,(65:5,66:11):10):12):14,127:52):8):8,(68:36,128:52):12):13):13):6):9,((60:25,61:22):28,88:45):17):17,84:52):17,79:40):15,87:39):40,125:99):34,((119:21,121:29):25,120:43):12):37,(117:6,118:4):16):9,113:0,114:0,115:0,116:0);
tree PAUP_45 = [&U] ((((((((((((((((1:18,54:25):9,(((((6:10,((46:4,47:2):5,48:4):9):10,50:18):3,((26:17,27:0):6,(((43:0,44:2):5,45:4):3,49:3):7):4):16,51:37):12,(23:30,(31:11,((38:2,(39:4,40:3):5):1,(52:0,53:8):30):11):13):11):6):10,30:32):25,((85:3,86:8):8,129:21):48):13,(5:32,59:26):26):9,(122:59,126:57):14):18,(((4:18,(((((7:0,8:0):13,(9:3,10:5):4):9,(((11:1,12:1):2,15:5):6,(13:0,14:1):5):10):7,(16:5,17:3):9):8,41:13):10):21,55:31):27,((((89:2,90:2):3,91:5):16,((((((92:3,95:1):1,93:4):0,94:2):8,96:8):9,(97:7,98:0):12):9,(99:24,((((100:1,102:0):2,103:1):2,105:4):1,(101:4,104:5):1):19):10):6):10,(((106:3,(107:2,108:2):2):10,(109:1,110:1):15):14,(111:22,112:39):13):13):35):22):7,(((2:35,(123:21,124:24):33):15,(((((73:10,(74:4,78:46):3):7,(75:8,76:1):13):10,77:36):11,(82:13,83:18):14):20,(80:30,81:39):15):9):9,((((3:59,28:28):9,(29:28,42:15):18):4,(24:11,(25:12,(36:2,37:0):27):2):14):27,(((((((18:0,19:0,(20:2,21:26):1):2,22:7):41,(71:3,72:3):37):13,(69:15,70:16):25):9,(((32:4,34:4):9,(33:3,35:7):16):35,((56:0,58:0):1,57:0):37):9):6,(((62:32,67:16):31,((63:3,64:3):14,(65:5,66:11):10):12):14,127:52):8):8,(68:36,128:52):12):13):13):6):9,((60:25,61:22):28,88:45):17):17,84:52):17,79:40):15,87:39):40,125:99):34,((119:21,121:29):25,120:43):12):37,(117:6,118:4):16):9,113:0,114:0,115:0,116:0);
tree PAUP_46 = [&U] ((((((((((((((((1:18,54:25):9,(((((6:10,((46:4,47:2):5,48:4):9):10,50:18):3,((26:17,27:0):6,(((43:0,44:2):5,45:4):3,49:3):7):4):16,51:37):12,(23:30,(31:11,(38:3,((39:4,40:3):5,(52:0,53:8):29):1):11):13):11):6):10,30:32):25,((85:3,86:8):8,129:21):48):13,(5:32,59:26):26):9,(122:59,126:57):14):18,(((4:18,(((((7:0,8:0):13,(9:3,10:5):4):9,(((11:1,12:1):2,15:5):6,(13:0,14:1):5):10):7,(16:5,17:3):9):8,41:13):10):21,55:31):27,((((89:2,90:2):3,91:5):16,(((((92:3,95:1):1,93:4,94:2):8,96:8):9,(97:7,98:0):12):9,(99:24,(((((100:1,102:0):2,103:1):2,101:4):0,104:5):2,105:5):18):10):6):10,(((106:3,(107:2,108:2):2):10,(109:1,110:1):15):14,(111:22,112:39):13):13):35):22):7,(((2:35,(123:21,124:24):33):15,(((((73:10,(74:4,78:46):3):7,(75:8,76:1):13):10,77:36):11,(82:13,83:18):14):20,(80:30,81:39):15):9):9,((((3:59,28:28):9,(29:28,42:15):18):4,(24:11,(25:12,(36:2,37:0):27):2):14):27,(((((((18:0,19:0,(20:2,21:26):1):2,22:7):41,(71:3,72:3):37):13,(69:15,70:16):25):9,(((32:4,34:4):9,(33:3,35:7):16):35,((56:0,58:0):1,57:0):37):9):6,(((62:32,67:16):31,((63:3,64:3):14,(65:5,66:11):10):12):14,127:52):8):8,(68:36,128:52):12):13):13):6):9,((60:25,61:22):28,88:45):17):17,84:52):17,79:40):15,87:39):40,125:99):34,((119:21,121:29):25,120:43):12):37,(117:6,118:4):16):9,113:0,114:0,115:0,116:0);
tree PAUP_47 = [&U] ((((((((((((((((1:18,54:25):9,(((((6:10,((46:4,47:2):5,48:4):9):10,50:18):3,((26:17,27:0):6,(((43:0,44:2):5,45:4):3,49:3):7):4):16,51:37):12,(23:30,(31:11,(38:3,((39:4,40:3):5,(52:0,53:8):29):1):11):13):11):6):10,30:32):25,((85:3,86:8):8,129:21):48):13,(5:32,59:26):26):9,(122:59,126:57):14):18,(((4:18,(((((7:0,8:0):13,(9:3,10:5):4):9,(((11:1,12:1):2,15:5):6,(13:0,14:1):5):10):7,(16:5,17:3):9):8,41:13):10):21,55:31):27,((((89:2,90:2):3,91:5):16,((((((92:3,95:1):1,93:4):0,94:2):8,96:8):9,(97:7,98:0):12):9,(99:24,(((((100:1,102:0):2,103:1):2,101:4):0,104:5):2,105:5):18):10):6):10,((((106:3,107:2):1,108:3):10,(109:1,110:1):14):15,(111:22,112:39):13):13):35):22):7,(((2:35,(123:21,124:24):33):15,(((((73:10,(74:4,78:46):3):7,(75:8,76:1):13):10,77:36):11,(82:13,83:18):14):20,(80:30,81:39):15):9):9,((((3:59,28:28):9,(29:28,42:15):18):4,(24:11,(25:12,(36:2,37:0):27):2):14):27,(((((((18:0,19:0,(20:2,21:26):1):2,22:7):41,(71:3,72:3):37):13,(69:15,70:16):25):9,(((32:4,34:4):9,(33:3,35:7):16):35,((56:0,58:0):1,57:0):37):9):6,(((62:32,67:16):31,((63:3,64:3):14,(65:5,66:11):10):12):14,127:52):8):8,(68:36,128:52):12):13):13):6):9,((60:25,61:22):28,88:45):17):17,84:52):17,79:40):15,87:39):40,125:99):34,((119:21,121:29):25,120:43):12):37,(117:6,118:4):16):9,113:0,114:0,115:0,116:0);
tree PAUP_48 = [&U] ((((((((((((((((1:17,54:25):9,(((((6:10,((46:4,47:2):5,48:4):9):10,50:18):3,((26:17,27:0):6,(((43:0,44:2):5,45:4):3,49:3):7):4):16,51:37):13,(23:30,(31:11,(38:3,((39:4,40:3):5,(52:0,53:8):29):1):11):13):11):6):10,30:33):25,((85:4,86:8):7,129:21):47):13,(5:31,59:27):26):12,(122:59,126:55):16):16,(((4:18,(((((7:0,8:0):13,(9:3,10:5):4):9,(((11:1,12:1):2,15:5):6,(13:0,14:1):5):10):7,(16:5,17:3):9):8,41:13):10):20,55:32):28,((((89:2,90:2):3,91:5):16,((((((92:3,95:1):1,93:4):0,94:2):8,96:8):9,(97:7,98:0):12):9,(99:24,(((((100:1,102:0):2,103:1):2,101:4):0,104:5):2,105:5):18):10):6):10,(((106:3,(107:2,108:2):2):10,(109:1,110:1):15):13,(111:23,112:39):13):13):34):16):5,((((2:34,(123:20,124:23):33):17,(((((73:10,(74:4,78:46):3):6,(75:9,76:0):13):11,77:36):13,(82:12,83:19):15):18,(80:28,81:39):13):10):7,(3:61,(((24:11,(25:12,(36:2,37:0):27):2):15,(29:26,42:17):18):8,28:27):9):26):14,(((((((18:0,19:0,(20:2,21:26):1):2,22:7):41,(71:3,72:3):37):12,(69:15,70:16):26):9,(((32:4,34:4):9,(33:3,35:7):16):36,((56:0,58:0):1,57:0):36):9):6,(((62:32,67:16):31,((63:3,64:3):14,(65:5,66:11):10):12):14,127:52):9):10,(68:39,128:49):12):12):9):8,((60:24,61:22):29,88:46):16):18,84:55):16,79:38):15,87:41):39,125:99):33,((119:20,121:30):24,120:45):12):37,(117:6,118:4):16):9,113:0,114:0,115:0,116:0);
tree PAUP_49 = [&U] ((((((((((((((((1:18,54:25):9,(((((6:10,((46:4,47:2):5,48:4):9):10,50:18):3,((26:17,27:0):6,(((43:0,44:2):5,45:4):3,49:3):7):4):16,51:37):12,(23:30,(31:11,(38:3,((39:4,40:3):5,(52:0,53:8):29):1):11):13):11):6):10,30:32):25,((85:3,86:8):8,129:21):48):13,(5:32,59:26):26):9,(122:59,126:57):14):18,(((4:18,(((((7:0,8:0):13,(9:3,10:5):4):9,(((11:1,12:1):2,15:5):6,(13:0,14:1):5):10):7,(16:5,17:3):9):8,41:13):10):21,55:31):27,((((89:2,90:2):3,91:5):16,((((((92:3,95:1):1,93:4):0,94:2):8,96:8):9,(97:7,98:0):12):9,(99:24,(((((100:1,102:0):2,103:1):2,101:4):0,104:5):2,105:5):18):10):6):10,(((106:3,(107:2,108:2):2):10,(109:1,110:1):15):14,(111:22,112:39):13):13):35):22):7,(((2:35,(123:21,124:24):33):15,(((((73:10,(74:4,78:46):3):7,(75:8,76:1):13):10,77:36):11,(82:13,83:18):14):20,(80:30,81:39):15):9):9,((((3:59,28:28):9,(29:28,42:16):19):4,((24:9,25:12):4,(36:2,37:0):27):14):25,(((((((18:0,19:0,(20:2,21:26):1):2,22:7):41,(71:3,72:3):37):13,(69:15,70:16):25):9,(((32:4,34:4):9,(33:3,35:7):16):35,((56:0,58:0):1,57:0):37):9):6,(((62:32,67:16):31,((63:3,64:3):14,(65:5,66:11):10):12):14,127:52):8):8,(68:36,128:52):12):13):13):6):9,((60:25,61:22):28,88:45):17):17,84:52):17,79:40):15,87:39):40,125:99):34,((119:21,121:29):25,120:43):12):37,(117:6,118:4):16):9,113:0,114:0,115:0,116:0);
tree PAUP_50 = [&U] ((((((((((((((((1:18,54:25):9,(((((6:10,((46:4,47:2):5,48:4):9):10,50:18):3,((26:17,27:0):6,(((43:0,44:2):5,45:4):3,49:3):7):4):16,51:37):12,(23:30,(31:11,(38:3,((39:4,40:3):5,(52:0,53:8):29):1):11):13):11):6):10,30:32):25,((85:3,86:8):8,129:21):48):13,(5:32,59:26):26):10,(122:60,126:56):14):18,(((4:18,(((((7:0,8:0):13,(9:3,10:5):4):9,(((11:1,12:1):2,15:5):6,(13:0,14:1):5):10):7,(16:5,17:3):9):8,41:13):10):21,55:31):27,((((89:2,90:2):3,91:5):16,((((((92:3,95:1):1,93:4):0,94:2):8,96:8):9,(97:7,98:0):12):9,(99:24,(((((100:1,102:0):2,103:1):2,101:4):0,104:5):2,105:5):18):10):6):10,(((106:3,(107:2,108:2):2):10,(109:1,110:1):15):14,(111:22,112:39):13):13):35):21):7,(((2:37,(123:20,124:25):32):13,(((((73:11,(74:4,78:46):2):7,(75:8,76:1):14):12,(82:14,83:18):14):7,77:36):21,(80:29,81:38):15):11):10,((((3:59,28:28):9,(29:28,42:15):18):4,(24:11,(25:12,(36:2,37:0):27):2):14):28,(((((((18:0,19:0,(20:2,21:26):1):2,22:7):41,(71:3,72:3):37):13,(69:15,70:16):25):9,(((32:4,34:4):9,(33:3,35:7):16):35,((56:0,58:0):1,57:0):37):9):6,(((62:32,67:16):31,((63:3,64:3):14,(65:5,66:11):10):12):14,127:52):8):8,(68:36,128:52):12):12):13):6):8,((60:25,61:22):28,88:45):17):17,84:52):17,79:40):15,87:39):40,125:99):34,((119:21,121:29):25,120:43):12):37,(117:6,118:4):16):9,113:0,114:0,115:0,116:0);
tree PAUP_51 = [&U] ((((((((((((((((1:18,54:25):9,(((((6:10,((46:4,47:2):5,48:4):9):10,50:18):3,((26:17,27:0):6,(((43:0,44:2):5,45:4):3,49:3):7):4):16,51:37):12,(23:30,(31:11,(38:3,((39:4,40:3):5,(52:0,53:8):29):1):11):13):11):6):10,30:32):25,((85:3,86:8):8,129:21):48):13,(5:32,59:26):26):9,(122:59,126:57):14):18,(((4:18,(((((7:0,8:0):13,(9:3,10:5):4):9,((11:1,12:1,15:7):6,(13:0,14:1):3):12):7,(16:5,17:3):9):8,41:13):10):21,55:31):27,((((89:2,90:2):3,91:5):16,((((((92:3,95:1):1,93:4):0,94:2):8,96:8):9,(97:7,98:0):12):9,(99:24,(((((100:1,102:0):2,103:1):2,101:4):0,104:5):2,105:5):18):10):6):10,(((106:3,(107:2,108:2):2):10,(109:1,110:1):15):14,(111:22,112:39):13):13):35):22):7,(((2:35,(123:21,124:24):33):15,(((((73:10,(74:4,78:46):3):7,(75:8,76:1):13):10,77:36):11,(82:13,83:18):14):20,(80:30,81:39):15):9):9,((((3:59,28:28):9,(29:28,42:15):18):4,(24:11,(25:12,(36:2,37:0):27):2):14):27,(((((((18:0,19:0,(20:2,21:26):1):2,22:7):41,(71:3,72:3):37):13,(69:15,70:16):25):9,(((32:4,34:4):9,(33:3,35:7):16):35,((56:0,58:0):1,57:0):37):9):6,(((62:32,67:16):31,((63:3,64:3):14,(65:5,66:11):10):12):14,127:52):8):8,(68:36,128:52):12):13):13):6):9,((60:25,61:22):28,88:45):17):17,84:52):17,79:40):15,87:39):40,125:99):34,((119:21,121:29):25,120:43):12):37,(117:6,118:4):16):9,113:0,114:0,115:0,116:0);
tree PAUP_52 = [&U] ((((((((((((((((1:18,54:25):9,(((((6:10,((46:4,47:2):5,48:4):9):10,50:18):3,((26:17,27:0):6,(((43:0,44:2):5,45:4):3,49:3):7):4):16,51:37):12,(23:30,(31:11,(38:3,((39:4,40:3):5,(52:0,53:8):29):1):11):13):11):6):10,30:32):25,((85:3,86:8):8,129:21):48):13,(5:32,59:26):26):9,(122:59,126:57):14):18,(((4:18,(((((7:0,8:0):13,(9:3,10:5):4):9,(((11:1,12:1):2,15:5):6,(13:0,14:1):5):10):7,(16:5,17:3):9):8,41:13):10):21,55:31):27,((((89:2,90:2):3,91:5):16,((((((92:3,95:1):1,93:4):0,94:2):8,96:8):9,(97:7,98:0):12):9,(99:24,(((((100:1,102:0):2,103:1):2,101:4):0,104:5):2,105:5):18):10):6):10,(((106:3,(107:2,108:2):2):10,(109:1,110:1):15):14,(111:22,112:39):13):13):35):22):7,(((2:35,(123:21,124:24):33):15,(((((73:10,(74:4,78:46):3):7,(75:8,76:1):13):10,77:36):11,(82:13,83:18):14):20,(80:30,81:39):15):9):9,((((3:59,28:28):9,(29:28,42:15):18):4,(24:11,(25:12,(36:2,37:0):27):2):14):27,((((((18:0,19:0,(20:2,21:26):1,22:7):43,(71:3,72:3):37):13,(69:15,70:16):25):9,(((32:4,34:4):9,(33:3,35:7):16):35,((56:0,58:0):1,57:0):37):9):6,(((62:32,67:16):31,((63:3,64:3):14,(65:5,66:11):10):12):14,127:52):8):8,(68:36,128:52):12):13):13):6):9,((60:25,61:22):28,88:45):17):17,84:52):17,79:40):15,87:39):40,125:99):34,((119:21,121:29):25,120:43):12):37,(117:6,118:4):16):9,113:0,114:0,115:0,116:0);
tree PAUP_53 = [&U] ((((((((((((((((1:18,54:25):9,(((((6:10,((46:4,47:2):5,48:4):9):10,50:18):3,((26:17,27:0):6,(((43:0,44:2):5,45:4):3,49:3):7):4):16,51:37):12,(23:30,(31:11,(38:3,((39:4,40:3):5,(52:0,53:8):29):1):11):13):11):6):10,30:32):25,((85:3,86:8):8,129:21):48):13,(5:32,59:26):26):9,(122:59,126:57):14):18,(((4:18,(((((7:0,8:0):13,(9:3,10:5):4):9,(((11:1,12:1):2,15:5):6,(13:0,14:1):5):10):7,(16:5,17:3):9):8,41:13):10):21,55:31):27,((((89:2,90:2):3,91:5):16,((((((92:3,95:1):1,93:4):0,94:2):8,96:8):9,(97:7,98:0):12):9,(99:24,(((((100:1,102:0):2,103:1):2,101:4):0,104:5):2,105:5):18):10):6):10,(((106:3,(107:2,108:2):2):10,(109:1,110:1):15):14,(111:22,112:39):13):13):35):22):7,(((2:35,(123:21,124:24):33):15,(((((73:10,(74:4,78:46):3):7,(75:8,76:1):13):10,77:36):11,(82:13,83:18):14):20,(80:30,81:39):15):9):9,((((3:59,28:28):9,(29:28,42:15):18):4,(24:11,(25:12,(36:2,37:0):27):2):14):27,(((((((18:0,19:0,22:7):1,(20:2,21:26):1):42,(71:3,72:3):37):13,(69:15,70:16):25):9,(((32:4,34:4):9,(33:3,35:7):16):35,((56:0,58:0):1,57:0):37):9):6,(((62:32,67:16):31,((63:3,64:3):14,(65:5,66:11):10):12):14,127:52):8):8,(68:36,128:52):12):13):13):6):9,((60:25,61:22):28,88:45):17):17,84:52):17,79:40):15,87:39):40,125:99):34,((119:21,121:29):25,120:43):12):37,(117:6,118:4):16):9,113:0,114:0,115:0,116:0);
tree PAUP_54 = [&U] ((((((((((((((((1:18,54:25):9,(((((6:10,((46:4,47:2):5,48:4):9):10,50:18):3,((26:17,27:0):6,(((43:0,44:2):5,45:4):3,49:3):7):4):16,51:37):12,(23:30,(31:11,(38:3,((39:4,40:3):5,(52:0,53:8):29):1):11):13):11):6):10,30:32):25,((85:3,86:8):8,129:21):48):13,(5:32,59:26):26):9,(122:59,126:57):14):18,(((4:18,(((((7:0,8:0):13,(9:3,10:5):4):9,(((11:1,12:1):2,15:5):6,(13:0,14:1):5):10):7,(16:5,17:3):9):8,41:13):10):21,55:31):27,((((89:2,90:2):3,91:5):16,((((((92:3,95:1):1,93:4):0,94:2):8,96:8):9,(97:7,98:0):12):9,(99:24,(((((100:1,102:0):2,103:1):2,101:4):0,104:5):2,105:5):18):10):6):10,(((106:3,(107:2,108:2):2):10,(109:1,110:1):15):14,(111:22,112:39):13):13):35):22):7,(((2:35,(123:21,124:24):33):15,(((((73:10,(74:4,78:46):3):7,(75:8,76:1):13):10,77:36):11,(82:13,83:18):14):20,(80:30,81:39):15):9):9,((((3:59,28:28):9,(29:28,42:15):18):4,(24:11,(25:12,(36:2,37:0):27):2):14):27,((((((((18:0,19:0,22:7):2,20:2):0,21:26):42,(71:3,72:3):36):14,(69:15,70:16):25):9,(((32:4,34:4):9,(33:3,35:7):16):35,((56:0,58:0):1,57:0):37):9):6,(((62:32,67:16):31,((63:3,64:3):14,(65:5,66:11):10):12):14,127:52):8):8,(68:36,128:52):12):13):13):6):9,((60:25,61:22):28,88:45):17):17,84:52):17,79:40):15,87:39):40,125:99):34,((119:21,121:29):25,120:43):12):37,(117:6,118:4):16):9,113:0,114:0,115:0,116:0);
tree PAUP_55 = [&U] ((((((((((((((((1:18,54:25):9,(((((6:10,((46:4,47:2):5,48:4):9):10,50:18):3,((26:17,27:0):6,(((43:0,44:2):5,45:4):3,49:3):7):4):16,51:37):12,(23:30,(31:11,(38:3,((39:4,40:3):5,(52:0,53:8):29):1):11):13):11):6):10,30:32):25,((85:3,86:8):8,129:21):48):13,(5:32,59:26):26):9,(122:59,126:57):14):18,(((4:18,(((((7:0,8:0):13,(9:3,10:5):4):9,(((11:1,12:1):2,15:5):6,(13:0,14:1):5):10):7,(16:5,17:3):9):8,41:13):10):21,55:31):27,((((89:2,90:2):3,91:5):16,((((((92:3,95:1):1,93:4):0,94:2):8,96:8):9,(97:7,98:0):12):9,(99:24,(((((100:1,102:0):2,103:1):2,101:4):0,104:5):2,105:5):18):10):6):10,(((106:3,(107:2,108:2):2):10,(109:1,110:1):15):14,(111:22,112:39):13):13):35):22):7,(((2:35,(123:21,124:24):33):15,(((((73:10,(74:4,78:46):3):7,(75:8,76:1):13):10,77:36):11,(82:13,83:18):14):20,(80:30,81:39):15):9):9,((((3:59,28:28):9,(29:28,42:15):18):4,(24:11,(25:12,(36:2,37:0):27):2):14):27,((((((((18:0,19:0,22:7):2,21:26):0,20:2):42,(71:3,72:3):36):14,(69:15,70:16):25):9,(((32:4,34:4):9,(33:3,35:7):16):35,((56:0,58:0):1,57:0):37):9):6,(((62:32,67:16):31,((63:3,64:3):14,(65:5,66:11):10):12):14,127:52):8):8,(68:36,128:52):12):13):13):6):9,((60:25,61:22):28,88:45):17):17,84:52):17,79:40):15,87:39):40,125:99):34,((119:21,121:29):25,120:43):12):37,(117:6,118:4):16):9,113:0,114:0,115:0,116:0);
tree PAUP_56 = [&U] ((((((((((((((((1:18,54:25):9,((((((6:10,((46:4,47:2):5,48:4):9):8,50:19):4,(((43:0,44:2):5,45:4):3,49:3):8):2,(26:17,27:0):6):17,51:35):14,(23:30,(31:11,(38:3,((39:4,40:3):5,(52:0,53:8):29):1):11):13):11):6):10,30:32):25,((85:3,86:8):8,129:21):48):13,(5:32,59:26):26):9,(122:59,126:57):14):18,(((4:18,(((((7:0,8:0):13,(9:3,10:5):4):9,(((11:1,12:1):2,15:5):6,(13:0,14:1):5):10):7,(16:5,17:3):9):8,41:13):10):21,55:31):27,((((89:2,90:2):3,91:5):16,((((((92:3,95:1):1,93:4):0,94:2):8,96:8):9,(97:7,98:0):12):9,(99:24,(((((100:1,102:0):2,103:1):2,101:4):0,104:5):2,105:5):18):10):6):10,(((106:3,(107:2,108:2):2):10,(109:1,110:1):15):14,(111:22,112:39):13):13):35):22):7,(((2:35,(123:21,124:24):33):15,(((((73:10,(74:4,78:46):3):7,(75:8,76:1):13):10,77:36):11,(82:13,83:18):14):20,(80:30,81:39):15):9):9,((((3:59,28:28):9,(29:28,42:15):18):4,(24:11,(25:12,(36:2,37:0):27):2):14):27,(((((((18:0,19:0,(20:2,21:26):1):2,22:7):41,(71:3,72:3):37):13,(69:15,70:16):25):9,(((32:4,34:4):9,(33:3,35:7):16):35,((56:0,58:0):1,57:0):37):9):6,(((62:32,67:16):31,((63:3,64:3):14,(65:5,66:11):10):12):14,127:52):8):8,(68:36,128:52):12):13):13):6):9,((60:25,61:22):28,88:45):17):17,84:52):17,79:40):15,87:39):40,125:99):34,((119:21,121:29):25,120:43):12):37,(117:6,118:4):16):9,113:0,114:0,115:0,116:0);
tree PAUP_57 = [&U] ((((((((((((((((1:18,54:25):9,((((((6:10,((46:4,47:2):5,48:4):9):8,50:19):4,(26:17,27:0):7):3,(((43:0,44:2):5,45:4):4,49:2):7):16,51:35):14,(23:30,(31:11,(38:3,((39:4,40:3):5,(52:0,53:8):29):1):11):13):11):6):10,30:32):25,((85:3,86:8):8,129:21):48):13,(5:32,59:26):26):9,(122:59,126:57):14):18,(((4:18,(((((7:0,8:0):13,(9:3,10:5):4):9,(((11:1,12:1):2,15:5):6,(13:0,14:1):5):10):7,(16:5,17:3):9):8,41:13):10):21,55:31):27,((((89:2,90:2):3,91:5):16,((((((92:3,95:1):1,93:4):0,94:2):8,96:8):9,(97:7,98:0):12):9,(99:24,(((((100:1,102:0):2,103:1):2,101:4):0,104:5):2,105:5):18):10):6):10,(((106:3,(107:2,108:2):2):10,(109:1,110:1):15):14,(111:22,112:39):13):13):35):22):7,(((2:35,(123:21,124:24):33):15,(((((73:10,(74:4,78:46):3):7,(75:8,76:1):13):10,77:36):11,(82:13,83:18):14):20,(80:30,81:39):15):9):9,((((3:59,28:28):9,(29:28,42:15):18):4,(24:11,(25:12,(36:2,37:0):27):2):14):27,(((((((18:0,19:0,(20:2,21:26):1):2,22:7):41,(71:3,72:3):37):13,(69:15,70:16):25):9,(((32:4,34:4):9,(33:3,35:7):16):35,((56:0,58:0):1,57:0):37):9):6,(((62:32,67:16):31,((63:3,64:3):14,(65:5,66:11):10):12):14,127:52):8):8,(68:36,128:52):12):13):13):6):9,((60:25,61:22):28,88:45):17):17,84:52):17,79:40):15,87:39):40,125:99):34,((119:21,121:29):25,120:43):12):37,(117:6,118:4):16):9,113:0,114:0,115:0,116:0);
tree PAUP_58 = [&U] ((((((((((((((((1:18,54:25):9,(((((6:10,((46:4,47:2):5,48:4):9):10,50:18):3,((26:17,27:0):6,(((43:0,44:2):5,45:4):3,49:3):7):4):16,51:37):12,(23:30,(31:11,((38:2,(39:4,40:3):5):1,(52:0,53:8):30):11):13):11):6):10,30:32):25,((85:3,86:8):8,129:21):48):13,(5:32,59:26):26):9,(122:59,126:57):14):18,(((4:18,(((((7:0,8:0):13,(9:3,10:5):4):9,(((11:1,12:1):2,15:5):6,(13:0,14:1):5):10):7,(16:5,17:3):9):8,41:13):10):21,55:31):27,((((89:2,90:2):3,91:5):16,((((((92:3,95:1):1,93:4):0,94:2):8,96:8):9,(97:7,98:0):12):9,(99:24,(((((100:1,102:0):2,103:1):2,101:4):0,104:5):2,105:5):18):10):6):10,(((106:3,(107:2,108:2):2):10,(109:1,110:1):15):14,(111:22,112:39):13):13):35):22):7,(((2:35,(123:21,124:24):33):15,(((((73:10,(74:4,78:46):3):7,(75:8,76:1):13):10,77:36):11,(82:13,83:18):14):20,(80:30,81:39):15):9):9,((((3:59,28:28):9,(29:28,42:15):18):4,(24:11,(25:12,(36:2,37:0):27):2):14):27,(((((((18:0,19:0,(20:2,21:26):1):2,22:7):41,(71:3,72:3):37):13,(69:15,70:16):25):9,(((32:4,34:4):9,(33:3,35:7):16):35,((56:0,58:0):1,57:0):37):9):6,(((62:32,67:16):31,((63:3,64:3):14,(65:5,66:11):10):12):14,127:52):8):8,(68:36,128:52):12):13):13):6):9,((60:25,61:22):28,88:45):17):17,84:52):17,79:40):15,87:39):40,125:99):34,((119:21,121:29):25,120:43):12):37,(117:6,118:4):16):9,113:0,114:0,115:0,116:0);
tree PAUP_59 = [&U] ((((((((((((((((1:18,54:25):9,(((((6:10,((46:4,47:2):5,48:4):9):10,50:18):3,((26:17,27:0):6,(((43:0,44:2):5,45:4):3,49:3):7):4):16,51:37):12,(23:30,(31:11,(38:3,((39:4,40:3):5,(52:0,53:8):29):1):11):13):11):6):10,30:32):25,((85:3,86:8):8,129:21):48):13,(5:32,59:26):26):9,(122:59,126:57):14):18,(((4:18,(((((7:0,8:0):13,(9:3,10:5):4):9,(((11:1,12:1):2,15:5):6,(13:0,14:1):5):10):7,(16:5,17:3):9):8,41:13):10):21,55:31):27,((((89:2,90:2):3,91:5):16,(((((92:3,95:1):1,93:4,94:2):8,96:8):9,(97:7,98:0):12):9,(99:24,((((100:1,102:0):2,103:1):1,105:5):1,101:4,104:5):20):10):6):10,(((106:3,(107:2,108:2):2):10,(109:1,110:1):15):14,(111:22,112:39):13):13):35):22):7,(((2:35,(123:21,124:24):33):15,(((((73:10,(74:4,78:46):3):7,(75:8,76:1):13):10,77:36):11,(82:13,83:18):14):20,(80:30,81:39):15):9):9,((((3:59,28:28):9,(29:28,42:15):18):4,(24:11,(25:12,(36:2,37:0):27):2):14):27,(((((((18:0,19:0,(20:2,21:26):1):2,22:7):41,(71:3,72:3):37):13,(69:15,70:16):25):9,(((32:4,34:4):9,(33:3,35:7):16):35,((56:0,58:0):1,57:0):37):9):6,(((62:32,67:16):31,((63:3,64:3):14,(65:5,66:11):10):12):14,127:52):8):8,(68:36,128:52):12):13):13):6):9,((60:25,61:22):28,88:45):17):17,84:52):17,79:40):15,87:39):40,125:99):34,((119:21,121:29):25,120:43):12):37,(117:6,118:4):16):9,113:0,114:0,115:0,116:0);
tree PAUP_60 = [&U] ((((((((((((((((1:18,54:25):9,(((((6:10,((46:4,47:2):5,48:4):9):10,50:18):3,((26:17,27:0):6,(((43:0,44:2):5,45:4):3,49:3):7):4):16,51:37):12,(23:30,(31:11,(38:3,((39:4,40:3):5,(52:0,53:8):29):1):11):13):11):6):10,30:32):25,((85:3,86:8):8,129:21):48):13,(5:32,59:26):26):9,(122:59,126:57):14):18,(((4:18,(((((7:0,8:0):13,(9:3,10:5):4):9,(((11:1,12:1):2,15:5):6,(13:0,14:1):5):10):7,(16:5,17:3):9):8,41:13):10):21,55:31):27,((((89:2,90:2):3,91:5):16,(((((92:3,95:1):1,93:4,94:2):8,96:8):9,(97:7,98:0):12):9,(99:24,((((100:1,102:0):2,103:1):2,101:4,104:5):2,105:5):18):10):6):10,(((106:3,(107:2,108:2):2):10,(109:1,110:1):15):14,(111:22,112:39):13):13):35):22):7,(((2:35,(123:21,124:24):33):15,(((((73:10,(74:4,78:46):3):7,(75:8,76:1):13):10,77:36):11,(82:13,83:18):14):20,(80:30,81:39):15):9):9,((((3:59,28:28):9,(29:28,42:15):18):4,(24:11,(25:12,(36:2,37:0):27):2):14):27,(((((((18:0,19:0,(20:2,21:26):1):2,22:7):41,(71:3,72:3):37):13,(69:15,70:16):25):9,(((32:4,34:4):9,(33:3,35:7):16):35,((56:0,58:0):1,57:0):37):9):6,(((62:32,67:16):31,((63:3,64:3):14,(65:5,66:11):10):12):14,127:52):8):8,(68:36,128:52):12):13):13):6):9,((60:25,61:22):28,88:45):17):17,84:52):17,79:40):15,87:39):40,125:99):34,((119:21,121:29):25,120:43):12):37,(117:6,118:4):16):9,113:0,114:0,115:0,116:0);
tree PAUP_61 = [&U] ((((((((((((((((1:18,54:25):9,(((((6:10,((46:4,47:2):5,48:4):9):10,50:18):3,((26:17,27:0):6,(((43:0,44:2):5,45:4):3,49:3):7):4):16,51:37):12,(23:30,(31:11,(38:3,((39:4,40:3):5,(52:0,53:8):29):1):11):13):11):6):10,30:32):25,((85:3,86:8):8,129:21):48):13,(5:32,59:26):26):9,(122:59,126:57):14):18,(((4:18,(((((7:0,8:0):13,(9:3,10:5):4):9,(((11:1,12:1):2,15:5):6,(13:0,14:1):5):10):7,(16:5,17:3):9):8,41:13):10):21,55:31):27,((((89:2,90:2):3,91:5):16,(((((92:3,95:1):1,93:4,94:2):8,96:8):9,(97:7,98:0):12):9,(99:24,(((((100:1,102:0):2,103:1):1,105:5):1,104:5):1,101:4):19):10):6):10,((((106:3,107:2):1,108:3):10,(109:1,110:1):14):15,(111:22,112:39):13):13):35):22):7,(((2:35,(123:21,124:24):33):15,(((((73:10,(74:4,78:46):3):7,(75:8,76:1):13):10,77:36):11,(82:13,83:18):14):20,(80:30,81:39):15):9):9,((((3:59,28:28):9,(29:28,42:15):18):4,(24:11,(25:12,(36:2,37:0):27):2):14):27,(((((((18:0,19:0,(20:2,21:26):1):2,22:7):41,(71:3,72:3):37):13,(69:15,70:16):25):9,(((32:4,34:4):9,(33:3,35:7):16):35,((56:0,58:0):1,57:0):37):9):6,(((62:32,67:16):31,((63:3,64:3):14,(65:5,66:11):10):12):14,127:52):8):8,(68:36,128:52):12):13):13):6):9,((60:25,61:22):28,88:45):17):17,84:52):17,79:40):15,87:39):40,125:99):34,((119:21,121:29):25,120:43):12):37,(117:6,118:4):16):9,113:0,114:0,115:0,116:0);
tree PAUP_62 = [&U] ((((((((((((((((1:17,54:25):9,(((((6:10,((46:4,47:2):5,48:4):9):10,50:18):3,((26:17,27:0):6,(((43:0,44:2):5,45:4):3,49:3):7):4):16,51:37):13,(23:30,(31:11,(38:3,((39:4,40:3):5,(52:0,53:8):29):1):11):13):11):6):10,30:33):25,((85:4,86:8):7,129:21):47):13,(5:31,59:27):26):12,(122:59,126:55):16):16,(((4:18,(((((7:0,8:0):13,(9:3,10:5):4):9,(((11:1,12:1):2,15:5):6,(13:0,14:1):5):10):7,(16:5,17:3):9):8,41:13):10):20,55:32):28,((((89:2,90:2):3,91:5):16,(((((92:3,95:1):1,93:4,94:2):8,96:8):9,(97:7,98:0):12):9,(99:24,(((((100:1,102:0):2,103:1):1,105:5):1,104:5):1,101:4):19):10):6):10,(((106:3,(107:2,108:2):2):10,(109:1,110:1):15):13,(111:23,112:39):13):13):34):16):5,((((2:34,(123:20,124:23):33):17,(((((73:10,(74:4,78:46):3):6,(75:9,76:0):13):11,77:36):13,(82:12,83:19):15):18,(80:28,81:39):13):10):7,(3:61,(((24:11,(25:12,(36:2,37:0):27):2):15,(29:26,42:17):18):8,28:27):9):26):14,(((((((18:0,19:0,(20:2,21:26):1):2,22:7):41,(71:3,72:3):37):12,(69:15,70:16):26):9,(((32:4,34:4):9,(33:3,35:7):16):36,((56:0,58:0):1,57:0):36):9):6,(((62:32,67:16):31,((63:3,64:3):14,(65:5,66:11):10):12):14,127:52):9):10,(68:39,128:49):12):12):9):8,((60:24,61:22):29,88:46):16):18,84:55):16,79:38):15,87:41):39,125:99):33,((119:20,121:30):24,120:45):12):37,(117:6,118:4):16):9,113:0,114:0,115:0,116:0);
tree PAUP_63 = [&U] ((((((((((((((((1:18,54:25):9,(((((6:10,((46:4,47:2):5,48:4):9):10,50:18):3,((26:17,27:0):6,(((43:0,44:2):5,45:4):3,49:3):7):4):16,51:37):12,(23:30,(31:11,(38:3,((39:4,40:3):5,(52:0,53:8):29):1):11):13):11):6):10,30:32):25,((85:3,86:8):8,129:21):48):13,(5:32,59:26):26):9,(122:59,126:57):14):18,(((4:18,(((((7:0,8:0):13,(9:3,10:5):4):9,(((11:1,12:1):2,15:5):6,(13:0,14:1):5):10):7,(16:5,17:3):9):8,41:13):10):21,55:31):27,((((89:2,90:2):3,91:5):16,(((((92:3,95:1):1,93:4,94:2):8,96:8):9,(97:7,98:0):12):9,(99:24,(((((100:1,102:0):2,103:1):1,105:5):1,104:5):1,101:4):19):10):6):10,(((106:3,(107:2,108:2):2):10,(109:1,110:1):15):14,(111:22,112:39):13):13):35):22):7,(((2:35,(123:21,124:24):33):15,(((((73:10,(74:4,78:46):3):7,(75:8,76:1):13):10,77:36):11,(82:13,83:18):14):20,(80:30,81:39):15):9):9,((((3:59,28:28):9,(29:28,42:16):19):4,((24:9,25:12):4,(36:2,37:0):27):14):25,(((((((18:0,19:0,(20:2,21:26):1):2,22:7):41,(71:3,72:3):37):13,(69:15,70:16):25):9,(((32:4,34:4):9,(33:3,35:7):16):35,((56:0,58:0):1,57:0):37):9):6,(((62:32,67:16):31,((63:3,64:3):14,(65:5,66:11):10):12):14,127:52):8):8,(68:36,128:52):12):13):13):6):9,((60:25,61:22):28,88:45):17):17,84:52):17,79:40):15,87:39):40,125:99):34,((119:21,121:29):25,120:43):12):37,(117:6,118:4):16):9,113:0,114:0,115:0,116:0);
tree PAUP_64 = [&U] ((((((((((((((((1:18,54:25):9,(((((6:10,((46:4,47:2):5,48:4):9):10,50:18):3,((26:17,27:0):6,(((43:0,44:2):5,45:4):3,49:3):7):4):16,51:37):12,(23:30,(31:11,(38:3,((39:4,40:3):5,(52:0,53:8):29):1):11):13):11):6):10,30:32):25,((85:3,86:8):8,129:21):48):13,(5:32,59:26):26):10,(122:60,126:56):14):18,(((4:18,(((((7:0,8:0):13,(9:3,10:5):4):9,(((11:1,12:1):2,15:5):6,(13:0,14:1):5):10):7,(16:5,17:3):9):8,41:13):10):21,55:31):27,((((89:2,90:2):3,91:5):16,(((((92:3,95:1):1,93:4,94:2):8,96:8):9,(97:7,98:0):12):9,(99:24,(((((100:1,102:0):2,103:1):1,105:5):1,104:5):1,101:4):19):10):6):10,(((106:3,(107:2,108:2):2):10,(109:1,110:1):15):14,(111:22,112:39):13):13):35):21):7,(((2:37,(123:20,124:25):32):13,(((((73:11,(74:4,78:46):2):7,(75:8,76:1):14):12,(82:14,83:18):14):7,77:36):21,(80:29,81:38):15):11):10,((((3:59,28:28):9,(29:28,42:15):18):4,(24:11,(25:12,(36:2,37:0):27):2):14):28,(((((((18:0,19:0,(20:2,21:26):1):2,22:7):41,(71:3,72:3):37):13,(69:15,70:16):25):9,(((32:4,34:4):9,(33:3,35:7):16):35,((56:0,58:0):1,57:0):37):9):6,(((62:32,67:16):31,((63:3,64:3):14,(65:5,66:11):10):12):14,127:52):8):8,(68:36,128:52):12):12):13):6):8,((60:25,61:22):28,88:45):17):17,84:52):17,79:40):15,87:39):40,125:99):34,((119:21,121:29):25,120:43):12):37,(117:6,118:4):16):9,113:0,114:0,115:0,116:0);
tree PAUP_65 = [&U] ((((((((((((((((1:18,54:25):9,(((((6:10,((46:4,47:2):5,48:4):9):10,50:18):3,((26:17,27:0):6,(((43:0,44:2):5,45:4):3,49:3):7):4):16,51:37):12,(23:30,(31:11,(38:3,((39:4,40:3):5,(52:0,53:8):29):1):11):13):11):6):10,30:32):25,((85:3,86:8):8,129:21):48):13,(5:32,59:26):26):9,(122:59,126:57):14):18,(((4:18,(((((7:0,8:0):13,(9:3,10:5):4):9,((11:1,12:1,15:7):6,(13:0,14:1):3):12):7,(16:5,17:3):9):8,41:13):10):21,55:31):27,((((89:2,90:2):3,91:5):16,(((((92:3,95:1):1,93:4,94:2):8,96:8):9,(97:7,98:0):12):9,(99:24,(((((100:1,102:0):2,103:1):1,105:5):1,104:5):1,101:4):19):10):6):10,(((106:3,(107:2,108:2):2):10,(109:1,110:1):15):14,(111:22,112:39):13):13):35):22):7,(((2:35,(123:21,124:24):33):15,(((((73:10,(74:4,78:46):3):7,(75:8,76:1):13):10,77:36):11,(82:13,83:18):14):20,(80:30,81:39):15):9):9,((((3:59,28:28):9,(29:28,42:15):18):4,(24:11,(25:12,(36:2,37:0):27):2):14):27,(((((((18:0,19:0,(20:2,21:26):1):2,22:7):41,(71:3,72:3):37):13,(69:15,70:16):25):9,(((32:4,34:4):9,(33:3,35:7):16):35,((56:0,58:0):1,57:0):37):9):6,(((62:32,67:16):31,((63:3,64:3):14,(65:5,66:11):10):12):14,127:52):8):8,(68:36,128:52):12):13):13):6):9,((60:25,61:22):28,88:45):17):17,84:52):17,79:40):15,87:39):40,125:99):34,((119:21,121:29):25,120:43):12):37,(117:6,118:4):16):9,113:0,114:0,115:0,116:0);
tree PAUP_66 = [&U] ((((((((((((((((1:18,54:25):9,(((((6:10,((46:4,47:2):5,48:4):9):10,50:18):3,((26:17,27:0):6,(((43:0,44:2):5,45:4):3,49:3):7):4):16,51:37):12,(23:30,(31:11,(38:3,((39:4,40:3):5,(52:0,53:8):29):1):11):13):11):6):10,30:32):25,((85:3,86:8):8,129:21):48):13,(5:32,59:26):26):9,(122:59,126:57):14):18,(((4:18,(((((7:0,8:0):13,(9:3,10:5):4):9,(((11:1,12:1):2,15:5):6,(13:0,14:1):5):10):7,(16:5,17:3):9):8,41:13):10):21,55:31):27,((((89:2,90:2):3,91:5):16,(((((92:3,95:1):1,93:4,94:2):8,96:8):9,(97:7,98:0):12):9,(99:24,(((((100:1,102:0):2,103:1):1,105:5):1,104:5):1,101:4):19):10):6):10,(((106:3,(107:2,108:2):2):10,(109:1,110:1):15):14,(111:22,112:39):13):13):35):22):7,(((2:35,(123:21,124:24):33):15,(((((73:10,(74:4,78:46):3):7,(75:8,76:1):13):10,77:36):11,(82:13,83:18):14):20,(80:30,81:39):15):9):9,((((3:59,28:28):9,(29:28,42:15):18):4,(24:11,(25:12,(36:2,37:0):27):2):14):27,((((((18:0,19:0,(20:2,21:26):1,22:7):43,(71:3,72:3):37):13,(69:15,70:16):25):9,(((32:4,34:4):9,(33:3,35:7):16):35,((56:0,58:0):1,57:0):37):9):6,(((62:32,67:16):31,((63:3,64:3):14,(65:5,66:11):10):12):14,127:52):8):8,(68:36,128:52):12):13):13):6):9,((60:25,61:22):28,88:45):17):17,84:52):17,79:40):15,87:39):40,125:99):34,((119:21,121:29):25,120:43):12):37,(117:6,118:4):16):9,113:0,114:0,115:0,116:0);
tree PAUP_67 = [&U] ((((((((((((((((1:18,54:25):9,(((((6:10,((46:4,47:2):5,48:4):9):10,50:18):3,((26:17,27:0):6,(((43:0,44:2):5,45:4):3,49:3):7):4):16,51:37):12,(23:30,(31:11,(38:3,((39:4,40:3):5,(52:0,53:8):29):1):11):13):11):6):10,30:32):25,((85:3,86:8):8,129:21):48):13,(5:32,59:26):26):9,(122:59,126:57):14):18,(((4:18,(((((7:0,8:0):13,(9:3,10:5):4):9,(((11:1,12:1):2,15:5):6,(13:0,14:1):5):10):7,(16:5,17:3):9):8,41:13):10):21,55:31):27,((((89:2,90:2):3,91:5):16,(((((92:3,95:1):1,93:4,94:2):8,96:8):9,(97:7,98:0):12):9,(99:24,(((((100:1,102:0):2,103:1):1,105:5):1,104:5):1,101:4):19):10):6):10,(((106:3,(107:2,108:2):2):10,(109:1,110:1):15):14,(111:22,112:39):13):13):35):22):7,(((2:35,(123:21,124:24):33):15,(((((73:10,(74:4,78:46):3):7,(75:8,76:1):13):10,77:36):11,(82:13,83:18):14):20,(80:30,81:39):15):9):9,((((3:59,28:28):9,(29:28,42:15):18):4,(24:11,(25:12,(36:2,37:0):27):2):14):27,(((((((18:0,19:0,22:7):1,(20:2,21:26):1):42,(71:3,72:3):37):13,(69:15,70:16):25):9,(((32:4,34:4):9,(33:3,35:7):16):35,((56:0,58:0):1,57:0):37):9):6,(((62:32,67:16):31,((63:3,64:3):14,(65:5,66:11):10):12):14,127:52):8):8,(68:36,128:52):12):13):13):6):9,((60:25,61:22):28,88:45):17):17,84:52):17,79:40):15,87:39):40,125:99):34,((119:21,121:29):25,120:43):12):37,(117:6,118:4):16):9,113:0,114:0,115:0,116:0);
tree PAUP_68 = [&U] ((((((((((((((((1:18,54:25):9,(((((6:10,((46:4,47:2):5,48:4):9):10,50:18):3,((26:17,27:0):6,(((43:0,44:2):5,45:4):3,49:3):7):4):16,51:37):12,(23:30,(31:11,(38:3,((39:4,40:3):5,(52:0,53:8):29):1):11):13):11):6):10,30:32):25,((85:3,86:8):8,129:21):48):13,(5:32,59:26):26):9,(122:59,126:57):14):18,(((4:18,(((((7:0,8:0):13,(9:3,10:5):4):9,(((11:1,12:1):2,15:5):6,(13:0,14:1):5):10):7,(16:5,17:3):9):8,41:13):10):21,55:31):27,((((89:2,90:2):3,91:5):16,(((((92:3,95:1):1,93:4,94:2):8,96:8):9,(97:7,98:0):12):9,(99:24,(((((100:1,102:0):2,103:1):1,105:5):1,104:5):1,101:4):19):10):6):10,(((106:3,(107:2,108:2):2):10,(109:1,110:1):15):14,(111:22,112:39):13):13):35):22):7,(((2:35,(123:21,124:24):33):15,(((((73:10,(74:4,78:46):3):7,(75:8,76:1):13):10,77:36):11,(82:13,83:18):14):20,(80:30,81:39):15):9):9,((((3:59,28:28):9,(29:28,42:15):18):4,(24:11,(25:12,(36:2,37:0):27):2):14):27,((((((((18:0,19:0,22:7):2,20:2):0,21:26):42,(71:3,72:3):36):14,(69:15,70:16):25):9,(((32:4,34:4):9,(33:3,35:7):16):35,((56:0,58:0):1,57:0):37):9):6,(((62:32,67:16):31,((63:3,64:3):14,(65:5,66:11):10):12):14,127:52):8):8,(68:36,128:52):12):13):13):6):9,((60:25,61:22):28,88:45):17):17,84:52):17,79:40):15,87:39):40,125:99):34,((119:21,121:29):25,120:43):12):37,(117:6,118:4):16):9,113:0,114:0,115:0,116:0);
tree PAUP_69 = [&U] ((((((((((((((((1:18,54:25):9,(((((6:10,((46:4,47:2):5,48:4):9):10,50:18):3,((26:17,27:0):6,(((43:0,44:2):5,45:4):3,49:3):7):4):16,51:37):12,(23:30,(31:11,(38:3,((39:4,40:3):5,(52:0,53:8):29):1):11):13):11):6):10,30:32):25,((85:3,86:8):8,129:21):48):13,(5:32,59:26):26):9,(122:59,126:57):14):18,(((4:18,(((((7:0,8:0):13,(9:3,10:5):4):9,(((11:1,12:1):2,15:5):6,(13:0,14:1):5):10):7,(16:5,17:3):9):8,41:13):10):21,55:31):27,((((89:2,90:2):3,91:5):16,(((((92:3,95:1):1,93:4,94:2):8,96:8):9,(97:7,98:0):12):9,(99:24,(((((100:1,102:0):2,103:1):1,105:5):1,104:5):1,101:4):19):10):6):10,(((106:3,(107:2,108:2):2):10,(109:1,110:1):15):14,(111:22,112:39):13):13):35):22):7,(((2:35,(123:21,124:24):33):15,(((((73:10,(74:4,78:46):3):7,(75:8,76:1):13):10,77:36):11,(82:13,83:18):14):20,(80:30,81:39):15):9):9,((((3:59,28:28):9,(29:28,42:15):18):4,(24:11,(25:12,(36:2,37:0):27):2):14):27,((((((((18:0,19:0,22:7):2,21:26):0,20:2):42,(71:3,72:3):36):14,(69:15,70:16):25):9,(((32:4,34:4):9,(33:3,35:7):16):35,((56:0,58:0):1,57:0):37):9):6,(((62:32,67:16):31,((63:3,64:3):14,(65:5,66:11):10):12):14,127:52):8):8,(68:36,128:52):12):13):13):6):9,((60:25,61:22):28,88:45):17):17,84:52):17,79:40):15,87:39):40,125:99):34,((119:21,121:29):25,120:43):12):37,(117:6,118:4):16):9,113:0,114:0,115:0,116:0);
tree PAUP_70 = [&U] ((((((((((((((((1:18,54:25):9,((((((6:10,((46:4,47:2):5,48:4):9):8,50:19):4,(((43:0,44:2):5,45:4):3,49:3):8):2,(26:17,27:0):6):17,51:35):14,(23:30,(31:11,(38:3,((39:4,40:3):5,(52:0,53:8):29):1):11):13):11):6):10,30:32):25,((85:3,86:8):8,129:21):48):13,(5:32,59:26):26):9,(122:59,126:57):14):18,(((4:18,(((((7:0,8:0):13,(9:3,10:5):4):9,(((11:1,12:1):2,15:5):6,(13:0,14:1):5):10):7,(16:5,17:3):9):8,41:13):10):21,55:31):27,((((89:2,90:2):3,91:5):16,(((((92:3,95:1):1,93:4,94:2):8,96:8):9,(97:7,98:0):12):9,(99:24,(((((100:1,102:0):2,103:1):1,105:5):1,104:5):1,101:4):19):10):6):10,(((106:3,(107:2,108:2):2):10,(109:1,110:1):15):14,(111:22,112:39):13):13):35):22):7,(((2:35,(123:21,124:24):33):15,(((((73:10,(74:4,78:46):3):7,(75:8,76:1):13):10,77:36):11,(82:13,83:18):14):20,(80:30,81:39):15):9):9,((((3:59,28:28):9,(29:28,42:15):18):4,(24:11,(25:12,(36:2,37:0):27):2):14):27,(((((((18:0,19:0,(20:2,21:26):1):2,22:7):41,(71:3,72:3):37):13,(69:15,70:16):25):9,(((32:4,34:4):9,(33:3,35:7):16):35,((56:0,58:0):1,57:0):37):9):6,(((62:32,67:16):31,((63:3,64:3):14,(65:5,66:11):10):12):14,127:52):8):8,(68:36,128:52):12):13):13):6):9,((60:25,61:22):28,88:45):17):17,84:52):17,79:40):15,87:39):40,125:99):34,((119:21,121:29):25,120:43):12):37,(117:6,118:4):16):9,113:0,114:0,115:0,116:0);
tree PAUP_71 = [&U] ((((((((((((((((1:18,54:25):9,((((((6:10,((46:4,47:2):5,48:4):9):8,50:19):4,(26:17,27:0):7):3,(((43:0,44:2):5,45:4):4,49:2):7):16,51:35):14,(23:30,(31:11,(38:3,((39:4,40:3):5,(52:0,53:8):29):1):11):13):11):6):10,30:32):25,((85:3,86:8):8,129:21):48):13,(5:32,59:26):26):9,(122:59,126:57):14):18,(((4:18,(((((7:0,8:0):13,(9:3,10:5):4):9,(((11:1,12:1):2,15:5):6,(13:0,14:1):5):10):7,(16:5,17:3):9):8,41:13):10):21,55:31):27,((((89:2,90:2):3,91:5):16,(((((92:3,95:1):1,93:4,94:2):8,96:8):9,(97:7,98:0):12):9,(99:24,(((((100:1,102:0):2,103:1):1,105:5):1,104:5):1,101:4):19):10):6):10,(((106:3,(107:2,108:2):2):10,(109:1,110:1):15):14,(111:22,112:39):13):13):35):22):7,(((2:35,(123:21,124:24):33):15,(((((73:10,(74:4,78:46):3):7,(75:8,76:1):13):10,77:36):11,(82:13,83:18):14):20,(80:30,81:39):15):9):9,((((3:59,28:28):9,(29:28,42:15):18):4,(24:11,(25:12,(36:2,37:0):27):2):14):27,(((((((18:0,19:0,(20:2,21:26):1):2,22:7):41,(71:3,72:3):37):13,(69:15,70:16):25):9,(((32:4,34:4):9,(33:3,35:7):16):35,((56:0,58:0):1,57:0):37):9):6,(((62:32,67:16):31,((63:3,64:3):14,(65:5,66:11):10):12):14,127:52):8):8,(68:36,128:52):12):13):13):6):9,((60:25,61:22):28,88:45):17):17,84:52):17,79:40):15,87:39):40,125:99):34,((119:21,121:29):25,120:43):12):37,(117:6,118:4):16):9,113:0,114:0,115:0,116:0);
tree PAUP_72 = [&U] ((((((((((((((((1:18,54:25):9,(((((6:10,((46:4,47:2):5,48:4):9):10,50:18):3,((26:17,27:0):6,(((43:0,44:2):5,45:4):3,49:3):7):4):16,51:37):12,(23:30,(31:11,((38:2,(39:4,40:3):5):1,(52:0,53:8):30):11):13):11):6):10,30:32):25,((85:3,86:8):8,129:21):48):13,(5:32,59:26):26):9,(122:59,126:57):14):18,(((4:18,(((((7:0,8:0):13,(9:3,10:5):4):9,(((11:1,12:1):2,15:5):6,(13:0,14:1):5):10):7,(16:5,17:3):9):8,41:13):10):21,55:31):27,((((89:2,90:2):3,91:5):16,(((((92:3,95:1):1,93:4,94:2):8,96:8):9,(97:7,98:0):12):9,(99:24,(((((100:1,102:0):2,103:1):1,105:5):1,104:5):1,101:4):19):10):6):10,(((106:3,(107:2,108:2):2):10,(109:1,110:1):15):14,(111:22,112:39):13):13):35):22):7,(((2:35,(123:21,124:24):33):15,(((((73:10,(74:4,78:46):3):7,(75:8,76:1):13):10,77:36):11,(82:13,83:18):14):20,(80:30,81:39):15):9):9,((((3:59,28:28):9,(29:28,42:15):18):4,(24:11,(25:12,(36:2,37:0):27):2):14):27,(((((((18:0,19:0,(20:2,21:26):1):2,22:7):41,(71:3,72:3):37):13,(69:15,70:16):25):9,(((32:4,34:4):9,(33:3,35:7):16):35,((56:0,58:0):1,57:0):37):9):6,(((62:32,67:16):31,((63:3,64:3):14,(65:5,66:11):10):12):14,127:52):8):8,(68:36,128:52):12):13):13):6):9,((60:25,61:22):28,88:45):17):17,84:52):17,79:40):15,87:39):40,125:99):34,((119:21,121:29):25,120:43):12):37,(117:6,118:4):16):9,113:0,114:0,115:0,116:0);
tree PAUP_73 = [&U] ((((((((((((((((1:17,54:25):9,(((((6:10,((46:4,47:2):5,48:4):9):10,50:18):3,((26:17,27:0):6,(((43:0,44:2):5,45:4):3,49:3):7):4):16,51:37):13,(23:30,(31:11,(38:3,((39:4,40:3):5,(52:0,53:8):29):1):11):13):11):6):10,30:33):25,((85:4,86:8):7,129:21):47):13,(5:31,59:27):26):12,(122:59,126:55):16):16,(((4:18,(((((7:0,8:0):13,(9:3,10:5):4):9,(((11:1,12:1):2,15:5):6,(13:0,14:1):5):10):7,(16:5,17:3):9):8,41:13):10):20,55:32):28,((((89:2,90:2):3,91:5):16,((((((92:3,95:1):1,93:4):0,94:2):8,96:8):9,(97:7,98:0):12):9,(99:24,(((((100:1,102:0):2,103:1):1,105:5):1,104:5):1,101:4):19):10):6):10,((((106:3,107:2):1,108:3):10,(109:1,110:1):14):14,(111:23,112:39):13):13):34):16):5,((((2:34,(123:20,124:23):33):17,(((((73:10,(74:4,78:46):3):6,(75:9,76:0):13):11,77:36):13,(82:12,83:19):15):18,(80:28,81:39):13):10):7,(3:61,(((24:11,(25:12,(36:2,37:0):27):2):15,(29:26,42:17):18):8,28:27):9):26):14,(((((((18:0,19:0,(20:2,21:26):1):2,22:7):41,(71:3,72:3):37):12,(69:15,70:16):26):9,(((32:4,34:4):9,(33:3,35:7):16):36,((56:0,58:0):1,57:0):36):9):6,(((62:32,67:16):31,((63:3,64:3):14,(65:5,66:11):10):12):14,127:52):9):10,(68:39,128:49):12):12):9):8,((60:24,61:22):29,88:46):16):18,84:55):16,79:38):15,87:41):39,125:99):33,((119:20,121:30):24,120:45):12):37,(117:6,118:4):16):9,113:0,114:0,115:0,116:0);
tree PAUP_74 = [&U] ((((((((((((((((1:18,54:25):9,(((((6:10,((46:4,47:2):5,48:4):9):10,50:18):3,((26:17,27:0):6,(((43:0,44:2):5,45:4):3,49:3):7):4):16,51:37):12,(23:30,(31:11,(38:3,((39:4,40:3):5,(52:0,53:8):29):1):11):13):11):6):10,30:32):25,((85:3,86:8):8,129:21):48):13,(5:32,59:26):26):9,(122:59,126:57):14):18,(((4:18,(((((7:0,8:0):13,(9:3,10:5):4):9,(((11:1,12:1):2,15:5):6,(13:0,14:1):5):10):7,(16:5,17:3):9):8,41:13):10):21,55:31):27,((((89:2,90:2):3,91:5):16,((((((92:3,95:1):1,93:4):0,94:2):8,96:8):9,(97:7,98:0):12):9,(99:24,((((100:1,102:0):2,103:1):1,105:5):1,101:4,104:5):20):10):6):10,((((106:3,107:2):1,108:3):10,(109:1,110:1):14):15,(111:22,112:39):13):13):35):22):7,(((2:35,(123:21,124:24):33):15,(((((73:10,(74:4,78:46):3):7,(75:8,76:1):13):10,77:36):11,(82:13,83:18):14):20,(80:30,81:39):15):9):9,((((3:59,28:28):9,(29:28,42:15):18):4,(24:11,(25:12,(36:2,37:0):27):2):14):27,(((((((18:0,19:0,(20:2,21:26):1):2,22:7):41,(71:3,72:3):37):13,(69:15,70:16):25):9,(((32:4,34:4):9,(33:3,35:7):16):35,((56:0,58:0):1,57:0):37):9):6,(((62:32,67:16):31,((63:3,64:3):14,(65:5,66:11):10):12):14,127:52):8):8,(68:36,128:52):12):13):13):6):9,((60:25,61:22):28,88:45):17):17,84:52):17,79:40):15,87:39):40,125:99):34,((119:21,121:29):25,120:43):12):37,(117:6,118:4):16):9,113:0,114:0,115:0,116:0);
tree PAUP_75 = [&U] ((((((((((((((((1:18,54:25):9,(((((6:10,((46:4,47:2):5,48:4):9):10,50:18):3,((26:17,27:0):6,(((43:0,44:2):5,45:4):3,49:3):7):4):16,51:37):12,(23:30,(31:11,(38:3,((39:4,40:3):5,(52:0,53:8):29):1):11):13):11):6):10,30:32):25,((85:3,86:8):8,129:21):48):13,(5:32,59:26):26):9,(122:59,126:57):14):18,(((4:18,(((((7:0,8:0):13,(9:3,10:5):4):9,(((11:1,12:1):2,15:5):6,(13:0,14:1):5):10):7,(16:5,17:3):9):8,41:13):10):21,55:31):27,((((89:2,90:2):3,91:5):16,((((((92:3,95:1):1,93:4):0,94:2):8,96:8):9,(97:7,98:0):12):9,(99:24,((((100:1,102:0):2,103:1):2,101:4,104:5):2,105:5):18):10):6):10,((((106:3,107:2):1,108:3):10,(109:1,110:1):14):15,(111:22,112:39):13):13):35):22):7,(((2:35,(123:21,124:24):33):15,(((((73:10,(74:4,78:46):3):7,(75:8,76:1):13):10,77:36):11,(82:13,83:18):14):20,(80:30,81:39):15):9):9,((((3:59,28:28):9,(29:28,42:15):18):4,(24:11,(25:12,(36:2,37:0):27):2):14):27,(((((((18:0,19:0,(20:2,21:26):1):2,22:7):41,(71:3,72:3):37):13,(69:15,70:16):25):9,(((32:4,34:4):9,(33:3,35:7):16):35,((56:0,58:0):1,57:0):37):9):6,(((62:32,67:16):31,((63:3,64:3):14,(65:5,66:11):10):12):14,127:52):8):8,(68:36,128:52):12):13):13):6):9,((60:25,61:22):28,88:45):17):17,84:52):17,79:40):15,87:39):40,125:99):34,((119:21,121:29):25,120:43):12):37,(117:6,118:4):16):9,113:0,114:0,115:0,116:0);
tree PAUP_76 = [&U] ((((((((((((((((1:18,54:25):9,(((((6:10,((46:4,47:2):5,48:4):9):10,50:18):3,((26:17,27:0):6,(((43:0,44:2):5,45:4):3,49:3):7):4):16,51:37):12,(23:30,(31:11,(38:3,((39:4,40:3):5,(52:0,53:8):29):1):11):13):11):6):10,30:32):25,((85:3,86:8):8,129:21):48):13,(5:32,59:26):26):9,(122:59,126:57):14):18,(((4:18,(((((7:0,8:0):13,(9:3,10:5):4):9,(((11:1,12:1):2,15:5):6,(13:0,14:1):5):10):7,(16:5,17:3):9):8,41:13):10):21,55:31):27,((((89:2,90:2):3,91:5):16,((((((92:3,95:1):1,93:4):0,94:2):8,96:8):9,(97:7,98:0):12):9,(99:24,(((((100:1,102:0):2,103:1):1,105:5):1,104:5):1,101:4):19):10):6):10,((((106:3,107:2):1,108:3):10,(109:1,110:1):14):15,(111:22,112:39):13):13):35):22):7,(((2:35,(123:21,124:24):33):15,(((((73:10,(74:4,78:46):3):7,(75:8,76:1):13):10,77:36):11,(82:13,83:18):14):20,(80:30,81:39):15):9):9,((((3:59,28:28):9,(29:28,42:16):19):4,((24:9,25:12):4,(36:2,37:0):27):14):25,(((((((18:0,19:0,(20:2,21:26):1):2,22:7):41,(71:3,72:3):37):13,(69:15,70:16):25):9,(((32:4,34:4):9,(33:3,35:7):16):35,((56:0,58:0):1,57:0):37):9):6,(((62:32,67:16):31,((63:3,64:3):14,(65:5,66:11):10):12):14,127:52):8):8,(68:36,128:52):12):13):13):6):9,((60:25,61:22):28,88:45):17):17,84:52):17,79:40):15,87:39):40,125:99):34,((119:21,121:29):25,120:43):12):37,(117:6,118:4):16):9,113:0,114:0,115:0,116:0);
tree PAUP_77 = [&U] ((((((((((((((((1:18,54:25):9,(((((6:10,((46:4,47:2):5,48:4):9):10,50:18):3,((26:17,27:0):6,(((43:0,44:2):5,45:4):3,49:3):7):4):16,51:37):12,(23:30,(31:11,(38:3,((39:4,40:3):5,(52:0,53:8):29):1):11):13):11):6):10,30:32):25,((85:3,86:8):8,129:21):48):13,(5:32,59:26):26):10,(122:60,126:56):14):18,(((4:18,(((((7:0,8:0):13,(9:3,10:5):4):9,(((11:1,12:1):2,15:5):6,(13:0,14:1):5):10):7,(16:5,17:3):9):8,41:13):10):21,55:31):27,((((89:2,90:2):3,91:5):16,((((((92:3,95:1):1,93:4):0,94:2):8,96:8):9,(97:7,98:0):12):9,(99:24,(((((100:1,102:0):2,103:1):1,105:5):1,104:5):1,101:4):19):10):6):10,((((106:3,107:2):1,108:3):10,(109:1,110:1):14):15,(111:22,112:39):13):13):35):21):7,(((2:37,(123:20,124:25):32):13,(((((73:11,(74:4,78:46):2):7,(75:8,76:1):14):12,(82:14,83:18):14):7,77:36):21,(80:29,81:38):15):11):10,((((3:59,28:28):9,(29:28,42:15):18):4,(24:11,(25:12,(36:2,37:0):27):2):14):28,(((((((18:0,19:0,(20:2,21:26):1):2,22:7):41,(71:3,72:3):37):13,(69:15,70:16):25):9,(((32:4,34:4):9,(33:3,35:7):16):35,((56:0,58:0):1,57:0):37):9):6,(((62:32,67:16):31,((63:3,64:3):14,(65:5,66:11):10):12):14,127:52):8):8,(68:36,128:52):12):12):13):6):8,((60:25,61:22):28,88:45):17):17,84:52):17,79:40):15,87:39):40,125:99):34,((119:21,121:29):25,120:43):12):37,(117:6,118:4):16):9,113:0,114:0,115:0,116:0);
tree PAUP_78 = [&U] ((((((((((((((((1:18,54:25):9,(((((6:10,((46:4,47:2):5,48:4):9):10,50:18):3,((26:17,27:0):6,(((43:0,44:2):5,45:4):3,49:3):7):4):16,51:37):12,(23:30,(31:11,(38:3,((39:4,40:3):5,(52:0,53:8):29):1):11):13):11):6):10,30:32):25,((85:3,86:8):8,129:21):48):13,(5:32,59:26):26):9,(122:59,126:57):14):18,(((4:18,(((((7:0,8:0):13,(9:3,10:5):4):9,((11:1,12:1,15:7):6,(13:0,14:1):3):12):7,(16:5,17:3):9):8,41:13):10):21,55:31):27,((((89:2,90:2):3,91:5):16,((((((92:3,95:1):1,93:4):0,94:2):8,96:8):9,(97:7,98:0):12):9,(99:24,(((((100:1,102:0):2,103:1):1,105:5):1,104:5):1,101:4):19):10):6):10,((((106:3,107:2):1,108:3):10,(109:1,110:1):14):15,(111:22,112:39):13):13):35):22):7,(((2:35,(123:21,124:24):33):15,(((((73:10,(74:4,78:46):3):7,(75:8,76:1):13):10,77:36):11,(82:13,83:18):14):20,(80:30,81:39):15):9):9,((((3:59,28:28):9,(29:28,42:15):18):4,(24:11,(25:12,(36:2,37:0):27):2):14):27,(((((((18:0,19:0,(20:2,21:26):1):2,22:7):41,(71:3,72:3):37):13,(69:15,70:16):25):9,(((32:4,34:4):9,(33:3,35:7):16):35,((56:0,58:0):1,57:0):37):9):6,(((62:32,67:16):31,((63:3,64:3):14,(65:5,66:11):10):12):14,127:52):8):8,(68:36,128:52):12):13):13):6):9,((60:25,61:22):28,88:45):17):17,84:52):17,79:40):15,87:39):40,125:99):34,((119:21,121:29):25,120:43):12):37,(117:6,118:4):16):9,113:0,114:0,115:0,116:0);
tree PAUP_79 = [&U] ((((((((((((((((1:18,54:25):9,(((((6:10,((46:4,47:2):5,48:4):9):10,50:18):3,((26:17,27:0):6,(((43:0,44:2):5,45:4):3,49:3):7):4):16,51:37):12,(23:30,(31:11,(38:3,((39:4,40:3):5,(52:0,53:8):29):1):11):13):11):6):10,30:32):25,((85:3,86:8):8,129:21):48):13,(5:32,59:26):26):9,(122:59,126:57):14):18,(((4:18,(((((7:0,8:0):13,(9:3,10:5):4):9,(((11:1,12:1):2,15:5):6,(13:0,14:1):5):10):7,(16:5,17:3):9):8,41:13):10):21,55:31):27,((((89:2,90:2):3,91:5):16,((((((92:3,95:1):1,93:4):0,94:2):8,96:8):9,(97:7,98:0):12):9,(99:24,(((((100:1,102:0):2,103:1):1,105:5):1,104:5):1,101:4):19):10):6):10,((((106:3,107:2):1,108:3):10,(109:1,110:1):14):15,(111:22,112:39):13):13):35):22):7,(((2:35,(123:21,124:24):33):15,(((((73:10,(74:4,78:46):3):7,(75:8,76:1):13):10,77:36):11,(82:13,83:18):14):20,(80:30,81:39):15):9):9,((((3:59,28:28):9,(29:28,42:15):18):4,(24:11,(25:12,(36:2,37:0):27):2):14):27,(((((((18:0,19:0,22:7):1,(20:2,21:26):1):42,(71:3,72:3):37):13,(69:15,70:16):25):9,(((32:4,34:4):9,(33:3,35:7):16):35,((56:0,58:0):1,57:0):37):9):6,(((62:32,67:16):31,((63:3,64:3):14,(65:5,66:11):10):12):14,127:52):8):8,(68:36,128:52):12):13):13):6):9,((60:25,61:22):28,88:45):17):17,84:52):17,79:40):15,87:39):40,125:99):34,((119:21,121:29):25,120:43):12):37,(117:6,118:4):16):9,113:0,114:0,115:0,116:0);
tree PAUP_80 = [&U] ((((((((((((((((1:18,54:25):9,(((((6:10,((46:4,47:2):5,48:4):9):10,50:18):3,((26:17,27:0):6,(((43:0,44:2):5,45:4):3,49:3):7):4):16,51:37):12,(23:30,(31:11,(38:3,((39:4,40:3):5,(52:0,53:8):29):1):11):13):11):6):10,30:32):25,((85:3,86:8):8,129:21):48):13,(5:32,59:26):26):9,(122:59,126:57):14):18,(((4:18,(((((7:0,8:0):13,(9:3,10:5):4):9,(((11:1,12:1):2,15:5):6,(13:0,14:1):5):10):7,(16:5,17:3):9):8,41:13):10):21,55:31):27,((((89:2,90:2):3,91:5):16,((((((92:3,95:1):1,93:4):0,94:2):8,96:8):9,(97:7,98:0):12):9,(99:24,(((((100:1,102:0):2,103:1):1,105:5):1,104:5):1,101:4):19):10):6):10,((((106:3,107:2):1,108:3):10,(109:1,110:1):14):15,(111:22,112:39):13):13):35):22):7,(((2:35,(123:21,124:24):33):15,(((((73:10,(74:4,78:46):3):7,(75:8,76:1):13):10,77:36):11,(82:13,83:18):14):20,(80:30,81:39):15):9):9,((((3:59,28:28):9,(29:28,42:15):18):4,(24:11,(25:12,(36:2,37:0):27):2):14):27,((((((18:0,19:0,(20:2,21:26):1,22:7):43,(71:3,72:3):37):13,(69:15,70:16):25):9,(((32:4,34:4):9,(33:3,35:7):16):35,((56:0,58:0):1,57:0):37):9):6,(((62:32,67:16):31,((63:3,64:3):14,(65:5,66:11):10):12):14,127:52):8):8,(68:36,128:52):12):13):13):6):9,((60:25,61:22):28,88:45):17):17,84:52):17,79:40):15,87:39):40,125:99):34,((119:21,121:29):25,120:43):12):37,(117:6,118:4):16):9,113:0,114:0,115:0,116:0);
tree PAUP_81 = [&U] ((((((((((((((((1:18,54:25):9,(((((6:10,((46:4,47:2):5,48:4):9):10,50:18):3,((26:17,27:0):6,(((43:0,44:2):5,45:4):3,49:3):7):4):16,51:37):12,(23:30,(31:11,(38:3,((39:4,40:3):5,(52:0,53:8):29):1):11):13):11):6):10,30:32):25,((85:3,86:8):8,129:21):48):13,(5:32,59:26):26):9,(122:59,126:57):14):18,(((4:18,(((((7:0,8:0):13,(9:3,10:5):4):9,(((11:1,12:1):2,15:5):6,(13:0,14:1):5):10):7,(16:5,17:3):9):8,41:13):10):21,55:31):27,((((89:2,90:2):3,91:5):16,((((((92:3,95:1):1,93:4):0,94:2):8,96:8):9,(97:7,98:0):12):9,(99:24,(((((100:1,102:0):2,103:1):1,105:5):1,104:5):1,101:4):19):10):6):10,((((106:3,107:2):1,108:3):10,(109:1,110:1):14):15,(111:22,112:39):13):13):35):22):7,(((2:35,(123:21,124:24):33):15,(((((73:10,(74:4,78:46):3):7,(75:8,76:1):13):10,77:36):11,(82:13,83:18):14):20,(80:30,81:39):15):9):9,((((3:59,28:28):9,(29:28,42:15):18):4,(24:11,(25:12,(36:2,37:0):27):2):14):27,((((((((18:0,19:0,22:7):2,20:2):0,21:26):42,(71:3,72:3):36):14,(69:15,70:16):25):9,(((32:4,34:4):9,(33:3,35:7):16):35,((56:0,58:0):1,57:0):37):9):6,(((62:32,67:16):31,((63:3,64:3):14,(65:5,66:11):10):12):14,127:52):8):8,(68:36,128:52):12):13):13):6):9,((60:25,61:22):28,88:45):17):17,84:52):17,79:40):15,87:39):40,125:99):34,((119:21,121:29):25,120:43):12):37,(117:6,118:4):16):9,113:0,114:0,115:0,116:0);
tree PAUP_82 = [&U] ((((((((((((((((1:18,54:25):9,(((((6:10,((46:4,47:2):5,48:4):9):10,50:18):3,((26:17,27:0):6,(((43:0,44:2):5,45:4):3,49:3):7):4):16,51:37):12,(23:30,(31:11,(38:3,((39:4,40:3):5,(52:0,53:8):29):1):11):13):11):6):10,30:32):25,((85:3,86:8):8,129:21):48):13,(5:32,59:26):26):9,(122:59,126:57):14):18,(((4:18,(((((7:0,8:0):13,(9:3,10:5):4):9,(((11:1,12:1):2,15:5):6,(13:0,14:1):5):10):7,(16:5,17:3):9):8,41:13):10):21,55:31):27,((((89:2,90:2):3,91:5):16,((((((92:3,95:1):1,93:4):0,94:2):8,96:8):9,(97:7,98:0):12):9,(99:24,(((((100:1,102:0):2,103:1):1,105:5):1,104:5):1,101:4):19):10):6):10,((((106:3,107:2):1,108:3):10,(109:1,110:1):14):15,(111:22,112:39):13):13):35):22):7,(((2:35,(123:21,124:24):33):15,(((((73:10,(74:4,78:46):3):7,(75:8,76:1):13):10,77:36):11,(82:13,83:18):14):20,(80:30,81:39):15):9):9,((((3:59,28:28):9,(29:28,42:15):18):4,(24:11,(25:12,(36:2,37:0):27):2):14):27,((((((((18:0,19:0,22:7):2,21:26):0,20:2):42,(71:3,72:3):36):14,(69:15,70:16):25):9,(((32:4,34:4):9,(33:3,35:7):16):35,((56:0,58:0):1,57:0):37):9):6,(((62:32,67:16):31,((63:3,64:3):14,(65:5,66:11):10):12):14,127:52):8):8,(68:36,128:52):12):13):13):6):9,((60:25,61:22):28,88:45):17):17,84:52):17,79:40):15,87:39):40,125:99):34,((119:21,121:29):25,120:43):12):37,(117:6,118:4):16):9,113:0,114:0,115:0,116:0);
tree PAUP_83 = [&U] ((((((((((((((((1:18,54:25):9,((((((6:10,((46:4,47:2):5,48:4):9):8,50:19):4,(((43:0,44:2):5,45:4):3,49:3):8):2,(26:17,27:0):6):17,51:35):14,(23:30,(31:11,(38:3,((39:4,40:3):5,(52:0,53:8):29):1):11):13):11):6):10,30:32):25,((85:3,86:8):8,129:21):48):13,(5:32,59:26):26):9,(122:59,126:57):14):18,(((4:18,(((((7:0,8:0):13,(9:3,10:5):4):9,(((11:1,12:1):2,15:5):6,(13:0,14:1):5):10):7,(16:5,17:3):9):8,41:13):10):21,55:31):27,((((89:2,90:2):3,91:5):16,((((((92:3,95:1):1,93:4):0,94:2):8,96:8):9,(97:7,98:0):12):9,(99:24,(((((100:1,102:0):2,103:1):1,105:5):1,104:5):1,101:4):19):10):6):10,((((106:3,107:2):1,108:3):10,(109:1,110:1):14):15,(111:22,112:39):13):13):35):22):7,(((2:35,(123:21,124:24):33):15,(((((73:10,(74:4,78:46):3):7,(75:8,76:1):13):10,77:36):11,(82:13,83:18):14):20,(80:30,81:39):15):9):9,((((3:59,28:28):9,(29:28,42:15):18):4,(24:11,(25:12,(36:2,37:0):27):2):14):27,(((((((18:0,19:0,(20:2,21:26):1):2,22:7):41,(71:3,72:3):37):13,(69:15,70:16):25):9,(((32:4,34:4):9,(33:3,35:7):16):35,((56:0,58:0):1,57:0):37):9):6,(((62:32,67:16):31,((63:3,64:3):14,(65:5,66:11):10):12):14,127:52):8):8,(68:36,128:52):12):13):13):6):9,((60:25,61:22):28,88:45):17):17,84:52):17,79:40):15,87:39):40,125:99):34,((119:21,121:29):25,120:43):12):37,(117:6,118:4):16):9,113:0,114:0,115:0,116:0);
tree PAUP_84 = [&U] ((((((((((((((((1:18,54:25):9,((((((6:10,((46:4,47:2):5,48:4):9):8,50:19):4,(26:17,27:0):7):3,(((43:0,44:2):5,45:4):4,49:2):7):16,51:35):14,(23:30,(31:11,(38:3,((39:4,40:3):5,(52:0,53:8):29):1):11):13):11):6):10,30:32):25,((85:3,86:8):8,129:21):48):13,(5:32,59:26):26):9,(122:59,126:57):14):18,(((4:18,(((((7:0,8:0):13,(9:3,10:5):4):9,(((11:1,12:1):2,15:5):6,(13:0,14:1):5):10):7,(16:5,17:3):9):8,41:13):10):21,55:31):27,((((89:2,90:2):3,91:5):16,((((((92:3,95:1):1,93:4):0,94:2):8,96:8):9,(97:7,98:0):12):9,(99:24,(((((100:1,102:0):2,103:1):1,105:5):1,104:5):1,101:4):19):10):6):10,((((106:3,107:2):1,108:3):10,(109:1,110:1):14):15,(111:22,112:39):13):13):35):22):7,(((2:35,(123:21,124:24):33):15,(((((73:10,(74:4,78:46):3):7,(75:8,76:1):13):10,77:36):11,(82:13,83:18):14):20,(80:30,81:39):15):9):9,((((3:59,28:28):9,(29:28,42:15):18):4,(24:11,(25:12,(36:2,37:0):27):2):14):27,(((((((18:0,19:0,(20:2,21:26):1):2,22:7):41,(71:3,72:3):37):13,(69:15,70:16):25):9,(((32:4,34:4):9,(33:3,35:7):16):35,((56:0,58:0):1,57:0):37):9):6,(((62:32,67:16):31,((63:3,64:3):14,(65:5,66:11):10):12):14,127:52):8):8,(68:36,128:52):12):13):13):6):9,((60:25,61:22):28,88:45):17):17,84:52):17,79:40):15,87:39):40,125:99):34,((119:21,121:29):25,120:43):12):37,(117:6,118:4):16):9,113:0,114:0,115:0,116:0);
tree PAUP_85 = [&U] ((((((((((((((((1:18,54:25):9,(((((6:10,((46:4,47:2):5,48:4):9):10,50:18):3,((26:17,27:0):6,(((43:0,44:2):5,45:4):3,49:3):7):4):16,51:37):12,(23:30,(31:11,((38:2,(39:4,40:3):5):1,(52:0,53:8):30):11):13):11):6):10,30:32):25,((85:3,86:8):8,129:21):48):13,(5:32,59:26):26):9,(122:59,126:57):14):18,(((4:18,(((((7:0,8:0):13,(9:3,10:5):4):9,(((11:1,12:1):2,15:5):6,(13:0,14:1):5):10):7,(16:5,17:3):9):8,41:13):10):21,55:31):27,((((89:2,90:2):3,91:5):16,((((((92:3,95:1):1,93:4):0,94:2):8,96:8):9,(97:7,98:0):12):9,(99:24,(((((100:1,102:0):2,103:1):1,105:5):1,104:5):1,101:4):19):10):6):10,((((106:3,107:2):1,108:3):10,(109:1,110:1):14):15,(111:22,112:39):13):13):35):22):7,(((2:35,(123:21,124:24):33):15,(((((73:10,(74:4,78:46):3):7,(75:8,76:1):13):10,77:36):11,(82:13,83:18):14):20,(80:30,81:39):15):9):9,((((3:59,28:28):9,(29:28,42:15):18):4,(24:11,(25:12,(36:2,37:0):27):2):14):27,(((((((18:0,19:0,(20:2,21:26):1):2,22:7):41,(71:3,72:3):37):13,(69:15,70:16):25):9,(((32:4,34:4):9,(33:3,35:7):16):35,((56:0,58:0):1,57:0):37):9):6,(((62:32,67:16):31,((63:3,64:3):14,(65:5,66:11):10):12):14,127:52):8):8,(68:36,128:52):12):13):13):6):9,((60:25,61:22):28,88:45):17):17,84:52):17,79:40):15,87:39):40,125:99):34,((119:21,121:29):25,120:43):12):37,(117:6,118:4):16):9,113:0,114:0,115:0,116:0);
tree PAUP_86 = [&U] ((((((((((((((((1:17,54:25):9,(((((6:11,((46:4,47:2):5,48:4):9):9,50:18):3,((26:17,27:0):6,(((43:0,44:2):5,45:4):3,49:3):7):4):16,51:37):13,(23:30,(31:11,(38:3,((39:4,40:3):5,(52:0,53:8):29):1):11):13):11):6):10,30:33):25,((85:4,86:8):7,129:21):47):13,(5:31,59:27):26):13,(122:59,126:55):15):15,(((4:18,(((((7:0,8:0):13,(9:3,10:5):4):9,(((11:1,12:1):2,15:5):6,(13:0,14:1):5):10):7,(16:5,17:3):9):8,41:13):10):21,55:31):27,((((89:2,90:2):3,91:5):16,((((((92:3,95:1):1,93:4):0,94:2):8,96:8):9,(97:7,98:0):12):9,(99:24,(((((100:1,102:0):2,103:1):1,105:5):1,104:5):1,101:4):19):10):6):10,(((106:3,(107:2,108:2):2):10,(109:1,110:1):15):14,(111:22,112:39):13):13):35):16):5,((((2:32,(123:21,124:23):33):17,(((((73:10,(74:4,78:46):3):6,(75:8,76:1):14):11,77:34):13,(82:12,83:19):15):18,(80:29,81:39):14):10):8,(3:60,((24:11,(25:12,(36:2,37:0):27):2):11,(28:33,(29:26,42:17):18):6):10):27):14,(((((((18:0,19:0,(20:2,21:26):1):2,22:7):41,(71:3,72:3):38):12,(69:15,70:16):25):9,(((32:4,34:4):9,(33:3,35:7):16):36,((56:0,58:0):1,57:0):36):10):6,(((62:32,67:16):31,((63:3,64:3):14,(65:5,66:11):10):12):14,127:52):8):10,(68:39,128:49):12):11):9):8,((60:24,61:22):29,88:46):17):17,84:55):16,79:38):15,87:41):39,125:99):33,((119:20,121:30):24,120:45):12):37,(117:6,118:4):16):9,113:0,114:0,115:0,116:0);
tree PAUP_87 = [&U] ((((((((((((((((1:17,54:25):9,(((((6:11,((46:4,47:2):5,48:4):9):9,50:18):3,((26:17,27:0):6,(((43:0,44:2):5,45:4):3,49:3):7):4):16,51:37):13,(23:30,(31:11,(38:3,((39:4,40:3):5,(52:0,53:8):29):1):11):13):11):6):10,30:33):25,((85:4,86:8):7,129:21):47):13,(5:31,59:27):26):13,(122:59,126:55):15):15,(((4:18,(((((7:0,8:0):13,(9:3,10:5):4):9,(((11:1,12:1):2,15:5):6,(13:0,14:1):5):10):7,(16:5,17:3):9):8,41:13):10):21,55:31):27,((((89:2,90:2):3,91:5):16,((((((92:3,95:1):1,93:4):0,94:2):8,96:8):9,(97:7,98:0):12):9,(99:24,(((((100:1,102:0):2,103:1):1,105:5):1,104:5):1,101:4):19):10):6):10,(((106:3,(107:2,108:2):2):10,(109:1,110:1):15):14,(111:22,112:39):13):13):35):16):5,((((2:32,(123:21,124:23):33):17,(((((73:10,(74:4,78:46):3):6,(75:8,76:1):14):11,77:34):13,(82:12,83:19):15):18,(80:29,81:39):14):10):8,(3:61,(((24:9,25:12):4,(36:2,37:0):27):11,(28:32,(29:26,42:17):19):7):9):26):14,(((((((18:0,19:0,(20:2,21:26):1):2,22:7):41,(71:3,72:3):38):12,(69:15,70:16):25):9,(((32:4,34:4):9,(33:3,35:7):16):36,((56:0,58:0):1,57:0):36):10):6,(((62:32,67:16):31,((63:3,64:3):14,(65:5,66:11):10):12):14,127:52):8):10,(68:39,128:49):12):11):9):8,((60:24,61:22):29,88:46):17):17,84:55):16,79:38):15,87:41):39,125:99):33,((119:20,121:30):24,120:45):12):37,(117:6,118:4):16):9,113:0,114:0,115:0,116:0);
tree PAUP_88 = [&U] ((((((((((((((((1:17,54:25):9,(((((6:10,((46:4,47:2):5,48:4):9):10,50:18):3,((26:17,27:0):6,(((43:0,44:2):5,45:4):3,49:3):7):4):16,51:37):13,(23:30,(31:11,(38:3,((39:4,40:3):5,(52:0,53:8):29):1):11):13):11):6):10,30:33):25,((85:4,86:8):7,129:21):47):13,(5:31,59:27):26):12,(122:59,126:55):16):16,(((4:18,(((((7:0,8:0):13,(9:3,10:5):4):9,(((11:1,12:1):2,15:5):6,(13:0,14:1):5):10):7,(16:5,17:3):9):8,41:13):10):20,55:32):28,((((89:2,90:2):3,91:5):16,((((((92:3,95:1):1,93:4):0,94:2):8,96:8):9,(97:7,98:0):12):9,(99:24,(((((100:1,102:0):2,103:1):1,105:5):1,104:5):1,101:4):19):10):6):10,(((106:3,(107:2,108:2):2):10,(109:1,110:1):15):13,(111:23,112:39):13):13):34):16):5,((((2:34,(123:20,124:23):33):17,(((((73:10,(74:4,78:46):3):6,(75:9,76:0):13):11,77:36):13,(82:12,83:19):15):18,(80:28,81:39):13):10):7,(3:61,((((24:9,25:12):3,(36:2,37:0):28):15,(29:26,42:17):19):7,28:27):9):26):14,(((((((18:0,19:0,(20:2,21:26):1):2,22:7):41,(71:3,72:3):37):12,(69:15,70:16):26):9,(((32:4,34:4):9,(33:3,35:7):16):36,((56:0,58:0):1,57:0):36):9):6,(((62:32,67:16):31,((63:3,64:3):14,(65:5,66:11):10):12):14,127:52):9):10,(68:39,128:49):12):12):9):8,((60:24,61:22):29,88:46):16):18,84:55):16,79:38):15,87:41):39,125:99):33,((119:20,121:30):24,120:45):12):37,(117:6,118:4):16):9,113:0,114:0,115:0,116:0);
tree PAUP_89 = [&U] ((((((((((((((((1:17,54:25):9,(((((6:10,((46:4,47:2):5,48:4):9):10,50:18):3,((26:17,27:0):6,(((43:0,44:2):5,45:4):3,49:3):7):4):16,51:37):13,(23:30,(31:11,(38:3,((39:4,40:3):5,(52:0,53:8):29):1):11):13):11):6):10,30:33):25,((85:4,86:8):7,129:21):47):13,(5:31,59:27):26):12,(122:59,126:55):16):16,(((4:18,(((((7:0,8:0):13,(9:3,10:5):4):9,(((11:1,12:1):2,15:5):6,(13:0,14:1):5):10):7,(16:5,17:3):9):8,41:13):10):20,55:32):28,((((89:2,90:2):3,91:5):16,((((((92:3,95:1):1,93:4):0,94:2):8,96:8):9,(97:7,98:0):12):9,(99:24,(((((100:1,102:0):2,103:1):1,105:5):1,104:5):1,101:4):19):10):6):10,(((106:3,(107:2,108:2):2):10,(109:1,110:1):15):13,(111:23,112:39):13):13):34):16):5,((((2:34,(123:20,124:23):33):17,(((((73:10,(74:4,78:46):3):6,(75:9,76:0):13):11,77:36):13,(82:12,83:19):15):18,(80:28,81:39):13):10):7,(3:61,(((24:11,(25:12,(36:2,37:0):27):2):15,(29:26,42:17):18):8,28:27):9):26):14,((((((18:0,19:0,(20:2,21:26):1,22:7):43,(71:3,72:3):37):12,(69:15,70:16):26):9,(((32:4,34:4):9,(33:3,35:7):16):36,((56:0,58:0):1,57:0):36):9):6,(((62:32,67:16):31,((63:3,64:3):14,(65:5,66:11):10):12):14,127:52):9):10,(68:39,128:49):12):12):9):8,((60:24,61:22):29,88:46):16):18,84:55):16,79:38):15,87:41):39,125:99):33,((119:20,121:30):24,120:45):12):37,(117:6,118:4):16):9,113:0,114:0,115:0,116:0);
tree PAUP_90 = [&U] ((((((((((((((((1:17,54:25):9,(((((6:10,((46:4,47:2):5,48:4):9):10,50:18):3,((26:17,27:0):6,(((43:0,44:2):5,45:4):3,49:3):7):4):16,51:37):13,(23:30,(31:11,(38:3,((39:4,40:3):5,(52:0,53:8):29):1):11):13):11):6):10,30:33):25,((85:4,86:8):7,129:21):47):13,(5:31,59:27):26):12,(122:59,126:55):16):16,(((4:18,(((((7:0,8:0):13,(9:3,10:5):4):9,(((11:1,12:1):2,15:5):6,(13:0,14:1):5):10):7,(16:5,17:3):9):8,41:13):10):20,55:32):28,((((89:2,90:2):3,91:5):16,((((((92:3,95:1):1,93:4):0,94:2):8,96:8):9,(97:7,98:0):12):9,(99:24,(((((100:1,102:0):2,103:1):1,105:5):1,104:5):1,101:4):19):10):6):10,(((106:3,(107:2,108:2):2):10,(109:1,110:1):15):13,(111:23,112:39):13):13):34):16):5,((((2:34,(123:20,124:23):33):17,(((((73:10,(74:4,78:46):3):6,(75:9,76:0):13):11,77:36):13,(82:12,83:19):15):18,(80:28,81:39):13):10):7,(3:61,(((24:11,(25:12,(36:2,37:0):27):2):15,(29:26,42:17):18):8,28:27):9):26):14,(((((((18:0,19:0,22:7):1,(20:2,21:26):1):42,(71:3,72:3):37):12,(69:15,70:16):26):9,(((32:4,34:4):9,(33:3,35:7):16):36,((56:0,58:0):1,57:0):36):9):6,(((62:32,67:16):31,((63:3,64:3):14,(65:5,66:11):10):12):14,127:52):9):10,(68:39,128:49):12):12):9):8,((60:24,61:22):29,88:46):16):18,84:55):16,79:38):15,87:41):39,125:99):33,((119:20,121:30):24,120:45):12):37,(117:6,118:4):16):9,113:0,114:0,115:0,116:0);
tree PAUP_91 = [&U] ((((((((((((((((1:17,54:25):9,(((((6:10,((46:4,47:2):5,48:4):9):10,50:18):3,((26:17,27:0):6,(((43:0,44:2):5,45:4):3,49:3):7):4):16,51:37):13,(23:30,(31:11,(38:3,((39:4,40:3):5,(52:0,53:8):29):1):11):13):11):6):10,30:33):25,((85:4,86:8):7,129:21):47):13,(5:31,59:27):26):12,(122:59,126:55):16):16,(((4:18,(((((7:0,8:0):13,(9:3,10:5):4):9,(((11:1,12:1):2,15:5):6,(13:0,14:1):5):10):7,(16:5,17:3):9):8,41:13):10):20,55:32):28,((((89:2,90:2):3,91:5):16,((((((92:3,95:1):1,93:4):0,94:2):8,96:8):9,(97:7,98:0):12):9,(99:24,(((((100:1,102:0):2,103:1):1,105:5):1,104:5):1,101:4):19):10):6):10,(((106:3,(107:2,108:2):2):10,(109:1,110:1):15):13,(111:23,112:39):13):13):34):16):5,((((2:34,(123:20,124:23):33):17,(((((73:10,(74:4,78:46):3):6,(75:9,76:0):13):11,77:36):13,(82:12,83:19):15):18,(80:28,81:39):13):10):7,(3:61,(((24:11,(25:12,(36:2,37:0):27):2):15,(29:26,42:17):18):8,28:27):9):26):14,((((((((18:0,19:0,22:7):2,20:2):0,21:26):42,(71:3,72:3):36):13,(69:15,70:16):26):9,(((32:4,34:4):9,(33:3,35:7):16):36,((56:0,58:0):1,57:0):36):9):6,(((62:32,67:16):31,((63:3,64:3):14,(65:5,66:11):10):12):14,127:52):9):10,(68:39,128:49):12):12):9):8,((60:24,61:22):29,88:46):16):18,84:55):16,79:38):15,87:41):39,125:99):33,((119:20,121:30):24,120:45):12):37,(117:6,118:4):16):9,113:0,114:0,115:0,116:0);
tree PAUP_92 = [&U] ((((((((((((((((1:17,54:25):9,(((((6:10,((46:4,47:2):5,48:4):9):10,50:18):3,((26:17,27:0):6,(((43:0,44:2):5,45:4):3,49:3):7):4):16,51:37):13,(23:30,(31:11,(38:3,((39:4,40:3):5,(52:0,53:8):29):1):11):13):11):6):10,30:33):25,((85:4,86:8):7,129:21):47):13,(5:31,59:27):26):12,(122:59,126:55):16):16,(((4:18,(((((7:0,8:0):13,(9:3,10:5):4):9,(((11:1,12:1):2,15:5):6,(13:0,14:1):5):10):7,(16:5,17:3):9):8,41:13):10):20,55:32):28,((((89:2,90:2):3,91:5):16,((((((92:3,95:1):1,93:4):0,94:2):8,96:8):9,(97:7,98:0):12):9,(99:24,(((((100:1,102:0):2,103:1):1,105:5):1,104:5):1,101:4):19):10):6):10,(((106:3,(107:2,108:2):2):10,(109:1,110:1):15):13,(111:23,112:39):13):13):34):16):5,((((2:34,(123:20,124:23):33):17,(((((73:10,(74:4,78:46):3):6,(75:9,76:0):13):11,77:36):13,(82:12,83:19):15):18,(80:28,81:39):13):10):7,(3:61,(((24:11,(25:12,(36:2,37:0):27):2):15,(29:26,42:17):18):8,28:27):9):26):14,((((((((18:0,19:0,22:7):2,21:26):0,20:2):42,(71:3,72:3):36):13,(69:15,70:16):26):9,(((32:4,34:4):9,(33:3,35:7):16):36,((56:0,58:0):1,57:0):36):9):6,(((62:32,67:16):31,((63:3,64:3):14,(65:5,66:11):10):12):14,127:52):9):10,(68:39,128:49):12):12):9):8,((60:24,61:22):29,88:46):16):18,84:55):16,79:38):15,87:41):39,125:99):33,((119:20,121:30):24,120:45):12):37,(117:6,118:4):16):9,113:0,114:0,115:0,116:0);
tree PAUP_93 = [&U] ((((((((((((((((1:17,54:25):9,(((((6:10,((46:4,47:2):5,48:4):9):10,50:18):3,((26:17,27:0):6,(((43:0,44:2):5,45:4):3,49:3):7):4):16,51:37):13,(23:30,(31:11,(38:3,((39:4,40:3):5,(52:0,53:8):29):1):11):13):11):6):10,30:33):25,((85:4,86:8):7,129:21):47):13,(5:31,59:27):26):12,(122:59,126:55):16):16,(((4:18,(((((7:0,8:0):13,(9:3,10:5):4):9,(((11:1,12:1):2,15:5):6,(13:0,14:1):5):10):7,(16:5,17:3):9):8,41:13):10):20,55:32):28,((((89:2,90:2):3,91:5):16,((((((92:3,95:1):1,93:4):0,94:2):8,96:8):9,(97:7,98:0):12):9,(99:24,((((100:1,102:0):2,103:1):1,105:5):1,101:4,104:5):20):10):6):10,(((106:3,(107:2,108:2):2):10,(109:1,110:1):15):13,(111:23,112:39):13):13):34):16):5,((((2:34,(123:20,124:23):33):17,(((((73:10,(74:4,78:46):3):6,(75:9,76:0):13):11,77:36):13,(82:12,83:19):15):18,(80:28,81:39):13):10):7,(3:61,(((24:11,(25:12,(36:2,37:0):27):2):15,(29:26,42:17):18):8,28:27):9):26):14,(((((((18:0,19:0,(20:2,21:26):1):2,22:7):41,(71:3,72:3):37):12,(69:15,70:16):26):9,(((32:4,34:4):9,(33:3,35:7):16):36,((56:0,58:0):1,57:0):36):9):6,(((62:32,67:16):31,((63:3,64:3):14,(65:5,66:11):10):12):14,127:52):9):10,(68:39,128:49):12):12):9):8,((60:24,61:22):29,88:46):16):18,84:55):16,79:38):15,87:41):39,125:99):33,((119:20,121:30):24,120:45):12):37,(117:6,118:4):16):9,113:0,114:0,115:0,116:0);
tree PAUP_94 = [&U] ((((((((((((((((1:17,54:25):9,(((((6:10,((46:4,47:2):5,48:4):9):10,50:18):3,((26:17,27:0):6,(((43:0,44:2):5,45:4):3,49:3):7):4):16,51:37):13,(23:30,(31:11,(38:3,((39:4,40:3):5,(52:0,53:8):29):1):11):13):11):6):10,30:33):25,((85:4,86:8):7,129:21):47):13,(5:31,59:27):26):12,(122:59,126:55):16):16,(((4:18,(((((7:0,8:0):13,(9:3,10:5):4):9,(((11:1,12:1):2,15:5):6,(13:0,14:1):5):10):7,(16:5,17:3):9):8,41:13):10):20,55:32):28,((((89:2,90:2):3,91:5):16,((((((92:3,95:1):1,93:4):0,94:2):8,96:8):9,(97:7,98:0):12):9,(99:24,((((100:1,102:0):2,103:1):2,101:4,104:5):2,105:5):18):10):6):10,(((106:3,(107:2,108:2):2):10,(109:1,110:1):15):13,(111:23,112:39):13):13):34):16):5,((((2:34,(123:20,124:23):33):17,(((((73:10,(74:4,78:46):3):6,(75:9,76:0):13):11,77:36):13,(82:12,83:19):15):18,(80:28,81:39):13):10):7,(3:61,(((24:11,(25:12,(36:2,37:0):27):2):15,(29:26,42:17):18):8,28:27):9):26):14,(((((((18:0,19:0,(20:2,21:26):1):2,22:7):41,(71:3,72:3):37):12,(69:15,70:16):26):9,(((32:4,34:4):9,(33:3,35:7):16):36,((56:0,58:0):1,57:0):36):9):6,(((62:32,67:16):31,((63:3,64:3):14,(65:5,66:11):10):12):14,127:52):9):10,(68:39,128:49):12):12):9):8,((60:24,61:22):29,88:46):16):18,84:55):16,79:38):15,87:41):39,125:99):33,((119:20,121:30):24,120:45):12):37,(117:6,118:4):16):9,113:0,114:0,115:0,116:0);
tree PAUP_95 = [&U] ((((((((((((((((1:17,54:25):9,((((((6:10,((46:4,47:2):5,48:4):9):8,50:19):4,(((43:0,44:2):5,45:4):3,49:3):8):2,(26:17,27:0):6):17,51:35):15,(23:30,(31:11,(38:3,((39:4,40:3):5,(52:0,53:8):29):1):11):13):11):6):10,30:33):25,((85:4,86:8):7,129:21):47):13,(5:31,59:27):26):12,(122:59,126:55):16):16,(((4:18,(((((7:0,8:0):13,(9:3,10:5):4):9,(((11:1,12:1):2,15:5):6,(13:0,14:1):5):10):7,(16:5,17:3):9):8,41:13):10):20,55:32):28,((((89:2,90:2):3,91:5):16,((((((92:3,95:1):1,93:4):0,94:2):8,96:8):9,(97:7,98:0):12):9,(99:24,(((((100:1,102:0):2,103:1):1,105:5):1,104:5):1,101:4):19):10):6):10,(((106:3,(107:2,108:2):2):10,(109:1,110:1):15):13,(111:23,112:39):13):13):34):16):5,((((2:34,(123:20,124:23):33):17,(((((73:10,(74:4,78:46):3):6,(75:9,76:0):13):11,77:36):13,(82:12,83:19):15):18,(80:28,81:39):13):10):7,(3:61,(((24:11,(25:12,(36:2,37:0):27):2):15,(29:26,42:17):18):8,28:27):9):26):14,(((((((18:0,19:0,(20:2,21:26):1):2,22:7):41,(71:3,72:3):37):12,(69:15,70:16):26):9,(((32:4,34:4):9,(33:3,35:7):16):36,((56:0,58:0):1,57:0):36):9):6,(((62:32,67:16):31,((63:3,64:3):14,(65:5,66:11):10):12):14,127:52):9):10,(68:39,128:49):12):12):9):8,((60:24,61:22):29,88:46):16):18,84:55):16,79:38):15,87:41):39,125:99):33,((119:20,121:30):24,120:45):12):37,(117:6,118:4):16):9,113:0,114:0,115:0,116:0);
tree PAUP_96 = [&U] ((((((((((((((((1:17,54:25):9,((((((6:10,((46:4,47:2):5,48:4):9):8,50:19):4,(26:17,27:0):7):3,(((43:0,44:2):5,45:4):4,49:2):7):16,51:35):15,(23:30,(31:11,(38:3,((39:4,40:3):5,(52:0,53:8):29):1):11):13):11):6):10,30:33):25,((85:4,86:8):7,129:21):47):13,(5:31,59:27):26):12,(122:59,126:55):16):16,(((4:18,(((((7:0,8:0):13,(9:3,10:5):4):9,(((11:1,12:1):2,15:5):6,(13:0,14:1):5):10):7,(16:5,17:3):9):8,41:13):10):20,55:32):28,((((89:2,90:2):3,91:5):16,((((((92:3,95:1):1,93:4):0,94:2):8,96:8):9,(97:7,98:0):12):9,(99:24,(((((100:1,102:0):2,103:1):1,105:5):1,104:5):1,101:4):19):10):6):10,(((106:3,(107:2,108:2):2):10,(109:1,110:1):15):13,(111:23,112:39):13):13):34):16):5,((((2:34,(123:20,124:23):33):17,(((((73:10,(74:4,78:46):3):6,(75:9,76:0):13):11,77:36):13,(82:12,83:19):15):18,(80:28,81:39):13):10):7,(3:61,(((24:11,(25:12,(36:2,37:0):27):2):15,(29:26,42:17):18):8,28:27):9):26):14,(((((((18:0,19:0,(20:2,21:26):1):2,22:7):41,(71:3,72:3):37):12,(69:15,70:16):26):9,(((32:4,34:4):9,(33:3,35:7):16):36,((56:0,58:0):1,57:0):36):9):6,(((62:32,67:16):31,((63:3,64:3):14,(65:5,66:11):10):12):14,127:52):9):10,(68:39,128:49):12):12):9):8,((60:24,61:22):29,88:46):16):18,84:55):16,79:38):15,87:41):39,125:99):33,((119:20,121:30):24,120:45):12):37,(117:6,118:4):16):9,113:0,114:0,115:0,116:0);
tree PAUP_97 = [&U] ((((((((((((((((1:17,54:25):9,(((((6:10,((46:4,47:2):5,48:4):9):10,50:18):3,((26:17,27:0):6,(((43:0,44:2):5,45:4):3,49:3):7):4):16,51:37):13,(23:30,(31:11,(38:3,((39:4,40:3):5,(52:0,53:8):29):1):11):13):11):6):10,30:33):25,((85:4,86:8):7,129:21):47):13,(5:31,59:27):26):12,(122:59,126:55):16):16,(((4:18,(((((7:0,8:0):13,(9:3,10:5):4):9,((11:1,12:1,15:7):6,(13:0,14:1):3):12):7,(16:5,17:3):9):8,41:13):10):20,55:32):28,((((89:2,90:2):3,91:5):16,((((((92:3,95:1):1,93:4):0,94:2):8,96:8):9,(97:7,98:0):12):9,(99:24,(((((100:1,102:0):2,103:1):1,105:5):1,104:5):1,101:4):19):10):6):10,(((106:3,(107:2,108:2):2):10,(109:1,110:1):15):13,(111:23,112:39):13):13):34):16):5,((((2:34,(123:20,124:23):33):17,(((((73:10,(74:4,78:46):3):6,(75:9,76:0):13):11,77:36):13,(82:12,83:19):15):18,(80:28,81:39):13):10):7,(3:61,(((24:11,(25:12,(36:2,37:0):27):2):15,(29:26,42:17):18):8,28:27):9):26):14,(((((((18:0,19:0,(20:2,21:26):1):2,22:7):41,(71:3,72:3):37):12,(69:15,70:16):26):9,(((32:4,34:4):9,(33:3,35:7):16):36,((56:0,58:0):1,57:0):36):9):6,(((62:32,67:16):31,((63:3,64:3):14,(65:5,66:11):10):12):14,127:52):9):10,(68:39,128:49):12):12):9):8,((60:24,61:22):29,88:46):16):18,84:55):16,79:38):15,87:41):39,125:99):33,((119:20,121:30):24,120:45):12):37,(117:6,118:4):16):9,113:0,114:0,115:0,116:0);
tree PAUP_98 = [&U] ((((((((((((((((1:17,54:25):9,(((((6:10,((46:4,47:2):5,48:4):9):10,50:18):3,((26:17,27:0):6,(((43:0,44:2):5,45:4):3,49:3):7):4):16,51:37):13,(23:30,(31:11,((38:2,(39:4,40:3):5):1,(52:0,53:8):30):11):13):11):6):10,30:33):25,((85:4,86:8):7,129:21):47):13,(5:31,59:27):26):12,(122:59,126:55):16):16,(((4:18,(((((7:0,8:0):13,(9:3,10:5):4):9,(((11:1,12:1):2,15:5):6,(13:0,14:1):5):10):7,(16:5,17:3):9):8,41:13):10):20,55:32):28,((((89:2,90:2):3,91:5):16,((((((92:3,95:1):1,93:4):0,94:2):8,96:8):9,(97:7,98:0):12):9,(99:24,(((((100:1,102:0):2,103:1):1,105:5):1,104:5):1,101:4):19):10):6):10,(((106:3,(107:2,108:2):2):10,(109:1,110:1):15):13,(111:23,112:39):13):13):34):16):5,((((2:34,(123:20,124:23):33):17,(((((73:10,(74:4,78:46):3):6,(75:9,76:0):13):11,77:36):13,(82:12,83:19):15):18,(80:28,81:39):13):10):7,(3:61,(((24:11,(25:12,(36:2,37:0):27):2):15,(29:26,42:17):18):8,28:27):9):26):14,(((((((18:0,19:0,(20:2,21:26):1):2,22:7):41,(71:3,72:3):37):12,(69:15,70:16):26):9,(((32:4,34:4):9,(33:3,35:7):16):36,((56:0,58:0):1,57:0):36):9):6,(((62:32,67:16):31,((63:3,64:3):14,(65:5,66:11):10):12):14,127:52):9):10,(68:39,128:49):12):12):9):8,((60:24,61:22):29,88:46):16):18,84:55):16,79:38):15,87:41):39,125:99):33,((119:20,121:30):24,120:45):12):37,(117:6,118:4):16):9,113:0,114:0,115:0,116:0);
tree PAUP_99 = [&U] ((((((((((((((((1:18,54:25):9,(((((6:10,((46:4,47:2):5,48:4):9):10,50:18):3,((26:17,27:0):6,(((43:0,44:2):5,45:4):3,49:3):7):4):16,51:37):12,(23:30,(31:11,(38:3,((39:4,40:3):5,(52:0,53:8):29):1):11):13):11):6):10,30:32):25,((85:3,86:8):8,129:21):48):13,(5:32,59:26):26):10,(122:60,126:56):14):18,(((4:18,(((((7:0,8:0):13,(9:3,10:5):4):9,(((11:1,12:1):2,15:5):6,(13:0,14:1):5):10):7,(16:5,17:3):9):8,41:13):10):21,55:31):27,((((89:2,90:2):3,91:5):16,((((((92:3,95:1):1,93:4):0,94:2):8,96:8):9,(97:7,98:0):12):9,(99:24,(((((100:1,102:0):2,103:1):1,105:5):1,104:5):1,101:4):19):10):6):10,(((106:3,(107:2,108:2):2):10,(109:1,110:1):15):14,(111:22,112:39):13):13):35):21):7,(((2:37,(123:20,124:25):32):13,(((((73:11,(74:4,78:46):2):7,(75:8,76:1):14):12,(82:14,83:18):14):7,77:36):21,(80:29,81:38):15):11):10,((((3:59,28:28):9,(29:28,42:16):19):4,((24:9,25:12):4,(36:2,37:0):27):14):26,(((((((18:0,19:0,(20:2,21:26):1):2,22:7):41,(71:3,72:3):37):13,(69:15,70:16):25):9,(((32:4,34:4):9,(33:3,35:7):16):35,((56:0,58:0):1,57:0):37):9):6,(((62:32,67:16):31,((63:3,64:3):14,(65:5,66:11):10):12):14,127:52):8):8,(68:36,128:52):12):12):13):6):8,((60:25,61:22):28,88:45):17):17,84:52):17,79:40):15,87:39):40,125:99):34,((119:21,121:29):25,120:43):12):37,(117:6,118:4):16):9,113:0,114:0,115:0,116:0);
tree PAUP_100 = [&U] ((((((((((((((((1:18,54:25):9,(((((6:10,((46:4,47:2):5,48:4):9):10,50:18):3,((26:17,27:0):6,(((43:0,44:2):5,45:4):3,49:3):7):4):16,51:37):12,(23:30,(31:11,(38:3,((39:4,40:3):5,(52:0,53:8):29):1):11):13):11):6):10,30:32):25,((85:3,86:8):8,129:21):48):13,(5:32,59:26):26):9,(122:59,126:57):14):18,(((4:18,(((((7:0,8:0):13,(9:3,10:5):4):9,(((11:1,12:1):2,15:5):6,(13:0,14:1):5):10):7,(16:5,17:3):9):8,41:13):10):21,55:31):27,((((89:2,90:2):3,91:5):16,((((((92:3,95:1):1,93:4):0,94:2):8,96:8):9,(97:7,98:0):12):9,(99:24,(((((100:1,102:0):2,103:1):1,105:5):1,104:5):1,101:4):19):10):6):10,(((106:3,(107:2,108:2):2):10,(109:1,110:1):15):14,(111:22,112:39):13):13):35):22):7,(((2:35,(123:21,124:24):33):15,(((((73:10,(74:4,78:46):3):7,(75:8,76:1):13):10,77:36):11,(82:13,83:18):14):20,(80:30,81:39):15):9):9,((((3:59,28:28):9,(29:28,42:16):19):4,((24:9,25:12):4,(36:2,37:0):27):14):25,((((((18:0,19:0,(20:2,21:26):1,22:7):43,(71:3,72:3):37):13,(69:15,70:16):25):9,(((32:4,34:4):9,(33:3,35:7):16):35,((56:0,58:0):1,57:0):37):9):6,(((62:32,67:16):31,((63:3,64:3):14,(65:5,66:11):10):12):14,127:52):8):8,(68:36,128:52):12):13):13):6):9,((60:25,61:22):28,88:45):17):17,84:52):17,79:40):15,87:39):40,125:99):34,((119:21,121:29):25,120:43):12):37,(117:6,118:4):16):9,113:0,114:0,115:0,116:0);
tree PAUP_101 = [&U] ((((((((((((((((1:18,54:25):9,(((((6:10,((46:4,47:2):5,48:4):9):10,50:18):3,((26:17,27:0):6,(((43:0,44:2):5,45:4):3,49:3):7):4):16,51:37):12,(23:30,(31:11,(38:3,((39:4,40:3):5,(52:0,53:8):29):1):11):13):11):6):10,30:32):25,((85:3,86:8):8,129:21):48):13,(5:32,59:26):26):9,(122:59,126:57):14):18,(((4:18,(((((7:0,8:0):13,(9:3,10:5):4):9,(((11:1,12:1):2,15:5):6,(13:0,14:1):5):10):7,(16:5,17:3):9):8,41:13):10):21,55:31):27,((((89:2,90:2):3,91:5):16,((((((92:3,95:1):1,93:4):0,94:2):8,96:8):9,(97:7,98:0):12):9,(99:24,(((((100:1,102:0):2,103:1):1,105:5):1,104:5):1,101:4):19):10):6):10,(((106:3,(107:2,108:2):2):10,(109:1,110:1):15):14,(111:22,112:39):13):13):35):22):7,(((2:35,(123:21,124:24):33):15,(((((73:10,(74:4,78:46):3):7,(75:8,76:1):13):10,77:36):11,(82:13,83:18):14):20,(80:30,81:39):15):9):9,((((3:59,28:28):9,(29:28,42:16):19):4,((24:9,25:12):4,(36:2,37:0):27):14):25,(((((((18:0,19:0,22:7):1,(20:2,21:26):1):42,(71:3,72:3):37):13,(69:15,70:16):25):9,(((32:4,34:4):9,(33:3,35:7):16):35,((56:0,58:0):1,57:0):37):9):6,(((62:32,67:16):31,((63:3,64:3):14,(65:5,66:11):10):12):14,127:52):8):8,(68:36,128:52):12):13):13):6):9,((60:25,61:22):28,88:45):17):17,84:52):17,79:40):15,87:39):40,125:99):34,((119:21,121:29):25,120:43):12):37,(117:6,118:4):16):9,113:0,114:0,115:0,116:0);
tree PAUP_102 = [&U] ((((((((((((((((1:18,54:25):9,(((((6:10,((46:4,47:2):5,48:4):9):10,50:18):3,((26:17,27:0):6,(((43:0,44:2):5,45:4):3,49:3):7):4):16,51:37):12,(23:30,(31:11,(38:3,((39:4,40:3):5,(52:0,53:8):29):1):11):13):11):6):10,30:32):25,((85:3,86:8):8,129:21):48):13,(5:32,59:26):26):9,(122:59,126:57):14):18,(((4:18,(((((7:0,8:0):13,(9:3,10:5):4):9,(((11:1,12:1):2,15:5):6,(13:0,14:1):5):10):7,(16:5,17:3):9):8,41:13):10):21,55:31):27,((((89:2,90:2):3,91:5):16,((((((92:3,95:1):1,93:4):0,94:2):8,96:8):9,(97:7,98:0):12):9,(99:24,(((((100:1,102:0):2,103:1):1,105:5):1,104:5):1,101:4):19):10):6):10,(((106:3,(107:2,108:2):2):10,(109:1,110:1):15):14,(111:22,112:39):13):13):35):22):7,(((2:35,(123:21,124:24):33):15,(((((73:10,(74:4,78:46):3):7,(75:8,76:1):13):10,77:36):11,(82:13,83:18):14):20,(80:30,81:39):15):9):9,((((3:59,28:28):9,(29:28,42:16):19):4,((24:9,25:12):4,(36:2,37:0):27):14):25,((((((((18:0,19:0,22:7):2,20:2):0,21:26):42,(71:3,72:3):36):14,(69:15,70:16):25):9,(((32:4,34:4):9,(33:3,35:7):16):35,((56:0,58:0):1,57:0):37):9):6,(((62:32,67:16):31,((63:3,64:3):14,(65:5,66:11):10):12):14,127:52):8):8,(68:36,128:52):12):13):13):6):9,((60:25,61:22):28,88:45):17):17,84:52):17,79:40):15,87:39):40,125:99):34,((119:21,121:29):25,120:43):12):37,(117:6,118:4):16):9,113:0,114:0,115:0,116:0);
tree PAUP_103 = [&U] ((((((((((((((((1:18,54:25):9,(((((6:10,((46:4,47:2):5,48:4):9):10,50:18):3,((26:17,27:0):6,(((43:0,44:2):5,45:4):3,49:3):7):4):16,51:37):12,(23:30,(31:11,(38:3,((39:4,40:3):5,(52:0,53:8):29):1):11):13):11):6):10,30:32):25,((85:3,86:8):8,129:21):48):13,(5:32,59:26):26):9,(122:59,126:57):14):18,(((4:18,(((((7:0,8:0):13,(9:3,10:5):4):9,(((11:1,12:1):2,15:5):6,(13:0,14:1):5):10):7,(16:5,17:3):9):8,41:13):10):21,55:31):27,((((89:2,90:2):3,91:5):16,((((((92:3,95:1):1,93:4):0,94:2):8,96:8):9,(97:7,98:0):12):9,(99:24,(((((100:1,102:0):2,103:1):1,105:5):1,104:5):1,101:4):19):10):6):10,(((106:3,(107:2,108:2):2):10,(109:1,110:1):15):14,(111:22,112:39):13):13):35):22):7,(((2:35,(123:21,124:24):33):15,(((((73:10,(74:4,78:46):3):7,(75:8,76:1):13):10,77:36):11,(82:13,83:18):14):20,(80:30,81:39):15):9):9,((((3:59,28:28):9,(29:28,42:16):19):4,((24:9,25:12):4,(36:2,37:0):27):14):25,((((((((18:0,19:0,22:7):2,21:26):0,20:2):42,(71:3,72:3):36):14,(69:15,70:16):25):9,(((32:4,34:4):9,(33:3,35:7):16):35,((56:0,58:0):1,57:0):37):9):6,(((62:32,67:16):31,((63:3,64:3):14,(65:5,66:11):10):12):14,127:52):8):8,(68:36,128:52):12):13):13):6):9,((60:25,61:22):28,88:45):17):17,84:52):17,79:40):15,87:39):40,125:99):34,((119:21,121:29):25,120:43):12):37,(117:6,118:4):16):9,113:0,114:0,115:0,116:0);
tree PAUP_104 = [&U] ((((((((((((((((1:18,54:25):9,(((((6:10,((46:4,47:2):5,48:4):9):10,50:18):3,((26:17,27:0):6,(((43:0,44:2):5,45:4):3,49:3):7):4):16,51:37):12,(23:30,(31:11,(38:3,((39:4,40:3):5,(52:0,53:8):29):1):11):13):11):6):10,30:32):25,((85:3,86:8):8,129:21):48):13,(5:32,59:26):26):9,(122:59,126:57):14):18,(((4:18,(((((7:0,8:0):13,(9:3,10:5):4):9,(((11:1,12:1):2,15:5):6,(13:0,14:1):5):10):7,(16:5,17:3):9):8,41:13):10):21,55:31):27,((((89:2,90:2):3,91:5):16,((((((92:3,95:1):1,93:4):0,94:2):8,96:8):9,(97:7,98:0):12):9,(99:24,((((100:1,102:0):2,103:1):1,105:5):1,101:4,104:5):20):10):6):10,(((106:3,(107:2,108:2):2):10,(109:1,110:1):15):14,(111:22,112:39):13):13):35):22):7,(((2:35,(123:21,124:24):33):15,(((((73:10,(74:4,78:46):3):7,(75:8,76:1):13):10,77:36):11,(82:13,83:18):14):20,(80:30,81:39):15):9):9,((((3:59,28:28):9,(29:28,42:16):19):4,((24:9,25:12):4,(36:2,37:0):27):14):25,(((((((18:0,19:0,(20:2,21:26):1):2,22:7):41,(71:3,72:3):37):13,(69:15,70:16):25):9,(((32:4,34:4):9,(33:3,35:7):16):35,((56:0,58:0):1,57:0):37):9):6,(((62:32,67:16):31,((63:3,64:3):14,(65:5,66:11):10):12):14,127:52):8):8,(68:36,128:52):12):13):13):6):9,((60:25,61:22):28,88:45):17):17,84:52):17,79:40):15,87:39):40,125:99):34,((119:21,121:29):25,120:43):12):37,(117:6,118:4):16):9,113:0,114:0,115:0,116:0);
tree PAUP_105 = [&U] ((((((((((((((((1:18,54:25):9,(((((6:10,((46:4,47:2):5,48:4):9):10,50:18):3,((26:17,27:0):6,(((43:0,44:2):5,45:4):3,49:3):7):4):16,51:37):12,(23:30,(31:11,(38:3,((39:4,40:3):5,(52:0,53:8):29):1):11):13):11):6):10,30:32):25,((85:3,86:8):8,129:21):48):13,(5:32,59:26):26):9,(122:59,126:57):14):18,(((4:18,(((((7:0,8:0):13,(9:3,10:5):4):9,(((11:1,12:1):2,15:5):6,(13:0,14:1):5):10):7,(16:5,17:3):9):8,41:13):10):21,55:31):27,((((89:2,90:2):3,91:5):16,((((((92:3,95:1):1,93:4):0,94:2):8,96:8):9,(97:7,98:0):12):9,(99:24,((((100:1,102:0):2,103:1):2,101:4,104:5):2,105:5):18):10):6):10,(((106:3,(107:2,108:2):2):10,(109:1,110:1):15):14,(111:22,112:39):13):13):35):22):7,(((2:35,(123:21,124:24):33):15,(((((73:10,(74:4,78:46):3):7,(75:8,76:1):13):10,77:36):11,(82:13,83:18):14):20,(80:30,81:39):15):9):9,((((3:59,28:28):9,(29:28,42:16):19):4,((24:9,25:12):4,(36:2,37:0):27):14):25,(((((((18:0,19:0,(20:2,21:26):1):2,22:7):41,(71:3,72:3):37):13,(69:15,70:16):25):9,(((32:4,34:4):9,(33:3,35:7):16):35,((56:0,58:0):1,57:0):37):9):6,(((62:32,67:16):31,((63:3,64:3):14,(65:5,66:11):10):12):14,127:52):8):8,(68:36,128:52):12):13):13):6):9,((60:25,61:22):28,88:45):17):17,84:52):17,79:40):15,87:39):40,125:99):34,((119:21,121:29):25,120:43):12):37,(117:6,118:4):16):9,113:0,114:0,115:0,116:0);
tree PAUP_106 = [&U] ((((((((((((((((1:18,54:25):9,((((((6:10,((46:4,47:2):5,48:4):9):8,50:19):4,(((43:0,44:2):5,45:4):3,49:3):8):2,(26:17,27:0):6):17,51:35):14,(23:30,(31:11,(38:3,((39:4,40:3):5,(52:0,53:8):29):1):11):13):11):6):10,30:32):25,((85:3,86:8):8,129:21):48):13,(5:32,59:26):26):9,(122:59,126:57):14):18,(((4:18,(((((7:0,8:0):13,(9:3,10:5):4):9,(((11:1,12:1):2,15:5):6,(13:0,14:1):5):10):7,(16:5,17:3):9):8,41:13):10):21,55:31):27,((((89:2,90:2):3,91:5):16,((((((92:3,95:1):1,93:4):0,94:2):8,96:8):9,(97:7,98:0):12):9,(99:24,(((((100:1,102:0):2,103:1):1,105:5):1,104:5):1,101:4):19):10):6):10,(((106:3,(107:2,108:2):2):10,(109:1,110:1):15):14,(111:22,112:39):13):13):35):22):7,(((2:35,(123:21,124:24):33):15,(((((73:10,(74:4,78:46):3):7,(75:8,76:1):13):10,77:36):11,(82:13,83:18):14):20,(80:30,81:39):15):9):9,((((3:59,28:28):9,(29:28,42:16):19):4,((24:9,25:12):4,(36:2,37:0):27):14):25,(((((((18:0,19:0,(20:2,21:26):1):2,22:7):41,(71:3,72:3):37):13,(69:15,70:16):25):9,(((32:4,34:4):9,(33:3,35:7):16):35,((56:0,58:0):1,57:0):37):9):6,(((62:32,67:16):31,((63:3,64:3):14,(65:5,66:11):10):12):14,127:52):8):8,(68:36,128:52):12):13):13):6):9,((60:25,61:22):28,88:45):17):17,84:52):17,79:40):15,87:39):40,125:99):34,((119:21,121:29):25,120:43):12):37,(117:6,118:4):16):9,113:0,114:0,115:0,116:0);
tree PAUP_107 = [&U] ((((((((((((((((1:18,54:25):9,((((((6:10,((46:4,47:2):5,48:4):9):8,50:19):4,(26:17,27:0):7):3,(((43:0,44:2):5,45:4):4,49:2):7):16,51:35):14,(23:30,(31:11,(38:3,((39:4,40:3):5,(52:0,53:8):29):1):11):13):11):6):10,30:32):25,((85:3,86:8):8,129:21):48):13,(5:32,59:26):26):9,(122:59,126:57):14):18,(((4:18,(((((7:0,8:0):13,(9:3,10:5):4):9,(((11:1,12:1):2,15:5):6,(13:0,14:1):5):10):7,(16:5,17:3):9):8,41:13):10):21,55:31):27,((((89:2,90:2):3,91:5):16,((((((92:3,95:1):1,93:4):0,94:2):8,96:8):9,(97:7,98:0):12):9,(99:24,(((((100:1,102:0):2,103:1):1,105:5):1,104:5):1,101:4):19):10):6):10,(((106:3,(107:2,108:2):2):10,(109:1,110:1):15):14,(111:22,112:39):13):13):35):22):7,(((2:35,(123:21,124:24):33):15,(((((73:10,(74:4,78:46):3):7,(75:8,76:1):13):10,77:36):11,(82:13,83:18):14):20,(80:30,81:39):15):9):9,((((3:59,28:28):9,(29:28,42:16):19):4,((24:9,25:12):4,(36:2,37:0):27):14):25,(((((((18:0,19:0,(20:2,21:26):1):2,22:7):41,(71:3,72:3):37):13,(69:15,70:16):25):9,(((32:4,34:4):9,(33:3,35:7):16):35,((56:0,58:0):1,57:0):37):9):6,(((62:32,67:16):31,((63:3,64:3):14,(65:5,66:11):10):12):14,127:52):8):8,(68:36,128:52):12):13):13):6):9,((60:25,61:22):28,88:45):17):17,84:52):17,79:40):15,87:39):40,125:99):34,((119:21,121:29):25,120:43):12):37,(117:6,118:4):16):9,113:0,114:0,115:0,116:0);
tree PAUP_108 = [&U] ((((((((((((((((1:18,54:25):9,(((((6:10,((46:4,47:2):5,48:4):9):10,50:18):3,((26:17,27:0):6,(((43:0,44:2):5,45:4):3,49:3):7):4):16,51:37):12,(23:30,(31:11,(38:3,((39:4,40:3):5,(52:0,53:8):29):1):11):13):11):6):10,30:32):25,((85:3,86:8):8,129:21):48):13,(5:32,59:26):26):9,(122:59,126:57):14):18,(((4:18,(((((7:0,8:0):13,(9:3,10:5):4):9,((11:1,12:1,15:7):6,(13:0,14:1):3):12):7,(16:5,17:3):9):8,41:13):10):21,55:31):27,((((89:2,90:2):3,91:5):16,((((((92:3,95:1):1,93:4):0,94:2):8,96:8):9,(97:7,98:0):12):9,(99:24,(((((100:1,102:0):2,103:1):1,105:5):1,104:5):1,101:4):19):10):6):10,(((106:3,(107:2,108:2):2):10,(109:1,110:1):15):14,(111:22,112:39):13):13):35):22):7,(((2:35,(123:21,124:24):33):15,(((((73:10,(74:4,78:46):3):7,(75:8,76:1):13):10,77:36):11,(82:13,83:18):14):20,(80:30,81:39):15):9):9,((((3:59,28:28):9,(29:28,42:16):19):4,((24:9,25:12):4,(36:2,37:0):27):14):25,(((((((18:0,19:0,(20:2,21:26):1):2,22:7):41,(71:3,72:3):37):13,(69:15,70:16):25):9,(((32:4,34:4):9,(33:3,35:7):16):35,((56:0,58:0):1,57:0):37):9):6,(((62:32,67:16):31,((63:3,64:3):14,(65:5,66:11):10):12):14,127:52):8):8,(68:36,128:52):12):13):13):6):9,((60:25,61:22):28,88:45):17):17,84:52):17,79:40):15,87:39):40,125:99):34,((119:21,121:29):25,120:43):12):37,(117:6,118:4):16):9,113:0,114:0,115:0,116:0);
tree PAUP_109 = [&U] ((((((((((((((((1:18,54:25):9,(((((6:10,((46:4,47:2):5,48:4):9):10,50:18):3,((26:17,27:0):6,(((43:0,44:2):5,45:4):3,49:3):7):4):16,51:37):12,(23:30,(31:11,((38:2,(39:4,40:3):5):1,(52:0,53:8):30):11):13):11):6):10,30:32):25,((85:3,86:8):8,129:21):48):13,(5:32,59:26):26):9,(122:59,126:57):14):18,(((4:18,(((((7:0,8:0):13,(9:3,10:5):4):9,(((11:1,12:1):2,15:5):6,(13:0,14:1):5):10):7,(16:5,17:3):9):8,41:13):10):21,55:31):27,((((89:2,90:2):3,91:5):16,((((((92:3,95:1):1,93:4):0,94:2):8,96:8):9,(97:7,98:0):12):9,(99:24,(((((100:1,102:0):2,103:1):1,105:5):1,104:5):1,101:4):19):10):6):10,(((106:3,(107:2,108:2):2):10,(109:1,110:1):15):14,(111:22,112:39):13):13):35):22):7,(((2:35,(123:21,124:24):33):15,(((((73:10,(74:4,78:46):3):7,(75:8,76:1):13):10,77:36):11,(82:13,83:18):14):20,(80:30,81:39):15):9):9,((((3:59,28:28):9,(29:28,42:16):19):4,((24:9,25:12):4,(36:2,37:0):27):14):25,(((((((18:0,19:0,(20:2,21:26):1):2,22:7):41,(71:3,72:3):37):13,(69:15,70:16):25):9,(((32:4,34:4):9,(33:3,35:7):16):35,((56:0,58:0):1,57:0):37):9):6,(((62:32,67:16):31,((63:3,64:3):14,(65:5,66:11):10):12):14,127:52):8):8,(68:36,128:52):12):13):13):6):9,((60:25,61:22):28,88:45):17):17,84:52):17,79:40):15,87:39):40,125:99):34,((119:21,121:29):25,120:43):12):37,(117:6,118:4):16):9,113:0,114:0,115:0,116:0);
tree PAUP_110 = [&U] ((((((((((((((((1:18,54:25):9,(((((6:10,((46:4,47:2):5,48:4):9):10,50:18):3,((26:17,27:0):6,(((43:0,44:2):5,45:4):3,49:3):7):4):16,51:37):12,(23:30,(31:11,(38:3,((39:4,40:3):5,(52:0,53:8):29):1):11):13):11):6):10,30:32):25,((85:3,86:8):8,129:21):48):13,(5:32,59:26):26):10,(122:60,126:56):14):18,(((4:18,(((((7:0,8:0):13,(9:3,10:5):4):9,(((11:1,12:1):2,15:5):6,(13:0,14:1):5):10):7,(16:5,17:3):9):8,41:13):10):21,55:31):27,((((89:2,90:2):3,91:5):16,((((((92:3,95:1):1,93:4):0,94:2):8,96:8):9,(97:7,98:0):12):9,(99:24,(((((100:1,102:0):2,103:1):1,105:5):1,104:5):1,101:4):19):10):6):10,(((106:3,(107:2,108:2):2):10,(109:1,110:1):15):14,(111:22,112:39):13):13):35):21):7,(((2:37,(123:20,124:25):32):13,((((((73:10,74:5):2,78:47):7,(75:8,76:1):13):12,(82:13,83:19):14):7,77:35):22,(80:29,81:38):15):11):10,((((3:59,28:28):9,(29:28,42:15):18):4,(24:11,(25:12,(36:2,37:0):27):2):14):28,(((((((18:0,19:0,(20:2,21:26):1):2,22:7):41,(71:3,72:3):37):13,(69:15,70:16):25):9,(((32:4,34:4):9,(33:3,35:7):16):35,((56:0,58:0):1,57:0):37):9):6,(((62:32,67:16):31,((63:3,64:3):14,(65:5,66:11):10):12):14,127:52):8):8,(68:36,128:52):12):12):13):6):8,((60:25,61:22):28,88:45):17):17,84:52):17,79:40):15,87:39):40,125:99):34,((119:21,121:29):25,120:43):12):37,(117:6,118:4):16):9,113:0,114:0,115:0,116:0);
tree PAUP_111 = [&U] ((((((((((((((((1:18,54:25):9,(((((6:10,((46:4,47:2):5,48:4):9):10,50:18):3,((26:17,27:0):6,(((43:0,44:2):5,45:4):3,49:3):7):4):16,51:37):12,(23:30,(31:11,(38:3,((39:4,40:3):5,(52:0,53:8):29):1):11):13):11):6):10,30:32):25,((85:3,86:8):8,129:21):48):13,(5:32,59:26):26):10,(122:60,126:56):14):18,(((4:18,(((((7:0,8:0):13,(9:3,10:5):4):9,(((11:1,12:1):2,15:5):6,(13:0,14:1):5):10):7,(16:5,17:3):9):8,41:13):10):21,55:31):27,((((89:2,90:2):3,91:5):16,((((((92:3,95:1):1,93:4):0,94:2):8,96:8):9,(97:7,98:0):12):9,(99:24,(((((100:1,102:0):2,103:1):1,105:5):1,104:5):1,101:4):19):10):6):10,(((106:3,(107:2,108:2):2):10,(109:1,110:1):15):14,(111:22,112:39):13):13):35):21):7,(((2:37,(123:20,124:25):32):13,(((((73:11,(74:4,78:46):2):7,(75:8,76:1):14):12,(82:14,83:18):14):7,77:36):21,(80:29,81:38):15):11):10,((((3:59,28:28):9,(29:28,42:15):18):4,(24:11,(25:12,(36:2,37:0):27):2):14):28,(((((((18:0,19:0,22:7):1,(20:2,21:26):1):42,(71:3,72:3):37):13,(69:15,70:16):25):9,(((32:4,34:4):9,(33:3,35:7):16):35,((56:0,58:0):1,57:0):37):9):6,(((62:32,67:16):31,((63:3,64:3):14,(65:5,66:11):10):12):14,127:52):8):8,(68:36,128:52):12):12):13):6):8,((60:25,61:22):28,88:45):17):17,84:52):17,79:40):15,87:39):40,125:99):34,((119:21,121:29):25,120:43):12):37,(117:6,118:4):16):9,113:0,114:0,115:0,116:0);
tree PAUP_112 = [&U] ((((((((((((((((1:18,54:25):9,(((((6:10,((46:4,47:2):5,48:4):9):10,50:18):3,((26:17,27:0):6,(((43:0,44:2):5,45:4):3,49:3):7):4):16,51:37):12,(23:30,(31:11,(38:3,((39:4,40:3):5,(52:0,53:8):29):1):11):13):11):6):10,30:32):25,((85:3,86:8):8,129:21):48):13,(5:32,59:26):26):10,(122:60,126:56):14):18,(((4:18,(((((7:0,8:0):13,(9:3,10:5):4):9,(((11:1,12:1):2,15:5):6,(13:0,14:1):5):10):7,(16:5,17:3):9):8,41:13):10):21,55:31):27,((((89:2,90:2):3,91:5):16,((((((92:3,95:1):1,93:4):0,94:2):8,96:8):9,(97:7,98:0):12):9,(99:24,(((((100:1,102:0):2,103:1):1,105:5):1,104:5):1,101:4):19):10):6):10,(((106:3,(107:2,108:2):2):10,(109:1,110:1):15):14,(111:22,112:39):13):13):35):21):7,(((2:37,(123:20,124:25):32):13,(((((73:11,(74:4,78:46):2):7,(75:8,76:1):14):12,(82:14,83:18):14):7,77:36):21,(80:29,81:38):15):11):10,((((3:59,28:28):9,(29:28,42:15):18):4,(24:11,(25:12,(36:2,37:0):27):2):14):28,((((((18:0,19:0,(20:2,21:26):1,22:7):43,(71:3,72:3):37):13,(69:15,70:16):25):9,(((32:4,34:4):9,(33:3,35:7):16):35,((56:0,58:0):1,57:0):37):9):6,(((62:32,67:16):31,((63:3,64:3):14,(65:5,66:11):10):12):14,127:52):8):8,(68:36,128:52):12):12):13):6):8,((60:25,61:22):28,88:45):17):17,84:52):17,79:40):15,87:39):40,125:99):34,((119:21,121:29):25,120:43):12):37,(117:6,118:4):16):9,113:0,114:0,115:0,116:0);
tree PAUP_113 = [&U] ((((((((((((((((1:18,54:25):9,(((((6:10,((46:4,47:2):5,48:4):9):10,50:18):3,((26:17,27:0):6,(((43:0,44:2):5,45:4):3,49:3):7):4):16,51:37):12,(23:30,(31:11,(38:3,((39:4,40:3):5,(52:0,53:8):29):1):11):13):11):6):10,30:32):25,((85:3,86:8):8,129:21):48):13,(5:32,59:26):26):10,(122:60,126:56):14):18,(((4:18,(((((7:0,8:0):13,(9:3,10:5):4):9,(((11:1,12:1):2,15:5):6,(13:0,14:1):5):10):7,(16:5,17:3):9):8,41:13):10):21,55:31):27,((((89:2,90:2):3,91:5):16,((((((92:3,95:1):1,93:4):0,94:2):8,96:8):9,(97:7,98:0):12):9,(99:24,(((((100:1,102:0):2,103:1):1,105:5):1,104:5):1,101:4):19):10):6):10,(((106:3,(107:2,108:2):2):10,(109:1,110:1):15):14,(111:22,112:39):13):13):35):21):7,(((2:37,(123:20,124:25):32):13,(((((73:11,(74:4,78:46):2):7,(75:8,76:1):14):12,(82:14,83:18):14):7,77:36):21,(80:29,81:38):15):11):10,((((3:59,28:28):9,(29:28,42:15):18):4,(24:11,(25:12,(36:2,37:0):27):2):14):28,((((((((18:0,19:0,22:7):2,20:2):0,21:26):42,(71:3,72:3):36):14,(69:15,70:16):25):9,(((32:4,34:4):9,(33:3,35:7):16):35,((56:0,58:0):1,57:0):37):9):6,(((62:32,67:16):31,((63:3,64:3):14,(65:5,66:11):10):12):14,127:52):8):8,(68:36,128:52):12):12):13):6):8,((60:25,61:22):28,88:45):17):17,84:52):17,79:40):15,87:39):40,125:99):34,((119:21,121:29):25,120:43):12):37,(117:6,118:4):16):9,113:0,114:0,115:0,116:0);
tree PAUP_114 = [&U] ((((((((((((((((1:18,54:25):9,(((((6:10,((46:4,47:2):5,48:4):9):10,50:18):3,((26:17,27:0):6,(((43:0,44:2):5,45:4):3,49:3):7):4):16,51:37):12,(23:30,(31:11,(38:3,((39:4,40:3):5,(52:0,53:8):29):1):11):13):11):6):10,30:32):25,((85:3,86:8):8,129:21):48):13,(5:32,59:26):26):10,(122:60,126:56):14):18,(((4:18,(((((7:0,8:0):13,(9:3,10:5):4):9,(((11:1,12:1):2,15:5):6,(13:0,14:1):5):10):7,(16:5,17:3):9):8,41:13):10):21,55:31):27,((((89:2,90:2):3,91:5):16,((((((92:3,95:1):1,93:4):0,94:2):8,96:8):9,(97:7,98:0):12):9,(99:24,(((((100:1,102:0):2,103:1):1,105:5):1,104:5):1,101:4):19):10):6):10,(((106:3,(107:2,108:2):2):10,(109:1,110:1):15):14,(111:22,112:39):13):13):35):21):7,(((2:37,(123:20,124:25):32):13,(((((73:11,(74:4,78:46):2):7,(75:8,76:1):14):12,(82:14,83:18):14):7,77:36):21,(80:29,81:38):15):11):10,((((3:59,28:28):9,(29:28,42:15):18):4,(24:11,(25:12,(36:2,37:0):27):2):14):28,((((((((18:0,19:0,22:7):2,21:26):0,20:2):42,(71:3,72:3):36):14,(69:15,70:16):25):9,(((32:4,34:4):9,(33:3,35:7):16):35,((56:0,58:0):1,57:0):37):9):6,(((62:32,67:16):31,((63:3,64:3):14,(65:5,66:11):10):12):14,127:52):8):8,(68:36,128:52):12):12):13):6):8,((60:25,61:22):28,88:45):17):17,84:52):17,79:40):15,87:39):40,125:99):34,((119:21,121:29):25,120:43):12):37,(117:6,118:4):16):9,113:0,114:0,115:0,116:0);
tree PAUP_115 = [&U] ((((((((((((((((1:18,54:25):9,(((((6:10,((46:4,47:2):5,48:4):9):10,50:18):3,((26:17,27:0):6,(((43:0,44:2):5,45:4):3,49:3):7):4):16,51:37):12,(23:30,(31:11,(38:3,((39:4,40:3):5,(52:0,53:8):29):1):11):13):11):6):10,30:32):25,((85:3,86:8):8,129:21):48):13,(5:32,59:26):26):10,(122:60,126:56):14):18,(((4:18,(((((7:0,8:0):13,(9:3,10:5):4):9,(((11:1,12:1):2,15:5):6,(13:0,14:1):5):10):7,(16:5,17:3):9):8,41:13):10):21,55:31):27,((((89:2,90:2):3,91:5):16,((((((92:3,95:1):1,93:4):0,94:2):8,96:8):9,(97:7,98:0):12):9,(99:24,((((100:1,102:0):2,103:1):1,105:5):1,101:4,104:5):20):10):6):10,(((106:3,(107:2,108:2):2):10,(109:1,110:1):15):14,(111:22,112:39):13):13):35):21):7,(((2:37,(123:20,124:25):32):13,(((((73:11,(74:4,78:46):2):7,(75:8,76:1):14):12,(82:14,83:18):14):7,77:36):21,(80:29,81:38):15):11):10,((((3:59,28:28):9,(29:28,42:15):18):4,(24:11,(25:12,(36:2,37:0):27):2):14):28,(((((((18:0,19:0,(20:2,21:26):1):2,22:7):41,(71:3,72:3):37):13,(69:15,70:16):25):9,(((32:4,34:4):9,(33:3,35:7):16):35,((56:0,58:0):1,57:0):37):9):6,(((62:32,67:16):31,((63:3,64:3):14,(65:5,66:11):10):12):14,127:52):8):8,(68:36,128:52):12):12):13):6):8,((60:25,61:22):28,88:45):17):17,84:52):17,79:40):15,87:39):40,125:99):34,((119:21,121:29):25,120:43):12):37,(117:6,118:4):16):9,113:0,114:0,115:0,116:0);
tree PAUP_116 = [&U] ((((((((((((((((1:18,54:25):9,(((((6:10,((46:4,47:2):5,48:4):9):10,50:18):3,((26:17,27:0):6,(((43:0,44:2):5,45:4):3,49:3):7):4):16,51:37):12,(23:30,(31:11,(38:3,((39:4,40:3):5,(52:0,53:8):29):1):11):13):11):6):10,30:32):25,((85:3,86:8):8,129:21):48):13,(5:32,59:26):26):10,(122:60,126:56):14):18,(((4:18,(((((7:0,8:0):13,(9:3,10:5):4):9,(((11:1,12:1):2,15:5):6,(13:0,14:1):5):10):7,(16:5,17:3):9):8,41:13):10):21,55:31):27,((((89:2,90:2):3,91:5):16,((((((92:3,95:1):1,93:4):0,94:2):8,96:8):9,(97:7,98:0):12):9,(99:24,((((100:1,102:0):2,103:1):2,101:4,104:5):2,105:5):18):10):6):10,(((106:3,(107:2,108:2):2):10,(109:1,110:1):15):14,(111:22,112:39):13):13):35):21):7,(((2:37,(123:20,124:25):32):13,(((((73:11,(74:4,78:46):2):7,(75:8,76:1):14):12,(82:14,83:18):14):7,77:36):21,(80:29,81:38):15):11):10,((((3:59,28:28):9,(29:28,42:15):18):4,(24:11,(25:12,(36:2,37:0):27):2):14):28,(((((((18:0,19:0,(20:2,21:26):1):2,22:7):41,(71:3,72:3):37):13,(69:15,70:16):25):9,(((32:4,34:4):9,(33:3,35:7):16):35,((56:0,58:0):1,57:0):37):9):6,(((62:32,67:16):31,((63:3,64:3):14,(65:5,66:11):10):12):14,127:52):8):8,(68:36,128:52):12):12):13):6):8,((60:25,61:22):28,88:45):17):17,84:52):17,79:40):15,87:39):40,125:99):34,((119:21,121:29):25,120:43):12):37,(117:6,118:4):16):9,113:0,114:0,115:0,116:0);
tree PAUP_117 = [&U] ((((((((((((((((1:18,54:25):9,((((((6:10,((46:4,47:2):5,48:4):9):8,50:19):4,(((43:0,44:2):5,45:4):3,49:3):8):2,(26:17,27:0):6):17,51:35):14,(23:30,(31:11,(38:3,((39:4,40:3):5,(52:0,53:8):29):1):11):13):11):6):10,30:32):25,((85:3,86:8):8,129:21):48):13,(5:32,59:26):26):10,(122:60,126:56):14):18,(((4:18,(((((7:0,8:0):13,(9:3,10:5):4):9,(((11:1,12:1):2,15:5):6,(13:0,14:1):5):10):7,(16:5,17:3):9):8,41:13):10):21,55:31):27,((((89:2,90:2):3,91:5):16,((((((92:3,95:1):1,93:4):0,94:2):8,96:8):9,(97:7,98:0):12):9,(99:24,(((((100:1,102:0):2,103:1):1,105:5):1,104:5):1,101:4):19):10):6):10,(((106:3,(107:2,108:2):2):10,(109:1,110:1):15):14,(111:22,112:39):13):13):35):21):7,(((2:37,(123:20,124:25):32):13,(((((73:11,(74:4,78:46):2):7,(75:8,76:1):14):12,(82:14,83:18):14):7,77:36):21,(80:29,81:38):15):11):10,((((3:59,28:28):9,(29:28,42:15):18):4,(24:11,(25:12,(36:2,37:0):27):2):14):28,(((((((18:0,19:0,(20:2,21:26):1):2,22:7):41,(71:3,72:3):37):13,(69:15,70:16):25):9,(((32:4,34:4):9,(33:3,35:7):16):35,((56:0,58:0):1,57:0):37):9):6,(((62:32,67:16):31,((63:3,64:3):14,(65:5,66:11):10):12):14,127:52):8):8,(68:36,128:52):12):12):13):6):8,((60:25,61:22):28,88:45):17):17,84:52):17,79:40):15,87:39):40,125:99):34,((119:21,121:29):25,120:43):12):37,(117:6,118:4):16):9,113:0,114:0,115:0,116:0);
tree PAUP_118 = [&U] ((((((((((((((((1:18,54:25):9,((((((6:10,((46:4,47:2):5,48:4):9):8,50:19):4,(26:17,27:0):7):3,(((43:0,44:2):5,45:4):4,49:2):7):16,51:35):14,(23:30,(31:11,(38:3,((39:4,40:3):5,(52:0,53:8):29):1):11):13):11):6):10,30:32):25,((85:3,86:8):8,129:21):48):13,(5:32,59:26):26):10,(122:60,126:56):14):18,(((4:18,(((((7:0,8:0):13,(9:3,10:5):4):9,(((11:1,12:1):2,15:5):6,(13:0,14:1):5):10):7,(16:5,17:3):9):8,41:13):10):21,55:31):27,((((89:2,90:2):3,91:5):16,((((((92:3,95:1):1,93:4):0,94:2):8,96:8):9,(97:7,98:0):12):9,(99:24,(((((100:1,102:0):2,103:1):1,105:5):1,104:5):1,101:4):19):10):6):10,(((106:3,(107:2,108:2):2):10,(109:1,110:1):15):14,(111:22,112:39):13):13):35):21):7,(((2:37,(123:20,124:25):32):13,(((((73:11,(74:4,78:46):2):7,(75:8,76:1):14):12,(82:14,83:18):14):7,77:36):21,(80:29,81:38):15):11):10,((((3:59,28:28):9,(29:28,42:15):18):4,(24:11,(25:12,(36:2,37:0):27):2):14):28,(((((((18:0,19:0,(20:2,21:26):1):2,22:7):41,(71:3,72:3):37):13,(69:15,70:16):25):9,(((32:4,34:4):9,(33:3,35:7):16):35,((56:0,58:0):1,57:0):37):9):6,(((62:32,67:16):31,((63:3,64:3):14,(65:5,66:11):10):12):14,127:52):8):8,(68:36,128:52):12):12):13):6):8,((60:25,61:22):28,88:45):17):17,84:52):17,79:40):15,87:39):40,125:99):34,((119:21,121:29):25,120:43):12):37,(117:6,118:4):16):9,113:0,114:0,115:0,116:0);
tree PAUP_119 = [&U] ((((((((((((((((1:18,54:25):9,(((((6:10,((46:4,47:2):5,48:4):9):10,50:18):3,((26:17,27:0):6,(((43:0,44:2):5,45:4):3,49:3):7):4):16,51:37):12,(23:30,(31:11,(38:3,((39:4,40:3):5,(52:0,53:8):29):1):11):13):11):6):10,30:32):25,((85:3,86:8):8,129:21):48):13,(5:32,59:26):26):10,(122:60,126:56):14):18,(((4:18,(((((7:0,8:0):13,(9:3,10:5):4):9,((11:1,12:1,15:7):6,(13:0,14:1):3):12):7,(16:5,17:3):9):8,41:13):10):21,55:31):27,((((89:2,90:2):3,91:5):16,((((((92:3,95:1):1,93:4):0,94:2):8,96:8):9,(97:7,98:0):12):9,(99:24,(((((100:1,102:0):2,103:1):1,105:5):1,104:5):1,101:4):19):10):6):10,(((106:3,(107:2,108:2):2):10,(109:1,110:1):15):14,(111:22,112:39):13):13):35):21):7,(((2:37,(123:20,124:25):32):13,(((((73:11,(74:4,78:46):2):7,(75:8,76:1):14):12,(82:14,83:18):14):7,77:36):21,(80:29,81:38):15):11):10,((((3:59,28:28):9,(29:28,42:15):18):4,(24:11,(25:12,(36:2,37:0):27):2):14):28,(((((((18:0,19:0,(20:2,21:26):1):2,22:7):41,(71:3,72:3):37):13,(69:15,70:16):25):9,(((32:4,34:4):9,(33:3,35:7):16):35,((56:0,58:0):1,57:0):37):9):6,(((62:32,67:16):31,((63:3,64:3):14,(65:5,66:11):10):12):14,127:52):8):8,(68:36,128:52):12):12):13):6):8,((60:25,61:22):28,88:45):17):17,84:52):17,79:40):15,87:39):40,125:99):34,((119:21,121:29):25,120:43):12):37,(117:6,118:4):16):9,113:0,114:0,115:0,116:0);
tree PAUP_120 = [&U] ((((((((((((((((1:18,54:25):9,(((((6:10,((46:4,47:2):5,48:4):9):10,50:18):3,((26:17,27:0):6,(((43:0,44:2):5,45:4):3,49:3):7):4):16,51:37):12,(23:30,(31:11,((38:2,(39:4,40:3):5):1,(52:0,53:8):30):11):13):11):6):10,30:32):25,((85:3,86:8):8,129:21):48):13,(5:32,59:26):26):10,(122:60,126:56):14):18,(((4:18,(((((7:0,8:0):13,(9:3,10:5):4):9,(((11:1,12:1):2,15:5):6,(13:0,14:1):5):10):7,(16:5,17:3):9):8,41:13):10):21,55:31):27,((((89:2,90:2):3,91:5):16,((((((92:3,95:1):1,93:4):0,94:2):8,96:8):9,(97:7,98:0):12):9,(99:24,(((((100:1,102:0):2,103:1):1,105:5):1,104:5):1,101:4):19):10):6):10,(((106:3,(107:2,108:2):2):10,(109:1,110:1):15):14,(111:22,112:39):13):13):35):21):7,(((2:37,(123:20,124:25):32):13,(((((73:11,(74:4,78:46):2):7,(75:8,76:1):14):12,(82:14,83:18):14):7,77:36):21,(80:29,81:38):15):11):10,((((3:59,28:28):9,(29:28,42:15):18):4,(24:11,(25:12,(36:2,37:0):27):2):14):28,(((((((18:0,19:0,(20:2,21:26):1):2,22:7):41,(71:3,72:3):37):13,(69:15,70:16):25):9,(((32:4,34:4):9,(33:3,35:7):16):35,((56:0,58:0):1,57:0):37):9):6,(((62:32,67:16):31,((63:3,64:3):14,(65:5,66:11):10):12):14,127:52):8):8,(68:36,128:52):12):12):13):6):8,((60:25,61:22):28,88:45):17):17,84:52):17,79:40):15,87:39):40,125:99):34,((119:21,121:29):25,120:43):12):37,(117:6,118:4):16):9,113:0,114:0,115:0,116:0);
tree PAUP_121 = [&U] ((((((((((((((((1:18,54:25):9,(((((6:10,((46:4,47:2):5,48:4):9):10,50:18):3,((26:17,27:0):6,(((43:0,44:2):5,45:4):3,49:3):7):4):16,51:37):12,(23:30,(31:11,(38:3,((39:4,40:3):5,(52:0,53:8):29):1):11):13):11):6):10,30:32):25,((85:3,86:8):8,129:21):48):13,(5:32,59:26):26):9,(122:59,126:57):14):18,(((4:18,(((((7:0,8:0):13,(9:3,10:5):4):9,(((11:1,12:1):2,15:5):6,(13:0,14:1):5):10):7,(16:5,17:3):9):8,41:13):10):21,55:31):27,((((89:2,90:2):3,91:5):16,((((((92:3,95:1):1,93:4):0,94:2):8,96:8):9,(97:7,98:0):12):9,(99:24,((((100:1,102:0):2,103:1):1,105:5):1,101:4,104:5):20):10):6):10,(((106:3,(107:2,108:2):2):10,(109:1,110:1):15):14,(111:22,112:39):13):13):35):22):7,(((2:35,(123:21,124:24):33):15,(((((73:10,(74:4,78:46):3):7,(75:8,76:1):13):10,77:36):11,(82:13,83:18):14):20,(80:30,81:39):15):9):9,((((3:59,28:28):9,(29:28,42:15):18):4,(24:11,(25:12,(36:2,37:0):27):2):14):27,(((((((18:0,19:0,22:7):1,(20:2,21:26):1):42,(71:3,72:3):37):13,(69:15,70:16):25):9,(((32:4,34:4):9,(33:3,35:7):16):35,((56:0,58:0):1,57:0):37):9):6,(((62:32,67:16):31,((63:3,64:3):14,(65:5,66:11):10):12):14,127:52):8):8,(68:36,128:52):12):13):13):6):9,((60:25,61:22):28,88:45):17):17,84:52):17,79:40):15,87:39):40,125:99):34,((119:21,121:29):25,120:43):12):37,(117:6,118:4):16):9,113:0,114:0,115:0,116:0);
tree PAUP_122 = [&U] ((((((((((((((((1:18,54:25):9,(((((6:10,((46:4,47:2):5,48:4):9):10,50:18):3,((26:17,27:0):6,(((43:0,44:2):5,45:4):3,49:3):7):4):16,51:37):12,(23:30,(31:11,(38:3,((39:4,40:3):5,(52:0,53:8):29):1):11):13):11):6):10,30:32):25,((85:3,86:8):8,129:21):48):13,(5:32,59:26):26):9,(122:59,126:57):14):18,(((4:18,(((((7:0,8:0):13,(9:3,10:5):4):9,(((11:1,12:1):2,15:5):6,(13:0,14:1):5):10):7,(16:5,17:3):9):8,41:13):10):21,55:31):27,((((89:2,90:2):3,91:5):16,((((((92:3,95:1):1,93:4):0,94:2):8,96:8):9,(97:7,98:0):12):9,(99:24,((((100:1,102:0):2,103:1):2,101:4,104:5):2,105:5):18):10):6):10,(((106:3,(107:2,108:2):2):10,(109:1,110:1):15):14,(111:22,112:39):13):13):35):22):7,(((2:35,(123:21,124:24):33):15,(((((73:10,(74:4,78:46):3):7,(75:8,76:1):13):10,77:36):11,(82:13,83:18):14):20,(80:30,81:39):15):9):9,((((3:59,28:28):9,(29:28,42:15):18):4,(24:11,(25:12,(36:2,37:0):27):2):14):27,(((((((18:0,19:0,22:7):1,(20:2,21:26):1):42,(71:3,72:3):37):13,(69:15,70:16):25):9,(((32:4,34:4):9,(33:3,35:7):16):35,((56:0,58:0):1,57:0):37):9):6,(((62:32,67:16):31,((63:3,64:3):14,(65:5,66:11):10):12):14,127:52):8):8,(68:36,128:52):12):13):13):6):9,((60:25,61:22):28,88:45):17):17,84:52):17,79:40):15,87:39):40,125:99):34,((119:21,121:29):25,120:43):12):37,(117:6,118:4):16):9,113:0,114:0,115:0,116:0);
tree PAUP_123 = [&U] ((((((((((((((((1:18,54:25):9,((((((6:10,((46:4,47:2):5,48:4):9):8,50:19):4,(((43:0,44:2):5,45:4):3,49:3):8):2,(26:17,27:0):6):17,51:35):14,(23:30,(31:11,(38:3,((39:4,40:3):5,(52:0,53:8):29):1):11):13):11):6):10,30:32):25,((85:3,86:8):8,129:21):48):13,(5:32,59:26):26):9,(122:59,126:57):14):18,(((4:18,(((((7:0,8:0):13,(9:3,10:5):4):9,(((11:1,12:1):2,15:5):6,(13:0,14:1):5):10):7,(16:5,17:3):9):8,41:13):10):21,55:31):27,((((89:2,90:2):3,91:5):16,((((((92:3,95:1):1,93:4):0,94:2):8,96:8):9,(97:7,98:0):12):9,(99:24,(((((100:1,102:0):2,103:1):1,105:5):1,104:5):1,101:4):19):10):6):10,(((106:3,(107:2,108:2):2):10,(109:1,110:1):15):14,(111:22,112:39):13):13):35):22):7,(((2:35,(123:21,124:24):33):15,(((((73:10,(74:4,78:46):3):7,(75:8,76:1):13):10,77:36):11,(82:13,83:18):14):20,(80:30,81:39):15):9):9,((((3:59,28:28):9,(29:28,42:15):18):4,(24:11,(25:12,(36:2,37:0):27):2):14):27,(((((((18:0,19:0,22:7):1,(20:2,21:26):1):42,(71:3,72:3):37):13,(69:15,70:16):25):9,(((32:4,34:4):9,(33:3,35:7):16):35,((56:0,58:0):1,57:0):37):9):6,(((62:32,67:16):31,((63:3,64:3):14,(65:5,66:11):10):12):14,127:52):8):8,(68:36,128:52):12):13):13):6):9,((60:25,61:22):28,88:45):17):17,84:52):17,79:40):15,87:39):40,125:99):34,((119:21,121:29):25,120:43):12):37,(117:6,118:4):16):9,113:0,114:0,115:0,116:0);
tree PAUP_124 = [&U] ((((((((((((((((1:18,54:25):9,((((((6:10,((46:4,47:2):5,48:4):9):8,50:19):4,(26:17,27:0):7):3,(((43:0,44:2):5,45:4):4,49:2):7):16,51:35):14,(23:30,(31:11,(38:3,((39:4,40:3):5,(52:0,53:8):29):1):11):13):11):6):10,30:32):25,((85:3,86:8):8,129:21):48):13,(5:32,59:26):26):9,(122:59,126:57):14):18,(((4:18,(((((7:0,8:0):13,(9:3,10:5):4):9,(((11:1,12:1):2,15:5):6,(13:0,14:1):5):10):7,(16:5,17:3):9):8,41:13):10):21,55:31):27,((((89:2,90:2):3,91:5):16,((((((92:3,95:1):1,93:4):0,94:2):8,96:8):9,(97:7,98:0):12):9,(99:24,(((((100:1,102:0):2,103:1):1,105:5):1,104:5):1,101:4):19):10):6):10,(((106:3,(107:2,108:2):2):10,(109:1,110:1):15):14,(111:22,112:39):13):13):35):22):7,(((2:35,(123:21,124:24):33):15,(((((73:10,(74:4,78:46):3):7,(75:8,76:1):13):10,77:36):11,(82:13,83:18):14):20,(80:30,81:39):15):9):9,((((3:59,28:28):9,(29:28,42:15):18):4,(24:11,(25:12,(36:2,37:0):27):2):14):27,(((((((18:0,19:0,22:7):1,(20:2,21:26):1):42,(71:3,72:3):37):13,(69:15,70:16):25):9,(((32:4,34:4):9,(33:3,35:7):16):35,((56:0,58:0):1,57:0):37):9):6,(((62:32,67:16):31,((63:3,64:3):14,(65:5,66:11):10):12):14,127:52):8):8,(68:36,128:52):12):13):13):6):9,((60:25,61:22):28,88:45):17):17,84:52):17,79:40):15,87:39):40,125:99):34,((119:21,121:29):25,120:43):12):37,(117:6,118:4):16):9,113:0,114:0,115:0,116:0);
tree PAUP_125 = [&U] ((((((((((((((((1:18,54:25):9,(((((6:10,((46:4,47:2):5,48:4):9):10,50:18):3,((26:17,27:0):6,(((43:0,44:2):5,45:4):3,49:3):7):4):16,51:37):12,(23:30,(31:11,(38:3,((39:4,40:3):5,(52:0,53:8):29):1):11):13):11):6):10,30:32):25,((85:3,86:8):8,129:21):48):13,(5:32,59:26):26):9,(122:59,126:57):14):18,(((4:18,(((((7:0,8:0):13,(9:3,10:5):4):9,((11:1,12:1,15:7):6,(13:0,14:1):3):12):7,(16:5,17:3):9):8,41:13):10):21,55:31):27,((((89:2,90:2):3,91:5):16,((((((92:3,95:1):1,93:4):0,94:2):8,96:8):9,(97:7,98:0):12):9,(99:24,(((((100:1,102:0):2,103:1):1,105:5):1,104:5):1,101:4):19):10):6):10,(((106:3,(107:2,108:2):2):10,(109:1,110:1):15):14,(111:22,112:39):13):13):35):22):7,(((2:35,(123:21,124:24):33):15,(((((73:10,(74:4,78:46):3):7,(75:8,76:1):13):10,77:36):11,(82:13,83:18):14):20,(80:30,81:39):15):9):9,((((3:59,28:28):9,(29:28,42:15):18):4,(24:11,(25:12,(36:2,37:0):27):2):14):27,(((((((18:0,19:0,22:7):1,(20:2,21:26):1):42,(71:3,72:3):37):13,(69:15,70:16):25):9,(((32:4,34:4):9,(33:3,35:7):16):35,((56:0,58:0):1,57:0):37):9):6,(((62:32,67:16):31,((63:3,64:3):14,(65:5,66:11):10):12):14,127:52):8):8,(68:36,128:52):12):13):13):6):9,((60:25,61:22):28,88:45):17):17,84:52):17,79:40):15,87:39):40,125:99):34,((119:21,121:29):25,120:43):12):37,(117:6,118:4):16):9,113:0,114:0,115:0,116:0);
tree PAUP_126 = [&U] ((((((((((((((((1:18,54:25):9,(((((6:10,((46:4,47:2):5,48:4):9):10,50:18):3,((26:17,27:0):6,(((43:0,44:2):5,45:4):3,49:3):7):4):16,51:37):12,(23:30,(31:11,((38:2,(39:4,40:3):5):1,(52:0,53:8):30):11):13):11):6):10,30:32):25,((85:3,86:8):8,129:21):48):13,(5:32,59:26):26):9,(122:59,126:57):14):18,(((4:18,(((((7:0,8:0):13,(9:3,10:5):4):9,(((11:1,12:1):2,15:5):6,(13:0,14:1):5):10):7,(16:5,17:3):9):8,41:13):10):21,55:31):27,((((89:2,90:2):3,91:5):16,((((((92:3,95:1):1,93:4):0,94:2):8,96:8):9,(97:7,98:0):12):9,(99:24,(((((100:1,102:0):2,103:1):1,105:5):1,104:5):1,101:4):19):10):6):10,(((106:3,(107:2,108:2):2):10,(109:1,110:1):15):14,(111:22,112:39):13):13):35):22):7,(((2:35,(123:21,124:24):33):15,(((((73:10,(74:4,78:46):3):7,(75:8,76:1):13):10,77:36):11,(82:13,83:18):14):20,(80:30,81:39):15):9):9,((((3:59,28:28):9,(29:28,42:15):18):4,(24:11,(25:12,(36:2,37:0):27):2):14):27,(((((((18:0,19:0,22:7):1,(20:2,21:26):1):42,(71:3,72:3):37):13,(69:15,70:16):25):9,(((32:4,34:4):9,(33:3,35:7):16):35,((56:0,58:0):1,57:0):37):9):6,(((62:32,67:16):31,((63:3,64:3):14,(65:5,66:11):10):12):14,127:52):8):8,(68:36,128:52):12):13):13):6):9,((60:25,61:22):28,88:45):17):17,84:52):17,79:40):15,87:39):40,125:99):34,((119:21,121:29):25,120:43):12):37,(117:6,118:4):16):9,113:0,114:0,115:0,116:0);
tree PAUP_127 = [&U] ((((((((((((((((1:18,54:25):9,(((((6:10,((46:4,47:2):5,48:4):9):10,50:18):3,((26:17,27:0):6,(((43:0,44:2):5,45:4):3,49:3):7):4):16,51:37):12,(23:30,(31:11,(38:3,((39:4,40:3):5,(52:0,53:8):29):1):11):13):11):6):10,30:32):25,((85:3,86:8):8,129:21):48):13,(5:32,59:26):26):9,(122:59,126:57):14):18,(((4:18,(((((7:0,8:0):13,(9:3,10:5):4):9,(((11:1,12:1):2,15:5):6,(13:0,14:1):5):10):7,(16:5,17:3):9):8,41:13):10):21,55:31):27,((((89:2,90:2):3,91:5):16,((((((92:3,95:1):1,93:4):0,94:2):8,96:8):9,(97:7,98:0):12):9,(99:24,((((100:1,102:0):2,103:1):1,105:5):1,101:4,104:5):20):10):6):10,(((106:3,(107:2,108:2):2):10,(109:1,110:1):15):14,(111:22,112:39):13):13):35):22):7,(((2:35,(123:21,124:24):33):15,(((((73:10,(74:4,78:46):3):7,(75:8,76:1):13):10,77:36):11,(82:13,83:18):14):20,(80:30,81:39):15):9):9,((((3:59,28:28):9,(29:28,42:15):18):4,(24:11,(25:12,(36:2,37:0):27):2):14):27,((((((18:0,19:0,(20:2,21:26):1,22:7):43,(71:3,72:3):37):13,(69:15,70:16):25):9,(((32:4,34:4):9,(33:3,35:7):16):35,((56:0,58:0):1,57:0):37):9):6,(((62:32,67:16):31,((63:3,64:3):14,(65:5,66:11):10):12):14,127:52):8):8,(68:36,128:52):12):13):13):6):9,((60:25,61:22):28,88:45):17):17,84:52):17,79:40):15,87:39):40,125:99):34,((119:21,121:29):25,120:43):12):37,(117:6,118:4):16):9,113:0,114:0,115:0,116:0);
tree PAUP_128 = [&U] ((((((((((((((((1:18,54:25):9,(((((6:10,((46:4,47:2):5,48:4):9):10,50:18):3,((26:17,27:0):6,(((43:0,44:2):5,45:4):3,49:3):7):4):16,51:37):12,(23:30,(31:11,(38:3,((39:4,40:3):5,(52:0,53:8):29):1):11):13):11):6):10,30:32):25,((85:3,86:8):8,129:21):48):13,(5:32,59:26):26):9,(122:59,126:57):14):18,(((4:18,(((((7:0,8:0):13,(9:3,10:5):4):9,(((11:1,12:1):2,15:5):6,(13:0,14:1):5):10):7,(16:5,17:3):9):8,41:13):10):21,55:31):27,((((89:2,90:2):3,91:5):16,((((((92:3,95:1):1,93:4):0,94:2):8,96:8):9,(97:7,98:0):12):9,(99:24,((((100:1,102:0):2,103:1):2,101:4,104:5):2,105:5):18):10):6):10,(((106:3,(107:2,108:2):2):10,(109:1,110:1):15):14,(111:22,112:39):13):13):35):22):7,(((2:35,(123:21,124:24):33):15,(((((73:10,(74:4,78:46):3):7,(75:8,76:1):13):10,77:36):11,(82:13,83:18):14):20,(80:30,81:39):15):9):9,((((3:59,28:28):9,(29:28,42:15):18):4,(24:11,(25:12,(36:2,37:0):27):2):14):27,((((((18:0,19:0,(20:2,21:26):1,22:7):43,(71:3,72:3):37):13,(69:15,70:16):25):9,(((32:4,34:4):9,(33:3,35:7):16):35,((56:0,58:0):1,57:0):37):9):6,(((62:32,67:16):31,((63:3,64:3):14,(65:5,66:11):10):12):14,127:52):8):8,(68:36,128:52):12):13):13):6):9,((60:25,61:22):28,88:45):17):17,84:52):17,79:40):15,87:39):40,125:99):34,((119:21,121:29):25,120:43):12):37,(117:6,118:4):16):9,113:0,114:0,115:0,116:0);
tree PAUP_129 = [&U] ((((((((((((((((1:18,54:25):9,((((((6:10,((46:4,47:2):5,48:4):9):8,50:19):4,(((43:0,44:2):5,45:4):3,49:3):8):2,(26:17,27:0):6):17,51:35):14,(23:30,(31:11,(38:3,((39:4,40:3):5,(52:0,53:8):29):1):11):13):11):6):10,30:32):25,((85:3,86:8):8,129:21):48):13,(5:32,59:26):26):9,(122:59,126:57):14):18,(((4:18,(((((7:0,8:0):13,(9:3,10:5):4):9,(((11:1,12:1):2,15:5):6,(13:0,14:1):5):10):7,(16:5,17:3):9):8,41:13):10):21,55:31):27,((((89:2,90:2):3,91:5):16,((((((92:3,95:1):1,93:4):0,94:2):8,96:8):9,(97:7,98:0):12):9,(99:24,(((((100:1,102:0):2,103:1):1,105:5):1,104:5):1,101:4):19):10):6):10,(((106:3,(107:2,108:2):2):10,(109:1,110:1):15):14,(111:22,112:39):13):13):35):22):7,(((2:35,(123:21,124:24):33):15,(((((73:10,(74:4,78:46):3):7,(75:8,76:1):13):10,77:36):11,(82:13,83:18):14):20,(80:30,81:39):15):9):9,((((3:59,28:28):9,(29:28,42:15):18):4,(24:11,(25:12,(36:2,37:0):27):2):14):27,((((((18:0,19:0,(20:2,21:26):1,22:7):43,(71:3,72:3):37):13,(69:15,70:16):25):9,(((32:4,34:4):9,(33:3,35:7):16):35,((56:0,58:0):1,57:0):37):9):6,(((62:32,67:16):31,((63:3,64:3):14,(65:5,66:11):10):12):14,127:52):8):8,(68:36,128:52):12):13):13):6):9,((60:25,61:22):28,88:45):17):17,84:52):17,79:40):15,87:39):40,125:99):34,((119:21,121:29):25,120:43):12):37,(117:6,118:4):16):9,113:0,114:0,115:0,116:0);
tree PAUP_130 = [&U] ((((((((((((((((1:18,54:25):9,((((((6:10,((46:4,47:2):5,48:4):9):8,50:19):4,(26:17,27:0):7):3,(((43:0,44:2):5,45:4):4,49:2):7):16,51:35):14,(23:30,(31:11,(38:3,((39:4,40:3):5,(52:0,53:8):29):1):11):13):11):6):10,30:32):25,((85:3,86:8):8,129:21):48):13,(5:32,59:26):26):9,(122:59,126:57):14):18,(((4:18,(((((7:0,8:0):13,(9:3,10:5):4):9,(((11:1,12:1):2,15:5):6,(13:0,14:1):5):10):7,(16:5,17:3):9):8,41:13):10):21,55:31):27,((((89:2,90:2):3,91:5):16,((((((92:3,95:1):1,93:4):0,94:2):8,96:8):9,(97:7,98:0):12):9,(99:24,(((((100:1,102:0):2,103:1):1,105:5):1,104:5):1,101:4):19):10):6):10,(((106:3,(107:2,108:2):2):10,(109:1,110:1):15):14,(111:22,112:39):13):13):35):22):7,(((2:35,(123:21,124:24):33):15,(((((73:10,(74:4,78:46):3):7,(75:8,76:1):13):10,77:36):11,(82:13,83:18):14):20,(80:30,81:39):15):9):9,((((3:59,28:28):9,(29:28,42:15):18):4,(24:11,(25:12,(36:2,37:0):27):2):14):27,((((((18:0,19:0,(20:2,21:26):1,22:7):43,(71:3,72:3):37):13,(69:15,70:16):25):9,(((32:4,34:4):9,(33:3,35:7):16):35,((56:0,58:0):1,57:0):37):9):6,(((62:32,67:16):31,((63:3,64:3):14,(65:5,66:11):10):12):14,127:52):8):8,(68:36,128:52):12):13):13):6):9,((60:25,61:22):28,88:45):17):17,84:52):17,79:40):15,87:39):40,125:99):34,((119:21,121:29):25,120:43):12):37,(117:6,118:4):16):9,113:0,114:0,115:0,116:0);
tree PAUP_131 = [&U] ((((((((((((((((1:18,54:25):9,(((((6:10,((46:4,47:2):5,48:4):9):10,50:18):3,((26:17,27:0):6,(((43:0,44:2):5,45:4):3,49:3):7):4):16,51:37):12,(23:30,(31:11,(38:3,((39:4,40:3):5,(52:0,53:8):29):1):11):13):11):6):10,30:32):25,((85:3,86:8):8,129:21):48):13,(5:32,59:26):26):9,(122:59,126:57):14):18,(((4:18,(((((7:0,8:0):13,(9:3,10:5):4):9,((11:1,12:1,15:7):6,(13:0,14:1):3):12):7,(16:5,17:3):9):8,41:13):10):21,55:31):27,((((89:2,90:2):3,91:5):16,((((((92:3,95:1):1,93:4):0,94:2):8,96:8):9,(97:7,98:0):12):9,(99:24,(((((100:1,102:0):2,103:1):1,105:5):1,104:5):1,101:4):19):10):6):10,(((106:3,(107:2,108:2):2):10,(109:1,110:1):15):14,(111:22,112:39):13):13):35):22):7,(((2:35,(123:21,124:24):33):15,(((((73:10,(74:4,78:46):3):7,(75:8,76:1):13):10,77:36):11,(82:13,83:18):14):20,(80:30,81:39):15):9):9,((((3:59,28:28):9,(29:28,42:15):18):4,(24:11,(25:12,(36:2,37:0):27):2):14):27,((((((18:0,19:0,(20:2,21:26):1,22:7):43,(71:3,72:3):37):13,(69:15,70:16):25):9,(((32:4,34:4):9,(33:3,35:7):16):35,((56:0,58:0):1,57:0):37):9):6,(((62:32,67:16):31,((63:3,64:3):14,(65:5,66:11):10):12):14,127:52):8):8,(68:36,128:52):12):13):13):6):9,((60:25,61:22):28,88:45):17):17,84:52):17,79:40):15,87:39):40,125:99):34,((119:21,121:29):25,120:43):12):37,(117:6,118:4):16):9,113:0,114:0,115:0,116:0);
tree PAUP_132 = [&U] ((((((((((((((((1:18,54:25):9,(((((6:10,((46:4,47:2):5,48:4):9):10,50:18):3,((26:17,27:0):6,(((43:0,44:2):5,45:4):3,49:3):7):4):16,51:37):12,(23:30,(31:11,((38:2,(39:4,40:3):5):1,(52:0,53:8):30):11):13):11):6):10,30:32):25,((85:3,86:8):8,129:21):48):13,(5:32,59:26):26):9,(122:59,126:57):14):18,(((4:18,(((((7:0,8:0):13,(9:3,10:5):4):9,(((11:1,12:1):2,15:5):6,(13:0,14:1):5):10):7,(16:5,17:3):9):8,41:13):10):21,55:31):27,((((89:2,90:2):3,91:5):16,((((((92:3,95:1):1,93:4):0,94:2):8,96:8):9,(97:7,98:0):12):9,(99:24,(((((100:1,102:0):2,103:1):1,105:5):1,104:5):1,101:4):19):10):6):10,(((106:3,(107:2,108:2):2):10,(109:1,110:1):15):14,(111:22,112:39):13):13):35):22):7,(((2:35,(123:21,124:24):33):15,(((((73:10,(74:4,78:46):3):7,(75:8,76:1):13):10,77:36):11,(82:13,83:18):14):20,(80:30,81:39):15):9):9,((((3:59,28:28):9,(29:28,42:15):18):4,(24:11,(25:12,(36:2,37:0):27):2):14):27,((((((18:0,19:0,(20:2,21:26):1,22:7):43,(71:3,72:3):37):13,(69:15,70:16):25):9,(((32:4,34:4):9,(33:3,35:7):16):35,((56:0,58:0):1,57:0):37):9):6,(((62:32,67:16):31,((63:3,64:3):14,(65:5,66:11):10):12):14,127:52):8):8,(68:36,128:52):12):13):13):6):9,((60:25,61:22):28,88:45):17):17,84:52):17,79:40):15,87:39):40,125:99):34,((119:21,121:29):25,120:43):12):37,(117:6,118:4):16):9,113:0,114:0,115:0,116:0);
tree PAUP_133 = [&U] ((((((((((((((((1:18,54:25):9,(((((6:10,((46:4,47:2):5,48:4):9):10,50:18):3,((26:17,27:0):6,(((43:0,44:2):5,45:4):3,49:3):7):4):16,51:37):12,(23:30,(31:11,(38:3,((39:4,40:3):5,(52:0,53:8):29):1):11):13):11):6):10,30:32):25,((85:3,86:8):8,129:21):48):13,(5:32,59:26):26):9,(122:59,126:57):14):18,(((4:18,(((((7:0,8:0):13,(9:3,10:5):4):9,(((11:1,12:1):2,15:5):6,(13:0,14:1):5):10):7,(16:5,17:3):9):8,41:13):10):21,55:31):27,((((89:2,90:2):3,91:5):16,((((((92:3,95:1):1,93:4):0,94:2):8,96:8):9,(97:7,98:0):12):9,(99:24,((((100:1,102:0):2,103:1):1,105:5):1,101:4,104:5):20):10):6):10,(((106:3,(107:2,108:2):2):10,(109:1,110:1):15):14,(111:22,112:39):13):13):35):22):7,(((2:35,(123:21,124:24):33):15,(((((73:10,(74:4,78:46):3):7,(75:8,76:1):13):10,77:36):11,(82:13,83:18):14):20,(80:30,81:39):15):9):9,((((3:59,28:28):9,(29:28,42:15):18):4,(24:11,(25:12,(36:2,37:0):27):2):14):27,((((((((18:0,19:0,22:7):2,20:2):0,21:26):42,(71:3,72:3):36):14,(69:15,70:16):25):9,(((32:4,34:4):9,(33:3,35:7):16):35,((56:0,58:0):1,57:0):37):9):6,(((62:32,67:16):31,((63:3,64:3):14,(65:5,66:11):10):12):14,127:52):8):8,(68:36,128:52):12):13):13):6):9,((60:25,61:22):28,88:45):17):17,84:52):17,79:40):15,87:39):40,125:99):34,((119:21,121:29):25,120:43):12):37,(117:6,118:4):16):9,113:0,114:0,115:0,116:0);
tree PAUP_134 = [&U] ((((((((((((((((1:18,54:25):9,(((((6:10,((46:4,47:2):5,48:4):9):10,50:18):3,((26:17,27:0):6,(((43:0,44:2):5,45:4):3,49:3):7):4):16,51:37):12,(23:30,(31:11,(38:3,((39:4,40:3):5,(52:0,53:8):29):1):11):13):11):6):10,30:32):25,((85:3,86:8):8,129:21):48):13,(5:32,59:26):26):9,(122:59,126:57):14):18,(((4:18,(((((7:0,8:0):13,(9:3,10:5):4):9,(((11:1,12:1):2,15:5):6,(13:0,14:1):5):10):7,(16:5,17:3):9):8,41:13):10):21,55:31):27,((((89:2,90:2):3,91:5):16,((((((92:3,95:1):1,93:4):0,94:2):8,96:8):9,(97:7,98:0):12):9,(99:24,((((100:1,102:0):2,103:1):2,101:4,104:5):2,105:5):18):10):6):10,(((106:3,(107:2,108:2):2):10,(109:1,110:1):15):14,(111:22,112:39):13):13):35):22):7,(((2:35,(123:21,124:24):33):15,(((((73:10,(74:4,78:46):3):7,(75:8,76:1):13):10,77:36):11,(82:13,83:18):14):20,(80:30,81:39):15):9):9,((((3:59,28:28):9,(29:28,42:15):18):4,(24:11,(25:12,(36:2,37:0):27):2):14):27,((((((((18:0,19:0,22:7):2,20:2):0,21:26):42,(71:3,72:3):36):14,(69:15,70:16):25):9,(((32:4,34:4):9,(33:3,35:7):16):35,((56:0,58:0):1,57:0):37):9):6,(((62:32,67:16):31,((63:3,64:3):14,(65:5,66:11):10):12):14,127:52):8):8,(68:36,128:52):12):13):13):6):9,((60:25,61:22):28,88:45):17):17,84:52):17,79:40):15,87:39):40,125:99):34,((119:21,121:29):25,120:43):12):37,(117:6,118:4):16):9,113:0,114:0,115:0,116:0);
tree PAUP_135 = [&U] ((((((((((((((((1:18,54:25):9,((((((6:10,((46:4,47:2):5,48:4):9):8,50:19):4,(((43:0,44:2):5,45:4):3,49:3):8):2,(26:17,27:0):6):17,51:35):14,(23:30,(31:11,(38:3,((39:4,40:3):5,(52:0,53:8):29):1):11):13):11):6):10,30:32):25,((85:3,86:8):8,129:21):48):13,(5:32,59:26):26):9,(122:59,126:57):14):18,(((4:18,(((((7:0,8:0):13,(9:3,10:5):4):9,(((11:1,12:1):2,15:5):6,(13:0,14:1):5):10):7,(16:5,17:3):9):8,41:13):10):21,55:31):27,((((89:2,90:2):3,91:5):16,((((((92:3,95:1):1,93:4):0,94:2):8,96:8):9,(97:7,98:0):12):9,(99:24,(((((100:1,102:0):2,103:1):1,105:5):1,104:5):1,101:4):19):10):6):10,(((106:3,(107:2,108:2):2):10,(109:1,110:1):15):14,(111:22,112:39):13):13):35):22):7,(((2:35,(123:21,124:24):33):15,(((((73:10,(74:4,78:46):3):7,(75:8,76:1):13):10,77:36):11,(82:13,83:18):14):20,(80:30,81:39):15):9):9,((((3:59,28:28):9,(29:28,42:15):18):4,(24:11,(25:12,(36:2,37:0):27):2):14):27,((((((((18:0,19:0,22:7):2,20:2):0,21:26):42,(71:3,72:3):36):14,(69:15,70:16):25):9,(((32:4,34:4):9,(33:3,35:7):16):35,((56:0,58:0):1,57:0):37):9):6,(((62:32,67:16):31,((63:3,64:3):14,(65:5,66:11):10):12):14,127:52):8):8,(68:36,128:52):12):13):13):6):9,((60:25,61:22):28,88:45):17):17,84:52):17,79:40):15,87:39):40,125:99):34,((119:21,121:29):25,120:43):12):37,(117:6,118:4):16):9,113:0,114:0,115:0,116:0);
tree PAUP_136 = [&U] ((((((((((((((((1:18,54:25):9,((((((6:10,((46:4,47:2):5,48:4):9):8,50:19):4,(26:17,27:0):7):3,(((43:0,44:2):5,45:4):4,49:2):7):16,51:35):14,(23:30,(31:11,(38:3,((39:4,40:3):5,(52:0,53:8):29):1):11):13):11):6):10,30:32):25,((85:3,86:8):8,129:21):48):13,(5:32,59:26):26):9,(122:59,126:57):14):18,(((4:18,(((((7:0,8:0):13,(9:3,10:5):4):9,(((11:1,12:1):2,15:5):6,(13:0,14:1):5):10):7,(16:5,17:3):9):8,41:13):10):21,55:31):27,((((89:2,90:2):3,91:5):16,((((((92:3,95:1):1,93:4):0,94:2):8,96:8):9,(97:7,98:0):12):9,(99:24,(((((100:1,102:0):2,103:1):1,105:5):1,104:5):1,101:4):19):10):6):10,(((106:3,(107:2,108:2):2):10,(109:1,110:1):15):14,(111:22,112:39):13):13):35):22):7,(((2:35,(123:21,124:24):33):15,(((((73:10,(74:4,78:46):3):7,(75:8,76:1):13):10,77:36):11,(82:13,83:18):14):20,(80:30,81:39):15):9):9,((((3:59,28:28):9,(29:28,42:15):18):4,(24:11,(25:12,(36:2,37:0):27):2):14):27,((((((((18:0,19:0,22:7):2,20:2):0,21:26):42,(71:3,72:3):36):14,(69:15,70:16):25):9,(((32:4,34:4):9,(33:3,35:7):16):35,((56:0,58:0):1,57:0):37):9):6,(((62:32,67:16):31,((63:3,64:3):14,(65:5,66:11):10):12):14,127:52):8):8,(68:36,128:52):12):13):13):6):9,((60:25,61:22):28,88:45):17):17,84:52):17,79:40):15,87:39):40,125:99):34,((119:21,121:29):25,120:43):12):37,(117:6,118:4):16):9,113:0,114:0,115:0,116:0);
tree PAUP_137 = [&U] ((((((((((((((((1:18,54:25):9,(((((6:10,((46:4,47:2):5,48:4):9):10,50:18):3,((26:17,27:0):6,(((43:0,44:2):5,45:4):3,49:3):7):4):16,51:37):12,(23:30,(31:11,(38:3,((39:4,40:3):5,(52:0,53:8):29):1):11):13):11):6):10,30:32):25,((85:3,86:8):8,129:21):48):13,(5:32,59:26):26):9,(122:59,126:57):14):18,(((4:18,(((((7:0,8:0):13,(9:3,10:5):4):9,((11:1,12:1,15:7):6,(13:0,14:1):3):12):7,(16:5,17:3):9):8,41:13):10):21,55:31):27,((((89:2,90:2):3,91:5):16,((((((92:3,95:1):1,93:4):0,94:2):8,96:8):9,(97:7,98:0):12):9,(99:24,(((((100:1,102:0):2,103:1):1,105:5):1,104:5):1,101:4):19):10):6):10,(((106:3,(107:2,108:2):2):10,(109:1,110:1):15):14,(111:22,112:39):13):13):35):22):7,(((2:35,(123:21,124:24):33):15,(((((73:10,(74:4,78:46):3):7,(75:8,76:1):13):10,77:36):11,(82:13,83:18):14):20,(80:30,81:39):15):9):9,((((3:59,28:28):9,(29:28,42:15):18):4,(24:11,(25:12,(36:2,37:0):27):2):14):27,((((((((18:0,19:0,22:7):2,20:2):0,21:26):42,(71:3,72:3):36):14,(69:15,70:16):25):9,(((32:4,34:4):9,(33:3,35:7):16):35,((56:0,58:0):1,57:0):37):9):6,(((62:32,67:16):31,((63:3,64:3):14,(65:5,66:11):10):12):14,127:52):8):8,(68:36,128:52):12):13):13):6):9,((60:25,61:22):28,88:45):17):17,84:52):17,79:40):15,87:39):40,125:99):34,((119:21,121:29):25,120:43):12):37,(117:6,118:4):16):9,113:0,114:0,115:0,116:0);
tree PAUP_138 = [&U] ((((((((((((((((1:18,54:25):9,(((((6:10,((46:4,47:2):5,48:4):9):10,50:18):3,((26:17,27:0):6,(((43:0,44:2):5,45:4):3,49:3):7):4):16,51:37):12,(23:30,(31:11,((38:2,(39:4,40:3):5):1,(52:0,53:8):30):11):13):11):6):10,30:32):25,((85:3,86:8):8,129:21):48):13,(5:32,59:26):26):9,(122:59,126:57):14):18,(((4:18,(((((7:0,8:0):13,(9:3,10:5):4):9,(((11:1,12:1):2,15:5):6,(13:0,14:1):5):10):7,(16:5,17:3):9):8,41:13):10):21,55:31):27,((((89:2,90:2):3,91:5):16,((((((92:3,95:1):1,93:4):0,94:2):8,96:8):9,(97:7,98:0):12):9,(99:24,(((((100:1,102:0):2,103:1):1,105:5):1,104:5):1,101:4):19):10):6):10,(((106:3,(107:2,108:2):2):10,(109:1,110:1):15):14,(111:22,112:39):13):13):35):22):7,(((2:35,(123:21,124:24):33):15,(((((73:10,(74:4,78:46):3):7,(75:8,76:1):13):10,77:36):11,(82:13,83:18):14):20,(80:30,81:39):15):9):9,((((3:59,28:28):9,(29:28,42:15):18):4,(24:11,(25:12,(36:2,37:0):27):2):14):27,((((((((18:0,19:0,22:7):2,20:2):0,21:26):42,(71:3,72:3):36):14,(69:15,70:16):25):9,(((32:4,34:4):9,(33:3,35:7):16):35,((56:0,58:0):1,57:0):37):9):6,(((62:32,67:16):31,((63:3,64:3):14,(65:5,66:11):10):12):14,127:52):8):8,(68:36,128:52):12):13):13):6):9,((60:25,61:22):28,88:45):17):17,84:52):17,79:40):15,87:39):40,125:99):34,((119:21,121:29):25,120:43):12):37,(117:6,118:4):16):9,113:0,114:0,115:0,116:0);
tree PAUP_139 = [&U] ((((((((((((((((1:18,54:25):9,(((((6:10,((46:4,47:2):5,48:4):9):10,50:18):3,((26:17,27:0):6,(((43:0,44:2):5,45:4):3,49:3):7):4):16,51:37):12,(23:30,(31:11,(38:3,((39:4,40:3):5,(52:0,53:8):29):1):11):13):11):6):10,30:32):25,((85:3,86:8):8,129:21):48):13,(5:32,59:26):26):9,(122:59,126:57):14):18,(((4:18,(((((7:0,8:0):13,(9:3,10:5):4):9,(((11:1,12:1):2,15:5):6,(13:0,14:1):5):10):7,(16:5,17:3):9):8,41:13):10):21,55:31):27,((((89:2,90:2):3,91:5):16,((((((92:3,95:1):1,93:4):0,94:2):8,96:8):9,(97:7,98:0):12):9,(99:24,((((100:1,102:0):2,103:1):1,105:5):1,101:4,104:5):20):10):6):10,(((106:3,(107:2,108:2):2):10,(109:1,110:1):15):14,(111:22,112:39):13):13):35):22):7,(((2:35,(123:21,124:24):33):15,(((((73:10,(74:4,78:46):3):7,(75:8,76:1):13):10,77:36):11,(82:13,83:18):14):20,(80:30,81:39):15):9):9,((((3:59,28:28):9,(29:28,42:15):18):4,(24:11,(25:12,(36:2,37:0):27):2):14):27,((((((((18:0,19:0,22:7):2,21:26):0,20:2):42,(71:3,72:3):36):14,(69:15,70:16):25):9,(((32:4,34:4):9,(33:3,35:7):16):35,((56:0,58:0):1,57:0):37):9):6,(((62:32,67:16):31,((63:3,64:3):14,(65:5,66:11):10):12):14,127:52):8):8,(68:36,128:52):12):13):13):6):9,((60:25,61:22):28,88:45):17):17,84:52):17,79:40):15,87:39):40,125:99):34,((119:21,121:29):25,120:43):12):37,(117:6,118:4):16):9,113:0,114:0,115:0,116:0);
tree PAUP_140 = [&U] ((((((((((((((((1:18,54:25):9,(((((6:10,((46:4,47:2):5,48:4):9):10,50:18):3,((26:17,27:0):6,(((43:0,44:2):5,45:4):3,49:3):7):4):16,51:37):12,(23:30,(31:11,(38:3,((39:4,40:3):5,(52:0,53:8):29):1):11):13):11):6):10,30:32):25,((85:3,86:8):8,129:21):48):13,(5:32,59:26):26):9,(122:59,126:57):14):18,(((4:18,(((((7:0,8:0):13,(9:3,10:5):4):9,(((11:1,12:1):2,15:5):6,(13:0,14:1):5):10):7,(16:5,17:3):9):8,41:13):10):21,55:31):27,((((89:2,90:2):3,91:5):16,((((((92:3,95:1):1,93:4):0,94:2):8,96:8):9,(97:7,98:0):12):9,(99:24,((((100:1,102:0):2,103:1):2,101:4,104:5):2,105:5):18):10):6):10,(((106:3,(107:2,108:2):2):10,(109:1,110:1):15):14,(111:22,112:39):13):13):35):22):7,(((2:35,(123:21,124:24):33):15,(((((73:10,(74:4,78:46):3):7,(75:8,76:1):13):10,77:36):11,(82:13,83:18):14):20,(80:30,81:39):15):9):9,((((3:59,28:28):9,(29:28,42:15):18):4,(24:11,(25:12,(36:2,37:0):27):2):14):27,((((((((18:0,19:0,22:7):2,21:26):0,20:2):42,(71:3,72:3):36):14,(69:15,70:16):25):9,(((32:4,34:4):9,(33:3,35:7):16):35,((56:0,58:0):1,57:0):37):9):6,(((62:32,67:16):31,((63:3,64:3):14,(65:5,66:11):10):12):14,127:52):8):8,(68:36,128:52):12):13):13):6):9,((60:25,61:22):28,88:45):17):17,84:52):17,79:40):15,87:39):40,125:99):34,((119:21,121:29):25,120:43):12):37,(117:6,118:4):16):9,113:0,114:0,115:0,116:0);
tree PAUP_141 = [&U] ((((((((((((((((1:18,54:25):9,((((((6:10,((46:4,47:2):5,48:4):9):8,50:19):4,(((43:0,44:2):5,45:4):3,49:3):8):2,(26:17,27:0):6):17,51:35):14,(23:30,(31:11,(38:3,((39:4,40:3):5,(52:0,53:8):29):1):11):13):11):6):10,30:32):25,((85:3,86:8):8,129:21):48):13,(5:32,59:26):26):9,(122:59,126:57):14):18,(((4:18,(((((7:0,8:0):13,(9:3,10:5):4):9,(((11:1,12:1):2,15:5):6,(13:0,14:1):5):10):7,(16:5,17:3):9):8,41:13):10):21,55:31):27,((((89:2,90:2):3,91:5):16,((((((92:3,95:1):1,93:4):0,94:2):8,96:8):9,(97:7,98:0):12):9,(99:24,(((((100:1,102:0):2,103:1):1,105:5):1,104:5):1,101:4):19):10):6):10,(((106:3,(107:2,108:2):2):10,(109:1,110:1):15):14,(111:22,112:39):13):13):35):22):7,(((2:35,(123:21,124:24):33):15,(((((73:10,(74:4,78:46):3):7,(75:8,76:1):13):10,77:36):11,(82:13,83:18):14):20,(80:30,81:39):15):9):9,((((3:59,28:28):9,(29:28,42:15):18):4,(24:11,(25:12,(36:2,37:0):27):2):14):27,((((((((18:0,19:0,22:7):2,21:26):0,20:2):42,(71:3,72:3):36):14,(69:15,70:16):25):9,(((32:4,34:4):9,(33:3,35:7):16):35,((56:0,58:0):1,57:0):37):9):6,(((62:32,67:16):31,((63:3,64:3):14,(65:5,66:11):10):12):14,127:52):8):8,(68:36,128:52):12):13):13):6):9,((60:25,61:22):28,88:45):17):17,84:52):17,79:40):15,87:39):40,125:99):34,((119:21,121:29):25,120:43):12):37,(117:6,118:4):16):9,113:0,114:0,115:0,116:0);
tree PAUP_142 = [&U] ((((((((((((((((1:18,54:25):9,((((((6:10,((46:4,47:2):5,48:4):9):8,50:19):4,(26:17,27:0):7):3,(((43:0,44:2):5,45:4):4,49:2):7):16,51:35):14,(23:30,(31:11,(38:3,((39:4,40:3):5,(52:0,53:8):29):1):11):13):11):6):10,30:32):25,((85:3,86:8):8,129:21):48):13,(5:32,59:26):26):9,(122:59,126:57):14):18,(((4:18,(((((7:0,8:0):13,(9:3,10:5):4):9,(((11:1,12:1):2,15:5):6,(13:0,14:1):5):10):7,(16:5,17:3):9):8,41:13):10):21,55:31):27,((((89:2,90:2):3,91:5):16,((((((92:3,95:1):1,93:4):0,94:2):8,96:8):9,(97:7,98:0):12):9,(99:24,(((((100:1,102:0):2,103:1):1,105:5):1,104:5):1,101:4):19):10):6):10,(((106:3,(107:2,108:2):2):10,(109:1,110:1):15):14,(111:22,112:39):13):13):35):22):7,(((2:35,(123:21,124:24):33):15,(((((73:10,(74:4,78:46):3):7,(75:8,76:1):13):10,77:36):11,(82:13,83:18):14):20,(80:30,81:39):15):9):9,((((3:59,28:28):9,(29:28,42:15):18):4,(24:11,(25:12,(36:2,37:0):27):2):14):27,((((((((18:0,19:0,22:7):2,21:26):0,20:2):42,(71:3,72:3):36):14,(69:15,70:16):25):9,(((32:4,34:4):9,(33:3,35:7):16):35,((56:0,58:0):1,57:0):37):9):6,(((62:32,67:16):31,((63:3,64:3):14,(65:5,66:11):10):12):14,127:52):8):8,(68:36,128:52):12):13):13):6):9,((60:25,61:22):28,88:45):17):17,84:52):17,79:40):15,87:39):40,125:99):34,((119:21,121:29):25,120:43):12):37,(117:6,118:4):16):9,113:0,114:0,115:0,116:0);
tree PAUP_143 = [&U] ((((((((((((((((1:18,54:25):9,(((((6:10,((46:4,47:2):5,48:4):9):10,50:18):3,((26:17,27:0):6,(((43:0,44:2):5,45:4):3,49:3):7):4):16,51:37):12,(23:30,(31:11,(38:3,((39:4,40:3):5,(52:0,53:8):29):1):11):13):11):6):10,30:32):25,((85:3,86:8):8,129:21):48):13,(5:32,59:26):26):9,(122:59,126:57):14):18,(((4:18,(((((7:0,8:0):13,(9:3,10:5):4):9,((11:1,12:1,15:7):6,(13:0,14:1):3):12):7,(16:5,17:3):9):8,41:13):10):21,55:31):27,((((89:2,90:2):3,91:5):16,((((((92:3,95:1):1,93:4):0,94:2):8,96:8):9,(97:7,98:0):12):9,(99:24,(((((100:1,102:0):2,103:1):1,105:5):1,104:5):1,101:4):19):10):6):10,(((106:3,(107:2,108:2):2):10,(109:1,110:1):15):14,(111:22,112:39):13):13):35):22):7,(((2:35,(123:21,124:24):33):15,(((((73:10,(74:4,78:46):3):7,(75:8,76:1):13):10,77:36):11,(82:13,83:18):14):20,(80:30,81:39):15):9):9,((((3:59,28:28):9,(29:28,42:15):18):4,(24:11,(25:12,(36:2,37:0):27):2):14):27,((((((((18:0,19:0,22:7):2,21:26):0,20:2):42,(71:3,72:3):36):14,(69:15,70:16):25):9,(((32:4,34:4):9,(33:3,35:7):16):35,((56:0,58:0):1,57:0):37):9):6,(((62:32,67:16):31,((63:3,64:3):14,(65:5,66:11):10):12):14,127:52):8):8,(68:36,128:52):12):13):13):6):9,((60:25,61:22):28,88:45):17):17,84:52):17,79:40):15,87:39):40,125:99):34,((119:21,121:29):25,120:43):12):37,(117:6,118:4):16):9,113:0,114:0,115:0,116:0);
tree PAUP_144 = [&U] ((((((((((((((((1:18,54:25):9,(((((6:10,((46:4,47:2):5,48:4):9):10,50:18):3,((26:17,27:0):6,(((43:0,44:2):5,45:4):3,49:3):7):4):16,51:37):12,(23:30,(31:11,((38:2,(39:4,40:3):5):1,(52:0,53:8):30):11):13):11):6):10,30:32):25,((85:3,86:8):8,129:21):48):13,(5:32,59:26):26):9,(122:59,126:57):14):18,(((4:18,(((((7:0,8:0):13,(9:3,10:5):4):9,(((11:1,12:1):2,15:5):6,(13:0,14:1):5):10):7,(16:5,17:3):9):8,41:13):10):21,55:31):27,((((89:2,90:2):3,91:5):16,((((((92:3,95:1):1,93:4):0,94:2):8,96:8):9,(97:7,98:0):12):9,(99:24,(((((100:1,102:0):2,103:1):1,105:5):1,104:5):1,101:4):19):10):6):10,(((106:3,(107:2,108:2):2):10,(109:1,110:1):15):14,(111:22,112:39):13):13):35):22):7,(((2:35,(123:21,124:24):33):15,(((((73:10,(74:4,78:46):3):7,(75:8,76:1):13):10,77:36):11,(82:13,83:18):14):20,(80:30,81:39):15):9):9,((((3:59,28:28):9,(29:28,42:15):18):4,(24:11,(25:12,(36:2,37:0):27):2):14):27,((((((((18:0,19:0,22:7):2,21:26):0,20:2):42,(71:3,72:3):36):14,(69:15,70:16):25):9,(((32:4,34:4):9,(33:3,35:7):16):35,((56:0,58:0):1,57:0):37):9):6,(((62:32,67:16):31,((63:3,64:3):14,(65:5,66:11):10):12):14,127:52):8):8,(68:36,128:52):12):13):13):6):9,((60:25,61:22):28,88:45):17):17,84:52):17,79:40):15,87:39):40,125:99):34,((119:21,121:29):25,120:43):12):37,(117:6,118:4):16):9,113:0,114:0,115:0,116:0);
tree PAUP_145 = [&U] ((((((((((((((((1:18,54:25):9,((((((6:10,((46:4,47:2):5,48:4):9):8,50:19):4,(((43:0,44:2):5,45:4):3,49:3):8):2,(26:17,27:0):6):17,51:35):14,(23:30,(31:11,((38:2,(39:4,40:3):5):1,(52:0,53:8):30):11):13):11):6):10,30:32):25,((85:3,86:8):8,129:21):48):13,(5:32,59:26):26):9,(122:59,126:57):14):18,(((4:18,(((((7:0,8:0):13,(9:3,10:5):4):9,(((11:1,12:1):2,15:5):6,(13:0,14:1):5):10):7,(16:5,17:3):9):8,41:13):10):21,55:31):27,((((89:2,90:2):3,91:5):16,((((((92:3,95:1):1,93:4):0,94:2):8,96:8):9,(97:7,98:0):12):9,(99:24,(((((100:1,102:0):2,103:1):1,105:5):1,104:5):1,101:4):19):10):6):10,(((106:3,(107:2,108:2):2):10,(109:1,110:1):15):14,(111:22,112:39):13):13):35):22):7,(((2:35,(123:21,124:24):33):15,(((((73:10,(74:4,78:46):3):7,(75:8,76:1):13):10,77:36):11,(82:13,83:18):14):20,(80:30,81:39):15):9):9,((((3:59,28:28):9,(29:28,42:15):18):4,(24:11,(25:12,(36:2,37:0):27):2):14):27,(((((((18:0,19:0,(20:2,21:26):1):2,22:7):41,(71:3,72:3):37):13,(69:15,70:16):25):9,(((32:4,34:4):9,(33:3,35:7):16):35,((56:0,58:0):1,57:0):37):9):6,(((62:32,67:16):31,((63:3,64:3):14,(65:5,66:11):10):12):14,127:52):8):8,(68:36,128:52):12):13):13):6):9,((60:25,61:22):28,88:45):17):17,84:52):17,79:40):15,87:39):40,125:99):34,((119:21,121:29):25,120:43):12):37,(117:6,118:4):16):9,113:0,114:0,115:0,116:0);
tree PAUP_146 = [&U] ((((((((((((((((1:18,54:25):9,((((((6:10,((46:4,47:2):5,48:4):9):8,50:19):4,(((43:0,44:2):5,45:4):3,49:3):8):2,(26:17,27:0):6):17,51:35):14,(23:30,(31:11,(38:3,((39:4,40:3):5,(52:0,53:8):29):1):11):13):11):6):10,30:32):25,((85:3,86:8):8,129:21):48):13,(5:32,59:26):26):9,(122:59,126:57):14):18,(((4:18,(((((7:0,8:0):13,(9:3,10:5):4):9,(((11:1,12:1):2,15:5):6,(13:0,14:1):5):10):7,(16:5,17:3):9):8,41:13):10):21,55:31):27,((((89:2,90:2):3,91:5):16,((((((92:3,95:1):1,93:4):0,94:2):8,96:8):9,(97:7,98:0):12):9,(99:24,((((100:1,102:0):2,103:1):1,105:5):1,101:4,104:5):20):10):6):10,(((106:3,(107:2,108:2):2):10,(109:1,110:1):15):14,(111:22,112:39):13):13):35):22):7,(((2:35,(123:21,124:24):33):15,(((((73:10,(74:4,78:46):3):7,(75:8,76:1):13):10,77:36):11,(82:13,83:18):14):20,(80:30,81:39):15):9):9,((((3:59,28:28):9,(29:28,42:15):18):4,(24:11,(25:12,(36:2,37:0):27):2):14):27,(((((((18:0,19:0,(20:2,21:26):1):2,22:7):41,(71:3,72:3):37):13,(69:15,70:16):25):9,(((32:4,34:4):9,(33:3,35:7):16):35,((56:0,58:0):1,57:0):37):9):6,(((62:32,67:16):31,((63:3,64:3):14,(65:5,66:11):10):12):14,127:52):8):8,(68:36,128:52):12):13):13):6):9,((60:25,61:22):28,88:45):17):17,84:52):17,79:40):15,87:39):40,125:99):34,((119:21,121:29):25,120:43):12):37,(117:6,118:4):16):9,113:0,114:0,115:0,116:0);
tree PAUP_147 = [&U] ((((((((((((((((1:18,54:25):9,((((((6:10,((46:4,47:2):5,48:4):9):8,50:19):4,(((43:0,44:2):5,45:4):3,49:3):8):2,(26:17,27:0):6):17,51:35):14,(23:30,(31:11,(38:3,((39:4,40:3):5,(52:0,53:8):29):1):11):13):11):6):10,30:32):25,((85:3,86:8):8,129:21):48):13,(5:32,59:26):26):9,(122:59,126:57):14):18,(((4:18,(((((7:0,8:0):13,(9:3,10:5):4):9,(((11:1,12:1):2,15:5):6,(13:0,14:1):5):10):7,(16:5,17:3):9):8,41:13):10):21,55:31):27,((((89:2,90:2):3,91:5):16,((((((92:3,95:1):1,93:4):0,94:2):8,96:8):9,(97:7,98:0):12):9,(99:24,((((100:1,102:0):2,103:1):2,101:4,104:5):2,105:5):18):10):6):10,(((106:3,(107:2,108:2):2):10,(109:1,110:1):15):14,(111:22,112:39):13):13):35):22):7,(((2:35,(123:21,124:24):33):15,(((((73:10,(74:4,78:46):3):7,(75:8,76:1):13):10,77:36):11,(82:13,83:18):14):20,(80:30,81:39):15):9):9,((((3:59,28:28):9,(29:28,42:15):18):4,(24:11,(25:12,(36:2,37:0):27):2):14):27,(((((((18:0,19:0,(20:2,21:26):1):2,22:7):41,(71:3,72:3):37):13,(69:15,70:16):25):9,(((32:4,34:4):9,(33:3,35:7):16):35,((56:0,58:0):1,57:0):37):9):6,(((62:32,67:16):31,((63:3,64:3):14,(65:5,66:11):10):12):14,127:52):8):8,(68:36,128:52):12):13):13):6):9,((60:25,61:22):28,88:45):17):17,84:52):17,79:40):15,87:39):40,125:99):34,((119:21,121:29):25,120:43):12):37,(117:6,118:4):16):9,113:0,114:0,115:0,116:0);
tree PAUP_148 = [&U] ((((((((((((((((1:18,54:25):9,((((((6:10,((46:4,47:2):5,48:4):9):8,50:19):4,(((43:0,44:2):5,45:4):3,49:3):8):2,(26:17,27:0):6):17,51:35):14,(23:30,(31:11,(38:3,((39:4,40:3):5,(52:0,53:8):29):1):11):13):11):6):10,30:32):25,((85:3,86:8):8,129:21):48):13,(5:32,59:26):26):9,(122:59,126:57):14):18,(((4:18,(((((7:0,8:0):13,(9:3,10:5):4):9,((11:1,12:1,15:7):6,(13:0,14:1):3):12):7,(16:5,17:3):9):8,41:13):10):21,55:31):27,((((89:2,90:2):3,91:5):16,((((((92:3,95:1):1,93:4):0,94:2):8,96:8):9,(97:7,98:0):12):9,(99:24,(((((100:1,102:0):2,103:1):1,105:5):1,104:5):1,101:4):19):10):6):10,(((106:3,(107:2,108:2):2):10,(109:1,110:1):15):14,(111:22,112:39):13):13):35):22):7,(((2:35,(123:21,124:24):33):15,(((((73:10,(74:4,78:46):3):7,(75:8,76:1):13):10,77:36):11,(82:13,83:18):14):20,(80:30,81:39):15):9):9,((((3:59,28:28):9,(29:28,42:15):18):4,(24:11,(25:12,(36:2,37:0):27):2):14):27,(((((((18:0,19:0,(20:2,21:26):1):2,22:7):41,(71:3,72:3):37):13,(69:15,70:16):25):9,(((32:4,34:4):9,(33:3,35:7):16):35,((56:0,58:0):1,57:0):37):9):6,(((62:32,67:16):31,((63:3,64:3):14,(65:5,66:11):10):12):14,127:52):8):8,(68:36,128:52):12):13):13):6):9,((60:25,61:22):28,88:45):17):17,84:52):17,79:40):15,87:39):40,125:99):34,((119:21,121:29):25,120:43):12):37,(117:6,118:4):16):9,113:0,114:0,115:0,116:0);
tree PAUP_149 = [&U] ((((((((((((((((1:18,54:25):9,((((((6:10,((46:4,47:2):5,48:4):9):8,50:19):4,(26:17,27:0):7):3,(((43:0,44:2):5,45:4):4,49:2):7):16,51:35):14,(23:30,(31:11,((38:2,(39:4,40:3):5):1,(52:0,53:8):30):11):13):11):6):10,30:32):25,((85:3,86:8):8,129:21):48):13,(5:32,59:26):26):9,(122:59,126:57):14):18,(((4:18,(((((7:0,8:0):13,(9:3,10:5):4):9,(((11:1,12:1):2,15:5):6,(13:0,14:1):5):10):7,(16:5,17:3):9):8,41:13):10):21,55:31):27,((((89:2,90:2):3,91:5):16,((((((92:3,95:1):1,93:4):0,94:2):8,96:8):9,(97:7,98:0):12):9,(99:24,(((((100:1,102:0):2,103:1):1,105:5):1,104:5):1,101:4):19):10):6):10,(((106:3,(107:2,108:2):2):10,(109:1,110:1):15):14,(111:22,112:39):13):13):35):22):7,(((2:35,(123:21,124:24):33):15,(((((73:10,(74:4,78:46):3):7,(75:8,76:1):13):10,77:36):11,(82:13,83:18):14):20,(80:30,81:39):15):9):9,((((3:59,28:28):9,(29:28,42:15):18):4,(24:11,(25:12,(36:2,37:0):27):2):14):27,(((((((18:0,19:0,(20:2,21:26):1):2,22:7):41,(71:3,72:3):37):13,(69:15,70:16):25):9,(((32:4,34:4):9,(33:3,35:7):16):35,((56:0,58:0):1,57:0):37):9):6,(((62:32,67:16):31,((63:3,64:3):14,(65:5,66:11):10):12):14,127:52):8):8,(68:36,128:52):12):13):13):6):9,((60:25,61:22):28,88:45):17):17,84:52):17,79:40):15,87:39):40,125:99):34,((119:21,121:29):25,120:43):12):37,(117:6,118:4):16):9,113:0,114:0,115:0,116:0);
tree PAUP_150 = [&U] ((((((((((((((((1:18,54:25):9,((((((6:10,((46:4,47:2):5,48:4):9):8,50:19):4,(26:17,27:0):7):3,(((43:0,44:2):5,45:4):4,49:2):7):16,51:35):14,(23:30,(31:11,(38:3,((39:4,40:3):5,(52:0,53:8):29):1):11):13):11):6):10,30:32):25,((85:3,86:8):8,129:21):48):13,(5:32,59:26):26):9,(122:59,126:57):14):18,(((4:18,(((((7:0,8:0):13,(9:3,10:5):4):9,(((11:1,12:1):2,15:5):6,(13:0,14:1):5):10):7,(16:5,17:3):9):8,41:13):10):21,55:31):27,((((89:2,90:2):3,91:5):16,((((((92:3,95:1):1,93:4):0,94:2):8,96:8):9,(97:7,98:0):12):9,(99:24,((((100:1,102:0):2,103:1):1,105:5):1,101:4,104:5):20):10):6):10,(((106:3,(107:2,108:2):2):10,(109:1,110:1):15):14,(111:22,112:39):13):13):35):22):7,(((2:35,(123:21,124:24):33):15,(((((73:10,(74:4,78:46):3):7,(75:8,76:1):13):10,77:36):11,(82:13,83:18):14):20,(80:30,81:39):15):9):9,((((3:59,28:28):9,(29:28,42:15):18):4,(24:11,(25:12,(36:2,37:0):27):2):14):27,(((((((18:0,19:0,(20:2,21:26):1):2,22:7):41,(71:3,72:3):37):13,(69:15,70:16):25):9,(((32:4,34:4):9,(33:3,35:7):16):35,((56:0,58:0):1,57:0):37):9):6,(((62:32,67:16):31,((63:3,64:3):14,(65:5,66:11):10):12):14,127:52):8):8,(68:36,128:52):12):13):13):6):9,((60:25,61:22):28,88:45):17):17,84:52):17,79:40):15,87:39):40,125:99):34,((119:21,121:29):25,120:43):12):37,(117:6,118:4):16):9,113:0,114:0,115:0,116:0);
tree PAUP_151 = [&U] ((((((((((((((((1:18,54:25):9,((((((6:10,((46:4,47:2):5,48:4):9):8,50:19):4,(26:17,27:0):7):3,(((43:0,44:2):5,45:4):4,49:2):7):16,51:35):14,(23:30,(31:11,(38:3,((39:4,40:3):5,(52:0,53:8):29):1):11):13):11):6):10,30:32):25,((85:3,86:8):8,129:21):48):13,(5:32,59:26):26):9,(122:59,126:57):14):18,(((4:18,(((((7:0,8:0):13,(9:3,10:5):4):9,(((11:1,12:1):2,15:5):6,(13:0,14:1):5):10):7,(16:5,17:3):9):8,41:13):10):21,55:31):27,((((89:2,90:2):3,91:5):16,((((((92:3,95:1):1,93:4):0,94:2):8,96:8):9,(97:7,98:0):12):9,(99:24,((((100:1,102:0):2,103:1):2,101:4,104:5):2,105:5):18):10):6):10,(((106:3,(107:2,108:2):2):10,(109:1,110:1):15):14,(111:22,112:39):13):13):35):22):7,(((2:35,(123:21,124:24):33):15,(((((73:10,(74:4,78:46):3):7,(75:8,76:1):13):10,77:36):11,(82:13,83:18):14):20,(80:30,81:39):15):9):9,((((3:59,28:28):9,(29:28,42:15):18):4,(24:11,(25:12,(36:2,37:0):27):2):14):27,(((((((18:0,19:0,(20:2,21:26):1):2,22:7):41,(71:3,72:3):37):13,(69:15,70:16):25):9,(((32:4,34:4):9,(33:3,35:7):16):35,((56:0,58:0):1,57:0):37):9):6,(((62:32,67:16):31,((63:3,64:3):14,(65:5,66:11):10):12):14,127:52):8):8,(68:36,128:52):12):13):13):6):9,((60:25,61:22):28,88:45):17):17,84:52):17,79:40):15,87:39):40,125:99):34,((119:21,121:29):25,120:43):12):37,(117:6,118:4):16):9,113:0,114:0,115:0,116:0);
tree PAUP_152 = [&U] ((((((((((((((((1:18,54:25):9,((((((6:10,((46:4,47:2):5,48:4):9):8,50:19):4,(26:17,27:0):7):3,(((43:0,44:2):5,45:4):4,49:2):7):16,51:35):14,(23:30,(31:11,(38:3,((39:4,40:3):5,(52:0,53:8):29):1):11):13):11):6):10,30:32):25,((85:3,86:8):8,129:21):48):13,(5:32,59:26):26):9,(122:59,126:57):14):18,(((4:18,(((((7:0,8:0):13,(9:3,10:5):4):9,((11:1,12:1,15:7):6,(13:0,14:1):3):12):7,(16:5,17:3):9):8,41:13):10):21,55:31):27,((((89:2,90:2):3,91:5):16,((((((92:3,95:1):1,93:4):0,94:2):8,96:8):9,(97:7,98:0):12):9,(99:24,(((((100:1,102:0):2,103:1):1,105:5):1,104:5):1,101:4):19):10):6):10,(((106:3,(107:2,108:2):2):10,(109:1,110:1):15):14,(111:22,112:39):13):13):35):22):7,(((2:35,(123:21,124:24):33):15,(((((73:10,(74:4,78:46):3):7,(75:8,76:1):13):10,77:36):11,(82:13,83:18):14):20,(80:30,81:39):15):9):9,((((3:59,28:28):9,(29:28,42:15):18):4,(24:11,(25:12,(36:2,37:0):27):2):14):27,(((((((18:0,19:0,(20:2,21:26):1):2,22:7):41,(71:3,72:3):37):13,(69:15,70:16):25):9,(((32:4,34:4):9,(33:3,35:7):16):35,((56:0,58:0):1,57:0):37):9):6,(((62:32,67:16):31,((63:3,64:3):14,(65:5,66:11):10):12):14,127:52):8):8,(68:36,128:52):12):13):13):6):9,((60:25,61:22):28,88:45):17):17,84:52):17,79:40):15,87:39):40,125:99):34,((119:21,121:29):25,120:43):12):37,(117:6,118:4):16):9,113:0,114:0,115:0,116:0);
tree PAUP_153 = [&U] ((((((((((((((((1:18,54:25):9,(((((6:10,((46:4,47:2):5,48:4):9):10,50:18):3,((26:17,27:0):6,(((43:0,44:2):5,45:4):3,49:3):7):4):16,51:37):12,(23:30,(31:11,((38:2,(39:4,40:3):5):1,(52:0,53:8):30):11):13):11):6):10,30:32):25,((85:3,86:8):8,129:21):48):13,(5:32,59:26):26):9,(122:59,126:57):14):18,(((4:18,(((((7:0,8:0):13,(9:3,10:5):4):9,(((11:1,12:1):2,15:5):6,(13:0,14:1):5):10):7,(16:5,17:3):9):8,41:13):10):21,55:31):27,((((89:2,90:2):3,91:5):16,((((((92:3,95:1):1,93:4):0,94:2):8,96:8):9,(97:7,98:0):12):9,(99:24,((((100:1,102:0):2,103:1):1,105:5):1,101:4,104:5):20):10):6):10,(((106:3,(107:2,108:2):2):10,(109:1,110:1):15):14,(111:22,112:39):13):13):35):22):7,(((2:35,(123:21,124:24):33):15,(((((73:10,(74:4,78:46):3):7,(75:8,76:1):13):10,77:36):11,(82:13,83:18):14):20,(80:30,81:39):15):9):9,((((3:59,28:28):9,(29:28,42:15):18):4,(24:11,(25:12,(36:2,37:0):27):2):14):27,(((((((18:0,19:0,(20:2,21:26):1):2,22:7):41,(71:3,72:3):37):13,(69:15,70:16):25):9,(((32:4,34:4):9,(33:3,35:7):16):35,((56:0,58:0):1,57:0):37):9):6,(((62:32,67:16):31,((63:3,64:3):14,(65:5,66:11):10):12):14,127:52):8):8,(68:36,128:52):12):13):13):6):9,((60:25,61:22):28,88:45):17):17,84:52):17,79:40):15,87:39):40,125:99):34,((119:21,121:29):25,120:43):12):37,(117:6,118:4):16):9,113:0,114:0,115:0,116:0);
tree PAUP_154 = [&U] ((((((((((((((((1:18,54:25):9,(((((6:10,((46:4,47:2):5,48:4):9):10,50:18):3,((26:17,27:0):6,(((43:0,44:2):5,45:4):3,49:3):7):4):16,51:37):12,(23:30,(31:11,((38:2,(39:4,40:3):5):1,(52:0,53:8):30):11):13):11):6):10,30:32):25,((85:3,86:8):8,129:21):48):13,(5:32,59:26):26):9,(122:59,126:57):14):18,(((4:18,(((((7:0,8:0):13,(9:3,10:5):4):9,(((11:1,12:1):2,15:5):6,(13:0,14:1):5):10):7,(16:5,17:3):9):8,41:13):10):21,55:31):27,((((89:2,90:2):3,91:5):16,((((((92:3,95:1):1,93:4):0,94:2):8,96:8):9,(97:7,98:0):12):9,(99:24,((((100:1,102:0):2,103:1):2,101:4,104:5):2,105:5):18):10):6):10,(((106:3,(107:2,108:2):2):10,(109:1,110:1):15):14,(111:22,112:39):13):13):35):22):7,(((2:35,(123:21,124:24):33):15,(((((73:10,(74:4,78:46):3):7,(75:8,76:1):13):10,77:36):11,(82:13,83:18):14):20,(80:30,81:39):15):9):9,((((3:59,28:28):9,(29:28,42:15):18):4,(24:11,(25:12,(36:2,37:0):27):2):14):27,(((((((18:0,19:0,(20:2,21:26):1):2,22:7):41,(71:3,72:3):37):13,(69:15,70:16):25):9,(((32:4,34:4):9,(33:3,35:7):16):35,((56:0,58:0):1,57:0):37):9):6,(((62:32,67:16):31,((63:3,64:3):14,(65:5,66:11):10):12):14,127:52):8):8,(68:36,128:52):12):13):13):6):9,((60:25,61:22):28,88:45):17):17,84:52):17,79:40):15,87:39):40,125:99):34,((119:21,121:29):25,120:43):12):37,(117:6,118:4):16):9,113:0,114:0,115:0,116:0);
tree PAUP_155 = [&U] ((((((((((((((((1:18,54:25):9,(((((6:10,((46:4,47:2):5,48:4):9):10,50:18):3,((26:17,27:0):6,(((43:0,44:2):5,45:4):3,49:3):7):4):16,51:37):12,(23:30,(31:11,((38:2,(39:4,40:3):5):1,(52:0,53:8):30):11):13):11):6):10,30:32):25,((85:3,86:8):8,129:21):48):13,(5:32,59:26):26):9,(122:59,126:57):14):18,(((4:18,(((((7:0,8:0):13,(9:3,10:5):4):9,((11:1,12:1,15:7):6,(13:0,14:1):3):12):7,(16:5,17:3):9):8,41:13):10):21,55:31):27,((((89:2,90:2):3,91:5):16,((((((92:3,95:1):1,93:4):0,94:2):8,96:8):9,(97:7,98:0):12):9,(99:24,(((((100:1,102:0):2,103:1):1,105:5):1,104:5):1,101:4):19):10):6):10,(((106:3,(107:2,108:2):2):10,(109:1,110:1):15):14,(111:22,112:39):13):13):35):22):7,(((2:35,(123:21,124:24):33):15,(((((73:10,(74:4,78:46):3):7,(75:8,76:1):13):10,77:36):11,(82:13,83:18):14):20,(80:30,81:39):15):9):9,((((3:59,28:28):9,(29:28,42:15):18):4,(24:11,(25:12,(36:2,37:0):27):2):14):27,(((((((18:0,19:0,(20:2,21:26):1):2,22:7):41,(71:3,72:3):37):13,(69:15,70:16):25):9,(((32:4,34:4):9,(33:3,35:7):16):35,((56:0,58:0):1,57:0):37):9):6,(((62:32,67:16):31,((63:3,64:3):14,(65:5,66:11):10):12):14,127:52):8):8,(68:36,128:52):12):13):13):6):9,((60:25,61:22):28,88:45):17):17,84:52):17,79:40):15,87:39):40,125:99):34,((119:21,121:29):25,120:43):12):37,(117:6,118:4):16):9,113:0,114:0,115:0,116:0);
tree PAUP_156 = [&U] ((((((((((((((((1:18,54:25):9,(((((6:10,((46:4,47:2):5,48:4):9):10,50:18):3,((26:17,27:0):6,(((43:0,44:2):5,45:4):3,49:3):7):4):16,51:37):12,(23:30,(31:11,(38:3,((39:4,40:3):5,(52:0,53:8):29):1):11):13):11):6):10,30:32):25,((85:3,86:8):8,129:21):48):13,(5:32,59:26):26):9,(122:59,126:57):14):18,(((4:18,(((((7:0,8:0):13,(9:3,10:5):4):9,(((11:1,12:1):2,15:5):6,(13:0,14:1):5):10):7,(16:5,17:3):9):8,41:13):10):21,55:31):27,((((89:2,90:2):3,91:5):16,(((((92:3,95:1):1,93:4,94:2):8,96:8):9,(97:7,98:0):12):9,(99:24,((((100:1,102:0):2,103:1):2,(101:4,104:5):0):2,105:5):18):10):6):10,((((106:3,107:2):1,108:3):10,(109:1,110:1):14):15,(111:22,112:39):13):13):35):22):7,(((2:35,(123:21,124:24):33):15,(((((73:10,(74:4,78:46):3):7,(75:8,76:1):13):10,77:36):11,(82:13,83:18):14):20,(80:30,81:39):15):9):9,((((3:59,28:28):9,(29:28,42:15):18):4,(24:11,(25:12,(36:2,37:0):27):2):14):27,(((((((18:0,19:0,(20:2,21:26):1):2,22:7):41,(71:3,72:3):37):13,(69:15,70:16):25):9,(((32:4,34:4):9,(33:3,35:7):16):35,((56:0,58:0):1,57:0):37):9):6,(((62:32,67:16):31,((63:3,64:3):14,(65:5,66:11):10):12):14,127:52):8):8,(68:36,128:52):12):13):13):6):9,((60:25,61:22):28,88:45):17):17,84:52):17,79:40):15,87:39):40,125:99):34,((119:21,121:29):25,120:43):12):37,(117:6,118:4):16):9,113:0,114:0,115:0,116:0);
tree PAUP_157 = [&U] ((((((((((((((((1:17,54:25):9,(((((6:10,((46:4,47:2):5,48:4):9):10,50:18):3,((26:17,27:0):6,(((43:0,44:2):5,45:4):3,49:3):7):4):16,51:37):13,(23:30,(31:11,(38:3,((39:4,40:3):5,(52:0,53:8):29):1):11):13):11):6):10,30:33):25,((85:4,86:8):7,129:21):47):13,(5:31,59:27):26):12,(122:59,126:55):16):16,(((4:18,(((((7:0,8:0):13,(9:3,10:5):4):9,(((11:1,12:1):2,15:5):6,(13:0,14:1):5):10):7,(16:5,17:3):9):8,41:13):10):20,55:32):28,((((89:2,90:2):3,91:5):16,(((((92:3,95:1):1,93:4,94:2):8,96:8):9,(97:7,98:0):12):9,(99:24,((((100:1,102:0):2,103:1):2,(101:4,104:5):0):2,105:5):18):10):6):10,(((106:3,(107:2,108:2):2):10,(109:1,110:1):15):13,(111:23,112:39):13):13):34):16):5,((((2:34,(123:20,124:23):33):17,(((((73:10,(74:4,78:46):3):6,(75:9,76:0):13):11,77:36):13,(82:12,83:19):15):18,(80:28,81:39):13):10):7,(3:61,(((24:11,(25:12,(36:2,37:0):27):2):15,(29:26,42:17):18):8,28:27):9):26):14,(((((((18:0,19:0,(20:2,21:26):1):2,22:7):41,(71:3,72:3):37):12,(69:15,70:16):26):9,(((32:4,34:4):9,(33:3,35:7):16):36,((56:0,58:0):1,57:0):36):9):6,(((62:32,67:16):31,((63:3,64:3):14,(65:5,66:11):10):12):14,127:52):9):10,(68:39,128:49):12):12):9):8,((60:24,61:22):29,88:46):16):18,84:55):16,79:38):15,87:41):39,125:99):33,((119:20,121:30):24,120:45):12):37,(117:6,118:4):16):9,113:0,114:0,115:0,116:0);
tree PAUP_158 = [&U] ((((((((((((((((1:18,54:25):9,(((((6:10,((46:4,47:2):5,48:4):9):10,50:18):3,((26:17,27:0):6,(((43:0,44:2):5,45:4):3,49:3):7):4):16,51:37):12,(23:30,(31:11,(38:3,((39:4,40:3):5,(52:0,53:8):29):1):11):13):11):6):10,30:32):25,((85:3,86:8):8,129:21):48):13,(5:32,59:26):26):9,(122:59,126:57):14):18,(((4:18,(((((7:0,8:0):13,(9:3,10:5):4):9,(((11:1,12:1):2,15:5):6,(13:0,14:1):5):10):7,(16:5,17:3):9):8,41:13):10):21,55:31):27,((((89:2,90:2):3,91:5):16,(((((92:3,95:1):1,93:4,94:2):8,96:8):9,(97:7,98:0):12):9,(99:24,((((100:1,102:0):2,103:1):2,(101:4,104:5):0):2,105:5):18):10):6):10,(((106:3,(107:2,108:2):2):10,(109:1,110:1):15):14,(111:22,112:39):13):13):35):22):7,(((2:35,(123:21,124:24):33):15,(((((73:10,(74:4,78:46):3):7,(75:8,76:1):13):10,77:36):11,(82:13,83:18):14):20,(80:30,81:39):15):9):9,((((3:59,28:28):9,(29:28,42:16):19):4,((24:9,25:12):4,(36:2,37:0):27):14):25,(((((((18:0,19:0,(20:2,21:26):1):2,22:7):41,(71:3,72:3):37):13,(69:15,70:16):25):9,(((32:4,34:4):9,(33:3,35:7):16):35,((56:0,58:0):1,57:0):37):9):6,(((62:32,67:16):31,((63:3,64:3):14,(65:5,66:11):10):12):14,127:52):8):8,(68:36,128:52):12):13):13):6):9,((60:25,61:22):28,88:45):17):17,84:52):17,79:40):15,87:39):40,125:99):34,((119:21,121:29):25,120:43):12):37,(117:6,118:4):16):9,113:0,114:0,115:0,116:0);
tree PAUP_159 = [&U] ((((((((((((((((1:18,54:25):9,(((((6:10,((46:4,47:2):5,48:4):9):10,50:18):3,((26:17,27:0):6,(((43:0,44:2):5,45:4):3,49:3):7):4):16,51:37):12,(23:30,(31:11,(38:3,((39:4,40:3):5,(52:0,53:8):29):1):11):13):11):6):10,30:32):25,((85:3,86:8):8,129:21):48):13,(5:32,59:26):26):10,(122:60,126:56):14):18,(((4:18,(((((7:0,8:0):13,(9:3,10:5):4):9,(((11:1,12:1):2,15:5):6,(13:0,14:1):5):10):7,(16:5,17:3):9):8,41:13):10):21,55:31):27,((((89:2,90:2):3,91:5):16,(((((92:3,95:1):1,93:4,94:2):8,96:8):9,(97:7,98:0):12):9,(99:24,((((100:1,102:0):2,103:1):2,(101:4,104:5):0):2,105:5):18):10):6):10,(((106:3,(107:2,108:2):2):10,(109:1,110:1):15):14,(111:22,112:39):13):13):35):21):7,(((2:37,(123:20,124:25):32):13,(((((73:11,(74:4,78:46):2):7,(75:8,76:1):14):12,(82:14,83:18):14):7,77:36):21,(80:29,81:38):15):11):10,((((3:59,28:28):9,(29:28,42:15):18):4,(24:11,(25:12,(36:2,37:0):27):2):14):28,(((((((18:0,19:0,(20:2,21:26):1):2,22:7):41,(71:3,72:3):37):13,(69:15,70:16):25):9,(((32:4,34:4):9,(33:3,35:7):16):35,((56:0,58:0):1,57:0):37):9):6,(((62:32,67:16):31,((63:3,64:3):14,(65:5,66:11):10):12):14,127:52):8):8,(68:36,128:52):12):12):13):6):8,((60:25,61:22):28,88:45):17):17,84:52):17,79:40):15,87:39):40,125:99):34,((119:21,121:29):25,120:43):12):37,(117:6,118:4):16):9,113:0,114:0,115:0,116:0);
tree PAUP_160 = [&U] ((((((((((((((((1:18,54:25):9,(((((6:10,((46:4,47:2):5,48:4):9):10,50:18):3,((26:17,27:0):6,(((43:0,44:2):5,45:4):3,49:3):7):4):16,51:37):12,(23:30,(31:11,(38:3,((39:4,40:3):5,(52:0,53:8):29):1):11):13):11):6):10,30:32):25,((85:3,86:8):8,129:21):48):13,(5:32,59:26):26):9,(122:59,126:57):14):18,(((4:18,(((((7:0,8:0):13,(9:3,10:5):4):9,((11:1,12:1,15:7):6,(13:0,14:1):3):12):7,(16:5,17:3):9):8,41:13):10):21,55:31):27,((((89:2,90:2):3,91:5):16,(((((92:3,95:1):1,93:4,94:2):8,96:8):9,(97:7,98:0):12):9,(99:24,((((100:1,102:0):2,103:1):2,(101:4,104:5):0):2,105:5):18):10):6):10,(((106:3,(107:2,108:2):2):10,(109:1,110:1):15):14,(111:22,112:39):13):13):35):22):7,(((2:35,(123:21,124:24):33):15,(((((73:10,(74:4,78:46):3):7,(75:8,76:1):13):10,77:36):11,(82:13,83:18):14):20,(80:30,81:39):15):9):9,((((3:59,28:28):9,(29:28,42:15):18):4,(24:11,(25:12,(36:2,37:0):27):2):14):27,(((((((18:0,19:0,(20:2,21:26):1):2,22:7):41,(71:3,72:3):37):13,(69:15,70:16):25):9,(((32:4,34:4):9,(33:3,35:7):16):35,((56:0,58:0):1,57:0):37):9):6,(((62:32,67:16):31,((63:3,64:3):14,(65:5,66:11):10):12):14,127:52):8):8,(68:36,128:52):12):13):13):6):9,((60:25,61:22):28,88:45):17):17,84:52):17,79:40):15,87:39):40,125:99):34,((119:21,121:29):25,120:43):12):37,(117:6,118:4):16):9,113:0,114:0,115:0,116:0);
tree PAUP_161 = [&U] ((((((((((((((((1:18,54:25):9,(((((6:10,((46:4,47:2):5,48:4):9):10,50:18):3,((26:17,27:0):6,(((43:0,44:2):5,45:4):3,49:3):7):4):16,51:37):12,(23:30,(31:11,(38:3,((39:4,40:3):5,(52:0,53:8):29):1):11):13):11):6):10,30:32):25,((85:3,86:8):8,129:21):48):13,(5:32,59:26):26):9,(122:59,126:57):14):18,(((4:18,(((((7:0,8:0):13,(9:3,10:5):4):9,(((11:1,12:1):2,15:5):6,(13:0,14:1):5):10):7,(16:5,17:3):9):8,41:13):10):21,55:31):27,((((89:2,90:2):3,91:5):16,(((((92:3,95:1):1,93:4,94:2):8,96:8):9,(97:7,98:0):12):9,(99:24,((((100:1,102:0):2,103:1):2,(101:4,104:5):0):2,105:5):18):10):6):10,(((106:3,(107:2,108:2):2):10,(109:1,110:1):15):14,(111:22,112:39):13):13):35):22):7,(((2:35,(123:21,124:24):33):15,(((((73:10,(74:4,78:46):3):7,(75:8,76:1):13):10,77:36):11,(82:13,83:18):14):20,(80:30,81:39):15):9):9,((((3:59,28:28):9,(29:28,42:15):18):4,(24:11,(25:12,(36:2,37:0):27):2):14):27,(((((((18:0,19:0,22:7):1,(20:2,21:26):1):42,(71:3,72:3):37):13,(69:15,70:16):25):9,(((32:4,34:4):9,(33:3,35:7):16):35,((56:0,58:0):1,57:0):37):9):6,(((62:32,67:16):31,((63:3,64:3):14,(65:5,66:11):10):12):14,127:52):8):8,(68:36,128:52):12):13):13):6):9,((60:25,61:22):28,88:45):17):17,84:52):17,79:40):15,87:39):40,125:99):34,((119:21,121:29):25,120:43):12):37,(117:6,118:4):16):9,113:0,114:0,115:0,116:0);
tree PAUP_162 = [&U] ((((((((((((((((1:18,54:25):9,(((((6:10,((46:4,47:2):5,48:4):9):10,50:18):3,((26:17,27:0):6,(((43:0,44:2):5,45:4):3,49:3):7):4):16,51:37):12,(23:30,(31:11,(38:3,((39:4,40:3):5,(52:0,53:8):29):1):11):13):11):6):10,30:32):25,((85:3,86:8):8,129:21):48):13,(5:32,59:26):26):9,(122:59,126:57):14):18,(((4:18,(((((7:0,8:0):13,(9:3,10:5):4):9,(((11:1,12:1):2,15:5):6,(13:0,14:1):5):10):7,(16:5,17:3):9):8,41:13):10):21,55:31):27,((((89:2,90:2):3,91:5):16,(((((92:3,95:1):1,93:4,94:2):8,96:8):9,(97:7,98:0):12):9,(99:24,((((100:1,102:0):2,103:1):2,(101:4,104:5):0):2,105:5):18):10):6):10,(((106:3,(107:2,108:2):2):10,(109:1,110:1):15):14,(111:22,112:39):13):13):35):22):7,(((2:35,(123:21,124:24):33):15,(((((73:10,(74:4,78:46):3):7,(75:8,76:1):13):10,77:36):11,(82:13,83:18):14):20,(80:30,81:39):15):9):9,((((3:59,28:28):9,(29:28,42:15):18):4,(24:11,(25:12,(36:2,37:0):27):2):14):27,((((((18:0,19:0,(20:2,21:26):1,22:7):43,(71:3,72:3):37):13,(69:15,70:16):25):9,(((32:4,34:4):9,(33:3,35:7):16):35,((56:0,58:0):1,57:0):37):9):6,(((62:32,67:16):31,((63:3,64:3):14,(65:5,66:11):10):12):14,127:52):8):8,(68:36,128:52):12):13):13):6):9,((60:25,61:22):28,88:45):17):17,84:52):17,79:40):15,87:39):40,125:99):34,((119:21,121:29):25,120:43):12):37,(117:6,118:4):16):9,113:0,114:0,115:0,116:0);
tree PAUP_163 = [&U] ((((((((((((((((1:18,54:25):9,(((((6:10,((46:4,47:2):5,48:4):9):10,50:18):3,((26:17,27:0):6,(((43:0,44:2):5,45:4):3,49:3):7):4):16,51:37):12,(23:30,(31:11,(38:3,((39:4,40:3):5,(52:0,53:8):29):1):11):13):11):6):10,30:32):25,((85:3,86:8):8,129:21):48):13,(5:32,59:26):26):9,(122:59,126:57):14):18,(((4:18,(((((7:0,8:0):13,(9:3,10:5):4):9,(((11:1,12:1):2,15:5):6,(13:0,14:1):5):10):7,(16:5,17:3):9):8,41:13):10):21,55:31):27,((((89:2,90:2):3,91:5):16,(((((92:3,95:1):1,93:4,94:2):8,96:8):9,(97:7,98:0):12):9,(99:24,((((100:1,102:0):2,103:1):2,(101:4,104:5):0):2,105:5):18):10):6):10,(((106:3,(107:2,108:2):2):10,(109:1,110:1):15):14,(111:22,112:39):13):13):35):22):7,(((2:35,(123:21,124:24):33):15,(((((73:10,(74:4,78:46):3):7,(75:8,76:1):13):10,77:36):11,(82:13,83:18):14):20,(80:30,81:39):15):9):9,((((3:59,28:28):9,(29:28,42:15):18):4,(24:11,(25:12,(36:2,37:0):27):2):14):27,((((((((18:0,19:0,22:7):2,20:2):0,21:26):42,(71:3,72:3):36):14,(69:15,70:16):25):9,(((32:4,34:4):9,(33:3,35:7):16):35,((56:0,58:0):1,57:0):37):9):6,(((62:32,67:16):31,((63:3,64:3):14,(65:5,66:11):10):12):14,127:52):8):8,(68:36,128:52):12):13):13):6):9,((60:25,61:22):28,88:45):17):17,84:52):17,79:40):15,87:39):40,125:99):34,((119:21,121:29):25,120:43):12):37,(117:6,118:4):16):9,113:0,114:0,115:0,116:0);
tree PAUP_164 = [&U] ((((((((((((((((1:18,54:25):9,(((((6:10,((46:4,47:2):5,48:4):9):10,50:18):3,((26:17,27:0):6,(((43:0,44:2):5,45:4):3,49:3):7):4):16,51:37):12,(23:30,(31:11,(38:3,((39:4,40:3):5,(52:0,53:8):29):1):11):13):11):6):10,30:32):25,((85:3,86:8):8,129:21):48):13,(5:32,59:26):26):9,(122:59,126:57):14):18,(((4:18,(((((7:0,8:0):13,(9:3,10:5):4):9,(((11:1,12:1):2,15:5):6,(13:0,14:1):5):10):7,(16:5,17:3):9):8,41:13):10):21,55:31):27,((((89:2,90:2):3,91:5):16,(((((92:3,95:1):1,93:4,94:2):8,96:8):9,(97:7,98:0):12):9,(99:24,((((100:1,102:0):2,103:1):2,(101:4,104:5):0):2,105:5):18):10):6):10,(((106:3,(107:2,108:2):2):10,(109:1,110:1):15):14,(111:22,112:39):13):13):35):22):7,(((2:35,(123:21,124:24):33):15,(((((73:10,(74:4,78:46):3):7,(75:8,76:1):13):10,77:36):11,(82:13,83:18):14):20,(80:30,81:39):15):9):9,((((3:59,28:28):9,(29:28,42:15):18):4,(24:11,(25:12,(36:2,37:0):27):2):14):27,((((((((18:0,19:0,22:7):2,21:26):0,20:2):42,(71:3,72:3):36):14,(69:15,70:16):25):9,(((32:4,34:4):9,(33:3,35:7):16):35,((56:0,58:0):1,57:0):37):9):6,(((62:32,67:16):31,((63:3,64:3):14,(65:5,66:11):10):12):14,127:52):8):8,(68:36,128:52):12):13):13):6):9,((60:25,61:22):28,88:45):17):17,84:52):17,79:40):15,87:39):40,125:99):34,((119:21,121:29):25,120:43):12):37,(117:6,118:4):16):9,113:0,114:0,115:0,116:0);
tree PAUP_165 = [&U] ((((((((((((((((1:18,54:25):9,((((((6:10,((46:4,47:2):5,48:4):9):8,50:19):4,(((43:0,44:2):5,45:4):3,49:3):8):2,(26:17,27:0):6):17,51:35):14,(23:30,(31:11,(38:3,((39:4,40:3):5,(52:0,53:8):29):1):11):13):11):6):10,30:32):25,((85:3,86:8):8,129:21):48):13,(5:32,59:26):26):9,(122:59,126:57):14):18,(((4:18,(((((7:0,8:0):13,(9:3,10:5):4):9,(((11:1,12:1):2,15:5):6,(13:0,14:1):5):10):7,(16:5,17:3):9):8,41:13):10):21,55:31):27,((((89:2,90:2):3,91:5):16,(((((92:3,95:1):1,93:4,94:2):8,96:8):9,(97:7,98:0):12):9,(99:24,((((100:1,102:0):2,103:1):2,(101:4,104:5):0):2,105:5):18):10):6):10,(((106:3,(107:2,108:2):2):10,(109:1,110:1):15):14,(111:22,112:39):13):13):35):22):7,(((2:35,(123:21,124:24):33):15,(((((73:10,(74:4,78:46):3):7,(75:8,76:1):13):10,77:36):11,(82:13,83:18):14):20,(80:30,81:39):15):9):9,((((3:59,28:28):9,(29:28,42:15):18):4,(24:11,(25:12,(36:2,37:0):27):2):14):27,(((((((18:0,19:0,(20:2,21:26):1):2,22:7):41,(71:3,72:3):37):13,(69:15,70:16):25):9,(((32:4,34:4):9,(33:3,35:7):16):35,((56:0,58:0):1,57:0):37):9):6,(((62:32,67:16):31,((63:3,64:3):14,(65:5,66:11):10):12):14,127:52):8):8,(68:36,128:52):12):13):13):6):9,((60:25,61:22):28,88:45):17):17,84:52):17,79:40):15,87:39):40,125:99):34,((119:21,121:29):25,120:43):12):37,(117:6,118:4):16):9,113:0,114:0,115:0,116:0);
tree PAUP_166 = [&U] ((((((((((((((((1:18,54:25):9,((((((6:10,((46:4,47:2):5,48:4):9):8,50:19):4,(26:17,27:0):7):3,(((43:0,44:2):5,45:4):4,49:2):7):16,51:35):14,(23:30,(31:11,(38:3,((39:4,40:3):5,(52:0,53:8):29):1):11):13):11):6):10,30:32):25,((85:3,86:8):8,129:21):48):13,(5:32,59:26):26):9,(122:59,126:57):14):18,(((4:18,(((((7:0,8:0):13,(9:3,10:5):4):9,(((11:1,12:1):2,15:5):6,(13:0,14:1):5):10):7,(16:5,17:3):9):8,41:13):10):21,55:31):27,((((89:2,90:2):3,91:5):16,(((((92:3,95:1):1,93:4,94:2):8,96:8):9,(97:7,98:0):12):9,(99:24,((((100:1,102:0):2,103:1):2,(101:4,104:5):0):2,105:5):18):10):6):10,(((106:3,(107:2,108:2):2):10,(109:1,110:1):15):14,(111:22,112:39):13):13):35):22):7,(((2:35,(123:21,124:24):33):15,(((((73:10,(74:4,78:46):3):7,(75:8,76:1):13):10,77:36):11,(82:13,83:18):14):20,(80:30,81:39):15):9):9,((((3:59,28:28):9,(29:28,42:15):18):4,(24:11,(25:12,(36:2,37:0):27):2):14):27,(((((((18:0,19:0,(20:2,21:26):1):2,22:7):41,(71:3,72:3):37):13,(69:15,70:16):25):9,(((32:4,34:4):9,(33:3,35:7):16):35,((56:0,58:0):1,57:0):37):9):6,(((62:32,67:16):31,((63:3,64:3):14,(65:5,66:11):10):12):14,127:52):8):8,(68:36,128:52):12):13):13):6):9,((60:25,61:22):28,88:45):17):17,84:52):17,79:40):15,87:39):40,125:99):34,((119:21,121:29):25,120:43):12):37,(117:6,118:4):16):9,113:0,114:0,115:0,116:0);
tree PAUP_167 = [&U] ((((((((((((((((1:18,54:25):9,(((((6:10,((46:4,47:2):5,48:4):9):10,50:18):3,((26:17,27:0):6,(((43:0,44:2):5,45:4):3,49:3):7):4):16,51:37):12,(23:30,(31:11,((38:2,(39:4,40:3):5):1,(52:0,53:8):30):11):13):11):6):10,30:32):25,((85:3,86:8):8,129:21):48):13,(5:32,59:26):26):9,(122:59,126:57):14):18,(((4:18,(((((7:0,8:0):13,(9:3,10:5):4):9,(((11:1,12:1):2,15:5):6,(13:0,14:1):5):10):7,(16:5,17:3):9):8,41:13):10):21,55:31):27,((((89:2,90:2):3,91:5):16,(((((92:3,95:1):1,93:4,94:2):8,96:8):9,(97:7,98:0):12):9,(99:24,((((100:1,102:0):2,103:1):2,(101:4,104:5):0):2,105:5):18):10):6):10,(((106:3,(107:2,108:2):2):10,(109:1,110:1):15):14,(111:22,112:39):13):13):35):22):7,(((2:35,(123:21,124:24):33):15,(((((73:10,(74:4,78:46):3):7,(75:8,76:1):13):10,77:36):11,(82:13,83:18):14):20,(80:30,81:39):15):9):9,((((3:59,28:28):9,(29:28,42:15):18):4,(24:11,(25:12,(36:2,37:0):27):2):14):27,(((((((18:0,19:0,(20:2,21:26):1):2,22:7):41,(71:3,72:3):37):13,(69:15,70:16):25):9,(((32:4,34:4):9,(33:3,35:7):16):35,((56:0,58:0):1,57:0):37):9):6,(((62:32,67:16):31,((63:3,64:3):14,(65:5,66:11):10):12):14,127:52):8):8,(68:36,128:52):12):13):13):6):9,((60:25,61:22):28,88:45):17):17,84:52):17,79:40):15,87:39):40,125:99):34,((119:21,121:29):25,120:43):12):37,(117:6,118:4):16):9,113:0,114:0,115:0,116:0);
tree PAUP_168 = [&U] ((((((((((((((((1:17,54:25):9,(((((6:10,((46:4,47:2):5,48:4):9):10,50:18):3,((26:17,27:0):6,(((43:0,44:2):5,45:4):3,49:3):7):4):16,51:37):13,(23:30,(31:11,(38:3,((39:4,40:3):5,(52:0,53:8):29):1):11):13):11):6):10,30:33):25,((85:4,86:8):7,129:21):47):13,(5:31,59:27):26):12,(122:59,126:55):16):16,(((4:18,(((((7:0,8:0):13,(9:3,10:5):4):9,(((11:1,12:1):2,15:5):6,(13:0,14:1):5):10):7,(16:5,17:3):9):8,41:13):10):20,55:32):28,((((89:2,90:2):3,91:5):16,((((((92:3,95:1):1,93:4):0,94:2):8,96:8):9,(97:7,98:0):12):9,(99:24,((((100:1,102:0):2,103:1):2,(101:4,104:5):0):2,105:5):18):10):6):10,((((106:3,107:2):1,108:3):10,(109:1,110:1):14):14,(111:23,112:39):13):13):34):16):5,((((2:34,(123:20,124:23):33):17,(((((73:10,(74:4,78:46):3):6,(75:9,76:0):13):11,77:36):13,(82:12,83:19):15):18,(80:28,81:39):13):10):7,(3:61,(((24:11,(25:12,(36:2,37:0):27):2):15,(29:26,42:17):18):8,28:27):9):26):14,(((((((18:0,19:0,(20:2,21:26):1):2,22:7):41,(71:3,72:3):37):12,(69:15,70:16):26):9,(((32:4,34:4):9,(33:3,35:7):16):36,((56:0,58:0):1,57:0):36):9):6,(((62:32,67:16):31,((63:3,64:3):14,(65:5,66:11):10):12):14,127:52):9):10,(68:39,128:49):12):12):9):8,((60:24,61:22):29,88:46):16):18,84:55):16,79:38):15,87:41):39,125:99):33,((119:20,121:30):24,120:45):12):37,(117:6,118:4):16):9,113:0,114:0,115:0,116:0);
tree PAUP_169 = [&U] ((((((((((((((((1:18,54:25):9,(((((6:10,((46:4,47:2):5,48:4):9):10,50:18):3,((26:17,27:0):6,(((43:0,44:2):5,45:4):3,49:3):7):4):16,51:37):12,(23:30,(31:11,(38:3,((39:4,40:3):5,(52:0,53:8):29):1):11):13):11):6):10,30:32):25,((85:3,86:8):8,129:21):48):13,(5:32,59:26):26):9,(122:59,126:57):14):18,(((4:18,(((((7:0,8:0):13,(9:3,10:5):4):9,(((11:1,12:1):2,15:5):6,(13:0,14:1):5):10):7,(16:5,17:3):9):8,41:13):10):21,55:31):27,((((89:2,90:2):3,91:5):16,((((((92:3,95:1):1,93:4):0,94:2):8,96:8):9,(97:7,98:0):12):9,(99:24,((((100:1,102:0):2,103:1):2,(101:4,104:5):0):2,105:5):18):10):6):10,((((106:3,107:2):1,108:3):10,(109:1,110:1):14):15,(111:22,112:39):13):13):35):22):7,(((2:35,(123:21,124:24):33):15,(((((73:10,(74:4,78:46):3):7,(75:8,76:1):13):10,77:36):11,(82:13,83:18):14):20,(80:30,81:39):15):9):9,((((3:59,28:28):9,(29:28,42:16):19):4,((24:9,25:12):4,(36:2,37:0):27):14):25,(((((((18:0,19:0,(20:2,21:26):1):2,22:7):41,(71:3,72:3):37):13,(69:15,70:16):25):9,(((32:4,34:4):9,(33:3,35:7):16):35,((56:0,58:0):1,57:0):37):9):6,(((62:32,67:16):31,((63:3,64:3):14,(65:5,66:11):10):12):14,127:52):8):8,(68:36,128:52):12):13):13):6):9,((60:25,61:22):28,88:45):17):17,84:52):17,79:40):15,87:39):40,125:99):34,((119:21,121:29):25,120:43):12):37,(117:6,118:4):16):9,113:0,114:0,115:0,116:0);
tree PAUP_170 = [&U] ((((((((((((((((1:18,54:25):9,(((((6:10,((46:4,47:2):5,48:4):9):10,50:18):3,((26:17,27:0):6,(((43:0,44:2):5,45:4):3,49:3):7):4):16,51:37):12,(23:30,(31:11,(38:3,((39:4,40:3):5,(52:0,53:8):29):1):11):13):11):6):10,30:32):25,((85:3,86:8):8,129:21):48):13,(5:32,59:26):26):10,(122:60,126:56):14):18,(((4:18,(((((7:0,8:0):13,(9:3,10:5):4):9,(((11:1,12:1):2,15:5):6,(13:0,14:1):5):10):7,(16:5,17:3):9):8,41:13):10):21,55:31):27,((((89:2,90:2):3,91:5):16,((((((92:3,95:1):1,93:4):0,94:2):8,96:8):9,(97:7,98:0):12):9,(99:24,((((100:1,102:0):2,103:1):2,(101:4,104:5):0):2,105:5):18):10):6):10,((((106:3,107:2):1,108:3):10,(109:1,110:1):14):15,(111:22,112:39):13):13):35):21):7,(((2:37,(123:20,124:25):32):13,(((((73:11,(74:4,78:46):2):7,(75:8,76:1):14):12,(82:14,83:18):14):7,77:36):21,(80:29,81:38):15):11):10,((((3:59,28:28):9,(29:28,42:15):18):4,(24:11,(25:12,(36:2,37:0):27):2):14):28,(((((((18:0,19:0,(20:2,21:26):1):2,22:7):41,(71:3,72:3):37):13,(69:15,70:16):25):9,(((32:4,34:4):9,(33:3,35:7):16):35,((56:0,58:0):1,57:0):37):9):6,(((62:32,67:16):31,((63:3,64:3):14,(65:5,66:11):10):12):14,127:52):8):8,(68:36,128:52):12):12):13):6):8,((60:25,61:22):28,88:45):17):17,84:52):17,79:40):15,87:39):40,125:99):34,((119:21,121:29):25,120:43):12):37,(117:6,118:4):16):9,113:0,114:0,115:0,116:0);
tree PAUP_171 = [&U] ((((((((((((((((1:18,54:25):9,(((((6:10,((46:4,47:2):5,48:4):9):10,50:18):3,((26:17,27:0):6,(((43:0,44:2):5,45:4):3,49:3):7):4):16,51:37):12,(23:30,(31:11,(38:3,((39:4,40:3):5,(52:0,53:8):29):1):11):13):11):6):10,30:32):25,((85:3,86:8):8,129:21):48):13,(5:32,59:26):26):9,(122:59,126:57):14):18,(((4:18,(((((7:0,8:0):13,(9:3,10:5):4):9,((11:1,12:1,15:7):6,(13:0,14:1):3):12):7,(16:5,17:3):9):8,41:13):10):21,55:31):27,((((89:2,90:2):3,91:5):16,((((((92:3,95:1):1,93:4):0,94:2):8,96:8):9,(97:7,98:0):12):9,(99:24,((((100:1,102:0):2,103:1):2,(101:4,104:5):0):2,105:5):18):10):6):10,((((106:3,107:2):1,108:3):10,(109:1,110:1):14):15,(111:22,112:39):13):13):35):22):7,(((2:35,(123:21,124:24):33):15,(((((73:10,(74:4,78:46):3):7,(75:8,76:1):13):10,77:36):11,(82:13,83:18):14):20,(80:30,81:39):15):9):9,((((3:59,28:28):9,(29:28,42:15):18):4,(24:11,(25:12,(36:2,37:0):27):2):14):27,(((((((18:0,19:0,(20:2,21:26):1):2,22:7):41,(71:3,72:3):37):13,(69:15,70:16):25):9,(((32:4,34:4):9,(33:3,35:7):16):35,((56:0,58:0):1,57:0):37):9):6,(((62:32,67:16):31,((63:3,64:3):14,(65:5,66:11):10):12):14,127:52):8):8,(68:36,128:52):12):13):13):6):9,((60:25,61:22):28,88:45):17):17,84:52):17,79:40):15,87:39):40,125:99):34,((119:21,121:29):25,120:43):12):37,(117:6,118:4):16):9,113:0,114:0,115:0,116:0);
tree PAUP_172 = [&U] ((((((((((((((((1:18,54:25):9,(((((6:10,((46:4,47:2):5,48:4):9):10,50:18):3,((26:17,27:0):6,(((43:0,44:2):5,45:4):3,49:3):7):4):16,51:37):12,(23:30,(31:11,(38:3,((39:4,40:3):5,(52:0,53:8):29):1):11):13):11):6):10,30:32):25,((85:3,86:8):8,129:21):48):13,(5:32,59:26):26):9,(122:59,126:57):14):18,(((4:18,(((((7:0,8:0):13,(9:3,10:5):4):9,(((11:1,12:1):2,15:5):6,(13:0,14:1):5):10):7,(16:5,17:3):9):8,41:13):10):21,55:31):27,((((89:2,90:2):3,91:5):16,((((((92:3,95:1):1,93:4):0,94:2):8,96:8):9,(97:7,98:0):12):9,(99:24,((((100:1,102:0):2,103:1):2,(101:4,104:5):0):2,105:5):18):10):6):10,((((106:3,107:2):1,108:3):10,(109:1,110:1):14):15,(111:22,112:39):13):13):35):22):7,(((2:35,(123:21,124:24):33):15,(((((73:10,(74:4,78:46):3):7,(75:8,76:1):13):10,77:36):11,(82:13,83:18):14):20,(80:30,81:39):15):9):9,((((3:59,28:28):9,(29:28,42:15):18):4,(24:11,(25:12,(36:2,37:0):27):2):14):27,((((((18:0,19:0,(20:2,21:26):1,22:7):43,(71:3,72:3):37):13,(69:15,70:16):25):9,(((32:4,34:4):9,(33:3,35:7):16):35,((56:0,58:0):1,57:0):37):9):6,(((62:32,67:16):31,((63:3,64:3):14,(65:5,66:11):10):12):14,127:52):8):8,(68:36,128:52):12):13):13):6):9,((60:25,61:22):28,88:45):17):17,84:52):17,79:40):15,87:39):40,125:99):34,((119:21,121:29):25,120:43):12):37,(117:6,118:4):16):9,113:0,114:0,115:0,116:0);
tree PAUP_173 = [&U] ((((((((((((((((1:18,54:25):9,(((((6:10,((46:4,47:2):5,48:4):9):10,50:18):3,((26:17,27:0):6,(((43:0,44:2):5,45:4):3,49:3):7):4):16,51:37):12,(23:30,(31:11,(38:3,((39:4,40:3):5,(52:0,53:8):29):1):11):13):11):6):10,30:32):25,((85:3,86:8):8,129:21):48):13,(5:32,59:26):26):9,(122:59,126:57):14):18,(((4:18,(((((7:0,8:0):13,(9:3,10:5):4):9,(((11:1,12:1):2,15:5):6,(13:0,14:1):5):10):7,(16:5,17:3):9):8,41:13):10):21,55:31):27,((((89:2,90:2):3,91:5):16,((((((92:3,95:1):1,93:4):0,94:2):8,96:8):9,(97:7,98:0):12):9,(99:24,((((100:1,102:0):2,103:1):2,(101:4,104:5):0):2,105:5):18):10):6):10,((((106:3,107:2):1,108:3):10,(109:1,110:1):14):15,(111:22,112:39):13):13):35):22):7,(((2:35,(123:21,124:24):33):15,(((((73:10,(74:4,78:46):3):7,(75:8,76:1):13):10,77:36):11,(82:13,83:18):14):20,(80:30,81:39):15):9):9,((((3:59,28:28):9,(29:28,42:15):18):4,(24:11,(25:12,(36:2,37:0):27):2):14):27,(((((((18:0,19:0,22:7):1,(20:2,21:26):1):42,(71:3,72:3):37):13,(69:15,70:16):25):9,(((32:4,34:4):9,(33:3,35:7):16):35,((56:0,58:0):1,57:0):37):9):6,(((62:32,67:16):31,((63:3,64:3):14,(65:5,66:11):10):12):14,127:52):8):8,(68:36,128:52):12):13):13):6):9,((60:25,61:22):28,88:45):17):17,84:52):17,79:40):15,87:39):40,125:99):34,((119:21,121:29):25,120:43):12):37,(117:6,118:4):16):9,113:0,114:0,115:0,116:0);
tree PAUP_174 = [&U] ((((((((((((((((1:18,54:25):9,(((((6:10,((46:4,47:2):5,48:4):9):10,50:18):3,((26:17,27:0):6,(((43:0,44:2):5,45:4):3,49:3):7):4):16,51:37):12,(23:30,(31:11,(38:3,((39:4,40:3):5,(52:0,53:8):29):1):11):13):11):6):10,30:32):25,((85:3,86:8):8,129:21):48):13,(5:32,59:26):26):9,(122:59,126:57):14):18,(((4:18,(((((7:0,8:0):13,(9:3,10:5):4):9,(((11:1,12:1):2,15:5):6,(13:0,14:1):5):10):7,(16:5,17:3):9):8,41:13):10):21,55:31):27,((((89:2,90:2):3,91:5):16,((((((92:3,95:1):1,93:4):0,94:2):8,96:8):9,(97:7,98:0):12):9,(99:24,((((100:1,102:0):2,103:1):2,(101:4,104:5):0):2,105:5):18):10):6):10,((((106:3,107:2):1,108:3):10,(109:1,110:1):14):15,(111:22,112:39):13):13):35):22):7,(((2:35,(123:21,124:24):33):15,(((((73:10,(74:4,78:46):3):7,(75:8,76:1):13):10,77:36):11,(82:13,83:18):14):20,(80:30,81:39):15):9):9,((((3:59,28:28):9,(29:28,42:15):18):4,(24:11,(25:12,(36:2,37:0):27):2):14):27,((((((((18:0,19:0,22:7):2,20:2):0,21:26):42,(71:3,72:3):36):14,(69:15,70:16):25):9,(((32:4,34:4):9,(33:3,35:7):16):35,((56:0,58:0):1,57:0):37):9):6,(((62:32,67:16):31,((63:3,64:3):14,(65:5,66:11):10):12):14,127:52):8):8,(68:36,128:52):12):13):13):6):9,((60:25,61:22):28,88:45):17):17,84:52):17,79:40):15,87:39):40,125:99):34,((119:21,121:29):25,120:43):12):37,(117:6,118:4):16):9,113:0,114:0,115:0,116:0);
tree PAUP_175 = [&U] ((((((((((((((((1:18,54:25):9,(((((6:10,((46:4,47:2):5,48:4):9):10,50:18):3,((26:17,27:0):6,(((43:0,44:2):5,45:4):3,49:3):7):4):16,51:37):12,(23:30,(31:11,(38:3,((39:4,40:3):5,(52:0,53:8):29):1):11):13):11):6):10,30:32):25,((85:3,86:8):8,129:21):48):13,(5:32,59:26):26):9,(122:59,126:57):14):18,(((4:18,(((((7:0,8:0):13,(9:3,10:5):4):9,(((11:1,12:1):2,15:5):6,(13:0,14:1):5):10):7,(16:5,17:3):9):8,41:13):10):21,55:31):27,((((89:2,90:2):3,91:5):16,((((((92:3,95:1):1,93:4):0,94:2):8,96:8):9,(97:7,98:0):12):9,(99:24,((((100:1,102:0):2,103:1):2,(101:4,104:5):0):2,105:5):18):10):6):10,((((106:3,107:2):1,108:3):10,(109:1,110:1):14):15,(111:22,112:39):13):13):35):22):7,(((2:35,(123:21,124:24):33):15,(((((73:10,(74:4,78:46):3):7,(75:8,76:1):13):10,77:36):11,(82:13,83:18):14):20,(80:30,81:39):15):9):9,((((3:59,28:28):9,(29:28,42:15):18):4,(24:11,(25:12,(36:2,37:0):27):2):14):27,((((((((18:0,19:0,22:7):2,21:26):0,20:2):42,(71:3,72:3):36):14,(69:15,70:16):25):9,(((32:4,34:4):9,(33:3,35:7):16):35,((56:0,58:0):1,57:0):37):9):6,(((62:32,67:16):31,((63:3,64:3):14,(65:5,66:11):10):12):14,127:52):8):8,(68:36,128:52):12):13):13):6):9,((60:25,61:22):28,88:45):17):17,84:52):17,79:40):15,87:39):40,125:99):34,((119:21,121:29):25,120:43):12):37,(117:6,118:4):16):9,113:0,114:0,115:0,116:0);
tree PAUP_176 = [&U] ((((((((((((((((1:18,54:25):9,((((((6:10,((46:4,47:2):5,48:4):9):8,50:19):4,(((43:0,44:2):5,45:4):3,49:3):8):2,(26:17,27:0):6):17,51:35):14,(23:30,(31:11,(38:3,((39:4,40:3):5,(52:0,53:8):29):1):11):13):11):6):10,30:32):25,((85:3,86:8):8,129:21):48):13,(5:32,59:26):26):9,(122:59,126:57):14):18,(((4:18,(((((7:0,8:0):13,(9:3,10:5):4):9,(((11:1,12:1):2,15:5):6,(13:0,14:1):5):10):7,(16:5,17:3):9):8,41:13):10):21,55:31):27,((((89:2,90:2):3,91:5):16,((((((92:3,95:1):1,93:4):0,94:2):8,96:8):9,(97:7,98:0):12):9,(99:24,((((100:1,102:0):2,103:1):2,(101:4,104:5):0):2,105:5):18):10):6):10,((((106:3,107:2):1,108:3):10,(109:1,110:1):14):15,(111:22,112:39):13):13):35):22):7,(((2:35,(123:21,124:24):33):15,(((((73:10,(74:4,78:46):3):7,(75:8,76:1):13):10,77:36):11,(82:13,83:18):14):20,(80:30,81:39):15):9):9,((((3:59,28:28):9,(29:28,42:15):18):4,(24:11,(25:12,(36:2,37:0):27):2):14):27,(((((((18:0,19:0,(20:2,21:26):1):2,22:7):41,(71:3,72:3):37):13,(69:15,70:16):25):9,(((32:4,34:4):9,(33:3,35:7):16):35,((56:0,58:0):1,57:0):37):9):6,(((62:32,67:16):31,((63:3,64:3):14,(65:5,66:11):10):12):14,127:52):8):8,(68:36,128:52):12):13):13):6):9,((60:25,61:22):28,88:45):17):17,84:52):17,79:40):15,87:39):40,125:99):34,((119:21,121:29):25,120:43):12):37,(117:6,118:4):16):9,113:0,114:0,115:0,116:0);
tree PAUP_177 = [&U] ((((((((((((((((1:18,54:25):9,((((((6:10,((46:4,47:2):5,48:4):9):8,50:19):4,(26:17,27:0):7):3,(((43:0,44:2):5,45:4):4,49:2):7):16,51:35):14,(23:30,(31:11,(38:3,((39:4,40:3):5,(52:0,53:8):29):1):11):13):11):6):10,30:32):25,((85:3,86:8):8,129:21):48):13,(5:32,59:26):26):9,(122:59,126:57):14):18,(((4:18,(((((7:0,8:0):13,(9:3,10:5):4):9,(((11:1,12:1):2,15:5):6,(13:0,14:1):5):10):7,(16:5,17:3):9):8,41:13):10):21,55:31):27,((((89:2,90:2):3,91:5):16,((((((92:3,95:1):1,93:4):0,94:2):8,96:8):9,(97:7,98:0):12):9,(99:24,((((100:1,102:0):2,103:1):2,(101:4,104:5):0):2,105:5):18):10):6):10,((((106:3,107:2):1,108:3):10,(109:1,110:1):14):15,(111:22,112:39):13):13):35):22):7,(((2:35,(123:21,124:24):33):15,(((((73:10,(74:4,78:46):3):7,(75:8,76:1):13):10,77:36):11,(82:13,83:18):14):20,(80:30,81:39):15):9):9,((((3:59,28:28):9,(29:28,42:15):18):4,(24:11,(25:12,(36:2,37:0):27):2):14):27,(((((((18:0,19:0,(20:2,21:26):1):2,22:7):41,(71:3,72:3):37):13,(69:15,70:16):25):9,(((32:4,34:4):9,(33:3,35:7):16):35,((56:0,58:0):1,57:0):37):9):6,(((62:32,67:16):31,((63:3,64:3):14,(65:5,66:11):10):12):14,127:52):8):8,(68:36,128:52):12):13):13):6):9,((60:25,61:22):28,88:45):17):17,84:52):17,79:40):15,87:39):40,125:99):34,((119:21,121:29):25,120:43):12):37,(117:6,118:4):16):9,113:0,114:0,115:0,116:0);
tree PAUP_178 = [&U] ((((((((((((((((1:18,54:25):9,(((((6:10,((46:4,47:2):5,48:4):9):10,50:18):3,((26:17,27:0):6,(((43:0,44:2):5,45:4):3,49:3):7):4):16,51:37):12,(23:30,(31:11,((38:2,(39:4,40:3):5):1,(52:0,53:8):30):11):13):11):6):10,30:32):25,((85:3,86:8):8,129:21):48):13,(5:32,59:26):26):9,(122:59,126:57):14):18,(((4:18,(((((7:0,8:0):13,(9:3,10:5):4):9,(((11:1,12:1):2,15:5):6,(13:0,14:1):5):10):7,(16:5,17:3):9):8,41:13):10):21,55:31):27,((((89:2,90:2):3,91:5):16,((((((92:3,95:1):1,93:4):0,94:2):8,96:8):9,(97:7,98:0):12):9,(99:24,((((100:1,102:0):2,103:1):2,(101:4,104:5):0):2,105:5):18):10):6):10,((((106:3,107:2):1,108:3):10,(109:1,110:1):14):15,(111:22,112:39):13):13):35):22):7,(((2:35,(123:21,124:24):33):15,(((((73:10,(74:4,78:46):3):7,(75:8,76:1):13):10,77:36):11,(82:13,83:18):14):20,(80:30,81:39):15):9):9,((((3:59,28:28):9,(29:28,42:15):18):4,(24:11,(25:12,(36:2,37:0):27):2):14):27,(((((((18:0,19:0,(20:2,21:26):1):2,22:7):41,(71:3,72:3):37):13,(69:15,70:16):25):9,(((32:4,34:4):9,(33:3,35:7):16):35,((56:0,58:0):1,57:0):37):9):6,(((62:32,67:16):31,((63:3,64:3):14,(65:5,66:11):10):12):14,127:52):8):8,(68:36,128:52):12):13):13):6):9,((60:25,61:22):28,88:45):17):17,84:52):17,79:40):15,87:39):40,125:99):34,((119:21,121:29):25,120:43):12):37,(117:6,118:4):16):9,113:0,114:0,115:0,116:0);
tree PAUP_179 = [&U] ((((((((((((((((1:17,54:25):9,(((((6:11,((46:4,47:2):5,48:4):9):9,50:18):3,((26:17,27:0):6,(((43:0,44:2):5,45:4):3,49:3):7):4):16,51:37):13,(23:30,(31:11,(38:3,((39:4,40:3):5,(52:0,53:8):29):1):11):13):11):6):10,30:33):25,((85:4,86:8):7,129:21):47):13,(5:31,59:27):26):13,(122:59,126:55):15):15,(((4:18,(((((7:0,8:0):13,(9:3,10:5):4):9,(((11:1,12:1):2,15:5):6,(13:0,14:1):5):10):7,(16:5,17:3):9):8,41:13):10):21,55:31):27,((((89:2,90:2):3,91:5):16,((((((92:3,95:1):1,93:4):0,94:2):8,96:8):9,(97:7,98:0):12):9,(99:24,((((100:1,102:0):2,103:1):2,(101:4,104:5):0):2,105:5):18):10):6):10,(((106:3,(107:2,108:2):2):10,(109:1,110:1):15):14,(111:22,112:39):13):13):35):16):5,((((2:32,(123:21,124:23):33):17,(((((73:10,(74:4,78:46):3):6,(75:8,76:1):14):11,77:34):13,(82:12,83:19):15):18,(80:29,81:39):14):10):8,(3:60,((24:11,(25:12,(36:2,37:0):27):2):11,(28:33,(29:26,42:17):18):6):10):27):14,(((((((18:0,19:0,(20:2,21:26):1):2,22:7):41,(71:3,72:3):38):12,(69:15,70:16):25):9,(((32:4,34:4):9,(33:3,35:7):16):36,((56:0,58:0):1,57:0):36):10):6,(((62:32,67:16):31,((63:3,64:3):14,(65:5,66:11):10):12):14,127:52):8):10,(68:39,128:49):12):11):9):8,((60:24,61:22):29,88:46):17):17,84:55):16,79:38):15,87:41):39,125:99):33,((119:20,121:30):24,120:45):12):37,(117:6,118:4):16):9,113:0,114:0,115:0,116:0);
tree PAUP_180 = [&U] ((((((((((((((((1:17,54:25):9,(((((6:11,((46:4,47:2):5,48:4):9):9,50:18):3,((26:17,27:0):6,(((43:0,44:2):5,45:4):3,49:3):7):4):16,51:37):13,(23:30,(31:11,(38:3,((39:4,40:3):5,(52:0,53:8):29):1):11):13):11):6):10,30:33):25,((85:4,86:8):7,129:21):47):13,(5:31,59:27):26):13,(122:59,126:55):15):15,(((4:18,(((((7:0,8:0):13,(9:3,10:5):4):9,(((11:1,12:1):2,15:5):6,(13:0,14:1):5):10):7,(16:5,17:3):9):8,41:13):10):21,55:31):27,((((89:2,90:2):3,91:5):16,((((((92:3,95:1):1,93:4):0,94:2):8,96:8):9,(97:7,98:0):12):9,(99:24,((((100:1,102:0):2,103:1):2,(101:4,104:5):0):2,105:5):18):10):6):10,(((106:3,(107:2,108:2):2):10,(109:1,110:1):15):14,(111:22,112:39):13):13):35):16):5,((((2:32,(123:21,124:23):33):17,(((((73:10,(74:4,78:46):3):6,(75:8,76:1):14):11,77:34):13,(82:12,83:19):15):18,(80:29,81:39):14):10):8,(3:61,(((24:9,25:12):4,(36:2,37:0):27):11,(28:32,(29:26,42:17):19):7):9):26):14,(((((((18:0,19:0,(20:2,21:26):1):2,22:7):41,(71:3,72:3):38):12,(69:15,70:16):25):9,(((32:4,34:4):9,(33:3,35:7):16):36,((56:0,58:0):1,57:0):36):10):6,(((62:32,67:16):31,((63:3,64:3):14,(65:5,66:11):10):12):14,127:52):8):10,(68:39,128:49):12):11):9):8,((60:24,61:22):29,88:46):17):17,84:55):16,79:38):15,87:41):39,125:99):33,((119:20,121:30):24,120:45):12):37,(117:6,118:4):16):9,113:0,114:0,115:0,116:0);
tree PAUP_181 = [&U] ((((((((((((((((1:17,54:25):9,(((((6:10,((46:4,47:2):5,48:4):9):10,50:18):3,((26:17,27:0):6,(((43:0,44:2):5,45:4):3,49:3):7):4):16,51:37):13,(23:30,(31:11,(38:3,((39:4,40:3):5,(52:0,53:8):29):1):11):13):11):6):10,30:33):25,((85:4,86:8):7,129:21):47):13,(5:31,59:27):26):12,(122:59,126:55):16):16,(((4:18,(((((7:0,8:0):13,(9:3,10:5):4):9,(((11:1,12:1):2,15:5):6,(13:0,14:1):5):10):7,(16:5,17:3):9):8,41:13):10):20,55:32):28,((((89:2,90:2):3,91:5):16,((((((92:3,95:1):1,93:4):0,94:2):8,96:8):9,(97:7,98:0):12):9,(99:24,((((100:1,102:0):2,103:1):2,(101:4,104:5):0):2,105:5):18):10):6):10,(((106:3,(107:2,108:2):2):10,(109:1,110:1):15):13,(111:23,112:39):13):13):34):16):5,((((2:34,(123:20,124:23):33):17,(((((73:10,(74:4,78:46):3):6,(75:9,76:0):13):11,77:36):13,(82:12,83:19):15):18,(80:28,81:39):13):10):7,(3:61,((((24:9,25:12):3,(36:2,37:0):28):15,(29:26,42:17):19):7,28:27):9):26):14,(((((((18:0,19:0,(20:2,21:26):1):2,22:7):41,(71:3,72:3):37):12,(69:15,70:16):26):9,(((32:4,34:4):9,(33:3,35:7):16):36,((56:0,58:0):1,57:0):36):9):6,(((62:32,67:16):31,((63:3,64:3):14,(65:5,66:11):10):12):14,127:52):9):10,(68:39,128:49):12):12):9):8,((60:24,61:22):29,88:46):16):18,84:55):16,79:38):15,87:41):39,125:99):33,((119:20,121:30):24,120:45):12):37,(117:6,118:4):16):9,113:0,114:0,115:0,116:0);
tree PAUP_182 = [&U] ((((((((((((((((1:17,54:25):9,(((((6:10,((46:4,47:2):5,48:4):9):10,50:18):3,((26:17,27:0):6,(((43:0,44:2):5,45:4):3,49:3):7):4):16,51:37):13,(23:30,(31:11,(38:3,((39:4,40:3):5,(52:0,53:8):29):1):11):13):11):6):10,30:33):25,((85:4,86:8):7,129:21):47):13,(5:31,59:27):26):12,(122:59,126:55):16):16,(((4:18,(((((7:0,8:0):13,(9:3,10:5):4):9,(((11:1,12:1):2,15:5):6,(13:0,14:1):5):10):7,(16:5,17:3):9):8,41:13):10):20,55:32):28,((((89:2,90:2):3,91:5):16,((((((92:3,95:1):1,93:4):0,94:2):8,96:8):9,(97:7,98:0):12):9,(99:24,((((100:1,102:0):2,103:1):2,(101:4,104:5):0):2,105:5):18):10):6):10,(((106:3,(107:2,108:2):2):10,(109:1,110:1):15):13,(111:23,112:39):13):13):34):16):5,((((2:34,(123:20,124:23):33):17,(((((73:10,(74:4,78:46):3):6,(75:9,76:0):13):11,77:36):13,(82:12,83:19):15):18,(80:28,81:39):13):10):7,(3:61,(((24:11,(25:12,(36:2,37:0):27):2):15,(29:26,42:17):18):8,28:27):9):26):14,(((((((18:0,19:0,22:7):1,(20:2,21:26):1):42,(71:3,72:3):37):12,(69:15,70:16):26):9,(((32:4,34:4):9,(33:3,35:7):16):36,((56:0,58:0):1,57:0):36):9):6,(((62:32,67:16):31,((63:3,64:3):14,(65:5,66:11):10):12):14,127:52):9):10,(68:39,128:49):12):12):9):8,((60:24,61:22):29,88:46):16):18,84:55):16,79:38):15,87:41):39,125:99):33,((119:20,121:30):24,120:45):12):37,(117:6,118:4):16):9,113:0,114:0,115:0,116:0);
tree PAUP_183 = [&U] ((((((((((((((((1:17,54:25):9,(((((6:10,((46:4,47:2):5,48:4):9):10,50:18):3,((26:17,27:0):6,(((43:0,44:2):5,45:4):3,49:3):7):4):16,51:37):13,(23:30,(31:11,(38:3,((39:4,40:3):5,(52:0,53:8):29):1):11):13):11):6):10,30:33):25,((85:4,86:8):7,129:21):47):13,(5:31,59:27):26):12,(122:59,126:55):16):16,(((4:18,(((((7:0,8:0):13,(9:3,10:5):4):9,(((11:1,12:1):2,15:5):6,(13:0,14:1):5):10):7,(16:5,17:3):9):8,41:13):10):20,55:32):28,((((89:2,90:2):3,91:5):16,((((((92:3,95:1):1,93:4):0,94:2):8,96:8):9,(97:7,98:0):12):9,(99:24,((((100:1,102:0):2,103:1):2,(101:4,104:5):0):2,105:5):18):10):6):10,(((106:3,(107:2,108:2):2):10,(109:1,110:1):15):13,(111:23,112:39):13):13):34):16):5,((((2:34,(123:20,124:23):33):17,(((((73:10,(74:4,78:46):3):6,(75:9,76:0):13):11,77:36):13,(82:12,83:19):15):18,(80:28,81:39):13):10):7,(3:61,(((24:11,(25:12,(36:2,37:0):27):2):15,(29:26,42:17):18):8,28:27):9):26):14,((((((18:0,19:0,(20:2,21:26):1,22:7):43,(71:3,72:3):37):12,(69:15,70:16):26):9,(((32:4,34:4):9,(33:3,35:7):16):36,((56:0,58:0):1,57:0):36):9):6,(((62:32,67:16):31,((63:3,64:3):14,(65:5,66:11):10):12):14,127:52):9):10,(68:39,128:49):12):12):9):8,((60:24,61:22):29,88:46):16):18,84:55):16,79:38):15,87:41):39,125:99):33,((119:20,121:30):24,120:45):12):37,(117:6,118:4):16):9,113:0,114:0,115:0,116:0);
tree PAUP_184 = [&U] ((((((((((((((((1:17,54:25):9,(((((6:10,((46:4,47:2):5,48:4):9):10,50:18):3,((26:17,27:0):6,(((43:0,44:2):5,45:4):3,49:3):7):4):16,51:37):13,(23:30,(31:11,(38:3,((39:4,40:3):5,(52:0,53:8):29):1):11):13):11):6):10,30:33):25,((85:4,86:8):7,129:21):47):13,(5:31,59:27):26):12,(122:59,126:55):16):16,(((4:18,(((((7:0,8:0):13,(9:3,10:5):4):9,(((11:1,12:1):2,15:5):6,(13:0,14:1):5):10):7,(16:5,17:3):9):8,41:13):10):20,55:32):28,((((89:2,90:2):3,91:5):16,((((((92:3,95:1):1,93:4):0,94:2):8,96:8):9,(97:7,98:0):12):9,(99:24,((((100:1,102:0):2,103:1):2,(101:4,104:5):0):2,105:5):18):10):6):10,(((106:3,(107:2,108:2):2):10,(109:1,110:1):15):13,(111:23,112:39):13):13):34):16):5,((((2:34,(123:20,124:23):33):17,(((((73:10,(74:4,78:46):3):6,(75:9,76:0):13):11,77:36):13,(82:12,83:19):15):18,(80:28,81:39):13):10):7,(3:61,(((24:11,(25:12,(36:2,37:0):27):2):15,(29:26,42:17):18):8,28:27):9):26):14,((((((((18:0,19:0,22:7):2,20:2):0,21:26):42,(71:3,72:3):36):13,(69:15,70:16):26):9,(((32:4,34:4):9,(33:3,35:7):16):36,((56:0,58:0):1,57:0):36):9):6,(((62:32,67:16):31,((63:3,64:3):14,(65:5,66:11):10):12):14,127:52):9):10,(68:39,128:49):12):12):9):8,((60:24,61:22):29,88:46):16):18,84:55):16,79:38):15,87:41):39,125:99):33,((119:20,121:30):24,120:45):12):37,(117:6,118:4):16):9,113:0,114:0,115:0,116:0);
tree PAUP_185 = [&U] ((((((((((((((((1:17,54:25):9,(((((6:10,((46:4,47:2):5,48:4):9):10,50:18):3,((26:17,27:0):6,(((43:0,44:2):5,45:4):3,49:3):7):4):16,51:37):13,(23:30,(31:11,(38:3,((39:4,40:3):5,(52:0,53:8):29):1):11):13):11):6):10,30:33):25,((85:4,86:8):7,129:21):47):13,(5:31,59:27):26):12,(122:59,126:55):16):16,(((4:18,(((((7:0,8:0):13,(9:3,10:5):4):9,(((11:1,12:1):2,15:5):6,(13:0,14:1):5):10):7,(16:5,17:3):9):8,41:13):10):20,55:32):28,((((89:2,90:2):3,91:5):16,((((((92:3,95:1):1,93:4):0,94:2):8,96:8):9,(97:7,98:0):12):9,(99:24,((((100:1,102:0):2,103:1):2,(101:4,104:5):0):2,105:5):18):10):6):10,(((106:3,(107:2,108:2):2):10,(109:1,110:1):15):13,(111:23,112:39):13):13):34):16):5,((((2:34,(123:20,124:23):33):17,(((((73:10,(74:4,78:46):3):6,(75:9,76:0):13):11,77:36):13,(82:12,83:19):15):18,(80:28,81:39):13):10):7,(3:61,(((24:11,(25:12,(36:2,37:0):27):2):15,(29:26,42:17):18):8,28:27):9):26):14,((((((((18:0,19:0,22:7):2,21:26):0,20:2):42,(71:3,72:3):36):13,(69:15,70:16):26):9,(((32:4,34:4):9,(33:3,35:7):16):36,((56:0,58:0):1,57:0):36):9):6,(((62:32,67:16):31,((63:3,64:3):14,(65:5,66:11):10):12):14,127:52):9):10,(68:39,128:49):12):12):9):8,((60:24,61:22):29,88:46):16):18,84:55):16,79:38):15,87:41):39,125:99):33,((119:20,121:30):24,120:45):12):37,(117:6,118:4):16):9,113:0,114:0,115:0,116:0);
tree PAUP_186 = [&U] ((((((((((((((((1:17,54:25):9,((((((6:10,((46:4,47:2):5,48:4):9):8,50:19):4,(((43:0,44:2):5,45:4):3,49:3):8):2,(26:17,27:0):6):17,51:35):15,(23:30,(31:11,(38:3,((39:4,40:3):5,(52:0,53:8):29):1):11):13):11):6):10,30:33):25,((85:4,86:8):7,129:21):47):13,(5:31,59:27):26):12,(122:59,126:55):16):16,(((4:18,(((((7:0,8:0):13,(9:3,10:5):4):9,(((11:1,12:1):2,15:5):6,(13:0,14:1):5):10):7,(16:5,17:3):9):8,41:13):10):20,55:32):28,((((89:2,90:2):3,91:5):16,((((((92:3,95:1):1,93:4):0,94:2):8,96:8):9,(97:7,98:0):12):9,(99:24,((((100:1,102:0):2,103:1):2,(101:4,104:5):0):2,105:5):18):10):6):10,(((106:3,(107:2,108:2):2):10,(109:1,110:1):15):13,(111:23,112:39):13):13):34):16):5,((((2:34,(123:20,124:23):33):17,(((((73:10,(74:4,78:46):3):6,(75:9,76:0):13):11,77:36):13,(82:12,83:19):15):18,(80:28,81:39):13):10):7,(3:61,(((24:11,(25:12,(36:2,37:0):27):2):15,(29:26,42:17):18):8,28:27):9):26):14,(((((((18:0,19:0,(20:2,21:26):1):2,22:7):41,(71:3,72:3):37):12,(69:15,70:16):26):9,(((32:4,34:4):9,(33:3,35:7):16):36,((56:0,58:0):1,57:0):36):9):6,(((62:32,67:16):31,((63:3,64:3):14,(65:5,66:11):10):12):14,127:52):9):10,(68:39,128:49):12):12):9):8,((60:24,61:22):29,88:46):16):18,84:55):16,79:38):15,87:41):39,125:99):33,((119:20,121:30):24,120:45):12):37,(117:6,118:4):16):9,113:0,114:0,115:0,116:0);
tree PAUP_187 = [&U] ((((((((((((((((1:17,54:25):9,((((((6:10,((46:4,47:2):5,48:4):9):8,50:19):4,(26:17,27:0):7):3,(((43:0,44:2):5,45:4):4,49:2):7):16,51:35):15,(23:30,(31:11,(38:3,((39:4,40:3):5,(52:0,53:8):29):1):11):13):11):6):10,30:33):25,((85:4,86:8):7,129:21):47):13,(5:31,59:27):26):12,(122:59,126:55):16):16,(((4:18,(((((7:0,8:0):13,(9:3,10:5):4):9,(((11:1,12:1):2,15:5):6,(13:0,14:1):5):10):7,(16:5,17:3):9):8,41:13):10):20,55:32):28,((((89:2,90:2):3,91:5):16,((((((92:3,95:1):1,93:4):0,94:2):8,96:8):9,(97:7,98:0):12):9,(99:24,((((100:1,102:0):2,103:1):2,(101:4,104:5):0):2,105:5):18):10):6):10,(((106:3,(107:2,108:2):2):10,(109:1,110:1):15):13,(111:23,112:39):13):13):34):16):5,((((2:34,(123:20,124:23):33):17,(((((73:10,(74:4,78:46):3):6,(75:9,76:0):13):11,77:36):13,(82:12,83:19):15):18,(80:28,81:39):13):10):7,(3:61,(((24:11,(25:12,(36:2,37:0):27):2):15,(29:26,42:17):18):8,28:27):9):26):14,(((((((18:0,19:0,(20:2,21:26):1):2,22:7):41,(71:3,72:3):37):12,(69:15,70:16):26):9,(((32:4,34:4):9,(33:3,35:7):16):36,((56:0,58:0):1,57:0):36):9):6,(((62:32,67:16):31,((63:3,64:3):14,(65:5,66:11):10):12):14,127:52):9):10,(68:39,128:49):12):12):9):8,((60:24,61:22):29,88:46):16):18,84:55):16,79:38):15,87:41):39,125:99):33,((119:20,121:30):24,120:45):12):37,(117:6,118:4):16):9,113:0,114:0,115:0,116:0);
tree PAUP_188 = [&U] ((((((((((((((((1:17,54:25):9,(((((6:10,((46:4,47:2):5,48:4):9):10,50:18):3,((26:17,27:0):6,(((43:0,44:2):5,45:4):3,49:3):7):4):16,51:37):13,(23:30,(31:11,(38:3,((39:4,40:3):5,(52:0,53:8):29):1):11):13):11):6):10,30:33):25,((85:4,86:8):7,129:21):47):13,(5:31,59:27):26):12,(122:59,126:55):16):16,(((4:18,(((((7:0,8:0):13,(9:3,10:5):4):9,((11:1,12:1,15:7):6,(13:0,14:1):3):12):7,(16:5,17:3):9):8,41:13):10):20,55:32):28,((((89:2,90:2):3,91:5):16,((((((92:3,95:1):1,93:4):0,94:2):8,96:8):9,(97:7,98:0):12):9,(99:24,((((100:1,102:0):2,103:1):2,(101:4,104:5):0):2,105:5):18):10):6):10,(((106:3,(107:2,108:2):2):10,(109:1,110:1):15):13,(111:23,112:39):13):13):34):16):5,((((2:34,(123:20,124:23):33):17,(((((73:10,(74:4,78:46):3):6,(75:9,76:0):13):11,77:36):13,(82:12,83:19):15):18,(80:28,81:39):13):10):7,(3:61,(((24:11,(25:12,(36:2,37:0):27):2):15,(29:26,42:17):18):8,28:27):9):26):14,(((((((18:0,19:0,(20:2,21:26):1):2,22:7):41,(71:3,72:3):37):12,(69:15,70:16):26):9,(((32:4,34:4):9,(33:3,35:7):16):36,((56:0,58:0):1,57:0):36):9):6,(((62:32,67:16):31,((63:3,64:3):14,(65:5,66:11):10):12):14,127:52):9):10,(68:39,128:49):12):12):9):8,((60:24,61:22):29,88:46):16):18,84:55):16,79:38):15,87:41):39,125:99):33,((119:20,121:30):24,120:45):12):37,(117:6,118:4):16):9,113:0,114:0,115:0,116:0);
tree PAUP_189 = [&U] ((((((((((((((((1:17,54:25):9,(((((6:10,((46:4,47:2):5,48:4):9):10,50:18):3,((26:17,27:0):6,(((43:0,44:2):5,45:4):3,49:3):7):4):16,51:37):13,(23:30,(31:11,((38:2,(39:4,40:3):5):1,(52:0,53:8):30):11):13):11):6):10,30:33):25,((85:4,86:8):7,129:21):47):13,(5:31,59:27):26):12,(122:59,126:55):16):16,(((4:18,(((((7:0,8:0):13,(9:3,10:5):4):9,(((11:1,12:1):2,15:5):6,(13:0,14:1):5):10):7,(16:5,17:3):9):8,41:13):10):20,55:32):28,((((89:2,90:2):3,91:5):16,((((((92:3,95:1):1,93:4):0,94:2):8,96:8):9,(97:7,98:0):12):9,(99:24,((((100:1,102:0):2,103:1):2,(101:4,104:5):0):2,105:5):18):10):6):10,(((106:3,(107:2,108:2):2):10,(109:1,110:1):15):13,(111:23,112:39):13):13):34):16):5,((((2:34,(123:20,124:23):33):17,(((((73:10,(74:4,78:46):3):6,(75:9,76:0):13):11,77:36):13,(82:12,83:19):15):18,(80:28,81:39):13):10):7,(3:61,(((24:11,(25:12,(36:2,37:0):27):2):15,(29:26,42:17):18):8,28:27):9):26):14,(((((((18:0,19:0,(20:2,21:26):1):2,22:7):41,(71:3,72:3):37):12,(69:15,70:16):26):9,(((32:4,34:4):9,(33:3,35:7):16):36,((56:0,58:0):1,57:0):36):9):6,(((62:32,67:16):31,((63:3,64:3):14,(65:5,66:11):10):12):14,127:52):9):10,(68:39,128:49):12):12):9):8,((60:24,61:22):29,88:46):16):18,84:55):16,79:38):15,87:41):39,125:99):33,((119:20,121:30):24,120:45):12):37,(117:6,118:4):16):9,113:0,114:0,115:0,116:0);
tree PAUP_190 = [&U] ((((((((((((((((1:18,54:25):9,(((((6:10,((46:4,47:2):5,48:4):9):10,50:18):3,((26:17,27:0):6,(((43:0,44:2):5,45:4):3,49:3):7):4):16,51:37):12,(23:30,(31:11,(38:3,((39:4,40:3):5,(52:0,53:8):29):1):11):13):11):6):10,30:32):25,((85:3,86:8):8,129:21):48):13,(5:32,59:26):26):10,(122:60,126:56):14):18,(((4:18,(((((7:0,8:0):13,(9:3,10:5):4):9,(((11:1,12:1):2,15:5):6,(13:0,14:1):5):10):7,(16:5,17:3):9):8,41:13):10):21,55:31):27,((((89:2,90:2):3,91:5):16,((((((92:3,95:1):1,93:4):0,94:2):8,96:8):9,(97:7,98:0):12):9,(99:24,((((100:1,102:0):2,103:1):2,(101:4,104:5):0):2,105:5):18):10):6):10,(((106:3,(107:2,108:2):2):10,(109:1,110:1):15):14,(111:22,112:39):13):13):35):21):7,(((2:37,(123:20,124:25):32):13,(((((73:11,(74:4,78:46):2):7,(75:8,76:1):14):12,(82:14,83:18):14):7,77:36):21,(80:29,81:38):15):11):10,((((3:59,28:28):9,(29:28,42:16):19):4,((24:9,25:12):4,(36:2,37:0):27):14):26,(((((((18:0,19:0,(20:2,21:26):1):2,22:7):41,(71:3,72:3):37):13,(69:15,70:16):25):9,(((32:4,34:4):9,(33:3,35:7):16):35,((56:0,58:0):1,57:0):37):9):6,(((62:32,67:16):31,((63:3,64:3):14,(65:5,66:11):10):12):14,127:52):8):8,(68:36,128:52):12):12):13):6):8,((60:25,61:22):28,88:45):17):17,84:52):17,79:40):15,87:39):40,125:99):34,((119:21,121:29):25,120:43):12):37,(117:6,118:4):16):9,113:0,114:0,115:0,116:0);
tree PAUP_191 = [&U] ((((((((((((((((1:18,54:25):9,(((((6:10,((46:4,47:2):5,48:4):9):10,50:18):3,((26:17,27:0):6,(((43:0,44:2):5,45:4):3,49:3):7):4):16,51:37):12,(23:30,(31:11,(38:3,((39:4,40:3):5,(52:0,53:8):29):1):11):13):11):6):10,30:32):25,((85:3,86:8):8,129:21):48):13,(5:32,59:26):26):9,(122:59,126:57):14):18,(((4:18,(((((7:0,8:0):13,(9:3,10:5):4):9,(((11:1,12:1):2,15:5):6,(13:0,14:1):5):10):7,(16:5,17:3):9):8,41:13):10):21,55:31):27,((((89:2,90:2):3,91:5):16,((((((92:3,95:1):1,93:4):0,94:2):8,96:8):9,(97:7,98:0):12):9,(99:24,((((100:1,102:0):2,103:1):2,(101:4,104:5):0):2,105:5):18):10):6):10,(((106:3,(107:2,108:2):2):10,(109:1,110:1):15):14,(111:22,112:39):13):13):35):22):7,(((2:35,(123:21,124:24):33):15,(((((73:10,(74:4,78:46):3):7,(75:8,76:1):13):10,77:36):11,(82:13,83:18):14):20,(80:30,81:39):15):9):9,((((3:59,28:28):9,(29:28,42:16):19):4,((24:9,25:12):4,(36:2,37:0):27):14):25,((((((18:0,19:0,(20:2,21:26):1,22:7):43,(71:3,72:3):37):13,(69:15,70:16):25):9,(((32:4,34:4):9,(33:3,35:7):16):35,((56:0,58:0):1,57:0):37):9):6,(((62:32,67:16):31,((63:3,64:3):14,(65:5,66:11):10):12):14,127:52):8):8,(68:36,128:52):12):13):13):6):9,((60:25,61:22):28,88:45):17):17,84:52):17,79:40):15,87:39):40,125:99):34,((119:21,121:29):25,120:43):12):37,(117:6,118:4):16):9,113:0,114:0,115:0,116:0);
tree PAUP_192 = [&U] ((((((((((((((((1:18,54:25):9,(((((6:10,((46:4,47:2):5,48:4):9):10,50:18):3,((26:17,27:0):6,(((43:0,44:2):5,45:4):3,49:3):7):4):16,51:37):12,(23:30,(31:11,(38:3,((39:4,40:3):5,(52:0,53:8):29):1):11):13):11):6):10,30:32):25,((85:3,86:8):8,129:21):48):13,(5:32,59:26):26):9,(122:59,126:57):14):18,(((4:18,(((((7:0,8:0):13,(9:3,10:5):4):9,(((11:1,12:1):2,15:5):6,(13:0,14:1):5):10):7,(16:5,17:3):9):8,41:13):10):21,55:31):27,((((89:2,90:2):3,91:5):16,((((((92:3,95:1):1,93:4):0,94:2):8,96:8):9,(97:7,98:0):12):9,(99:24,((((100:1,102:0):2,103:1):2,(101:4,104:5):0):2,105:5):18):10):6):10,(((106:3,(107:2,108:2):2):10,(109:1,110:1):15):14,(111:22,112:39):13):13):35):22):7,(((2:35,(123:21,124:24):33):15,(((((73:10,(74:4,78:46):3):7,(75:8,76:1):13):10,77:36):11,(82:13,83:18):14):20,(80:30,81:39):15):9):9,((((3:59,28:28):9,(29:28,42:16):19):4,((24:9,25:12):4,(36:2,37:0):27):14):25,(((((((18:0,19:0,22:7):1,(20:2,21:26):1):42,(71:3,72:3):37):13,(69:15,70:16):25):9,(((32:4,34:4):9,(33:3,35:7):16):35,((56:0,58:0):1,57:0):37):9):6,(((62:32,67:16):31,((63:3,64:3):14,(65:5,66:11):10):12):14,127:52):8):8,(68:36,128:52):12):13):13):6):9,((60:25,61:22):28,88:45):17):17,84:52):17,79:40):15,87:39):40,125:99):34,((119:21,121:29):25,120:43):12):37,(117:6,118:4):16):9,113:0,114:0,115:0,116:0);
tree PAUP_193 = [&U] ((((((((((((((((1:18,54:25):9,(((((6:10,((46:4,47:2):5,48:4):9):10,50:18):3,((26:17,27:0):6,(((43:0,44:2):5,45:4):3,49:3):7):4):16,51:37):12,(23:30,(31:11,(38:3,((39:4,40:3):5,(52:0,53:8):29):1):11):13):11):6):10,30:32):25,((85:3,86:8):8,129:21):48):13,(5:32,59:26):26):9,(122:59,126:57):14):18,(((4:18,(((((7:0,8:0):13,(9:3,10:5):4):9,(((11:1,12:1):2,15:5):6,(13:0,14:1):5):10):7,(16:5,17:3):9):8,41:13):10):21,55:31):27,((((89:2,90:2):3,91:5):16,((((((92:3,95:1):1,93:4):0,94:2):8,96:8):9,(97:7,98:0):12):9,(99:24,((((100:1,102:0):2,103:1):2,(101:4,104:5):0):2,105:5):18):10):6):10,(((106:3,(107:2,108:2):2):10,(109:1,110:1):15):14,(111:22,112:39):13):13):35):22):7,(((2:35,(123:21,124:24):33):15,(((((73:10,(74:4,78:46):3):7,(75:8,76:1):13):10,77:36):11,(82:13,83:18):14):20,(80:30,81:39):15):9):9,((((3:59,28:28):9,(29:28,42:16):19):4,((24:9,25:12):4,(36:2,37:0):27):14):25,((((((((18:0,19:0,22:7):2,20:2):0,21:26):42,(71:3,72:3):36):14,(69:15,70:16):25):9,(((32:4,34:4):9,(33:3,35:7):16):35,((56:0,58:0):1,57:0):37):9):6,(((62:32,67:16):31,((63:3,64:3):14,(65:5,66:11):10):12):14,127:52):8):8,(68:36,128:52):12):13):13):6):9,((60:25,61:22):28,88:45):17):17,84:52):17,79:40):15,87:39):40,125:99):34,((119:21,121:29):25,120:43):12):37,(117:6,118:4):16):9,113:0,114:0,115:0,116:0);
tree PAUP_194 = [&U] ((((((((((((((((1:18,54:25):9,(((((6:10,((46:4,47:2):5,48:4):9):10,50:18):3,((26:17,27:0):6,(((43:0,44:2):5,45:4):3,49:3):7):4):16,51:37):12,(23:30,(31:11,(38:3,((39:4,40:3):5,(52:0,53:8):29):1):11):13):11):6):10,30:32):25,((85:3,86:8):8,129:21):48):13,(5:32,59:26):26):9,(122:59,126:57):14):18,(((4:18,(((((7:0,8:0):13,(9:3,10:5):4):9,(((11:1,12:1):2,15:5):6,(13:0,14:1):5):10):7,(16:5,17:3):9):8,41:13):10):21,55:31):27,((((89:2,90:2):3,91:5):16,((((((92:3,95:1):1,93:4):0,94:2):8,96:8):9,(97:7,98:0):12):9,(99:24,((((100:1,102:0):2,103:1):2,(101:4,104:5):0):2,105:5):18):10):6):10,(((106:3,(107:2,108:2):2):10,(109:1,110:1):15):14,(111:22,112:39):13):13):35):22):7,(((2:35,(123:21,124:24):33):15,(((((73:10,(74:4,78:46):3):7,(75:8,76:1):13):10,77:36):11,(82:13,83:18):14):20,(80:30,81:39):15):9):9,((((3:59,28:28):9,(29:28,42:16):19):4,((24:9,25:12):4,(36:2,37:0):27):14):25,((((((((18:0,19:0,22:7):2,21:26):0,20:2):42,(71:3,72:3):36):14,(69:15,70:16):25):9,(((32:4,34:4):9,(33:3,35:7):16):35,((56:0,58:0):1,57:0):37):9):6,(((62:32,67:16):31,((63:3,64:3):14,(65:5,66:11):10):12):14,127:52):8):8,(68:36,128:52):12):13):13):6):9,((60:25,61:22):28,88:45):17):17,84:52):17,79:40):15,87:39):40,125:99):34,((119:21,121:29):25,120:43):12):37,(117:6,118:4):16):9,113:0,114:0,115:0,116:0);
tree PAUP_195 = [&U] ((((((((((((((((1:18,54:25):9,((((((6:10,((46:4,47:2):5,48:4):9):8,50:19):4,(((43:0,44:2):5,45:4):3,49:3):8):2,(26:17,27:0):6):17,51:35):14,(23:30,(31:11,(38:3,((39:4,40:3):5,(52:0,53:8):29):1):11):13):11):6):10,30:32):25,((85:3,86:8):8,129:21):48):13,(5:32,59:26):26):9,(122:59,126:57):14):18,(((4:18,(((((7:0,8:0):13,(9:3,10:5):4):9,(((11:1,12:1):2,15:5):6,(13:0,14:1):5):10):7,(16:5,17:3):9):8,41:13):10):21,55:31):27,((((89:2,90:2):3,91:5):16,((((((92:3,95:1):1,93:4):0,94:2):8,96:8):9,(97:7,98:0):12):9,(99:24,((((100:1,102:0):2,103:1):2,(101:4,104:5):0):2,105:5):18):10):6):10,(((106:3,(107:2,108:2):2):10,(109:1,110:1):15):14,(111:22,112:39):13):13):35):22):7,(((2:35,(123:21,124:24):33):15,(((((73:10,(74:4,78:46):3):7,(75:8,76:1):13):10,77:36):11,(82:13,83:18):14):20,(80:30,81:39):15):9):9,((((3:59,28:28):9,(29:28,42:16):19):4,((24:9,25:12):4,(36:2,37:0):27):14):25,(((((((18:0,19:0,(20:2,21:26):1):2,22:7):41,(71:3,72:3):37):13,(69:15,70:16):25):9,(((32:4,34:4):9,(33:3,35:7):16):35,((56:0,58:0):1,57:0):37):9):6,(((62:32,67:16):31,((63:3,64:3):14,(65:5,66:11):10):12):14,127:52):8):8,(68:36,128:52):12):13):13):6):9,((60:25,61:22):28,88:45):17):17,84:52):17,79:40):15,87:39):40,125:99):34,((119:21,121:29):25,120:43):12):37,(117:6,118:4):16):9,113:0,114:0,115:0,116:0);
tree PAUP_196 = [&U] ((((((((((((((((1:18,54:25):9,((((((6:10,((46:4,47:2):5,48:4):9):8,50:19):4,(26:17,27:0):7):3,(((43:0,44:2):5,45:4):4,49:2):7):16,51:35):14,(23:30,(31:11,(38:3,((39:4,40:3):5,(52:0,53:8):29):1):11):13):11):6):10,30:32):25,((85:3,86:8):8,129:21):48):13,(5:32,59:26):26):9,(122:59,126:57):14):18,(((4:18,(((((7:0,8:0):13,(9:3,10:5):4):9,(((11:1,12:1):2,15:5):6,(13:0,14:1):5):10):7,(16:5,17:3):9):8,41:13):10):21,55:31):27,((((89:2,90:2):3,91:5):16,((((((92:3,95:1):1,93:4):0,94:2):8,96:8):9,(97:7,98:0):12):9,(99:24,((((100:1,102:0):2,103:1):2,(101:4,104:5):0):2,105:5):18):10):6):10,(((106:3,(107:2,108:2):2):10,(109:1,110:1):15):14,(111:22,112:39):13):13):35):22):7,(((2:35,(123:21,124:24):33):15,(((((73:10,(74:4,78:46):3):7,(75:8,76:1):13):10,77:36):11,(82:13,83:18):14):20,(80:30,81:39):15):9):9,((((3:59,28:28):9,(29:28,42:16):19):4,((24:9,25:12):4,(36:2,37:0):27):14):25,(((((((18:0,19:0,(20:2,21:26):1):2,22:7):41,(71:3,72:3):37):13,(69:15,70:16):25):9,(((32:4,34:4):9,(33:3,35:7):16):35,((56:0,58:0):1,57:0):37):9):6,(((62:32,67:16):31,((63:3,64:3):14,(65:5,66:11):10):12):14,127:52):8):8,(68:36,128:52):12):13):13):6):9,((60:25,61:22):28,88:45):17):17,84:52):17,79:40):15,87:39):40,125:99):34,((119:21,121:29):25,120:43):12):37,(117:6,118:4):16):9,113:0,114:0,115:0,116:0);
tree PAUP_197 = [&U] ((((((((((((((((1:18,54:25):9,(((((6:10,((46:4,47:2):5,48:4):9):10,50:18):3,((26:17,27:0):6,(((43:0,44:2):5,45:4):3,49:3):7):4):16,51:37):12,(23:30,(31:11,(38:3,((39:4,40:3):5,(52:0,53:8):29):1):11):13):11):6):10,30:32):25,((85:3,86:8):8,129:21):48):13,(5:32,59:26):26):9,(122:59,126:57):14):18,(((4:18,(((((7:0,8:0):13,(9:3,10:5):4):9,((11:1,12:1,15:7):6,(13:0,14:1):3):12):7,(16:5,17:3):9):8,41:13):10):21,55:31):27,((((89:2,90:2):3,91:5):16,((((((92:3,95:1):1,93:4):0,94:2):8,96:8):9,(97:7,98:0):12):9,(99:24,((((100:1,102:0):2,103:1):2,(101:4,104:5):0):2,105:5):18):10):6):10,(((106:3,(107:2,108:2):2):10,(109:1,110:1):15):14,(111:22,112:39):13):13):35):22):7,(((2:35,(123:21,124:24):33):15,(((((73:10,(74:4,78:46):3):7,(75:8,76:1):13):10,77:36):11,(82:13,83:18):14):20,(80:30,81:39):15):9):9,((((3:59,28:28):9,(29:28,42:16):19):4,((24:9,25:12):4,(36:2,37:0):27):14):25,(((((((18:0,19:0,(20:2,21:26):1):2,22:7):41,(71:3,72:3):37):13,(69:15,70:16):25):9,(((32:4,34:4):9,(33:3,35:7):16):35,((56:0,58:0):1,57:0):37):9):6,(((62:32,67:16):31,((63:3,64:3):14,(65:5,66:11):10):12):14,127:52):8):8,(68:36,128:52):12):13):13):6):9,((60:25,61:22):28,88:45):17):17,84:52):17,79:40):15,87:39):40,125:99):34,((119:21,121:29):25,120:43):12):37,(117:6,118:4):16):9,113:0,114:0,115:0,116:0);
tree PAUP_198 = [&U] ((((((((((((((((1:18,54:25):9,(((((6:10,((46:4,47:2):5,48:4):9):10,50:18):3,((26:17,27:0):6,(((43:0,44:2):5,45:4):3,49:3):7):4):16,51:37):12,(23:30,(31:11,((38:2,(39:4,40:3):5):1,(52:0,53:8):30):11):13):11):6):10,30:32):25,((85:3,86:8):8,129:21):48):13,(5:32,59:26):26):9,(122:59,126:57):14):18,(((4:18,(((((7:0,8:0):13,(9:3,10:5):4):9,(((11:1,12:1):2,15:5):6,(13:0,14:1):5):10):7,(16:5,17:3):9):8,41:13):10):21,55:31):27,((((89:2,90:2):3,91:5):16,((((((92:3,95:1):1,93:4):0,94:2):8,96:8):9,(97:7,98:0):12):9,(99:24,((((100:1,102:0):2,103:1):2,(101:4,104:5):0):2,105:5):18):10):6):10,(((106:3,(107:2,108:2):2):10,(109:1,110:1):15):14,(111:22,112:39):13):13):35):22):7,(((2:35,(123:21,124:24):33):15,(((((73:10,(74:4,78:46):3):7,(75:8,76:1):13):10,77:36):11,(82:13,83:18):14):20,(80:30,81:39):15):9):9,((((3:59,28:28):9,(29:28,42:16):19):4,((24:9,25:12):4,(36:2,37:0):27):14):25,(((((((18:0,19:0,(20:2,21:26):1):2,22:7):41,(71:3,72:3):37):13,(69:15,70:16):25):9,(((32:4,34:4):9,(33:3,35:7):16):35,((56:0,58:0):1,57:0):37):9):6,(((62:32,67:16):31,((63:3,64:3):14,(65:5,66:11):10):12):14,127:52):8):8,(68:36,128:52):12):13):13):6):9,((60:25,61:22):28,88:45):17):17,84:52):17,79:40):15,87:39):40,125:99):34,((119:21,121:29):25,120:43):12):37,(117:6,118:4):16):9,113:0,114:0,115:0,116:0);
tree PAUP_199 = [&U] ((((((((((((((((1:18,54:25):9,(((((6:10,((46:4,47:2):5,48:4):9):10,50:18):3,((26:17,27:0):6,(((43:0,44:2):5,45:4):3,49:3):7):4):16,51:37):12,(23:30,(31:11,(38:3,((39:4,40:3):5,(52:0,53:8):29):1):11):13):11):6):10,30:32):25,((85:3,86:8):8,129:21):48):13,(5:32,59:26):26):10,(122:60,126:56):14):18,(((4:18,(((((7:0,8:0):13,(9:3,10:5):4):9,(((11:1,12:1):2,15:5):6,(13:0,14:1):5):10):7,(16:5,17:3):9):8,41:13):10):21,55:31):27,((((89:2,90:2):3,91:5):16,((((((92:3,95:1):1,93:4):0,94:2):8,96:8):9,(97:7,98:0):12):9,(99:24,((((100:1,102:0):2,103:1):2,(101:4,104:5):0):2,105:5):18):10):6):10,(((106:3,(107:2,108:2):2):10,(109:1,110:1):15):14,(111:22,112:39):13):13):35):21):7,(((2:37,(123:20,124:25):32):13,((((((73:10,74:5):2,78:47):7,(75:8,76:1):13):12,(82:13,83:19):14):7,77:35):22,(80:29,81:38):15):11):10,((((3:59,28:28):9,(29:28,42:15):18):4,(24:11,(25:12,(36:2,37:0):27):2):14):28,(((((((18:0,19:0,(20:2,21:26):1):2,22:7):41,(71:3,72:3):37):13,(69:15,70:16):25):9,(((32:4,34:4):9,(33:3,35:7):16):35,((56:0,58:0):1,57:0):37):9):6,(((62:32,67:16):31,((63:3,64:3):14,(65:5,66:11):10):12):14,127:52):8):8,(68:36,128:52):12):12):13):6):8,((60:25,61:22):28,88:45):17):17,84:52):17,79:40):15,87:39):40,125:99):34,((119:21,121:29):25,120:43):12):37,(117:6,118:4):16):9,113:0,114:0,115:0,116:0);
tree PAUP_200 = [&U] ((((((((((((((((1:18,54:25):9,(((((6:10,((46:4,47:2):5,48:4):9):10,50:18):3,((26:17,27:0):6,(((43:0,44:2):5,45:4):3,49:3):7):4):16,51:37):12,(23:30,(31:11,(38:3,((39:4,40:3):5,(52:0,53:8):29):1):11):13):11):6):10,30:32):25,((85:3,86:8):8,129:21):48):13,(5:32,59:26):26):10,(122:60,126:56):14):18,(((4:18,(((((7:0,8:0):13,(9:3,10:5):4):9,(((11:1,12:1):2,15:5):6,(13:0,14:1):5):10):7,(16:5,17:3):9):8,41:13):10):21,55:31):27,((((89:2,90:2):3,91:5):16,((((((92:3,95:1):1,93:4):0,94:2):8,96:8):9,(97:7,98:0):12):9,(99:24,((((100:1,102:0):2,103:1):2,(101:4,104:5):0):2,105:5):18):10):6):10,(((106:3,(107:2,108:2):2):10,(109:1,110:1):15):14,(111:22,112:39):13):13):35):21):7,(((2:37,(123:20,124:25):32):13,(((((73:11,(74:4,78:46):2):7,(75:8,76:1):14):12,(82:14,83:18):14):7,77:36):21,(80:29,81:38):15):11):10,((((3:59,28:28):9,(29:28,42:15):18):4,(24:11,(25:12,(36:2,37:0):27):2):14):28,(((((((18:0,19:0,22:7):1,(20:2,21:26):1):42,(71:3,72:3):37):13,(69:15,70:16):25):9,(((32:4,34:4):9,(33:3,35:7):16):35,((56:0,58:0):1,57:0):37):9):6,(((62:32,67:16):31,((63:3,64:3):14,(65:5,66:11):10):12):14,127:52):8):8,(68:36,128:52):12):12):13):6):8,((60:25,61:22):28,88:45):17):17,84:52):17,79:40):15,87:39):40,125:99):34,((119:21,121:29):25,120:43):12):37,(117:6,118:4):16):9,113:0,114:0,115:0,116:0);
tree PAUP_201 = [&U] ((((((((((((((((1:18,54:25):9,(((((6:10,((46:4,47:2):5,48:4):9):10,50:18):3,((26:17,27:0):6,(((43:0,44:2):5,45:4):3,49:3):7):4):16,51:37):12,(23:30,(31:11,(38:3,((39:4,40:3):5,(52:0,53:8):29):1):11):13):11):6):10,30:32):25,((85:3,86:8):8,129:21):48):13,(5:32,59:26):26):10,(122:60,126:56):14):18,(((4:18,(((((7:0,8:0):13,(9:3,10:5):4):9,(((11:1,12:1):2,15:5):6,(13:0,14:1):5):10):7,(16:5,17:3):9):8,41:13):10):21,55:31):27,((((89:2,90:2):3,91:5):16,((((((92:3,95:1):1,93:4):0,94:2):8,96:8):9,(97:7,98:0):12):9,(99:24,((((100:1,102:0):2,103:1):2,(101:4,104:5):0):2,105:5):18):10):6):10,(((106:3,(107:2,108:2):2):10,(109:1,110:1):15):14,(111:22,112:39):13):13):35):21):7,(((2:37,(123:20,124:25):32):13,(((((73:11,(74:4,78:46):2):7,(75:8,76:1):14):12,(82:14,83:18):14):7,77:36):21,(80:29,81:38):15):11):10,((((3:59,28:28):9,(29:28,42:15):18):4,(24:11,(25:12,(36:2,37:0):27):2):14):28,((((((18:0,19:0,(20:2,21:26):1,22:7):43,(71:3,72:3):37):13,(69:15,70:16):25):9,(((32:4,34:4):9,(33:3,35:7):16):35,((56:0,58:0):1,57:0):37):9):6,(((62:32,67:16):31,((63:3,64:3):14,(65:5,66:11):10):12):14,127:52):8):8,(68:36,128:52):12):12):13):6):8,((60:25,61:22):28,88:45):17):17,84:52):17,79:40):15,87:39):40,125:99):34,((119:21,121:29):25,120:43):12):37,(117:6,118:4):16):9,113:0,114:0,115:0,116:0);
tree PAUP_202 = [&U] ((((((((((((((((1:18,54:25):9,(((((6:10,((46:4,47:2):5,48:4):9):10,50:18):3,((26:17,27:0):6,(((43:0,44:2):5,45:4):3,49:3):7):4):16,51:37):12,(23:30,(31:11,(38:3,((39:4,40:3):5,(52:0,53:8):29):1):11):13):11):6):10,30:32):25,((85:3,86:8):8,129:21):48):13,(5:32,59:26):26):10,(122:60,126:56):14):18,(((4:18,(((((7:0,8:0):13,(9:3,10:5):4):9,(((11:1,12:1):2,15:5):6,(13:0,14:1):5):10):7,(16:5,17:3):9):8,41:13):10):21,55:31):27,((((89:2,90:2):3,91:5):16,((((((92:3,95:1):1,93:4):0,94:2):8,96:8):9,(97:7,98:0):12):9,(99:24,((((100:1,102:0):2,103:1):2,(101:4,104:5):0):2,105:5):18):10):6):10,(((106:3,(107:2,108:2):2):10,(109:1,110:1):15):14,(111:22,112:39):13):13):35):21):7,(((2:37,(123:20,124:25):32):13,(((((73:11,(74:4,78:46):2):7,(75:8,76:1):14):12,(82:14,83:18):14):7,77:36):21,(80:29,81:38):15):11):10,((((3:59,28:28):9,(29:28,42:15):18):4,(24:11,(25:12,(36:2,37:0):27):2):14):28,((((((((18:0,19:0,22:7):2,20:2):0,21:26):42,(71:3,72:3):36):14,(69:15,70:16):25):9,(((32:4,34:4):9,(33:3,35:7):16):35,((56:0,58:0):1,57:0):37):9):6,(((62:32,67:16):31,((63:3,64:3):14,(65:5,66:11):10):12):14,127:52):8):8,(68:36,128:52):12):12):13):6):8,((60:25,61:22):28,88:45):17):17,84:52):17,79:40):15,87:39):40,125:99):34,((119:21,121:29):25,120:43):12):37,(117:6,118:4):16):9,113:0,114:0,115:0,116:0);
tree PAUP_203 = [&U] ((((((((((((((((1:18,54:25):9,(((((6:10,((46:4,47:2):5,48:4):9):10,50:18):3,((26:17,27:0):6,(((43:0,44:2):5,45:4):3,49:3):7):4):16,51:37):12,(23:30,(31:11,(38:3,((39:4,40:3):5,(52:0,53:8):29):1):11):13):11):6):10,30:32):25,((85:3,86:8):8,129:21):48):13,(5:32,59:26):26):10,(122:60,126:56):14):18,(((4:18,(((((7:0,8:0):13,(9:3,10:5):4):9,(((11:1,12:1):2,15:5):6,(13:0,14:1):5):10):7,(16:5,17:3):9):8,41:13):10):21,55:31):27,((((89:2,90:2):3,91:5):16,((((((92:3,95:1):1,93:4):0,94:2):8,96:8):9,(97:7,98:0):12):9,(99:24,((((100:1,102:0):2,103:1):2,(101:4,104:5):0):2,105:5):18):10):6):10,(((106:3,(107:2,108:2):2):10,(109:1,110:1):15):14,(111:22,112:39):13):13):35):21):7,(((2:37,(123:20,124:25):32):13,(((((73:11,(74:4,78:46):2):7,(75:8,76:1):14):12,(82:14,83:18):14):7,77:36):21,(80:29,81:38):15):11):10,((((3:59,28:28):9,(29:28,42:15):18):4,(24:11,(25:12,(36:2,37:0):27):2):14):28,((((((((18:0,19:0,22:7):2,21:26):0,20:2):42,(71:3,72:3):36):14,(69:15,70:16):25):9,(((32:4,34:4):9,(33:3,35:7):16):35,((56:0,58:0):1,57:0):37):9):6,(((62:32,67:16):31,((63:3,64:3):14,(65:5,66:11):10):12):14,127:52):8):8,(68:36,128:52):12):12):13):6):8,((60:25,61:22):28,88:45):17):17,84:52):17,79:40):15,87:39):40,125:99):34,((119:21,121:29):25,120:43):12):37,(117:6,118:4):16):9,113:0,114:0,115:0,116:0);
tree PAUP_204 = [&U] ((((((((((((((((1:18,54:25):9,((((((6:10,((46:4,47:2):5,48:4):9):8,50:19):4,(((43:0,44:2):5,45:4):3,49:3):8):2,(26:17,27:0):6):17,51:35):14,(23:30,(31:11,(38:3,((39:4,40:3):5,(52:0,53:8):29):1):11):13):11):6):10,30:32):25,((85:3,86:8):8,129:21):48):13,(5:32,59:26):26):10,(122:60,126:56):14):18,(((4:18,(((((7:0,8:0):13,(9:3,10:5):4):9,(((11:1,12:1):2,15:5):6,(13:0,14:1):5):10):7,(16:5,17:3):9):8,41:13):10):21,55:31):27,((((89:2,90:2):3,91:5):16,((((((92:3,95:1):1,93:4):0,94:2):8,96:8):9,(97:7,98:0):12):9,(99:24,((((100:1,102:0):2,103:1):2,(101:4,104:5):0):2,105:5):18):10):6):10,(((106:3,(107:2,108:2):2):10,(109:1,110:1):15):14,(111:22,112:39):13):13):35):21):7,(((2:37,(123:20,124:25):32):13,(((((73:11,(74:4,78:46):2):7,(75:8,76:1):14):12,(82:14,83:18):14):7,77:36):21,(80:29,81:38):15):11):10,((((3:59,28:28):9,(29:28,42:15):18):4,(24:11,(25:12,(36:2,37:0):27):2):14):28,(((((((18:0,19:0,(20:2,21:26):1):2,22:7):41,(71:3,72:3):37):13,(69:15,70:16):25):9,(((32:4,34:4):9,(33:3,35:7):16):35,((56:0,58:0):1,57:0):37):9):6,(((62:32,67:16):31,((63:3,64:3):14,(65:5,66:11):10):12):14,127:52):8):8,(68:36,128:52):12):12):13):6):8,((60:25,61:22):28,88:45):17):17,84:52):17,79:40):15,87:39):40,125:99):34,((119:21,121:29):25,120:43):12):37,(117:6,118:4):16):9,113:0,114:0,115:0,116:0);
tree PAUP_205 = [&U] ((((((((((((((((1:18,54:25):9,((((((6:10,((46:4,47:2):5,48:4):9):8,50:19):4,(26:17,27:0):7):3,(((43:0,44:2):5,45:4):4,49:2):7):16,51:35):14,(23:30,(31:11,(38:3,((39:4,40:3):5,(52:0,53:8):29):1):11):13):11):6):10,30:32):25,((85:3,86:8):8,129:21):48):13,(5:32,59:26):26):10,(122:60,126:56):14):18,(((4:18,(((((7:0,8:0):13,(9:3,10:5):4):9,(((11:1,12:1):2,15:5):6,(13:0,14:1):5):10):7,(16:5,17:3):9):8,41:13):10):21,55:31):27,((((89:2,90:2):3,91:5):16,((((((92:3,95:1):1,93:4):0,94:2):8,96:8):9,(97:7,98:0):12):9,(99:24,((((100:1,102:0):2,103:1):2,(101:4,104:5):0):2,105:5):18):10):6):10,(((106:3,(107:2,108:2):2):10,(109:1,110:1):15):14,(111:22,112:39):13):13):35):21):7,(((2:37,(123:20,124:25):32):13,(((((73:11,(74:4,78:46):2):7,(75:8,76:1):14):12,(82:14,83:18):14):7,77:36):21,(80:29,81:38):15):11):10,((((3:59,28:28):9,(29:28,42:15):18):4,(24:11,(25:12,(36:2,37:0):27):2):14):28,(((((((18:0,19:0,(20:2,21:26):1):2,22:7):41,(71:3,72:3):37):13,(69:15,70:16):25):9,(((32:4,34:4):9,(33:3,35:7):16):35,((56:0,58:0):1,57:0):37):9):6,(((62:32,67:16):31,((63:3,64:3):14,(65:5,66:11):10):12):14,127:52):8):8,(68:36,128:52):12):12):13):6):8,((60:25,61:22):28,88:45):17):17,84:52):17,79:40):15,87:39):40,125:99):34,((119:21,121:29):25,120:43):12):37,(117:6,118:4):16):9,113:0,114:0,115:0,116:0);
tree PAUP_206 = [&U] ((((((((((((((((1:18,54:25):9,(((((6:10,((46:4,47:2):5,48:4):9):10,50:18):3,((26:17,27:0):6,(((43:0,44:2):5,45:4):3,49:3):7):4):16,51:37):12,(23:30,(31:11,(38:3,((39:4,40:3):5,(52:0,53:8):29):1):11):13):11):6):10,30:32):25,((85:3,86:8):8,129:21):48):13,(5:32,59:26):26):10,(122:60,126:56):14):18,(((4:18,(((((7:0,8:0):13,(9:3,10:5):4):9,((11:1,12:1,15:7):6,(13:0,14:1):3):12):7,(16:5,17:3):9):8,41:13):10):21,55:31):27,((((89:2,90:2):3,91:5):16,((((((92:3,95:1):1,93:4):0,94:2):8,96:8):9,(97:7,98:0):12):9,(99:24,((((100:1,102:0):2,103:1):2,(101:4,104:5):0):2,105:5):18):10):6):10,(((106:3,(107:2,108:2):2):10,(109:1,110:1):15):14,(111:22,112:39):13):13):35):21):7,(((2:37,(123:20,124:25):32):13,(((((73:11,(74:4,78:46):2):7,(75:8,76:1):14):12,(82:14,83:18):14):7,77:36):21,(80:29,81:38):15):11):10,((((3:59,28:28):9,(29:28,42:15):18):4,(24:11,(25:12,(36:2,37:0):27):2):14):28,(((((((18:0,19:0,(20:2,21:26):1):2,22:7):41,(71:3,72:3):37):13,(69:15,70:16):25):9,(((32:4,34:4):9,(33:3,35:7):16):35,((56:0,58:0):1,57:0):37):9):6,(((62:32,67:16):31,((63:3,64:3):14,(65:5,66:11):10):12):14,127:52):8):8,(68:36,128:52):12):12):13):6):8,((60:25,61:22):28,88:45):17):17,84:52):17,79:40):15,87:39):40,125:99):34,((119:21,121:29):25,120:43):12):37,(117:6,118:4):16):9,113:0,114:0,115:0,116:0);
tree PAUP_207 = [&U] ((((((((((((((((1:18,54:25):9,(((((6:10,((46:4,47:2):5,48:4):9):10,50:18):3,((26:17,27:0):6,(((43:0,44:2):5,45:4):3,49:3):7):4):16,51:37):12,(23:30,(31:11,((38:2,(39:4,40:3):5):1,(52:0,53:8):30):11):13):11):6):10,30:32):25,((85:3,86:8):8,129:21):48):13,(5:32,59:26):26):10,(122:60,126:56):14):18,(((4:18,(((((7:0,8:0):13,(9:3,10:5):4):9,(((11:1,12:1):2,15:5):6,(13:0,14:1):5):10):7,(16:5,17:3):9):8,41:13):10):21,55:31):27,((((89:2,90:2):3,91:5):16,((((((92:3,95:1):1,93:4):0,94:2):8,96:8):9,(97:7,98:0):12):9,(99:24,((((100:1,102:0):2,103:1):2,(101:4,104:5):0):2,105:5):18):10):6):10,(((106:3,(107:2,108:2):2):10,(109:1,110:1):15):14,(111:22,112:39):13):13):35):21):7,(((2:37,(123:20,124:25):32):13,(((((73:11,(74:4,78:46):2):7,(75:8,76:1):14):12,(82:14,83:18):14):7,77:36):21,(80:29,81:38):15):11):10,((((3:59,28:28):9,(29:28,42:15):18):4,(24:11,(25:12,(36:2,37:0):27):2):14):28,(((((((18:0,19:0,(20:2,21:26):1):2,22:7):41,(71:3,72:3):37):13,(69:15,70:16):25):9,(((32:4,34:4):9,(33:3,35:7):16):35,((56:0,58:0):1,57:0):37):9):6,(((62:32,67:16):31,((63:3,64:3):14,(65:5,66:11):10):12):14,127:52):8):8,(68:36,128:52):12):12):13):6):8,((60:25,61:22):28,88:45):17):17,84:52):17,79:40):15,87:39):40,125:99):34,((119:21,121:29):25,120:43):12):37,(117:6,118:4):16):9,113:0,114:0,115:0,116:0);
tree PAUP_208 = [&U] ((((((((((((((((1:18,54:25):9,(((((6:10,((46:4,47:2):5,48:4):9):10,50:18):3,((26:17,27:0):6,(((43:0,44:2):5,45:4):3,49:3):7):4):16,51:37):12,(23:30,(31:11,(38:3,((39:4,40:3):5,(52:0,53:8):29):1):11):13):11):6):10,30:32):25,((85:3,86:8):8,129:21):48):13,(5:32,59:26):26):9,(122:59,126:57):14):18,(((4:18,(((((7:0,8:0):13,(9:3,10:5):4):9,((11:1,12:1,15:7):6,(13:0,14:1):3):12):7,(16:5,17:3):9):8,41:13):10):21,55:31):27,((((89:2,90:2):3,91:5):16,((((((92:3,95:1):1,93:4):0,94:2):8,96:8):9,(97:7,98:0):12):9,(99:24,((((100:1,102:0):2,103:1):1,105:5):1,101:4,104:5):20):10):6):10,(((106:3,(107:2,108:2):2):10,(109:1,110:1):15):14,(111:22,112:39):13):13):35):22):7,(((2:35,(123:21,124:24):33):15,(((((73:10,(74:4,78:46):3):7,(75:8,76:1):13):10,77:36):11,(82:13,83:18):14):20,(80:30,81:39):15):9):9,((((3:59,28:28):9,(29:28,42:15):18):4,(24:11,(25:12,(36:2,37:0):27):2):14):27,(((((((18:0,19:0,(20:2,21:26):1):2,22:7):41,(71:3,72:3):37):13,(69:15,70:16):25):9,(((32:4,34:4):9,(33:3,35:7):16):35,((56:0,58:0):1,57:0):37):9):6,(((62:32,67:16):31,((63:3,64:3):14,(65:5,66:11):10):12):14,127:52):8):8,(68:36,128:52):12):13):13):6):9,((60:25,61:22):28,88:45):17):17,84:52):17,79:40):15,87:39):40,125:99):34,((119:21,121:29):25,120:43):12):37,(117:6,118:4):16):9,113:0,114:0,115:0,116:0);
tree PAUP_209 = [&U] ((((((((((((((((1:18,54:25):9,(((((6:10,((46:4,47:2):5,48:4):9):10,50:18):3,((26:17,27:0):6,(((43:0,44:2):5,45:4):3,49:3):7):4):16,51:37):12,(23:30,(31:11,(38:3,((39:4,40:3):5,(52:0,53:8):29):1):11):13):11):6):10,30:32):25,((85:3,86:8):8,129:21):48):13,(5:32,59:26):26):9,(122:59,126:57):14):18,(((4:18,(((((7:0,8:0):13,(9:3,10:5):4):9,((11:1,12:1,15:7):6,(13:0,14:1):3):12):7,(16:5,17:3):9):8,41:13):10):21,55:31):27,((((89:2,90:2):3,91:5):16,((((((92:3,95:1):1,93:4):0,94:2):8,96:8):9,(97:7,98:0):12):9,(99:24,((((100:1,102:0):2,103:1):2,101:4,104:5):2,105:5):18):10):6):10,(((106:3,(107:2,108:2):2):10,(109:1,110:1):15):14,(111:22,112:39):13):13):35):22):7,(((2:35,(123:21,124:24):33):15,(((((73:10,(74:4,78:46):3):7,(75:8,76:1):13):10,77:36):11,(82:13,83:18):14):20,(80:30,81:39):15):9):9,((((3:59,28:28):9,(29:28,42:15):18):4,(24:11,(25:12,(36:2,37:0):27):2):14):27,(((((((18:0,19:0,(20:2,21:26):1):2,22:7):41,(71:3,72:3):37):13,(69:15,70:16):25):9,(((32:4,34:4):9,(33:3,35:7):16):35,((56:0,58:0):1,57:0):37):9):6,(((62:32,67:16):31,((63:3,64:3):14,(65:5,66:11):10):12):14,127:52):8):8,(68:36,128:52):12):13):13):6):9,((60:25,61:22):28,88:45):17):17,84:52):17,79:40):15,87:39):40,125:99):34,((119:21,121:29):25,120:43):12):37,(117:6,118:4):16):9,113:0,114:0,115:0,116:0);
tree PAUP_210 = [&U] ((((((((((((((((1:18,54:25):9,(((((6:10,((46:4,47:2):5,48:4):9):10,50:18):3,((26:17,27:0):6,(((43:0,44:2):5,45:4):3,49:3):7):4):16,51:37):12,(23:30,(31:11,(38:3,((39:4,40:3):5,(52:0,53:8):29):1):11):13):11):6):10,30:32):25,((85:3,86:8):8,129:21):48):13,(5:32,59:26):26):9,(122:59,126:57):14):18,(((4:18,(((((7:0,8:0):13,(9:3,10:5):4):9,((11:1,12:1,15:7):6,(13:0,14:1):3):12):7,(16:5,17:3):9):8,41:13):10):21,55:31):27,((((89:2,90:2):3,91:5):16,((((((92:3,95:1):1,93:4):0,94:2):8,96:8):9,(97:7,98:0):12):9,(99:24,((((100:1,102:0):2,103:1):2,(101:4,104:5):0):2,105:5):18):10):6):10,(((106:3,(107:2,108:2):2):10,(109:1,110:1):15):14,(111:22,112:39):13):13):35):22):7,(((2:35,(123:21,124:24):33):15,(((((73:10,(74:4,78:46):3):7,(75:8,76:1):13):10,77:36):11,(82:13,83:18):14):20,(80:30,81:39):15):9):9,((((3:59,28:28):9,(29:28,42:15):18):4,(24:11,(25:12,(36:2,37:0):27):2):14):27,((((((((18:0,19:0,22:7):2,20:2):0,21:26):42,(71:3,72:3):36):14,(69:15,70:16):25):9,(((32:4,34:4):9,(33:3,35:7):16):35,((56:0,58:0):1,57:0):37):9):6,(((62:32,67:16):31,((63:3,64:3):14,(65:5,66:11):10):12):14,127:52):8):8,(68:36,128:52):12):13):13):6):9,((60:25,61:22):28,88:45):17):17,84:52):17,79:40):15,87:39):40,125:99):34,((119:21,121:29):25,120:43):12):37,(117:6,118:4):16):9,113:0,114:0,115:0,116:0);
tree PAUP_211 = [&U] ((((((((((((((((1:18,54:25):9,(((((6:10,((46:4,47:2):5,48:4):9):10,50:18):3,((26:17,27:0):6,(((43:0,44:2):5,45:4):3,49:3):7):4):16,51:37):12,(23:30,(31:11,(38:3,((39:4,40:3):5,(52:0,53:8):29):1):11):13):11):6):10,30:32):25,((85:3,86:8):8,129:21):48):13,(5:32,59:26):26):9,(122:59,126:57):14):18,(((4:18,(((((7:0,8:0):13,(9:3,10:5):4):9,((11:1,12:1,15:7):6,(13:0,14:1):3):12):7,(16:5,17:3):9):8,41:13):10):21,55:31):27,((((89:2,90:2):3,91:5):16,((((((92:3,95:1):1,93:4):0,94:2):8,96:8):9,(97:7,98:0):12):9,(99:24,((((100:1,102:0):2,103:1):2,(101:4,104:5):0):2,105:5):18):10):6):10,(((106:3,(107:2,108:2):2):10,(109:1,110:1):15):14,(111:22,112:39):13):13):35):22):7,(((2:35,(123:21,124:24):33):15,(((((73:10,(74:4,78:46):3):7,(75:8,76:1):13):10,77:36):11,(82:13,83:18):14):20,(80:30,81:39):15):9):9,((((3:59,28:28):9,(29:28,42:15):18):4,(24:11,(25:12,(36:2,37:0):27):2):14):27,((((((((18:0,19:0,22:7):2,21:26):0,20:2):42,(71:3,72:3):36):14,(69:15,70:16):25):9,(((32:4,34:4):9,(33:3,35:7):16):35,((56:0,58:0):1,57:0):37):9):6,(((62:32,67:16):31,((63:3,64:3):14,(65:5,66:11):10):12):14,127:52):8):8,(68:36,128:52):12):13):13):6):9,((60:25,61:22):28,88:45):17):17,84:52):17,79:40):15,87:39):40,125:99):34,((119:21,121:29):25,120:43):12):37,(117:6,118:4):16):9,113:0,114:0,115:0,116:0);
tree PAUP_212 = [&U] ((((((((((((((((1:18,54:25):9,(((((6:10,((46:4,47:2):5,48:4):9):10,50:18):3,((26:17,27:0):6,(((43:0,44:2):5,45:4):3,49:3):7):4):16,51:37):12,(23:30,(31:11,(38:3,((39:4,40:3):5,(52:0,53:8):29):1):11):13):11):6):10,30:32):25,((85:3,86:8):8,129:21):48):13,(5:32,59:26):26):9,(122:59,126:57):14):18,(((4:18,(((((7:0,8:0):13,(9:3,10:5):4):9,((11:1,12:1,15:7):6,(13:0,14:1):3):12):7,(16:5,17:3):9):8,41:13):10):21,55:31):27,((((89:2,90:2):3,91:5):16,((((((92:3,95:1):1,93:4):0,94:2):8,96:8):9,(97:7,98:0):12):9,(99:24,((((100:1,102:0):2,103:1):2,(101:4,104:5):0):2,105:5):18):10):6):10,(((106:3,(107:2,108:2):2):10,(109:1,110:1):15):14,(111:22,112:39):13):13):35):22):7,(((2:35,(123:21,124:24):33):15,(((((73:10,(74:4,78:46):3):7,(75:8,76:1):13):10,77:36):11,(82:13,83:18):14):20,(80:30,81:39):15):9):9,((((3:59,28:28):9,(29:28,42:15):18):4,(24:11,(25:12,(36:2,37:0):27):2):14):27,((((((18:0,19:0,(20:2,21:26):1,22:7):43,(71:3,72:3):37):13,(69:15,70:16):25):9,(((32:4,34:4):9,(33:3,35:7):16):35,((56:0,58:0):1,57:0):37):9):6,(((62:32,67:16):31,((63:3,64:3):14,(65:5,66:11):10):12):14,127:52):8):8,(68:36,128:52):12):13):13):6):9,((60:25,61:22):28,88:45):17):17,84:52):17,79:40):15,87:39):40,125:99):34,((119:21,121:29):25,120:43):12):37,(117:6,118:4):16):9,113:0,114:0,115:0,116:0);
tree PAUP_213 = [&U] ((((((((((((((((1:18,54:25):9,((((((6:10,((46:4,47:2):5,48:4):9):8,50:19):4,(((43:0,44:2):5,45:4):3,49:3):8):2,(26:17,27:0):6):17,51:35):14,(23:30,(31:11,(38:3,((39:4,40:3):5,(52:0,53:8):29):1):11):13):11):6):10,30:32):25,((85:3,86:8):8,129:21):48):13,(5:32,59:26):26):9,(122:59,126:57):14):18,(((4:18,(((((7:0,8:0):13,(9:3,10:5):4):9,((11:1,12:1,15:7):6,(13:0,14:1):3):12):7,(16:5,17:3):9):8,41:13):10):21,55:31):27,((((89:2,90:2):3,91:5):16,((((((92:3,95:1):1,93:4):0,94:2):8,96:8):9,(97:7,98:0):12):9,(99:24,((((100:1,102:0):2,103:1):2,(101:4,104:5):0):2,105:5):18):10):6):10,(((106:3,(107:2,108:2):2):10,(109:1,110:1):15):14,(111:22,112:39):13):13):35):22):7,(((2:35,(123:21,124:24):33):15,(((((73:10,(74:4,78:46):3):7,(75:8,76:1):13):10,77:36):11,(82:13,83:18):14):20,(80:30,81:39):15):9):9,((((3:59,28:28):9,(29:28,42:15):18):4,(24:11,(25:12,(36:2,37:0):27):2):14):27,(((((((18:0,19:0,(20:2,21:26):1):2,22:7):41,(71:3,72:3):37):13,(69:15,70:16):25):9,(((32:4,34:4):9,(33:3,35:7):16):35,((56:0,58:0):1,57:0):37):9):6,(((62:32,67:16):31,((63:3,64:3):14,(65:5,66:11):10):12):14,127:52):8):8,(68:36,128:52):12):13):13):6):9,((60:25,61:22):28,88:45):17):17,84:52):17,79:40):15,87:39):40,125:99):34,((119:21,121:29):25,120:43):12):37,(117:6,118:4):16):9,113:0,114:0,115:0,116:0);
tree PAUP_214 = [&U] ((((((((((((((((1:18,54:25):9,((((((6:10,((46:4,47:2):5,48:4):9):8,50:19):4,(26:17,27:0):7):3,(((43:0,44:2):5,45:4):4,49:2):7):16,51:35):14,(23:30,(31:11,(38:3,((39:4,40:3):5,(52:0,53:8):29):1):11):13):11):6):10,30:32):25,((85:3,86:8):8,129:21):48):13,(5:32,59:26):26):9,(122:59,126:57):14):18,(((4:18,(((((7:0,8:0):13,(9:3,10:5):4):9,((11:1,12:1,15:7):6,(13:0,14:1):3):12):7,(16:5,17:3):9):8,41:13):10):21,55:31):27,((((89:2,90:2):3,91:5):16,((((((92:3,95:1):1,93:4):0,94:2):8,96:8):9,(97:7,98:0):12):9,(99:24,((((100:1,102:0):2,103:1):2,(101:4,104:5):0):2,105:5):18):10):6):10,(((106:3,(107:2,108:2):2):10,(109:1,110:1):15):14,(111:22,112:39):13):13):35):22):7,(((2:35,(123:21,124:24):33):15,(((((73:10,(74:4,78:46):3):7,(75:8,76:1):13):10,77:36):11,(82:13,83:18):14):20,(80:30,81:39):15):9):9,((((3:59,28:28):9,(29:28,42:15):18):4,(24:11,(25:12,(36:2,37:0):27):2):14):27,(((((((18:0,19:0,(20:2,21:26):1):2,22:7):41,(71:3,72:3):37):13,(69:15,70:16):25):9,(((32:4,34:4):9,(33:3,35:7):16):35,((56:0,58:0):1,57:0):37):9):6,(((62:32,67:16):31,((63:3,64:3):14,(65:5,66:11):10):12):14,127:52):8):8,(68:36,128:52):12):13):13):6):9,((60:25,61:22):28,88:45):17):17,84:52):17,79:40):15,87:39):40,125:99):34,((119:21,121:29):25,120:43):12):37,(117:6,118:4):16):9,113:0,114:0,115:0,116:0);
tree PAUP_215 = [&U] ((((((((((((((((1:18,54:25):9,(((((6:10,((46:4,47:2):5,48:4):9):10,50:18):3,((26:17,27:0):6,(((43:0,44:2):5,45:4):3,49:3):7):4):16,51:37):12,(23:30,(31:11,(38:3,((39:4,40:3):5,(52:0,53:8):29):1):11):13):11):6):10,30:32):25,((85:3,86:8):8,129:21):48):13,(5:32,59:26):26):9,(122:59,126:57):14):18,(((4:18,(((((7:0,8:0):13,(9:3,10:5):4):9,((11:1,12:1,15:7):6,(13:0,14:1):3):12):7,(16:5,17:3):9):8,41:13):10):21,55:31):27,((((89:2,90:2):3,91:5):16,((((((92:3,95:1):1,93:4):0,94:2):8,96:8):9,(97:7,98:0):12):9,(99:24,((((100:1,102:0):2,103:1):2,(101:4,104:5):0):2,105:5):18):10):6):10,(((106:3,(107:2,108:2):2):10,(109:1,110:1):15):14,(111:22,112:39):13):13):35):22):7,(((2:35,(123:21,124:24):33):15,(((((73:10,(74:4,78:46):3):7,(75:8,76:1):13):10,77:36):11,(82:13,83:18):14):20,(80:30,81:39):15):9):9,((((3:59,28:28):9,(29:28,42:15):18):4,(24:11,(25:12,(36:2,37:0):27):2):14):27,(((((((18:0,19:0,22:7):1,(20:2,21:26):1):42,(71:3,72:3):37):13,(69:15,70:16):25):9,(((32:4,34:4):9,(33:3,35:7):16):35,((56:0,58:0):1,57:0):37):9):6,(((62:32,67:16):31,((63:3,64:3):14,(65:5,66:11):10):12):14,127:52):8):8,(68:36,128:52):12):13):13):6):9,((60:25,61:22):28,88:45):17):17,84:52):17,79:40):15,87:39):40,125:99):34,((119:21,121:29):25,120:43):12):37,(117:6,118:4):16):9,113:0,114:0,115:0,116:0);
tree PAUP_216 = [&U] ((((((((((((((((1:18,54:25):9,(((((6:10,((46:4,47:2):5,48:4):9):10,50:18):3,((26:17,27:0):6,(((43:0,44:2):5,45:4):3,49:3):7):4):16,51:37):12,(23:30,(31:11,((38:2,(39:4,40:3):5):1,(52:0,53:8):30):11):13):11):6):10,30:32):25,((85:3,86:8):8,129:21):48):13,(5:32,59:26):26):9,(122:59,126:57):14):18,(((4:18,(((((7:0,8:0):13,(9:3,10:5):4):9,((11:1,12:1,15:7):6,(13:0,14:1):3):12):7,(16:5,17:3):9):8,41:13):10):21,55:31):27,((((89:2,90:2):3,91:5):16,((((((92:3,95:1):1,93:4):0,94:2):8,96:8):9,(97:7,98:0):12):9,(99:24,((((100:1,102:0):2,103:1):2,(101:4,104:5):0):2,105:5):18):10):6):10,(((106:3,(107:2,108:2):2):10,(109:1,110:1):15):14,(111:22,112:39):13):13):35):22):7,(((2:35,(123:21,124:24):33):15,(((((73:10,(74:4,78:46):3):7,(75:8,76:1):13):10,77:36):11,(82:13,83:18):14):20,(80:30,81:39):15):9):9,((((3:59,28:28):9,(29:28,42:15):18):4,(24:11,(25:12,(36:2,37:0):27):2):14):27,(((((((18:0,19:0,(20:2,21:26):1):2,22:7):41,(71:3,72:3):37):13,(69:15,70:16):25):9,(((32:4,34:4):9,(33:3,35:7):16):35,((56:0,58:0):1,57:0):37):9):6,(((62:32,67:16):31,((63:3,64:3):14,(65:5,66:11):10):12):14,127:52):8):8,(68:36,128:52):12):13):13):6):9,((60:25,61:22):28,88:45):17):17,84:52):17,79:40):15,87:39):40,125:99):34,((119:21,121:29):25,120:43):12):37,(117:6,118:4):16):9,113:0,114:0,115:0,116:0);
tree PAUP_217 = [&U] ((((((((((((((((1:18,54:25):9,((((((6:10,((46:4,47:2):5,48:4):9):8,50:19):4,(((43:0,44:2):5,45:4):3,49:3):8):2,(26:17,27:0):6):17,51:35):14,(23:30,(31:11,(38:3,((39:4,40:3):5,(52:0,53:8):29):1):11):13):11):6):10,30:32):25,((85:3,86:8):8,129:21):48):13,(5:32,59:26):26):9,(122:59,126:57):14):18,(((4:18,(((((7:0,8:0):13,(9:3,10:5):4):9,(((11:1,12:1):2,15:5):6,(13:0,14:1):5):10):7,(16:5,17:3):9):8,41:13):10):21,55:31):27,((((89:2,90:2):3,91:5):16,((((((92:3,95:1):1,93:4):0,94:2):8,96:8):9,(97:7,98:0):12):9,(99:24,((((100:1,102:0):2,103:1):2,(101:4,104:5):0):2,105:5):18):10):6):10,(((106:3,(107:2,108:2):2):10,(109:1,110:1):15):14,(111:22,112:39):13):13):35):22):7,(((2:35,(123:21,124:24):33):15,(((((73:10,(74:4,78:46):3):7,(75:8,76:1):13):10,77:36):11,(82:13,83:18):14):20,(80:30,81:39):15):9):9,((((3:59,28:28):9,(29:28,42:15):18):4,(24:11,(25:12,(36:2,37:0):27):2):14):27,(((((((18:0,19:0,22:7):1,(20:2,21:26):1):42,(71:3,72:3):37):13,(69:15,70:16):25):9,(((32:4,34:4):9,(33:3,35:7):16):35,((56:0,58:0):1,57:0):37):9):6,(((62:32,67:16):31,((63:3,64:3):14,(65:5,66:11):10):12):14,127:52):8):8,(68:36,128:52):12):13):13):6):9,((60:25,61:22):28,88:45):17):17,84:52):17,79:40):15,87:39):40,125:99):34,((119:21,121:29):25,120:43):12):37,(117:6,118:4):16):9,113:0,114:0,115:0,116:0);
tree PAUP_218 = [&U] ((((((((((((((((1:18,54:25):9,((((((6:10,((46:4,47:2):5,48:4):9):8,50:19):4,(26:17,27:0):7):3,(((43:0,44:2):5,45:4):4,49:2):7):16,51:35):14,(23:30,(31:11,(38:3,((39:4,40:3):5,(52:0,53:8):29):1):11):13):11):6):10,30:32):25,((85:3,86:8):8,129:21):48):13,(5:32,59:26):26):9,(122:59,126:57):14):18,(((4:18,(((((7:0,8:0):13,(9:3,10:5):4):9,(((11:1,12:1):2,15:5):6,(13:0,14:1):5):10):7,(16:5,17:3):9):8,41:13):10):21,55:31):27,((((89:2,90:2):3,91:5):16,((((((92:3,95:1):1,93:4):0,94:2):8,96:8):9,(97:7,98:0):12):9,(99:24,((((100:1,102:0):2,103:1):2,(101:4,104:5):0):2,105:5):18):10):6):10,(((106:3,(107:2,108:2):2):10,(109:1,110:1):15):14,(111:22,112:39):13):13):35):22):7,(((2:35,(123:21,124:24):33):15,(((((73:10,(74:4,78:46):3):7,(75:8,76:1):13):10,77:36):11,(82:13,83:18):14):20,(80:30,81:39):15):9):9,((((3:59,28:28):9,(29:28,42:15):18):4,(24:11,(25:12,(36:2,37:0):27):2):14):27,(((((((18:0,19:0,22:7):1,(20:2,21:26):1):42,(71:3,72:3):37):13,(69:15,70:16):25):9,(((32:4,34:4):9,(33:3,35:7):16):35,((56:0,58:0):1,57:0):37):9):6,(((62:32,67:16):31,((63:3,64:3):14,(65:5,66:11):10):12):14,127:52):8):8,(68:36,128:52):12):13):13):6):9,((60:25,61:22):28,88:45):17):17,84:52):17,79:40):15,87:39):40,125:99):34,((119:21,121:29):25,120:43):12):37,(117:6,118:4):16):9,113:0,114:0,115:0,116:0);
tree PAUP_219 = [&U] ((((((((((((((((1:18,54:25):9,(((((6:10,((46:4,47:2):5,48:4):9):10,50:18):3,((26:17,27:0):6,(((43:0,44:2):5,45:4):3,49:3):7):4):16,51:37):12,(23:30,(31:11,((38:2,(39:4,40:3):5):1,(52:0,53:8):30):11):13):11):6):10,30:32):25,((85:3,86:8):8,129:21):48):13,(5:32,59:26):26):9,(122:59,126:57):14):18,(((4:18,(((((7:0,8:0):13,(9:3,10:5):4):9,(((11:1,12:1):2,15:5):6,(13:0,14:1):5):10):7,(16:5,17:3):9):8,41:13):10):21,55:31):27,((((89:2,90:2):3,91:5):16,((((((92:3,95:1):1,93:4):0,94:2):8,96:8):9,(97:7,98:0):12):9,(99:24,((((100:1,102:0):2,103:1):2,(101:4,104:5):0):2,105:5):18):10):6):10,(((106:3,(107:2,108:2):2):10,(109:1,110:1):15):14,(111:22,112:39):13):13):35):22):7,(((2:35,(123:21,124:24):33):15,(((((73:10,(74:4,78:46):3):7,(75:8,76:1):13):10,77:36):11,(82:13,83:18):14):20,(80:30,81:39):15):9):9,((((3:59,28:28):9,(29:28,42:15):18):4,(24:11,(25:12,(36:2,37:0):27):2):14):27,(((((((18:0,19:0,22:7):1,(20:2,21:26):1):42,(71:3,72:3):37):13,(69:15,70:16):25):9,(((32:4,34:4):9,(33:3,35:7):16):35,((56:0,58:0):1,57:0):37):9):6,(((62:32,67:16):31,((63:3,64:3):14,(65:5,66:11):10):12):14,127:52):8):8,(68:36,128:52):12):13):13):6):9,((60:25,61:22):28,88:45):17):17,84:52):17,79:40):15,87:39):40,125:99):34,((119:21,121:29):25,120:43):12):37,(117:6,118:4):16):9,113:0,114:0,115:0,116:0);
tree PAUP_220 = [&U] ((((((((((((((((1:18,54:25):9,((((((6:10,((46:4,47:2):5,48:4):9):8,50:19):4,(((43:0,44:2):5,45:4):3,49:3):8):2,(26:17,27:0):6):17,51:35):14,(23:30,(31:11,(38:3,((39:4,40:3):5,(52:0,53:8):29):1):11):13):11):6):10,30:32):25,((85:3,86:8):8,129:21):48):13,(5:32,59:26):26):9,(122:59,126:57):14):18,(((4:18,(((((7:0,8:0):13,(9:3,10:5):4):9,(((11:1,12:1):2,15:5):6,(13:0,14:1):5):10):7,(16:5,17:3):9):8,41:13):10):21,55:31):27,((((89:2,90:2):3,91:5):16,((((((92:3,95:1):1,93:4):0,94:2):8,96:8):9,(97:7,98:0):12):9,(99:24,((((100:1,102:0):2,103:1):2,(101:4,104:5):0):2,105:5):18):10):6):10,(((106:3,(107:2,108:2):2):10,(109:1,110:1):15):14,(111:22,112:39):13):13):35):22):7,(((2:35,(123:21,124:24):33):15,(((((73:10,(74:4,78:46):3):7,(75:8,76:1):13):10,77:36):11,(82:13,83:18):14):20,(80:30,81:39):15):9):9,((((3:59,28:28):9,(29:28,42:15):18):4,(24:11,(25:12,(36:2,37:0):27):2):14):27,((((((18:0,19:0,(20:2,21:26):1,22:7):43,(71:3,72:3):37):13,(69:15,70:16):25):9,(((32:4,34:4):9,(33:3,35:7):16):35,((56:0,58:0):1,57:0):37):9):6,(((62:32,67:16):31,((63:3,64:3):14,(65:5,66:11):10):12):14,127:52):8):8,(68:36,128:52):12):13):13):6):9,((60:25,61:22):28,88:45):17):17,84:52):17,79:40):15,87:39):40,125:99):34,((119:21,121:29):25,120:43):12):37,(117:6,118:4):16):9,113:0,114:0,115:0,116:0);
tree PAUP_221 = [&U] ((((((((((((((((1:18,54:25):9,((((((6:10,((46:4,47:2):5,48:4):9):8,50:19):4,(26:17,27:0):7):3,(((43:0,44:2):5,45:4):4,49:2):7):16,51:35):14,(23:30,(31:11,(38:3,((39:4,40:3):5,(52:0,53:8):29):1):11):13):11):6):10,30:32):25,((85:3,86:8):8,129:21):48):13,(5:32,59:26):26):9,(122:59,126:57):14):18,(((4:18,(((((7:0,8:0):13,(9:3,10:5):4):9,(((11:1,12:1):2,15:5):6,(13:0,14:1):5):10):7,(16:5,17:3):9):8,41:13):10):21,55:31):27,((((89:2,90:2):3,91:5):16,((((((92:3,95:1):1,93:4):0,94:2):8,96:8):9,(97:7,98:0):12):9,(99:24,((((100:1,102:0):2,103:1):2,(101:4,104:5):0):2,105:5):18):10):6):10,(((106:3,(107:2,108:2):2):10,(109:1,110:1):15):14,(111:22,112:39):13):13):35):22):7,(((2:35,(123:21,124:24):33):15,(((((73:10,(74:4,78:46):3):7,(75:8,76:1):13):10,77:36):11,(82:13,83:18):14):20,(80:30,81:39):15):9):9,((((3:59,28:28):9,(29:28,42:15):18):4,(24:11,(25:12,(36:2,37:0):27):2):14):27,((((((18:0,19:0,(20:2,21:26):1,22:7):43,(71:3,72:3):37):13,(69:15,70:16):25):9,(((32:4,34:4):9,(33:3,35:7):16):35,((56:0,58:0):1,57:0):37):9):6,(((62:32,67:16):31,((63:3,64:3):14,(65:5,66:11):10):12):14,127:52):8):8,(68:36,128:52):12):13):13):6):9,((60:25,61:22):28,88:45):17):17,84:52):17,79:40):15,87:39):40,125:99):34,((119:21,121:29):25,120:43):12):37,(117:6,118:4):16):9,113:0,114:0,115:0,116:0);
tree PAUP_222 = [&U] ((((((((((((((((1:18,54:25):9,(((((6:10,((46:4,47:2):5,48:4):9):10,50:18):3,((26:17,27:0):6,(((43:0,44:2):5,45:4):3,49:3):7):4):16,51:37):12,(23:30,(31:11,((38:2,(39:4,40:3):5):1,(52:0,53:8):30):11):13):11):6):10,30:32):25,((85:3,86:8):8,129:21):48):13,(5:32,59:26):26):9,(122:59,126:57):14):18,(((4:18,(((((7:0,8:0):13,(9:3,10:5):4):9,(((11:1,12:1):2,15:5):6,(13:0,14:1):5):10):7,(16:5,17:3):9):8,41:13):10):21,55:31):27,((((89:2,90:2):3,91:5):16,((((((92:3,95:1):1,93:4):0,94:2):8,96:8):9,(97:7,98:0):12):9,(99:24,((((100:1,102:0):2,103:1):2,(101:4,104:5):0):2,105:5):18):10):6):10,(((106:3,(107:2,108:2):2):10,(109:1,110:1):15):14,(111:22,112:39):13):13):35):22):7,(((2:35,(123:21,124:24):33):15,(((((73:10,(74:4,78:46):3):7,(75:8,76:1):13):10,77:36):11,(82:13,83:18):14):20,(80:30,81:39):15):9):9,((((3:59,28:28):9,(29:28,42:15):18):4,(24:11,(25:12,(36:2,37:0):27):2):14):27,((((((18:0,19:0,(20:2,21:26):1,22:7):43,(71:3,72:3):37):13,(69:15,70:16):25):9,(((32:4,34:4):9,(33:3,35:7):16):35,((56:0,58:0):1,57:0):37):9):6,(((62:32,67:16):31,((63:3,64:3):14,(65:5,66:11):10):12):14,127:52):8):8,(68:36,128:52):12):13):13):6):9,((60:25,61:22):28,88:45):17):17,84:52):17,79:40):15,87:39):40,125:99):34,((119:21,121:29):25,120:43):12):37,(117:6,118:4):16):9,113:0,114:0,115:0,116:0);
tree PAUP_223 = [&U] ((((((((((((((((1:18,54:25):9,((((((6:10,((46:4,47:2):5,48:4):9):8,50:19):4,(((43:0,44:2):5,45:4):3,49:3):8):2,(26:17,27:0):6):17,51:35):14,(23:30,(31:11,(38:3,((39:4,40:3):5,(52:0,53:8):29):1):11):13):11):6):10,30:32):25,((85:3,86:8):8,129:21):48):13,(5:32,59:26):26):9,(122:59,126:57):14):18,(((4:18,(((((7:0,8:0):13,(9:3,10:5):4):9,(((11:1,12:1):2,15:5):6,(13:0,14:1):5):10):7,(16:5,17:3):9):8,41:13):10):21,55:31):27,((((89:2,90:2):3,91:5):16,((((((92:3,95:1):1,93:4):0,94:2):8,96:8):9,(97:7,98:0):12):9,(99:24,((((100:1,102:0):2,103:1):2,(101:4,104:5):0):2,105:5):18):10):6):10,(((106:3,(107:2,108:2):2):10,(109:1,110:1):15):14,(111:22,112:39):13):13):35):22):7,(((2:35,(123:21,124:24):33):15,(((((73:10,(74:4,78:46):3):7,(75:8,76:1):13):10,77:36):11,(82:13,83:18):14):20,(80:30,81:39):15):9):9,((((3:59,28:28):9,(29:28,42:15):18):4,(24:11,(25:12,(36:2,37:0):27):2):14):27,((((((((18:0,19:0,22:7):2,20:2):0,21:26):42,(71:3,72:3):36):14,(69:15,70:16):25):9,(((32:4,34:4):9,(33:3,35:7):16):35,((56:0,58:0):1,57:0):37):9):6,(((62:32,67:16):31,((63:3,64:3):14,(65:5,66:11):10):12):14,127:52):8):8,(68:36,128:52):12):13):13):6):9,((60:25,61:22):28,88:45):17):17,84:52):17,79:40):15,87:39):40,125:99):34,((119:21,121:29):25,120:43):12):37,(117:6,118:4):16):9,113:0,114:0,115:0,116:0);
tree PAUP_224 = [&U] ((((((((((((((((1:18,54:25):9,((((((6:10,((46:4,47:2):5,48:4):9):8,50:19):4,(26:17,27:0):7):3,(((43:0,44:2):5,45:4):4,49:2):7):16,51:35):14,(23:30,(31:11,(38:3,((39:4,40:3):5,(52:0,53:8):29):1):11):13):11):6):10,30:32):25,((85:3,86:8):8,129:21):48):13,(5:32,59:26):26):9,(122:59,126:57):14):18,(((4:18,(((((7:0,8:0):13,(9:3,10:5):4):9,(((11:1,12:1):2,15:5):6,(13:0,14:1):5):10):7,(16:5,17:3):9):8,41:13):10):21,55:31):27,((((89:2,90:2):3,91:5):16,((((((92:3,95:1):1,93:4):0,94:2):8,96:8):9,(97:7,98:0):12):9,(99:24,((((100:1,102:0):2,103:1):2,(101:4,104:5):0):2,105:5):18):10):6):10,(((106:3,(107:2,108:2):2):10,(109:1,110:1):15):14,(111:22,112:39):13):13):35):22):7,(((2:35,(123:21,124:24):33):15,(((((73:10,(74:4,78:46):3):7,(75:8,76:1):13):10,77:36):11,(82:13,83:18):14):20,(80:30,81:39):15):9):9,((((3:59,28:28):9,(29:28,42:15):18):4,(24:11,(25:12,(36:2,37:0):27):2):14):27,((((((((18:0,19:0,22:7):2,20:2):0,21:26):42,(71:3,72:3):36):14,(69:15,70:16):25):9,(((32:4,34:4):9,(33:3,35:7):16):35,((56:0,58:0):1,57:0):37):9):6,(((62:32,67:16):31,((63:3,64:3):14,(65:5,66:11):10):12):14,127:52):8):8,(68:36,128:52):12):13):13):6):9,((60:25,61:22):28,88:45):17):17,84:52):17,79:40):15,87:39):40,125:99):34,((119:21,121:29):25,120:43):12):37,(117:6,118:4):16):9,113:0,114:0,115:0,116:0);
tree PAUP_225 = [&U] ((((((((((((((((1:18,54:25):9,(((((6:10,((46:4,47:2):5,48:4):9):10,50:18):3,((26:17,27:0):6,(((43:0,44:2):5,45:4):3,49:3):7):4):16,51:37):12,(23:30,(31:11,((38:2,(39:4,40:3):5):1,(52:0,53:8):30):11):13):11):6):10,30:32):25,((85:3,86:8):8,129:21):48):13,(5:32,59:26):26):9,(122:59,126:57):14):18,(((4:18,(((((7:0,8:0):13,(9:3,10:5):4):9,(((11:1,12:1):2,15:5):6,(13:0,14:1):5):10):7,(16:5,17:3):9):8,41:13):10):21,55:31):27,((((89:2,90:2):3,91:5):16,((((((92:3,95:1):1,93:4):0,94:2):8,96:8):9,(97:7,98:0):12):9,(99:24,((((100:1,102:0):2,103:1):2,(101:4,104:5):0):2,105:5):18):10):6):10,(((106:3,(107:2,108:2):2):10,(109:1,110:1):15):14,(111:22,112:39):13):13):35):22):7,(((2:35,(123:21,124:24):33):15,(((((73:10,(74:4,78:46):3):7,(75:8,76:1):13):10,77:36):11,(82:13,83:18):14):20,(80:30,81:39):15):9):9,((((3:59,28:28):9,(29:28,42:15):18):4,(24:11,(25:12,(36:2,37:0):27):2):14):27,((((((((18:0,19:0,22:7):2,20:2):0,21:26):42,(71:3,72:3):36):14,(69:15,70:16):25):9,(((32:4,34:4):9,(33:3,35:7):16):35,((56:0,58:0):1,57:0):37):9):6,(((62:32,67:16):31,((63:3,64:3):14,(65:5,66:11):10):12):14,127:52):8):8,(68:36,128:52):12):13):13):6):9,((60:25,61:22):28,88:45):17):17,84:52):17,79:40):15,87:39):40,125:99):34,((119:21,121:29):25,120:43):12):37,(117:6,118:4):16):9,113:0,114:0,115:0,116:0);
tree PAUP_226 = [&U] ((((((((((((((((1:18,54:25):9,((((((6:10,((46:4,47:2):5,48:4):9):8,50:19):4,(((43:0,44:2):5,45:4):3,49:3):8):2,(26:17,27:0):6):17,51:35):14,(23:30,(31:11,(38:3,((39:4,40:3):5,(52:0,53:8):29):1):11):13):11):6):10,30:32):25,((85:3,86:8):8,129:21):48):13,(5:32,59:26):26):9,(122:59,126:57):14):18,(((4:18,(((((7:0,8:0):13,(9:3,10:5):4):9,(((11:1,12:1):2,15:5):6,(13:0,14:1):5):10):7,(16:5,17:3):9):8,41:13):10):21,55:31):27,((((89:2,90:2):3,91:5):16,((((((92:3,95:1):1,93:4):0,94:2):8,96:8):9,(97:7,98:0):12):9,(99:24,((((100:1,102:0):2,103:1):2,(101:4,104:5):0):2,105:5):18):10):6):10,(((106:3,(107:2,108:2):2):10,(109:1,110:1):15):14,(111:22,112:39):13):13):35):22):7,(((2:35,(123:21,124:24):33):15,(((((73:10,(74:4,78:46):3):7,(75:8,76:1):13):10,77:36):11,(82:13,83:18):14):20,(80:30,81:39):15):9):9,((((3:59,28:28):9,(29:28,42:15):18):4,(24:11,(25:12,(36:2,37:0):27):2):14):27,((((((((18:0,19:0,22:7):2,21:26):0,20:2):42,(71:3,72:3):36):14,(69:15,70:16):25):9,(((32:4,34:4):9,(33:3,35:7):16):35,((56:0,58:0):1,57:0):37):9):6,(((62:32,67:16):31,((63:3,64:3):14,(65:5,66:11):10):12):14,127:52):8):8,(68:36,128:52):12):13):13):6):9,((60:25,61:22):28,88:45):17):17,84:52):17,79:40):15,87:39):40,125:99):34,((119:21,121:29):25,120:43):12):37,(117:6,118:4):16):9,113:0,114:0,115:0,116:0);
tree PAUP_227 = [&U] ((((((((((((((((1:18,54:25):9,((((((6:10,((46:4,47:2):5,48:4):9):8,50:19):4,(26:17,27:0):7):3,(((43:0,44:2):5,45:4):4,49:2):7):16,51:35):14,(23:30,(31:11,(38:3,((39:4,40:3):5,(52:0,53:8):29):1):11):13):11):6):10,30:32):25,((85:3,86:8):8,129:21):48):13,(5:32,59:26):26):9,(122:59,126:57):14):18,(((4:18,(((((7:0,8:0):13,(9:3,10:5):4):9,(((11:1,12:1):2,15:5):6,(13:0,14:1):5):10):7,(16:5,17:3):9):8,41:13):10):21,55:31):27,((((89:2,90:2):3,91:5):16,((((((92:3,95:1):1,93:4):0,94:2):8,96:8):9,(97:7,98:0):12):9,(99:24,((((100:1,102:0):2,103:1):2,(101:4,104:5):0):2,105:5):18):10):6):10,(((106:3,(107:2,108:2):2):10,(109:1,110:1):15):14,(111:22,112:39):13):13):35):22):7,(((2:35,(123:21,124:24):33):15,(((((73:10,(74:4,78:46):3):7,(75:8,76:1):13):10,77:36):11,(82:13,83:18):14):20,(80:30,81:39):15):9):9,((((3:59,28:28):9,(29:28,42:15):18):4,(24:11,(25:12,(36:2,37:0):27):2):14):27,((((((((18:0,19:0,22:7):2,21:26):0,20:2):42,(71:3,72:3):36):14,(69:15,70:16):25):9,(((32:4,34:4):9,(33:3,35:7):16):35,((56:0,58:0):1,57:0):37):9):6,(((62:32,67:16):31,((63:3,64:3):14,(65:5,66:11):10):12):14,127:52):8):8,(68:36,128:52):12):13):13):6):9,((60:25,61:22):28,88:45):17):17,84:52):17,79:40):15,87:39):40,125:99):34,((119:21,121:29):25,120:43):12):37,(117:6,118:4):16):9,113:0,114:0,115:0,116:0);
tree PAUP_228 = [&U] ((((((((((((((((1:18,54:25):9,(((((6:10,((46:4,47:2):5,48:4):9):10,50:18):3,((26:17,27:0):6,(((43:0,44:2):5,45:4):3,49:3):7):4):16,51:37):12,(23:30,(31:11,((38:2,(39:4,40:3):5):1,(52:0,53:8):30):11):13):11):6):10,30:32):25,((85:3,86:8):8,129:21):48):13,(5:32,59:26):26):9,(122:59,126:57):14):18,(((4:18,(((((7:0,8:0):13,(9:3,10:5):4):9,(((11:1,12:1):2,15:5):6,(13:0,14:1):5):10):7,(16:5,17:3):9):8,41:13):10):21,55:31):27,((((89:2,90:2):3,91:5):16,((((((92:3,95:1):1,93:4):0,94:2):8,96:8):9,(97:7,98:0):12):9,(99:24,((((100:1,102:0):2,103:1):2,(101:4,104:5):0):2,105:5):18):10):6):10,(((106:3,(107:2,108:2):2):10,(109:1,110:1):15):14,(111:22,112:39):13):13):35):22):7,(((2:35,(123:21,124:24):33):15,(((((73:10,(74:4,78:46):3):7,(75:8,76:1):13):10,77:36):11,(82:13,83:18):14):20,(80:30,81:39):15):9):9,((((3:59,28:28):9,(29:28,42:15):18):4,(24:11,(25:12,(36:2,37:0):27):2):14):27,((((((((18:0,19:0,22:7):2,21:26):0,20:2):42,(71:3,72:3):36):14,(69:15,70:16):25):9,(((32:4,34:4):9,(33:3,35:7):16):35,((56:0,58:0):1,57:0):37):9):6,(((62:32,67:16):31,((63:3,64:3):14,(65:5,66:11):10):12):14,127:52):8):8,(68:36,128:52):12):13):13):6):9,((60:25,61:22):28,88:45):17):17,84:52):17,79:40):15,87:39):40,125:99):34,((119:21,121:29):25,120:43):12):37,(117:6,118:4):16):9,113:0,114:0,115:0,116:0);
tree PAUP_229 = [&U] ((((((((((((((((1:18,54:25):9,((((((6:10,((46:4,47:2):5,48:4):9):8,50:19):4,(((43:0,44:2):5,45:4):3,49:3):8):2,(26:17,27:0):6):17,51:35):14,(23:30,(31:11,((38:2,(39:4,40:3):5):1,(52:0,53:8):30):11):13):11):6):10,30:32):25,((85:3,86:8):8,129:21):48):13,(5:32,59:26):26):9,(122:59,126:57):14):18,(((4:18,(((((7:0,8:0):13,(9:3,10:5):4):9,(((11:1,12:1):2,15:5):6,(13:0,14:1):5):10):7,(16:5,17:3):9):8,41:13):10):21,55:31):27,((((89:2,90:2):3,91:5):16,((((((92:3,95:1):1,93:4):0,94:2):8,96:8):9,(97:7,98:0):12):9,(99:24,((((100:1,102:0):2,103:1):2,(101:4,104:5):0):2,105:5):18):10):6):10,(((106:3,(107:2,108:2):2):10,(109:1,110:1):15):14,(111:22,112:39):13):13):35):22):7,(((2:35,(123:21,124:24):33):15,(((((73:10,(74:4,78:46):3):7,(75:8,76:1):13):10,77:36):11,(82:13,83:18):14):20,(80:30,81:39):15):9):9,((((3:59,28:28):9,(29:28,42:15):18):4,(24:11,(25:12,(36:2,37:0):27):2):14):27,(((((((18:0,19:0,(20:2,21:26):1):2,22:7):41,(71:3,72:3):37):13,(69:15,70:16):25):9,(((32:4,34:4):9,(33:3,35:7):16):35,((56:0,58:0):1,57:0):37):9):6,(((62:32,67:16):31,((63:3,64:3):14,(65:5,66:11):10):12):14,127:52):8):8,(68:36,128:52):12):13):13):6):9,((60:25,61:22):28,88:45):17):17,84:52):17,79:40):15,87:39):40,125:99):34,((119:21,121:29):25,120:43):12):37,(117:6,118:4):16):9,113:0,114:0,115:0,116:0);
tree PAUP_230 = [&U] ((((((((((((((((1:18,54:25):9,((((((6:10,((46:4,47:2):5,48:4):9):8,50:19):4,(26:17,27:0):7):3,(((43:0,44:2):5,45:4):4,49:2):7):16,51:35):14,(23:30,(31:11,((38:2,(39:4,40:3):5):1,(52:0,53:8):30):11):13):11):6):10,30:32):25,((85:3,86:8):8,129:21):48):13,(5:32,59:26):26):9,(122:59,126:57):14):18,(((4:18,(((((7:0,8:0):13,(9:3,10:5):4):9,(((11:1,12:1):2,15:5):6,(13:0,14:1):5):10):7,(16:5,17:3):9):8,41:13):10):21,55:31):27,((((89:2,90:2):3,91:5):16,((((((92:3,95:1):1,93:4):0,94:2):8,96:8):9,(97:7,98:0):12):9,(99:24,((((100:1,102:0):2,103:1):2,(101:4,104:5):0):2,105:5):18):10):6):10,(((106:3,(107:2,108:2):2):10,(109:1,110:1):15):14,(111:22,112:39):13):13):35):22):7,(((2:35,(123:21,124:24):33):15,(((((73:10,(74:4,78:46):3):7,(75:8,76:1):13):10,77:36):11,(82:13,83:18):14):20,(80:30,81:39):15):9):9,((((3:59,28:28):9,(29:28,42:15):18):4,(24:11,(25:12,(36:2,37:0):27):2):14):27,(((((((18:0,19:0,(20:2,21:26):1):2,22:7):41,(71:3,72:3):37):13,(69:15,70:16):25):9,(((32:4,34:4):9,(33:3,35:7):16):35,((56:0,58:0):1,57:0):37):9):6,(((62:32,67:16):31,((63:3,64:3):14,(65:5,66:11):10):12):14,127:52):8):8,(68:36,128:52):12):13):13):6):9,((60:25,61:22):28,88:45):17):17,84:52):17,79:40):15,87:39):40,125:99):34,((119:21,121:29):25,120:43):12):37,(117:6,118:4):16):9,113:0,114:0,115:0,116:0);
tree PAUP_231 = [&U] ((((((((((((((((1:18,54:25):9,(((((6:10,((46:4,47:2):5,48:4):9):10,50:18):3,((26:17,27:0):6,(((43:0,44:2):5,45:4):3,49:3):7):4):16,51:37):12,(23:30,(31:11,(38:3,((39:4,40:3):5,(52:0,53:8):29):1):11):13):11):6):10,30:32):25,((85:3,86:8):8,129:21):48):13,(5:32,59:26):26):9,(122:59,126:57):14):18,(((4:18,(((((7:0,8:0):13,(9:3,10:5):4):9,(((11:1,12:1):2,15:5):6,(13:0,14:1):5):10):7,(16:5,17:3):9):8,41:13):10):21,55:31):27,((((89:2,90:2):3,91:5):16,(((((92:3,95:1):1,93:4,94:2):8,96:8):9,(97:7,98:0):12):9,(99:24,((((100:1,102:0):2,103:1):2,105:4):1,(101:4,104:5):1):19):10):6):10,((((106:3,107:2):1,108:3):10,(109:1,110:1):14):15,(111:22,112:39):13):13):35):22):7,(((2:35,(123:21,124:24):33):15,(((((73:10,(74:4,78:46):3):7,(75:8,76:1):13):10,77:36):11,(82:13,83:18):14):20,(80:30,81:39):15):9):9,((((3:59,28:28):9,(29:28,42:15):18):4,(24:11,(25:12,(36:2,37:0):27):2):14):27,(((((((18:0,19:0,(20:2,21:26):1):2,22:7):41,(71:3,72:3):37):13,(69:15,70:16):25):9,(((32:4,34:4):9,(33:3,35:7):16):35,((56:0,58:0):1,57:0):37):9):6,(((62:32,67:16):31,((63:3,64:3):14,(65:5,66:11):10):12):14,127:52):8):8,(68:36,128:52):12):13):13):6):9,((60:25,61:22):28,88:45):17):17,84:52):17,79:40):15,87:39):40,125:99):34,((119:21,121:29):25,120:43):12):37,(117:6,118:4):16):9,113:0,114:0,115:0,116:0);
tree PAUP_232 = [&U] ((((((((((((((((1:17,54:25):9,(((((6:10,((46:4,47:2):5,48:4):9):10,50:18):3,((26:17,27:0):6,(((43:0,44:2):5,45:4):3,49:3):7):4):16,51:37):13,(23:30,(31:11,(38:3,((39:4,40:3):5,(52:0,53:8):29):1):11):13):11):6):10,30:33):25,((85:4,86:8):7,129:21):47):13,(5:31,59:27):26):12,(122:59,126:55):16):16,(((4:18,(((((7:0,8:0):13,(9:3,10:5):4):9,(((11:1,12:1):2,15:5):6,(13:0,14:1):5):10):7,(16:5,17:3):9):8,41:13):10):20,55:32):28,((((89:2,90:2):3,91:5):16,(((((92:3,95:1):1,93:4,94:2):8,96:8):9,(97:7,98:0):12):9,(99:24,((((100:1,102:0):2,103:1):2,105:4):1,(101:4,104:5):1):19):10):6):10,(((106:3,(107:2,108:2):2):10,(109:1,110:1):15):13,(111:23,112:39):13):13):34):16):5,((((2:34,(123:20,124:23):33):17,(((((73:10,(74:4,78:46):3):6,(75:9,76:0):13):11,77:36):13,(82:12,83:19):15):18,(80:28,81:39):13):10):7,(3:61,(((24:11,(25:12,(36:2,37:0):27):2):15,(29:26,42:17):18):8,28:27):9):26):14,(((((((18:0,19:0,(20:2,21:26):1):2,22:7):41,(71:3,72:3):37):12,(69:15,70:16):26):9,(((32:4,34:4):9,(33:3,35:7):16):36,((56:0,58:0):1,57:0):36):9):6,(((62:32,67:16):31,((63:3,64:3):14,(65:5,66:11):10):12):14,127:52):9):10,(68:39,128:49):12):12):9):8,((60:24,61:22):29,88:46):16):18,84:55):16,79:38):15,87:41):39,125:99):33,((119:20,121:30):24,120:45):12):37,(117:6,118:4):16):9,113:0,114:0,115:0,116:0);
tree PAUP_233 = [&U] ((((((((((((((((1:18,54:25):9,(((((6:10,((46:4,47:2):5,48:4):9):10,50:18):3,((26:17,27:0):6,(((43:0,44:2):5,45:4):3,49:3):7):4):16,51:37):12,(23:30,(31:11,(38:3,((39:4,40:3):5,(52:0,53:8):29):1):11):13):11):6):10,30:32):25,((85:3,86:8):8,129:21):48):13,(5:32,59:26):26):9,(122:59,126:57):14):18,(((4:18,(((((7:0,8:0):13,(9:3,10:5):4):9,(((11:1,12:1):2,15:5):6,(13:0,14:1):5):10):7,(16:5,17:3):9):8,41:13):10):21,55:31):27,((((89:2,90:2):3,91:5):16,(((((92:3,95:1):1,93:4,94:2):8,96:8):9,(97:7,98:0):12):9,(99:24,((((100:1,102:0):2,103:1):2,105:4):1,(101:4,104:5):1):19):10):6):10,(((106:3,(107:2,108:2):2):10,(109:1,110:1):15):14,(111:22,112:39):13):13):35):22):7,(((2:35,(123:21,124:24):33):15,(((((73:10,(74:4,78:46):3):7,(75:8,76:1):13):10,77:36):11,(82:13,83:18):14):20,(80:30,81:39):15):9):9,((((3:59,28:28):9,(29:28,42:16):19):4,((24:9,25:12):4,(36:2,37:0):27):14):25,(((((((18:0,19:0,(20:2,21:26):1):2,22:7):41,(71:3,72:3):37):13,(69:15,70:16):25):9,(((32:4,34:4):9,(33:3,35:7):16):35,((56:0,58:0):1,57:0):37):9):6,(((62:32,67:16):31,((63:3,64:3):14,(65:5,66:11):10):12):14,127:52):8):8,(68:36,128:52):12):13):13):6):9,((60:25,61:22):28,88:45):17):17,84:52):17,79:40):15,87:39):40,125:99):34,((119:21,121:29):25,120:43):12):37,(117:6,118:4):16):9,113:0,114:0,115:0,116:0);
tree PAUP_234 = [&U] ((((((((((((((((1:18,54:25):9,(((((6:10,((46:4,47:2):5,48:4):9):10,50:18):3,((26:17,27:0):6,(((43:0,44:2):5,45:4):3,49:3):7):4):16,51:37):12,(23:30,(31:11,(38:3,((39:4,40:3):5,(52:0,53:8):29):1):11):13):11):6):10,30:32):25,((85:3,86:8):8,129:21):48):13,(5:32,59:26):26):10,(122:60,126:56):14):18,(((4:18,(((((7:0,8:0):13,(9:3,10:5):4):9,(((11:1,12:1):2,15:5):6,(13:0,14:1):5):10):7,(16:5,17:3):9):8,41:13):10):21,55:31):27,((((89:2,90:2):3,91:5):16,(((((92:3,95:1):1,93:4,94:2):8,96:8):9,(97:7,98:0):12):9,(99:24,((((100:1,102:0):2,103:1):2,105:4):1,(101:4,104:5):1):19):10):6):10,(((106:3,(107:2,108:2):2):10,(109:1,110:1):15):14,(111:22,112:39):13):13):35):21):7,(((2:37,(123:20,124:25):32):13,(((((73:11,(74:4,78:46):2):7,(75:8,76:1):14):12,(82:14,83:18):14):7,77:36):21,(80:29,81:38):15):11):10,((((3:59,28:28):9,(29:28,42:15):18):4,(24:11,(25:12,(36:2,37:0):27):2):14):28,(((((((18:0,19:0,(20:2,21:26):1):2,22:7):41,(71:3,72:3):37):13,(69:15,70:16):25):9,(((32:4,34:4):9,(33:3,35:7):16):35,((56:0,58:0):1,57:0):37):9):6,(((62:32,67:16):31,((63:3,64:3):14,(65:5,66:11):10):12):14,127:52):8):8,(68:36,128:52):12):12):13):6):8,((60:25,61:22):28,88:45):17):17,84:52):17,79:40):15,87:39):40,125:99):34,((119:21,121:29):25,120:43):12):37,(117:6,118:4):16):9,113:0,114:0,115:0,116:0);
tree PAUP_235 = [&U] ((((((((((((((((1:18,54:25):9,(((((6:10,((46:4,47:2):5,48:4):9):10,50:18):3,((26:17,27:0):6,(((43:0,44:2):5,45:4):3,49:3):7):4):16,51:37):12,(23:30,(31:11,(38:3,((39:4,40:3):5,(52:0,53:8):29):1):11):13):11):6):10,30:32):25,((85:3,86:8):8,129:21):48):13,(5:32,59:26):26):9,(122:59,126:57):14):18,(((4:18,(((((7:0,8:0):13,(9:3,10:5):4):9,((11:1,12:1,15:7):6,(13:0,14:1):3):12):7,(16:5,17:3):9):8,41:13):10):21,55:31):27,((((89:2,90:2):3,91:5):16,(((((92:3,95:1):1,93:4,94:2):8,96:8):9,(97:7,98:0):12):9,(99:24,((((100:1,102:0):2,103:1):2,105:4):1,(101:4,104:5):1):19):10):6):10,(((106:3,(107:2,108:2):2):10,(109:1,110:1):15):14,(111:22,112:39):13):13):35):22):7,(((2:35,(123:21,124:24):33):15,(((((73:10,(74:4,78:46):3):7,(75:8,76:1):13):10,77:36):11,(82:13,83:18):14):20,(80:30,81:39):15):9):9,((((3:59,28:28):9,(29:28,42:15):18):4,(24:11,(25:12,(36:2,37:0):27):2):14):27,(((((((18:0,19:0,(20:2,21:26):1):2,22:7):41,(71:3,72:3):37):13,(69:15,70:16):25):9,(((32:4,34:4):9,(33:3,35:7):16):35,((56:0,58:0):1,57:0):37):9):6,(((62:32,67:16):31,((63:3,64:3):14,(65:5,66:11):10):12):14,127:52):8):8,(68:36,128:52):12):13):13):6):9,((60:25,61:22):28,88:45):17):17,84:52):17,79:40):15,87:39):40,125:99):34,((119:21,121:29):25,120:43):12):37,(117:6,118:4):16):9,113:0,114:0,115:0,116:0);
tree PAUP_236 = [&U] ((((((((((((((((1:18,54:25):9,(((((6:10,((46:4,47:2):5,48:4):9):10,50:18):3,((26:17,27:0):6,(((43:0,44:2):5,45:4):3,49:3):7):4):16,51:37):12,(23:30,(31:11,(38:3,((39:4,40:3):5,(52:0,53:8):29):1):11):13):11):6):10,30:32):25,((85:3,86:8):8,129:21):48):13,(5:32,59:26):26):9,(122:59,126:57):14):18,(((4:18,(((((7:0,8:0):13,(9:3,10:5):4):9,(((11:1,12:1):2,15:5):6,(13:0,14:1):5):10):7,(16:5,17:3):9):8,41:13):10):21,55:31):27,((((89:2,90:2):3,91:5):16,(((((92:3,95:1):1,93:4,94:2):8,96:8):9,(97:7,98:0):12):9,(99:24,((((100:1,102:0):2,103:1):2,105:4):1,(101:4,104:5):1):19):10):6):10,(((106:3,(107:2,108:2):2):10,(109:1,110:1):15):14,(111:22,112:39):13):13):35):22):7,(((2:35,(123:21,124:24):33):15,(((((73:10,(74:4,78:46):3):7,(75:8,76:1):13):10,77:36):11,(82:13,83:18):14):20,(80:30,81:39):15):9):9,((((3:59,28:28):9,(29:28,42:15):18):4,(24:11,(25:12,(36:2,37:0):27):2):14):27,((((((18:0,19:0,(20:2,21:26):1,22:7):43,(71:3,72:3):37):13,(69:15,70:16):25):9,(((32:4,34:4):9,(33:3,35:7):16):35,((56:0,58:0):1,57:0):37):9):6,(((62:32,67:16):31,((63:3,64:3):14,(65:5,66:11):10):12):14,127:52):8):8,(68:36,128:52):12):13):13):6):9,((60:25,61:22):28,88:45):17):17,84:52):17,79:40):15,87:39):40,125:99):34,((119:21,121:29):25,120:43):12):37,(117:6,118:4):16):9,113:0,114:0,115:0,116:0);
tree PAUP_237 = [&U] ((((((((((((((((1:18,54:25):9,(((((6:10,((46:4,47:2):5,48:4):9):10,50:18):3,((26:17,27:0):6,(((43:0,44:2):5,45:4):3,49:3):7):4):16,51:37):12,(23:30,(31:11,(38:3,((39:4,40:3):5,(52:0,53:8):29):1):11):13):11):6):10,30:32):25,((85:3,86:8):8,129:21):48):13,(5:32,59:26):26):9,(122:59,126:57):14):18,(((4:18,(((((7:0,8:0):13,(9:3,10:5):4):9,(((11:1,12:1):2,15:5):6,(13:0,14:1):5):10):7,(16:5,17:3):9):8,41:13):10):21,55:31):27,((((89:2,90:2):3,91:5):16,(((((92:3,95:1):1,93:4,94:2):8,96:8):9,(97:7,98:0):12):9,(99:24,((((100:1,102:0):2,103:1):2,105:4):1,(101:4,104:5):1):19):10):6):10,(((106:3,(107:2,108:2):2):10,(109:1,110:1):15):14,(111:22,112:39):13):13):35):22):7,(((2:35,(123:21,124:24):33):15,(((((73:10,(74:4,78:46):3):7,(75:8,76:1):13):10,77:36):11,(82:13,83:18):14):20,(80:30,81:39):15):9):9,((((3:59,28:28):9,(29:28,42:15):18):4,(24:11,(25:12,(36:2,37:0):27):2):14):27,(((((((18:0,19:0,22:7):1,(20:2,21:26):1):42,(71:3,72:3):37):13,(69:15,70:16):25):9,(((32:4,34:4):9,(33:3,35:7):16):35,((56:0,58:0):1,57:0):37):9):6,(((62:32,67:16):31,((63:3,64:3):14,(65:5,66:11):10):12):14,127:52):8):8,(68:36,128:52):12):13):13):6):9,((60:25,61:22):28,88:45):17):17,84:52):17,79:40):15,87:39):40,125:99):34,((119:21,121:29):25,120:43):12):37,(117:6,118:4):16):9,113:0,114:0,115:0,116:0);
tree PAUP_238 = [&U] ((((((((((((((((1:18,54:25):9,(((((6:10,((46:4,47:2):5,48:4):9):10,50:18):3,((26:17,27:0):6,(((43:0,44:2):5,45:4):3,49:3):7):4):16,51:37):12,(23:30,(31:11,(38:3,((39:4,40:3):5,(52:0,53:8):29):1):11):13):11):6):10,30:32):25,((85:3,86:8):8,129:21):48):13,(5:32,59:26):26):9,(122:59,126:57):14):18,(((4:18,(((((7:0,8:0):13,(9:3,10:5):4):9,(((11:1,12:1):2,15:5):6,(13:0,14:1):5):10):7,(16:5,17:3):9):8,41:13):10):21,55:31):27,((((89:2,90:2):3,91:5):16,(((((92:3,95:1):1,93:4,94:2):8,96:8):9,(97:7,98:0):12):9,(99:24,((((100:1,102:0):2,103:1):2,105:4):1,(101:4,104:5):1):19):10):6):10,(((106:3,(107:2,108:2):2):10,(109:1,110:1):15):14,(111:22,112:39):13):13):35):22):7,(((2:35,(123:21,124:24):33):15,(((((73:10,(74:4,78:46):3):7,(75:8,76:1):13):10,77:36):11,(82:13,83:18):14):20,(80:30,81:39):15):9):9,((((3:59,28:28):9,(29:28,42:15):18):4,(24:11,(25:12,(36:2,37:0):27):2):14):27,((((((((18:0,19:0,22:7):2,20:2):0,21:26):42,(71:3,72:3):36):14,(69:15,70:16):25):9,(((32:4,34:4):9,(33:3,35:7):16):35,((56:0,58:0):1,57:0):37):9):6,(((62:32,67:16):31,((63:3,64:3):14,(65:5,66:11):10):12):14,127:52):8):8,(68:36,128:52):12):13):13):6):9,((60:25,61:22):28,88:45):17):17,84:52):17,79:40):15,87:39):40,125:99):34,((119:21,121:29):25,120:43):12):37,(117:6,118:4):16):9,113:0,114:0,115:0,116:0);
tree PAUP_239 = [&U] ((((((((((((((((1:18,54:25):9,(((((6:10,((46:4,47:2):5,48:4):9):10,50:18):3,((26:17,27:0):6,(((43:0,44:2):5,45:4):3,49:3):7):4):16,51:37):12,(23:30,(31:11,(38:3,((39:4,40:3):5,(52:0,53:8):29):1):11):13):11):6):10,30:32):25,((85:3,86:8):8,129:21):48):13,(5:32,59:26):26):9,(122:59,126:57):14):18,(((4:18,(((((7:0,8:0):13,(9:3,10:5):4):9,(((11:1,12:1):2,15:5):6,(13:0,14:1):5):10):7,(16:5,17:3):9):8,41:13):10):21,55:31):27,((((89:2,90:2):3,91:5):16,(((((92:3,95:1):1,93:4,94:2):8,96:8):9,(97:7,98:0):12):9,(99:24,((((100:1,102:0):2,103:1):2,105:4):1,(101:4,104:5):1):19):10):6):10,(((106:3,(107:2,108:2):2):10,(109:1,110:1):15):14,(111:22,112:39):13):13):35):22):7,(((2:35,(123:21,124:24):33):15,(((((73:10,(74:4,78:46):3):7,(75:8,76:1):13):10,77:36):11,(82:13,83:18):14):20,(80:30,81:39):15):9):9,((((3:59,28:28):9,(29:28,42:15):18):4,(24:11,(25:12,(36:2,37:0):27):2):14):27,((((((((18:0,19:0,22:7):2,21:26):0,20:2):42,(71:3,72:3):36):14,(69:15,70:16):25):9,(((32:4,34:4):9,(33:3,35:7):16):35,((56:0,58:0):1,57:0):37):9):6,(((62:32,67:16):31,((63:3,64:3):14,(65:5,66:11):10):12):14,127:52):8):8,(68:36,128:52):12):13):13):6):9,((60:25,61:22):28,88:45):17):17,84:52):17,79:40):15,87:39):40,125:99):34,((119:21,121:29):25,120:43):12):37,(117:6,118:4):16):9,113:0,114:0,115:0,116:0);
tree PAUP_240 = [&U] ((((((((((((((((1:18,54:25):9,((((((6:10,((46:4,47:2):5,48:4):9):8,50:19):4,(((43:0,44:2):5,45:4):3,49:3):8):2,(26:17,27:0):6):17,51:35):14,(23:30,(31:11,(38:3,((39:4,40:3):5,(52:0,53:8):29):1):11):13):11):6):10,30:32):25,((85:3,86:8):8,129:21):48):13,(5:32,59:26):26):9,(122:59,126:57):14):18,(((4:18,(((((7:0,8:0):13,(9:3,10:5):4):9,(((11:1,12:1):2,15:5):6,(13:0,14:1):5):10):7,(16:5,17:3):9):8,41:13):10):21,55:31):27,((((89:2,90:2):3,91:5):16,(((((92:3,95:1):1,93:4,94:2):8,96:8):9,(97:7,98:0):12):9,(99:24,((((100:1,102:0):2,103:1):2,105:4):1,(101:4,104:5):1):19):10):6):10,(((106:3,(107:2,108:2):2):10,(109:1,110:1):15):14,(111:22,112:39):13):13):35):22):7,(((2:35,(123:21,124:24):33):15,(((((73:10,(74:4,78:46):3):7,(75:8,76:1):13):10,77:36):11,(82:13,83:18):14):20,(80:30,81:39):15):9):9,((((3:59,28:28):9,(29:28,42:15):18):4,(24:11,(25:12,(36:2,37:0):27):2):14):27,(((((((18:0,19:0,(20:2,21:26):1):2,22:7):41,(71:3,72:3):37):13,(69:15,70:16):25):9,(((32:4,34:4):9,(33:3,35:7):16):35,((56:0,58:0):1,57:0):37):9):6,(((62:32,67:16):31,((63:3,64:3):14,(65:5,66:11):10):12):14,127:52):8):8,(68:36,128:52):12):13):13):6):9,((60:25,61:22):28,88:45):17):17,84:52):17,79:40):15,87:39):40,125:99):34,((119:21,121:29):25,120:43):12):37,(117:6,118:4):16):9,113:0,114:0,115:0,116:0);
tree PAUP_241 = [&U] ((((((((((((((((1:18,54:25):9,((((((6:10,((46:4,47:2):5,48:4):9):8,50:19):4,(26:17,27:0):7):3,(((43:0,44:2):5,45:4):4,49:2):7):16,51:35):14,(23:30,(31:11,(38:3,((39:4,40:3):5,(52:0,53:8):29):1):11):13):11):6):10,30:32):25,((85:3,86:8):8,129:21):48):13,(5:32,59:26):26):9,(122:59,126:57):14):18,(((4:18,(((((7:0,8:0):13,(9:3,10:5):4):9,(((11:1,12:1):2,15:5):6,(13:0,14:1):5):10):7,(16:5,17:3):9):8,41:13):10):21,55:31):27,((((89:2,90:2):3,91:5):16,(((((92:3,95:1):1,93:4,94:2):8,96:8):9,(97:7,98:0):12):9,(99:24,((((100:1,102:0):2,103:1):2,105:4):1,(101:4,104:5):1):19):10):6):10,(((106:3,(107:2,108:2):2):10,(109:1,110:1):15):14,(111:22,112:39):13):13):35):22):7,(((2:35,(123:21,124:24):33):15,(((((73:10,(74:4,78:46):3):7,(75:8,76:1):13):10,77:36):11,(82:13,83:18):14):20,(80:30,81:39):15):9):9,((((3:59,28:28):9,(29:28,42:15):18):4,(24:11,(25:12,(36:2,37:0):27):2):14):27,(((((((18:0,19:0,(20:2,21:26):1):2,22:7):41,(71:3,72:3):37):13,(69:15,70:16):25):9,(((32:4,34:4):9,(33:3,35:7):16):35,((56:0,58:0):1,57:0):37):9):6,(((62:32,67:16):31,((63:3,64:3):14,(65:5,66:11):10):12):14,127:52):8):8,(68:36,128:52):12):13):13):6):9,((60:25,61:22):28,88:45):17):17,84:52):17,79:40):15,87:39):40,125:99):34,((119:21,121:29):25,120:43):12):37,(117:6,118:4):16):9,113:0,114:0,115:0,116:0);
tree PAUP_242 = [&U] ((((((((((((((((1:18,54:25):9,(((((6:10,((46:4,47:2):5,48:4):9):10,50:18):3,((26:17,27:0):6,(((43:0,44:2):5,45:4):3,49:3):7):4):16,51:37):12,(23:30,(31:11,((38:2,(39:4,40:3):5):1,(52:0,53:8):30):11):13):11):6):10,30:32):25,((85:3,86:8):8,129:21):48):13,(5:32,59:26):26):9,(122:59,126:57):14):18,(((4:18,(((((7:0,8:0):13,(9:3,10:5):4):9,(((11:1,12:1):2,15:5):6,(13:0,14:1):5):10):7,(16:5,17:3):9):8,41:13):10):21,55:31):27,((((89:2,90:2):3,91:5):16,(((((92:3,95:1):1,93:4,94:2):8,96:8):9,(97:7,98:0):12):9,(99:24,((((100:1,102:0):2,103:1):2,105:4):1,(101:4,104:5):1):19):10):6):10,(((106:3,(107:2,108:2):2):10,(109:1,110:1):15):14,(111:22,112:39):13):13):35):22):7,(((2:35,(123:21,124:24):33):15,(((((73:10,(74:4,78:46):3):7,(75:8,76:1):13):10,77:36):11,(82:13,83:18):14):20,(80:30,81:39):15):9):9,((((3:59,28:28):9,(29:28,42:15):18):4,(24:11,(25:12,(36:2,37:0):27):2):14):27,(((((((18:0,19:0,(20:2,21:26):1):2,22:7):41,(71:3,72:3):37):13,(69:15,70:16):25):9,(((32:4,34:4):9,(33:3,35:7):16):35,((56:0,58:0):1,57:0):37):9):6,(((62:32,67:16):31,((63:3,64:3):14,(65:5,66:11):10):12):14,127:52):8):8,(68:36,128:52):12):13):13):6):9,((60:25,61:22):28,88:45):17):17,84:52):17,79:40):15,87:39):40,125:99):34,((119:21,121:29):25,120:43):12):37,(117:6,118:4):16):9,113:0,114:0,115:0,116:0);
tree PAUP_243 = [&U] ((((((((((((((((1:17,54:25):9,(((((6:10,((46:4,47:2):5,48:4):9):10,50:18):3,((26:17,27:0):6,(((43:0,44:2):5,45:4):3,49:3):7):4):16,51:37):13,(23:30,(31:11,(38:3,((39:4,40:3):5,(52:0,53:8):29):1):11):13):11):6):10,30:33):25,((85:4,86:8):7,129:21):47):13,(5:31,59:27):26):12,(122:59,126:55):16):16,(((4:18,(((((7:0,8:0):13,(9:3,10:5):4):9,(((11:1,12:1):2,15:5):6,(13:0,14:1):5):10):7,(16:5,17:3):9):8,41:13):10):20,55:32):28,((((89:2,90:2):3,91:5):16,((((((92:3,95:1):1,93:4):0,94:2):8,96:8):9,(97:7,98:0):12):9,(99:24,((((100:1,102:0):2,103:1):2,105:4):1,(101:4,104:5):1):19):10):6):10,((((106:3,107:2):1,108:3):10,(109:1,110:1):14):14,(111:23,112:39):13):13):34):16):5,((((2:34,(123:20,124:23):33):17,(((((73:10,(74:4,78:46):3):6,(75:9,76:0):13):11,77:36):13,(82:12,83:19):15):18,(80:28,81:39):13):10):7,(3:61,(((24:11,(25:12,(36:2,37:0):27):2):15,(29:26,42:17):18):8,28:27):9):26):14,(((((((18:0,19:0,(20:2,21:26):1):2,22:7):41,(71:3,72:3):37):12,(69:15,70:16):26):9,(((32:4,34:4):9,(33:3,35:7):16):36,((56:0,58:0):1,57:0):36):9):6,(((62:32,67:16):31,((63:3,64:3):14,(65:5,66:11):10):12):14,127:52):9):10,(68:39,128:49):12):12):9):8,((60:24,61:22):29,88:46):16):18,84:55):16,79:38):15,87:41):39,125:99):33,((119:20,121:30):24,120:45):12):37,(117:6,118:4):16):9,113:0,114:0,115:0,116:0);
tree PAUP_244 = [&U] ((((((((((((((((1:18,54:25):9,(((((6:10,((46:4,47:2):5,48:4):9):10,50:18):3,((26:17,27:0):6,(((43:0,44:2):5,45:4):3,49:3):7):4):16,51:37):12,(23:30,(31:11,(38:3,((39:4,40:3):5,(52:0,53:8):29):1):11):13):11):6):10,30:32):25,((85:3,86:8):8,129:21):48):13,(5:32,59:26):26):9,(122:59,126:57):14):18,(((4:18,(((((7:0,8:0):13,(9:3,10:5):4):9,(((11:1,12:1):2,15:5):6,(13:0,14:1):5):10):7,(16:5,17:3):9):8,41:13):10):21,55:31):27,((((89:2,90:2):3,91:5):16,((((((92:3,95:1):1,93:4):0,94:2):8,96:8):9,(97:7,98:0):12):9,(99:24,((((100:1,102:0):2,103:1):2,105:4):1,(101:4,104:5):1):19):10):6):10,((((106:3,107:2):1,108:3):10,(109:1,110:1):14):15,(111:22,112:39):13):13):35):22):7,(((2:35,(123:21,124:24):33):15,(((((73:10,(74:4,78:46):3):7,(75:8,76:1):13):10,77:36):11,(82:13,83:18):14):20,(80:30,81:39):15):9):9,((((3:59,28:28):9,(29:28,42:16):19):4,((24:9,25:12):4,(36:2,37:0):27):14):25,(((((((18:0,19:0,(20:2,21:26):1):2,22:7):41,(71:3,72:3):37):13,(69:15,70:16):25):9,(((32:4,34:4):9,(33:3,35:7):16):35,((56:0,58:0):1,57:0):37):9):6,(((62:32,67:16):31,((63:3,64:3):14,(65:5,66:11):10):12):14,127:52):8):8,(68:36,128:52):12):13):13):6):9,((60:25,61:22):28,88:45):17):17,84:52):17,79:40):15,87:39):40,125:99):34,((119:21,121:29):25,120:43):12):37,(117:6,118:4):16):9,113:0,114:0,115:0,116:0);
tree PAUP_245 = [&U] ((((((((((((((((1:18,54:25):9,(((((6:10,((46:4,47:2):5,48:4):9):10,50:18):3,((26:17,27:0):6,(((43:0,44:2):5,45:4):3,49:3):7):4):16,51:37):12,(23:30,(31:11,(38:3,((39:4,40:3):5,(52:0,53:8):29):1):11):13):11):6):10,30:32):25,((85:3,86:8):8,129:21):48):13,(5:32,59:26):26):10,(122:60,126:56):14):18,(((4:18,(((((7:0,8:0):13,(9:3,10:5):4):9,(((11:1,12:1):2,15:5):6,(13:0,14:1):5):10):7,(16:5,17:3):9):8,41:13):10):21,55:31):27,((((89:2,90:2):3,91:5):16,((((((92:3,95:1):1,93:4):0,94:2):8,96:8):9,(97:7,98:0):12):9,(99:24,((((100:1,102:0):2,103:1):2,105:4):1,(101:4,104:5):1):19):10):6):10,((((106:3,107:2):1,108:3):10,(109:1,110:1):14):15,(111:22,112:39):13):13):35):21):7,(((2:37,(123:20,124:25):32):13,(((((73:11,(74:4,78:46):2):7,(75:8,76:1):14):12,(82:14,83:18):14):7,77:36):21,(80:29,81:38):15):11):10,((((3:59,28:28):9,(29:28,42:15):18):4,(24:11,(25:12,(36:2,37:0):27):2):14):28,(((((((18:0,19:0,(20:2,21:26):1):2,22:7):41,(71:3,72:3):37):13,(69:15,70:16):25):9,(((32:4,34:4):9,(33:3,35:7):16):35,((56:0,58:0):1,57:0):37):9):6,(((62:32,67:16):31,((63:3,64:3):14,(65:5,66:11):10):12):14,127:52):8):8,(68:36,128:52):12):12):13):6):8,((60:25,61:22):28,88:45):17):17,84:52):17,79:40):15,87:39):40,125:99):34,((119:21,121:29):25,120:43):12):37,(117:6,118:4):16):9,113:0,114:0,115:0,116:0);
tree PAUP_246 = [&U] ((((((((((((((((1:18,54:25):9,(((((6:10,((46:4,47:2):5,48:4):9):10,50:18):3,((26:17,27:0):6,(((43:0,44:2):5,45:4):3,49:3):7):4):16,51:37):12,(23:30,(31:11,(38:3,((39:4,40:3):5,(52:0,53:8):29):1):11):13):11):6):10,30:32):25,((85:3,86:8):8,129:21):48):13,(5:32,59:26):26):9,(122:59,126:57):14):18,(((4:18,(((((7:0,8:0):13,(9:3,10:5):4):9,((11:1,12:1,15:7):6,(13:0,14:1):3):12):7,(16:5,17:3):9):8,41:13):10):21,55:31):27,((((89:2,90:2):3,91:5):16,((((((92:3,95:1):1,93:4):0,94:2):8,96:8):9,(97:7,98:0):12):9,(99:24,((((100:1,102:0):2,103:1):2,105:4):1,(101:4,104:5):1):19):10):6):10,((((106:3,107:2):1,108:3):10,(109:1,110:1):14):15,(111:22,112:39):13):13):35):22):7,(((2:35,(123:21,124:24):33):15,(((((73:10,(74:4,78:46):3):7,(75:8,76:1):13):10,77:36):11,(82:13,83:18):14):20,(80:30,81:39):15):9):9,((((3:59,28:28):9,(29:28,42:15):18):4,(24:11,(25:12,(36:2,37:0):27):2):14):27,(((((((18:0,19:0,(20:2,21:26):1):2,22:7):41,(71:3,72:3):37):13,(69:15,70:16):25):9,(((32:4,34:4):9,(33:3,35:7):16):35,((56:0,58:0):1,57:0):37):9):6,(((62:32,67:16):31,((63:3,64:3):14,(65:5,66:11):10):12):14,127:52):8):8,(68:36,128:52):12):13):13):6):9,((60:25,61:22):28,88:45):17):17,84:52):17,79:40):15,87:39):40,125:99):34,((119:21,121:29):25,120:43):12):37,(117:6,118:4):16):9,113:0,114:0,115:0,116:0);
tree PAUP_247 = [&U] ((((((((((((((((1:18,54:25):9,(((((6:10,((46:4,47:2):5,48:4):9):10,50:18):3,((26:17,27:0):6,(((43:0,44:2):5,45:4):3,49:3):7):4):16,51:37):12,(23:30,(31:11,(38:3,((39:4,40:3):5,(52:0,53:8):29):1):11):13):11):6):10,30:32):25,((85:3,86:8):8,129:21):48):13,(5:32,59:26):26):9,(122:59,126:57):14):18,(((4:18,(((((7:0,8:0):13,(9:3,10:5):4):9,(((11:1,12:1):2,15:5):6,(13:0,14:1):5):10):7,(16:5,17:3):9):8,41:13):10):21,55:31):27,((((89:2,90:2):3,91:5):16,((((((92:3,95:1):1,93:4):0,94:2):8,96:8):9,(97:7,98:0):12):9,(99:24,((((100:1,102:0):2,103:1):2,105:4):1,(101:4,104:5):1):19):10):6):10,((((106:3,107:2):1,108:3):10,(109:1,110:1):14):15,(111:22,112:39):13):13):35):22):7,(((2:35,(123:21,124:24):33):15,(((((73:10,(74:4,78:46):3):7,(75:8,76:1):13):10,77:36):11,(82:13,83:18):14):20,(80:30,81:39):15):9):9,((((3:59,28:28):9,(29:28,42:15):18):4,(24:11,(25:12,(36:2,37:0):27):2):14):27,((((((((18:0,19:0,22:7):2,20:2):0,21:26):42,(71:3,72:3):36):14,(69:15,70:16):25):9,(((32:4,34:4):9,(33:3,35:7):16):35,((56:0,58:0):1,57:0):37):9):6,(((62:32,67:16):31,((63:3,64:3):14,(65:5,66:11):10):12):14,127:52):8):8,(68:36,128:52):12):13):13):6):9,((60:25,61:22):28,88:45):17):17,84:52):17,79:40):15,87:39):40,125:99):34,((119:21,121:29):25,120:43):12):37,(117:6,118:4):16):9,113:0,114:0,115:0,116:0);
tree PAUP_248 = [&U] ((((((((((((((((1:18,54:25):9,(((((6:10,((46:4,47:2):5,48:4):9):10,50:18):3,((26:17,27:0):6,(((43:0,44:2):5,45:4):3,49:3):7):4):16,51:37):12,(23:30,(31:11,(38:3,((39:4,40:3):5,(52:0,53:8):29):1):11):13):11):6):10,30:32):25,((85:3,86:8):8,129:21):48):13,(5:32,59:26):26):9,(122:59,126:57):14):18,(((4:18,(((((7:0,8:0):13,(9:3,10:5):4):9,(((11:1,12:1):2,15:5):6,(13:0,14:1):5):10):7,(16:5,17:3):9):8,41:13):10):21,55:31):27,((((89:2,90:2):3,91:5):16,((((((92:3,95:1):1,93:4):0,94:2):8,96:8):9,(97:7,98:0):12):9,(99:24,((((100:1,102:0):2,103:1):2,105:4):1,(101:4,104:5):1):19):10):6):10,((((106:3,107:2):1,108:3):10,(109:1,110:1):14):15,(111:22,112:39):13):13):35):22):7,(((2:35,(123:21,124:24):33):15,(((((73:10,(74:4,78:46):3):7,(75:8,76:1):13):10,77:36):11,(82:13,83:18):14):20,(80:30,81:39):15):9):9,((((3:59,28:28):9,(29:28,42:15):18):4,(24:11,(25:12,(36:2,37:0):27):2):14):27,((((((((18:0,19:0,22:7):2,21:26):0,20:2):42,(71:3,72:3):36):14,(69:15,70:16):25):9,(((32:4,34:4):9,(33:3,35:7):16):35,((56:0,58:0):1,57:0):37):9):6,(((62:32,67:16):31,((63:3,64:3):14,(65:5,66:11):10):12):14,127:52):8):8,(68:36,128:52):12):13):13):6):9,((60:25,61:22):28,88:45):17):17,84:52):17,79:40):15,87:39):40,125:99):34,((119:21,121:29):25,120:43):12):37,(117:6,118:4):16):9,113:0,114:0,115:0,116:0);
tree PAUP_249 = [&U] ((((((((((((((((1:18,54:25):9,(((((6:10,((46:4,47:2):5,48:4):9):10,50:18):3,((26:17,27:0):6,(((43:0,44:2):5,45:4):3,49:3):7):4):16,51:37):12,(23:30,(31:11,(38:3,((39:4,40:3):5,(52:0,53:8):29):1):11):13):11):6):10,30:32):25,((85:3,86:8):8,129:21):48):13,(5:32,59:26):26):9,(122:59,126:57):14):18,(((4:18,(((((7:0,8:0):13,(9:3,10:5):4):9,(((11:1,12:1):2,15:5):6,(13:0,14:1):5):10):7,(16:5,17:3):9):8,41:13):10):21,55:31):27,((((89:2,90:2):3,91:5):16,((((((92:3,95:1):1,93:4):0,94:2):8,96:8):9,(97:7,98:0):12):9,(99:24,((((100:1,102:0):2,103:1):2,105:4):1,(101:4,104:5):1):19):10):6):10,((((106:3,107:2):1,108:3):10,(109:1,110:1):14):15,(111:22,112:39):13):13):35):22):7,(((2:35,(123:21,124:24):33):15,(((((73:10,(74:4,78:46):3):7,(75:8,76:1):13):10,77:36):11,(82:13,83:18):14):20,(80:30,81:39):15):9):9,((((3:59,28:28):9,(29:28,42:15):18):4,(24:11,(25:12,(36:2,37:0):27):2):14):27,((((((18:0,19:0,(20:2,21:26):1,22:7):43,(71:3,72:3):37):13,(69:15,70:16):25):9,(((32:4,34:4):9,(33:3,35:7):16):35,((56:0,58:0):1,57:0):37):9):6,(((62:32,67:16):31,((63:3,64:3):14,(65:5,66:11):10):12):14,127:52):8):8,(68:36,128:52):12):13):13):6):9,((60:25,61:22):28,88:45):17):17,84:52):17,79:40):15,87:39):40,125:99):34,((119:21,121:29):25,120:43):12):37,(117:6,118:4):16):9,113:0,114:0,115:0,116:0);
tree PAUP_250 = [&U] ((((((((((((((((1:18,54:25):9,((((((6:10,((46:4,47:2):5,48:4):9):8,50:19):4,(((43:0,44:2):5,45:4):3,49:3):8):2,(26:17,27:0):6):17,51:35):14,(23:30,(31:11,(38:3,((39:4,40:3):5,(52:0,53:8):29):1):11):13):11):6):10,30:32):25,((85:3,86:8):8,129:21):48):13,(5:32,59:26):26):9,(122:59,126:57):14):18,(((4:18,(((((7:0,8:0):13,(9:3,10:5):4):9,(((11:1,12:1):2,15:5):6,(13:0,14:1):5):10):7,(16:5,17:3):9):8,41:13):10):21,55:31):27,((((89:2,90:2):3,91:5):16,((((((92:3,95:1):1,93:4):0,94:2):8,96:8):9,(97:7,98:0):12):9,(99:24,((((100:1,102:0):2,103:1):2,105:4):1,(101:4,104:5):1):19):10):6):10,((((106:3,107:2):1,108:3):10,(109:1,110:1):14):15,(111:22,112:39):13):13):35):22):7,(((2:35,(123:21,124:24):33):15,(((((73:10,(74:4,78:46):3):7,(75:8,76:1):13):10,77:36):11,(82:13,83:18):14):20,(80:30,81:39):15):9):9,((((3:59,28:28):9,(29:28,42:15):18):4,(24:11,(25:12,(36:2,37:0):27):2):14):27,(((((((18:0,19:0,(20:2,21:26):1):2,22:7):41,(71:3,72:3):37):13,(69:15,70:16):25):9,(((32:4,34:4):9,(33:3,35:7):16):35,((56:0,58:0):1,57:0):37):9):6,(((62:32,67:16):31,((63:3,64:3):14,(65:5,66:11):10):12):14,127:52):8):8,(68:36,128:52):12):13):13):6):9,((60:25,61:22):28,88:45):17):17,84:52):17,79:40):15,87:39):40,125:99):34,((119:21,121:29):25,120:43):12):37,(117:6,118:4):16):9,113:0,114:0,115:0,116:0);
tree PAUP_251 = [&U] ((((((((((((((((1:18,54:25):9,((((((6:10,((46:4,47:2):5,48:4):9):8,50:19):4,(26:17,27:0):7):3,(((43:0,44:2):5,45:4):4,49:2):7):16,51:35):14,(23:30,(31:11,(38:3,((39:4,40:3):5,(52:0,53:8):29):1):11):13):11):6):10,30:32):25,((85:3,86:8):8,129:21):48):13,(5:32,59:26):26):9,(122:59,126:57):14):18,(((4:18,(((((7:0,8:0):13,(9:3,10:5):4):9,(((11:1,12:1):2,15:5):6,(13:0,14:1):5):10):7,(16:5,17:3):9):8,41:13):10):21,55:31):27,((((89:2,90:2):3,91:5):16,((((((92:3,95:1):1,93:4):0,94:2):8,96:8):9,(97:7,98:0):12):9,(99:24,((((100:1,102:0):2,103:1):2,105:4):1,(101:4,104:5):1):19):10):6):10,((((106:3,107:2):1,108:3):10,(109:1,110:1):14):15,(111:22,112:39):13):13):35):22):7,(((2:35,(123:21,124:24):33):15,(((((73:10,(74:4,78:46):3):7,(75:8,76:1):13):10,77:36):11,(82:13,83:18):14):20,(80:30,81:39):15):9):9,((((3:59,28:28):9,(29:28,42:15):18):4,(24:11,(25:12,(36:2,37:0):27):2):14):27,(((((((18:0,19:0,(20:2,21:26):1):2,22:7):41,(71:3,72:3):37):13,(69:15,70:16):25):9,(((32:4,34:4):9,(33:3,35:7):16):35,((56:0,58:0):1,57:0):37):9):6,(((62:32,67:16):31,((63:3,64:3):14,(65:5,66:11):10):12):14,127:52):8):8,(68:36,128:52):12):13):13):6):9,((60:25,61:22):28,88:45):17):17,84:52):17,79:40):15,87:39):40,125:99):34,((119:21,121:29):25,120:43):12):37,(117:6,118:4):16):9,113:0,114:0,115:0,116:0);
tree PAUP_252 = [&U] ((((((((((((((((1:18,54:25):9,(((((6:10,((46:4,47:2):5,48:4):9):10,50:18):3,((26:17,27:0):6,(((43:0,44:2):5,45:4):3,49:3):7):4):16,51:37):12,(23:30,(31:11,(38:3,((39:4,40:3):5,(52:0,53:8):29):1):11):13):11):6):10,30:32):25,((85:3,86:8):8,129:21):48):13,(5:32,59:26):26):9,(122:59,126:57):14):18,(((4:18,(((((7:0,8:0):13,(9:3,10:5):4):9,(((11:1,12:1):2,15:5):6,(13:0,14:1):5):10):7,(16:5,17:3):9):8,41:13):10):21,55:31):27,((((89:2,90:2):3,91:5):16,((((((92:3,95:1):1,93:4):0,94:2):8,96:8):9,(97:7,98:0):12):9,(99:24,((((100:1,102:0):2,103:1):2,105:4):1,(101:4,104:5):1):19):10):6):10,((((106:3,107:2):1,108:3):10,(109:1,110:1):14):15,(111:22,112:39):13):13):35):22):7,(((2:35,(123:21,124:24):33):15,(((((73:10,(74:4,78:46):3):7,(75:8,76:1):13):10,77:36):11,(82:13,83:18):14):20,(80:30,81:39):15):9):9,((((3:59,28:28):9,(29:28,42:15):18):4,(24:11,(25:12,(36:2,37:0):27):2):14):27,(((((((18:0,19:0,22:7):1,(20:2,21:26):1):42,(71:3,72:3):37):13,(69:15,70:16):25):9,(((32:4,34:4):9,(33:3,35:7):16):35,((56:0,58:0):1,57:0):37):9):6,(((62:32,67:16):31,((63:3,64:3):14,(65:5,66:11):10):12):14,127:52):8):8,(68:36,128:52):12):13):13):6):9,((60:25,61:22):28,88:45):17):17,84:52):17,79:40):15,87:39):40,125:99):34,((119:21,121:29):25,120:43):12):37,(117:6,118:4):16):9,113:0,114:0,115:0,116:0);
tree PAUP_253 = [&U] ((((((((((((((((1:18,54:25):9,(((((6:10,((46:4,47:2):5,48:4):9):10,50:18):3,((26:17,27:0):6,(((43:0,44:2):5,45:4):3,49:3):7):4):16,51:37):12,(23:30,(31:11,((38:2,(39:4,40:3):5):1,(52:0,53:8):30):11):13):11):6):10,30:32):25,((85:3,86:8):8,129:21):48):13,(5:32,59:26):26):9,(122:59,126:57):14):18,(((4:18,(((((7:0,8:0):13,(9:3,10:5):4):9,(((11:1,12:1):2,15:5):6,(13:0,14:1):5):10):7,(16:5,17:3):9):8,41:13):10):21,55:31):27,((((89:2,90:2):3,91:5):16,((((((92:3,95:1):1,93:4):0,94:2):8,96:8):9,(97:7,98:0):12):9,(99:24,((((100:1,102:0):2,103:1):2,105:4):1,(101:4,104:5):1):19):10):6):10,((((106:3,107:2):1,108:3):10,(109:1,110:1):14):15,(111:22,112:39):13):13):35):22):7,(((2:35,(123:21,124:24):33):15,(((((73:10,(74:4,78:46):3):7,(75:8,76:1):13):10,77:36):11,(82:13,83:18):14):20,(80:30,81:39):15):9):9,((((3:59,28:28):9,(29:28,42:15):18):4,(24:11,(25:12,(36:2,37:0):27):2):14):27,(((((((18:0,19:0,(20:2,21:26):1):2,22:7):41,(71:3,72:3):37):13,(69:15,70:16):25):9,(((32:4,34:4):9,(33:3,35:7):16):35,((56:0,58:0):1,57:0):37):9):6,(((62:32,67:16):31,((63:3,64:3):14,(65:5,66:11):10):12):14,127:52):8):8,(68:36,128:52):12):13):13):6):9,((60:25,61:22):28,88:45):17):17,84:52):17,79:40):15,87:39):40,125:99):34,((119:21,121:29):25,120:43):12):37,(117:6,118:4):16):9,113:0,114:0,115:0,116:0);
tree PAUP_254 = [&U] ((((((((((((((((1:17,54:25):9,(((((6:11,((46:4,47:2):5,48:4):9):9,50:18):3,((26:17,27:0):6,(((43:0,44:2):5,45:4):3,49:3):7):4):16,51:37):13,(23:30,(31:11,(38:3,((39:4,40:3):5,(52:0,53:8):29):1):11):13):11):6):10,30:33):25,((85:4,86:8):7,129:21):47):13,(5:31,59:27):26):13,(122:59,126:55):15):15,(((4:18,(((((7:0,8:0):13,(9:3,10:5):4):9,(((11:1,12:1):2,15:5):6,(13:0,14:1):5):10):7,(16:5,17:3):9):8,41:13):10):21,55:31):27,((((89:2,90:2):3,91:5):16,((((((92:3,95:1):1,93:4):0,94:2):8,96:8):9,(97:7,98:0):12):9,(99:24,((((100:1,102:0):2,103:1):2,105:4):1,(101:4,104:5):1):19):10):6):10,(((106:3,(107:2,108:2):2):10,(109:1,110:1):15):14,(111:22,112:39):13):13):35):16):5,((((2:32,(123:21,124:23):33):17,(((((73:10,(74:4,78:46):3):6,(75:8,76:1):14):11,77:34):13,(82:12,83:19):15):18,(80:29,81:39):14):10):8,(3:60,((24:11,(25:12,(36:2,37:0):27):2):11,(28:33,(29:26,42:17):18):6):10):27):14,(((((((18:0,19:0,(20:2,21:26):1):2,22:7):41,(71:3,72:3):38):12,(69:15,70:16):25):9,(((32:4,34:4):9,(33:3,35:7):16):36,((56:0,58:0):1,57:0):36):10):6,(((62:32,67:16):31,((63:3,64:3):14,(65:5,66:11):10):12):14,127:52):8):10,(68:39,128:49):12):11):9):8,((60:24,61:22):29,88:46):17):17,84:55):16,79:38):15,87:41):39,125:99):33,((119:20,121:30):24,120:45):12):37,(117:6,118:4):16):9,113:0,114:0,115:0,116:0);
tree PAUP_255 = [&U] ((((((((((((((((1:17,54:25):9,(((((6:11,((46:4,47:2):5,48:4):9):9,50:18):3,((26:17,27:0):6,(((43:0,44:2):5,45:4):3,49:3):7):4):16,51:37):13,(23:30,(31:11,(38:3,((39:4,40:3):5,(52:0,53:8):29):1):11):13):11):6):10,30:33):25,((85:4,86:8):7,129:21):47):13,(5:31,59:27):26):13,(122:59,126:55):15):15,(((4:18,(((((7:0,8:0):13,(9:3,10:5):4):9,(((11:1,12:1):2,15:5):6,(13:0,14:1):5):10):7,(16:5,17:3):9):8,41:13):10):21,55:31):27,((((89:2,90:2):3,91:5):16,((((((92:3,95:1):1,93:4):0,94:2):8,96:8):9,(97:7,98:0):12):9,(99:24,((((100:1,102:0):2,103:1):2,105:4):1,(101:4,104:5):1):19):10):6):10,(((106:3,(107:2,108:2):2):10,(109:1,110:1):15):14,(111:22,112:39):13):13):35):16):5,((((2:32,(123:21,124:23):33):17,(((((73:10,(74:4,78:46):3):6,(75:8,76:1):14):11,77:34):13,(82:12,83:19):15):18,(80:29,81:39):14):10):8,(3:61,(((24:9,25:12):4,(36:2,37:0):27):11,(28:32,(29:26,42:17):19):7):9):26):14,(((((((18:0,19:0,(20:2,21:26):1):2,22:7):41,(71:3,72:3):38):12,(69:15,70:16):25):9,(((32:4,34:4):9,(33:3,35:7):16):36,((56:0,58:0):1,57:0):36):10):6,(((62:32,67:16):31,((63:3,64:3):14,(65:5,66:11):10):12):14,127:52):8):10,(68:39,128:49):12):11):9):8,((60:24,61:22):29,88:46):17):17,84:55):16,79:38):15,87:41):39,125:99):33,((119:20,121:30):24,120:45):12):37,(117:6,118:4):16):9,113:0,114:0,115:0,116:0);
tree PAUP_256 = [&U] ((((((((((((((((1:17,54:25):9,(((((6:10,((46:4,47:2):5,48:4):9):10,50:18):3,((26:17,27:0):6,(((43:0,44:2):5,45:4):3,49:3):7):4):16,51:37):13,(23:30,(31:11,(38:3,((39:4,40:3):5,(52:0,53:8):29):1):11):13):11):6):10,30:33):25,((85:4,86:8):7,129:21):47):13,(5:31,59:27):26):12,(122:59,126:55):16):16,(((4:18,(((((7:0,8:0):13,(9:3,10:5):4):9,(((11:1,12:1):2,15:5):6,(13:0,14:1):5):10):7,(16:5,17:3):9):8,41:13):10):20,55:32):28,((((89:2,90:2):3,91:5):16,((((((92:3,95:1):1,93:4):0,94:2):8,96:8):9,(97:7,98:0):12):9,(99:24,((((100:1,102:0):2,103:1):2,105:4):1,(101:4,104:5):1):19):10):6):10,(((106:3,(107:2,108:2):2):10,(109:1,110:1):15):13,(111:23,112:39):13):13):34):16):5,((((2:34,(123:20,124:23):33):17,(((((73:10,(74:4,78:46):3):6,(75:9,76:0):13):11,77:36):13,(82:12,83:19):15):18,(80:28,81:39):13):10):7,(3:61,((((24:9,25:12):3,(36:2,37:0):28):15,(29:26,42:17):19):7,28:27):9):26):14,(((((((18:0,19:0,(20:2,21:26):1):2,22:7):41,(71:3,72:3):37):12,(69:15,70:16):26):9,(((32:4,34:4):9,(33:3,35:7):16):36,((56:0,58:0):1,57:0):36):9):6,(((62:32,67:16):31,((63:3,64:3):14,(65:5,66:11):10):12):14,127:52):9):10,(68:39,128:49):12):12):9):8,((60:24,61:22):29,88:46):16):18,84:55):16,79:38):15,87:41):39,125:99):33,((119:20,121:30):24,120:45):12):37,(117:6,118:4):16):9,113:0,114:0,115:0,116:0);
tree PAUP_257 = [&U] ((((((((((((((((1:17,54:25):9,(((((6:10,((46:4,47:2):5,48:4):9):10,50:18):3,((26:17,27:0):6,(((43:0,44:2):5,45:4):3,49:3):7):4):16,51:37):13,(23:30,(31:11,(38:3,((39:4,40:3):5,(52:0,53:8):29):1):11):13):11):6):10,30:33):25,((85:4,86:8):7,129:21):47):13,(5:31,59:27):26):12,(122:59,126:55):16):16,(((4:18,(((((7:0,8:0):13,(9:3,10:5):4):9,(((11:1,12:1):2,15:5):6,(13:0,14:1):5):10):7,(16:5,17:3):9):8,41:13):10):20,55:32):28,((((89:2,90:2):3,91:5):16,((((((92:3,95:1):1,93:4):0,94:2):8,96:8):9,(97:7,98:0):12):9,(99:24,((((100:1,102:0):2,103:1):2,105:4):1,(101:4,104:5):1):19):10):6):10,(((106:3,(107:2,108:2):2):10,(109:1,110:1):15):13,(111:23,112:39):13):13):34):16):5,((((2:34,(123:20,124:23):33):17,(((((73:10,(74:4,78:46):3):6,(75:9,76:0):13):11,77:36):13,(82:12,83:19):15):18,(80:28,81:39):13):10):7,(3:61,(((24:11,(25:12,(36:2,37:0):27):2):15,(29:26,42:17):18):8,28:27):9):26):14,(((((((18:0,19:0,22:7):1,(20:2,21:26):1):42,(71:3,72:3):37):12,(69:15,70:16):26):9,(((32:4,34:4):9,(33:3,35:7):16):36,((56:0,58:0):1,57:0):36):9):6,(((62:32,67:16):31,((63:3,64:3):14,(65:5,66:11):10):12):14,127:52):9):10,(68:39,128:49):12):12):9):8,((60:24,61:22):29,88:46):16):18,84:55):16,79:38):15,87:41):39,125:99):33,((119:20,121:30):24,120:45):12):37,(117:6,118:4):16):9,113:0,114:0,115:0,116:0);
tree PAUP_258 = [&U] ((((((((((((((((1:17,54:25):9,(((((6:10,((46:4,47:2):5,48:4):9):10,50:18):3,((26:17,27:0):6,(((43:0,44:2):5,45:4):3,49:3):7):4):16,51:37):13,(23:30,(31:11,(38:3,((39:4,40:3):5,(52:0,53:8):29):1):11):13):11):6):10,30:33):25,((85:4,86:8):7,129:21):47):13,(5:31,59:27):26):12,(122:59,126:55):16):16,(((4:18,(((((7:0,8:0):13,(9:3,10:5):4):9,(((11:1,12:1):2,15:5):6,(13:0,14:1):5):10):7,(16:5,17:3):9):8,41:13):10):20,55:32):28,((((89:2,90:2):3,91:5):16,((((((92:3,95:1):1,93:4):0,94:2):8,96:8):9,(97:7,98:0):12):9,(99:24,((((100:1,102:0):2,103:1):2,105:4):1,(101:4,104:5):1):19):10):6):10,(((106:3,(107:2,108:2):2):10,(109:1,110:1):15):13,(111:23,112:39):13):13):34):16):5,((((2:34,(123:20,124:23):33):17,(((((73:10,(74:4,78:46):3):6,(75:9,76:0):13):11,77:36):13,(82:12,83:19):15):18,(80:28,81:39):13):10):7,(3:61,(((24:11,(25:12,(36:2,37:0):27):2):15,(29:26,42:17):18):8,28:27):9):26):14,((((((18:0,19:0,(20:2,21:26):1,22:7):43,(71:3,72:3):37):12,(69:15,70:16):26):9,(((32:4,34:4):9,(33:3,35:7):16):36,((56:0,58:0):1,57:0):36):9):6,(((62:32,67:16):31,((63:3,64:3):14,(65:5,66:11):10):12):14,127:52):9):10,(68:39,128:49):12):12):9):8,((60:24,61:22):29,88:46):16):18,84:55):16,79:38):15,87:41):39,125:99):33,((119:20,121:30):24,120:45):12):37,(117:6,118:4):16):9,113:0,114:0,115:0,116:0);
tree PAUP_259 = [&U] ((((((((((((((((1:17,54:25):9,(((((6:10,((46:4,47:2):5,48:4):9):10,50:18):3,((26:17,27:0):6,(((43:0,44:2):5,45:4):3,49:3):7):4):16,51:37):13,(23:30,(31:11,(38:3,((39:4,40:3):5,(52:0,53:8):29):1):11):13):11):6):10,30:33):25,((85:4,86:8):7,129:21):47):13,(5:31,59:27):26):12,(122:59,126:55):16):16,(((4:18,(((((7:0,8:0):13,(9:3,10:5):4):9,(((11:1,12:1):2,15:5):6,(13:0,14:1):5):10):7,(16:5,17:3):9):8,41:13):10):20,55:32):28,((((89:2,90:2):3,91:5):16,((((((92:3,95:1):1,93:4):0,94:2):8,96:8):9,(97:7,98:0):12):9,(99:24,((((100:1,102:0):2,103:1):2,105:4):1,(101:4,104:5):1):19):10):6):10,(((106:3,(107:2,108:2):2):10,(109:1,110:1):15):13,(111:23,112:39):13):13):34):16):5,((((2:34,(123:20,124:23):33):17,(((((73:10,(74:4,78:46):3):6,(75:9,76:0):13):11,77:36):13,(82:12,83:19):15):18,(80:28,81:39):13):10):7,(3:61,(((24:11,(25:12,(36:2,37:0):27):2):15,(29:26,42:17):18):8,28:27):9):26):14,((((((((18:0,19:0,22:7):2,20:2):0,21:26):42,(71:3,72:3):36):13,(69:15,70:16):26):9,(((32:4,34:4):9,(33:3,35:7):16):36,((56:0,58:0):1,57:0):36):9):6,(((62:32,67:16):31,((63:3,64:3):14,(65:5,66:11):10):12):14,127:52):9):10,(68:39,128:49):12):12):9):8,((60:24,61:22):29,88:46):16):18,84:55):16,79:38):15,87:41):39,125:99):33,((119:20,121:30):24,120:45):12):37,(117:6,118:4):16):9,113:0,114:0,115:0,116:0);
tree PAUP_260 = [&U] ((((((((((((((((1:17,54:25):9,(((((6:10,((46:4,47:2):5,48:4):9):10,50:18):3,((26:17,27:0):6,(((43:0,44:2):5,45:4):3,49:3):7):4):16,51:37):13,(23:30,(31:11,(38:3,((39:4,40:3):5,(52:0,53:8):29):1):11):13):11):6):10,30:33):25,((85:4,86:8):7,129:21):47):13,(5:31,59:27):26):12,(122:59,126:55):16):16,(((4:18,(((((7:0,8:0):13,(9:3,10:5):4):9,(((11:1,12:1):2,15:5):6,(13:0,14:1):5):10):7,(16:5,17:3):9):8,41:13):10):20,55:32):28,((((89:2,90:2):3,91:5):16,((((((92:3,95:1):1,93:4):0,94:2):8,96:8):9,(97:7,98:0):12):9,(99:24,((((100:1,102:0):2,103:1):2,105:4):1,(101:4,104:5):1):19):10):6):10,(((106:3,(107:2,108:2):2):10,(109:1,110:1):15):13,(111:23,112:39):13):13):34):16):5,((((2:34,(123:20,124:23):33):17,(((((73:10,(74:4,78:46):3):6,(75:9,76:0):13):11,77:36):13,(82:12,83:19):15):18,(80:28,81:39):13):10):7,(3:61,(((24:11,(25:12,(36:2,37:0):27):2):15,(29:26,42:17):18):8,28:27):9):26):14,((((((((18:0,19:0,22:7):2,21:26):0,20:2):42,(71:3,72:3):36):13,(69:15,70:16):26):9,(((32:4,34:4):9,(33:3,35:7):16):36,((56:0,58:0):1,57:0):36):9):6,(((62:32,67:16):31,((63:3,64:3):14,(65:5,66:11):10):12):14,127:52):9):10,(68:39,128:49):12):12):9):8,((60:24,61:22):29,88:46):16):18,84:55):16,79:38):15,87:41):39,125:99):33,((119:20,121:30):24,120:45):12):37,(117:6,118:4):16):9,113:0,114:0,115:0,116:0);
tree PAUP_261 = [&U] ((((((((((((((((1:17,54:25):9,((((((6:10,((46:4,47:2):5,48:4):9):8,50:19):4,(((43:0,44:2):5,45:4):3,49:3):8):2,(26:17,27:0):6):17,51:35):15,(23:30,(31:11,(38:3,((39:4,40:3):5,(52:0,53:8):29):1):11):13):11):6):10,30:33):25,((85:4,86:8):7,129:21):47):13,(5:31,59:27):26):12,(122:59,126:55):16):16,(((4:18,(((((7:0,8:0):13,(9:3,10:5):4):9,(((11:1,12:1):2,15:5):6,(13:0,14:1):5):10):7,(16:5,17:3):9):8,41:13):10):20,55:32):28,((((89:2,90:2):3,91:5):16,((((((92:3,95:1):1,93:4):0,94:2):8,96:8):9,(97:7,98:0):12):9,(99:24,((((100:1,102:0):2,103:1):2,105:4):1,(101:4,104:5):1):19):10):6):10,(((106:3,(107:2,108:2):2):10,(109:1,110:1):15):13,(111:23,112:39):13):13):34):16):5,((((2:34,(123:20,124:23):33):17,(((((73:10,(74:4,78:46):3):6,(75:9,76:0):13):11,77:36):13,(82:12,83:19):15):18,(80:28,81:39):13):10):7,(3:61,(((24:11,(25:12,(36:2,37:0):27):2):15,(29:26,42:17):18):8,28:27):9):26):14,(((((((18:0,19:0,(20:2,21:26):1):2,22:7):41,(71:3,72:3):37):12,(69:15,70:16):26):9,(((32:4,34:4):9,(33:3,35:7):16):36,((56:0,58:0):1,57:0):36):9):6,(((62:32,67:16):31,((63:3,64:3):14,(65:5,66:11):10):12):14,127:52):9):10,(68:39,128:49):12):12):9):8,((60:24,61:22):29,88:46):16):18,84:55):16,79:38):15,87:41):39,125:99):33,((119:20,121:30):24,120:45):12):37,(117:6,118:4):16):9,113:0,114:0,115:0,116:0);
tree PAUP_262 = [&U] ((((((((((((((((1:17,54:25):9,((((((6:10,((46:4,47:2):5,48:4):9):8,50:19):4,(26:17,27:0):7):3,(((43:0,44:2):5,45:4):4,49:2):7):16,51:35):15,(23:30,(31:11,(38:3,((39:4,40:3):5,(52:0,53:8):29):1):11):13):11):6):10,30:33):25,((85:4,86:8):7,129:21):47):13,(5:31,59:27):26):12,(122:59,126:55):16):16,(((4:18,(((((7:0,8:0):13,(9:3,10:5):4):9,(((11:1,12:1):2,15:5):6,(13:0,14:1):5):10):7,(16:5,17:3):9):8,41:13):10):20,55:32):28,((((89:2,90:2):3,91:5):16,((((((92:3,95:1):1,93:4):0,94:2):8,96:8):9,(97:7,98:0):12):9,(99:24,((((100:1,102:0):2,103:1):2,105:4):1,(101:4,104:5):1):19):10):6):10,(((106:3,(107:2,108:2):2):10,(109:1,110:1):15):13,(111:23,112:39):13):13):34):16):5,((((2:34,(123:20,124:23):33):17,(((((73:10,(74:4,78:46):3):6,(75:9,76:0):13):11,77:36):13,(82:12,83:19):15):18,(80:28,81:39):13):10):7,(3:61,(((24:11,(25:12,(36:2,37:0):27):2):15,(29:26,42:17):18):8,28:27):9):26):14,(((((((18:0,19:0,(20:2,21:26):1):2,22:7):41,(71:3,72:3):37):12,(69:15,70:16):26):9,(((32:4,34:4):9,(33:3,35:7):16):36,((56:0,58:0):1,57:0):36):9):6,(((62:32,67:16):31,((63:3,64:3):14,(65:5,66:11):10):12):14,127:52):9):10,(68:39,128:49):12):12):9):8,((60:24,61:22):29,88:46):16):18,84:55):16,79:38):15,87:41):39,125:99):33,((119:20,121:30):24,120:45):12):37,(117:6,118:4):16):9,113:0,114:0,115:0,116:0);
tree PAUP_263 = [&U] ((((((((((((((((1:17,54:25):9,(((((6:10,((46:4,47:2):5,48:4):9):10,50:18):3,((26:17,27:0):6,(((43:0,44:2):5,45:4):3,49:3):7):4):16,51:37):13,(23:30,(31:11,(38:3,((39:4,40:3):5,(52:0,53:8):29):1):11):13):11):6):10,30:33):25,((85:4,86:8):7,129:21):47):13,(5:31,59:27):26):12,(122:59,126:55):16):16,(((4:18,(((((7:0,8:0):13,(9:3,10:5):4):9,((11:1,12:1,15:7):6,(13:0,14:1):3):12):7,(16:5,17:3):9):8,41:13):10):20,55:32):28,((((89:2,90:2):3,91:5):16,((((((92:3,95:1):1,93:4):0,94:2):8,96:8):9,(97:7,98:0):12):9,(99:24,((((100:1,102:0):2,103:1):2,105:4):1,(101:4,104:5):1):19):10):6):10,(((106:3,(107:2,108:2):2):10,(109:1,110:1):15):13,(111:23,112:39):13):13):34):16):5,((((2:34,(123:20,124:23):33):17,(((((73:10,(74:4,78:46):3):6,(75:9,76:0):13):11,77:36):13,(82:12,83:19):15):18,(80:28,81:39):13):10):7,(3:61,(((24:11,(25:12,(36:2,37:0):27):2):15,(29:26,42:17):18):8,28:27):9):26):14,(((((((18:0,19:0,(20:2,21:26):1):2,22:7):41,(71:3,72:3):37):12,(69:15,70:16):26):9,(((32:4,34:4):9,(33:3,35:7):16):36,((56:0,58:0):1,57:0):36):9):6,(((62:32,67:16):31,((63:3,64:3):14,(65:5,66:11):10):12):14,127:52):9):10,(68:39,128:49):12):12):9):8,((60:24,61:22):29,88:46):16):18,84:55):16,79:38):15,87:41):39,125:99):33,((119:20,121:30):24,120:45):12):37,(117:6,118:4):16):9,113:0,114:0,115:0,116:0);
tree PAUP_264 = [&U] ((((((((((((((((1:17,54:25):9,(((((6:10,((46:4,47:2):5,48:4):9):10,50:18):3,((26:17,27:0):6,(((43:0,44:2):5,45:4):3,49:3):7):4):16,51:37):13,(23:30,(31:11,((38:2,(39:4,40:3):5):1,(52:0,53:8):30):11):13):11):6):10,30:33):25,((85:4,86:8):7,129:21):47):13,(5:31,59:27):26):12,(122:59,126:55):16):16,(((4:18,(((((7:0,8:0):13,(9:3,10:5):4):9,(((11:1,12:1):2,15:5):6,(13:0,14:1):5):10):7,(16:5,17:3):9):8,41:13):10):20,55:32):28,((((89:2,90:2):3,91:5):16,((((((92:3,95:1):1,93:4):0,94:2):8,96:8):9,(97:7,98:0):12):9,(99:24,((((100:1,102:0):2,103:1):2,105:4):1,(101:4,104:5):1):19):10):6):10,(((106:3,(107:2,108:2):2):10,(109:1,110:1):15):13,(111:23,112:39):13):13):34):16):5,((((2:34,(123:20,124:23):33):17,(((((73:10,(74:4,78:46):3):6,(75:9,76:0):13):11,77:36):13,(82:12,83:19):15):18,(80:28,81:39):13):10):7,(3:61,(((24:11,(25:12,(36:2,37:0):27):2):15,(29:26,42:17):18):8,28:27):9):26):14,(((((((18:0,19:0,(20:2,21:26):1):2,22:7):41,(71:3,72:3):37):12,(69:15,70:16):26):9,(((32:4,34:4):9,(33:3,35:7):16):36,((56:0,58:0):1,57:0):36):9):6,(((62:32,67:16):31,((63:3,64:3):14,(65:5,66:11):10):12):14,127:52):9):10,(68:39,128:49):12):12):9):8,((60:24,61:22):29,88:46):16):18,84:55):16,79:38):15,87:41):39,125:99):33,((119:20,121:30):24,120:45):12):37,(117:6,118:4):16):9,113:0,114:0,115:0,116:0);
tree PAUP_265 = [&U] ((((((((((((((((1:18,54:25):9,(((((6:10,((46:4,47:2):5,48:4):9):10,50:18):3,((26:17,27:0):6,(((43:0,44:2):5,45:4):3,49:3):7):4):16,51:37):12,(23:30,(31:11,(38:3,((39:4,40:3):5,(52:0,53:8):29):1):11):13):11):6):10,30:32):25,((85:3,86:8):8,129:21):48):13,(5:32,59:26):26):10,(122:60,126:56):14):18,(((4:18,(((((7:0,8:0):13,(9:3,10:5):4):9,(((11:1,12:1):2,15:5):6,(13:0,14:1):5):10):7,(16:5,17:3):9):8,41:13):10):21,55:31):27,((((89:2,90:2):3,91:5):16,((((((92:3,95:1):1,93:4):0,94:2):8,96:8):9,(97:7,98:0):12):9,(99:24,((((100:1,102:0):2,103:1):2,105:4):1,(101:4,104:5):1):19):10):6):10,(((106:3,(107:2,108:2):2):10,(109:1,110:1):15):14,(111:22,112:39):13):13):35):21):7,(((2:37,(123:20,124:25):32):13,(((((73:11,(74:4,78:46):2):7,(75:8,76:1):14):12,(82:14,83:18):14):7,77:36):21,(80:29,81:38):15):11):10,((((3:59,28:28):9,(29:28,42:16):19):4,((24:9,25:12):4,(36:2,37:0):27):14):26,(((((((18:0,19:0,(20:2,21:26):1):2,22:7):41,(71:3,72:3):37):13,(69:15,70:16):25):9,(((32:4,34:4):9,(33:3,35:7):16):35,((56:0,58:0):1,57:0):37):9):6,(((62:32,67:16):31,((63:3,64:3):14,(65:5,66:11):10):12):14,127:52):8):8,(68:36,128:52):12):12):13):6):8,((60:25,61:22):28,88:45):17):17,84:52):17,79:40):15,87:39):40,125:99):34,((119:21,121:29):25,120:43):12):37,(117:6,118:4):16):9,113:0,114:0,115:0,116:0);
tree PAUP_266 = [&U] ((((((((((((((((1:18,54:25):9,(((((6:10,((46:4,47:2):5,48:4):9):10,50:18):3,((26:17,27:0):6,(((43:0,44:2):5,45:4):3,49:3):7):4):16,51:37):12,(23:30,(31:11,(38:3,((39:4,40:3):5,(52:0,53:8):29):1):11):13):11):6):10,30:32):25,((85:3,86:8):8,129:21):48):13,(5:32,59:26):26):9,(122:59,126:57):14):18,(((4:18,(((((7:0,8:0):13,(9:3,10:5):4):9,(((11:1,12:1):2,15:5):6,(13:0,14:1):5):10):7,(16:5,17:3):9):8,41:13):10):21,55:31):27,((((89:2,90:2):3,91:5):16,((((((92:3,95:1):1,93:4):0,94:2):8,96:8):9,(97:7,98:0):12):9,(99:24,((((100:1,102:0):2,103:1):2,105:4):1,(101:4,104:5):1):19):10):6):10,(((106:3,(107:2,108:2):2):10,(109:1,110:1):15):14,(111:22,112:39):13):13):35):22):7,(((2:35,(123:21,124:24):33):15,(((((73:10,(74:4,78:46):3):7,(75:8,76:1):13):10,77:36):11,(82:13,83:18):14):20,(80:30,81:39):15):9):9,((((3:59,28:28):9,(29:28,42:16):19):4,((24:9,25:12):4,(36:2,37:0):27):14):25,((((((18:0,19:0,(20:2,21:26):1,22:7):43,(71:3,72:3):37):13,(69:15,70:16):25):9,(((32:4,34:4):9,(33:3,35:7):16):35,((56:0,58:0):1,57:0):37):9):6,(((62:32,67:16):31,((63:3,64:3):14,(65:5,66:11):10):12):14,127:52):8):8,(68:36,128:52):12):13):13):6):9,((60:25,61:22):28,88:45):17):17,84:52):17,79:40):15,87:39):40,125:99):34,((119:21,121:29):25,120:43):12):37,(117:6,118:4):16):9,113:0,114:0,115:0,116:0);
tree PAUP_267 = [&U] ((((((((((((((((1:18,54:25):9,(((((6:10,((46:4,47:2):5,48:4):9):10,50:18):3,((26:17,27:0):6,(((43:0,44:2):5,45:4):3,49:3):7):4):16,51:37):12,(23:30,(31:11,(38:3,((39:4,40:3):5,(52:0,53:8):29):1):11):13):11):6):10,30:32):25,((85:3,86:8):8,129:21):48):13,(5:32,59:26):26):9,(122:59,126:57):14):18,(((4:18,(((((7:0,8:0):13,(9:3,10:5):4):9,(((11:1,12:1):2,15:5):6,(13:0,14:1):5):10):7,(16:5,17:3):9):8,41:13):10):21,55:31):27,((((89:2,90:2):3,91:5):16,((((((92:3,95:1):1,93:4):0,94:2):8,96:8):9,(97:7,98:0):12):9,(99:24,((((100:1,102:0):2,103:1):2,105:4):1,(101:4,104:5):1):19):10):6):10,(((106:3,(107:2,108:2):2):10,(109:1,110:1):15):14,(111:22,112:39):13):13):35):22):7,(((2:35,(123:21,124:24):33):15,(((((73:10,(74:4,78:46):3):7,(75:8,76:1):13):10,77:36):11,(82:13,83:18):14):20,(80:30,81:39):15):9):9,((((3:59,28:28):9,(29:28,42:16):19):4,((24:9,25:12):4,(36:2,37:0):27):14):25,(((((((18:0,19:0,22:7):1,(20:2,21:26):1):42,(71:3,72:3):37):13,(69:15,70:16):25):9,(((32:4,34:4):9,(33:3,35:7):16):35,((56:0,58:0):1,57:0):37):9):6,(((62:32,67:16):31,((63:3,64:3):14,(65:5,66:11):10):12):14,127:52):8):8,(68:36,128:52):12):13):13):6):9,((60:25,61:22):28,88:45):17):17,84:52):17,79:40):15,87:39):40,125:99):34,((119:21,121:29):25,120:43):12):37,(117:6,118:4):16):9,113:0,114:0,115:0,116:0);
tree PAUP_268 = [&U] ((((((((((((((((1:18,54:25):9,(((((6:10,((46:4,47:2):5,48:4):9):10,50:18):3,((26:17,27:0):6,(((43:0,44:2):5,45:4):3,49:3):7):4):16,51:37):12,(23:30,(31:11,(38:3,((39:4,40:3):5,(52:0,53:8):29):1):11):13):11):6):10,30:32):25,((85:3,86:8):8,129:21):48):13,(5:32,59:26):26):9,(122:59,126:57):14):18,(((4:18,(((((7:0,8:0):13,(9:3,10:5):4):9,(((11:1,12:1):2,15:5):6,(13:0,14:1):5):10):7,(16:5,17:3):9):8,41:13):10):21,55:31):27,((((89:2,90:2):3,91:5):16,((((((92:3,95:1):1,93:4):0,94:2):8,96:8):9,(97:7,98:0):12):9,(99:24,((((100:1,102:0):2,103:1):2,105:4):1,(101:4,104:5):1):19):10):6):10,(((106:3,(107:2,108:2):2):10,(109:1,110:1):15):14,(111:22,112:39):13):13):35):22):7,(((2:35,(123:21,124:24):33):15,(((((73:10,(74:4,78:46):3):7,(75:8,76:1):13):10,77:36):11,(82:13,83:18):14):20,(80:30,81:39):15):9):9,((((3:59,28:28):9,(29:28,42:16):19):4,((24:9,25:12):4,(36:2,37:0):27):14):25,((((((((18:0,19:0,22:7):2,20:2):0,21:26):42,(71:3,72:3):36):14,(69:15,70:16):25):9,(((32:4,34:4):9,(33:3,35:7):16):35,((56:0,58:0):1,57:0):37):9):6,(((62:32,67:16):31,((63:3,64:3):14,(65:5,66:11):10):12):14,127:52):8):8,(68:36,128:52):12):13):13):6):9,((60:25,61:22):28,88:45):17):17,84:52):17,79:40):15,87:39):40,125:99):34,((119:21,121:29):25,120:43):12):37,(117:6,118:4):16):9,113:0,114:0,115:0,116:0);
tree PAUP_269 = [&U] ((((((((((((((((1:18,54:25):9,(((((6:10,((46:4,47:2):5,48:4):9):10,50:18):3,((26:17,27:0):6,(((43:0,44:2):5,45:4):3,49:3):7):4):16,51:37):12,(23:30,(31:11,(38:3,((39:4,40:3):5,(52:0,53:8):29):1):11):13):11):6):10,30:32):25,((85:3,86:8):8,129:21):48):13,(5:32,59:26):26):9,(122:59,126:57):14):18,(((4:18,(((((7:0,8:0):13,(9:3,10:5):4):9,(((11:1,12:1):2,15:5):6,(13:0,14:1):5):10):7,(16:5,17:3):9):8,41:13):10):21,55:31):27,((((89:2,90:2):3,91:5):16,((((((92:3,95:1):1,93:4):0,94:2):8,96:8):9,(97:7,98:0):12):9,(99:24,((((100:1,102:0):2,103:1):2,105:4):1,(101:4,104:5):1):19):10):6):10,(((106:3,(107:2,108:2):2):10,(109:1,110:1):15):14,(111:22,112:39):13):13):35):22):7,(((2:35,(123:21,124:24):33):15,(((((73:10,(74:4,78:46):3):7,(75:8,76:1):13):10,77:36):11,(82:13,83:18):14):20,(80:30,81:39):15):9):9,((((3:59,28:28):9,(29:28,42:16):19):4,((24:9,25:12):4,(36:2,37:0):27):14):25,((((((((18:0,19:0,22:7):2,21:26):0,20:2):42,(71:3,72:3):36):14,(69:15,70:16):25):9,(((32:4,34:4):9,(33:3,35:7):16):35,((56:0,58:0):1,57:0):37):9):6,(((62:32,67:16):31,((63:3,64:3):14,(65:5,66:11):10):12):14,127:52):8):8,(68:36,128:52):12):13):13):6):9,((60:25,61:22):28,88:45):17):17,84:52):17,79:40):15,87:39):40,125:99):34,((119:21,121:29):25,120:43):12):37,(117:6,118:4):16):9,113:0,114:0,115:0,116:0);
tree PAUP_270 = [&U] ((((((((((((((((1:18,54:25):9,((((((6:10,((46:4,47:2):5,48:4):9):8,50:19):4,(((43:0,44:2):5,45:4):3,49:3):8):2,(26:17,27:0):6):17,51:35):14,(23:30,(31:11,(38:3,((39:4,40:3):5,(52:0,53:8):29):1):11):13):11):6):10,30:32):25,((85:3,86:8):8,129:21):48):13,(5:32,59:26):26):9,(122:59,126:57):14):18,(((4:18,(((((7:0,8:0):13,(9:3,10:5):4):9,(((11:1,12:1):2,15:5):6,(13:0,14:1):5):10):7,(16:5,17:3):9):8,41:13):10):21,55:31):27,((((89:2,90:2):3,91:5):16,((((((92:3,95:1):1,93:4):0,94:2):8,96:8):9,(97:7,98:0):12):9,(99:24,((((100:1,102:0):2,103:1):2,105:4):1,(101:4,104:5):1):19):10):6):10,(((106:3,(107:2,108:2):2):10,(109:1,110:1):15):14,(111:22,112:39):13):13):35):22):7,(((2:35,(123:21,124:24):33):15,(((((73:10,(74:4,78:46):3):7,(75:8,76:1):13):10,77:36):11,(82:13,83:18):14):20,(80:30,81:39):15):9):9,((((3:59,28:28):9,(29:28,42:16):19):4,((24:9,25:12):4,(36:2,37:0):27):14):25,(((((((18:0,19:0,(20:2,21:26):1):2,22:7):41,(71:3,72:3):37):13,(69:15,70:16):25):9,(((32:4,34:4):9,(33:3,35:7):16):35,((56:0,58:0):1,57:0):37):9):6,(((62:32,67:16):31,((63:3,64:3):14,(65:5,66:11):10):12):14,127:52):8):8,(68:36,128:52):12):13):13):6):9,((60:25,61:22):28,88:45):17):17,84:52):17,79:40):15,87:39):40,125:99):34,((119:21,121:29):25,120:43):12):37,(117:6,118:4):16):9,113:0,114:0,115:0,116:0);
tree PAUP_271 = [&U] ((((((((((((((((1:18,54:25):9,((((((6:10,((46:4,47:2):5,48:4):9):8,50:19):4,(26:17,27:0):7):3,(((43:0,44:2):5,45:4):4,49:2):7):16,51:35):14,(23:30,(31:11,(38:3,((39:4,40:3):5,(52:0,53:8):29):1):11):13):11):6):10,30:32):25,((85:3,86:8):8,129:21):48):13,(5:32,59:26):26):9,(122:59,126:57):14):18,(((4:18,(((((7:0,8:0):13,(9:3,10:5):4):9,(((11:1,12:1):2,15:5):6,(13:0,14:1):5):10):7,(16:5,17:3):9):8,41:13):10):21,55:31):27,((((89:2,90:2):3,91:5):16,((((((92:3,95:1):1,93:4):0,94:2):8,96:8):9,(97:7,98:0):12):9,(99:24,((((100:1,102:0):2,103:1):2,105:4):1,(101:4,104:5):1):19):10):6):10,(((106:3,(107:2,108:2):2):10,(109:1,110:1):15):14,(111:22,112:39):13):13):35):22):7,(((2:35,(123:21,124:24):33):15,(((((73:10,(74:4,78:46):3):7,(75:8,76:1):13):10,77:36):11,(82:13,83:18):14):20,(80:30,81:39):15):9):9,((((3:59,28:28):9,(29:28,42:16):19):4,((24:9,25:12):4,(36:2,37:0):27):14):25,(((((((18:0,19:0,(20:2,21:26):1):2,22:7):41,(71:3,72:3):37):13,(69:15,70:16):25):9,(((32:4,34:4):9,(33:3,35:7):16):35,((56:0,58:0):1,57:0):37):9):6,(((62:32,67:16):31,((63:3,64:3):14,(65:5,66:11):10):12):14,127:52):8):8,(68:36,128:52):12):13):13):6):9,((60:25,61:22):28,88:45):17):17,84:52):17,79:40):15,87:39):40,125:99):34,((119:21,121:29):25,120:43):12):37,(117:6,118:4):16):9,113:0,114:0,115:0,116:0);
tree PAUP_272 = [&U] ((((((((((((((((1:18,54:25):9,(((((6:10,((46:4,47:2):5,48:4):9):10,50:18):3,((26:17,27:0):6,(((43:0,44:2):5,45:4):3,49:3):7):4):16,51:37):12,(23:30,(31:11,(38:3,((39:4,40:3):5,(52:0,53:8):29):1):11):13):11):6):10,30:32):25,((85:3,86:8):8,129:21):48):13,(5:32,59:26):26):9,(122:59,126:57):14):18,(((4:18,(((((7:0,8:0):13,(9:3,10:5):4):9,((11:1,12:1,15:7):6,(13:0,14:1):3):12):7,(16:5,17:3):9):8,41:13):10):21,55:31):27,((((89:2,90:2):3,91:5):16,((((((92:3,95:1):1,93:4):0,94:2):8,96:8):9,(97:7,98:0):12):9,(99:24,((((100:1,102:0):2,103:1):2,105:4):1,(101:4,104:5):1):19):10):6):10,(((106:3,(107:2,108:2):2):10,(109:1,110:1):15):14,(111:22,112:39):13):13):35):22):7,(((2:35,(123:21,124:24):33):15,(((((73:10,(74:4,78:46):3):7,(75:8,76:1):13):10,77:36):11,(82:13,83:18):14):20,(80:30,81:39):15):9):9,((((3:59,28:28):9,(29:28,42:16):19):4,((24:9,25:12):4,(36:2,37:0):27):14):25,(((((((18:0,19:0,(20:2,21:26):1):2,22:7):41,(71:3,72:3):37):13,(69:15,70:16):25):9,(((32:4,34:4):9,(33:3,35:7):16):35,((56:0,58:0):1,57:0):37):9):6,(((62:32,67:16):31,((63:3,64:3):14,(65:5,66:11):10):12):14,127:52):8):8,(68:36,128:52):12):13):13):6):9,((60:25,61:22):28,88:45):17):17,84:52):17,79:40):15,87:39):40,125:99):34,((119:21,121:29):25,120:43):12):37,(117:6,118:4):16):9,113:0,114:0,115:0,116:0);
tree PAUP_273 = [&U] ((((((((((((((((1:18,54:25):9,(((((6:10,((46:4,47:2):5,48:4):9):10,50:18):3,((26:17,27:0):6,(((43:0,44:2):5,45:4):3,49:3):7):4):16,51:37):12,(23:30,(31:11,((38:2,(39:4,40:3):5):1,(52:0,53:8):30):11):13):11):6):10,30:32):25,((85:3,86:8):8,129:21):48):13,(5:32,59:26):26):9,(122:59,126:57):14):18,(((4:18,(((((7:0,8:0):13,(9:3,10:5):4):9,(((11:1,12:1):2,15:5):6,(13:0,14:1):5):10):7,(16:5,17:3):9):8,41:13):10):21,55:31):27,((((89:2,90:2):3,91:5):16,((((((92:3,95:1):1,93:4):0,94:2):8,96:8):9,(97:7,98:0):12):9,(99:24,((((100:1,102:0):2,103:1):2,105:4):1,(101:4,104:5):1):19):10):6):10,(((106:3,(107:2,108:2):2):10,(109:1,110:1):15):14,(111:22,112:39):13):13):35):22):7,(((2:35,(123:21,124:24):33):15,(((((73:10,(74:4,78:46):3):7,(75:8,76:1):13):10,77:36):11,(82:13,83:18):14):20,(80:30,81:39):15):9):9,((((3:59,28:28):9,(29:28,42:16):19):4,((24:9,25:12):4,(36:2,37:0):27):14):25,(((((((18:0,19:0,(20:2,21:26):1):2,22:7):41,(71:3,72:3):37):13,(69:15,70:16):25):9,(((32:4,34:4):9,(33:3,35:7):16):35,((56:0,58:0):1,57:0):37):9):6,(((62:32,67:16):31,((63:3,64:3):14,(65:5,66:11):10):12):14,127:52):8):8,(68:36,128:52):12):13):13):6):9,((60:25,61:22):28,88:45):17):17,84:52):17,79:40):15,87:39):40,125:99):34,((119:21,121:29):25,120:43):12):37,(117:6,118:4):16):9,113:0,114:0,115:0,116:0);
tree PAUP_274 = [&U] ((((((((((((((((1:18,54:25):9,(((((6:10,((46:4,47:2):5,48:4):9):10,50:18):3,((26:17,27:0):6,(((43:0,44:2):5,45:4):3,49:3):7):4):16,51:37):12,(23:30,(31:11,(38:3,((39:4,40:3):5,(52:0,53:8):29):1):11):13):11):6):10,30:32):25,((85:3,86:8):8,129:21):48):13,(5:32,59:26):26):10,(122:60,126:56):14):18,(((4:18,(((((7:0,8:0):13,(9:3,10:5):4):9,(((11:1,12:1):2,15:5):6,(13:0,14:1):5):10):7,(16:5,17:3):9):8,41:13):10):21,55:31):27,((((89:2,90:2):3,91:5):16,((((((92:3,95:1):1,93:4):0,94:2):8,96:8):9,(97:7,98:0):12):9,(99:24,((((100:1,102:0):2,103:1):2,105:4):1,(101:4,104:5):1):19):10):6):10,(((106:3,(107:2,108:2):2):10,(109:1,110:1):15):14,(111:22,112:39):13):13):35):21):7,(((2:37,(123:20,124:25):32):13,((((((73:10,74:5):2,78:47):7,(75:8,76:1):13):12,(82:13,83:19):14):7,77:35):22,(80:29,81:38):15):11):10,((((3:59,28:28):9,(29:28,42:15):18):4,(24:11,(25:12,(36:2,37:0):27):2):14):28,(((((((18:0,19:0,(20:2,21:26):1):2,22:7):41,(71:3,72:3):37):13,(69:15,70:16):25):9,(((32:4,34:4):9,(33:3,35:7):16):35,((56:0,58:0):1,57:0):37):9):6,(((62:32,67:16):31,((63:3,64:3):14,(65:5,66:11):10):12):14,127:52):8):8,(68:36,128:52):12):12):13):6):8,((60:25,61:22):28,88:45):17):17,84:52):17,79:40):15,87:39):40,125:99):34,((119:21,121:29):25,120:43):12):37,(117:6,118:4):16):9,113:0,114:0,115:0,116:0);
tree PAUP_275 = [&U] ((((((((((((((((1:18,54:25):9,(((((6:10,((46:4,47:2):5,48:4):9):10,50:18):3,((26:17,27:0):6,(((43:0,44:2):5,45:4):3,49:3):7):4):16,51:37):12,(23:30,(31:11,(38:3,((39:4,40:3):5,(52:0,53:8):29):1):11):13):11):6):10,30:32):25,((85:3,86:8):8,129:21):48):13,(5:32,59:26):26):10,(122:60,126:56):14):18,(((4:18,(((((7:0,8:0):13,(9:3,10:5):4):9,(((11:1,12:1):2,15:5):6,(13:0,14:1):5):10):7,(16:5,17:3):9):8,41:13):10):21,55:31):27,((((89:2,90:2):3,91:5):16,((((((92:3,95:1):1,93:4):0,94:2):8,96:8):9,(97:7,98:0):12):9,(99:24,((((100:1,102:0):2,103:1):2,105:4):1,(101:4,104:5):1):19):10):6):10,(((106:3,(107:2,108:2):2):10,(109:1,110:1):15):14,(111:22,112:39):13):13):35):21):7,(((2:37,(123:20,124:25):32):13,(((((73:11,(74:4,78:46):2):7,(75:8,76:1):14):12,(82:14,83:18):14):7,77:36):21,(80:29,81:38):15):11):10,((((3:59,28:28):9,(29:28,42:15):18):4,(24:11,(25:12,(36:2,37:0):27):2):14):28,((((((((18:0,19:0,22:7):2,20:2):0,21:26):42,(71:3,72:3):36):14,(69:15,70:16):25):9,(((32:4,34:4):9,(33:3,35:7):16):35,((56:0,58:0):1,57:0):37):9):6,(((62:32,67:16):31,((63:3,64:3):14,(65:5,66:11):10):12):14,127:52):8):8,(68:36,128:52):12):12):13):6):8,((60:25,61:22):28,88:45):17):17,84:52):17,79:40):15,87:39):40,125:99):34,((119:21,121:29):25,120:43):12):37,(117:6,118:4):16):9,113:0,114:0,115:0,116:0);
tree PAUP_276 = [&U] ((((((((((((((((1:18,54:25):9,(((((6:10,((46:4,47:2):5,48:4):9):10,50:18):3,((26:17,27:0):6,(((43:0,44:2):5,45:4):3,49:3):7):4):16,51:37):12,(23:30,(31:11,(38:3,((39:4,40:3):5,(52:0,53:8):29):1):11):13):11):6):10,30:32):25,((85:3,86:8):8,129:21):48):13,(5:32,59:26):26):10,(122:60,126:56):14):18,(((4:18,(((((7:0,8:0):13,(9:3,10:5):4):9,(((11:1,12:1):2,15:5):6,(13:0,14:1):5):10):7,(16:5,17:3):9):8,41:13):10):21,55:31):27,((((89:2,90:2):3,91:5):16,((((((92:3,95:1):1,93:4):0,94:2):8,96:8):9,(97:7,98:0):12):9,(99:24,((((100:1,102:0):2,103:1):2,105:4):1,(101:4,104:5):1):19):10):6):10,(((106:3,(107:2,108:2):2):10,(109:1,110:1):15):14,(111:22,112:39):13):13):35):21):7,(((2:37,(123:20,124:25):32):13,(((((73:11,(74:4,78:46):2):7,(75:8,76:1):14):12,(82:14,83:18):14):7,77:36):21,(80:29,81:38):15):11):10,((((3:59,28:28):9,(29:28,42:15):18):4,(24:11,(25:12,(36:2,37:0):27):2):14):28,((((((((18:0,19:0,22:7):2,21:26):0,20:2):42,(71:3,72:3):36):14,(69:15,70:16):25):9,(((32:4,34:4):9,(33:3,35:7):16):35,((56:0,58:0):1,57:0):37):9):6,(((62:32,67:16):31,((63:3,64:3):14,(65:5,66:11):10):12):14,127:52):8):8,(68:36,128:52):12):12):13):6):8,((60:25,61:22):28,88:45):17):17,84:52):17,79:40):15,87:39):40,125:99):34,((119:21,121:29):25,120:43):12):37,(117:6,118:4):16):9,113:0,114:0,115:0,116:0);
tree PAUP_277 = [&U] ((((((((((((((((1:18,54:25):9,(((((6:10,((46:4,47:2):5,48:4):9):10,50:18):3,((26:17,27:0):6,(((43:0,44:2):5,45:4):3,49:3):7):4):16,51:37):12,(23:30,(31:11,(38:3,((39:4,40:3):5,(52:0,53:8):29):1):11):13):11):6):10,30:32):25,((85:3,86:8):8,129:21):48):13,(5:32,59:26):26):10,(122:60,126:56):14):18,(((4:18,(((((7:0,8:0):13,(9:3,10:5):4):9,(((11:1,12:1):2,15:5):6,(13:0,14:1):5):10):7,(16:5,17:3):9):8,41:13):10):21,55:31):27,((((89:2,90:2):3,91:5):16,((((((92:3,95:1):1,93:4):0,94:2):8,96:8):9,(97:7,98:0):12):9,(99:24,((((100:1,102:0):2,103:1):2,105:4):1,(101:4,104:5):1):19):10):6):10,(((106:3,(107:2,108:2):2):10,(109:1,110:1):15):14,(111:22,112:39):13):13):35):21):7,(((2:37,(123:20,124:25):32):13,(((((73:11,(74:4,78:46):2):7,(75:8,76:1):14):12,(82:14,83:18):14):7,77:36):21,(80:29,81:38):15):11):10,((((3:59,28:28):9,(29:28,42:15):18):4,(24:11,(25:12,(36:2,37:0):27):2):14):28,((((((18:0,19:0,(20:2,21:26):1,22:7):43,(71:3,72:3):37):13,(69:15,70:16):25):9,(((32:4,34:4):9,(33:3,35:7):16):35,((56:0,58:0):1,57:0):37):9):6,(((62:32,67:16):31,((63:3,64:3):14,(65:5,66:11):10):12):14,127:52):8):8,(68:36,128:52):12):12):13):6):8,((60:25,61:22):28,88:45):17):17,84:52):17,79:40):15,87:39):40,125:99):34,((119:21,121:29):25,120:43):12):37,(117:6,118:4):16):9,113:0,114:0,115:0,116:0);
tree PAUP_278 = [&U] ((((((((((((((((1:18,54:25):9,(((((6:10,((46:4,47:2):5,48:4):9):10,50:18):3,((26:17,27:0):6,(((43:0,44:2):5,45:4):3,49:3):7):4):16,51:37):12,(23:30,(31:11,(38:3,((39:4,40:3):5,(52:0,53:8):29):1):11):13):11):6):10,30:32):25,((85:3,86:8):8,129:21):48):13,(5:32,59:26):26):10,(122:60,126:56):14):18,(((4:18,(((((7:0,8:0):13,(9:3,10:5):4):9,(((11:1,12:1):2,15:5):6,(13:0,14:1):5):10):7,(16:5,17:3):9):8,41:13):10):21,55:31):27,((((89:2,90:2):3,91:5):16,((((((92:3,95:1):1,93:4):0,94:2):8,96:8):9,(97:7,98:0):12):9,(99:24,((((100:1,102:0):2,103:1):2,105:4):1,(101:4,104:5):1):19):10):6):10,(((106:3,(107:2,108:2):2):10,(109:1,110:1):15):14,(111:22,112:39):13):13):35):21):7,(((2:37,(123:20,124:25):32):13,(((((73:11,(74:4,78:46):2):7,(75:8,76:1):14):12,(82:14,83:18):14):7,77:36):21,(80:29,81:38):15):11):10,((((3:59,28:28):9,(29:28,42:15):18):4,(24:11,(25:12,(36:2,37:0):27):2):14):28,(((((((18:0,19:0,22:7):1,(20:2,21:26):1):42,(71:3,72:3):37):13,(69:15,70:16):25):9,(((32:4,34:4):9,(33:3,35:7):16):35,((56:0,58:0):1,57:0):37):9):6,(((62:32,67:16):31,((63:3,64:3):14,(65:5,66:11):10):12):14,127:52):8):8,(68:36,128:52):12):12):13):6):8,((60:25,61:22):28,88:45):17):17,84:52):17,79:40):15,87:39):40,125:99):34,((119:21,121:29):25,120:43):12):37,(117:6,118:4):16):9,113:0,114:0,115:0,116:0);
tree PAUP_279 = [&U] ((((((((((((((((1:18,54:25):9,((((((6:10,((46:4,47:2):5,48:4):9):8,50:19):4,(((43:0,44:2):5,45:4):3,49:3):8):2,(26:17,27:0):6):17,51:35):14,(23:30,(31:11,(38:3,((39:4,40:3):5,(52:0,53:8):29):1):11):13):11):6):10,30:32):25,((85:3,86:8):8,129:21):48):13,(5:32,59:26):26):10,(122:60,126:56):14):18,(((4:18,(((((7:0,8:0):13,(9:3,10:5):4):9,(((11:1,12:1):2,15:5):6,(13:0,14:1):5):10):7,(16:5,17:3):9):8,41:13):10):21,55:31):27,((((89:2,90:2):3,91:5):16,((((((92:3,95:1):1,93:4):0,94:2):8,96:8):9,(97:7,98:0):12):9,(99:24,((((100:1,102:0):2,103:1):2,105:4):1,(101:4,104:5):1):19):10):6):10,(((106:3,(107:2,108:2):2):10,(109:1,110:1):15):14,(111:22,112:39):13):13):35):21):7,(((2:37,(123:20,124:25):32):13,(((((73:11,(74:4,78:46):2):7,(75:8,76:1):14):12,(82:14,83:18):14):7,77:36):21,(80:29,81:38):15):11):10,((((3:59,28:28):9,(29:28,42:15):18):4,(24:11,(25:12,(36:2,37:0):27):2):14):28,(((((((18:0,19:0,(20:2,21:26):1):2,22:7):41,(71:3,72:3):37):13,(69:15,70:16):25):9,(((32:4,34:4):9,(33:3,35:7):16):35,((56:0,58:0):1,57:0):37):9):6,(((62:32,67:16):31,((63:3,64:3):14,(65:5,66:11):10):12):14,127:52):8):8,(68:36,128:52):12):12):13):6):8,((60:25,61:22):28,88:45):17):17,84:52):17,79:40):15,87:39):40,125:99):34,((119:21,121:29):25,120:43):12):37,(117:6,118:4):16):9,113:0,114:0,115:0,116:0);
tree PAUP_280 = [&U] ((((((((((((((((1:18,54:25):9,((((((6:10,((46:4,47:2):5,48:4):9):8,50:19):4,(26:17,27:0):7):3,(((43:0,44:2):5,45:4):4,49:2):7):16,51:35):14,(23:30,(31:11,(38:3,((39:4,40:3):5,(52:0,53:8):29):1):11):13):11):6):10,30:32):25,((85:3,86:8):8,129:21):48):13,(5:32,59:26):26):10,(122:60,126:56):14):18,(((4:18,(((((7:0,8:0):13,(9:3,10:5):4):9,(((11:1,12:1):2,15:5):6,(13:0,14:1):5):10):7,(16:5,17:3):9):8,41:13):10):21,55:31):27,((((89:2,90:2):3,91:5):16,((((((92:3,95:1):1,93:4):0,94:2):8,96:8):9,(97:7,98:0):12):9,(99:24,((((100:1,102:0):2,103:1):2,105:4):1,(101:4,104:5):1):19):10):6):10,(((106:3,(107:2,108:2):2):10,(109:1,110:1):15):14,(111:22,112:39):13):13):35):21):7,(((2:37,(123:20,124:25):32):13,(((((73:11,(74:4,78:46):2):7,(75:8,76:1):14):12,(82:14,83:18):14):7,77:36):21,(80:29,81:38):15):11):10,((((3:59,28:28):9,(29:28,42:15):18):4,(24:11,(25:12,(36:2,37:0):27):2):14):28,(((((((18:0,19:0,(20:2,21:26):1):2,22:7):41,(71:3,72:3):37):13,(69:15,70:16):25):9,(((32:4,34:4):9,(33:3,35:7):16):35,((56:0,58:0):1,57:0):37):9):6,(((62:32,67:16):31,((63:3,64:3):14,(65:5,66:11):10):12):14,127:52):8):8,(68:36,128:52):12):12):13):6):8,((60:25,61:22):28,88:45):17):17,84:52):17,79:40):15,87:39):40,125:99):34,((119:21,121:29):25,120:43):12):37,(117:6,118:4):16):9,113:0,114:0,115:0,116:0);
tree PAUP_281 = [&U] ((((((((((((((((1:18,54:25):9,(((((6:10,((46:4,47:2):5,48:4):9):10,50:18):3,((26:17,27:0):6,(((43:0,44:2):5,45:4):3,49:3):7):4):16,51:37):12,(23:30,(31:11,(38:3,((39:4,40:3):5,(52:0,53:8):29):1):11):13):11):6):10,30:32):25,((85:3,86:8):8,129:21):48):13,(5:32,59:26):26):10,(122:60,126:56):14):18,(((4:18,(((((7:0,8:0):13,(9:3,10:5):4):9,((11:1,12:1,15:7):6,(13:0,14:1):3):12):7,(16:5,17:3):9):8,41:13):10):21,55:31):27,((((89:2,90:2):3,91:5):16,((((((92:3,95:1):1,93:4):0,94:2):8,96:8):9,(97:7,98:0):12):9,(99:24,((((100:1,102:0):2,103:1):2,105:4):1,(101:4,104:5):1):19):10):6):10,(((106:3,(107:2,108:2):2):10,(109:1,110:1):15):14,(111:22,112:39):13):13):35):21):7,(((2:37,(123:20,124:25):32):13,(((((73:11,(74:4,78:46):2):7,(75:8,76:1):14):12,(82:14,83:18):14):7,77:36):21,(80:29,81:38):15):11):10,((((3:59,28:28):9,(29:28,42:15):18):4,(24:11,(25:12,(36:2,37:0):27):2):14):28,(((((((18:0,19:0,(20:2,21:26):1):2,22:7):41,(71:3,72:3):37):13,(69:15,70:16):25):9,(((32:4,34:4):9,(33:3,35:7):16):35,((56:0,58:0):1,57:0):37):9):6,(((62:32,67:16):31,((63:3,64:3):14,(65:5,66:11):10):12):14,127:52):8):8,(68:36,128:52):12):12):13):6):8,((60:25,61:22):28,88:45):17):17,84:52):17,79:40):15,87:39):40,125:99):34,((119:21,121:29):25,120:43):12):37,(117:6,118:4):16):9,113:0,114:0,115:0,116:0);
tree PAUP_282 = [&U] ((((((((((((((((1:18,54:25):9,(((((6:10,((46:4,47:2):5,48:4):9):10,50:18):3,((26:17,27:0):6,(((43:0,44:2):5,45:4):3,49:3):7):4):16,51:37):12,(23:30,(31:11,((38:2,(39:4,40:3):5):1,(52:0,53:8):30):11):13):11):6):10,30:32):25,((85:3,86:8):8,129:21):48):13,(5:32,59:26):26):10,(122:60,126:56):14):18,(((4:18,(((((7:0,8:0):13,(9:3,10:5):4):9,(((11:1,12:1):2,15:5):6,(13:0,14:1):5):10):7,(16:5,17:3):9):8,41:13):10):21,55:31):27,((((89:2,90:2):3,91:5):16,((((((92:3,95:1):1,93:4):0,94:2):8,96:8):9,(97:7,98:0):12):9,(99:24,((((100:1,102:0):2,103:1):2,105:4):1,(101:4,104:5):1):19):10):6):10,(((106:3,(107:2,108:2):2):10,(109:1,110:1):15):14,(111:22,112:39):13):13):35):21):7,(((2:37,(123:20,124:25):32):13,(((((73:11,(74:4,78:46):2):7,(75:8,76:1):14):12,(82:14,83:18):14):7,77:36):21,(80:29,81:38):15):11):10,((((3:59,28:28):9,(29:28,42:15):18):4,(24:11,(25:12,(36:2,37:0):27):2):14):28,(((((((18:0,19:0,(20:2,21:26):1):2,22:7):41,(71:3,72:3):37):13,(69:15,70:16):25):9,(((32:4,34:4):9,(33:3,35:7):16):35,((56:0,58:0):1,57:0):37):9):6,(((62:32,67:16):31,((63:3,64:3):14,(65:5,66:11):10):12):14,127:52):8):8,(68:36,128:52):12):12):13):6):8,((60:25,61:22):28,88:45):17):17,84:52):17,79:40):15,87:39):40,125:99):34,((119:21,121:29):25,120:43):12):37,(117:6,118:4):16):9,113:0,114:0,115:0,116:0);
tree PAUP_283 = [&U] ((((((((((((((((1:18,54:25):9,(((((6:10,((46:4,47:2):5,48:4):9):10,50:18):3,((26:17,27:0):6,(((43:0,44:2):5,45:4):3,49:3):7):4):16,51:37):12,(23:30,(31:11,(38:3,((39:4,40:3):5,(52:0,53:8):29):1):11):13):11):6):10,30:32):25,((85:3,86:8):8,129:21):48):13,(5:32,59:26):26):9,(122:59,126:57):14):18,(((4:18,(((((7:0,8:0):13,(9:3,10:5):4):9,((11:1,12:1,15:7):6,(13:0,14:1):3):12):7,(16:5,17:3):9):8,41:13):10):21,55:31):27,((((89:2,90:2):3,91:5):16,((((((92:3,95:1):1,93:4):0,94:2):8,96:8):9,(97:7,98:0):12):9,(99:24,((((100:1,102:0):2,103:1):2,105:4):1,(101:4,104:5):1):19):10):6):10,(((106:3,(107:2,108:2):2):10,(109:1,110:1):15):14,(111:22,112:39):13):13):35):22):7,(((2:35,(123:21,124:24):33):15,(((((73:10,(74:4,78:46):3):7,(75:8,76:1):13):10,77:36):11,(82:13,83:18):14):20,(80:30,81:39):15):9):9,((((3:59,28:28):9,(29:28,42:15):18):4,(24:11,(25:12,(36:2,37:0):27):2):14):27,(((((((18:0,19:0,22:7):1,(20:2,21:26):1):42,(71:3,72:3):37):13,(69:15,70:16):25):9,(((32:4,34:4):9,(33:3,35:7):16):35,((56:0,58:0):1,57:0):37):9):6,(((62:32,67:16):31,((63:3,64:3):14,(65:5,66:11):10):12):14,127:52):8):8,(68:36,128:52):12):13):13):6):9,((60:25,61:22):28,88:45):17):17,84:52):17,79:40):15,87:39):40,125:99):34,((119:21,121:29):25,120:43):12):37,(117:6,118:4):16):9,113:0,114:0,115:0,116:0);
tree PAUP_284 = [&U] ((((((((((((((((1:18,54:25):9,(((((6:10,((46:4,47:2):5,48:4):9):10,50:18):3,((26:17,27:0):6,(((43:0,44:2):5,45:4):3,49:3):7):4):16,51:37):12,(23:30,(31:11,(38:3,((39:4,40:3):5,(52:0,53:8):29):1):11):13):11):6):10,30:32):25,((85:3,86:8):8,129:21):48):13,(5:32,59:26):26):9,(122:59,126:57):14):18,(((4:18,(((((7:0,8:0):13,(9:3,10:5):4):9,((11:1,12:1,15:7):6,(13:0,14:1):3):12):7,(16:5,17:3):9):8,41:13):10):21,55:31):27,((((89:2,90:2):3,91:5):16,((((((92:3,95:1):1,93:4):0,94:2):8,96:8):9,(97:7,98:0):12):9,(99:24,((((100:1,102:0):2,103:1):2,105:4):1,(101:4,104:5):1):19):10):6):10,(((106:3,(107:2,108:2):2):10,(109:1,110:1):15):14,(111:22,112:39):13):13):35):22):7,(((2:35,(123:21,124:24):33):15,(((((73:10,(74:4,78:46):3):7,(75:8,76:1):13):10,77:36):11,(82:13,83:18):14):20,(80:30,81:39):15):9):9,((((3:59,28:28):9,(29:28,42:15):18):4,(24:11,(25:12,(36:2,37:0):27):2):14):27,((((((18:0,19:0,(20:2,21:26):1,22:7):43,(71:3,72:3):37):13,(69:15,70:16):25):9,(((32:4,34:4):9,(33:3,35:7):16):35,((56:0,58:0):1,57:0):37):9):6,(((62:32,67:16):31,((63:3,64:3):14,(65:5,66:11):10):12):14,127:52):8):8,(68:36,128:52):12):13):13):6):9,((60:25,61:22):28,88:45):17):17,84:52):17,79:40):15,87:39):40,125:99):34,((119:21,121:29):25,120:43):12):37,(117:6,118:4):16):9,113:0,114:0,115:0,116:0);
tree PAUP_285 = [&U] ((((((((((((((((1:18,54:25):9,(((((6:10,((46:4,47:2):5,48:4):9):10,50:18):3,((26:17,27:0):6,(((43:0,44:2):5,45:4):3,49:3):7):4):16,51:37):12,(23:30,(31:11,(38:3,((39:4,40:3):5,(52:0,53:8):29):1):11):13):11):6):10,30:32):25,((85:3,86:8):8,129:21):48):13,(5:32,59:26):26):9,(122:59,126:57):14):18,(((4:18,(((((7:0,8:0):13,(9:3,10:5):4):9,((11:1,12:1,15:7):6,(13:0,14:1):3):12):7,(16:5,17:3):9):8,41:13):10):21,55:31):27,((((89:2,90:2):3,91:5):16,((((((92:3,95:1):1,93:4):0,94:2):8,96:8):9,(97:7,98:0):12):9,(99:24,((((100:1,102:0):2,103:1):2,105:4):1,(101:4,104:5):1):19):10):6):10,(((106:3,(107:2,108:2):2):10,(109:1,110:1):15):14,(111:22,112:39):13):13):35):22):7,(((2:35,(123:21,124:24):33):15,(((((73:10,(74:4,78:46):3):7,(75:8,76:1):13):10,77:36):11,(82:13,83:18):14):20,(80:30,81:39):15):9):9,((((3:59,28:28):9,(29:28,42:15):18):4,(24:11,(25:12,(36:2,37:0):27):2):14):27,((((((((18:0,19:0,22:7):2,20:2):0,21:26):42,(71:3,72:3):36):14,(69:15,70:16):25):9,(((32:4,34:4):9,(33:3,35:7):16):35,((56:0,58:0):1,57:0):37):9):6,(((62:32,67:16):31,((63:3,64:3):14,(65:5,66:11):10):12):14,127:52):8):8,(68:36,128:52):12):13):13):6):9,((60:25,61:22):28,88:45):17):17,84:52):17,79:40):15,87:39):40,125:99):34,((119:21,121:29):25,120:43):12):37,(117:6,118:4):16):9,113:0,114:0,115:0,116:0);
tree PAUP_286 = [&U] ((((((((((((((((1:18,54:25):9,(((((6:10,((46:4,47:2):5,48:4):9):10,50:18):3,((26:17,27:0):6,(((43:0,44:2):5,45:4):3,49:3):7):4):16,51:37):12,(23:30,(31:11,(38:3,((39:4,40:3):5,(52:0,53:8):29):1):11):13):11):6):10,30:32):25,((85:3,86:8):8,129:21):48):13,(5:32,59:26):26):9,(122:59,126:57):14):18,(((4:18,(((((7:0,8:0):13,(9:3,10:5):4):9,((11:1,12:1,15:7):6,(13:0,14:1):3):12):7,(16:5,17:3):9):8,41:13):10):21,55:31):27,((((89:2,90:2):3,91:5):16,((((((92:3,95:1):1,93:4):0,94:2):8,96:8):9,(97:7,98:0):12):9,(99:24,((((100:1,102:0):2,103:1):2,105:4):1,(101:4,104:5):1):19):10):6):10,(((106:3,(107:2,108:2):2):10,(109:1,110:1):15):14,(111:22,112:39):13):13):35):22):7,(((2:35,(123:21,124:24):33):15,(((((73:10,(74:4,78:46):3):7,(75:8,76:1):13):10,77:36):11,(82:13,83:18):14):20,(80:30,81:39):15):9):9,((((3:59,28:28):9,(29:28,42:15):18):4,(24:11,(25:12,(36:2,37:0):27):2):14):27,((((((((18:0,19:0,22:7):2,21:26):0,20:2):42,(71:3,72:3):36):14,(69:15,70:16):25):9,(((32:4,34:4):9,(33:3,35:7):16):35,((56:0,58:0):1,57:0):37):9):6,(((62:32,67:16):31,((63:3,64:3):14,(65:5,66:11):10):12):14,127:52):8):8,(68:36,128:52):12):13):13):6):9,((60:25,61:22):28,88:45):17):17,84:52):17,79:40):15,87:39):40,125:99):34,((119:21,121:29):25,120:43):12):37,(117:6,118:4):16):9,113:0,114:0,115:0,116:0);
tree PAUP_287 = [&U] ((((((((((((((((1:18,54:25):9,((((((6:10,((46:4,47:2):5,48:4):9):8,50:19):4,(((43:0,44:2):5,45:4):3,49:3):8):2,(26:17,27:0):6):17,51:35):14,(23:30,(31:11,(38:3,((39:4,40:3):5,(52:0,53:8):29):1):11):13):11):6):10,30:32):25,((85:3,86:8):8,129:21):48):13,(5:32,59:26):26):9,(122:59,126:57):14):18,(((4:18,(((((7:0,8:0):13,(9:3,10:5):4):9,((11:1,12:1,15:7):6,(13:0,14:1):3):12):7,(16:5,17:3):9):8,41:13):10):21,55:31):27,((((89:2,90:2):3,91:5):16,((((((92:3,95:1):1,93:4):0,94:2):8,96:8):9,(97:7,98:0):12):9,(99:24,((((100:1,102:0):2,103:1):2,105:4):1,(101:4,104:5):1):19):10):6):10,(((106:3,(107:2,108:2):2):10,(109:1,110:1):15):14,(111:22,112:39):13):13):35):22):7,(((2:35,(123:21,124:24):33):15,(((((73:10,(74:4,78:46):3):7,(75:8,76:1):13):10,77:36):11,(82:13,83:18):14):20,(80:30,81:39):15):9):9,((((3:59,28:28):9,(29:28,42:15):18):4,(24:11,(25:12,(36:2,37:0):27):2):14):27,(((((((18:0,19:0,(20:2,21:26):1):2,22:7):41,(71:3,72:3):37):13,(69:15,70:16):25):9,(((32:4,34:4):9,(33:3,35:7):16):35,((56:0,58:0):1,57:0):37):9):6,(((62:32,67:16):31,((63:3,64:3):14,(65:5,66:11):10):12):14,127:52):8):8,(68:36,128:52):12):13):13):6):9,((60:25,61:22):28,88:45):17):17,84:52):17,79:40):15,87:39):40,125:99):34,((119:21,121:29):25,120:43):12):37,(117:6,118:4):16):9,113:0,114:0,115:0,116:0);
tree PAUP_288 = [&U] ((((((((((((((((1:18,54:25):9,((((((6:10,((46:4,47:2):5,48:4):9):8,50:19):4,(26:17,27:0):7):3,(((43:0,44:2):5,45:4):4,49:2):7):16,51:35):14,(23:30,(31:11,(38:3,((39:4,40:3):5,(52:0,53:8):29):1):11):13):11):6):10,30:32):25,((85:3,86:8):8,129:21):48):13,(5:32,59:26):26):9,(122:59,126:57):14):18,(((4:18,(((((7:0,8:0):13,(9:3,10:5):4):9,((11:1,12:1,15:7):6,(13:0,14:1):3):12):7,(16:5,17:3):9):8,41:13):10):21,55:31):27,((((89:2,90:2):3,91:5):16,((((((92:3,95:1):1,93:4):0,94:2):8,96:8):9,(97:7,98:0):12):9,(99:24,((((100:1,102:0):2,103:1):2,105:4):1,(101:4,104:5):1):19):10):6):10,(((106:3,(107:2,108:2):2):10,(109:1,110:1):15):14,(111:22,112:39):13):13):35):22):7,(((2:35,(123:21,124:24):33):15,(((((73:10,(74:4,78:46):3):7,(75:8,76:1):13):10,77:36):11,(82:13,83:18):14):20,(80:30,81:39):15):9):9,((((3:59,28:28):9,(29:28,42:15):18):4,(24:11,(25:12,(36:2,37:0):27):2):14):27,(((((((18:0,19:0,(20:2,21:26):1):2,22:7):41,(71:3,72:3):37):13,(69:15,70:16):25):9,(((32:4,34:4):9,(33:3,35:7):16):35,((56:0,58:0):1,57:0):37):9):6,(((62:32,67:16):31,((63:3,64:3):14,(65:5,66:11):10):12):14,127:52):8):8,(68:36,128:52):12):13):13):6):9,((60:25,61:22):28,88:45):17):17,84:52):17,79:40):15,87:39):40,125:99):34,((119:21,121:29):25,120:43):12):37,(117:6,118:4):16):9,113:0,114:0,115:0,116:0);
tree PAUP_289 = [&U] ((((((((((((((((1:18,54:25):9,(((((6:10,((46:4,47:2):5,48:4):9):10,50:18):3,((26:17,27:0):6,(((43:0,44:2):5,45:4):3,49:3):7):4):16,51:37):12,(23:30,(31:11,((38:2,(39:4,40:3):5):1,(52:0,53:8):30):11):13):11):6):10,30:32):25,((85:3,86:8):8,129:21):48):13,(5:32,59:26):26):9,(122:59,126:57):14):18,(((4:18,(((((7:0,8:0):13,(9:3,10:5):4):9,((11:1,12:1,15:7):6,(13:0,14:1):3):12):7,(16:5,17:3):9):8,41:13):10):21,55:31):27,((((89:2,90:2):3,91:5):16,((((((92:3,95:1):1,93:4):0,94:2):8,96:8):9,(97:7,98:0):12):9,(99:24,((((100:1,102:0):2,103:1):2,105:4):1,(101:4,104:5):1):19):10):6):10,(((106:3,(107:2,108:2):2):10,(109:1,110:1):15):14,(111:22,112:39):13):13):35):22):7,(((2:35,(123:21,124:24):33):15,(((((73:10,(74:4,78:46):3):7,(75:8,76:1):13):10,77:36):11,(82:13,83:18):14):20,(80:30,81:39):15):9):9,((((3:59,28:28):9,(29:28,42:15):18):4,(24:11,(25:12,(36:2,37:0):27):2):14):27,(((((((18:0,19:0,(20:2,21:26):1):2,22:7):41,(71:3,72:3):37):13,(69:15,70:16):25):9,(((32:4,34:4):9,(33:3,35:7):16):35,((56:0,58:0):1,57:0):37):9):6,(((62:32,67:16):31,((63:3,64:3):14,(65:5,66:11):10):12):14,127:52):8):8,(68:36,128:52):12):13):13):6):9,((60:25,61:22):28,88:45):17):17,84:52):17,79:40):15,87:39):40,125:99):34,((119:21,121:29):25,120:43):12):37,(117:6,118:4):16):9,113:0,114:0,115:0,116:0);
tree PAUP_290 = [&U] ((((((((((((((((1:18,54:25):9,((((((6:10,((46:4,47:2):5,48:4):9):8,50:19):4,(((43:0,44:2):5,45:4):3,49:3):8):2,(26:17,27:0):6):17,51:35):14,(23:30,(31:11,(38:3,((39:4,40:3):5,(52:0,53:8):29):1):11):13):11):6):10,30:32):25,((85:3,86:8):8,129:21):48):13,(5:32,59:26):26):9,(122:59,126:57):14):18,(((4:18,(((((7:0,8:0):13,(9:3,10:5):4):9,(((11:1,12:1):2,15:5):6,(13:0,14:1):5):10):7,(16:5,17:3):9):8,41:13):10):21,55:31):27,((((89:2,90:2):3,91:5):16,((((((92:3,95:1):1,93:4):0,94:2):8,96:8):9,(97:7,98:0):12):9,(99:24,((((100:1,102:0):2,103:1):2,105:4):1,(101:4,104:5):1):19):10):6):10,(((106:3,(107:2,108:2):2):10,(109:1,110:1):15):14,(111:22,112:39):13):13):35):22):7,(((2:35,(123:21,124:24):33):15,(((((73:10,(74:4,78:46):3):7,(75:8,76:1):13):10,77:36):11,(82:13,83:18):14):20,(80:30,81:39):15):9):9,((((3:59,28:28):9,(29:28,42:15):18):4,(24:11,(25:12,(36:2,37:0):27):2):14):27,((((((((18:0,19:0,22:7):2,20:2):0,21:26):42,(71:3,72:3):36):14,(69:15,70:16):25):9,(((32:4,34:4):9,(33:3,35:7):16):35,((56:0,58:0):1,57:0):37):9):6,(((62:32,67:16):31,((63:3,64:3):14,(65:5,66:11):10):12):14,127:52):8):8,(68:36,128:52):12):13):13):6):9,((60:25,61:22):28,88:45):17):17,84:52):17,79:40):15,87:39):40,125:99):34,((119:21,121:29):25,120:43):12):37,(117:6,118:4):16):9,113:0,114:0,115:0,116:0);
tree PAUP_291 = [&U] ((((((((((((((((1:18,54:25):9,((((((6:10,((46:4,47:2):5,48:4):9):8,50:19):4,(26:17,27:0):7):3,(((43:0,44:2):5,45:4):4,49:2):7):16,51:35):14,(23:30,(31:11,(38:3,((39:4,40:3):5,(52:0,53:8):29):1):11):13):11):6):10,30:32):25,((85:3,86:8):8,129:21):48):13,(5:32,59:26):26):9,(122:59,126:57):14):18,(((4:18,(((((7:0,8:0):13,(9:3,10:5):4):9,(((11:1,12:1):2,15:5):6,(13:0,14:1):5):10):7,(16:5,17:3):9):8,41:13):10):21,55:31):27,((((89:2,90:2):3,91:5):16,((((((92:3,95:1):1,93:4):0,94:2):8,96:8):9,(97:7,98:0):12):9,(99:24,((((100:1,102:0):2,103:1):2,105:4):1,(101:4,104:5):1):19):10):6):10,(((106:3,(107:2,108:2):2):10,(109:1,110:1):15):14,(111:22,112:39):13):13):35):22):7,(((2:35,(123:21,124:24):33):15,(((((73:10,(74:4,78:46):3):7,(75:8,76:1):13):10,77:36):11,(82:13,83:18):14):20,(80:30,81:39):15):9):9,((((3:59,28:28):9,(29:28,42:15):18):4,(24:11,(25:12,(36:2,37:0):27):2):14):27,((((((((18:0,19:0,22:7):2,20:2):0,21:26):42,(71:3,72:3):36):14,(69:15,70:16):25):9,(((32:4,34:4):9,(33:3,35:7):16):35,((56:0,58:0):1,57:0):37):9):6,(((62:32,67:16):31,((63:3,64:3):14,(65:5,66:11):10):12):14,127:52):8):8,(68:36,128:52):12):13):13):6):9,((60:25,61:22):28,88:45):17):17,84:52):17,79:40):15,87:39):40,125:99):34,((119:21,121:29):25,120:43):12):37,(117:6,118:4):16):9,113:0,114:0,115:0,116:0);
tree PAUP_292 = [&U] ((((((((((((((((1:18,54:25):9,(((((6:10,((46:4,47:2):5,48:4):9):10,50:18):3,((26:17,27:0):6,(((43:0,44:2):5,45:4):3,49:3):7):4):16,51:37):12,(23:30,(31:11,((38:2,(39:4,40:3):5):1,(52:0,53:8):30):11):13):11):6):10,30:32):25,((85:3,86:8):8,129:21):48):13,(5:32,59:26):26):9,(122:59,126:57):14):18,(((4:18,(((((7:0,8:0):13,(9:3,10:5):4):9,(((11:1,12:1):2,15:5):6,(13:0,14:1):5):10):7,(16:5,17:3):9):8,41:13):10):21,55:31):27,((((89:2,90:2):3,91:5):16,((((((92:3,95:1):1,93:4):0,94:2):8,96:8):9,(97:7,98:0):12):9,(99:24,((((100:1,102:0):2,103:1):2,105:4):1,(101:4,104:5):1):19):10):6):10,(((106:3,(107:2,108:2):2):10,(109:1,110:1):15):14,(111:22,112:39):13):13):35):22):7,(((2:35,(123:21,124:24):33):15,(((((73:10,(74:4,78:46):3):7,(75:8,76:1):13):10,77:36):11,(82:13,83:18):14):20,(80:30,81:39):15):9):9,((((3:59,28:28):9,(29:28,42:15):18):4,(24:11,(25:12,(36:2,37:0):27):2):14):27,((((((((18:0,19:0,22:7):2,20:2):0,21:26):42,(71:3,72:3):36):14,(69:15,70:16):25):9,(((32:4,34:4):9,(33:3,35:7):16):35,((56:0,58:0):1,57:0):37):9):6,(((62:32,67:16):31,((63:3,64:3):14,(65:5,66:11):10):12):14,127:52):8):8,(68:36,128:52):12):13):13):6):9,((60:25,61:22):28,88:45):17):17,84:52):17,79:40):15,87:39):40,125:99):34,((119:21,121:29):25,120:43):12):37,(117:6,118:4):16):9,113:0,114:0,115:0,116:0);
tree PAUP_293 = [&U] ((((((((((((((((1:18,54:25):9,((((((6:10,((46:4,47:2):5,48:4):9):8,50:19):4,(((43:0,44:2):5,45:4):3,49:3):8):2,(26:17,27:0):6):17,51:35):14,(23:30,(31:11,(38:3,((39:4,40:3):5,(52:0,53:8):29):1):11):13):11):6):10,30:32):25,((85:3,86:8):8,129:21):48):13,(5:32,59:26):26):9,(122:59,126:57):14):18,(((4:18,(((((7:0,8:0):13,(9:3,10:5):4):9,(((11:1,12:1):2,15:5):6,(13:0,14:1):5):10):7,(16:5,17:3):9):8,41:13):10):21,55:31):27,((((89:2,90:2):3,91:5):16,((((((92:3,95:1):1,93:4):0,94:2):8,96:8):9,(97:7,98:0):12):9,(99:24,((((100:1,102:0):2,103:1):2,105:4):1,(101:4,104:5):1):19):10):6):10,(((106:3,(107:2,108:2):2):10,(109:1,110:1):15):14,(111:22,112:39):13):13):35):22):7,(((2:35,(123:21,124:24):33):15,(((((73:10,(74:4,78:46):3):7,(75:8,76:1):13):10,77:36):11,(82:13,83:18):14):20,(80:30,81:39):15):9):9,((((3:59,28:28):9,(29:28,42:15):18):4,(24:11,(25:12,(36:2,37:0):27):2):14):27,((((((((18:0,19:0,22:7):2,21:26):0,20:2):42,(71:3,72:3):36):14,(69:15,70:16):25):9,(((32:4,34:4):9,(33:3,35:7):16):35,((56:0,58:0):1,57:0):37):9):6,(((62:32,67:16):31,((63:3,64:3):14,(65:5,66:11):10):12):14,127:52):8):8,(68:36,128:52):12):13):13):6):9,((60:25,61:22):28,88:45):17):17,84:52):17,79:40):15,87:39):40,125:99):34,((119:21,121:29):25,120:43):12):37,(117:6,118:4):16):9,113:0,114:0,115:0,116:0);
tree PAUP_294 = [&U] ((((((((((((((((1:18,54:25):9,((((((6:10,((46:4,47:2):5,48:4):9):8,50:19):4,(26:17,27:0):7):3,(((43:0,44:2):5,45:4):4,49:2):7):16,51:35):14,(23:30,(31:11,(38:3,((39:4,40:3):5,(52:0,53:8):29):1):11):13):11):6):10,30:32):25,((85:3,86:8):8,129:21):48):13,(5:32,59:26):26):9,(122:59,126:57):14):18,(((4:18,(((((7:0,8:0):13,(9:3,10:5):4):9,(((11:1,12:1):2,15:5):6,(13:0,14:1):5):10):7,(16:5,17:3):9):8,41:13):10):21,55:31):27,((((89:2,90:2):3,91:5):16,((((((92:3,95:1):1,93:4):0,94:2):8,96:8):9,(97:7,98:0):12):9,(99:24,((((100:1,102:0):2,103:1):2,105:4):1,(101:4,104:5):1):19):10):6):10,(((106:3,(107:2,108:2):2):10,(109:1,110:1):15):14,(111:22,112:39):13):13):35):22):7,(((2:35,(123:21,124:24):33):15,(((((73:10,(74:4,78:46):3):7,(75:8,76:1):13):10,77:36):11,(82:13,83:18):14):20,(80:30,81:39):15):9):9,((((3:59,28:28):9,(29:28,42:15):18):4,(24:11,(25:12,(36:2,37:0):27):2):14):27,((((((((18:0,19:0,22:7):2,21:26):0,20:2):42,(71:3,72:3):36):14,(69:15,70:16):25):9,(((32:4,34:4):9,(33:3,35:7):16):35,((56:0,58:0):1,57:0):37):9):6,(((62:32,67:16):31,((63:3,64:3):14,(65:5,66:11):10):12):14,127:52):8):8,(68:36,128:52):12):13):13):6):9,((60:25,61:22):28,88:45):17):17,84:52):17,79:40):15,87:39):40,125:99):34,((119:21,121:29):25,120:43):12):37,(117:6,118:4):16):9,113:0,114:0,115:0,116:0);
tree PAUP_295 = [&U] ((((((((((((((((1:18,54:25):9,(((((6:10,((46:4,47:2):5,48:4):9):10,50:18):3,((26:17,27:0):6,(((43:0,44:2):5,45:4):3,49:3):7):4):16,51:37):12,(23:30,(31:11,((38:2,(39:4,40:3):5):1,(52:0,53:8):30):11):13):11):6):10,30:32):25,((85:3,86:8):8,129:21):48):13,(5:32,59:26):26):9,(122:59,126:57):14):18,(((4:18,(((((7:0,8:0):13,(9:3,10:5):4):9,(((11:1,12:1):2,15:5):6,(13:0,14:1):5):10):7,(16:5,17:3):9):8,41:13):10):21,55:31):27,((((89:2,90:2):3,91:5):16,((((((92:3,95:1):1,93:4):0,94:2):8,96:8):9,(97:7,98:0):12):9,(99:24,((((100:1,102:0):2,103:1):2,105:4):1,(101:4,104:5):1):19):10):6):10,(((106:3,(107:2,108:2):2):10,(109:1,110:1):15):14,(111:22,112:39):13):13):35):22):7,(((2:35,(123:21,124:24):33):15,(((((73:10,(74:4,78:46):3):7,(75:8,76:1):13):10,77:36):11,(82:13,83:18):14):20,(80:30,81:39):15):9):9,((((3:59,28:28):9,(29:28,42:15):18):4,(24:11,(25:12,(36:2,37:0):27):2):14):27,((((((((18:0,19:0,22:7):2,21:26):0,20:2):42,(71:3,72:3):36):14,(69:15,70:16):25):9,(((32:4,34:4):9,(33:3,35:7):16):35,((56:0,58:0):1,57:0):37):9):6,(((62:32,67:16):31,((63:3,64:3):14,(65:5,66:11):10):12):14,127:52):8):8,(68:36,128:52):12):13):13):6):9,((60:25,61:22):28,88:45):17):17,84:52):17,79:40):15,87:39):40,125:99):34,((119:21,121:29):25,120:43):12):37,(117:6,118:4):16):9,113:0,114:0,115:0,116:0);
tree PAUP_296 = [&U] ((((((((((((((((1:18,54:25):9,((((((6:10,((46:4,47:2):5,48:4):9):8,50:19):4,(((43:0,44:2):5,45:4):3,49:3):8):2,(26:17,27:0):6):17,51:35):14,(23:30,(31:11,((38:2,(39:4,40:3):5):1,(52:0,53:8):30):11):13):11):6):10,30:32):25,((85:3,86:8):8,129:21):48):13,(5:32,59:26):26):9,(122:59,126:57):14):18,(((4:18,(((((7:0,8:0):13,(9:3,10:5):4):9,(((11:1,12:1):2,15:5):6,(13:0,14:1):5):10):7,(16:5,17:3):9):8,41:13):10):21,55:31):27,((((89:2,90:2):3,91:5):16,((((((92:3,95:1):1,93:4):0,94:2):8,96:8):9,(97:7,98:0):12):9,(99:24,((((100:1,102:0):2,103:1):2,105:4):1,(101:4,104:5):1):19):10):6):10,(((106:3,(107:2,108:2):2):10,(109:1,110:1):15):14,(111:22,112:39):13):13):35):22):7,(((2:35,(123:21,124:24):33):15,(((((73:10,(74:4,78:46):3):7,(75:8,76:1):13):10,77:36):11,(82:13,83:18):14):20,(80:30,81:39):15):9):9,((((3:59,28:28):9,(29:28,42:15):18):4,(24:11,(25:12,(36:2,37:0):27):2):14):27,(((((((18:0,19:0,(20:2,21:26):1):2,22:7):41,(71:3,72:3):37):13,(69:15,70:16):25):9,(((32:4,34:4):9,(33:3,35:7):16):35,((56:0,58:0):1,57:0):37):9):6,(((62:32,67:16):31,((63:3,64:3):14,(65:5,66:11):10):12):14,127:52):8):8,(68:36,128:52):12):13):13):6):9,((60:25,61:22):28,88:45):17):17,84:52):17,79:40):15,87:39):40,125:99):34,((119:21,121:29):25,120:43):12):37,(117:6,118:4):16):9,113:0,114:0,115:0,116:0);
tree PAUP_297 = [&U] ((((((((((((((((1:18,54:25):9,((((((6:10,((46:4,47:2):5,48:4):9):8,50:19):4,(((43:0,44:2):5,45:4):3,49:3):8):2,(26:17,27:0):6):17,51:35):14,(23:30,(31:11,(38:3,((39:4,40:3):5,(52:0,53:8):29):1):11):13):11):6):10,30:32):25,((85:3,86:8):8,129:21):48):13,(5:32,59:26):26):9,(122:59,126:57):14):18,(((4:18,(((((7:0,8:0):13,(9:3,10:5):4):9,(((11:1,12:1):2,15:5):6,(13:0,14:1):5):10):7,(16:5,17:3):9):8,41:13):10):21,55:31):27,((((89:2,90:2):3,91:5):16,((((((92:3,95:1):1,93:4):0,94:2):8,96:8):9,(97:7,98:0):12):9,(99:24,((((100:1,102:0):2,103:1):2,105:4):1,(101:4,104:5):1):19):10):6):10,(((106:3,(107:2,108:2):2):10,(109:1,110:1):15):14,(111:22,112:39):13):13):35):22):7,(((2:35,(123:21,124:24):33):15,(((((73:10,(74:4,78:46):3):7,(75:8,76:1):13):10,77:36):11,(82:13,83:18):14):20,(80:30,81:39):15):9):9,((((3:59,28:28):9,(29:28,42:15):18):4,(24:11,(25:12,(36:2,37:0):27):2):14):27,((((((18:0,19:0,(20:2,21:26):1,22:7):43,(71:3,72:3):37):13,(69:15,70:16):25):9,(((32:4,34:4):9,(33:3,35:7):16):35,((56:0,58:0):1,57:0):37):9):6,(((62:32,67:16):31,((63:3,64:3):14,(65:5,66:11):10):12):14,127:52):8):8,(68:36,128:52):12):13):13):6):9,((60:25,61:22):28,88:45):17):17,84:52):17,79:40):15,87:39):40,125:99):34,((119:21,121:29):25,120:43):12):37,(117:6,118:4):16):9,113:0,114:0,115:0,116:0);
tree PAUP_298 = [&U] ((((((((((((((((1:18,54:25):9,((((((6:10,((46:4,47:2):5,48:4):9):8,50:19):4,(((43:0,44:2):5,45:4):3,49:3):8):2,(26:17,27:0):6):17,51:35):14,(23:30,(31:11,(38:3,((39:4,40:3):5,(52:0,53:8):29):1):11):13):11):6):10,30:32):25,((85:3,86:8):8,129:21):48):13,(5:32,59:26):26):9,(122:59,126:57):14):18,(((4:18,(((((7:0,8:0):13,(9:3,10:5):4):9,(((11:1,12:1):2,15:5):6,(13:0,14:1):5):10):7,(16:5,17:3):9):8,41:13):10):21,55:31):27,((((89:2,90:2):3,91:5):16,((((((92:3,95:1):1,93:4):0,94:2):8,96:8):9,(97:7,98:0):12):9,(99:24,((((100:1,102:0):2,103:1):2,105:4):1,(101:4,104:5):1):19):10):6):10,(((106:3,(107:2,108:2):2):10,(109:1,110:1):15):14,(111:22,112:39):13):13):35):22):7,(((2:35,(123:21,124:24):33):15,(((((73:10,(74:4,78:46):3):7,(75:8,76:1):13):10,77:36):11,(82:13,83:18):14):20,(80:30,81:39):15):9):9,((((3:59,28:28):9,(29:28,42:15):18):4,(24:11,(25:12,(36:2,37:0):27):2):14):27,(((((((18:0,19:0,22:7):1,(20:2,21:26):1):42,(71:3,72:3):37):13,(69:15,70:16):25):9,(((32:4,34:4):9,(33:3,35:7):16):35,((56:0,58:0):1,57:0):37):9):6,(((62:32,67:16):31,((63:3,64:3):14,(65:5,66:11):10):12):14,127:52):8):8,(68:36,128:52):12):13):13):6):9,((60:25,61:22):28,88:45):17):17,84:52):17,79:40):15,87:39):40,125:99):34,((119:21,121:29):25,120:43):12):37,(117:6,118:4):16):9,113:0,114:0,115:0,116:0);
tree PAUP_299 = [&U] ((((((((((((((((1:18,54:25):9,((((((6:10,((46:4,47:2):5,48:4):9):8,50:19):4,(26:17,27:0):7):3,(((43:0,44:2):5,45:4):4,49:2):7):16,51:35):14,(23:30,(31:11,((38:2,(39:4,40:3):5):1,(52:0,53:8):30):11):13):11):6):10,30:32):25,((85:3,86:8):8,129:21):48):13,(5:32,59:26):26):9,(122:59,126:57):14):18,(((4:18,(((((7:0,8:0):13,(9:3,10:5):4):9,(((11:1,12:1):2,15:5):6,(13:0,14:1):5):10):7,(16:5,17:3):9):8,41:13):10):21,55:31):27,((((89:2,90:2):3,91:5):16,((((((92:3,95:1):1,93:4):0,94:2):8,96:8):9,(97:7,98:0):12):9,(99:24,((((100:1,102:0):2,103:1):2,105:4):1,(101:4,104:5):1):19):10):6):10,(((106:3,(107:2,108:2):2):10,(109:1,110:1):15):14,(111:22,112:39):13):13):35):22):7,(((2:35,(123:21,124:24):33):15,(((((73:10,(74:4,78:46):3):7,(75:8,76:1):13):10,77:36):11,(82:13,83:18):14):20,(80:30,81:39):15):9):9,((((3:59,28:28):9,(29:28,42:15):18):4,(24:11,(25:12,(36:2,37:0):27):2):14):27,(((((((18:0,19:0,(20:2,21:26):1):2,22:7):41,(71:3,72:3):37):13,(69:15,70:16):25):9,(((32:4,34:4):9,(33:3,35:7):16):35,((56:0,58:0):1,57:0):37):9):6,(((62:32,67:16):31,((63:3,64:3):14,(65:5,66:11):10):12):14,127:52):8):8,(68:36,128:52):12):13):13):6):9,((60:25,61:22):28,88:45):17):17,84:52):17,79:40):15,87:39):40,125:99):34,((119:21,121:29):25,120:43):12):37,(117:6,118:4):16):9,113:0,114:0,115:0,116:0);
tree PAUP_300 = [&U] ((((((((((((((((1:18,54:25):9,((((((6:10,((46:4,47:2):5,48:4):9):8,50:19):4,(26:17,27:0):7):3,(((43:0,44:2):5,45:4):4,49:2):7):16,51:35):14,(23:30,(31:11,(38:3,((39:4,40:3):5,(52:0,53:8):29):1):11):13):11):6):10,30:32):25,((85:3,86:8):8,129:21):48):13,(5:32,59:26):26):9,(122:59,126:57):14):18,(((4:18,(((((7:0,8:0):13,(9:3,10:5):4):9,(((11:1,12:1):2,15:5):6,(13:0,14:1):5):10):7,(16:5,17:3):9):8,41:13):10):21,55:31):27,((((89:2,90:2):3,91:5):16,((((((92:3,95:1):1,93:4):0,94:2):8,96:8):9,(97:7,98:0):12):9,(99:24,((((100:1,102:0):2,103:1):2,105:4):1,(101:4,104:5):1):19):10):6):10,(((106:3,(107:2,108:2):2):10,(109:1,110:1):15):14,(111:22,112:39):13):13):35):22):7,(((2:35,(123:21,124:24):33):15,(((((73:10,(74:4,78:46):3):7,(75:8,76:1):13):10,77:36):11,(82:13,83:18):14):20,(80:30,81:39):15):9):9,((((3:59,28:28):9,(29:28,42:15):18):4,(24:11,(25:12,(36:2,37:0):27):2):14):27,(((((((18:0,19:0,22:7):1,(20:2,21:26):1):42,(71:3,72:3):37):13,(69:15,70:16):25):9,(((32:4,34:4):9,(33:3,35:7):16):35,((56:0,58:0):1,57:0):37):9):6,(((62:32,67:16):31,((63:3,64:3):14,(65:5,66:11):10):12):14,127:52):8):8,(68:36,128:52):12):13):13):6):9,((60:25,61:22):28,88:45):17):17,84:52):17,79:40):15,87:39):40,125:99):34,((119:21,121:29):25,120:43):12):37,(117:6,118:4):16):9,113:0,114:0,115:0,116:0);
tree PAUP_301 = [&U] ((((((((((((((((1:18,54:25):9,((((((6:10,((46:4,47:2):5,48:4):9):8,50:19):4,(26:17,27:0):7):3,(((43:0,44:2):5,45:4):4,49:2):7):16,51:35):14,(23:30,(31:11,(38:3,((39:4,40:3):5,(52:0,53:8):29):1):11):13):11):6):10,30:32):25,((85:3,86:8):8,129:21):48):13,(5:32,59:26):26):9,(122:59,126:57):14):18,(((4:18,(((((7:0,8:0):13,(9:3,10:5):4):9,(((11:1,12:1):2,15:5):6,(13:0,14:1):5):10):7,(16:5,17:3):9):8,41:13):10):21,55:31):27,((((89:2,90:2):3,91:5):16,((((((92:3,95:1):1,93:4):0,94:2):8,96:8):9,(97:7,98:0):12):9,(99:24,((((100:1,102:0):2,103:1):2,105:4):1,(101:4,104:5):1):19):10):6):10,(((106:3,(107:2,108:2):2):10,(109:1,110:1):15):14,(111:22,112:39):13):13):35):22):7,(((2:35,(123:21,124:24):33):15,(((((73:10,(74:4,78:46):3):7,(75:8,76:1):13):10,77:36):11,(82:13,83:18):14):20,(80:30,81:39):15):9):9,((((3:59,28:28):9,(29:28,42:15):18):4,(24:11,(25:12,(36:2,37:0):27):2):14):27,((((((18:0,19:0,(20:2,21:26):1,22:7):43,(71:3,72:3):37):13,(69:15,70:16):25):9,(((32:4,34:4):9,(33:3,35:7):16):35,((56:0,58:0):1,57:0):37):9):6,(((62:32,67:16):31,((63:3,64:3):14,(65:5,66:11):10):12):14,127:52):8):8,(68:36,128:52):12):13):13):6):9,((60:25,61:22):28,88:45):17):17,84:52):17,79:40):15,87:39):40,125:99):34,((119:21,121:29):25,120:43):12):37,(117:6,118:4):16):9,113:0,114:0,115:0,116:0);
tree PAUP_302 = [&U] ((((((((((((((((1:18,54:25):9,(((((6:10,((46:4,47:2):5,48:4):9):10,50:18):3,((26:17,27:0):6,(((43:0,44:2):5,45:4):3,49:3):7):4):16,51:37):12,(23:30,(31:11,((38:2,(39:4,40:3):5):1,(52:0,53:8):30):11):13):11):6):10,30:32):25,((85:3,86:8):8,129:21):48):13,(5:32,59:26):26):9,(122:59,126:57):14):18,(((4:18,(((((7:0,8:0):13,(9:3,10:5):4):9,(((11:1,12:1):2,15:5):6,(13:0,14:1):5):10):7,(16:5,17:3):9):8,41:13):10):21,55:31):27,((((89:2,90:2):3,91:5):16,((((((92:3,95:1):1,93:4):0,94:2):8,96:8):9,(97:7,98:0):12):9,(99:24,((((100:1,102:0):2,103:1):2,105:4):1,(101:4,104:5):1):19):10):6):10,(((106:3,(107:2,108:2):2):10,(109:1,110:1):15):14,(111:22,112:39):13):13):35):22):7,(((2:35,(123:21,124:24):33):15,(((((73:10,(74:4,78:46):3):7,(75:8,76:1):13):10,77:36):11,(82:13,83:18):14):20,(80:30,81:39):15):9):9,((((3:59,28:28):9,(29:28,42:15):18):4,(24:11,(25:12,(36:2,37:0):27):2):14):27,(((((((18:0,19:0,22:7):1,(20:2,21:26):1):42,(71:3,72:3):37):13,(69:15,70:16):25):9,(((32:4,34:4):9,(33:3,35:7):16):35,((56:0,58:0):1,57:0):37):9):6,(((62:32,67:16):31,((63:3,64:3):14,(65:5,66:11):10):12):14,127:52):8):8,(68:36,128:52):12):13):13):6):9,((60:25,61:22):28,88:45):17):17,84:52):17,79:40):15,87:39):40,125:99):34,((119:21,121:29):25,120:43):12):37,(117:6,118:4):16):9,113:0,114:0,115:0,116:0);
[truncated: 2,213,938 more chars]
