# Supplementary material for: Identification of shared single copy nuclear genes in Arabidopsis, Populus, Vitis and Oryza and their phylogenetic utility across various taxonomic levels
Source: BMC Evol Biol. 2010 Feb 24;10:61. doi: 10.1186/1471-2148-10-61 (PMC2848037; doi:10.1186/1471-2148-10-61)
Supplement: Additional file 3 — ML and MP trees for the 18 single copy genes based on alignments of EST and finished cDNA sequences are provided as well as the ML and MP bootstrap consensus trees. MP bootstrap consensus trees and all ML trees are available as PDF files and the collection of MP trees for each alignment is available as a .tre file. [file 1471-2148-10-61-S3.ZIP › EST_Trees/4318.mp.tre]

#NEXUS 

Begin trees;  [Treefile saved Thu Feb 21 16:44:11 2008]
[!
>Data file = /Users/jduarte/MPpaup1.nex
>Heuristic search settings:
>  Optimality criterion = parsimony
>    Character-status summary:
>      Of 780 total characters:
>        All characters are of type 'unord'
>        All characters have equal weight
>        331 characters are constant
>        79 variable characters are parsimony-uninformative
>        Number of parsimony-informative characters = 370
>    Gaps are treated as "missing"
>    Multistate taxa interpreted as uncertainty
>  Starting tree(s) obtained via stepwise addition
>  Addition sequence: random
>    Number of replicates = 10
>    Starting seed = 100202972
>  Number of trees held at each step during stepwise addition = 1
>  Branch-swapping algorithm: tree-bisection-reconnection (TBR)
>  Steepest descent option not in effect
>  'MaxTrees' setting = 2000 (will not be increased)
>  Branches collapsed (creating polytomies) if maximum branch length is zero
>  'MulTrees' option in effect
>  Topological constraints not enforced
>  Trees are unrooted
>
>Heuristic search completed
>   Total number of rearrangements tried = 4346564
>   Score of best tree(s) found = 2811
>   Number of trees retained = 10
>   Time used = 3 sec (CPU time = 3.24 sec)
]
	Translate
		1 Welwitschia_mirabilis,
		2 Acorus_americanus,
		3 gnl|TIGR|Allce_CF449828,
		4 gnl|TIGR|Antma_TA6731_4151,
		5 gnl|TIGR|Aqufo_DT752147,
		6 gnl|Arath7|AT5G06360.1,
		7 gnl|TIGR|Bradi_TA1700_15368,
		8 gnl|TIGR|Capan_EB084795,
		9 gnl|TIGR|Citcl_TA268_307631,
		10 gnl|TIGR|Citsi_TA12182_2711,
		11 gnl|TIGR|Cofca_TA1931_49390,
		12 Cucumis_sativus,
		13 gnl|TIGR|Cycru_TA1750_58031,
		14 Eschscholzia_californica,
		15 gnl|TIGR|Eupes_TA11028_3993,
		16 gnl|TIGR|Fesar_TA6191_4606,
		17 gnl|TIGR|Frave_TA2580_57918,
		18 gnl|TIGR|Glyma_TA47547_3847,
		19 gnl|TIGR|Goshi_TA26450_3635,
		20 gnl|TIGR|Gosra_CO121296,
		21 gnl|TIGR|Gosra_TA15884_29730,
		22 gnl|TIGR|Helan_TA9974_4232,
		23 gnl|TIGR|Horvu_TA32959_4513,
		24 gnl|TIGR|Horvu_BI948282,
		25 gnl|TIGR|Ipoba_EE877390,
		26 gnl|TIGR|Lacpe_DW075421,
		27 gnl|TIGR|Lacsa_DY980737,
		28 gnl|TIGR|Lacsa_TA3710_4236,
		29 gnl|TIGR|Lacse_TA3067_75943,
		30 gnl|TIGR|Lacvi_TA3464_75947,
		31 gnl|TIGR|Lacpe_DW094908,
		32 Liriodendron_tulipifera,
		33 gnl|TIGR|Malx_TA32341_3750,
		34 gnl|TIGR|Nicta_TA7163_4097,
		35 gnl|Orysa5|Os07g47580.1,
		36 gnl|TIGR|Picgl_TA17618_3330,
		37 gnl|TIGR|Pinta_TA7400_3352,
		38 gnl|TIGR|Pinta_TA7399_3352,
		39 gnl|Poptr1|estExt_fgenesh4_kg.,
		40 gnl|Poptr1|eugene3.00160643,
		41 gnl|TIGR|Quepe_CF369265,
		42 gnl|TIGR|Thesa_TA1752_72664,
		43 gnl|TIGR|Sachy_TA1524_128810,
		44 gnl|TIGR|Sacof_TA32395_4547,
		45 gnl|TIGR|Solly_TA19482_4081,
		46 gnl|TIGR|Soltu_TA28078_4113,
		47 gnl|TIGR|Sorbi_TA26771_4558,
		48 gnl|TIGR|Triae_TA53578_4565,
		49 gnl|TIGR|Vitvi_TA40477_29760,
		50 gnl|TIGR|Zeama_TA113742_4577,
		51 gnl|TIGR|Zeama_TA113741_4577
		;
tree PAUP_1 = [&U] ((((1:89,((((2:103,32:64):25,(5:97,14:70):27):13,((((((4:73,(((7:41,(16:35,((23:3,24:33):13,48:20):18):12):18,35:39):13,(((43:6,44:10):5,47:7):6,(50:6,51:9):7):28):80):19,(((8:30,(34:38,(45:11,46:3):12):11):43,25:60):18,11:61):17):20,(12:78,(((15:60,(39:16,40:20):37):16,((19:4,20:6):37,21:31):45):14,(((17:51,33:55):31,41:51):12,49:52):8):9):14):10,(9:0,10:0):63):11,18:79):12,((6:28,42:51):58,(22:42,(26:19,((27:11,((28:4,29:1):11,31:26):8):5,30:9):7):30):41):14):13):22,3:87):38):38,13:46):39,37:4):2,36:12,38:10);
tree PAUP_2 = [&U] ((((1:89,((((2:103,32:64):25,(5:97,14:70):27):13,((((((4:73,(((7:41,(16:35,((23:3,24:33):13,48:20):18):12):18,35:39):13,(((43:6,44:10):5,47:7):6,(50:6,51:9):7):28):80):19,(((8:30,(34:38,(45:11,46:3):12):11):43,25:60):18,11:61):17):20,(12:78,(((15:60,(39:16,40:20):37):16,((19:4,20:6):37,21:31):45):14,(((17:51,33:55):31,41:51):12,49:52):8):9):14):10,(9:0,10:0):63):11,18:79):12,((6:28,42:51):58,(22:42,(26:19,((27:11,((28:4,29:1):11,31:26):8):5,30:9):7):30):41):14):13):21,3:88):38):38,13:47):38,38:11):3,36:11,37:3);
tree PAUP_3 = [&U] ((((1:87,(((((((((2:104,32:60):23,(5:96,14:69):25):20,(22:44,(26:22,((27:11,30:8):5,((28:4,29:1):12,31:25):10):4):28):40):11,49:49):16,(12:77,(((15:62,(39:16,40:18):37):16,((19:4,20:6):39,21:30):45):14,((17:53,33:53):29,41:53):14):8):8):16,(((3:98,(((7:44,(16:38,((23:3,24:33):14,48:19):18):9):17,35:35):15,(((43:6,44:10):5,47:7):4,(50:7,51:8):8):34):65):25,4:68):18,(((8:30,(34:38,(45:11,46:3):12):11):42,25:64):17,11:58):18):14):11,(9:0,10:0):58):15,18:80):19,(6:23,42:52):62):41):39,13:41):44,37:4):2,36:12,38:10);
tree PAUP_4 = [&U] ((((1:87,((((((((((2:102,32:61):24,(5:95,14:70):24):18,(22:44,(26:22,((27:11,30:8):5,((28:4,29:1):12,31:25):10):4):28):44):11,49:47):17,(((15:62,(39:15,40:19):37):16,((19:4,20:6):37,21:32):44):13,((17:52,33:54):32,41:50):15):8):8,12:77):13,(((3:99,(((7:43,(16:38,((23:3,24:33):14,48:19):18):10):17,35:34):16,(((43:6,44:10):5,47:7):4,(50:7,51:8):8):34):64):25,4:68):19,(((8:30,(34:38,(45:11,46:3):12):11):42,25:63):17,11:59):18):17):12,(9:0,10:0):60):13,18:79):18,(6:24,42:51):62):42):39,13:41):44,37:4):2,36:12,38:10);
tree PAUP_5 = [&U] ((((1:86,(((((((((2:104,32:60):23,(5:96,14:69):25):20,(22:44,(26:22,((27:11,30:8):5,((28:4,29:1):12,31:25):10):4):28):40):11,49:49):16,(12:77,(((15:62,(39:16,40:18):37):16,((19:4,20:6):39,21:30):45):14,((17:53,33:53):29,41:53):14):8):8):16,(((3:98,(((7:44,(16:38,((23:3,24:33):14,48:19):18):9):17,35:35):15,(((43:6,44:10):5,47:7):4,(50:7,51:8):8):34):65):25,4:68):18,(((8:30,(34:38,(45:11,46:3):12):11):42,25:64):17,11:58):18):14):11,(9:0,10:0):58):15,18:80):18,(6:23,42:52):63):42):38,13:43):44,38:10):3,36:10,37:4);
tree PAUP_6 = [&U] ((((1:87,(((((((((2:104,32:60):23,(5:96,14:69):25):20,(22:44,(26:21,((27:10,((28:4,29:1):11,31:26):9):5,30:11):3):29):40):11,49:49):16,(12:77,(((15:62,(39:16,40:18):37):16,((19:4,20:6):39,21:30):45):14,((17:53,33:53):29,41:53):14):8):8):16,(((3:98,(((7:44,(16:38,((23:3,24:33):14,48:19):18):9):17,35:35):15,(((43:6,44:10):5,47:7):4,(50:7,51:8):8):34):65):25,4:68):18,(((8:30,(34:38,(45:11,46:3):12):11):42,25:64):17,11:58):18):14):11,(9:0,10:0):58):15,18:80):19,(6:23,42:52):62):41):39,13:41):44,37:4):2,36:12,38:10);
tree PAUP_7 = [&U] ((((1:87,((((((((((2:102,32:61):24,(5:95,14:70):24):18,(22:44,(26:21,((27:10,((28:4,29:1):11,31:26):9):5,30:11):3):29):44):11,49:47):17,(((15:62,(39:15,40:19):37):16,((19:4,20:6):37,21:32):44):13,((17:52,33:54):32,41:50):15):8):8,12:77):13,(((3:99,(((7:43,(16:38,((23:3,24:33):14,48:19):18):10):17,35:34):16,(((43:6,44:10):5,47:7):4,(50:7,51:8):8):34):64):25,4:68):19,(((8:30,(34:38,(45:11,46:3):12):11):42,25:63):17,11:59):18):17):12,(9:0,10:0):60):13,18:79):18,(6:24,42:51):62):42):39,13:41):44,37:4):2,36:12,38:10);
tree PAUP_8 = [&U] ((((1:86,((((((((((2:102,32:61):24,(5:95,14:70):24):18,(22:44,(26:22,((27:11,30:8):5,((28:4,29:1):12,31:25):10):4):28):44):11,49:47):17,(((15:62,(39:15,40:19):37):16,((19:4,20:6):37,21:32):44):13,((17:52,33:54):32,41:50):15):8):8,12:77):13,(((3:99,(((7:43,(16:38,((23:3,24:33):14,48:19):18):10):17,35:34):16,(((43:6,44:10):5,47:7):4,(50:7,51:8):8):34):64):25,4:68):19,(((8:30,(34:38,(45:11,46:3):12):11):42,25:63):17,11:59):18):17):12,(9:0,10:0):60):13,18:79):17,(6:24,42:51):63):43):38,13:43):44,38:10):3,36:10,37:4);
tree PAUP_9 = [&U] ((((1:86,(((((((((2:104,32:60):23,(5:96,14:69):25):20,(22:44,(26:21,((27:10,((28:4,29:1):11,31:26):9):5,30:11):3):29):40):11,49:49):16,(12:77,(((15:62,(39:16,40:18):37):16,((19:4,20:6):39,21:30):45):14,((17:53,33:53):29,41:53):14):8):8):16,(((3:98,(((7:44,(16:38,((23:3,24:33):14,48:19):18):9):17,35:35):15,(((43:6,44:10):5,47:7):4,(50:7,51:8):8):34):65):25,4:68):18,(((8:30,(34:38,(45:11,46:3):12):11):42,25:64):17,11:58):18):14):11,(9:0,10:0):58):15,18:80):18,(6:23,42:52):63):42):38,13:43):44,38:10):3,36:10,37:4);
tree PAUP_10 = [&U] ((((1:86,((((((((((2:102,32:61):24,(5:95,14:70):24):18,(22:44,(26:21,((27:10,((28:4,29:1):11,31:26):9):5,30:11):3):29):44):11,49:47):17,(((15:62,(39:15,40:19):37):16,((19:4,20:6):37,21:32):44):13,((17:52,33:54):32,41:50):15):8):8,12:77):13,(((3:99,(((7:43,(16:38,((23:3,24:33):14,48:19):18):10):17,35:34):16,(((43:6,44:10):5,47:7):4,(50:7,51:8):8):34):64):25,4:68):19,(((8:30,(34:38,(45:11,46:3):12):11):42,25:63):17,11:59):18):17):12,(9:0,10:0):60):13,18:79):17,(6:24,42:51):63):43):38,13:43):44,38:10):3,36:10,37:4);
End;
