# Supplementary material for: Identification of shared single copy nuclear genes in Arabidopsis, Populus, Vitis and Oryza and their phylogenetic utility across various taxonomic levels
Source: BMC Evol Biol. 2010 Feb 24;10:61. doi: 10.1186/1471-2148-10-61 (PMC2848037; doi:10.1186/1471-2148-10-61)
Supplement: Additional file 3 — ML and MP trees for the 18 single copy genes based on alignments of EST and finished cDNA sequences are provided as well as the ML and MP bootstrap consensus trees. MP bootstrap consensus trees and all ML trees are available as PDF files and the collection of MP trees for each alignment is available as a .tre file. [file 1471-2148-10-61-S3.ZIP › EST_Trees/4553.mp.tre]

#NEXUS 

Begin trees;  [Treefile saved Thu Feb 21 16:44:23 2008]
[!
>Data file = /Users/jduarte/MPpaup1.nex
>Heuristic search settings:
>  Optimality criterion = parsimony
>    Character-status summary:
>      Of 579 total characters:
>        All characters are of type 'unord'
>        All characters have equal weight
>        104 characters are constant
>        45 variable characters are parsimony-uninformative
>        Number of parsimony-informative characters = 430
>    Gaps are treated as "missing"
>    Multistate taxa interpreted as uncertainty
>  Starting tree(s) obtained via stepwise addition
>  Addition sequence: random
>    Number of replicates = 10
>    Starting seed = 1695182362
>  Number of trees held at each step during stepwise addition = 1
>  Branch-swapping algorithm: tree-bisection-reconnection (TBR)
>  Steepest descent option not in effect
>  'MaxTrees' setting = 2000 (will not be increased)
>  Branches collapsed (creating polytomies) if maximum branch length is zero
>  'MulTrees' option in effect
>  Topological constraints not enforced
>  Trees are unrooted
>
>Heuristic search completed
>   Total number of rearrangements tried = 16170351
>   Score of best tree(s) found = 3293
>   Number of trees retained = 45
>   Time used = 12 sec (CPU time = 12.27 sec)
]
	Translate
		1 gnl|TIGR|Picsi_TA11817_3332,
		2 gnl|Arath7|AT5G04600.1,
		3 gnl|TIGR|Brana_TA12164_3708,
		4 gnl|TIGR|Brana_TA12165_3708,
		5 gnl|TIGR|Braol_TA2809_3712,
		6 gnl|TIGR|Medtr_DW015857,
		7 gnl|TIGR|Medtr_DY617062,
		8 gnl|TIGR|Medtr_TA23133_3880,
		9 gnl|Poptr1|grail3.0106016302,
		10 gnl|Orysa5|Os08g31810.1,
		11 gnl|TIGR|Triae_TA67797_4565,
		12 gnl|TIGR|Triae_CJ685650,
		13 gnl|TIGR|Triae_TA67801_4565,
		14 gnl|TIGR|Triae_TA67800_4565,
		15 gnl|TIGR|Triae_TA67793_4565,
		16 gnl|TIGR|Horvu_TA33726_4513,
		17 gnl|TIGR|Horvu_BF623460,
		18 gnl|TIGR|Bradi_TA1706_15368,
		19 gnl|TIGR|Tripr_TA2316_57577,
		20 gnl|TIGR|Lotja_TA3264_34305,
		21 gnl|TIGR|Zeama_TA103598_4577,
		22 gnl|TIGR|Sorbi_TA28477_4558,
		23 gnl|TIGR|Sacof_CA105571,
		24 gnl|TIGR|Glyma_TA49455_3847,
		25 gnl|TIGR|Ricco_EE256409,
		26 gnl|TIGR|Goshi_TA27488_3635,
		27 gnl|TIGR|Cofca_TA2380_49390,
		28 gnl|TIGR|Prupe_TA4855_3760,
		29 gnl|TIGR|Malx_TA34056_3750,
		30 gnl|TIGR|Citcl_TA5185_85681,
		31 gnl|TIGR|Vitri_TA805_96939,
		32 gnl|TIGR|Vitvi_TA35397_29760,
		33 gnl|TIGR|Aqufo_TA12852_338618,
		34 gnl|TIGR|Eupes_TA16491_3993,
		35 gnl|TIGR|Solly_TA19208_4081,
		36 gnl|TIGR|Soltu_CK859996,
		37 gnl|TIGR|Soltu_DN922438,
		38 gnl|TIGR|Soltu_TA25686_4113,
		39 gnl|TIGR|Capan_TA5220_4072,
		40 gnl|TIGR|Solly_TA19210_4081,
		41 gnl|TIGR|Soltu_TA46853_4113,
		42 gnl|TIGR|Antma_TA7165_4151,
		43 gnl|TIGR|Antma_TA7816_4151,
		44 gnl|TIGR|Helan_CD853909,
		45 gnl|TIGR|Helan_TA13293_4232,
		46 gnl|TIGR|Helex_EE652485,
		47 gnl|TIGR|Helpe_DY958867,
		48 gnl|TIGR|Tarof_DY814822,
		49 gnl|TIGR|Lacpe_TA2399_43195,
		50 gnl|TIGR|Lacsa_TA685_4236,
		51 gnl|TIGR|Lacse_TA1359_75943,
		52 gnl|TIGR|Lacsa_TA3862_75948,
		53 gnl|TIGR|Lacvi_TA2177_75947,
		54 gnl|TIGR|Cucsa_DN910965,
		55 gnl|TIGR|Ribam_TA227_3802,
		56 gnl|TIGR|Iponi_TA15344_35883,
		57 Liriodendron_tulipifera,
		58 Persea_americana,
		59 Acorus_americanus,
		60 gnl|TIGR|Nicta_TA11599_4097,
		61 Amborella_trichopoda,
		62 gnl|TIGR|Pinta_TA8780_3352,
		63 Welwitschia_mirabilis
		;
tree PAUP_1 = [&U] (1:47,(((((((((((((2:45,((3:17,4:4):15,5:25):20):94,30:56):18,((((6:38,((7:7,8:1):20,19:34):11):29,(20:45,24:40):18):35,26:63):17,(9:70,(25:53,34:78):13):23):14):10,(28:26,29:47):39):11,54:83):19,(31:1,32:1):47):13,55:60):17,((((27:62,(42:44,43:39):46):13,((((35:6,(36:2,(37:20,38:0):4):3):8,39:13):9,60:21):16,(40:9,41:7):40):15):12,56:57):21,(((44:7,(45:11,46:7):1):5,47:13):31,(48:29,(49:15,((50:1,51:0):8,(52:8,53:3):3):12):23):19):44):26):15,33:87):16,(57:78,58:71):24):20,(((10:47,(((11:4,12:12):17,(((13:5,14:9):1,15:3):8,(16:0,17:20):15):8):9,18:23):24):21,(21:25,(22:11,23:21):12):38):81,59:81):18):26,61:97):51,63:128):82,62:28);
tree PAUP_2 = [&U] (1:47,(((((((((((((2:45,((3:17,4:4):15,5:25):20):94,30:56):18,((((6:38,((7:7,8:1):20,19:34):11):29,(20:45,24:40):18):35,26:63):17,(9:70,(25:53,34:78):13):23):14):10,(28:26,29:47):39):11,54:83):18,(31:1,32:1):48):13,55:59):17,((((27:61,(42:44,43:39):47):13,((((35:6,(36:2,(37:20,38:0):4):3):8,39:13):9,60:21):16,(40:9,41:7):40):16):12,56:56):21,((44:7,((45:10,47:14):2,46:8):1):33,(48:29,(49:15,((50:1,51:0):8,(52:8,53:3):3):12):23):19):45):26):15,33:86):16,(57:77,58:72):24):20,(((10:47,(((11:4,12:12):17,(((13:5,14:9):1,15:3):8,(16:0,17:20):15):8):9,18:23):24):21,(21:25,(22:11,23:21):12):38):81,59:81):19):26,61:98):50,63:128):82,62:28);
tree PAUP_3 = [&U] (1:47,(((((((((((((2:45,((3:17,4:4):15,5:25):20):94,30:56):18,((((6:38,((7:7,8:1):20,19:34):11):29,(20:45,24:40):18):35,26:63):17,(9:70,(25:53,34:78):13):23):14):10,(28:26,29:47):39):11,54:83):19,(31:1,32:1):47):13,55:60):17,((((27:62,(42:44,43:39):46):13,((((35:6,(36:2,(37:20,38:0):4):3):8,39:13):9,60:21):16,(40:9,41:7):40):15):12,56:57):21,((((44:6,45:11):1,46:8):5,47:13):31,(48:29,(49:15,((50:1,51:0):8,(52:8,53:3):3):12):23):19):44):26):15,33:87):16,(57:78,58:71):24):20,(((10:47,(((11:4,12:12):17,(((13:5,14:9):1,15:3):8,(16:0,17:20):15):8):9,18:23):24):21,(21:25,(22:11,23:21):12):38):81,59:81):18):26,61:97):51,63:128):82,62:28);
tree PAUP_4 = [&U] (1:47,(((((((((((((2:45,((3:17,4:4):15,5:25):20):94,30:56):18,((((6:38,((7:7,8:1):20,19:34):11):29,(20:45,24:40):18):35,26:63):17,(9:70,(25:53,34:78):13):23):14):10,(28:26,29:47):39):11,54:83):18,(31:1,32:1):48):13,55:59):17,((((27:61,(42:44,43:39):47):13,((((35:6,(36:2,(37:20,38:0):4):3):8,39:13):9,60:21):16,(40:9,41:7):40):16):12,56:56):21,(((44:7,46:8):1,(45:11,47:13):2):33,(48:29,(49:15,((50:1,51:0):8,(52:8,53:3):3):12):23):19):45):26):15,33:86):16,(57:77,58:72):24):20,(((10:47,(((11:4,12:12):17,(((13:5,14:9):1,15:3):8,(16:0,17:20):15):8):9,18:23):24):21,(21:25,(22:11,23:21):12):38):81,59:81):19):26,61:98):50,63:128):82,62:28);
tree PAUP_5 = [&U] (1:47,(((((((((((((2:45,((3:17,4:4):15,5:25):20):94,30:56):18,((((6:38,((7:7,8:1):20,19:34):11):29,(20:45,24:40):18):35,26:63):17,(9:70,(25:53,34:78):13):23):14):10,(28:26,29:47):39):11,54:83):19,(31:1,32:1):47):13,55:60):17,((((27:62,(42:44,43:39):46):13,((((35:6,(36:2,(37:20,38:0):4):3):8,39:13):9,60:21):16,(40:9,41:7):40):15):12,56:57):21,(((44:7,(45:11,46:7):1):5,47:13):31,(48:28,(49:16,(((50:1,51:0):9,53:4):1,52:8):12):22):20):44):26):15,33:87):16,(57:78,58:71):24):20,(((10:47,(((11:4,12:12):17,(((13:5,14:9):1,15:3):8,(16:0,17:20):15):8):9,18:23):24):21,(21:25,(22:11,23:21):12):38):81,59:81):18):26,61:97):51,63:128):82,62:28);
tree PAUP_6 = [&U] (1:47,(((((((((((((2:45,((3:17,4:4):15,5:25):20):94,30:56):18,((((6:38,((7:7,8:1):20,19:34):11):29,(20:45,24:40):18):35,26:63):17,(9:70,(25:53,34:78):13):23):14):10,(28:26,29:47):39):11,54:83):19,(31:1,32:1):47):13,55:60):17,((((27:62,(42:44,43:39):46):13,((((35:6,(36:2,(37:20,38:0):4):3):8,39:13):9,60:21):16,(40:9,41:7):40):15):12,56:57):21,(((44:7,(45:11,46:7):1):5,47:13):31,(48:28,(49:17,(((50:1,51:0):8,52:8):2,53:3):13):21):20):44):26):15,33:87):16,(57:78,58:71):24):20,(((10:47,(((11:4,12:12):17,(((13:5,14:9):1,15:3):8,(16:0,17:20):15):8):9,18:23):24):21,(21:25,(22:11,23:21):12):38):81,59:81):18):26,61:97):51,63:128):82,62:28);
tree PAUP_7 = [&U] (1:47,(((((((((((((2:45,((3:17,4:4):15,5:25):20):94,30:56):18,((((6:38,((7:7,8:1):20,19:34):11):29,(20:45,24:40):18):35,26:63):17,(9:70,(25:53,34:78):13):23):14):10,(28:26,29:47):39):11,54:83):19,(31:1,32:1):47):13,55:60):17,((((27:62,(42:44,43:39):46):13,((((35:6,(36:2,(37:20,38:0):4):3):8,39:13):9,60:21):16,(40:9,41:7):40):15):12,56:57):21,(((44:7,(45:11,46:7):1):5,47:13):31,(48:29,(49:15,((50:1,51:0):8,(52:8,53:3):3):12):23):19):44):26):15,33:87):16,(57:78,58:71):24):20,(((10:47,(((11:4,12:12):17,((13:5,(14:10,15:3):1):7,(16:0,17:20):15):8):9,18:23):24):21,(21:25,(22:11,23:21):12):38):81,59:81):18):26,61:97):51,63:128):82,62:28);
tree PAUP_8 = [&U] (1:47,(((((((((((((2:45,((3:17,4:4):15,5:25):20):94,30:56):18,((((6:38,((7:7,8:1):20,19:34):11):29,(20:45,24:40):18):35,26:63):17,(9:70,(25:53,34:78):13):23):14):10,(28:26,29:47):39):11,54:83):19,(31:1,32:1):47):13,55:60):17,((((27:62,(42:44,43:39):46):13,((((35:6,(36:2,(37:20,38:0):4):3):8,39:13):9,60:21):16,(40:9,41:7):40):15):12,56:57):21,(((44:7,(45:11,46:7):1):5,47:13):31,(48:29,(49:15,((50:1,51:0):8,(52:8,53:3):3):12):23):19):44):26):15,33:87):16,(57:78,58:71):24):20,(((10:47,(((11:4,12:12):17,(((13:6,15:3):1,14:9):7,(16:0,17:20):15):8):9,18:23):24):21,(21:25,(22:11,23:21):12):38):81,59:81):18):26,61:97):51,63:128):82,62:28);
tree PAUP_9 = [&U] (1:47,(((((((((((((2:45,((3:17,4:4):15,5:25):20):94,30:56):18,((((6:38,((7:7,8:1):20,19:34):11):29,(20:45,24:40):18):35,26:63):17,(9:70,(25:53,34:78):13):23):14):10,(28:26,29:47):39):11,54:83):18,(31:1,32:1):48):13,55:59):17,((((27:61,(42:44,43:39):47):13,((((35:6,(36:2,(37:20,38:0):4):3):8,39:13):9,60:21):16,(40:9,41:7):40):16):12,56:56):21,(((44:7,(45:10,47:14):2):2,46:7):33,(48:29,(49:15,((50:1,51:0):8,(52:8,53:3):3):12):23):20):44):26):15,33:86):16,(57:77,58:72):24):20,(((10:47,(((11:4,12:12):17,(((13:5,14:9):1,15:3):8,(16:0,17:20):15):8):9,18:23):24):21,(21:25,(22:11,23:21):12):38):81,59:81):19):26,61:98):50,63:128):82,62:28);
tree PAUP_10 = [&U] (1:47,(((((((((((((2:45,((3:17,4:4):15,5:25):20):94,30:56):18,((((6:38,((7:7,8:1):20,19:34):11):29,(20:45,24:40):18):35,26:63):17,(9:70,(25:53,34:78):13):23):14):10,(28:26,29:47):39):11,54:83):18,(31:1,32:1):48):13,55:59):17,((((27:61,(42:44,43:39):47):13,((((35:6,(36:2,(37:20,38:0):4):3):8,39:13):9,60:21):16,(40:9,41:7):40):16):12,56:56):21,((44:7,((45:10,47:14):2,46:8):1):33,(48:28,(49:16,(((50:1,51:0):9,53:4):1,52:8):12):22):20):45):26):15,33:86):16,(57:77,58:72):24):20,(((10:47,(((11:4,12:12):17,(((13:5,14:9):1,15:3):8,(16:0,17:20):15):8):9,18:23):24):21,(21:25,(22:11,23:21):12):38):81,59:81):19):26,61:98):50,63:128):82,62:28);
tree PAUP_11 = [&U] (1:47,(((((((((((((2:45,((3:17,4:4):15,5:25):20):94,30:56):18,((((6:38,((7:7,8:1):20,19:34):11):29,(20:45,24:40):18):35,26:63):17,(9:70,(25:53,34:78):13):23):14):10,(28:26,29:47):39):11,54:83):18,(31:1,32:1):48):13,55:59):17,((((27:61,(42:44,43:39):47):13,((((35:6,(36:2,(37:20,38:0):4):3):8,39:13):9,60:21):16,(40:9,41:7):40):16):12,56:56):21,((44:7,((45:10,47:14):2,46:8):1):33,(48:28,(49:17,(((50:1,51:0):8,52:8):2,53:3):13):21):20):45):26):15,33:86):16,(57:77,58:72):24):20,(((10:47,(((11:4,12:12):17,(((13:5,14:9):1,15:3):8,(16:0,17:20):15):8):9,18:23):24):21,(21:25,(22:11,23:21):12):38):81,59:81):19):26,61:98):50,63:128):82,62:28);
tree PAUP_12 = [&U] (1:47,(((((((((((((2:45,((3:17,4:4):15,5:25):20):94,30:56):18,((((6:38,((7:7,8:1):20,19:34):11):29,(20:45,24:40):18):35,26:63):17,(9:70,(25:53,34:78):13):23):14):10,(28:26,29:47):39):11,54:83):18,(31:1,32:1):48):13,55:59):17,((((27:61,(42:44,43:39):47):13,((((35:6,(36:2,(37:20,38:0):4):3):8,39:13):9,60:21):16,(40:9,41:7):40):16):12,56:56):21,((44:7,((45:10,47:14):2,46:8):1):33,(48:29,(49:15,((50:1,51:0):8,(52:8,53:3):3):12):23):19):45):26):15,33:86):16,(57:77,58:72):24):20,(((10:47,(((11:4,12:12):17,((13:5,(14:10,15:3):1):7,(16:0,17:20):15):8):9,18:23):24):21,(21:25,(22:11,23:21):12):38):81,59:81):19):26,61:98):50,63:128):82,62:28);
tree PAUP_13 = [&U] (1:47,(((((((((((((2:45,((3:17,4:4):15,5:25):20):94,30:56):18,((((6:38,((7:7,8:1):20,19:34):11):29,(20:45,24:40):18):35,26:63):17,(9:70,(25:53,34:78):13):23):14):10,(28:26,29:47):39):11,54:83):18,(31:1,32:1):48):13,55:59):17,((((27:61,(42:44,43:39):47):13,((((35:6,(36:2,(37:20,38:0):4):3):8,39:13):9,60:21):16,(40:9,41:7):40):16):12,56:56):21,((44:7,((45:10,47:14):2,46:8):1):33,(48:29,(49:15,((50:1,51:0):8,(52:8,53:3):3):12):23):19):45):26):15,33:86):16,(57:77,58:72):24):20,(((10:47,(((11:4,12:12):17,(((13:6,15:3):1,14:9):7,(16:0,17:20):15):8):9,18:23):24):21,(21:25,(22:11,23:21):12):38):81,59:81):19):26,61:98):50,63:128):82,62:28);
tree PAUP_14 = [&U] (1:47,(((((((((((((2:45,((3:17,4:4):15,5:25):20):94,30:56):18,((((6:38,((7:7,8:1):20,19:34):11):29,(20:45,24:40):18):35,26:63):17,(9:70,(25:53,34:78):13):23):14):10,(28:26,29:47):39):11,54:83):19,(31:1,32:1):47):13,55:60):17,((((27:62,(42:44,43:39):46):13,((((35:6,(36:2,(37:20,38:0):4):3):8,39:13):9,60:21):16,(40:9,41:7):40):15):12,56:57):21,((((44:6,45:11):1,46:8):5,47:13):31,(48:28,(49:16,(((50:1,51:0):9,53:4):1,52:8):12):22):20):44):26):15,33:87):16,(57:78,58:71):24):20,(((10:47,(((11:4,12:12):17,(((13:5,14:9):1,15:3):8,(16:0,17:20):15):8):9,18:23):24):21,(21:25,(22:11,23:21):12):38):81,59:81):18):26,61:97):51,63:128):82,62:28);
tree PAUP_15 = [&U] (1:47,(((((((((((((2:45,((3:17,4:4):15,5:25):20):94,30:56):18,((((6:38,((7:7,8:1):20,19:34):11):29,(20:45,24:40):18):35,26:63):17,(9:70,(25:53,34:78):13):23):14):10,(28:26,29:47):39):11,54:83):19,(31:1,32:1):47):13,55:60):17,((((27:62,(42:44,43:39):46):13,((((35:6,(36:2,(37:20,38:0):4):3):8,39:13):9,60:21):16,(40:9,41:7):40):15):12,56:57):21,((((44:6,45:11):1,46:8):5,47:13):31,(48:28,(49:17,(((50:1,51:0):8,52:8):2,53:3):13):21):20):44):26):15,33:87):16,(57:78,58:71):24):20,(((10:47,(((11:4,12:12):17,(((13:5,14:9):1,15:3):8,(16:0,17:20):15):8):9,18:23):24):21,(21:25,(22:11,23:21):12):38):81,59:81):18):26,61:97):51,63:128):82,62:28);
tree PAUP_16 = [&U] (1:47,(((((((((((((2:45,((3:17,4:4):15,5:25):20):94,30:56):18,((((6:38,((7:7,8:1):20,19:34):11):29,(20:45,24:40):18):35,26:63):17,(9:70,(25:53,34:78):13):23):14):10,(28:26,29:47):39):11,54:83):19,(31:1,32:1):47):13,55:60):17,((((27:62,(42:44,43:39):46):13,((((35:6,(36:2,(37:20,38:0):4):3):8,39:13):9,60:21):16,(40:9,41:7):40):15):12,56:57):21,((((44:6,45:11):1,46:8):5,47:13):31,(48:29,(49:15,((50:1,51:0):8,(52:8,53:3):3):12):23):19):44):26):15,33:87):16,(57:78,58:71):24):20,(((10:47,(((11:4,12:12):17,((13:5,(14:10,15:3):1):7,(16:0,17:20):15):8):9,18:23):24):21,(21:25,(22:11,23:21):12):38):81,59:81):18):26,61:97):51,63:128):82,62:28);
tree PAUP_17 = [&U] (1:47,(((((((((((((2:45,((3:17,4:4):15,5:25):20):94,30:56):18,((((6:38,((7:7,8:1):20,19:34):11):29,(20:45,24:40):18):35,26:63):17,(9:70,(25:53,34:78):13):23):14):10,(28:26,29:47):39):11,54:83):19,(31:1,32:1):47):13,55:60):17,((((27:62,(42:44,43:39):46):13,((((35:6,(36:2,(37:20,38:0):4):3):8,39:13):9,60:21):16,(40:9,41:7):40):15):12,56:57):21,((((44:6,45:11):1,46:8):5,47:13):31,(48:29,(49:15,((50:1,51:0):8,(52:8,53:3):3):12):23):19):44):26):15,33:87):16,(57:78,58:71):24):20,(((10:47,(((11:4,12:12):17,(((13:6,15:3):1,14:9):7,(16:0,17:20):15):8):9,18:23):24):21,(21:25,(22:11,23:21):12):38):81,59:81):18):26,61:97):51,63:128):82,62:28);
tree PAUP_18 = [&U] (1:47,(((((((((((((2:45,((3:17,4:4):15,5:25):20):94,30:56):18,((((6:38,((7:7,8:1):20,19:34):11):29,(20:45,24:40):18):35,26:63):17,(9:70,(25:53,34:78):13):23):14):10,(28:26,29:47):39):11,54:83):18,(31:1,32:1):48):13,55:59):17,((((27:61,(42:44,43:39):47):13,((((35:6,(36:2,(37:20,38:0):4):3):8,39:13):9,60:21):16,(40:9,41:7):40):16):12,56:56):21,(((44:7,46:8):1,(45:11,47:13):2):33,(48:28,(49:16,(((50:1,51:0):9,53:4):1,52:8):12):22):20):45):26):15,33:86):16,(57:77,58:72):24):20,(((10:47,(((11:4,12:12):17,(((13:5,14:9):1,15:3):8,(16:0,17:20):15):8):9,18:23):24):21,(21:25,(22:11,23:21):12):38):81,59:81):19):26,61:98):50,63:128):82,62:28);
tree PAUP_19 = [&U] (1:47,(((((((((((((2:45,((3:17,4:4):15,5:25):20):94,30:56):18,((((6:38,((7:7,8:1):20,19:34):11):29,(20:45,24:40):18):35,26:63):17,(9:70,(25:53,34:78):13):23):14):10,(28:26,29:47):39):11,54:83):18,(31:1,32:1):48):13,55:59):17,((((27:61,(42:44,43:39):47):13,((((35:6,(36:2,(37:20,38:0):4):3):8,39:13):9,60:21):16,(40:9,41:7):40):16):12,56:56):21,(((44:7,46:8):1,(45:11,47:13):2):33,(48:28,(49:17,(((50:1,51:0):8,52:8):2,53:3):13):21):20):45):26):15,33:86):16,(57:77,58:72):24):20,(((10:47,(((11:4,12:12):17,(((13:5,14:9):1,15:3):8,(16:0,17:20):15):8):9,18:23):24):21,(21:25,(22:11,23:21):12):38):81,59:81):19):26,61:98):50,63:128):82,62:28);
tree PAUP_20 = [&U] (1:47,(((((((((((((2:45,((3:17,4:4):15,5:25):20):94,30:56):18,((((6:38,((7:7,8:1):20,19:34):11):29,(20:45,24:40):18):35,26:63):17,(9:70,(25:53,34:78):13):23):14):10,(28:26,29:47):39):11,54:83):18,(31:1,32:1):48):13,55:59):17,((((27:61,(42:44,43:39):47):13,((((35:6,(36:2,(37:20,38:0):4):3):8,39:13):9,60:21):16,(40:9,41:7):40):16):12,56:56):21,(((44:7,46:8):1,(45:11,47:13):2):33,(48:29,(49:15,((50:1,51:0):8,(52:8,53:3):3):12):23):19):45):26):15,33:86):16,(57:77,58:72):24):20,(((10:47,(((11:4,12:12):17,((13:5,(14:10,15:3):1):7,(16:0,17:20):15):8):9,18:23):24):21,(21:25,(22:11,23:21):12):38):81,59:81):19):26,61:98):50,63:128):82,62:28);
tree PAUP_21 = [&U] (1:47,(((((((((((((2:45,((3:17,4:4):15,5:25):20):94,30:56):18,((((6:38,((7:7,8:1):20,19:34):11):29,(20:45,24:40):18):35,26:63):17,(9:70,(25:53,34:78):13):23):14):10,(28:26,29:47):39):11,54:83):18,(31:1,32:1):48):13,55:59):17,((((27:61,(42:44,43:39):47):13,((((35:6,(36:2,(37:20,38:0):4):3):8,39:13):9,60:21):16,(40:9,41:7):40):16):12,56:56):21,(((44:7,46:8):1,(45:11,47:13):2):33,(48:29,(49:15,((50:1,51:0):8,(52:8,53:3):3):12):23):19):45):26):15,33:86):16,(57:77,58:72):24):20,(((10:47,(((11:4,12:12):17,(((13:6,15:3):1,14:9):7,(16:0,17:20):15):8):9,18:23):24):21,(21:25,(22:11,23:21):12):38):81,59:81):19):26,61:98):50,63:128):82,62:28);
tree PAUP_22 = [&U] (1:47,(((((((((((((2:45,((3:17,4:4):15,5:25):20):94,30:56):18,((((6:38,((7:7,8:1):20,19:34):11):29,(20:45,24:40):18):35,26:63):17,(9:70,(25:53,34:78):13):23):14):10,(28:26,29:47):39):11,54:83):19,(31:1,32:1):47):13,55:60):17,((((27:62,(42:44,43:39):46):13,((((35:6,(36:2,(37:20,38:0):4):3):8,39:13):9,60:21):16,(40:9,41:7):40):15):12,56:57):21,(((44:7,(45:11,46:7):1):5,47:13):31,(48:28,(49:16,(((50:1,51:0):9,53:4):1,52:8):12):22):20):44):26):15,33:87):16,(57:78,58:71):24):20,(((10:47,(((11:4,12:12):17,((13:5,(14:10,15:3):1):7,(16:0,17:20):15):8):9,18:23):24):21,(21:25,(22:11,23:21):12):38):81,59:81):18):26,61:97):51,63:128):82,62:28);
tree PAUP_23 = [&U] (1:47,(((((((((((((2:45,((3:17,4:4):15,5:25):20):94,30:56):18,((((6:38,((7:7,8:1):20,19:34):11):29,(20:45,24:40):18):35,26:63):17,(9:70,(25:53,34:78):13):23):14):10,(28:26,29:47):39):11,54:83):19,(31:1,32:1):47):13,55:60):17,((((27:62,(42:44,43:39):46):13,((((35:6,(36:2,(37:20,38:0):4):3):8,39:13):9,60:21):16,(40:9,41:7):40):15):12,56:57):21,(((44:7,(45:11,46:7):1):5,47:13):31,(48:28,(49:16,(((50:1,51:0):9,53:4):1,52:8):12):22):20):44):26):15,33:87):16,(57:78,58:71):24):20,(((10:47,(((11:4,12:12):17,(((13:6,15:3):1,14:9):7,(16:0,17:20):15):8):9,18:23):24):21,(21:25,(22:11,23:21):12):38):81,59:81):18):26,61:97):51,63:128):82,62:28);
tree PAUP_24 = [&U] (1:47,(((((((((((((2:45,((3:17,4:4):15,5:25):20):94,30:56):18,((((6:38,((7:7,8:1):20,19:34):11):29,(20:45,24:40):18):35,26:63):17,(9:70,(25:53,34:78):13):23):14):10,(28:26,29:47):39):11,54:83):19,(31:1,32:1):47):13,55:60):17,((((27:62,(42:44,43:39):46):13,((((35:6,(36:2,(37:20,38:0):4):3):8,39:13):9,60:21):16,(40:9,41:7):40):15):12,56:57):21,(((44:7,(45:11,46:7):1):5,47:13):31,(48:28,(49:17,(((50:1,51:0):8,52:8):2,53:3):13):21):20):44):26):15,33:87):16,(57:78,58:71):24):20,(((10:47,(((11:4,12:12):17,((13:5,(14:10,15:3):1):7,(16:0,17:20):15):8):9,18:23):24):21,(21:25,(22:11,23:21):12):38):81,59:81):18):26,61:97):51,63:128):82,62:28);
tree PAUP_25 = [&U] (1:47,(((((((((((((2:45,((3:17,4:4):15,5:25):20):94,30:56):18,((((6:38,((7:7,8:1):20,19:34):11):29,(20:45,24:40):18):35,26:63):17,(9:70,(25:53,34:78):13):23):14):10,(28:26,29:47):39):11,54:83):19,(31:1,32:1):47):13,55:60):17,((((27:62,(42:44,43:39):46):13,((((35:6,(36:2,(37:20,38:0):4):3):8,39:13):9,60:21):16,(40:9,41:7):40):15):12,56:57):21,(((44:7,(45:11,46:7):1):5,47:13):31,(48:28,(49:17,(((50:1,51:0):8,52:8):2,53:3):13):21):20):44):26):15,33:87):16,(57:78,58:71):24):20,(((10:47,(((11:4,12:12):17,(((13:6,15:3):1,14:9):7,(16:0,17:20):15):8):9,18:23):24):21,(21:25,(22:11,23:21):12):38):81,59:81):18):26,61:97):51,63:128):82,62:28);
tree PAUP_26 = [&U] (1:47,(((((((((((((2:45,((3:17,4:4):15,5:25):20):94,30:56):18,((((6:38,((7:7,8:1):20,19:34):11):29,(20:45,24:40):18):35,26:63):17,(9:70,(25:53,34:78):13):23):14):10,(28:26,29:47):39):11,54:83):18,(31:1,32:1):48):13,55:59):17,((((27:61,(42:44,43:39):47):13,((((35:6,(36:2,(37:20,38:0):4):3):8,39:13):9,60:21):16,(40:9,41:7):40):16):12,56:56):21,(((44:7,(45:10,47:14):2):2,46:7):33,(48:28,(49:16,(((50:1,51:0):9,53:4):1,52:8):12):22):21):44):26):15,33:86):16,(57:77,58:72):24):20,(((10:47,(((11:4,12:12):17,(((13:5,14:9):1,15:3):8,(16:0,17:20):15):8):9,18:23):24):21,(21:25,(22:11,23:21):12):38):81,59:81):19):26,61:98):50,63:128):82,62:28);
tree PAUP_27 = [&U] (1:47,(((((((((((((2:45,((3:17,4:4):15,5:25):20):94,30:56):18,((((6:38,((7:7,8:1):20,19:34):11):29,(20:45,24:40):18):35,26:63):17,(9:70,(25:53,34:78):13):23):14):10,(28:26,29:47):39):11,54:83):18,(31:1,32:1):48):13,55:59):17,((((27:61,(42:44,43:39):47):13,((((35:6,(36:2,(37:20,38:0):4):3):8,39:13):9,60:21):16,(40:9,41:7):40):16):12,56:56):21,(((44:7,(45:10,47:14):2):2,46:7):33,(48:28,(49:17,(((50:1,51:0):8,52:8):2,53:3):13):21):21):44):26):15,33:86):16,(57:77,58:72):24):20,(((10:47,(((11:4,12:12):17,(((13:5,14:9):1,15:3):8,(16:0,17:20):15):8):9,18:23):24):21,(21:25,(22:11,23:21):12):38):81,59:81):19):26,61:98):50,63:128):82,62:28);
tree PAUP_28 = [&U] (1:47,(((((((((((((2:45,((3:17,4:4):15,5:25):20):94,30:56):18,((((6:38,((7:7,8:1):20,19:34):11):29,(20:45,24:40):18):35,26:63):17,(9:70,(25:53,34:78):13):23):14):10,(28:26,29:47):39):11,54:83):18,(31:1,32:1):48):13,55:59):17,((((27:61,(42:44,43:39):47):13,((((35:6,(36:2,(37:20,38:0):4):3):8,39:13):9,60:21):16,(40:9,41:7):40):16):12,56:56):21,(((44:7,(45:10,47:14):2):2,46:7):33,(48:29,(49:15,((50:1,51:0):8,(52:8,53:3):3):12):23):20):44):26):15,33:86):16,(57:77,58:72):24):20,(((10:47,(((11:4,12:12):17,((13:5,(14:10,15:3):1):7,(16:0,17:20):15):8):9,18:23):24):21,(21:25,(22:11,23:21):12):38):81,59:81):19):26,61:98):50,63:128):82,62:28);
tree PAUP_29 = [&U] (1:47,(((((((((((((2:45,((3:17,4:4):15,5:25):20):94,30:56):18,((((6:38,((7:7,8:1):20,19:34):11):29,(20:45,24:40):18):35,26:63):17,(9:70,(25:53,34:78):13):23):14):10,(28:26,29:47):39):11,54:83):18,(31:1,32:1):48):13,55:59):17,((((27:61,(42:44,43:39):47):13,((((35:6,(36:2,(37:20,38:0):4):3):8,39:13):9,60:21):16,(40:9,41:7):40):16):12,56:56):21,(((44:7,(45:10,47:14):2):2,46:7):33,(48:29,(49:15,((50:1,51:0):8,(52:8,53:3):3):12):23):20):44):26):15,33:86):16,(57:77,58:72):24):20,(((10:47,(((11:4,12:12):17,(((13:6,15:3):1,14:9):7,(16:0,17:20):15):8):9,18:23):24):21,(21:25,(22:11,23:21):12):38):81,59:81):19):26,61:98):50,63:128):82,62:28);
tree PAUP_30 = [&U] (1:47,(((((((((((((2:45,((3:17,4:4):15,5:25):20):94,30:56):18,((((6:38,((7:7,8:1):20,19:34):11):29,(20:45,24:40):18):35,26:63):17,(9:70,(25:53,34:78):13):23):14):10,(28:26,29:47):39):11,54:83):18,(31:1,32:1):48):13,55:59):17,((((27:61,(42:44,43:39):47):13,((((35:6,(36:2,(37:20,38:0):4):3):8,39:13):9,60:21):16,(40:9,41:7):40):16):12,56:56):21,((44:7,((45:10,47:14):2,46:8):1):33,(48:28,(49:16,(((50:1,51:0):9,53:4):1,52:8):12):22):20):45):26):15,33:86):16,(57:77,58:72):24):20,(((10:47,(((11:4,12:12):17,((13:5,(14:10,15:3):1):7,(16:0,17:20):15):8):9,18:23):24):21,(21:25,(22:11,23:21):12):38):81,59:81):19):26,61:98):50,63:128):82,62:28);
tree PAUP_31 = [&U] (1:47,(((((((((((((2:45,((3:17,4:4):15,5:25):20):94,30:56):18,((((6:38,((7:7,8:1):20,19:34):11):29,(20:45,24:40):18):35,26:63):17,(9:70,(25:53,34:78):13):23):14):10,(28:26,29:47):39):11,54:83):18,(31:1,32:1):48):13,55:59):17,((((27:61,(42:44,43:39):47):13,((((35:6,(36:2,(37:20,38:0):4):3):8,39:13):9,60:21):16,(40:9,41:7):40):16):12,56:56):21,((44:7,((45:10,47:14):2,46:8):1):33,(48:28,(49:16,(((50:1,51:0):9,53:4):1,52:8):12):22):20):45):26):15,33:86):16,(57:77,58:72):24):20,(((10:47,(((11:4,12:12):17,(((13:6,15:3):1,14:9):7,(16:0,17:20):15):8):9,18:23):24):21,(21:25,(22:11,23:21):12):38):81,59:81):19):26,61:98):50,63:128):82,62:28);
tree PAUP_32 = [&U] (1:47,(((((((((((((2:45,((3:17,4:4):15,5:25):20):94,30:56):18,((((6:38,((7:7,8:1):20,19:34):11):29,(20:45,24:40):18):35,26:63):17,(9:70,(25:53,34:78):13):23):14):10,(28:26,29:47):39):11,54:83):18,(31:1,32:1):48):13,55:59):17,((((27:61,(42:44,43:39):47):13,((((35:6,(36:2,(37:20,38:0):4):3):8,39:13):9,60:21):16,(40:9,41:7):40):16):12,56:56):21,((44:7,((45:10,47:14):2,46:8):1):33,(48:28,(49:17,(((50:1,51:0):8,52:8):2,53:3):13):21):20):45):26):15,33:86):16,(57:77,58:72):24):20,(((10:47,(((11:4,12:12):17,((13:5,(14:10,15:3):1):7,(16:0,17:20):15):8):9,18:23):24):21,(21:25,(22:11,23:21):12):38):81,59:81):19):26,61:98):50,63:128):82,62:28);
tree PAUP_33 = [&U] (1:47,(((((((((((((2:45,((3:17,4:4):15,5:25):20):94,30:56):18,((((6:38,((7:7,8:1):20,19:34):11):29,(20:45,24:40):18):35,26:63):17,(9:70,(25:53,34:78):13):23):14):10,(28:26,29:47):39):11,54:83):18,(31:1,32:1):48):13,55:59):17,((((27:61,(42:44,43:39):47):13,((((35:6,(36:2,(37:20,38:0):4):3):8,39:13):9,60:21):16,(40:9,41:7):40):16):12,56:56):21,((44:7,((45:10,47:14):2,46:8):1):33,(48:28,(49:17,(((50:1,51:0):8,52:8):2,53:3):13):21):20):45):26):15,33:86):16,(57:77,58:72):24):20,(((10:47,(((11:4,12:12):17,(((13:6,15:3):1,14:9):7,(16:0,17:20):15):8):9,18:23):24):21,(21:25,(22:11,23:21):12):38):81,59:81):19):26,61:98):50,63:128):82,62:28);
tree PAUP_34 = [&U] (1:47,(((((((((((((2:45,((3:17,4:4):15,5:25):20):94,30:56):18,((((6:38,((7:7,8:1):20,19:34):11):29,(20:45,24:40):18):35,26:63):17,(9:70,(25:53,34:78):13):23):14):10,(28:26,29:47):39):11,54:83):19,(31:1,32:1):47):13,55:60):17,((((27:62,(42:44,43:39):46):13,((((35:6,(36:2,(37:20,38:0):4):3):8,39:13):9,60:21):16,(40:9,41:7):40):15):12,56:57):21,((((44:6,45:11):1,46:8):5,47:13):31,(48:28,(49:16,(((50:1,51:0):9,53:4):1,52:8):12):22):20):44):26):15,33:87):16,(57:78,58:71):24):20,(((10:47,(((11:4,12:12):17,((13:5,(14:10,15:3):1):7,(16:0,17:20):15):8):9,18:23):24):21,(21:25,(22:11,23:21):12):38):81,59:81):18):26,61:97):51,63:128):82,62:28);
tree PAUP_35 = [&U] (1:47,(((((((((((((2:45,((3:17,4:4):15,5:25):20):94,30:56):18,((((6:38,((7:7,8:1):20,19:34):11):29,(20:45,24:40):18):35,26:63):17,(9:70,(25:53,34:78):13):23):14):10,(28:26,29:47):39):11,54:83):19,(31:1,32:1):47):13,55:60):17,((((27:62,(42:44,43:39):46):13,((((35:6,(36:2,(37:20,38:0):4):3):8,39:13):9,60:21):16,(40:9,41:7):40):15):12,56:57):21,((((44:6,45:11):1,46:8):5,47:13):31,(48:28,(49:16,(((50:1,51:0):9,53:4):1,52:8):12):22):20):44):26):15,33:87):16,(57:78,58:71):24):20,(((10:47,(((11:4,12:12):17,(((13:6,15:3):1,14:9):7,(16:0,17:20):15):8):9,18:23):24):21,(21:25,(22:11,23:21):12):38):81,59:81):18):26,61:97):51,63:128):82,62:28);
tree PAUP_36 = [&U] (1:47,(((((((((((((2:45,((3:17,4:4):15,5:25):20):94,30:56):18,((((6:38,((7:7,8:1):20,19:34):11):29,(20:45,24:40):18):35,26:63):17,(9:70,(25:53,34:78):13):23):14):10,(28:26,29:47):39):11,54:83):19,(31:1,32:1):47):13,55:60):17,((((27:62,(42:44,43:39):46):13,((((35:6,(36:2,(37:20,38:0):4):3):8,39:13):9,60:21):16,(40:9,41:7):40):15):12,56:57):21,((((44:6,45:11):1,46:8):5,47:13):31,(48:28,(49:17,(((50:1,51:0):8,52:8):2,53:3):13):21):20):44):26):15,33:87):16,(57:78,58:71):24):20,(((10:47,(((11:4,12:12):17,((13:5,(14:10,15:3):1):7,(16:0,17:20):15):8):9,18:23):24):21,(21:25,(22:11,23:21):12):38):81,59:81):18):26,61:97):51,63:128):82,62:28);
tree PAUP_37 = [&U] (1:47,(((((((((((((2:45,((3:17,4:4):15,5:25):20):94,30:56):18,((((6:38,((7:7,8:1):20,19:34):11):29,(20:45,24:40):18):35,26:63):17,(9:70,(25:53,34:78):13):23):14):10,(28:26,29:47):39):11,54:83):19,(31:1,32:1):47):13,55:60):17,((((27:62,(42:44,43:39):46):13,((((35:6,(36:2,(37:20,38:0):4):3):8,39:13):9,60:21):16,(40:9,41:7):40):15):12,56:57):21,((((44:6,45:11):1,46:8):5,47:13):31,(48:28,(49:17,(((50:1,51:0):8,52:8):2,53:3):13):21):20):44):26):15,33:87):16,(57:78,58:71):24):20,(((10:47,(((11:4,12:12):17,(((13:6,15:3):1,14:9):7,(16:0,17:20):15):8):9,18:23):24):21,(21:25,(22:11,23:21):12):38):81,59:81):18):26,61:97):51,63:128):82,62:28);
tree PAUP_38 = [&U] (1:47,(((((((((((((2:45,((3:17,4:4):15,5:25):20):94,30:56):18,((((6:38,((7:7,8:1):20,19:34):11):29,(20:45,24:40):18):35,26:63):17,(9:70,(25:53,34:78):13):23):14):10,(28:26,29:47):39):11,54:83):18,(31:1,32:1):48):13,55:59):17,((((27:61,(42:44,43:39):47):13,((((35:6,(36:2,(37:20,38:0):4):3):8,39:13):9,60:21):16,(40:9,41:7):40):16):12,56:56):21,(((44:7,46:8):1,(45:11,47:13):2):33,(48:28,(49:16,(((50:1,51:0):9,53:4):1,52:8):12):22):20):45):26):15,33:86):16,(57:77,58:72):24):20,(((10:47,(((11:4,12:12):17,((13:5,(14:10,15:3):1):7,(16:0,17:20):15):8):9,18:23):24):21,(21:25,(22:11,23:21):12):38):81,59:81):19):26,61:98):50,63:128):82,62:28);
tree PAUP_39 = [&U] (1:47,(((((((((((((2:45,((3:17,4:4):15,5:25):20):94,30:56):18,((((6:38,((7:7,8:1):20,19:34):11):29,(20:45,24:40):18):35,26:63):17,(9:70,(25:53,34:78):13):23):14):10,(28:26,29:47):39):11,54:83):18,(31:1,32:1):48):13,55:59):17,((((27:61,(42:44,43:39):47):13,((((35:6,(36:2,(37:20,38:0):4):3):8,39:13):9,60:21):16,(40:9,41:7):40):16):12,56:56):21,(((44:7,46:8):1,(45:11,47:13):2):33,(48:28,(49:16,(((50:1,51:0):9,53:4):1,52:8):12):22):20):45):26):15,33:86):16,(57:77,58:72):24):20,(((10:47,(((11:4,12:12):17,(((13:6,15:3):1,14:9):7,(16:0,17:20):15):8):9,18:23):24):21,(21:25,(22:11,23:21):12):38):81,59:81):19):26,61:98):50,63:128):82,62:28);
tree PAUP_40 = [&U] (1:47,(((((((((((((2:45,((3:17,4:4):15,5:25):20):94,30:56):18,((((6:38,((7:7,8:1):20,19:34):11):29,(20:45,24:40):18):35,26:63):17,(9:70,(25:53,34:78):13):23):14):10,(28:26,29:47):39):11,54:83):18,(31:1,32:1):48):13,55:59):17,((((27:61,(42:44,43:39):47):13,((((35:6,(36:2,(37:20,38:0):4):3):8,39:13):9,60:21):16,(40:9,41:7):40):16):12,56:56):21,(((44:7,46:8):1,(45:11,47:13):2):33,(48:28,(49:17,(((50:1,51:0):8,52:8):2,53:3):13):21):20):45):26):15,33:86):16,(57:77,58:72):24):20,(((10:47,(((11:4,12:12):17,((13:5,(14:10,15:3):1):7,(16:0,17:20):15):8):9,18:23):24):21,(21:25,(22:11,23:21):12):38):81,59:81):19):26,61:98):50,63:128):82,62:28);
tree PAUP_41 = [&U] (1:47,(((((((((((((2:45,((3:17,4:4):15,5:25):20):94,30:56):18,((((6:38,((7:7,8:1):20,19:34):11):29,(20:45,24:40):18):35,26:63):17,(9:70,(25:53,34:78):13):23):14):10,(28:26,29:47):39):11,54:83):18,(31:1,32:1):48):13,55:59):17,((((27:61,(42:44,43:39):47):13,((((35:6,(36:2,(37:20,38:0):4):3):8,39:13):9,60:21):16,(40:9,41:7):40):16):12,56:56):21,(((44:7,46:8):1,(45:11,47:13):2):33,(48:28,(49:17,(((50:1,51:0):8,52:8):2,53:3):13):21):20):45):26):15,33:86):16,(57:77,58:72):24):20,(((10:47,(((11:4,12:12):17,(((13:6,15:3):1,14:9):7,(16:0,17:20):15):8):9,18:23):24):21,(21:25,(22:11,23:21):12):38):81,59:81):19):26,61:98):50,63:128):82,62:28);
tree PAUP_42 = [&U] (1:47,(((((((((((((2:45,((3:17,4:4):15,5:25):20):94,30:56):18,((((6:38,((7:7,8:1):20,19:34):11):29,(20:45,24:40):18):35,26:63):17,(9:70,(25:53,34:78):13):23):14):10,(28:26,29:47):39):11,54:83):18,(31:1,32:1):48):13,55:59):17,((((27:61,(42:44,43:39):47):13,((((35:6,(36:2,(37:20,38:0):4):3):8,39:13):9,60:21):16,(40:9,41:7):40):16):12,56:56):21,(((44:7,(45:10,47:14):2):2,46:7):33,(48:28,(49:16,(((50:1,51:0):9,53:4):1,52:8):12):22):21):44):26):15,33:86):16,(57:77,58:72):24):20,(((10:47,(((11:4,12:12):17,((13:5,(14:10,15:3):1):7,(16:0,17:20):15):8):9,18:23):24):21,(21:25,(22:11,23:21):12):38):81,59:81):19):26,61:98):50,63:128):82,62:28);
tree PAUP_43 = [&U] (1:47,(((((((((((((2:45,((3:17,4:4):15,5:25):20):94,30:56):18,((((6:38,((7:7,8:1):20,19:34):11):29,(20:45,24:40):18):35,26:63):17,(9:70,(25:53,34:78):13):23):14):10,(28:26,29:47):39):11,54:83):18,(31:1,32:1):48):13,55:59):17,((((27:61,(42:44,43:39):47):13,((((35:6,(36:2,(37:20,38:0):4):3):8,39:13):9,60:21):16,(40:9,41:7):40):16):12,56:56):21,(((44:7,(45:10,47:14):2):2,46:7):33,(48:28,(49:16,(((50:1,51:0):9,53:4):1,52:8):12):22):21):44):26):15,33:86):16,(57:77,58:72):24):20,(((10:47,(((11:4,12:12):17,(((13:6,15:3):1,14:9):7,(16:0,17:20):15):8):9,18:23):24):21,(21:25,(22:11,23:21):12):38):81,59:81):19):26,61:98):50,63:128):82,62:28);
tree PAUP_44 = [&U] (1:47,(((((((((((((2:45,((3:17,4:4):15,5:25):20):94,30:56):18,((((6:38,((7:7,8:1):20,19:34):11):29,(20:45,24:40):18):35,26:63):17,(9:70,(25:53,34:78):13):23):14):10,(28:26,29:47):39):11,54:83):18,(31:1,32:1):48):13,55:59):17,((((27:61,(42:44,43:39):47):13,((((35:6,(36:2,(37:20,38:0):4):3):8,39:13):9,60:21):16,(40:9,41:7):40):16):12,56:56):21,(((44:7,(45:10,47:14):2):2,46:7):33,(48:28,(49:17,(((50:1,51:0):8,52:8):2,53:3):13):21):21):44):26):15,33:86):16,(57:77,58:72):24):20,(((10:47,(((11:4,12:12):17,((13:5,(14:10,15:3):1):7,(16:0,17:20):15):8):9,18:23):24):21,(21:25,(22:11,23:21):12):38):81,59:81):19):26,61:98):50,63:128):82,62:28);
tree PAUP_45 = [&U] (1:47,(((((((((((((2:45,((3:17,4:4):15,5:25):20):94,30:56):18,((((6:38,((7:7,8:1):20,19:34):11):29,(20:45,24:40):18):35,26:63):17,(9:70,(25:53,34:78):13):23):14):10,(28:26,29:47):39):11,54:83):18,(31:1,32:1):48):13,55:59):17,((((27:61,(42:44,43:39):47):13,((((35:6,(36:2,(37:20,38:0):4):3):8,39:13):9,60:21):16,(40:9,41:7):40):16):12,56:56):21,(((44:7,(45:10,47:14):2):2,46:7):33,(48:28,(49:17,(((50:1,51:0):8,52:8):2,53:3):13):21):21):44):26):15,33:86):16,(57:77,58:72):24):20,(((10:47,(((11:4,12:12):17,(((13:6,15:3):1,14:9):7,(16:0,17:20):15):8):9,18:23):24):21,(21:25,(22:11,23:21):12):38):81,59:81):19):26,61:98):50,63:128):82,62:28);
End;
