# Supplementary material for: Identification of shared single copy nuclear genes in Arabidopsis, Populus, Vitis and Oryza and their phylogenetic utility across various taxonomic levels
Source: BMC Evol Biol. 2010 Feb 24;10:61. doi: 10.1186/1471-2148-10-61 (PMC2848037; doi:10.1186/1471-2148-10-61)
Supplement: Additional file 3 — ML and MP trees for the 18 single copy genes based on alignments of EST and finished cDNA sequences are provided as well as the ML and MP bootstrap consensus trees. MP bootstrap consensus trees and all ML trees are available as PDF files and the collection of MP trees for each alignment is available as a .tre file. [file 1471-2148-10-61-S3.ZIP › EST_Trees/5186.mp.tre]

#NEXUS 

Begin trees;  [Treefile saved Thu Feb 21 16:44:36 2008]
[!
>Data file = /Users/jduarte/MPpaup1.nex
>Heuristic search settings:
>  Optimality criterion = parsimony
>    Character-status summary:
>      Of 662 total characters:
>        All characters are of type 'unord'
>        All characters have equal weight
>        209 characters are constant
>        60 variable characters are parsimony-uninformative
>        Number of parsimony-informative characters = 393
>    Gaps are treated as "missing"
>    Multistate taxa interpreted as uncertainty
>  Starting tree(s) obtained via stepwise addition
>  Addition sequence: random
>    Number of replicates = 10
>    Starting seed = 658490151
>  Number of trees held at each step during stepwise addition = 1
>  Branch-swapping algorithm: tree-bisection-reconnection (TBR)
>  Steepest descent option not in effect
>  'MaxTrees' setting = 2000 (will not be increased)
>  Branches collapsed (creating polytomies) if maximum branch length is zero
>  'MulTrees' option in effect
>  Topological constraints not enforced
>  Trees are unrooted
>
>Heuristic search completed
>   Total number of rearrangements tried = 6389448
>   Score of best tree(s) found = 2488
>   Number of trees retained = 40
>   Time used = 4 sec (CPU time = 4.10 sec)
]
	Translate
		1 gnl|TIGR|Picsi_TA13255_3332,
		2 Amborella_trichopoda,
		3 gnl|Arath7|AT4G33250.1,
		4 Aspargus_officinalis,
		5 gnl|TIGR|Brana_TA12295_3708,
		6 gnl|TIGR|Brana_CX192812,
		7 gnl|TIGR|Brana_CX192803,
		8 gnl|TIGR|Citsi_TA13341_2711,
		9 gnl|TIGR|Citx_DN958420,
		10 gnl|TIGR|Cofca_DV688679,
		11 Eschscholzia_californica,
		12 gnl|TIGR|Glyma_TA48778_3847,
		13 gnl|TIGR|Goshi_TA23639_3635,
		14 gnl|TIGR|Goshi_TA23640_3635,
		15 gnl|TIGR|Gosar_BG444763,
		16 gnl|TIGR|Gosra_TA11805_29730,
		17 gnl|TIGR|Helan_TA9662_4232,
		18 gnl|TIGR|Helar_TA3351_73275,
		19 gnl|TIGR|Helex_EE642177,
		20 gnl|TIGR|Helpe_TA1698_4234,
		21 gnl|TIGR|Helpe_DY949734,
		22 gnl|TIGR|Horvu_TA34888_4513,
		23 gnl|TIGR|Lacpe_TA1955_43195,
		24 gnl|TIGR|Lacsa_TA1480_4236,
		25 gnl|TIGR|Lacse_TA3915_75943,
		26 gnl|TIGR|Lacvi_TA1665_75947,
		27 gnl|TIGR|Lotja_TA3957_34305,
		28 gnl|TIGR|Malx_TA24981_3750,
		29 gnl|Medtr1|AC124967_5.3,
		30 gnl|TIGR|Nicta_DV158833,
		31 Nuphar_advena,
		32 gnl|Orysa5|Os03g08450.1,
		33 Persea_americana,
		34 gnl|TIGR|Phaco_TA3009_3886,
		35 gnl|TIGR|Phavu_TA5183_3885,
		36 gnl|TIGR|Picgl_TA15404_3330,
		37 gnl|TIGR|Pinpi_TA6380_71647,
		38 gnl|TIGR|Pinta_TA9323_3352,
		39 gnl|TIGR|Popde_CK318636,
		40 gnl|Poptr1|estExt_Genewise1_v1,
		41 gnl|Poptr1|gw1.XVIII.595.1,
		42 gnl|TIGR|Pruar_TA2826_36596,
		43 gnl|TIGR|Prupe_TA4354_3760,
		44 gnl|TIGR|Sorbi_TA25628_4558,
		45 gnl|TIGR|Sacof_TA31473_4547,
		46 gnl|TIGR|Sacof_TA31474_4547,
		47 Saruma_henryi,
		48 gnl|TIGR|Solch_DN980235,
		49 gnl|TIGR|Solly_TA21021_4081,
		50 gnl|TIGR|Soltu_TA27893_4113,
		51 gnl|TIGR|Tarko_TA1052_333970,
		52 gnl|TIGR|Tarof_TA2006_50225,
		53 gnl|TIGR|Triae_CJ672123,
		54 gnl|TIGR|Triae_TA69844_4565,
		55 gnl|TIGR|Vitsh_TA2311_246827,
		56 gnl|TIGR|Vitvi_CF512012,
		57 Welwitschia_mirabilis,
		58 gnl|TIGR|Zanae_TA1367_69721,
		59 gnl|TIGR|Zeama_TA101464_4577,
		60 gnl|TIGR|Zeama_TA95792_4577
		;
tree PAUP_1 = [&U] (1:2,(((2:67,((((((((((((3:29,(5:12,(6:0,7:13):16):14):75,(28:28,(42:5,43:4):38):31):16,((8:7,9:10):55,(((12:26,(34:4,35:0):25):16,(27:31,29:41):15):38,((13:8,15:13):2,(14:3,16:1):6):41):18):12):10,((39:6,40:2):19,41:21):35):12,(55:5,56:2):52):16,(10:68,(((((17:0,18:3):1,(20:6,21:3):1):2,19:1):51,((23:10,((24:0,25:2):0,26:5):14):15,(51:5,52:5):23):26):50,(30:19,((48:7,50:2):10,49:10):23):60):10):24):18,11:85):17,58:75):17,47:58):15,33:50):8,(4:57,(((22:18,(53:5,54:3):14):30,32:39):25,((44:9,((45:2,46:13):5,59:21):4):9,60:21):38):54):21):16,31:78):27):69,57:111):60,(37:4,38:6):10):17,36:1);
tree PAUP_2 = [&U] (1:2,(((2:67,((((((((((((3:29,(5:12,(6:0,7:13):16):14):75,(28:28,(42:5,43:4):38):31):16,((8:7,9:10):55,(((12:27,(34:3,35:1):25):15,(27:32,29:40):15):38,((13:8,15:13):2,(14:3,16:1):6):40):19):12):10,((39:6,40:2):19,41:21):35):12,(55:5,56:2):51):16,((10:62,(30:20,((48:7,50:2):10,49:10):22):63):18,((((17:0,18:3):1,(20:6,21:3):1):2,19:1):52,((23:12,((24:0,25:2):0,26:5):12):15,(51:5,52:5):23):27):50):17):19,11:85):17,58:75):16,47:59):15,33:51):8,(4:56,(((22:18,(53:5,54:3):14):31,32:38):25,((44:9,((45:2,46:13):5,59:21):4):9,60:21):39):54):21):15,31:78):27):69,57:111):60,(37:4,38:6):10):17,36:1);
tree PAUP_3 = [&U] (1:2,(((2:67,((((((((((((3:29,(5:12,(6:0,7:13):16):14):75,(28:28,(42:5,43:4):38):31):16,((8:7,9:10):55,(((12:26,(34:4,35:0):25):16,(27:31,29:41):15):38,((13:8,15:13):2,(14:3,16:1):6):41):18):12):10,((39:6,40:2):19,41:21):35):12,(55:5,56:2):52):17,(10:67,((((17:0,18:3,19:2):1,(20:6,21:3):1):52,((23:10,((24:0,25:2):0,26:5):14):15,(51:5,52:5):23):27):49,(30:18,((48:7,50:2):10,49:10):24):60):11):24):17,11:85):17,58:75):17,47:58):15,33:50):8,(4:57,(((22:18,(53:5,54:3):14):30,32:39):25,((44:9,((45:2,46:13):5,59:21):4):9,60:21):38):54):21):16,31:78):27):69,57:111):60,(37:4,38:6):10):17,36:1);
tree PAUP_4 = [&U] (1:2,(((2:67,((((((((((((3:29,(5:12,(6:0,7:13):16):14):75,(28:28,(42:5,43:4):38):31):16,((8:7,9:10):55,(((12:26,(34:4,35:0):25):16,(27:31,29:41):15):38,((13:8,15:13):2,(14:3,16:1):6):41):18):12):10,((39:6,40:2):19,41:21):35):12,(55:5,56:2):52):17,(10:67,(((((17:0,18:3):1,19:1):1,(20:6,21:3):2):51,((23:10,((24:0,25:2):0,26:5):14):15,(51:5,52:5):23):27):49,(30:18,((48:7,50:2):10,49:10):24):60):11):24):17,11:85):17,58:75):17,47:58):15,33:50):8,(4:57,(((22:18,(53:5,54:3):14):30,32:39):25,((44:9,((45:2,46:13):5,59:21):4):9,60:21):38):54):21):16,31:78):27):69,57:111):60,(37:4,38:6):10):17,36:1);
tree PAUP_5 = [&U] (1:2,(((2:67,((((((((((((3:29,(5:12,(6:0,7:13):16):14):75,(28:28,(42:5,43:4):38):31):16,((8:7,9:10):55,(((12:26,(34:4,35:0):25):16,(27:31,29:41):15):38,((13:8,15:13):2,(14:3,16:1):6):41):18):12):10,((39:6,40:2):19,41:21):35):12,(55:5,56:2):52):16,(10:68,((((17:0,18:3,(20:6,21:3):2):2,19:0):52,((23:10,((24:0,25:2):0,26:5):14):15,(51:5,52:5):23):26):50,(30:19,((48:7,50:2):10,49:10):23):60):10):24):18,11:85):17,58:75):17,47:58):15,33:50):8,(4:57,(((22:18,(53:5,54:3):14):30,32:39):25,((44:9,((45:2,46:13):5,59:21):4):9,60:21):38):54):21):16,31:78):27):69,57:111):60,(37:4,38:6):10):17,36:1);
tree PAUP_6 = [&U] (1:2,(((2:67,((((((((((((3:29,(5:12,(6:0,7:13):16):14):75,(28:28,(42:5,43:4):38):31):16,((8:7,9:10):55,(((12:26,(34:4,35:0):25):16,(27:31,29:41):15):38,((13:8,15:13):2,(14:3,16:1):6):41):18):12):10,((39:6,40:2):19,41:21):35):12,(55:5,56:2):52):16,(10:68,(((((17:0,18:3):1,(20:6,21:3):1):2,19:1):51,((23:10,(24:0,25:2,26:5):14):15,(51:5,52:5):23):26):50,(30:19,((48:7,50:2):10,49:10):23):60):10):24):18,11:85):17,58:75):17,47:58):15,33:50):8,(4:57,(((22:18,(53:5,54:3):14):30,32:39):25,((44:9,((45:2,46:13):5,59:21):4):9,60:21):38):54):21):16,31:78):27):69,57:111):60,(37:4,38:6):10):17,36:1);
tree PAUP_7 = [&U] (1:2,(((2:67,((((((((((((3:29,(5:12,(6:0,7:13):16):14):75,(28:28,(42:5,43:4):38):31):16,((8:7,9:10):55,(((12:26,(34:4,35:0):25):16,(27:31,29:41):15):38,((13:7,(14:4,16:0):5):2,15:14):42):18):12):10,((39:6,40:2):19,41:21):35):12,(55:5,56:2):52):16,(10:68,(((((17:0,18:3):1,(20:6,21:3):1):2,19:1):51,((23:10,((24:0,25:2):0,26:5):14):15,(51:5,52:5):23):26):50,(30:19,((48:7,50:2):10,49:10):23):60):10):24):18,11:85):17,58:75):17,47:58):15,33:50):8,(4:57,(((22:18,(53:5,54:3):14):30,32:39):25,((44:9,((45:2,46:13):5,59:21):4):9,60:21):38):54):21):16,31:78):27):69,57:111):60,(37:4,38:6):10):17,36:1);
tree PAUP_8 = [&U] (1:2,(((2:67,((((((((((((3:29,(5:12,(6:0,7:13):16):14):75,(28:28,(42:5,43:4):38):31):16,((8:7,9:10):55,(((12:27,(34:3,35:1):25):15,(27:32,29:40):15):38,((13:8,15:13):2,(14:3,16:1):6):40):19):12):10,((39:6,40:2):19,41:21):35):12,(55:5,56:2):51):16,((10:62,(30:20,((48:7,50:2):10,49:10):22):63):18,(((17:0,18:3,(20:6,21:3):2):2,19:0):53,((23:12,((24:0,25:2):0,26:5):12):15,(51:5,52:5):23):27):50):17):19,11:85):17,58:75):16,47:59):15,33:51):8,(4:56,(((22:18,(53:5,54:3):14):31,32:38):25,((44:9,((45:2,46:13):5,59:21):4):9,60:21):39):54):21):15,31:78):27):69,57:111):60,(37:4,38:6):10):17,36:1);
tree PAUP_9 = [&U] (1:2,(((2:67,((((((((((((3:29,(5:12,(6:0,7:13):16):14):75,(28:28,(42:5,43:4):38):31):16,((8:7,9:10):55,(((12:27,(34:3,35:1):25):15,(27:32,29:40):15):38,((13:8,15:13):2,(14:3,16:1):6):40):19):12):10,((39:6,40:2):19,41:21):35):12,(55:5,56:2):51):16,((10:62,(30:20,((48:7,50:2):10,49:10):22):63):18,((((17:0,18:3):1,(20:6,21:3):1):2,19:1):52,((23:12,(24:0,25:2,26:5):12):15,(51:5,52:5):23):27):50):17):19,11:85):17,58:75):16,47:59):15,33:51):8,(4:56,(((22:18,(53:5,54:3):14):31,32:38):25,((44:9,((45:2,46:13):5,59:21):4):9,60:21):39):54):21):15,31:78):27):69,57:111):60,(37:4,38:6):10):17,36:1);
tree PAUP_10 = [&U] (1:2,(((2:67,((((((((((((3:29,(5:12,(6:0,7:13):16):14):75,(28:28,(42:5,43:4):38):31):16,((8:7,9:10):55,(((12:27,(34:3,35:1):25):15,(27:32,29:40):15):38,((13:7,(14:4,16:0):5):2,15:14):41):19):12):10,((39:6,40:2):19,41:21):35):12,(55:5,56:2):51):16,((10:62,(30:20,((48:7,50:2):10,49:10):22):63):18,((((17:0,18:3):1,(20:6,21:3):1):2,19:1):52,((23:12,((24:0,25:2):0,26:5):12):15,(51:5,52:5):23):27):50):17):19,11:85):17,58:75):16,47:59):15,33:51):8,(4:56,(((22:18,(53:5,54:3):14):31,32:38):25,((44:9,((45:2,46:13):5,59:21):4):9,60:21):39):54):21):15,31:78):27):69,57:111):60,(37:4,38:6):10):17,36:1);
tree PAUP_11 = [&U] (1:2,(((2:67,((((((((((((3:29,(5:12,(6:0,7:13):16):14):75,(28:28,(42:5,43:4):38):31):16,((8:7,9:10):55,(((12:26,(34:4,35:0):25):16,(27:31,29:41):15):38,((13:8,15:13):2,(14:3,16:1):6):41):18):12):10,((39:6,40:2):19,41:21):35):12,(55:5,56:2):52):17,(10:67,((((17:0,18:3,19:2):1,(20:6,21:3):1):52,((23:10,(24:0,25:2,26:5):14):15,(51:5,52:5):23):27):49,(30:18,((48:7,50:2):10,49:10):24):60):11):24):17,11:85):17,58:75):17,47:58):15,33:50):8,(4:57,(((22:18,(53:5,54:3):14):30,32:39):25,((44:9,((45:2,46:13):5,59:21):4):9,60:21):38):54):21):16,31:78):27):69,57:111):60,(37:4,38:6):10):17,36:1);
tree PAUP_12 = [&U] (1:2,(((2:67,((((((((((((3:29,(5:12,(6:0,7:13):16):14):75,(28:28,(42:5,43:4):38):31):16,((8:7,9:10):55,(((12:26,(34:4,35:0):25):16,(27:31,29:41):15):38,((13:7,(14:4,16:0):5):2,15:14):42):18):12):10,((39:6,40:2):19,41:21):35):12,(55:5,56:2):52):17,(10:67,((((17:0,18:3,19:2):1,(20:6,21:3):1):52,((23:10,((24:0,25:2):0,26:5):14):15,(51:5,52:5):23):27):49,(30:18,((48:7,50:2):10,49:10):24):60):11):24):17,11:85):17,58:75):17,47:58):15,33:50):8,(4:57,(((22:18,(53:5,54:3):14):30,32:39):25,((44:9,((45:2,46:13):5,59:21):4):9,60:21):38):54):21):16,31:78):27):69,57:111):60,(37:4,38:6):10):17,36:1);
tree PAUP_13 = [&U] (1:2,(((2:67,((((((((((((3:29,(5:12,(6:0,7:13):16):14):75,(28:28,(42:5,43:4):38):31):16,((8:7,9:10):55,(((12:26,(34:4,35:0):25):16,(27:31,29:41):15):38,((13:8,15:13):2,(14:3,16:1):6):41):18):12):10,((39:6,40:2):19,41:21):35):12,(55:5,56:2):52):17,(10:67,(((((17:0,18:3):1,19:1):1,(20:6,21:3):2):51,((23:10,(24:0,25:2,26:5):14):15,(51:5,52:5):23):27):49,(30:18,((48:7,50:2):10,49:10):24):60):11):24):17,11:85):17,58:75):17,47:58):15,33:50):8,(4:57,(((22:18,(53:5,54:3):14):30,32:39):25,((44:9,((45:2,46:13):5,59:21):4):9,60:21):38):54):21):16,31:78):27):69,57:111):60,(37:4,38:6):10):17,36:1);
tree PAUP_14 = [&U] (1:2,(((2:67,((((((((((((3:29,(5:12,(6:0,7:13):16):14):75,(28:28,(42:5,43:4):38):31):16,((8:7,9:10):55,(((12:26,(34:4,35:0):25):16,(27:31,29:41):15):38,((13:7,(14:4,16:0):5):2,15:14):42):18):12):10,((39:6,40:2):19,41:21):35):12,(55:5,56:2):52):17,(10:67,(((((17:0,18:3):1,19:1):1,(20:6,21:3):2):51,((23:10,((24:0,25:2):0,26:5):14):15,(51:5,52:5):23):27):49,(30:18,((48:7,50:2):10,49:10):24):60):11):24):17,11:85):17,58:75):17,47:58):15,33:50):8,(4:57,(((22:18,(53:5,54:3):14):30,32:39):25,((44:9,((45:2,46:13):5,59:21):4):9,60:21):38):54):21):16,31:78):27):69,57:111):60,(37:4,38:6):10):17,36:1);
tree PAUP_15 = [&U] (1:2,(((2:67,((((((((((((3:29,(5:12,(6:0,7:13):16):14):75,(28:28,(42:5,43:4):38):31):16,((8:7,9:10):55,(((12:26,(34:4,35:0):25):16,(27:31,29:41):15):38,((13:8,15:13):2,(14:3,16:1):6):41):18):12):10,((39:6,40:2):19,41:21):35):12,(55:5,56:2):52):16,(10:68,((((17:0,18:3,(20:6,21:3):2):2,19:0):52,((23:10,(24:0,25:2,26:5):14):15,(51:5,52:5):23):26):50,(30:19,((48:7,50:2):10,49:10):23):60):10):24):18,11:85):17,58:75):17,47:58):15,33:50):8,(4:57,(((22:18,(53:5,54:3):14):30,32:39):25,((44:9,((45:2,46:13):5,59:21):4):9,60:21):38):54):21):16,31:78):27):69,57:111):60,(37:4,38:6):10):17,36:1);
tree PAUP_16 = [&U] (1:2,(((2:67,((((((((((((3:29,(5:12,(6:0,7:13):16):14):75,(28:28,(42:5,43:4):38):31):16,((8:7,9:10):55,(((12:26,(34:4,35:0):25):16,(27:31,29:41):15):38,((13:7,(14:4,16:0):5):2,15:14):42):18):12):10,((39:6,40:2):19,41:21):35):12,(55:5,56:2):52):16,(10:68,((((17:0,18:3,(20:6,21:3):2):2,19:0):52,((23:10,((24:0,25:2):0,26:5):14):15,(51:5,52:5):23):26):50,(30:19,((48:7,50:2):10,49:10):23):60):10):24):18,11:85):17,58:75):17,47:58):15,33:50):8,(4:57,(((22:18,(53:5,54:3):14):30,32:39):25,((44:9,((45:2,46:13):5,59:21):4):9,60:21):38):54):21):16,31:78):27):69,57:111):60,(37:4,38:6):10):17,36:1);
tree PAUP_17 = [&U] (1:2,(((2:67,((((((((((((3:29,(5:12,(6:0,7:13):16):14):75,(28:28,(42:5,43:4):38):31):16,((8:7,9:10):55,(((12:26,(34:4,35:0):25):16,(27:31,29:41):15):38,((13:7,(14:4,16:0):5):2,15:14):42):18):12):10,((39:6,40:2):19,41:21):35):12,(55:5,56:2):52):16,(10:68,(((((17:0,18:3):1,(20:6,21:3):1):2,19:1):51,((23:10,(24:0,25:2,26:5):14):15,(51:5,52:5):23):26):50,(30:19,((48:7,50:2):10,49:10):23):60):10):24):18,11:85):17,58:75):17,47:58):15,33:50):8,(4:57,(((22:18,(53:5,54:3):14):30,32:39):25,((44:9,((45:2,46:13):5,59:21):4):9,60:21):38):54):21):16,31:78):27):69,57:111):60,(37:4,38:6):10):17,36:1);
tree PAUP_18 = [&U] (1:2,(((2:67,((((((((((((3:29,(5:12,(6:0,7:13):16):14):75,(28:28,(42:5,43:4):38):31):16,((8:7,9:10):55,(((12:27,(34:3,35:1):25):15,(27:32,29:40):15):38,((13:8,15:13):2,(14:3,16:1):6):40):19):12):10,((39:6,40:2):19,41:21):35):12,(55:5,56:2):51):16,((10:62,(30:20,((48:7,50:2):10,49:10):22):63):18,(((17:0,18:3,(20:6,21:3):2):2,19:0):53,((23:12,(24:0,25:2,26:5):12):15,(51:5,52:5):23):27):50):17):19,11:85):17,58:75):16,47:59):15,33:51):8,(4:56,(((22:18,(53:5,54:3):14):31,32:38):25,((44:9,((45:2,46:13):5,59:21):4):9,60:21):39):54):21):15,31:78):27):69,57:111):60,(37:4,38:6):10):17,36:1);
tree PAUP_19 = [&U] (1:2,(((2:67,((((((((((((3:29,(5:12,(6:0,7:13):16):14):75,(28:28,(42:5,43:4):38):31):16,((8:7,9:10):55,(((12:27,(34:3,35:1):25):15,(27:32,29:40):15):38,((13:7,(14:4,16:0):5):2,15:14):41):19):12):10,((39:6,40:2):19,41:21):35):12,(55:5,56:2):51):16,((10:62,(30:20,((48:7,50:2):10,49:10):22):63):18,(((17:0,18:3,(20:6,21:3):2):2,19:0):53,((23:12,((24:0,25:2):0,26:5):12):15,(51:5,52:5):23):27):50):17):19,11:85):17,58:75):16,47:59):15,33:51):8,(4:56,(((22:18,(53:5,54:3):14):31,32:38):25,((44:9,((45:2,46:13):5,59:21):4):9,60:21):39):54):21):15,31:78):27):69,57:111):60,(37:4,38:6):10):17,36:1);
tree PAUP_20 = [&U] (1:2,(((2:67,((((((((((((3:29,(5:12,(6:0,7:13):16):14):75,(28:28,(42:5,43:4):38):31):16,((8:7,9:10):55,(((12:27,(34:3,35:1):25):15,(27:32,29:40):15):38,((13:7,(14:4,16:0):5):2,15:14):41):19):12):10,((39:6,40:2):19,41:21):35):12,(55:5,56:2):51):16,((10:62,(30:20,((48:7,50:2):10,49:10):22):63):18,((((17:0,18:3):1,(20:6,21:3):1):2,19:1):52,((23:12,(24:0,25:2,26:5):12):15,(51:5,52:5):23):27):50):17):19,11:85):17,58:75):16,47:59):15,33:51):8,(4:56,(((22:18,(53:5,54:3):14):31,32:38):25,((44:9,((45:2,46:13):5,59:21):4):9,60:21):39):54):21):15,31:78):27):69,57:111):60,(37:4,38:6):10):17,36:1);
tree PAUP_21 = [&U] (1:2,(((2:67,((((((((((((3:29,(5:12,(6:0,7:13):16):14):75,(28:28,(42:5,43:4):38):31):16,((8:7,9:10):55,(((12:26,(34:4,35:0):25):16,(27:31,29:41):15):38,((13:7,(14:4,16:0):5):2,15:14):42):18):12):10,((39:6,40:2):19,41:21):35):12,(55:5,56:2):52):17,(10:67,((((17:0,18:3,19:2):1,(20:6,21:3):1):52,((23:10,(24:0,25:2,26:5):14):15,(51:5,52:5):23):27):49,(30:18,((48:7,50:2):10,49:10):24):60):11):24):17,11:85):17,58:75):17,47:58):15,33:50):8,(4:57,(((22:18,(53:5,54:3):14):30,32:39):25,((44:9,((45:2,46:13):5,59:21):4):9,60:21):38):54):21):16,31:78):27):69,57:111):60,(37:4,38:6):10):17,36:1);
tree PAUP_22 = [&U] (1:2,(((2:67,((((((((((((3:29,(5:12,(6:0,7:13):16):14):75,(28:28,(42:5,43:4):38):31):16,((8:7,9:10):55,(((12:26,(34:4,35:0):25):16,(27:31,29:41):15):38,((13:7,(14:4,16:0):5):2,15:14):42):18):12):10,((39:6,40:2):19,41:21):35):12,(55:5,56:2):52):17,(10:67,(((((17:0,18:3):1,19:1):1,(20:6,21:3):2):51,((23:10,(24:0,25:2,26:5):14):15,(51:5,52:5):23):27):49,(30:18,((48:7,50:2):10,49:10):24):60):11):24):17,11:85):17,58:75):17,47:58):15,33:50):8,(4:57,(((22:18,(53:5,54:3):14):30,32:39):25,((44:9,((45:2,46:13):5,59:21):4):9,60:21):38):54):21):16,31:78):27):69,57:111):60,(37:4,38:6):10):17,36:1);
tree PAUP_23 = [&U] (1:2,(((2:67,((((((((((((3:29,(5:12,(6:0,7:13):16):14):75,(28:28,(42:5,43:4):38):31):16,((8:7,9:10):55,(((12:26,(34:4,35:0):25):16,(27:31,29:41):15):38,((13:7,(14:4,16:0):5):2,15:14):42):18):12):10,((39:6,40:2):19,41:21):35):12,(55:5,56:2):52):16,(10:68,((((17:0,18:3,(20:6,21:3):2):2,19:0):52,((23:10,(24:0,25:2,26:5):14):15,(51:5,52:5):23):26):50,(30:19,((48:7,50:2):10,49:10):23):60):10):24):18,11:85):17,58:75):17,47:58):15,33:50):8,(4:57,(((22:18,(53:5,54:3):14):30,32:39):25,((44:9,((45:2,46:13):5,59:21):4):9,60:21):38):54):21):16,31:78):27):69,57:111):60,(37:4,38:6):10):17,36:1);
tree PAUP_24 = [&U] (1:2,(((2:67,((((((((((((3:29,(5:12,(6:0,7:13):16):14):75,(28:28,(42:5,43:4):38):31):16,((8:7,9:10):55,(((12:27,(34:3,35:1):25):15,(27:32,29:40):15):38,((13:7,(14:4,16:0):5):2,15:14):41):19):12):10,((39:6,40:2):19,41:21):35):12,(55:5,56:2):51):16,((10:62,(30:20,((48:7,50:2):10,49:10):22):63):18,(((17:0,18:3,(20:6,21:3):2):2,19:0):53,((23:12,(24:0,25:2,26:5):12):15,(51:5,52:5):23):27):50):17):19,11:85):17,58:75):16,47:59):15,33:51):8,(4:56,(((22:18,(53:5,54:3):14):31,32:38):25,((44:9,((45:2,46:13):5,59:21):4):9,60:21):39):54):21):15,31:78):27):69,57:111):60,(37:4,38:6):10):17,36:1);
tree PAUP_25 = [&U] (1:2,(((2:65,(((((((((3:29,(5:12,(6:0,7:13):16):14):74,(28:29,(42:5,43:4):37):31):14,((8:7,9:10):56,(((12:26,(34:4,35:0):25):16,(27:31,29:41):15):38,((13:8,15:13):2,(14:3,16:1):6):41):17):14):8,((39:7,40:1):18,41:23):35):16,(55:5,56:2):50):18,(10:68,(((((17:0,18:3):1,(20:6,21:3):1):2,19:1):52,((23:10,((24:0,25:2):0,26:5):14):16,(51:5,52:5):22):24):51,(30:19,((48:7,50:2):10,49:10):24):60):8):24):19,(((4:59,(((22:18,(53:5,54:3):14):31,32:39):23,((44:9,((45:2,46:13):5,59:21):4):8,60:21):38):52):18,33:52):13,(47:57,58:80):18):10):13,11:85):19,31:77):26):70,57:110):61,(37:4,38:6):9):18,36:1);
tree PAUP_26 = [&U] (1:2,(((2:65,(((((((((3:29,(5:12,(6:0,7:13):16):14):74,(28:29,(42:5,43:4):37):31):14,((8:7,9:10):56,(((12:26,(34:4,35:0):25):16,(27:31,29:41):15):38,((13:8,15:13):2,(14:3,16:1):6):41):17):14):8,((39:7,40:1):18,41:23):35):16,(55:5,56:2):50):19,(10:67,((((17:0,18:3,19:2):1,(20:6,21:3):1):53,((23:10,((24:0,25:2):0,26:5):14):16,(51:5,52:5):22):25):50,(30:18,((48:7,50:2):10,49:10):25):60):9):24):18,(((4:59,(((22:18,(53:5,54:3):14):31,32:39):23,((44:9,((45:2,46:13):5,59:21):4):8,60:21):38):52):18,33:52):13,(47:57,58:80):18):10):13,11:85):19,31:77):26):70,57:110):61,(37:4,38:6):9):18,36:1);
tree PAUP_27 = [&U] (1:2,(((2:65,(((((((((3:29,(5:12,(6:0,7:13):16):14):74,(28:29,(42:5,43:4):37):31):14,((8:7,9:10):56,(((12:26,(34:4,35:0):25):16,(27:31,29:41):15):38,((13:8,15:13):2,(14:3,16:1):6):41):17):14):8,((39:7,40:1):18,41:23):35):16,(55:5,56:2):50):19,(10:67,(((((17:0,18:3):1,19:1):1,(20:6,21:3):2):52,((23:10,((24:0,25:2):0,26:5):14):16,(51:5,52:5):22):25):50,(30:18,((48:7,50:2):10,49:10):25):60):9):24):18,(((4:59,(((22:18,(53:5,54:3):14):31,32:39):23,((44:9,((45:2,46:13):5,59:21):4):8,60:21):38):52):18,33:52):13,(47:57,58:80):18):10):13,11:85):19,31:77):26):70,57:110):61,(37:4,38:6):9):18,36:1);
tree PAUP_28 = [&U] (1:2,(((2:65,(((((((((3:29,(5:12,(6:0,7:13):16):14):74,(28:29,(42:5,43:4):37):31):14,((8:7,9:10):56,(((12:26,(34:4,35:0):25):16,(27:31,29:41):15):38,((13:8,15:13):2,(14:3,16:1):6):41):17):14):8,((39:7,40:1):18,41:23):35):16,(55:5,56:2):50):18,(10:68,((((17:0,18:3,(20:6,21:3):2):2,19:0):53,((23:10,((24:0,25:2):0,26:5):14):16,(51:5,52:5):22):24):51,(30:19,((48:7,50:2):10,49:10):24):60):8):24):19,(((4:59,(((22:18,(53:5,54:3):14):31,32:39):23,((44:9,((45:2,46:13):5,59:21):4):8,60:21):38):52):18,33:52):13,(47:57,58:80):18):10):13,11:85):19,31:77):26):70,57:110):61,(37:4,38:6):9):18,36:1);
tree PAUP_29 = [&U] (1:2,(((2:65,(((((((((3:29,(5:12,(6:0,7:13):16):14):74,(28:29,(42:5,43:4):37):31):14,((8:7,9:10):56,(((12:26,(34:4,35:0):25):16,(27:31,29:41):15):38,((13:8,15:13):2,(14:3,16:1):6):41):17):14):8,((39:7,40:1):18,41:23):35):16,(55:5,56:2):50):18,(10:68,(((((17:0,18:3):1,(20:6,21:3):1):2,19:1):52,((23:10,(24:0,25:2,26:5):14):16,(51:5,52:5):22):24):51,(30:19,((48:7,50:2):10,49:10):24):60):8):24):19,(((4:59,(((22:18,(53:5,54:3):14):31,32:39):23,((44:9,((45:2,46:13):5,59:21):4):8,60:21):38):52):18,33:52):13,(47:57,58:80):18):10):13,11:85):19,31:77):26):70,57:110):61,(37:4,38:6):9):18,36:1);
tree PAUP_30 = [&U] (1:2,(((2:65,(((((((((3:29,(5:12,(6:0,7:13):16):14):74,(28:29,(42:5,43:4):37):31):14,((8:7,9:10):56,(((12:26,(34:4,35:0):25):16,(27:31,29:41):15):38,((13:7,(14:4,16:0):5):2,15:14):42):17):14):8,((39:7,40:1):18,41:23):35):16,(55:5,56:2):50):18,(10:68,(((((17:0,18:3):1,(20:6,21:3):1):2,19:1):52,((23:10,((24:0,25:2):0,26:5):14):16,(51:5,52:5):22):24):51,(30:19,((48:7,50:2):10,49:10):24):60):8):24):19,(((4:59,(((22:18,(53:5,54:3):14):31,32:39):23,((44:9,((45:2,46:13):5,59:21):4):8,60:21):38):52):18,33:52):13,(47:57,58:80):18):10):13,11:85):19,31:77):26):70,57:110):61,(37:4,38:6):9):18,36:1);
tree PAUP_31 = [&U] (1:2,(((2:65,(((((((((3:29,(5:12,(6:0,7:13):16):14):74,(28:29,(42:5,43:4):37):31):14,((8:7,9:10):56,(((12:26,(34:4,35:0):25):16,(27:31,29:41):15):38,((13:8,15:13):2,(14:3,16:1):6):41):17):14):8,((39:7,40:1):18,41:23):35):16,(55:5,56:2):50):19,(10:67,((((17:0,18:3,19:2):1,(20:6,21:3):1):53,((23:10,(24:0,25:2,26:5):14):16,(51:5,52:5):22):25):50,(30:18,((48:7,50:2):10,49:10):25):60):9):24):18,(((4:59,(((22:18,(53:5,54:3):14):31,32:39):23,((44:9,((45:2,46:13):5,59:21):4):8,60:21):38):52):18,33:52):13,(47:57,58:80):18):10):13,11:85):19,31:77):26):70,57:110):61,(37:4,38:6):9):18,36:1);
tree PAUP_32 = [&U] (1:2,(((2:65,(((((((((3:29,(5:12,(6:0,7:13):16):14):74,(28:29,(42:5,43:4):37):31):14,((8:7,9:10):56,(((12:26,(34:4,35:0):25):16,(27:31,29:41):15):38,((13:7,(14:4,16:0):5):2,15:14):42):17):14):8,((39:7,40:1):18,41:23):35):16,(55:5,56:2):50):19,(10:67,((((17:0,18:3,19:2):1,(20:6,21:3):1):53,((23:10,((24:0,25:2):0,26:5):14):16,(51:5,52:5):22):25):50,(30:18,((48:7,50:2):10,49:10):25):60):9):24):18,(((4:59,(((22:18,(53:5,54:3):14):31,32:39):23,((44:9,((45:2,46:13):5,59:21):4):8,60:21):38):52):18,33:52):13,(47:57,58:80):18):10):13,11:85):19,31:77):26):70,57:110):61,(37:4,38:6):9):18,36:1);
tree PAUP_33 = [&U] (1:2,(((2:65,(((((((((3:29,(5:12,(6:0,7:13):16):14):74,(28:29,(42:5,43:4):37):31):14,((8:7,9:10):56,(((12:26,(34:4,35:0):25):16,(27:31,29:41):15):38,((13:8,15:13):2,(14:3,16:1):6):41):17):14):8,((39:7,40:1):18,41:23):35):16,(55:5,56:2):50):19,(10:67,(((((17:0,18:3):1,19:1):1,(20:6,21:3):2):52,((23:10,(24:0,25:2,26:5):14):16,(51:5,52:5):22):25):50,(30:18,((48:7,50:2):10,49:10):25):60):9):24):18,(((4:59,(((22:18,(53:5,54:3):14):31,32:39):23,((44:9,((45:2,46:13):5,59:21):4):8,60:21):38):52):18,33:52):13,(47:57,58:80):18):10):13,11:85):19,31:77):26):70,57:110):61,(37:4,38:6):9):18,36:1);
tree PAUP_34 = [&U] (1:2,(((2:65,(((((((((3:29,(5:12,(6:0,7:13):16):14):74,(28:29,(42:5,43:4):37):31):14,((8:7,9:10):56,(((12:26,(34:4,35:0):25):16,(27:31,29:41):15):38,((13:7,(14:4,16:0):5):2,15:14):42):17):14):8,((39:7,40:1):18,41:23):35):16,(55:5,56:2):50):19,(10:67,(((((17:0,18:3):1,19:1):1,(20:6,21:3):2):52,((23:10,((24:0,25:2):0,26:5):14):16,(51:5,52:5):22):25):50,(30:18,((48:7,50:2):10,49:10):25):60):9):24):18,(((4:59,(((22:18,(53:5,54:3):14):31,32:39):23,((44:9,((45:2,46:13):5,59:21):4):8,60:21):38):52):18,33:52):13,(47:57,58:80):18):10):13,11:85):19,31:77):26):70,57:110):61,(37:4,38:6):9):18,36:1);
tree PAUP_35 = [&U] (1:2,(((2:65,(((((((((3:29,(5:12,(6:0,7:13):16):14):74,(28:29,(42:5,43:4):37):31):14,((8:7,9:10):56,(((12:26,(34:4,35:0):25):16,(27:31,29:41):15):38,((13:8,15:13):2,(14:3,16:1):6):41):17):14):8,((39:7,40:1):18,41:23):35):16,(55:5,56:2):50):18,(10:68,((((17:0,18:3,(20:6,21:3):2):2,19:0):53,((23:10,(24:0,25:2,26:5):14):16,(51:5,52:5):22):24):51,(30:19,((48:7,50:2):10,49:10):24):60):8):24):19,(((4:59,(((22:18,(53:5,54:3):14):31,32:39):23,((44:9,((45:2,46:13):5,59:21):4):8,60:21):38):52):18,33:52):13,(47:57,58:80):18):10):13,11:85):19,31:77):26):70,57:110):61,(37:4,38:6):9):18,36:1);
tree PAUP_36 = [&U] (1:2,(((2:65,(((((((((3:29,(5:12,(6:0,7:13):16):14):74,(28:29,(42:5,43:4):37):31):14,((8:7,9:10):56,(((12:26,(34:4,35:0):25):16,(27:31,29:41):15):38,((13:7,(14:4,16:0):5):2,15:14):42):17):14):8,((39:7,40:1):18,41:23):35):16,(55:5,56:2):50):18,(10:68,(((((17:0,18:3):1,(20:6,21:3):1):2,19:1):52,((23:10,(24:0,25:2,26:5):14):16,(51:5,52:5):22):24):51,(30:19,((48:7,50:2):10,49:10):24):60):8):24):19,(((4:59,(((22:18,(53:5,54:3):14):31,32:39):23,((44:9,((45:2,46:13):5,59:21):4):8,60:21):38):52):18,33:52):13,(47:57,58:80):18):10):13,11:85):19,31:77):26):70,57:110):61,(37:4,38:6):9):18,36:1);
tree PAUP_37 = [&U] (1:2,(((2:65,(((((((((3:29,(5:12,(6:0,7:13):16):14):74,(28:29,(42:5,43:4):37):31):14,((8:7,9:10):56,(((12:26,(34:4,35:0):25):16,(27:31,29:41):15):38,((13:7,(14:4,16:0):5):2,15:14):42):17):14):8,((39:7,40:1):18,41:23):35):16,(55:5,56:2):50):18,(10:68,((((17:0,18:3,(20:6,21:3):2):2,19:0):53,((23:10,((24:0,25:2):0,26:5):14):16,(51:5,52:5):22):24):51,(30:19,((48:7,50:2):10,49:10):24):60):8):24):19,(((4:59,(((22:18,(53:5,54:3):14):31,32:39):23,((44:9,((45:2,46:13):5,59:21):4):8,60:21):38):52):18,33:52):13,(47:57,58:80):18):10):13,11:85):19,31:77):26):70,57:110):61,(37:4,38:6):9):18,36:1);
tree PAUP_38 = [&U] (1:2,(((2:65,(((((((((3:29,(5:12,(6:0,7:13):16):14):74,(28:29,(42:5,43:4):37):31):14,((8:7,9:10):56,(((12:26,(34:4,35:0):25):16,(27:31,29:41):15):38,((13:7,(14:4,16:0):5):2,15:14):42):17):14):8,((39:7,40:1):18,41:23):35):16,(55:5,56:2):50):19,(10:67,((((17:0,18:3,19:2):1,(20:6,21:3):1):53,((23:10,(24:0,25:2,26:5):14):16,(51:5,52:5):22):25):50,(30:18,((48:7,50:2):10,49:10):25):60):9):24):18,(((4:59,(((22:18,(53:5,54:3):14):31,32:39):23,((44:9,((45:2,46:13):5,59:21):4):8,60:21):38):52):18,33:52):13,(47:57,58:80):18):10):13,11:85):19,31:77):26):70,57:110):61,(37:4,38:6):9):18,36:1);
tree PAUP_39 = [&U] (1:2,(((2:65,(((((((((3:29,(5:12,(6:0,7:13):16):14):74,(28:29,(42:5,43:4):37):31):14,((8:7,9:10):56,(((12:26,(34:4,35:0):25):16,(27:31,29:41):15):38,((13:7,(14:4,16:0):5):2,15:14):42):17):14):8,((39:7,40:1):18,41:23):35):16,(55:5,56:2):50):19,(10:67,(((((17:0,18:3):1,19:1):1,(20:6,21:3):2):52,((23:10,(24:0,25:2,26:5):14):16,(51:5,52:5):22):25):50,(30:18,((48:7,50:2):10,49:10):25):60):9):24):18,(((4:59,(((22:18,(53:5,54:3):14):31,32:39):23,((44:9,((45:2,46:13):5,59:21):4):8,60:21):38):52):18,33:52):13,(47:57,58:80):18):10):13,11:85):19,31:77):26):70,57:110):61,(37:4,38:6):9):18,36:1);
tree PAUP_40 = [&U] (1:2,(((2:65,(((((((((3:29,(5:12,(6:0,7:13):16):14):74,(28:29,(42:5,43:4):37):31):14,((8:7,9:10):56,(((12:26,(34:4,35:0):25):16,(27:31,29:41):15):38,((13:7,(14:4,16:0):5):2,15:14):42):17):14):8,((39:7,40:1):18,41:23):35):16,(55:5,56:2):50):18,(10:68,((((17:0,18:3,(20:6,21:3):2):2,19:0):53,((23:10,(24:0,25:2,26:5):14):16,(51:5,52:5):22):24):51,(30:19,((48:7,50:2):10,49:10):24):60):8):24):19,(((4:59,(((22:18,(53:5,54:3):14):31,32:39):23,((44:9,((45:2,46:13):5,59:21):4):8,60:21):38):52):18,33:52):13,(47:57,58:80):18):10):13,11:85):19,31:77):26):70,57:110):61,(37:4,38:6):9):18,36:1);
End;
