# Supplementary material for: Identification of shared single copy nuclear genes in Arabidopsis, Populus, Vitis and Oryza and their phylogenetic utility across various taxonomic levels
Source: BMC Evol Biol. 2010 Feb 24;10:61. doi: 10.1186/1471-2148-10-61 (PMC2848037; doi:10.1186/1471-2148-10-61)
Supplement: Additional file 3 — ML and MP trees for the 18 single copy genes based on alignments of EST and finished cDNA sequences are provided as well as the ML and MP bootstrap consensus trees. MP bootstrap consensus trees and all ML trees are available as PDF files and the collection of MP trees for each alignment is available as a .tre file. [file 1471-2148-10-61-S3.ZIP › EST_Trees/5191.mp.tre]

#NEXUS 

Begin trees;  [Treefile saved Thu Feb 21 16:40:07 2008]
[!
>Data file = /Users/jduarte/MPpaup2.nex
>Heuristic search settings:
>  Optimality criterion = parsimony
>    Character-status summary:
>      Of 251 total characters:
>        All characters are of type 'unord'
>        All characters have equal weight
>        34 characters are constant
>        23 variable characters are parsimony-uninformative
>        Number of parsimony-informative characters = 194
>    Gaps are treated as "missing"
>    Multistate taxa interpreted as uncertainty
>  Starting tree(s) obtained via stepwise addition
>  Addition sequence: random
>    Number of replicates = 10
>    Starting seed = 657437624
>  Number of trees held at each step during stepwise addition = 1
>  Branch-swapping algorithm: tree-bisection-reconnection (TBR)
>  Steepest descent option not in effect
>  'MaxTrees' setting = 2000 (will not be increased)
>  Branches collapsed (creating polytomies) if maximum branch length is zero
>  'MulTrees' option in effect
>  Topological constraints not enforced
>  Trees are unrooted
>
>Search terminated prematurely (no room to store new trees)
>   2000 trees retained
>   Time used = 00:04:55 (CPU time = 00:04:48.1)
]
	Translate
		1 gnl|TIGR|Aegsp_BF291643,
		2 gnl|TIGR|Antma_TA6257_4151,
		3 gnl|TIGR|Antma_TA8082_4151,
		4 gnl|Arath7|AT4G30010.1,
		5 gnl|TIGR|Betvu_TA6639_161934,
		6 gnl|TIGR|Brara_CX270310,
		7 gnl|TIGR|Brana_CD823237,
		8 gnl|TIGR|Braol_TA3273_3712,
		9 gnl|TIGR|Brana_TA13644_3708,
		10 gnl|TIGR|Braol_TA4037_3712,
		11 gnl|TIGR|Brara_TA2896_3711,
		12 gnl|TIGR|Brana_TA13643_3708,
		13 gnl|TIGR|Capan_TA6672_4072,
		14 gnl|TIGR|Citau_TA1244_43166,
		15 gnl|TIGR|Citcl_TA6465_85681,
		16 gnl|TIGR|Citsi_TA13935_2711,
		17 gnl|TIGR|Cycru_DR062809,
		18 gnl|TIGR|Eupes_TA11385_3993,
		19 gnl|TIGR|Eupti_TA1612_142860,
		20 gnl|TIGR|Horvu_TA32812_4513,
		21 gnl|TIGR|Iponi_BJ561931,
		22 gnl|TIGR|Ipoba_TA2126_4120,
		23 gnl|TIGR|Iponi_TA5075_35883,
		24 gnl|TIGR|Medsa_CO513600,
		25 gnl|Medtr1|AC123547_13.5,
		26 gnl|TIGR|Mimgu_CV520949,
		27 gnl|TIGR|Hevbr_CB376976,
		28 gnl|TIGR|Manes_BM260084,
		29 gnl|TIGR|Ribam_CV459006,
		30 gnl|TIGR|Gosar_TA5331_29729,
		31 gnl|TIGR|Goshi_TA24533_3635,
		32 gnl|TIGR|Gosar_BQ407721,
		33 gnl|TIGR|Goshi_TA24534_3635,
		34 gnl|TIGR|Goshi_TA35399_3635,
		35 gnl|TIGR|Gosar_TA5775_29729,
		36 gnl|TIGR|Goshi_TA36610_3635,
		37 gnl|TIGR|Ricco_TA5337_3988,
		38 gnl|Poptr1|eugene3.00181258,
		39 gnl|Poptr1|grail3.0023008501,
		40 gnl|TIGR|Malx_TA24933_3750,
		41 gnl|TIGR|Pruar_TA2814_36596,
		42 gnl|TIGR|Prupe_TA6038_3760,
		43 gnl|TIGR|Linus_EB713485,
		44 gnl|TIGR|Frave_TA2471_57918,
		45 gnl|TIGR|Camsi_CV014633,
		46 gnl|TIGR|Brugy_TA2419_39984,
		47 gnl|TIGR|Lotja_TA9987_34305,
		48 gnl|TIGR|Robps_BI677792,
		49 gnl|TIGR|Vitsh_TA3386_246827,
		50 gnl|TIGR|Vitvi_TA38212_29760,
		51 gnl|TIGR|Cucme_EB716129,
		52 gnl|TIGR|Cucsa_TA1075_3659,
		53 gnl|TIGR|Eupes_DV149585,
		54 gnl|TIGR|Sesin_TA728_4182,
		55 gnl|TIGR|Ociba_DY342890,
		56 gnl|TIGR|Ociba_DY342891,
		57 gnl|TIGR|Casgl_CO038790,
		58 gnl|TIGR|Glyma_TA40359_3847,
		59 gnl|TIGR|Glyso_TA3124_3848,
		60 gnl|TIGR|Glyma_TA40819_3847,
		61 gnl|TIGR|Glyma_TA40483_3847,
		62 gnl|TIGR|Glyso_BG046097,
		63 gnl|TIGR|Phaco_TA2623_3886,
		64 gnl|TIGR|Phavu_TA4135_3885,
		65 gnl|TIGR|Lacsa_TA844_75948,
		66 gnl|TIGR|Lacpe_TA4182_43195,
		67 gnl|TIGR|Lacvi_TA981_75947,
		68 gnl|TIGR|Lacsa_TA4412_4236,
		69 gnl|TIGR|Lacse_TA2221_75943,
		70 gnl|TIGR|Tarof_TA2053_50225,
		71 gnl|TIGR|Lacpe_DW075679,
		72 gnl|TIGR|Lacsa_TA2435_4236,
		73 gnl|TIGR|Lacse_TA1357_75943,
		74 gnl|TIGR|Lacvi_TA3105_75947,
		75 gnl|TIGR|Lacpe_TA1428_43195,
		76 gnl|TIGR|Lacsa_TA374_75948,
		77 gnl|TIGR|Cicin_TA7_13427,
		78 gnl|TIGR|Tarof_TA2048_50225,
		79 gnl|TIGR|Gerhy_TA2846_18101,
		80 gnl|TIGR|Helan_TA9874_4232,
		81 gnl|TIGR|Helan_TA9408_4232,
		82 gnl|TIGR|Helex_EE651482,
		83 gnl|TIGR|Helpe_TA532_4234,
		84 gnl|TIGR|Helpe_TA859_4234,
		85 gnl|TIGR|Helex_EE650655,
		86 gnl|TIGR|Helpe_DY958680,
		87 gnl|TIGR|Stere_BG521811,
		88 gnl|TIGR|Zinel_AU308895,
		89 gnl|TIGR|Senae_TA95_121540,
		90 gnl|TIGR|Nicta_TA5917_4097,
		91 gnl|TIGR|Nicsy_BP752707,
		92 gnl|TIGR|Solpe_AW399702,
		93 gnl|TIGR|Solly_TA19437_4081,
		94 gnl|TIGR|Solha_TA2142_62890,
		95 gnl|TIGR|Soltu_TA28633_4113,
		96 gnl|TIGR|Solch_TA778_4108,
		97 gnl|TIGR|Petx_DY395677,
		98 gnl|TIGR|Nicta_TA3684_4097,
		99 gnl|Orysa5|Os02g07910.1,
		100 gnl|TIGR|Panvi_DN143626,
		101 gnl|TIGR|Pengl_TA308_4543,
		102 gnl|TIGR|Sacof_TA33821_4547,
		103 gnl|TIGR|Triae_CA623810,
		104 gnl|TIGR|Triae_CA617873,
		105 gnl|TIGR|Triae_TA65035_4565,
		106 gnl|TIGR|Triae_TA65037_4565,
		107 gnl|TIGR|Trimo_TA2203_4568,
		108 gnl|TIGR|Tritu_AJ615269,
		109 gnl|TIGR|Triae_TA65039_4565,
		110 gnl|TIGR|Triae_TA65038_4565,
		111 gnl|TIGR|Secce_BE494646,
		112 gnl|TIGR|Fesar_DT714867,
		113 gnl|TIGR|Chaob_BW991615,
		114 gnl|TIGR|Cryja_TA3187_3369,
		115 gnl|TIGR|Picgl_DR555173,
		116 gnl|TIGR|Picen_TA1057_373101,
		117 gnl|TIGR|Picgl_DR554094,
		118 gnl|TIGR|Picsi_TA11459_3332,
		119 gnl|TIGR|Pinpi_CT574702,
		120 gnl|TIGR|Pinta_TA3158_3352,
		121 gnl|TIGR|Pseme_TA1500_3357,
		122 gnl|TIGR|Ginbi_CB075124,
		123 gnl|TIGR|Zinof_TA7075_94328,
		124 gnl|TIGR|Zinof_TA2527_94328,
		125 gnl|TIGR|Mescr_TA3537_3544,
		126 gnl|TIGR|Taman_TA2625_189785,
		127 gnl|TIGR|Welmi_TA779_3377,
		128 Welwitschia_mirabilis,
		129 gnl|TIGR|Zeama_TA94514_4577
		;
tree PAUP_1 = [&U] ((((((((((((((((((((((1:0,110:2):1,((106:0,108:0,109:2):1,107:0):4):1,105:2):2,111:4):1,20:6):7,112:5):8,(99:16,((100:9,101:8):3,(102:2,(103:0,104:0,129:0):8):10):11):10):26,(123:21,124:15):19):24,(((47:24,48:21):10,(((58:0,59:0):8,(60:2,(61:0,62:0):0):5):11,(63:1,64:3):24):8):17,((((65:4,(67:1,(68:0,69:1):3):2):2,66:3):14,70:14):15,((((((71:0,74:0):1,(72:0,73:0):1):2,75:4):3,(76:5,78:10):3):2,77:7):14,((79:19,89:32):8,(((((80:2,((81:0,82:0,85:9):1,84:1):1):1,83:3):1,86:6):8,87:11):3,88:26):8):3):12):16):5):7,(((((2:1,3:5):27,((26:30,(55:7,56:4):31):8,54:19):9):7,45:22):8,(((13:23,(90:2,91:3):13):7,(((92:1,93:2):0,94:3):9,(95:0,96:1):5):5):18,(97:16,98:17):15):9):2,(21:20,(22:2,23:2):13):8):9):5,46:24):6,((((5:49,(24:7,25:6):37):11,(38:12,39:21):19):9,(29:27,((((51:2,52:3):9,53:7):25,125:47):11,57:31):6):5):7,(49:1,50:3):21):12):2,(40:10,(41:2,42:2):12):7):2,(((14:1,16:0):2,15:3):30,((((18:14,19:18):18,37:23):8,((((30:0,32:10):1,31:0):8,33:16):15,(34:0,(35:0,36:2):4):21):16):3,(27:11,28:9):10):7):7):5,(((4:26,((9:0,10:0):3,(11:2,12:2):3):8):5,((6:0,7:0):4,8:4):12):29,43:22):6):7,44:24):14,126:37):15,(113:11,114:9):28):18,(17:32,(122:23,(127:0,128:0):54):8):9):19,(119:4,120:2):7):5,121:13):2,115:0,116:0,117:0,118:0);
tree PAUP_2 = [&U] ((((((((((((((((((((((1:0,110:2):1,((106:0,108:0,109:2):1,107:0):4):1,105:2):2,111:4):1,20:6):7,112:5):8,(99:16,((100:9,101:8):3,(102:2,(103:0,104:0,129:0):8):10):11):10):26,(123:21,124:15):19):24,(((47:24,48:21):10,(((58:0,59:0):8,(60:2,(61:0,62:0):0):5):11,(63:1,64:3):24):8):17,((((65:4,(67:1,(68:0,69:1):3):2):2,66:3):14,70:14):15,((((((71:0,74:0):1,(72:0,73:0):1):2,75:4):3,(76:5,78:10):3):2,77:7):14,((79:19,89:32):8,(((((80:2,((81:0,82:0,85:9):1,84:1):1):1,83:3):1,86:6):8,87:11):3,88:26):8):3):12):16):5):7,(((((2:1,3:5):27,((26:30,(55:7,56:4):31):8,54:19):9):7,45:22):8,(((13:23,(90:2,91:3):13):7,(((92:1,93:2):0,94:3):9,(95:0,96:1):5):5):18,(97:16,98:17):15):9):2,(21:20,(22:2,23:2):13):8):9):5,46:24):6,((((5:49,(24:7,25:6):37):11,(38:12,39:21):19):9,(29:27,((((51:2,52:3):9,53:7):25,125:47):11,57:31):6):5):7,(49:1,50:3):21):12):2,(40:10,(41:2,42:2):12):7):2,((((14:1,16:0):3,15:2):27,37:27):5,(((18:16,19:18):18,((((30:0,32:10):1,31:0):8,33:16):14,(34:0,(35:0,36:2):4):22):13):7,(27:11,28:9):10):5):8):5,(((4:26,((9:0,10:0):3,(11:2,12:2):3):8):5,((6:0,7:0):4,8:4):12):29,43:22):5):7,44:25):14,126:36):16,(113:11,114:9):28):18,(17:32,(122:23,(127:0,128:0):54):8):9):19,(119:4,120:2):7):5,121:13):2,115:0,116:0,117:0,118:0);
tree PAUP_3 = [&U] ((((((((((((((((((((((1:0,110:2):1,((106:0,108:0,109:2):1,107:0):4):1,105:2):2,111:4):1,20:6):7,112:5):9,(99:17,((100:9,101:8):3,(102:2,(103:0,104:0,129:0):8):10):10):10):26,(123:21,124:15):18):24,(((47:24,48:21):10,(((58:0,59:0):8,(60:2,(61:0,62:0):0):5):11,(63:1,64:3):24):8):16,((((65:4,(67:1,(68:0,69:1):3):2):2,66:3):14,70:14):17,(((((((71:0,74:0):1,(72:0,73:0):1):2,75:4):3,(76:5,78:10):3):2,77:7):12,(((((80:2,((81:0,82:0,85:9):1,84:1):1):1,83:3):1,86:6):8,87:11):4,88:25):7):6,(79:17,89:34):9):10):15):5):8,(((((2:1,3:5):27,((26:30,(55:7,56:4):31):8,54:19):9):7,45:22):8,(((13:23,(90:2,91:3):13):7,(((92:1,93:2):0,94:3):9,(95:0,96:1):5):5):18,(97:16,98:17):15):9):2,(21:20,(22:2,23:2):13):8):9):5,46:24):6,((((5:49,(24:7,25:6):37):11,(38:12,39:21):19):9,(29:27,((((51:2,52:3):9,53:7):25,125:47):11,57:31):6):5):7,(49:1,50:3):21):12):2,(40:10,(41:2,42:2):12):7):2,(((14:1,16:0):2,15:3):30,((((18:14,19:18):18,37:23):8,((((30:0,32:10):1,31:0):8,33:16):15,(34:0,(35:0,36:2):4):21):16):3,(27:11,28:9):10):7):7):5,(((4:26,((9:0,10:0):3,(11:2,12:2):3):8):5,((6:0,7:0):4,8:4):12):29,43:22):6):7,44:24):14,126:37):15,(113:11,114:9):28):18,(17:32,(122:23,(127:0,128:0):54):8):9):19,(119:4,120:2):7):5,121:13):2,115:0,116:0,117:0,118:0);
tree PAUP_4 = [&U] ((((((((((((((((((((((1:0,110:2):1,((106:0,108:0,109:2):1,107:0):4):1,105:2):2,111:4):1,20:6):7,112:5):9,(99:17,((100:9,101:8):3,(102:2,(103:0,104:0,129:0):8):10):10):10):26,(123:21,124:15):18):24,(((47:24,48:21):10,(((58:0,59:0):8,(60:2,(61:0,62:0):0):5):11,(63:1,64:3):24):8):16,((((65:4,(67:1,(68:0,69:1):3):2):2,66:3):14,70:14):17,(((((((71:0,74:0):1,(72:0,73:0):1):2,75:4):3,(76:5,78:10):3):2,77:7):12,((((80:2,((81:0,82:0,85:9):1,84:1):1):1,83:3):1,86:6):10,(87:11,88:25):2):7):6,(79:17,89:34):8):11):15):5):8,(((((2:1,3:5):27,((26:30,(55:7,56:4):31):8,54:19):9):7,45:22):8,(((13:23,(90:2,91:3):13):7,(((92:1,93:2):0,94:3):9,(95:0,96:1):5):5):18,(97:16,98:17):15):9):2,(21:20,(22:2,23:2):13):8):9):5,46:24):6,((((5:49,(24:7,25:6):37):11,(38:12,39:21):19):9,(29:27,((((51:2,52:3):9,53:7):25,125:47):11,57:31):6):5):7,(49:1,50:3):21):12):2,(40:10,(41:2,42:2):12):7):2,(((14:1,16:0):2,15:3):30,((((18:14,19:18):18,37:23):8,((((30:0,32:10):1,31:0):8,33:16):15,(34:0,(35:0,36:2):4):21):16):3,(27:11,28:9):10):7):7):5,(((4:26,((9:0,10:0):3,(11:2,12:2):3):8):5,((6:0,7:0):4,8:4):12):29,43:22):6):7,44:24):14,126:37):15,(113:11,114:9):28):18,(17:32,(122:23,(127:0,128:0):54):8):9):19,(119:4,120:2):7):5,121:13):2,115:0,116:0,117:0,118:0);
tree PAUP_5 = [&U] ((((((((((((((((((((((1:0,110:2):1,105:1):1,((106:0,108:0,109:2):1,107:0):5):2,111:4):1,20:6):7,112:5):8,(99:16,((100:9,101:8):3,(102:2,(103:0,104:0,129:0):8):10):11):10):26,(123:21,124:15):19):24,(((47:24,48:21):10,(((58:0,59:0):8,(60:2,(61:0,62:0):0):5):11,(63:1,64:3):24):8):17,((((65:4,(67:1,(68:0,69:1):3):2):2,66:3):14,70:14):15,((((((71:0,74:0):1,(72:0,73:0):1):2,75:4):3,(76:5,78:10):3):2,77:7):14,((79:19,89:32):8,(((((80:2,((81:0,82:0,85:9):1,84:1):1):1,83:3):1,86:6):8,87:11):3,88:26):8):3):12):16):5):7,(((((2:1,3:5):27,((26:30,(55:7,56:4):31):8,54:19):9):7,45:22):8,(((13:23,(90:2,91:3):13):7,(((92:1,93:2):0,94:3):9,(95:0,96:1):5):5):18,(97:16,98:17):15):9):2,(21:20,(22:2,23:2):13):8):9):5,46:24):6,((((5:49,(24:7,25:6):37):11,(38:12,39:21):19):9,(29:27,((((51:2,52:3):9,53:7):25,125:47):11,57:31):6):5):7,(49:1,50:3):21):12):2,(40:10,(41:2,42:2):12):7):2,(((14:1,16:0):2,15:3):30,((((18:14,19:18):18,37:23):8,((((30:0,32:10):1,31:0):8,33:16):15,(34:0,(35:0,36:2):4):21):16):3,(27:11,28:9):10):7):7):5,(((4:26,((9:0,10:0):3,(11:2,12:2):3):8):5,((6:0,7:0):4,8:4):12):29,43:22):6):7,44:24):14,126:37):15,(113:11,114:9):28):18,(17:32,(122:23,(127:0,128:0):54):8):9):19,(119:4,120:2):7):5,121:13):2,115:0,116:0,117:0,118:0);
tree PAUP_6 = [&U] ((((((((((((((((((((((1:0,110:2):1,((106:0,108:0,109:2):1,107:0):4):1,105:2):2,111:4):1,20:6):7,112:5):8,(99:16,((100:9,101:8):3,(102:2,(103:0,104:0,129:0):8):10):11):10):26,(123:21,124:15):19):24,(((47:24,48:21):10,(((58:0,59:0):8,(60:2,(61:0,62:0):0):5):11,(63:1,64:3):24):8):17,((((65:4,(67:1,(68:0,69:1):3):2):2,66:3):14,70:14):15,(((((71:0,74:0):1,(72:0,73:0):1,(76:4,78:11):3):2,75:4):5,77:7):14,((79:19,89:32):8,(((((80:2,((81:0,82:0,85:9):1,84:1):1):1,83:3):1,86:6):8,87:11):3,88:26):8):3):12):16):5):7,(((((2:1,3:5):27,((26:30,(55:7,56:4):31):8,54:19):9):7,45:22):8,(((13:23,(90:2,91:3):13):7,(((92:1,93:2):0,94:3):9,(95:0,96:1):5):5):18,(97:16,98:17):15):9):2,(21:20,(22:2,23:2):13):8):9):5,46:24):6,((((5:49,(24:7,25:6):37):11,(38:12,39:21):19):9,(29:27,((((51:2,52:3):9,53:7):25,125:47):11,57:31):6):5):7,(49:1,50:3):21):12):2,(40:10,(41:2,42:2):12):7):2,(((14:1,16:0):2,15:3):30,((((18:14,19:18):18,37:23):8,((((30:0,32:10):1,31:0):8,33:16):15,(34:0,(35:0,36:2):4):21):16):3,(27:11,28:9):10):7):7):5,(((4:26,((9:0,10:0):3,(11:2,12:2):3):8):5,((6:0,7:0):4,8:4):12):29,43:22):6):7,44:24):14,126:37):15,(113:11,114:9):28):18,(17:32,(122:23,(127:0,128:0):54):8):9):19,(119:4,120:2):7):5,121:13):2,115:0,116:0,117:0,118:0);
tree PAUP_7 = [&U] ((((((((((((((((((((((1:0,110:2):1,((106:0,108:0,109:2):1,107:0):4):1,105:2):2,111:4):1,20:6):7,112:5):8,(99:16,((100:9,101:8):3,(102:2,(103:0,104:0,129:0):8):10):11):10):26,(123:21,124:15):19):24,(((47:24,48:21):10,(((58:0,59:0):8,(60:2,(61:0,62:0):0):5):11,(63:1,64:3):24):8):17,(((65:4,(66:3,(67:1,(68:0,69:1):3):2):3):13,70:14):15,((((((71:0,74:0):1,(72:0,73:0):1):2,75:4):3,(76:5,78:10):3):2,77:7):14,((79:19,89:32):8,(((((80:2,((81:0,82:0,85:9):1,84:1):1):1,83:3):1,86:6):8,87:11):3,88:26):8):3):12):16):5):7,(((((2:1,3:5):27,((26:30,(55:7,56:4):31):8,54:19):9):7,45:22):8,(((13:23,(90:2,91:3):13):7,(((92:1,93:2):0,94:3):9,(95:0,96:1):5):5):18,(97:16,98:17):15):9):2,(21:20,(22:2,23:2):13):8):9):5,46:24):6,((((5:49,(24:7,25:6):37):11,(38:12,39:21):19):9,(29:27,((((51:2,52:3):9,53:7):25,125:47):11,57:31):6):5):7,(49:1,50:3):21):12):2,(40:10,(41:2,42:2):12):7):2,(((14:1,16:0):2,15:3):30,((((18:14,19:18):18,37:23):8,((((30:0,32:10):1,31:0):8,33:16):15,(34:0,(35:0,36:2):4):21):16):3,(27:11,28:9):10):7):7):5,(((4:26,((9:0,10:0):3,(11:2,12:2):3):8):5,((6:0,7:0):4,8:4):12):29,43:22):6):7,44:24):14,126:37):15,(113:11,114:9):28):18,(17:32,(122:23,(127:0,128:0):54):8):9):19,(119:4,120:2):7):5,121:13):2,115:0,116:0,117:0,118:0);
tree PAUP_8 = [&U] (((((((((((((((((((((1:0,105:2,110:2):1,((106:0,108:0,109:2):1,107:0):4):3,111:4):1,20:6):7,112:5):8,(99:16,((100:9,101:8):3,(102:2,(103:0,104:0,129:0):8):10):11):10):26,(123:21,124:15):19):24,(((47:24,48:21):10,(((58:0,59:0):8,(60:2,(61:0,62:0):0):5):11,(63:1,64:3):24):8):17,((((65:4,(67:1,(68:0,69:1):3):2):2,66:3):14,70:14):15,((((((71:0,74:0):1,(72:0,73:0):1):2,75:4):3,(76:5,78:10):3):2,77:7):14,((79:19,89:32):8,(((((80:2,((81:0,82:0,85:9):1,84:1):1):1,83:3):1,86:6):8,87:11):3,88:26):8):3):12):16):5):7,(((((2:1,3:5):27,((26:30,(55:7,56:4):31):8,54:19):9):7,45:22):8,(((13:23,(90:2,91:3):13):7,(((92:1,93:2):0,94:3):9,(95:0,96:1):5):5):18,(97:16,98:17):15):9):2,(21:20,(22:2,23:2):13):8):9):5,46:24):6,((((5:49,(24:7,25:6):37):11,(38:12,39:21):19):9,(29:27,((((51:2,52:3):9,53:7):25,125:47):11,57:31):6):5):7,(49:1,50:3):21):12):2,(40:10,(41:2,42:2):12):7):2,(((14:1,16:0):2,15:3):30,((((18:14,19:18):18,37:23):8,((((30:0,32:10):1,31:0):8,33:16):15,(34:0,(35:0,36:2):4):21):16):3,(27:11,28:9):10):7):7):5,(((4:26,((9:0,10:0):3,(11:2,12:2):3):8):5,((6:0,7:0):4,8:4):12):29,43:22):6):7,44:24):14,126:37):15,(113:11,114:9):28):18,(17:32,(122:23,(127:0,128:0):54):8):9):19,(119:4,120:2):7):5,121:13):2,115:0,116:0,117:0,118:0);
tree PAUP_9 = [&U] (((((((((((((((((((((1:0,((106:0,108:0,109:2):1,107:0):5,110:2):1,105:1):3,111:4):1,20:6):7,112:5):8,(99:16,((100:9,101:8):3,(102:2,(103:0,104:0,129:0):8):10):11):10):26,(123:21,124:15):19):24,(((47:24,48:21):10,(((58:0,59:0):8,(60:2,(61:0,62:0):0):5):11,(63:1,64:3):24):8):17,((((65:4,(67:1,(68:0,69:1):3):2):2,66:3):14,70:14):15,((((((71:0,74:0):1,(72:0,73:0):1):2,75:4):3,(76:5,78:10):3):2,77:7):14,((79:19,89:32):8,(((((80:2,((81:0,82:0,85:9):1,84:1):1):1,83:3):1,86:6):8,87:11):3,88:26):8):3):12):16):5):7,(((((2:1,3:5):27,((26:30,(55:7,56:4):31):8,54:19):9):7,45:22):8,(((13:23,(90:2,91:3):13):7,(((92:1,93:2):0,94:3):9,(95:0,96:1):5):5):18,(97:16,98:17):15):9):2,(21:20,(22:2,23:2):13):8):9):5,46:24):6,((((5:49,(24:7,25:6):37):11,(38:12,39:21):19):9,(29:27,((((51:2,52:3):9,53:7):25,125:47):11,57:31):6):5):7,(49:1,50:3):21):12):2,(40:10,(41:2,42:2):12):7):2,(((14:1,16:0):2,15:3):30,((((18:14,19:18):18,37:23):8,((((30:0,32:10):1,31:0):8,33:16):15,(34:0,(35:0,36:2):4):21):16):3,(27:11,28:9):10):7):7):5,(((4:26,((9:0,10:0):3,(11:2,12:2):3):8):5,((6:0,7:0):4,8:4):12):29,43:22):6):7,44:24):14,126:37):15,(113:11,114:9):28):18,(17:32,(122:23,(127:0,128:0):54):8):9):19,(119:4,120:2):7):5,121:13):2,115:0,116:0,117:0,118:0);
tree PAUP_10 = [&U] ((((((((((((((((((((((1:0,110:2):1,((106:0,108:0,109:2):1,107:0):4):1,105:2):2,111:4):1,20:6):7,112:5):8,(99:16,((100:9,101:8):3,(102:2,(103:0,104:0,129:0):8):10):11):10):26,(123:21,124:15):19):24,(((47:24,48:21):10,(((58:0,59:0):8,(60:2,(61:0,62:0):0):5):11,(63:1,64:3):24):8):17,((((65:4,(67:1,(68:0,69:1):3):2):2,66:3):14,70:14):15,((((((71:0,74:0):1,(72:0,73:0):1):2,75:4):3,(76:5,78:10):3):2,77:7):14,((79:19,89:32):7,(((80:2,(((81:0,82:0,85:9):2,84:0):1,(83:4,86:6):1):1):8,87:11):3,88:24):9):4):12):16):5):7,(((((2:1,3:5):27,((26:30,(55:7,56:4):31):8,54:19):9):7,45:22):8,(((13:23,(90:2,91:3):13):7,(((92:1,93:2):0,94:3):9,(95:0,96:1):5):5):18,(97:16,98:17):15):9):2,(21:20,(22:2,23:2):13):8):9):5,46:24):6,((((5:49,(24:7,25:6):37):11,(38:12,39:21):19):9,(29:27,((((51:2,52:3):9,53:7):25,125:47):11,57:31):6):5):7,(49:1,50:3):21):12):2,(40:10,(41:2,42:2):12):7):2,(((14:1,16:0):2,15:3):30,((((18:14,19:18):18,37:23):8,((((30:0,32:10):1,31:0):8,33:16):15,(34:0,(35:0,36:2):4):21):16):3,(27:11,28:9):10):7):7):5,(((4:26,((9:0,10:0):3,(11:2,12:2):3):8):5,((6:0,7:0):4,8:4):12):29,43:22):6):7,44:24):14,126:37):15,(113:11,114:9):28):18,(17:32,(122:23,(127:0,128:0):54):8):9):19,(119:4,120:2):7):5,121:13):2,115:0,116:0,117:0,118:0);
tree PAUP_11 = [&U] ((((((((((((((((((((((1:0,110:2):1,((106:0,108:0,109:2):1,107:0):4):1,105:2):2,111:4):1,20:6):7,112:5):8,(99:16,((100:9,101:8):3,(102:2,(103:0,104:0,129:0):8):10):11):10):26,(123:21,124:15):19):24,(((47:24,48:21):10,(((58:0,59:0):8,(60:2,(61:0,62:0):0):5):11,(63:1,64:3):24):8):17,((((65:4,(67:1,(68:0,69:1):3):2):2,66:3):14,70:14):15,(((((((71:0,74:0):1,(72:0,73:0):1):2,75:4):3,76:4):2,78:11):2,77:7):15,((79:19,89:32):9,(((((80:2,((81:0,82:0,85:9):1,84:1):1):1,83:3):1,86:6):8,87:11):4,88:25):8):3):11):16):5):7,(((((2:1,3:5):27,((26:30,(55:7,56:4):31):8,54:19):9):7,45:22):8,(((13:23,(90:2,91:3):13):7,(((92:1,93:2):0,94:3):9,(95:0,96:1):5):5):18,(97:16,98:17):15):9):2,(21:20,(22:2,23:2):13):8):9):5,46:24):6,((((5:49,(24:7,25:6):37):11,(38:12,39:21):19):9,(29:27,((((51:2,52:3):9,53:7):25,125:47):11,57:31):6):5):7,(49:1,50:3):21):12):2,(40:10,(41:2,42:2):12):7):2,(((14:1,16:0):2,15:3):30,((((18:14,19:18):18,37:23):8,((((30:0,32:10):1,31:0):8,33:16):15,(34:0,(35:0,36:2):4):21):16):3,(27:11,28:9):10):7):7):5,(((4:26,((9:0,10:0):3,(11:2,12:2):3):8):5,((6:0,7:0):4,8:4):12):29,43:22):6):7,44:24):14,126:37):15,(113:11,114:9):28):18,(17:32,(122:23,(127:0,128:0):54):8):9):19,(119:4,120:2):7):5,121:13):2,115:0,116:0,117:0,118:0);
tree PAUP_12 = [&U] ((((((((((((((((((((((1:0,110:2):1,((106:0,108:0,109:2):1,107:0):4):1,105:2):2,111:4):1,20:6):7,112:5):8,(99:16,((100:9,101:8):3,(102:2,(103:0,104:0,129:0):8):10):11):10):26,(123:21,124:15):19):24,(((47:24,48:21):10,(((58:0,59:0):8,(60:2,(61:0,62:0):0):5):11,(63:1,64:3):24):8):17,((((65:4,(67:1,(68:0,69:1):3):2):2,66:3):14,70:14):15,((((((71:0,74:0):1,(72:0,73:0):1):2,(75:3,76:6):1):2,78:12):3,77:7):14,((79:19,89:32):8,(((((80:2,((81:0,82:0,85:9):1,84:1):1):1,83:3):1,86:6):8,87:11):3,88:26):8):3):12):16):5):7,(((((2:1,3:5):27,((26:30,(55:7,56:4):31):8,54:19):9):7,45:22):8,(((13:23,(90:2,91:3):13):7,(((92:1,93:2):0,94:3):9,(95:0,96:1):5):5):18,(97:16,98:17):15):9):2,(21:20,(22:2,23:2):13):8):9):5,46:24):6,((((5:49,(24:7,25:6):37):11,(38:12,39:21):19):9,(29:27,((((51:2,52:3):9,53:7):25,125:47):11,57:31):6):5):7,(49:1,50:3):21):12):2,(40:10,(41:2,42:2):12):7):2,(((14:1,16:0):2,15:3):30,((((18:14,19:18):18,37:23):8,((((30:0,32:10):1,31:0):8,33:16):15,(34:0,(35:0,36:2):4):21):16):3,(27:11,28:9):10):7):7):5,(((4:26,((9:0,10:0):3,(11:2,12:2):3):8):5,((6:0,7:0):4,8:4):12):29,43:22):6):7,44:24):14,126:37):15,(113:11,114:9):28):18,(17:32,(122:23,(127:0,128:0):54):8):9):19,(119:4,120:2):7):5,121:13):2,115:0,116:0,117:0,118:0);
tree PAUP_13 = [&U] ((((((((((((((((((((((1:0,110:2):1,((106:0,108:0,109:2):1,107:0):4):1,105:2):2,111:4):1,20:6):7,112:5):8,(99:16,((100:9,101:8):3,(102:2,(103:0,104:0,129:0):8):10):11):10):26,(123:21,124:15):19):24,(((47:24,48:21):10,(((58:0,59:0):8,(60:2,(61:0,62:0):0):5):11,(63:1,64:3):24):8):17,((((65:4,(67:1,(68:0,69:1):3):2):2,66:3):14,70:14):15,(((((((71:0,74:0):1,(72:0,73:0):1):1,76:6):1,75:4):2,78:12):3,77:7):14,((79:19,89:32):8,(((((80:2,((81:0,82:0,85:9):1,84:1):1):1,83:3):1,86:6):8,87:11):3,88:26):8):3):12):16):5):7,(((((2:1,3:5):27,((26:30,(55:7,56:4):31):8,54:19):9):7,45:22):8,(((13:23,(90:2,91:3):13):7,(((92:1,93:2):0,94:3):9,(95:0,96:1):5):5):18,(97:16,98:17):15):9):2,(21:20,(22:2,23:2):13):8):9):5,46:24):6,((((5:49,(24:7,25:6):37):11,(38:12,39:21):19):9,(29:27,((((51:2,52:3):9,53:7):25,125:47):11,57:31):6):5):7,(49:1,50:3):21):12):2,(40:10,(41:2,42:2):12):7):2,(((14:1,16:0):2,15:3):30,((((18:14,19:18):18,37:23):8,((((30:0,32:10):1,31:0):8,33:16):15,(34:0,(35:0,36:2):4):21):16):3,(27:11,28:9):10):7):7):5,(((4:26,((9:0,10:0):3,(11:2,12:2):3):8):5,((6:0,7:0):4,8:4):12):29,43:22):6):7,44:24):14,126:37):15,(113:11,114:9):28):18,(17:32,(122:23,(127:0,128:0):54):8):9):19,(119:4,120:2):7):5,121:13):2,115:0,116:0,117:0,118:0);
tree PAUP_14 = [&U] ((((((((((((((((((((((1:0,110:2):1,((106:0,108:0,109:2):1,107:0):4):1,105:2):2,111:4):1,20:6):7,112:5):8,(99:16,((100:9,101:8):3,(102:2,(103:0,104:0,129:0):8):10):11):10):26,(123:21,124:15):19):24,(((47:24,48:21):10,(((58:0,59:0):8,(60:2,(61:0,62:0):0):5):11,(63:1,64:3):24):8):17,((((65:4,(67:1,(68:0,69:1):3):2):2,66:3):14,70:14):15,(((((71:0,74:0):1,(72:0,73:0):1):2,(75:4,(76:4,78:11):3):0):5,77:7):14,((79:19,89:32):8,(((((80:2,((81:0,82:0,85:9):1,84:1):1):1,83:3):1,86:6):8,87:11):3,88:26):8):3):12):16):5):7,(((((2:1,3:5):27,((26:30,(55:7,56:4):31):8,54:19):9):7,45:22):8,(((13:23,(90:2,91:3):13):7,(((92:1,93:2):0,94:3):9,(95:0,96:1):5):5):18,(97:16,98:17):15):9):2,(21:20,(22:2,23:2):13):8):9):5,46:24):6,((((5:49,(24:7,25:6):37):11,(38:12,39:21):19):9,(29:27,((((51:2,52:3):9,53:7):25,125:47):11,57:31):6):5):7,(49:1,50:3):21):12):2,(40:10,(41:2,42:2):12):7):2,(((14:1,16:0):2,15:3):30,((((18:14,19:18):18,37:23):8,((((30:0,32:10):1,31:0):8,33:16):15,(34:0,(35:0,36:2):4):21):16):3,(27:11,28:9):10):7):7):5,(((4:26,((9:0,10:0):3,(11:2,12:2):3):8):5,((6:0,7:0):4,8:4):12):29,43:22):6):7,44:24):14,126:37):15,(113:11,114:9):28):18,(17:32,(122:23,(127:0,128:0):54):8):9):19,(119:4,120:2):7):5,121:13):2,115:0,116:0,117:0,118:0);
tree PAUP_15 = [&U] ((((((((((((((((((((((1:0,110:2):1,((106:0,108:0,109:2):1,107:0):4):1,105:2):2,111:4):1,20:6):7,112:5):8,(99:16,((100:9,101:8):3,(102:2,(103:0,104:0,129:0):8):10):11):10):26,(123:21,124:15):19):24,(((47:24,48:21):10,(((58:0,59:0):8,(60:2,(61:0,62:0):0):5):11,(63:1,64:3):24):8):17,((((65:4,(67:1,(68:0,69:1):3):2):2,66:3):14,70:14):15,((((((71:0,74:0):1,(72:0,73:0):1):2,(76:4,78:11):3):0,75:4):5,77:7):14,((79:19,89:32):8,(((((80:2,((81:0,82:0,85:9):1,84:1):1):1,83:3):1,86:6):8,87:11):3,88:26):8):3):12):16):5):7,(((((2:1,3:5):27,((26:30,(55:7,56:4):31):8,54:19):9):7,45:22):8,(((13:23,(90:2,91:3):13):7,(((92:1,93:2):0,94:3):9,(95:0,96:1):5):5):18,(97:16,98:17):15):9):2,(21:20,(22:2,23:2):13):8):9):5,46:24):6,((((5:49,(24:7,25:6):37):11,(38:12,39:21):19):9,(29:27,((((51:2,52:3):9,53:7):25,125:47):11,57:31):6):5):7,(49:1,50:3):21):12):2,(40:10,(41:2,42:2):12):7):2,(((14:1,16:0):2,15:3):30,((((18:14,19:18):18,37:23):8,((((30:0,32:10):1,31:0):8,33:16):15,(34:0,(35:0,36:2):4):21):16):3,(27:11,28:9):10):7):7):5,(((4:26,((9:0,10:0):3,(11:2,12:2):3):8):5,((6:0,7:0):4,8:4):12):29,43:22):6):7,44:24):14,126:37):15,(113:11,114:9):28):18,(17:32,(122:23,(127:0,128:0):54):8):9):19,(119:4,120:2):7):5,121:13):2,115:0,116:0,117:0,118:0);
tree PAUP_16 = [&U] ((((((((((((((((((((((1:0,110:2):1,((106:0,108:0,109:2):1,107:0):4):1,105:2):2,111:4):1,20:6):7,112:5):8,(99:16,((100:9,101:8):3,(102:2,(103:0,104:0,129:0):8):10):11):10):26,(123:21,124:15):19):24,(((47:24,48:21):10,(((58:0,59:0):8,(60:2,61:0,62:0):5):11,(63:1,64:3):24):8):17,((((65:4,(67:1,(68:0,69:1):3):2):2,66:3):14,70:14):15,((((((71:0,74:0):1,(72:0,73:0):1):2,75:4):3,(76:5,78:10):3):2,77:7):14,((79:19,89:32):8,(((((80:2,((81:0,82:0,85:9):1,84:1):1):1,83:3):1,86:6):8,87:11):3,88:26):8):3):12):16):5):7,(((((2:1,3:5):27,((26:30,(55:7,56:4):31):8,54:19):9):7,45:22):8,(((13:23,(90:2,91:3):13):7,(((92:1,93:2):0,94:3):9,(95:0,96:1):5):5):18,(97:16,98:17):15):9):2,(21:20,(22:2,23:2):13):8):9):5,46:24):6,((((5:49,(24:7,25:6):37):11,(38:12,39:21):19):9,(29:27,((((51:2,52:3):9,53:7):25,125:47):11,57:31):6):5):7,(49:1,50:3):21):12):2,(40:10,(41:2,42:2):12):7):2,(((14:1,16:0):2,15:3):30,((((18:14,19:18):18,37:23):8,((((30:0,32:10):1,31:0):8,33:16):15,(34:0,(35:0,36:2):4):21):16):3,(27:11,28:9):10):7):7):5,(((4:26,((9:0,10:0):3,(11:2,12:2):3):8):5,((6:0,7:0):4,8:4):12):29,43:22):6):7,44:24):14,126:37):15,(113:11,114:9):28):18,(17:32,(122:23,(127:0,128:0):54):8):9):19,(119:4,120:2):7):5,121:13):2,115:0,116:0,117:0,118:0);
tree PAUP_17 = [&U] ((((((((((((((((((((((1:0,110:2):1,((106:0,108:0,109:2):1,107:0):4):1,105:2):2,111:4):1,20:6):7,112:5):8,(99:16,((100:9,101:8):3,(102:2,(103:0,104:0,129:0):8):10):11):10):26,(123:21,124:15):19):24,(((47:24,48:21):10,(((58:0,59:0):8,(60:2,(61:0,62:0):0):5):11,(63:1,64:3):24):8):17,((((65:4,(67:1,(68:0,69:1):3):2):2,66:3):14,70:14):15,((((((71:0,74:0):1,(72:0,73:0):1):2,75:4):3,(76:5,78:10):3):2,77:7):14,((79:19,89:32):8,(((((80:2,((81:0,82:0,85:9):1,84:1):1):1,83:3):1,86:6):8,87:11):3,88:26):8):3):12):16):5):7,(((((2:1,3:5):27,((26:30,(55:7,56:4):31):8,54:19):9):7,45:22):8,(((13:23,(90:2,91:3):13):7,((92:1,93:2,94:3):9,(95:0,96:1):5):5):18,(97:16,98:17):15):9):2,(21:20,(22:2,23:2):13):8):9):5,46:24):6,((((5:49,(24:7,25:6):37):11,(38:12,39:21):19):9,(29:27,((((51:2,52:3):9,53:7):25,125:47):11,57:31):6):5):7,(49:1,50:3):21):12):2,(40:10,(41:2,42:2):12):7):2,(((14:1,16:0):2,15:3):30,((((18:14,19:18):18,37:23):8,((((30:0,32:10):1,31:0):8,33:16):15,(34:0,(35:0,36:2):4):21):16):3,(27:11,28:9):10):7):7):5,(((4:26,((9:0,10:0):3,(11:2,12:2):3):8):5,((6:0,7:0):4,8:4):12):29,43:22):6):7,44:24):14,126:37):15,(113:11,114:9):28):18,(17:32,(122:23,(127:0,128:0):54):8):9):19,(119:4,120:2):7):5,121:13):2,115:0,116:0,117:0,118:0);
tree PAUP_18 = [&U] (((((((((((((((((((((1:0,110:2):1,((106:0,108:0,109:2):1,107:0):4):1,105:2):2,111:4):1,20:6):7,112:5):8,(99:16,((100:9,101:8):3,(102:2,(103:0,104:0,129:0):8):10):11):10):26,(123:21,124:15):19):24,(((47:24,48:21):10,(((58:0,59:0):8,(60:2,(61:0,62:0):0):5):11,(63:1,64:3):24):8):17,((((65:4,(67:1,(68:0,69:1):3):2):2,66:3):14,70:14):15,((((((71:0,74:0):1,(72:0,73:0):1):2,75:4):3,(76:5,78:10):3):2,77:7):14,((79:19,89:32):8,(((((80:2,((81:0,82:0,85:9):1,84:1):1):1,83:3):1,86:6):8,87:11):3,88:26):8):3):12):16):5):8,(((((2:1,3:5):26,((26:30,(55:7,56:4):31):8,54:19):9):7,45:23):8,(((13:23,(90:2,91:3):13):6,(((92:1,93:2):0,94:3):9,(95:0,96:1):5):6):18,(97:17,98:16):15):9):2,(21:19,(22:2,23:3):13):8):9):4,46:25):6,(40:10,(41:2,42:2):12):5):5,(((((5:49,(24:7,25:6):38):11,(38:12,39:21):18):9,(29:27,((((51:2,52:3):9,53:7):24,125:48):11,57:31):6):5):6,(49:1,50:3):23):10,((((14:1,16:0):3,15:2):28,37:26):6,(((18:16,19:18):18,((((30:0,32:10):1,31:0):8,33:16):14,(34:0,(35:0,36:2):4):22):13):7,(27:11,28:9):10):3):8):1):5,(((4:26,((9:0,10:0):3,(11:2,12:2):3):8):5,((6:0,7:0):4,8:4):12):29,43:22):6):7,44:26):13,126:36):16,(113:11,114:9):28):18,(17:32,(122:23,(127:0,128:0):54):8):9):19,(119:4,120:2):7):5,121:13):2,115:0,116:0,117:0,118:0);
tree PAUP_19 = [&U] ((((((((((((((((((((((1:0,110:2):1,((106:0,108:0,109:2):1,107:0):4):1,105:2):2,111:4):1,20:6):7,112:5):9,(99:17,((100:9,101:8):3,(102:2,(103:0,104:0,129:0):8):10):10):10):26,(123:21,124:15):18):24,(((47:24,48:21):10,(((58:0,59:0):8,(60:2,(61:0,62:0):0):5):11,(63:1,64:3):24):8):16,((((65:4,(67:1,(68:0,69:1):3):2):2,66:3):14,70:14):17,(((((((71:0,74:0):1,(72:0,73:0):1):2,75:4):3,(76:5,78:10):3):2,77:7):12,(((((80:2,((81:0,82:0,85:9):1,84:1):1):1,83:3):1,86:6):8,87:11):4,88:25):7):6,(79:17,89:34):9):10):15):5):8,(((((2:1,3:5):27,((26:30,(55:7,56:4):31):8,54:19):9):7,45:22):8,(((13:23,(90:2,91:3):13):7,(((92:1,93:2):0,94:3):9,(95:0,96:1):5):5):18,(97:16,98:17):15):9):2,(21:20,(22:2,23:2):13):8):9):5,46:24):6,((((5:49,(24:7,25:6):37):11,(38:12,39:21):19):9,(29:27,((((51:2,52:3):9,53:7):25,125:47):11,57:31):6):5):7,(49:1,50:3):21):12):2,(40:10,(41:2,42:2):12):7):2,((((14:1,16:0):3,15:2):27,37:27):5,(((18:16,19:18):18,((((30:0,32:10):1,31:0):8,33:16):14,(34:0,(35:0,36:2):4):22):13):7,(27:11,28:9):10):5):8):5,(((4:26,((9:0,10:0):3,(11:2,12:2):3):8):5,((6:0,7:0):4,8:4):12):29,43:22):5):7,44:25):14,126:36):16,(113:11,114:9):28):18,(17:32,(122:23,(127:0,128:0):54):8):9):19,(119:4,120:2):7):5,121:13):2,115:0,116:0,117:0,118:0);
tree PAUP_20 = [&U] ((((((((((((((((((((((1:0,110:2):1,((106:0,108:0,109:2):1,107:0):4):1,105:2):2,111:4):1,20:6):7,112:5):9,(99:17,((100:9,101:8):3,(102:2,(103:0,104:0,129:0):8):10):10):10):26,(123:21,124:15):18):24,(((47:24,48:21):10,(((58:0,59:0):8,(60:2,(61:0,62:0):0):5):11,(63:1,64:3):24):8):16,((((65:4,(67:1,(68:0,69:1):3):2):2,66:3):14,70:14):17,(((((((71:0,74:0):1,(72:0,73:0):1):2,75:4):3,(76:5,78:10):3):2,77:7):12,((((80:2,((81:0,82:0,85:9):1,84:1):1):1,83:3):1,86:6):10,(87:11,88:25):2):7):6,(79:17,89:34):8):11):15):5):8,(((((2:1,3:5):27,((26:30,(55:7,56:4):31):8,54:19):9):7,45:22):8,(((13:23,(90:2,91:3):13):7,(((92:1,93:2):0,94:3):9,(95:0,96:1):5):5):18,(97:16,98:17):15):9):2,(21:20,(22:2,23:2):13):8):9):5,46:24):6,((((5:49,(24:7,25:6):37):11,(38:12,39:21):19):9,(29:27,((((51:2,52:3):9,53:7):25,125:47):11,57:31):6):5):7,(49:1,50:3):21):12):2,(40:10,(41:2,42:2):12):7):2,((((14:1,16:0):3,15:2):27,37:27):5,(((18:16,19:18):18,((((30:0,32:10):1,31:0):8,33:16):14,(34:0,(35:0,36:2):4):22):13):7,(27:11,28:9):10):5):8):5,(((4:26,((9:0,10:0):3,(11:2,12:2):3):8):5,((6:0,7:0):4,8:4):12):29,43:22):5):7,44:25):14,126:36):16,(113:11,114:9):28):18,(17:32,(122:23,(127:0,128:0):54):8):9):19,(119:4,120:2):7):5,121:13):2,115:0,116:0,117:0,118:0);
tree PAUP_21 = [&U] ((((((((((((((((((((((1:0,110:2):1,105:1):1,((106:0,108:0,109:2):1,107:0):5):2,111:4):1,20:6):7,112:5):8,(99:16,((100:9,101:8):3,(102:2,(103:0,104:0,129:0):8):10):11):10):26,(123:21,124:15):19):24,(((47:24,48:21):10,(((58:0,59:0):8,(60:2,(61:0,62:0):0):5):11,(63:1,64:3):24):8):17,((((65:4,(67:1,(68:0,69:1):3):2):2,66:3):14,70:14):15,((((((71:0,74:0):1,(72:0,73:0):1):2,75:4):3,(76:5,78:10):3):2,77:7):14,((79:19,89:32):8,(((((80:2,((81:0,82:0,85:9):1,84:1):1):1,83:3):1,86:6):8,87:11):3,88:26):8):3):12):16):5):7,(((((2:1,3:5):27,((26:30,(55:7,56:4):31):8,54:19):9):7,45:22):8,(((13:23,(90:2,91:3):13):7,(((92:1,93:2):0,94:3):9,(95:0,96:1):5):5):18,(97:16,98:17):15):9):2,(21:20,(22:2,23:2):13):8):9):5,46:24):6,((((5:49,(24:7,25:6):37):11,(38:12,39:21):19):9,(29:27,((((51:2,52:3):9,53:7):25,125:47):11,57:31):6):5):7,(49:1,50:3):21):12):2,(40:10,(41:2,42:2):12):7):2,((((14:1,16:0):3,15:2):27,37:27):5,(((18:16,19:18):18,((((30:0,32:10):1,31:0):8,33:16):14,(34:0,(35:0,36:2):4):22):13):7,(27:11,28:9):10):5):8):5,(((4:26,((9:0,10:0):3,(11:2,12:2):3):8):5,((6:0,7:0):4,8:4):12):29,43:22):5):7,44:25):14,126:36):16,(113:11,114:9):28):18,(17:32,(122:23,(127:0,128:0):54):8):9):19,(119:4,120:2):7):5,121:13):2,115:0,116:0,117:0,118:0);
tree PAUP_22 = [&U] ((((((((((((((((((((((1:0,110:2):1,((106:0,108:0,109:2):1,107:0):4):1,105:2):2,111:4):1,20:6):7,112:5):8,(99:16,((100:9,101:8):3,(102:2,(103:0,104:0,129:0):8):10):11):10):26,(123:21,124:15):19):24,(((47:24,48:21):10,(((58:0,59:0):8,(60:2,(61:0,62:0):0):5):11,(63:1,64:3):24):8):17,((((65:4,(67:1,(68:0,69:1):3):2):2,66:3):14,70:14):15,(((((71:0,74:0):1,(72:0,73:0):1,(76:4,78:11):3):2,75:4):5,77:7):14,((79:19,89:32):8,(((((80:2,((81:0,82:0,85:9):1,84:1):1):1,83:3):1,86:6):8,87:11):3,88:26):8):3):12):16):5):7,(((((2:1,3:5):27,((26:30,(55:7,56:4):31):8,54:19):9):7,45:22):8,(((13:23,(90:2,91:3):13):7,(((92:1,93:2):0,94:3):9,(95:0,96:1):5):5):18,(97:16,98:17):15):9):2,(21:20,(22:2,23:2):13):8):9):5,46:24):6,((((5:49,(24:7,25:6):37):11,(38:12,39:21):19):9,(29:27,((((51:2,52:3):9,53:7):25,125:47):11,57:31):6):5):7,(49:1,50:3):21):12):2,(40:10,(41:2,42:2):12):7):2,((((14:1,16:0):3,15:2):27,37:27):5,(((18:16,19:18):18,((((30:0,32:10):1,31:0):8,33:16):14,(34:0,(35:0,36:2):4):22):13):7,(27:11,28:9):10):5):8):5,(((4:26,((9:0,10:0):3,(11:2,12:2):3):8):5,((6:0,7:0):4,8:4):12):29,43:22):5):7,44:25):14,126:36):16,(113:11,114:9):28):18,(17:32,(122:23,(127:0,128:0):54):8):9):19,(119:4,120:2):7):5,121:13):2,115:0,116:0,117:0,118:0);
tree PAUP_23 = [&U] ((((((((((((((((((((((1:0,110:2):1,((106:0,108:0,109:2):1,107:0):4):1,105:2):2,111:4):1,20:6):7,112:5):8,(99:16,((100:9,101:8):3,(102:2,(103:0,104:0,129:0):8):10):11):10):26,(123:21,124:15):19):24,(((47:24,48:21):10,(((58:0,59:0):8,(60:2,(61:0,62:0):0):5):11,(63:1,64:3):24):8):17,(((65:4,(66:3,(67:1,(68:0,69:1):3):2):3):13,70:14):15,((((((71:0,74:0):1,(72:0,73:0):1):2,75:4):3,(76:5,78:10):3):2,77:7):14,((79:19,89:32):8,(((((80:2,((81:0,82:0,85:9):1,84:1):1):1,83:3):1,86:6):8,87:11):3,88:26):8):3):12):16):5):7,(((((2:1,3:5):27,((26:30,(55:7,56:4):31):8,54:19):9):7,45:22):8,(((13:23,(90:2,91:3):13):7,(((92:1,93:2):0,94:3):9,(95:0,96:1):5):5):18,(97:16,98:17):15):9):2,(21:20,(22:2,23:2):13):8):9):5,46:24):6,((((5:49,(24:7,25:6):37):11,(38:12,39:21):19):9,(29:27,((((51:2,52:3):9,53:7):25,125:47):11,57:31):6):5):7,(49:1,50:3):21):12):2,(40:10,(41:2,42:2):12):7):2,((((14:1,16:0):3,15:2):27,37:27):5,(((18:16,19:18):18,((((30:0,32:10):1,31:0):8,33:16):14,(34:0,(35:0,36:2):4):22):13):7,(27:11,28:9):10):5):8):5,(((4:26,((9:0,10:0):3,(11:2,12:2):3):8):5,((6:0,7:0):4,8:4):12):29,43:22):5):7,44:25):14,126:36):16,(113:11,114:9):28):18,(17:32,(122:23,(127:0,128:0):54):8):9):19,(119:4,120:2):7):5,121:13):2,115:0,116:0,117:0,118:0);
tree PAUP_24 = [&U] (((((((((((((((((((((1:0,105:2,110:2):1,((106:0,108:0,109:2):1,107:0):4):3,111:4):1,20:6):7,112:5):8,(99:16,((100:9,101:8):3,(102:2,(103:0,104:0,129:0):8):10):11):10):26,(123:21,124:15):19):24,(((47:24,48:21):10,(((58:0,59:0):8,(60:2,(61:0,62:0):0):5):11,(63:1,64:3):24):8):17,((((65:4,(67:1,(68:0,69:1):3):2):2,66:3):14,70:14):15,((((((71:0,74:0):1,(72:0,73:0):1):2,75:4):3,(76:5,78:10):3):2,77:7):14,((79:19,89:32):8,(((((80:2,((81:0,82:0,85:9):1,84:1):1):1,83:3):1,86:6):8,87:11):3,88:26):8):3):12):16):5):7,(((((2:1,3:5):27,((26:30,(55:7,56:4):31):8,54:19):9):7,45:22):8,(((13:23,(90:2,91:3):13):7,(((92:1,93:2):0,94:3):9,(95:0,96:1):5):5):18,(97:16,98:17):15):9):2,(21:20,(22:2,23:2):13):8):9):5,46:24):6,((((5:49,(24:7,25:6):37):11,(38:12,39:21):19):9,(29:27,((((51:2,52:3):9,53:7):25,125:47):11,57:31):6):5):7,(49:1,50:3):21):12):2,(40:10,(41:2,42:2):12):7):2,((((14:1,16:0):3,15:2):27,37:27):5,(((18:16,19:18):18,((((30:0,32:10):1,31:0):8,33:16):14,(34:0,(35:0,36:2):4):22):13):7,(27:11,28:9):10):5):8):5,(((4:26,((9:0,10:0):3,(11:2,12:2):3):8):5,((6:0,7:0):4,8:4):12):29,43:22):5):7,44:25):14,126:36):16,(113:11,114:9):28):18,(17:32,(122:23,(127:0,128:0):54):8):9):19,(119:4,120:2):7):5,121:13):2,115:0,116:0,117:0,118:0);
tree PAUP_25 = [&U] (((((((((((((((((((((1:0,((106:0,108:0,109:2):1,107:0):5,110:2):1,105:1):3,111:4):1,20:6):7,112:5):8,(99:16,((100:9,101:8):3,(102:2,(103:0,104:0,129:0):8):10):11):10):26,(123:21,124:15):19):24,(((47:24,48:21):10,(((58:0,59:0):8,(60:2,(61:0,62:0):0):5):11,(63:1,64:3):24):8):17,((((65:4,(67:1,(68:0,69:1):3):2):2,66:3):14,70:14):15,((((((71:0,74:0):1,(72:0,73:0):1):2,75:4):3,(76:5,78:10):3):2,77:7):14,((79:19,89:32):8,(((((80:2,((81:0,82:0,85:9):1,84:1):1):1,83:3):1,86:6):8,87:11):3,88:26):8):3):12):16):5):7,(((((2:1,3:5):27,((26:30,(55:7,56:4):31):8,54:19):9):7,45:22):8,(((13:23,(90:2,91:3):13):7,(((92:1,93:2):0,94:3):9,(95:0,96:1):5):5):18,(97:16,98:17):15):9):2,(21:20,(22:2,23:2):13):8):9):5,46:24):6,((((5:49,(24:7,25:6):37):11,(38:12,39:21):19):9,(29:27,((((51:2,52:3):9,53:7):25,125:47):11,57:31):6):5):7,(49:1,50:3):21):12):2,(40:10,(41:2,42:2):12):7):2,((((14:1,16:0):3,15:2):27,37:27):5,(((18:16,19:18):18,((((30:0,32:10):1,31:0):8,33:16):14,(34:0,(35:0,36:2):4):22):13):7,(27:11,28:9):10):5):8):5,(((4:26,((9:0,10:0):3,(11:2,12:2):3):8):5,((6:0,7:0):4,8:4):12):29,43:22):5):7,44:25):14,126:36):16,(113:11,114:9):28):18,(17:32,(122:23,(127:0,128:0):54):8):9):19,(119:4,120:2):7):5,121:13):2,115:0,116:0,117:0,118:0);
tree PAUP_26 = [&U] ((((((((((((((((((((((1:0,110:2):1,((106:0,108:0,109:2):1,107:0):4):1,105:2):2,111:4):1,20:6):7,112:5):8,(99:16,((100:9,101:8):3,(102:2,(103:0,104:0,129:0):8):10):11):10):26,(123:21,124:15):19):24,(((47:24,48:21):10,(((58:0,59:0):8,(60:2,(61:0,62:0):0):5):11,(63:1,64:3):24):8):17,((((65:4,(67:1,(68:0,69:1):3):2):2,66:3):14,70:14):15,((((((71:0,74:0):1,(72:0,73:0):1):2,75:4):3,(76:5,78:10):3):2,77:7):14,((79:19,89:32):7,(((80:2,(((81:0,82:0,85:9):2,84:0):1,(83:4,86:6):1):1):8,87:11):3,88:24):9):4):12):16):5):7,(((((2:1,3:5):27,((26:30,(55:7,56:4):31):8,54:19):9):7,45:22):8,(((13:23,(90:2,91:3):13):7,(((92:1,93:2):0,94:3):9,(95:0,96:1):5):5):18,(97:16,98:17):15):9):2,(21:20,(22:2,23:2):13):8):9):5,46:24):6,((((5:49,(24:7,25:6):37):11,(38:12,39:21):19):9,(29:27,((((51:2,52:3):9,53:7):25,125:47):11,57:31):6):5):7,(49:1,50:3):21):12):2,(40:10,(41:2,42:2):12):7):2,((((14:1,16:0):3,15:2):27,37:27):5,(((18:16,19:18):18,((((30:0,32:10):1,31:0):8,33:16):14,(34:0,(35:0,36:2):4):22):13):7,(27:11,28:9):10):5):8):5,(((4:26,((9:0,10:0):3,(11:2,12:2):3):8):5,((6:0,7:0):4,8:4):12):29,43:22):5):7,44:25):14,126:36):16,(113:11,114:9):28):18,(17:32,(122:23,(127:0,128:0):54):8):9):19,(119:4,120:2):7):5,121:13):2,115:0,116:0,117:0,118:0);
tree PAUP_27 = [&U] ((((((((((((((((((((((1:0,110:2):1,((106:0,108:0,109:2):1,107:0):4):1,105:2):2,111:4):1,20:6):7,112:5):8,(99:16,((100:9,101:8):3,(102:2,(103:0,104:0,129:0):8):10):11):10):26,(123:21,124:15):19):24,(((47:24,48:21):10,(((58:0,59:0):8,(60:2,(61:0,62:0):0):5):11,(63:1,64:3):24):8):17,((((65:4,(67:1,(68:0,69:1):3):2):2,66:3):14,70:14):15,(((((((71:0,74:0):1,(72:0,73:0):1):2,75:4):3,76:4):2,78:11):2,77:7):15,((79:19,89:32):9,(((((80:2,((81:0,82:0,85:9):1,84:1):1):1,83:3):1,86:6):8,87:11):4,88:25):8):3):11):16):5):7,(((((2:1,3:5):27,((26:30,(55:7,56:4):31):8,54:19):9):7,45:22):8,(((13:23,(90:2,91:3):13):7,(((92:1,93:2):0,94:3):9,(95:0,96:1):5):5):18,(97:16,98:17):15):9):2,(21:20,(22:2,23:2):13):8):9):5,46:24):6,((((5:49,(24:7,25:6):37):11,(38:12,39:21):19):9,(29:27,((((51:2,52:3):9,53:7):25,125:47):11,57:31):6):5):7,(49:1,50:3):21):12):2,(40:10,(41:2,42:2):12):7):2,((((14:1,16:0):3,15:2):27,37:27):5,(((18:16,19:18):18,((((30:0,32:10):1,31:0):8,33:16):14,(34:0,(35:0,36:2):4):22):13):7,(27:11,28:9):10):5):8):5,(((4:26,((9:0,10:0):3,(11:2,12:2):3):8):5,((6:0,7:0):4,8:4):12):29,43:22):5):7,44:25):14,126:36):16,(113:11,114:9):28):18,(17:32,(122:23,(127:0,128:0):54):8):9):19,(119:4,120:2):7):5,121:13):2,115:0,116:0,117:0,118:0);
tree PAUP_28 = [&U] ((((((((((((((((((((((1:0,110:2):1,((106:0,108:0,109:2):1,107:0):4):1,105:2):2,111:4):1,20:6):7,112:5):8,(99:16,((100:9,101:8):3,(102:2,(103:0,104:0,129:0):8):10):11):10):26,(123:21,124:15):19):24,(((47:24,48:21):10,(((58:0,59:0):8,(60:2,(61:0,62:0):0):5):11,(63:1,64:3):24):8):17,((((65:4,(67:1,(68:0,69:1):3):2):2,66:3):14,70:14):15,((((((71:0,74:0):1,(72:0,73:0):1):2,(75:3,76:6):1):2,78:12):3,77:7):14,((79:19,89:32):8,(((((80:2,((81:0,82:0,85:9):1,84:1):1):1,83:3):1,86:6):8,87:11):3,88:26):8):3):12):16):5):7,(((((2:1,3:5):27,((26:30,(55:7,56:4):31):8,54:19):9):7,45:22):8,(((13:23,(90:2,91:3):13):7,(((92:1,93:2):0,94:3):9,(95:0,96:1):5):5):18,(97:16,98:17):15):9):2,(21:20,(22:2,23:2):13):8):9):5,46:24):6,((((5:49,(24:7,25:6):37):11,(38:12,39:21):19):9,(29:27,((((51:2,52:3):9,53:7):25,125:47):11,57:31):6):5):7,(49:1,50:3):21):12):2,(40:10,(41:2,42:2):12):7):2,((((14:1,16:0):3,15:2):27,37:27):5,(((18:16,19:18):18,((((30:0,32:10):1,31:0):8,33:16):14,(34:0,(35:0,36:2):4):22):13):7,(27:11,28:9):10):5):8):5,(((4:26,((9:0,10:0):3,(11:2,12:2):3):8):5,((6:0,7:0):4,8:4):12):29,43:22):5):7,44:25):14,126:36):16,(113:11,114:9):28):18,(17:32,(122:23,(127:0,128:0):54):8):9):19,(119:4,120:2):7):5,121:13):2,115:0,116:0,117:0,118:0);
tree PAUP_29 = [&U] ((((((((((((((((((((((1:0,110:2):1,((106:0,108:0,109:2):1,107:0):4):1,105:2):2,111:4):1,20:6):7,112:5):8,(99:16,((100:9,101:8):3,(102:2,(103:0,104:0,129:0):8):10):11):10):26,(123:21,124:15):19):24,(((47:24,48:21):10,(((58:0,59:0):8,(60:2,(61:0,62:0):0):5):11,(63:1,64:3):24):8):17,((((65:4,(67:1,(68:0,69:1):3):2):2,66:3):14,70:14):15,(((((((71:0,74:0):1,(72:0,73:0):1):1,76:6):1,75:4):2,78:12):3,77:7):14,((79:19,89:32):8,(((((80:2,((81:0,82:0,85:9):1,84:1):1):1,83:3):1,86:6):8,87:11):3,88:26):8):3):12):16):5):7,(((((2:1,3:5):27,((26:30,(55:7,56:4):31):8,54:19):9):7,45:22):8,(((13:23,(90:2,91:3):13):7,(((92:1,93:2):0,94:3):9,(95:0,96:1):5):5):18,(97:16,98:17):15):9):2,(21:20,(22:2,23:2):13):8):9):5,46:24):6,((((5:49,(24:7,25:6):37):11,(38:12,39:21):19):9,(29:27,((((51:2,52:3):9,53:7):25,125:47):11,57:31):6):5):7,(49:1,50:3):21):12):2,(40:10,(41:2,42:2):12):7):2,((((14:1,16:0):3,15:2):27,37:27):5,(((18:16,19:18):18,((((30:0,32:10):1,31:0):8,33:16):14,(34:0,(35:0,36:2):4):22):13):7,(27:11,28:9):10):5):8):5,(((4:26,((9:0,10:0):3,(11:2,12:2):3):8):5,((6:0,7:0):4,8:4):12):29,43:22):5):7,44:25):14,126:36):16,(113:11,114:9):28):18,(17:32,(122:23,(127:0,128:0):54):8):9):19,(119:4,120:2):7):5,121:13):2,115:0,116:0,117:0,118:0);
tree PAUP_30 = [&U] ((((((((((((((((((((((1:0,110:2):1,((106:0,108:0,109:2):1,107:0):4):1,105:2):2,111:4):1,20:6):7,112:5):8,(99:16,((100:9,101:8):3,(102:2,(103:0,104:0,129:0):8):10):11):10):26,(123:21,124:15):19):24,(((47:24,48:21):10,(((58:0,59:0):8,(60:2,(61:0,62:0):0):5):11,(63:1,64:3):24):8):17,((((65:4,(67:1,(68:0,69:1):3):2):2,66:3):14,70:14):15,(((((71:0,74:0):1,(72:0,73:0):1):2,(75:4,(76:4,78:11):3):0):5,77:7):14,((79:19,89:32):8,(((((80:2,((81:0,82:0,85:9):1,84:1):1):1,83:3):1,86:6):8,87:11):3,88:26):8):3):12):16):5):7,(((((2:1,3:5):27,((26:30,(55:7,56:4):31):8,54:19):9):7,45:22):8,(((13:23,(90:2,91:3):13):7,(((92:1,93:2):0,94:3):9,(95:0,96:1):5):5):18,(97:16,98:17):15):9):2,(21:20,(22:2,23:2):13):8):9):5,46:24):6,((((5:49,(24:7,25:6):37):11,(38:12,39:21):19):9,(29:27,((((51:2,52:3):9,53:7):25,125:47):11,57:31):6):5):7,(49:1,50:3):21):12):2,(40:10,(41:2,42:2):12):7):2,((((14:1,16:0):3,15:2):27,37:27):5,(((18:16,19:18):18,((((30:0,32:10):1,31:0):8,33:16):14,(34:0,(35:0,36:2):4):22):13):7,(27:11,28:9):10):5):8):5,(((4:26,((9:0,10:0):3,(11:2,12:2):3):8):5,((6:0,7:0):4,8:4):12):29,43:22):5):7,44:25):14,126:36):16,(113:11,114:9):28):18,(17:32,(122:23,(127:0,128:0):54):8):9):19,(119:4,120:2):7):5,121:13):2,115:0,116:0,117:0,118:0);
tree PAUP_31 = [&U] ((((((((((((((((((((((1:0,110:2):1,((106:0,108:0,109:2):1,107:0):4):1,105:2):2,111:4):1,20:6):7,112:5):8,(99:16,((100:9,101:8):3,(102:2,(103:0,104:0,129:0):8):10):11):10):26,(123:21,124:15):19):24,(((47:24,48:21):10,(((58:0,59:0):8,(60:2,(61:0,62:0):0):5):11,(63:1,64:3):24):8):17,((((65:4,(67:1,(68:0,69:1):3):2):2,66:3):14,70:14):15,((((((71:0,74:0):1,(72:0,73:0):1):2,(76:4,78:11):3):0,75:4):5,77:7):14,((79:19,89:32):8,(((((80:2,((81:0,82:0,85:9):1,84:1):1):1,83:3):1,86:6):8,87:11):3,88:26):8):3):12):16):5):7,(((((2:1,3:5):27,((26:30,(55:7,56:4):31):8,54:19):9):7,45:22):8,(((13:23,(90:2,91:3):13):7,(((92:1,93:2):0,94:3):9,(95:0,96:1):5):5):18,(97:16,98:17):15):9):2,(21:20,(22:2,23:2):13):8):9):5,46:24):6,((((5:49,(24:7,25:6):37):11,(38:12,39:21):19):9,(29:27,((((51:2,52:3):9,53:7):25,125:47):11,57:31):6):5):7,(49:1,50:3):21):12):2,(40:10,(41:2,42:2):12):7):2,((((14:1,16:0):3,15:2):27,37:27):5,(((18:16,19:18):18,((((30:0,32:10):1,31:0):8,33:16):14,(34:0,(35:0,36:2):4):22):13):7,(27:11,28:9):10):5):8):5,(((4:26,((9:0,10:0):3,(11:2,12:2):3):8):5,((6:0,7:0):4,8:4):12):29,43:22):5):7,44:25):14,126:36):16,(113:11,114:9):28):18,(17:32,(122:23,(127:0,128:0):54):8):9):19,(119:4,120:2):7):5,121:13):2,115:0,116:0,117:0,118:0);
tree PAUP_32 = [&U] ((((((((((((((((((((((1:0,110:2):1,((106:0,108:0,109:2):1,107:0):4):1,105:2):2,111:4):1,20:6):7,112:5):8,(99:16,((100:9,101:8):3,(102:2,(103:0,104:0,129:0):8):10):11):10):26,(123:21,124:15):19):24,(((47:24,48:21):10,(((58:0,59:0):8,(60:2,61:0,62:0):5):11,(63:1,64:3):24):8):17,((((65:4,(67:1,(68:0,69:1):3):2):2,66:3):14,70:14):15,((((((71:0,74:0):1,(72:0,73:0):1):2,75:4):3,(76:5,78:10):3):2,77:7):14,((79:19,89:32):8,(((((80:2,((81:0,82:0,85:9):1,84:1):1):1,83:3):1,86:6):8,87:11):3,88:26):8):3):12):16):5):7,(((((2:1,3:5):27,((26:30,(55:7,56:4):31):8,54:19):9):7,45:22):8,(((13:23,(90:2,91:3):13):7,(((92:1,93:2):0,94:3):9,(95:0,96:1):5):5):18,(97:16,98:17):15):9):2,(21:20,(22:2,23:2):13):8):9):5,46:24):6,((((5:49,(24:7,25:6):37):11,(38:12,39:21):19):9,(29:27,((((51:2,52:3):9,53:7):25,125:47):11,57:31):6):5):7,(49:1,50:3):21):12):2,(40:10,(41:2,42:2):12):7):2,((((14:1,16:0):3,15:2):27,37:27):5,(((18:16,19:18):18,((((30:0,32:10):1,31:0):8,33:16):14,(34:0,(35:0,36:2):4):22):13):7,(27:11,28:9):10):5):8):5,(((4:26,((9:0,10:0):3,(11:2,12:2):3):8):5,((6:0,7:0):4,8:4):12):29,43:22):5):7,44:25):14,126:36):16,(113:11,114:9):28):18,(17:32,(122:23,(127:0,128:0):54):8):9):19,(119:4,120:2):7):5,121:13):2,115:0,116:0,117:0,118:0);
tree PAUP_33 = [&U] ((((((((((((((((((((((1:0,110:2):1,((106:0,108:0,109:2):1,107:0):4):1,105:2):2,111:4):1,20:6):7,112:5):8,(99:16,((100:9,101:8):3,(102:2,(103:0,104:0,129:0):8):10):11):10):26,(123:21,124:15):19):24,(((47:24,48:21):10,(((58:0,59:0):8,(60:2,(61:0,62:0):0):5):11,(63:1,64:3):24):8):17,((((65:4,(67:1,(68:0,69:1):3):2):2,66:3):14,70:14):15,((((((71:0,74:0):1,(72:0,73:0):1):2,75:4):3,(76:5,78:10):3):2,77:7):14,((79:19,89:32):8,(((((80:2,((81:0,82:0,85:9):1,84:1):1):1,83:3):1,86:6):8,87:11):3,88:26):8):3):12):16):5):7,(((((2:1,3:5):27,((26:30,(55:7,56:4):31):8,54:19):9):7,45:22):8,(((13:23,(90:2,91:3):13):7,((92:1,93:2,94:3):9,(95:0,96:1):5):5):18,(97:16,98:17):15):9):2,(21:20,(22:2,23:2):13):8):9):5,46:24):6,((((5:49,(24:7,25:6):37):11,(38:12,39:21):19):9,(29:27,((((51:2,52:3):9,53:7):25,125:47):11,57:31):6):5):7,(49:1,50:3):21):12):2,(40:10,(41:2,42:2):12):7):2,((((14:1,16:0):3,15:2):27,37:27):5,(((18:16,19:18):18,((((30:0,32:10):1,31:0):8,33:16):14,(34:0,(35:0,36:2):4):22):13):7,(27:11,28:9):10):5):8):5,(((4:26,((9:0,10:0):3,(11:2,12:2):3):8):5,((6:0,7:0):4,8:4):12):29,43:22):5):7,44:25):14,126:36):16,(113:11,114:9):28):18,(17:32,(122:23,(127:0,128:0):54):8):9):19,(119:4,120:2):7):5,121:13):2,115:0,116:0,117:0,118:0);
tree PAUP_34 = [&U] ((((((((((((((((((((((1:0,110:2):1,((106:0,108:0,109:2):1,107:0):4):1,105:2):2,111:4):1,20:6):7,112:5):9,(99:17,((100:9,101:8):3,(102:2,(103:0,104:0,129:0):8):10):10):10):26,(123:21,124:15):18):24,(((47:24,48:21):10,(((58:0,59:0):8,(60:2,(61:0,62:0):0):5):11,(63:1,64:3):24):8):16,((((65:4,(67:1,(68:0,69:1):3):2):2,66:3):14,70:14):17,(((((((71:0,74:0):1,(72:0,73:0):1):2,75:4):3,(76:5,78:10):3):2,77:7):11,(((80:2,((81:0,82:0,85:9):1,84:1):1):1,83:3,86:7):10,(87:11,88:25):3):6):7,(79:17,89:34):8):11):15):5):8,(((((2:1,3:5):27,((26:30,(55:7,56:4):31):8,54:19):9):7,45:22):8,(((13:23,(90:2,91:3):13):7,(((92:1,93:2):0,94:3):9,(95:0,96:1):5):5):18,(97:16,98:17):15):9):2,(21:20,(22:2,23:2):13):8):9):5,46:24):6,((((5:49,(24:7,25:6):37):11,(38:12,39:21):19):9,(29:27,((((51:2,52:3):9,53:7):25,125:47):11,57:31):6):5):7,(49:1,50:3):21):12):2,(40:10,(41:2,42:2):12):7):2,(((14:1,16:0):2,15:3):30,((((18:14,19:18):18,37:23):8,((((30:0,32:10):1,31:0):8,33:16):15,(34:0,(35:0,36:2):4):21):16):3,(27:11,28:9):10):7):7):5,(((4:26,((9:0,10:0):3,(11:2,12:2):3):8):5,((6:0,7:0):4,8:4):12):29,43:22):6):7,44:24):14,126:37):15,(113:11,114:9):28):18,(17:32,(122:23,(127:0,128:0):54):8):9):19,(119:4,120:2):7):5,121:13):2,115:0,116:0,117:0,118:0);
tree PAUP_35 = [&U] ((((((((((((((((((((((1:0,110:2):1,((106:0,108:0,109:2):1,107:0):4):1,105:2):2,111:4):1,20:6):7,112:5):9,(99:17,((100:9,101:8):3,(102:2,(103:0,104:0,129:0):8):10):10):10):26,(123:21,124:15):18):24,(((47:24,48:21):10,(((58:0,59:0):8,(60:2,(61:0,62:0):0):5):11,(63:1,64:3):24):8):16,((((65:4,(67:1,(68:0,69:1):3):2):2,66:3):14,70:14):17,(((((((71:0,74:0):1,(72:0,73:0):1):2,75:4):3,(76:5,78:10):3):2,77:7):11,(((80:2,((81:0,82:0,85:9):1,84:1):1):1,(83:3,86:7):0):10,(87:11,88:25):3):6):7,(79:17,89:34):8):11):15):5):8,(((((2:1,3:5):27,((26:30,(55:7,56:4):31):8,54:19):9):7,45:22):8,(((13:23,(90:2,91:3):13):7,(((92:1,93:2):0,94:3):9,(95:0,96:1):5):5):18,(97:16,98:17):15):9):2,(21:20,(22:2,23:2):13):8):9):5,46:24):6,((((5:49,(24:7,25:6):37):11,(38:12,39:21):19):9,(29:27,((((51:2,52:3):9,53:7):25,125:47):11,57:31):6):5):7,(49:1,50:3):21):12):2,(40:10,(41:2,42:2):12):7):2,(((14:1,16:0):2,15:3):30,((((18:14,19:18):18,37:23):8,((((30:0,32:10):1,31:0):8,33:16):15,(34:0,(35:0,36:2):4):21):16):3,(27:11,28:9):10):7):7):5,(((4:26,((9:0,10:0):3,(11:2,12:2):3):8):5,((6:0,7:0):4,8:4):12):29,43:22):6):7,44:24):14,126:37):15,(113:11,114:9):28):18,(17:32,(122:23,(127:0,128:0):54):8):9):19,(119:4,120:2):7):5,121:13):2,115:0,116:0,117:0,118:0);
tree PAUP_36 = [&U] ((((((((((((((((((((((1:0,110:2):1,((106:0,108:0,109:2):1,107:0):4):1,105:2):2,111:4):1,20:6):7,112:5):9,(99:17,((100:9,101:8):3,(102:2,(103:0,104:0,129:0):8):10):10):10):25,(123:21,124:15):18):24,(((47:24,48:21):9,(((58:0,59:0):8,(60:2,(61:0,62:0):0):5):11,(63:1,64:3):24):9):16,((((65:4,(67:1,(68:0,69:1):3):2):2,66:3):14,70:14):18,(((((((71:0,74:0):1,(72:0,73:0):1):2,75:4):3,(76:5,78:10):3):2,77:7):13,(((80:2,(((81:0,82:0,85:9):2,84:0):1,(83:4,86:6):1):1):8,87:11):4,88:23):8):6,(79:17,89:34):8):10):14):5):9,(((((2:1,3:5):27,((26:30,(55:7,56:4):31):8,54:19):9):7,45:22):8,(((13:23,(90:2,91:3):13):7,(((92:1,93:2):0,94:3):9,(95:0,96:1):5):5):18,(97:16,98:17):15):9):2,(21:20,(22:2,23:2):13):8):9):5,46:24):6,((((5:49,(24:7,25:6):37):11,(38:12,39:21):19):9,(29:27,((((51:2,52:3):9,53:7):25,125:47):11,57:31):6):5):7,(49:1,50:3):21):12):2,(40:10,(41:2,42:2):12):7):2,(((14:1,16:0):2,15:3):30,((((18:14,19:18):18,37:23):8,((((30:0,32:10):1,31:0):8,33:16):15,(34:0,(35:0,36:2):4):21):16):3,(27:11,28:9):10):7):7):5,(((4:26,((9:0,10:0):3,(11:2,12:2):3):8):5,((6:0,7:0):4,8:4):12):29,43:22):6):7,44:24):14,126:37):15,(113:11,114:9):28):18,(17:32,(122:23,(127:0,128:0):54):8):9):19,(119:4,120:2):7):5,121:13):2,115:0,116:0,117:0,118:0);
tree PAUP_37 = [&U] ((((((((((((((((((((((1:0,110:2):1,((106:0,108:0,109:2):1,107:0):4):1,105:2):2,111:4):1,20:6):7,112:5):9,(99:17,((100:9,101:8):3,(102:2,(103:0,104:0,129:0):8):10):10):10):25,(123:21,124:15):18):24,(((47:24,48:21):9,(((58:0,59:0):8,(60:2,(61:0,62:0):0):5):11,(63:1,64:3):24):9):16,((((65:4,(67:1,(68:0,69:1):3):2):2,66:3):14,70:14):18,(((((((71:0,74:0):1,(72:0,73:0):1):2,75:4):3,(76:5,78:10):3):2,77:7):12,((80:2,((81:0,82:0,85:9):1,84:1):1,(83:3,86:7):1):10,(87:12,88:24):3):6):7,(79:17,89:34):7):11):14):5):9,(((((2:1,3:5):27,((26:30,(55:7,56:4):31):8,54:19):9):7,45:22):8,(((13:23,(90:2,91:3):13):7,(((92:1,93:2):0,94:3):9,(95:0,96:1):5):5):18,(97:16,98:17):15):9):2,(21:20,(22:2,23:2):13):8):9):5,46:24):6,((((5:49,(24:7,25:6):37):11,(38:12,39:21):19):9,(29:27,((((51:2,52:3):9,53:7):25,125:47):11,57:31):6):5):7,(49:1,50:3):21):12):2,(40:10,(41:2,42:2):12):7):2,(((14:1,16:0):2,15:3):30,((((18:14,19:18):18,37:23):8,((((30:0,32:10):1,31:0):8,33:16):15,(34:0,(35:0,36:2):4):21):16):3,(27:11,28:9):10):7):7):5,(((4:26,((9:0,10:0):3,(11:2,12:2):3):8):5,((6:0,7:0):4,8:4):12):29,43:22):6):7,44:24):14,126:37):15,(113:11,114:9):28):18,(17:32,(122:23,(127:0,128:0):54):8):9):19,(119:4,120:2):7):5,121:13):2,115:0,116:0,117:0,118:0);
tree PAUP_38 = [&U] ((((((((((((((((((((((1:0,110:2):1,((106:0,108:0,109:2):1,107:0):4):1,105:2):2,111:4):1,20:6):7,112:5):9,(99:17,((100:9,101:8):3,(102:2,(103:0,104:0,129:0):8):10):10):10):25,(123:21,124:15):18):24,(((47:24,48:21):9,(((58:0,59:0):8,(60:2,(61:0,62:0):0):5):11,(63:1,64:3):24):9):16,((((65:4,(67:1,(68:0,69:1):3):2):2,66:3):14,70:14):18,(((((((71:0,74:0):1,(72:0,73:0):1):2,75:4):3,(76:5,78:10):3):2,77:7):12,((80:2,(((81:0,82:0,85:9):1,84:1):1,(83:3,86:7):1):0):10,(87:12,88:24):3):6):7,(79:17,89:34):7):11):14):5):9,(((((2:1,3:5):27,((26:30,(55:7,56:4):31):8,54:19):9):7,45:22):8,(((13:23,(90:2,91:3):13):7,(((92:1,93:2):0,94:3):9,(95:0,96:1):5):5):18,(97:16,98:17):15):9):2,(21:20,(22:2,23:2):13):8):9):5,46:24):6,((((5:49,(24:7,25:6):37):11,(38:12,39:21):19):9,(29:27,((((51:2,52:3):9,53:7):25,125:47):11,57:31):6):5):7,(49:1,50:3):21):12):2,(40:10,(41:2,42:2):12):7):2,(((14:1,16:0):2,15:3):30,((((18:14,19:18):18,37:23):8,((((30:0,32:10):1,31:0):8,33:16):15,(34:0,(35:0,36:2):4):21):16):3,(27:11,28:9):10):7):7):5,(((4:26,((9:0,10:0):3,(11:2,12:2):3):8):5,((6:0,7:0):4,8:4):12):29,43:22):6):7,44:24):14,126:37):15,(113:11,114:9):28):18,(17:32,(122:23,(127:0,128:0):54):8):9):19,(119:4,120:2):7):5,121:13):2,115:0,116:0,117:0,118:0);
tree PAUP_39 = [&U] ((((((((((((((((((((((1:0,110:2):1,((106:0,108:0,109:2):1,107:0):4):1,105:2):2,111:4):1,20:6):7,112:5):9,(99:17,((100:9,101:8):3,(102:2,(103:0,104:0,129:0):8):10):10):10):26,(123:21,124:15):18):24,(((47:24,48:21):10,(((58:0,59:0):8,(60:2,(61:0,62:0):0):5):11,(63:1,64:3):24):8):16,((((65:4,(67:1,(68:0,69:1):3):2):2,66:3):14,70:14):17,((((((71:0,74:0):1,(72:0,73:0):1,(76:4,78:11):3):2,75:4):5,77:7):12,(((((80:2,((81:0,82:0,85:9):1,84:1):1):1,83:3):1,86:6):8,87:11):4,88:25):7):6,(79:17,89:34):9):10):15):5):8,(((((2:1,3:5):27,((26:30,(55:7,56:4):31):8,54:19):9):7,45:22):8,(((13:23,(90:2,91:3):13):7,(((92:1,93:2):0,94:3):9,(95:0,96:1):5):5):18,(97:16,98:17):15):9):2,(21:20,(22:2,23:2):13):8):9):5,46:24):6,((((5:49,(24:7,25:6):37):11,(38:12,39:21):19):9,(29:27,((((51:2,52:3):9,53:7):25,125:47):11,57:31):6):5):7,(49:1,50:3):21):12):2,(40:10,(41:2,42:2):12):7):2,(((14:1,16:0):2,15:3):30,((((18:14,19:18):18,37:23):8,((((30:0,32:10):1,31:0):8,33:16):15,(34:0,(35:0,36:2):4):21):16):3,(27:11,28:9):10):7):7):5,(((4:26,((9:0,10:0):3,(11:2,12:2):3):8):5,((6:0,7:0):4,8:4):12):29,43:22):6):7,44:24):14,126:37):15,(113:11,114:9):28):18,(17:32,(122:23,(127:0,128:0):54):8):9):19,(119:4,120:2):7):5,121:13):2,115:0,116:0,117:0,118:0);
tree PAUP_40 = [&U] ((((((((((((((((((((((1:0,110:2):1,((106:0,108:0,109:2):1,107:0):4):1,105:2):2,111:4):1,20:6):7,112:5):9,(99:17,((100:9,101:8):3,(102:2,(103:0,104:0,129:0):8):10):10):10):26,(123:21,124:15):18):24,(((47:24,48:21):10,(((58:0,59:0):8,(60:2,(61:0,62:0):0):5):11,(63:1,64:3):24):8):16,((((65:4,(67:1,(68:0,69:1):3):2):2,66:3):14,70:14):17,((((((((71:0,74:0):1,(72:0,73:0):1):1,75:5):3,76:3):4,77:6):3,78:12):12,(((((80:2,((81:0,82:0,85:9):1,84:1):1):1,83:3):1,86:6):8,87:11):5,88:24):6):6,(79:17,89:34):9):10):15):5):8,(((((2:1,3:5):27,((26:30,(55:7,56:4):31):8,54:19):9):7,45:22):8,(((13:23,(90:2,91:3):13):7,(((92:1,93:2):0,94:3):9,(95:0,96:1):5):5):18,(97:16,98:17):15):9):2,(21:20,(22:2,23:2):13):8):9):5,46:24):6,((((5:49,(24:7,25:6):37):11,(38:12,39:21):19):9,(29:27,((((51:2,52:3):9,53:7):25,125:47):11,57:31):6):5):7,(49:1,50:3):21):12):2,(40:10,(41:2,42:2):12):7):2,(((14:1,16:0):2,15:3):30,((((18:14,19:18):18,37:23):8,((((30:0,32:10):1,31:0):8,33:16):15,(34:0,(35:0,36:2):4):21):16):3,(27:11,28:9):10):7):7):5,(((4:26,((9:0,10:0):3,(11:2,12:2):3):8):5,((6:0,7:0):4,8:4):12):29,43:22):6):7,44:24):14,126:37):15,(113:11,114:9):28):18,(17:32,(122:23,(127:0,128:0):54):8):9):19,(119:4,120:2):7):5,121:13):2,115:0,116:0,117:0,118:0);
tree PAUP_41 = [&U] ((((((((((((((((((((((1:0,110:2):1,((106:0,108:0,109:2):1,107:0):4):1,105:2):2,111:4):1,20:6):7,112:5):9,(99:17,((100:9,101:8):3,(102:2,(103:0,104:0,129:0):8):10):10):10):26,(123:21,124:15):18):24,(((47:24,48:21):10,(((58:0,59:0):8,(60:2,(61:0,62:0):0):5):11,(63:1,64:3):24):8):16,((((65:4,(67:1,(68:0,69:1):3):2):2,66:3):14,70:14):17,((((((((71:0,74:0):1,(72:0,73:0):1):2,75:4):3,76:4):2,78:11):2,77:7):13,(((((80:2,((81:0,82:0,85:9):1,84:1):1):1,83:3):1,86:6):8,87:11):5,88:24):7):6,(79:17,89:34):10):9):15):5):8,(((((2:1,3:5):27,((26:30,(55:7,56:4):31):8,54:19):9):7,45:22):8,(((13:23,(90:2,91:3):13):7,(((92:1,93:2):0,94:3):9,(95:0,96:1):5):5):18,(97:16,98:17):15):9):2,(21:20,(22:2,23:2):13):8):9):5,46:24):6,((((5:49,(24:7,25:6):37):11,(38:12,39:21):19):9,(29:27,((((51:2,52:3):9,53:7):25,125:47):11,57:31):6):5):7,(49:1,50:3):21):12):2,(40:10,(41:2,42:2):12):7):2,(((14:1,16:0):2,15:3):30,((((18:14,19:18):18,37:23):8,((((30:0,32:10):1,31:0):8,33:16):15,(34:0,(35:0,36:2):4):21):16):3,(27:11,28:9):10):7):7):5,(((4:26,((9:0,10:0):3,(11:2,12:2):3):8):5,((6:0,7:0):4,8:4):12):29,43:22):6):7,44:24):14,126:37):15,(113:11,114:9):28):18,(17:32,(122:23,(127:0,128:0):54):8):9):19,(119:4,120:2):7):5,121:13):2,115:0,116:0,117:0,118:0);
tree PAUP_42 = [&U] ((((((((((((((((((((((1:0,110:2):1,((106:0,108:0,109:2):1,107:0):4):1,105:2):2,111:4):1,20:6):7,112:5):9,(99:17,((100:9,101:8):3,(102:2,(103:0,104:0,129:0):8):10):10):10):26,(123:21,124:15):18):24,(((47:24,48:21):10,(((58:0,59:0):8,(60:2,(61:0,62:0):0):5):11,(63:1,64:3):24):8):16,((((65:4,(67:1,(68:0,69:1):3):2):2,66:3):14,70:14):17,(((((((71:0,74:0):1,(72:0,73:0):1):2,(75:3,76:6):1):2,78:12):3,77:7):12,(((((80:2,((81:0,82:0,85:9):1,84:1):1):1,83:3):1,86:6):8,87:11):4,88:25):7):6,(79:17,89:34):9):10):15):5):8,(((((2:1,3:5):27,((26:30,(55:7,56:4):31):8,54:19):9):7,45:22):8,(((13:23,(90:2,91:3):13):7,(((92:1,93:2):0,94:3):9,(95:0,96:1):5):5):18,(97:16,98:17):15):9):2,(21:20,(22:2,23:2):13):8):9):5,46:24):6,((((5:49,(24:7,25:6):37):11,(38:12,39:21):19):9,(29:27,((((51:2,52:3):9,53:7):25,125:47):11,57:31):6):5):7,(49:1,50:3):21):12):2,(40:10,(41:2,42:2):12):7):2,(((14:1,16:0):2,15:3):30,((((18:14,19:18):18,37:23):8,((((30:0,32:10):1,31:0):8,33:16):15,(34:0,(35:0,36:2):4):21):16):3,(27:11,28:9):10):7):7):5,(((4:26,((9:0,10:0):3,(11:2,12:2):3):8):5,((6:0,7:0):4,8:4):12):29,43:22):6):7,44:24):14,126:37):15,(113:11,114:9):28):18,(17:32,(122:23,(127:0,128:0):54):8):9):19,(119:4,120:2):7):5,121:13):2,115:0,116:0,117:0,118:0);
tree PAUP_43 = [&U] ((((((((((((((((((((((1:0,110:2):1,((106:0,108:0,109:2):1,107:0):4):1,105:2):2,111:4):1,20:6):7,112:5):9,(99:17,((100:9,101:8):3,(102:2,(103:0,104:0,129:0):8):10):10):10):26,(123:21,124:15):18):24,(((47:24,48:21):10,(((58:0,59:0):8,(60:2,(61:0,62:0):0):5):11,(63:1,64:3):24):8):16,((((65:4,(67:1,(68:0,69:1):3):2):2,66:3):14,70:14):17,((((((((71:0,74:0):1,(72:0,73:0):1):1,76:6):1,75:4):2,78:12):3,77:7):12,(((((80:2,((81:0,82:0,85:9):1,84:1):1):1,83:3):1,86:6):8,87:11):4,88:25):7):6,(79:17,89:34):9):10):15):5):8,(((((2:1,3:5):27,((26:30,(55:7,56:4):31):8,54:19):9):7,45:22):8,(((13:23,(90:2,91:3):13):7,(((92:1,93:2):0,94:3):9,(95:0,96:1):5):5):18,(97:16,98:17):15):9):2,(21:20,(22:2,23:2):13):8):9):5,46:24):6,((((5:49,(24:7,25:6):37):11,(38:12,39:21):19):9,(29:27,((((51:2,52:3):9,53:7):25,125:47):11,57:31):6):5):7,(49:1,50:3):21):12):2,(40:10,(41:2,42:2):12):7):2,(((14:1,16:0):2,15:3):30,((((18:14,19:18):18,37:23):8,((((30:0,32:10):1,31:0):8,33:16):15,(34:0,(35:0,36:2):4):21):16):3,(27:11,28:9):10):7):7):5,(((4:26,((9:0,10:0):3,(11:2,12:2):3):8):5,((6:0,7:0):4,8:4):12):29,43:22):6):7,44:24):14,126:37):15,(113:11,114:9):28):18,(17:32,(122:23,(127:0,128:0):54):8):9):19,(119:4,120:2):7):5,121:13):2,115:0,116:0,117:0,118:0);
tree PAUP_44 = [&U] ((((((((((((((((((((((1:0,110:2):1,((106:0,108:0,109:2):1,107:0):4):1,105:2):2,111:4):1,20:6):7,112:5):9,(99:17,((100:9,101:8):3,(102:2,(103:0,104:0,129:0):8):10):10):10):26,(123:21,124:15):18):24,(((47:24,48:21):10,(((58:0,59:0):8,(60:2,(61:0,62:0):0):5):11,(63:1,64:3):24):8):16,((((65:4,(67:1,(68:0,69:1):3):2):2,66:3):14,70:14):17,((((((71:0,74:0):1,(72:0,73:0):1):2,(75:4,(76:4,78:11):3):0):5,77:7):12,(((((80:2,((81:0,82:0,85:9):1,84:1):1):1,83:3):1,86:6):8,87:11):4,88:25):7):6,(79:17,89:34):9):10):15):5):8,(((((2:1,3:5):27,((26:30,(55:7,56:4):31):8,54:19):9):7,45:22):8,(((13:23,(90:2,91:3):13):7,(((92:1,93:2):0,94:3):9,(95:0,96:1):5):5):18,(97:16,98:17):15):9):2,(21:20,(22:2,23:2):13):8):9):5,46:24):6,((((5:49,(24:7,25:6):37):11,(38:12,39:21):19):9,(29:27,((((51:2,52:3):9,53:7):25,125:47):11,57:31):6):5):7,(49:1,50:3):21):12):2,(40:10,(41:2,42:2):12):7):2,(((14:1,16:0):2,15:3):30,((((18:14,19:18):18,37:23):8,((((30:0,32:10):1,31:0):8,33:16):15,(34:0,(35:0,36:2):4):21):16):3,(27:11,28:9):10):7):7):5,(((4:26,((9:0,10:0):3,(11:2,12:2):3):8):5,((6:0,7:0):4,8:4):12):29,43:22):6):7,44:24):14,126:37):15,(113:11,114:9):28):18,(17:32,(122:23,(127:0,128:0):54):8):9):19,(119:4,120:2):7):5,121:13):2,115:0,116:0,117:0,118:0);
tree PAUP_45 = [&U] ((((((((((((((((((((((1:0,110:2):1,((106:0,108:0,109:2):1,107:0):4):1,105:2):2,111:4):1,20:6):7,112:5):9,(99:17,((100:9,101:8):3,(102:2,(103:0,104:0,129:0):8):10):10):10):26,(123:21,124:15):18):24,(((47:24,48:21):10,(((58:0,59:0):8,(60:2,(61:0,62:0):0):5):11,(63:1,64:3):24):8):16,((((65:4,(67:1,(68:0,69:1):3):2):2,66:3):14,70:14):17,(((((((71:0,74:0):1,(72:0,73:0):1):2,(76:4,78:11):3):0,75:4):5,77:7):12,(((((80:2,((81:0,82:0,85:9):1,84:1):1):1,83:3):1,86:6):8,87:11):4,88:25):7):6,(79:17,89:34):9):10):15):5):8,(((((2:1,3:5):27,((26:30,(55:7,56:4):31):8,54:19):9):7,45:22):8,(((13:23,(90:2,91:3):13):7,(((92:1,93:2):0,94:3):9,(95:0,96:1):5):5):18,(97:16,98:17):15):9):2,(21:20,(22:2,23:2):13):8):9):5,46:24):6,((((5:49,(24:7,25:6):37):11,(38:12,39:21):19):9,(29:27,((((51:2,52:3):9,53:7):25,125:47):11,57:31):6):5):7,(49:1,50:3):21):12):2,(40:10,(41:2,42:2):12):7):2,(((14:1,16:0):2,15:3):30,((((18:14,19:18):18,37:23):8,((((30:0,32:10):1,31:0):8,33:16):15,(34:0,(35:0,36:2):4):21):16):3,(27:11,28:9):10):7):7):5,(((4:26,((9:0,10:0):3,(11:2,12:2):3):8):5,((6:0,7:0):4,8:4):12):29,43:22):6):7,44:24):14,126:37):15,(113:11,114:9):28):18,(17:32,(122:23,(127:0,128:0):54):8):9):19,(119:4,120:2):7):5,121:13):2,115:0,116:0,117:0,118:0);
tree PAUP_46 = [&U] ((((((((((((((((((((((1:0,110:2):1,((106:0,108:0,109:2):1,107:0):4):1,105:2):2,111:4):1,20:6):7,112:5):9,(99:17,((100:9,101:8):3,(102:2,(103:0,104:0,129:0):8):10):10):10):26,(123:21,124:15):18):24,(((47:24,48:21):10,(((58:0,59:0):8,(60:2,(61:0,62:0):0):5):11,(63:1,64:3):24):8):16,(((65:4,(66:3,(67:1,(68:0,69:1):3):2):3):13,70:14):17,(((((((71:0,74:0):1,(72:0,73:0):1):2,75:4):3,(76:5,78:10):3):2,77:7):12,(((((80:2,((81:0,82:0,85:9):1,84:1):1):1,83:3):1,86:6):8,87:11):4,88:25):7):6,(79:17,89:34):9):10):15):5):8,(((((2:1,3:5):27,((26:30,(55:7,56:4):31):8,54:19):9):7,45:22):8,(((13:23,(90:2,91:3):13):7,(((92:1,93:2):0,94:3):9,(95:0,96:1):5):5):18,(97:16,98:17):15):9):2,(21:20,(22:2,23:2):13):8):9):5,46:24):6,((((5:49,(24:7,25:6):37):11,(38:12,39:21):19):9,(29:27,((((51:2,52:3):9,53:7):25,125:47):11,57:31):6):5):7,(49:1,50:3):21):12):2,(40:10,(41:2,42:2):12):7):2,(((14:1,16:0):2,15:3):30,((((18:14,19:18):18,37:23):8,((((30:0,32:10):1,31:0):8,33:16):15,(34:0,(35:0,36:2):4):21):16):3,(27:11,28:9):10):7):7):5,(((4:26,((9:0,10:0):3,(11:2,12:2):3):8):5,((6:0,7:0):4,8:4):12):29,43:22):6):7,44:24):14,126:37):15,(113:11,114:9):28):18,(17:32,(122:23,(127:0,128:0):54):8):9):19,(119:4,120:2):7):5,121:13):2,115:0,116:0,117:0,118:0);
tree PAUP_47 = [&U] ((((((((((((((((((((((1:0,110:2):1,((106:0,108:0,109:2):1,107:0):4):1,105:2):2,111:4):1,20:6):7,112:5):9,(99:17,((100:9,101:8):3,(102:2,(103:0,104:0,129:0):8):10):10):10):26,(123:21,124:15):18):24,(((47:24,48:21):10,(((58:0,59:0):8,(60:2,61:0,62:0):5):11,(63:1,64:3):24):8):16,((((65:4,(67:1,(68:0,69:1):3):2):2,66:3):14,70:14):17,(((((((71:0,74:0):1,(72:0,73:0):1):2,75:4):3,(76:5,78:10):3):2,77:7):12,(((((80:2,((81:0,82:0,85:9):1,84:1):1):1,83:3):1,86:6):8,87:11):4,88:25):7):6,(79:17,89:34):9):10):15):5):8,(((((2:1,3:5):27,((26:30,(55:7,56:4):31):8,54:19):9):7,45:22):8,(((13:23,(90:2,91:3):13):7,(((92:1,93:2):0,94:3):9,(95:0,96:1):5):5):18,(97:16,98:17):15):9):2,(21:20,(22:2,23:2):13):8):9):5,46:24):6,((((5:49,(24:7,25:6):37):11,(38:12,39:21):19):9,(29:27,((((51:2,52:3):9,53:7):25,125:47):11,57:31):6):5):7,(49:1,50:3):21):12):2,(40:10,(41:2,42:2):12):7):2,(((14:1,16:0):2,15:3):30,((((18:14,19:18):18,37:23):8,((((30:0,32:10):1,31:0):8,33:16):15,(34:0,(35:0,36:2):4):21):16):3,(27:11,28:9):10):7):7):5,(((4:26,((9:0,10:0):3,(11:2,12:2):3):8):5,((6:0,7:0):4,8:4):12):29,43:22):6):7,44:24):14,126:37):15,(113:11,114:9):28):18,(17:32,(122:23,(127:0,128:0):54):8):9):19,(119:4,120:2):7):5,121:13):2,115:0,116:0,117:0,118:0);
tree PAUP_48 = [&U] ((((((((((((((((((((((1:0,110:2):1,105:1):1,((106:0,108:0,109:2):1,107:0):5):2,111:4):1,20:6):7,112:5):9,(99:17,((100:9,101:8):3,(102:2,(103:0,104:0,129:0):8):10):10):10):26,(123:21,124:15):18):24,(((47:24,48:21):10,(((58:0,59:0):8,(60:2,(61:0,62:0):0):5):11,(63:1,64:3):24):8):16,((((65:4,(67:1,(68:0,69:1):3):2):2,66:3):14,70:14):17,(((((((71:0,74:0):1,(72:0,73:0):1):2,75:4):3,(76:5,78:10):3):2,77:7):12,(((((80:2,((81:0,82:0,85:9):1,84:1):1):1,83:3):1,86:6):8,87:11):4,88:25):7):6,(79:17,89:34):9):10):15):5):8,(((((2:1,3:5):27,((26:30,(55:7,56:4):31):8,54:19):9):7,45:22):8,(((13:23,(90:2,91:3):13):7,(((92:1,93:2):0,94:3):9,(95:0,96:1):5):5):18,(97:16,98:17):15):9):2,(21:20,(22:2,23:2):13):8):9):5,46:24):6,((((5:49,(24:7,25:6):37):11,(38:12,39:21):19):9,(29:27,((((51:2,52:3):9,53:7):25,125:47):11,57:31):6):5):7,(49:1,50:3):21):12):2,(40:10,(41:2,42:2):12):7):2,(((14:1,16:0):2,15:3):30,((((18:14,19:18):18,37:23):8,((((30:0,32:10):1,31:0):8,33:16):15,(34:0,(35:0,36:2):4):21):16):3,(27:11,28:9):10):7):7):5,(((4:26,((9:0,10:0):3,(11:2,12:2):3):8):5,((6:0,7:0):4,8:4):12):29,43:22):6):7,44:24):14,126:37):15,(113:11,114:9):28):18,(17:32,(122:23,(127:0,128:0):54):8):9):19,(119:4,120:2):7):5,121:13):2,115:0,116:0,117:0,118:0);
tree PAUP_49 = [&U] (((((((((((((((((((((((1:0,110:2):1,((106:0,108:0,109:2):1,107:0):4):1,105:2):2,111:4):1,20:6):7,112:5):9,(99:17,((100:9,101:8):3,(102:2,(103:0,104:0,129:0):8):10):10):10):26,(123:21,124:15):18):24,(((47:24,48:21):10,(((58:0,59:0):8,(60:2,(61:0,62:0):0):5):11,(63:1,64:3):24):8):16,((((65:4,(67:1,(68:0,69:1):3):2):2,66:3):14,70:14):17,(((((((71:0,74:0):1,(72:0,73:0):1):2,75:4):3,(76:5,78:10):3):2,77:7):12,(((((80:2,((81:0,82:0,85:9):1,84:1):1):1,83:3):1,86:6):8,87:11):4,88:25):7):6,(79:17,89:34):9):10):15):5):8,(((((2:1,3:5):26,((26:30,(55:7,56:4):31):8,54:19):9):7,45:23):8,(((13:23,(90:2,91:3):13):6,(((92:1,93:2):0,94:3):9,(95:0,96:1):5):6):18,(97:17,98:16):15):9):3,(21:19,(22:2,23:3):13):7):9):5,46:25):5,((((5:49,(24:7,25:6):37):11,(38:12,39:21):19):9,(29:27,((((51:2,52:3):9,53:7):25,125:47):11,57:31):6):5):8,(49:1,50:3):21):12):4,40:11):5,(41:2,42:2):10):3,(((14:1,16:0):1,15:3):30,((((18:14,19:18):18,37:23):8,((((30:0,32:10):1,31:0):8,33:16):14,(34:0,(35:0,36:2):4):22):15):3,(27:11,28:9):10):9):5):5,(((4:26,((9:0,10:0):3,(11:2,12:2):3):8):5,((6:0,7:0):4,8:4):12):29,43:23):5):7,44:24):16,126:37):15,(113:11,114:9):27):18,(17:32,(122:23,(127:0,128:0):54):8):9):19,(119:4,120:2):7):5,121:13):2,115:0,116:0,117:0,118:0);
tree PAUP_50 = [&U] ((((((((((((((((((((((1:0,110:2):1,((106:0,108:0,109:2):1,107:0):4):1,105:2):2,111:4):1,20:6):7,112:5):9,(99:17,((100:9,101:8):3,(102:2,(103:0,104:0,129:0):8):10):10):10):26,(123:21,124:15):18):24,(((47:24,48:21):10,(((58:0,59:0):8,(60:2,(61:0,62:0):0):5):11,(63:1,64:3):24):8):16,((((65:4,(67:1,(68:0,69:1):3):2):2,66:3):14,70:14):17,(((((((71:0,74:0):1,(72:0,73:0):1):2,75:4):3,(76:5,78:10):3):2,77:7):12,(((((80:2,((81:0,82:0,85:9):1,84:1):1):1,83:3):1,86:6):8,87:11):4,88:25):7):6,(79:17,89:34):9):10):15):5):7,(((((2:1,3:5):27,((26:30,(55:7,56:4):31):8,54:19):9):7,45:22):8,(((13:23,(90:2,91:3):13):7,(((92:1,93:2):0,94:3):9,(95:0,96:1):5):5):18,(97:16,98:17):15):9):3,(21:20,(22:2,23:2):13):7):9):5,46:25):6,((((5:49,(24:7,25:6):37):11,(38:12,39:21):19):9,(29:27,((((51:2,52:3):9,53:7):25,125:47):11,57:31):6):5):7,(49:1,50:3):21):11):4,40:13):3,((((14:1,16:0):1,15:3):31,((((18:15,19:17):18,37:22):8,((((30:0,32:10):1,31:0):8,33:16):14,(34:0,(35:0,36:2):4):22):16):3,(27:10,28:10):10):9):4,(41:2,42:2):11):3):5,(((4:26,((9:0,10:0):3,(11:2,12:2):3):8):5,((6:0,7:0):4,8:4):12):30,43:22):5):8,44:24):15,126:37):15,(113:11,114:9):27):19,(17:32,(122:23,(127:0,128:0):54):8):9):19,(119:4,120:2):7):5,121:13):2,115:0,116:0,117:0,118:0);
tree PAUP_51 = [&U] (((((((((((((((((((((((1:0,110:2):1,((106:0,108:0,109:2):1,107:0):4):1,105:2):2,111:4):1,20:6):7,112:5):9,(99:17,((100:9,101:8):3,(102:2,(103:0,104:0,129:0):8):10):10):10):26,(123:21,124:15):18):24,(((47:24,48:21):10,(((58:0,59:0):8,(60:2,(61:0,62:0):0):5):11,(63:1,64:3):24):8):16,((((65:4,(67:1,(68:0,69:1):3):2):2,66:3):14,70:14):17,(((((((71:0,74:0):1,(72:0,73:0):1):2,75:4):3,(76:5,78:10):3):2,77:7):12,(((((80:2,((81:0,82:0,85:9):1,84:1):1):1,83:3):1,86:6):8,87:11):4,88:25):7):6,(79:17,89:34):9):10):15):5):7,(((((2:1,3:5):27,((26:30,(55:7,56:4):31):8,54:19):9):7,45:22):8,(((13:23,(90:2,91:3):13):7,(((92:1,93:2):0,94:3):9,(95:0,96:1):5):5):18,(97:16,98:17):15):9):3,(21:20,(22:2,23:2):13):7):9):5,46:25):6,((((5:49,(24:7,25:6):37):11,(38:12,39:21):19):9,(29:27,((((51:2,52:3):9,53:7):25,125:47):11,57:31):6):5):7,(49:1,50:3):21):11):4,40:13):4,(((14:1,16:0):1,15:3):31,((((18:15,19:17):19,37:21):8,((((30:0,32:10):1,31:0):8,33:16):14,(34:0,(35:0,36:2):4):22):17):3,(27:10,28:10):9):9):5):2,(41:2,42:2):11):5,(((4:25,((9:0,10:0):3,(11:2,12:2):3):9):5,((6:0,7:0):4,8:4):11):30,43:23):5):7,44:24):16,126:37):15,(113:11,114:9):27):18,(17:32,(122:23,(127:0,128:0):54):8):9):19,(119:4,120:2):7):5,121:13):2,115:0,116:0,117:0,118:0);
tree PAUP_52 = [&U] (((((((((((((((((((((1:0,105:2,110:2):1,((106:0,108:0,109:2):1,107:0):4):3,111:4):1,20:6):7,112:5):9,(99:17,((100:9,101:8):3,(102:2,(103:0,104:0,129:0):8):10):10):10):26,(123:21,124:15):18):24,(((47:24,48:21):10,(((58:0,59:0):8,(60:2,(61:0,62:0):0):5):11,(63:1,64:3):24):8):16,((((65:4,(67:1,(68:0,69:1):3):2):2,66:3):14,70:14):17,(((((((71:0,74:0):1,(72:0,73:0):1):2,75:4):3,(76:5,78:10):3):2,77:7):12,(((((80:2,((81:0,82:0,85:9):1,84:1):1):1,83:3):1,86:6):8,87:11):4,88:25):7):6,(79:17,89:34):9):10):15):5):8,(((((2:1,3:5):27,((26:30,(55:7,56:4):31):8,54:19):9):7,45:22):8,(((13:23,(90:2,91:3):13):7,(((92:1,93:2):0,94:3):9,(95:0,96:1):5):5):18,(97:16,98:17):15):9):2,(21:20,(22:2,23:2):13):8):9):5,46:24):6,((((5:49,(24:7,25:6):37):11,(38:12,39:21):19):9,(29:27,((((51:2,52:3):9,53:7):25,125:47):11,57:31):6):5):7,(49:1,50:3):21):12):2,(40:10,(41:2,42:2):12):7):2,(((14:1,16:0):2,15:3):30,((((18:14,19:18):18,37:23):8,((((30:0,32:10):1,31:0):8,33:16):15,(34:0,(35:0,36:2):4):21):16):3,(27:11,28:9):10):7):7):5,(((4:26,((9:0,10:0):3,(11:2,12:2):3):8):5,((6:0,7:0):4,8:4):12):29,43:22):6):7,44:24):14,126:37):15,(113:11,114:9):28):18,(17:32,(122:23,(127:0,128:0):54):8):9):19,(119:4,120:2):7):5,121:13):2,115:0,116:0,117:0,118:0);
tree PAUP_53 = [&U] (((((((((((((((((((((1:0,((106:0,108:0,109:2):1,107:0):5,110:2):1,105:1):3,111:4):1,20:6):7,112:5):9,(99:17,((100:9,101:8):3,(102:2,(103:0,104:0,129:0):8):10):10):10):26,(123:21,124:15):18):24,(((47:24,48:21):10,(((58:0,59:0):8,(60:2,(61:0,62:0):0):5):11,(63:1,64:3):24):8):16,((((65:4,(67:1,(68:0,69:1):3):2):2,66:3):14,70:14):17,(((((((71:0,74:0):1,(72:0,73:0):1):2,75:4):3,(76:5,78:10):3):2,77:7):12,(((((80:2,((81:0,82:0,85:9):1,84:1):1):1,83:3):1,86:6):8,87:11):4,88:25):7):6,(79:17,89:34):9):10):15):5):8,(((((2:1,3:5):27,((26:30,(55:7,56:4):31):8,54:19):9):7,45:22):8,(((13:23,(90:2,91:3):13):7,(((92:1,93:2):0,94:3):9,(95:0,96:1):5):5):18,(97:16,98:17):15):9):2,(21:20,(22:2,23:2):13):8):9):5,46:24):6,((((5:49,(24:7,25:6):37):11,(38:12,39:21):19):9,(29:27,((((51:2,52:3):9,53:7):25,125:47):11,57:31):6):5):7,(49:1,50:3):21):12):2,(40:10,(41:2,42:2):12):7):2,(((14:1,16:0):2,15:3):30,((((18:14,19:18):18,37:23):8,((((30:0,32:10):1,31:0):8,33:16):15,(34:0,(35:0,36:2):4):21):16):3,(27:11,28:9):10):7):7):5,(((4:26,((9:0,10:0):3,(11:2,12:2):3):8):5,((6:0,7:0):4,8:4):12):29,43:22):6):7,44:24):14,126:37):15,(113:11,114:9):28):18,(17:32,(122:23,(127:0,128:0):54):8):9):19,(119:4,120:2):7):5,121:13):2,115:0,116:0,117:0,118:0);
tree PAUP_54 = [&U] ((((((((((((((((((((((1:0,110:2):1,((106:0,108:0,109:2):1,107:0):4):1,105:2):2,111:4):1,20:6):7,112:5):9,(99:17,((100:9,101:8):3,(102:2,(103:0,104:0,129:0):8):10):10):10):26,(123:21,124:15):18):24,(((47:24,48:21):10,(((58:0,59:0):8,(60:2,(61:0,62:0):0):5):11,(63:1,64:3):24):8):16,((((65:4,(67:1,(68:0,69:1):3):2):2,66:3):14,70:14):17,(((((((71:0,74:0):1,(72:0,73:0):1):2,75:4):3,(76:5,78:10):3):2,77:7):12,(((((80:2,((81:0,82:0,85:9):1,84:1):1):1,83:3):1,86:6):8,87:11):4,88:25):7):6,(79:17,89:34):9):10):15):5):8,(((((2:1,3:5):27,((26:30,(55:7,56:4):31):8,54:19):9):7,45:22):8,(((13:23,(90:2,91:3):13):7,((92:1,93:2,94:3):9,(95:0,96:1):5):5):18,(97:16,98:17):15):9):2,(21:20,(22:2,23:2):13):8):9):5,46:24):6,((((5:49,(24:7,25:6):37):11,(38:12,39:21):19):9,(29:27,((((51:2,52:3):9,53:7):25,125:47):11,57:31):6):5):7,(49:1,50:3):21):12):2,(40:10,(41:2,42:2):12):7):2,(((14:1,16:0):2,15:3):30,((((18:14,19:18):18,37:23):8,((((30:0,32:10):1,31:0):8,33:16):15,(34:0,(35:0,36:2):4):21):16):3,(27:11,28:9):10):7):7):5,(((4:26,((9:0,10:0):3,(11:2,12:2):3):8):5,((6:0,7:0):4,8:4):12):29,43:22):6):7,44:24):14,126:37):15,(113:11,114:9):28):18,(17:32,(122:23,(127:0,128:0):54):8):9):19,(119:4,120:2):7):5,121:13):2,115:0,116:0,117:0,118:0);
tree PAUP_55 = [&U] ((((((((((((((((((((((1:0,110:2):1,((106:0,108:0,109:2):1,107:0):4):1,105:2):2,111:4):1,20:6):7,112:5):9,(99:17,((100:9,101:8):3,(102:2,(103:0,104:0,129:0):8):10):10):10):26,(123:21,124:15):18):24,(((47:24,48:21):10,(((58:0,59:0):8,(60:2,(61:0,62:0):0):5):11,(63:1,64:3):24):8):16,((((65:4,(67:1,(68:0,69:1):3):2):2,66:3):14,70:14):17,((((((71:0,74:0):1,(72:0,73:0):1,(76:4,78:11):3):2,75:4):5,77:7):12,((((80:2,((81:0,82:0,85:9):1,84:1):1):1,83:3):1,86:6):10,(87:11,88:25):2):7):6,(79:17,89:34):8):11):15):5):8,(((((2:1,3:5):27,((26:30,(55:7,56:4):31):8,54:19):9):7,45:22):8,(((13:23,(90:2,91:3):13):7,(((92:1,93:2):0,94:3):9,(95:0,96:1):5):5):18,(97:16,98:17):15):9):2,(21:20,(22:2,23:2):13):8):9):5,46:24):6,((((5:49,(24:7,25:6):37):11,(38:12,39:21):19):9,(29:27,((((51:2,52:3):9,53:7):25,125:47):11,57:31):6):5):7,(49:1,50:3):21):12):2,(40:10,(41:2,42:2):12):7):2,(((14:1,16:0):2,15:3):30,((((18:14,19:18):18,37:23):8,((((30:0,32:10):1,31:0):8,33:16):15,(34:0,(35:0,36:2):4):21):16):3,(27:11,28:9):10):7):7):5,(((4:26,((9:0,10:0):3,(11:2,12:2):3):8):5,((6:0,7:0):4,8:4):12):29,43:22):6):7,44:24):14,126:37):15,(113:11,114:9):28):18,(17:32,(122:23,(127:0,128:0):54):8):9):19,(119:4,120:2):7):5,121:13):2,115:0,116:0,117:0,118:0);
tree PAUP_56 = [&U] ((((((((((((((((((((((1:0,110:2):1,((106:0,108:0,109:2):1,107:0):4):1,105:2):2,111:4):1,20:6):7,112:5):9,(99:17,((100:9,101:8):3,(102:2,(103:0,104:0,129:0):8):10):10):10):26,(123:21,124:15):18):24,(((47:24,48:21):10,(((58:0,59:0):8,(60:2,(61:0,62:0):0):5):11,(63:1,64:3):24):8):16,((((65:4,(67:1,(68:0,69:1):3):2):2,66:3):14,70:14):17,((((((((71:0,74:0):1,(72:0,73:0):1):1,75:5):2,76:4):4,77:5):3,78:13):12,((((80:2,((81:0,82:0,85:9):1,84:1):1):1,83:3):1,86:6):10,(87:11,88:25):2):6):6,(79:17,89:34):7):12):15):5):8,(((((2:1,3:5):27,((26:30,(55:7,56:4):31):8,54:19):9):7,45:22):8,(((13:23,(90:2,91:3):13):7,(((92:1,93:2):0,94:3):9,(95:0,96:1):5):5):18,(97:16,98:17):15):9):2,(21:20,(22:2,23:2):13):8):9):5,46:24):6,((((5:49,(24:7,25:6):37):11,(38:12,39:21):19):9,(29:27,((((51:2,52:3):9,53:7):25,125:47):11,57:31):6):5):7,(49:1,50:3):21):12):2,(40:10,(41:2,42:2):12):7):2,(((14:1,16:0):2,15:3):30,((((18:14,19:18):18,37:23):8,((((30:0,32:10):1,31:0):8,33:16):15,(34:0,(35:0,36:2):4):21):16):3,(27:11,28:9):10):7):7):5,(((4:26,((9:0,10:0):3,(11:2,12:2):3):8):5,((6:0,7:0):4,8:4):12):29,43:22):6):7,44:24):14,126:37):15,(113:11,114:9):28):18,(17:32,(122:23,(127:0,128:0):54):8):9):19,(119:4,120:2):7):5,121:13):2,115:0,116:0,117:0,118:0);
tree PAUP_57 = [&U] ((((((((((((((((((((((1:0,110:2):1,((106:0,108:0,109:2):1,107:0):4):1,105:2):2,111:4):1,20:6):7,112:5):9,(99:17,((100:9,101:8):3,(102:2,(103:0,104:0,129:0):8):10):10):10):26,(123:21,124:15):18):24,(((47:24,48:21):10,(((58:0,59:0):8,(60:2,(61:0,62:0):0):5):11,(63:1,64:3):24):8):16,((((65:4,(67:1,(68:0,69:1):3):2):2,66:3):14,70:14):17,((((((((71:0,74:0):1,(72:0,73:0):1):2,75:4):2,76:5):2,78:12):2,77:6):13,((((80:2,((81:0,82:0,85:9):1,84:1):1):1,83:3):1,86:6):10,(87:11,88:25):2):7):6,(79:17,89:34):8):11):15):5):8,(((((2:1,3:5):27,((26:30,(55:7,56:4):31):8,54:19):9):7,45:22):8,(((13:23,(90:2,91:3):13):7,(((92:1,93:2):0,94:3):9,(95:0,96:1):5):5):18,(97:16,98:17):15):9):2,(21:20,(22:2,23:2):13):8):9):5,46:24):6,((((5:49,(24:7,25:6):37):11,(38:12,39:21):19):9,(29:27,((((51:2,52:3):9,53:7):25,125:47):11,57:31):6):5):7,(49:1,50:3):21):12):2,(40:10,(41:2,42:2):12):7):2,(((14:1,16:0):2,15:3):30,((((18:14,19:18):18,37:23):8,((((30:0,32:10):1,31:0):8,33:16):15,(34:0,(35:0,36:2):4):21):16):3,(27:11,28:9):10):7):7):5,(((4:26,((9:0,10:0):3,(11:2,12:2):3):8):5,((6:0,7:0):4,8:4):12):29,43:22):6):7,44:24):14,126:37):15,(113:11,114:9):28):18,(17:32,(122:23,(127:0,128:0):54):8):9):19,(119:4,120:2):7):5,121:13):2,115:0,116:0,117:0,118:0);
tree PAUP_58 = [&U] ((((((((((((((((((((((1:0,110:2):1,((106:0,108:0,109:2):1,107:0):4):1,105:2):2,111:4):1,20:6):7,112:5):9,(99:17,((100:9,101:8):3,(102:2,(103:0,104:0,129:0):8):10):10):10):26,(123:21,124:15):18):24,(((47:24,48:21):10,(((58:0,59:0):8,(60:2,(61:0,62:0):0):5):11,(63:1,64:3):24):8):16,((((65:4,(67:1,(68:0,69:1):3):2):2,66:3):14,70:14):17,(((((((71:0,74:0):1,(72:0,73:0):1):2,(75:3,76:6):1):2,78:12):3,77:7):12,((((80:2,((81:0,82:0,85:9):1,84:1):1):1,83:3):1,86:6):10,(87:11,88:25):2):7):6,(79:17,89:34):8):11):15):5):8,(((((2:1,3:5):27,((26:30,(55:7,56:4):31):8,54:19):9):7,45:22):8,(((13:23,(90:2,91:3):13):7,(((92:1,93:2):0,94:3):9,(95:0,96:1):5):5):18,(97:16,98:17):15):9):2,(21:20,(22:2,23:2):13):8):9):5,46:24):6,((((5:49,(24:7,25:6):37):11,(38:12,39:21):19):9,(29:27,((((51:2,52:3):9,53:7):25,125:47):11,57:31):6):5):7,(49:1,50:3):21):12):2,(40:10,(41:2,42:2):12):7):2,(((14:1,16:0):2,15:3):30,((((18:14,19:18):18,37:23):8,((((30:0,32:10):1,31:0):8,33:16):15,(34:0,(35:0,36:2):4):21):16):3,(27:11,28:9):10):7):7):5,(((4:26,((9:0,10:0):3,(11:2,12:2):3):8):5,((6:0,7:0):4,8:4):12):29,43:22):6):7,44:24):14,126:37):15,(113:11,114:9):28):18,(17:32,(122:23,(127:0,128:0):54):8):9):19,(119:4,120:2):7):5,121:13):2,115:0,116:0,117:0,118:0);
tree PAUP_59 = [&U] ((((((((((((((((((((((1:0,110:2):1,((106:0,108:0,109:2):1,107:0):4):1,105:2):2,111:4):1,20:6):7,112:5):9,(99:17,((100:9,101:8):3,(102:2,(103:0,104:0,129:0):8):10):10):10):26,(123:21,124:15):18):24,(((47:24,48:21):10,(((58:0,59:0):8,(60:2,(61:0,62:0):0):5):11,(63:1,64:3):24):8):16,((((65:4,(67:1,(68:0,69:1):3):2):2,66:3):14,70:14):17,((((((((71:0,74:0):1,(72:0,73:0):1):1,76:6):1,75:4):2,78:12):3,77:7):12,((((80:2,((81:0,82:0,85:9):1,84:1):1):1,83:3):1,86:6):10,(87:11,88:25):2):7):6,(79:17,89:34):8):11):15):5):8,(((((2:1,3:5):27,((26:30,(55:7,56:4):31):8,54:19):9):7,45:22):8,(((13:23,(90:2,91:3):13):7,(((92:1,93:2):0,94:3):9,(95:0,96:1):5):5):18,(97:16,98:17):15):9):2,(21:20,(22:2,23:2):13):8):9):5,46:24):6,((((5:49,(24:7,25:6):37):11,(38:12,39:21):19):9,(29:27,((((51:2,52:3):9,53:7):25,125:47):11,57:31):6):5):7,(49:1,50:3):21):12):2,(40:10,(41:2,42:2):12):7):2,(((14:1,16:0):2,15:3):30,((((18:14,19:18):18,37:23):8,((((30:0,32:10):1,31:0):8,33:16):15,(34:0,(35:0,36:2):4):21):16):3,(27:11,28:9):10):7):7):5,(((4:26,((9:0,10:0):3,(11:2,12:2):3):8):5,((6:0,7:0):4,8:4):12):29,43:22):6):7,44:24):14,126:37):15,(113:11,114:9):28):18,(17:32,(122:23,(127:0,128:0):54):8):9):19,(119:4,120:2):7):5,121:13):2,115:0,116:0,117:0,118:0);
tree PAUP_60 = [&U] ((((((((((((((((((((((1:0,110:2):1,((106:0,108:0,109:2):1,107:0):4):1,105:2):2,111:4):1,20:6):7,112:5):9,(99:17,((100:9,101:8):3,(102:2,(103:0,104:0,129:0):8):10):10):10):26,(123:21,124:15):18):24,(((47:24,48:21):10,(((58:0,59:0):8,(60:2,(61:0,62:0):0):5):11,(63:1,64:3):24):8):16,((((65:4,(67:1,(68:0,69:1):3):2):2,66:3):14,70:14):17,((((((71:0,74:0):1,(72:0,73:0):1):2,(75:4,(76:4,78:11):3):0):5,77:7):12,((((80:2,((81:0,82:0,85:9):1,84:1):1):1,83:3):1,86:6):10,(87:11,88:25):2):7):6,(79:17,89:34):8):11):15):5):8,(((((2:1,3:5):27,((26:30,(55:7,56:4):31):8,54:19):9):7,45:22):8,(((13:23,(90:2,91:3):13):7,(((92:1,93:2):0,94:3):9,(95:0,96:1):5):5):18,(97:16,98:17):15):9):2,(21:20,(22:2,23:2):13):8):9):5,46:24):6,((((5:49,(24:7,25:6):37):11,(38:12,39:21):19):9,(29:27,((((51:2,52:3):9,53:7):25,125:47):11,57:31):6):5):7,(49:1,50:3):21):12):2,(40:10,(41:2,42:2):12):7):2,(((14:1,16:0):2,15:3):30,((((18:14,19:18):18,37:23):8,((((30:0,32:10):1,31:0):8,33:16):15,(34:0,(35:0,36:2):4):21):16):3,(27:11,28:9):10):7):7):5,(((4:26,((9:0,10:0):3,(11:2,12:2):3):8):5,((6:0,7:0):4,8:4):12):29,43:22):6):7,44:24):14,126:37):15,(113:11,114:9):28):18,(17:32,(122:23,(127:0,128:0):54):8):9):19,(119:4,120:2):7):5,121:13):2,115:0,116:0,117:0,118:0);
tree PAUP_61 = [&U] ((((((((((((((((((((((1:0,110:2):1,((106:0,108:0,109:2):1,107:0):4):1,105:2):2,111:4):1,20:6):7,112:5):9,(99:17,((100:9,101:8):3,(102:2,(103:0,104:0,129:0):8):10):10):10):26,(123:21,124:15):18):24,(((47:24,48:21):10,(((58:0,59:0):8,(60:2,(61:0,62:0):0):5):11,(63:1,64:3):24):8):16,((((65:4,(67:1,(68:0,69:1):3):2):2,66:3):14,70:14):17,(((((((71:0,74:0):1,(72:0,73:0):1):2,(76:4,78:11):3):0,75:4):5,77:7):12,((((80:2,((81:0,82:0,85:9):1,84:1):1):1,83:3):1,86:6):10,(87:11,88:25):2):7):6,(79:17,89:34):8):11):15):5):8,(((((2:1,3:5):27,((26:30,(55:7,56:4):31):8,54:19):9):7,45:22):8,(((13:23,(90:2,91:3):13):7,(((92:1,93:2):0,94:3):9,(95:0,96:1):5):5):18,(97:16,98:17):15):9):2,(21:20,(22:2,23:2):13):8):9):5,46:24):6,((((5:49,(24:7,25:6):37):11,(38:12,39:21):19):9,(29:27,((((51:2,52:3):9,53:7):25,125:47):11,57:31):6):5):7,(49:1,50:3):21):12):2,(40:10,(41:2,42:2):12):7):2,(((14:1,16:0):2,15:3):30,((((18:14,19:18):18,37:23):8,((((30:0,32:10):1,31:0):8,33:16):15,(34:0,(35:0,36:2):4):21):16):3,(27:11,28:9):10):7):7):5,(((4:26,((9:0,10:0):3,(11:2,12:2):3):8):5,((6:0,7:0):4,8:4):12):29,43:22):6):7,44:24):14,126:37):15,(113:11,114:9):28):18,(17:32,(122:23,(127:0,128:0):54):8):9):19,(119:4,120:2):7):5,121:13):2,115:0,116:0,117:0,118:0);
tree PAUP_62 = [&U] ((((((((((((((((((((((1:0,110:2):1,((106:0,108:0,109:2):1,107:0):4):1,105:2):2,111:4):1,20:6):7,112:5):9,(99:17,((100:9,101:8):3,(102:2,(103:0,104:0,129:0):8):10):10):10):26,(123:21,124:15):18):24,(((47:24,48:21):10,(((58:0,59:0):8,(60:2,(61:0,62:0):0):5):11,(63:1,64:3):24):8):16,(((65:4,(66:3,(67:1,(68:0,69:1):3):2):3):13,70:14):17,(((((((71:0,74:0):1,(72:0,73:0):1):2,75:4):3,(76:5,78:10):3):2,77:7):12,((((80:2,((81:0,82:0,85:9):1,84:1):1):1,83:3):1,86:6):10,(87:11,88:25):2):7):6,(79:17,89:34):8):11):15):5):8,(((((2:1,3:5):27,((26:30,(55:7,56:4):31):8,54:19):9):7,45:22):8,(((13:23,(90:2,91:3):13):7,(((92:1,93:2):0,94:3):9,(95:0,96:1):5):5):18,(97:16,98:17):15):9):2,(21:20,(22:2,23:2):13):8):9):5,46:24):6,((((5:49,(24:7,25:6):37):11,(38:12,39:21):19):9,(29:27,((((51:2,52:3):9,53:7):25,125:47):11,57:31):6):5):7,(49:1,50:3):21):12):2,(40:10,(41:2,42:2):12):7):2,(((14:1,16:0):2,15:3):30,((((18:14,19:18):18,37:23):8,((((30:0,32:10):1,31:0):8,33:16):15,(34:0,(35:0,36:2):4):21):16):3,(27:11,28:9):10):7):7):5,(((4:26,((9:0,10:0):3,(11:2,12:2):3):8):5,((6:0,7:0):4,8:4):12):29,43:22):6):7,44:24):14,126:37):15,(113:11,114:9):28):18,(17:32,(122:23,(127:0,128:0):54):8):9):19,(119:4,120:2):7):5,121:13):2,115:0,116:0,117:0,118:0);
tree PAUP_63 = [&U] ((((((((((((((((((((((1:0,110:2):1,((106:0,108:0,109:2):1,107:0):4):1,105:2):2,111:4):1,20:6):7,112:5):9,(99:17,((100:9,101:8):3,(102:2,(103:0,104:0,129:0):8):10):10):10):26,(123:21,124:15):18):24,(((47:24,48:21):10,(((58:0,59:0):8,(60:2,61:0,62:0):5):11,(63:1,64:3):24):8):16,((((65:4,(67:1,(68:0,69:1):3):2):2,66:3):14,70:14):17,(((((((71:0,74:0):1,(72:0,73:0):1):2,75:4):3,(76:5,78:10):3):2,77:7):12,((((80:2,((81:0,82:0,85:9):1,84:1):1):1,83:3):1,86:6):10,(87:11,88:25):2):7):6,(79:17,89:34):8):11):15):5):8,(((((2:1,3:5):27,((26:30,(55:7,56:4):31):8,54:19):9):7,45:22):8,(((13:23,(90:2,91:3):13):7,(((92:1,93:2):0,94:3):9,(95:0,96:1):5):5):18,(97:16,98:17):15):9):2,(21:20,(22:2,23:2):13):8):9):5,46:24):6,((((5:49,(24:7,25:6):37):11,(38:12,39:21):19):9,(29:27,((((51:2,52:3):9,53:7):25,125:47):11,57:31):6):5):7,(49:1,50:3):21):12):2,(40:10,(41:2,42:2):12):7):2,(((14:1,16:0):2,15:3):30,((((18:14,19:18):18,37:23):8,((((30:0,32:10):1,31:0):8,33:16):15,(34:0,(35:0,36:2):4):21):16):3,(27:11,28:9):10):7):7):5,(((4:26,((9:0,10:0):3,(11:2,12:2):3):8):5,((6:0,7:0):4,8:4):12):29,43:22):6):7,44:24):14,126:37):15,(113:11,114:9):28):18,(17:32,(122:23,(127:0,128:0):54):8):9):19,(119:4,120:2):7):5,121:13):2,115:0,116:0,117:0,118:0);
tree PAUP_64 = [&U] ((((((((((((((((((((((1:0,110:2):1,105:1):1,((106:0,108:0,109:2):1,107:0):5):2,111:4):1,20:6):7,112:5):9,(99:17,((100:9,101:8):3,(102:2,(103:0,104:0,129:0):8):10):10):10):26,(123:21,124:15):18):24,(((47:24,48:21):10,(((58:0,59:0):8,(60:2,(61:0,62:0):0):5):11,(63:1,64:3):24):8):16,((((65:4,(67:1,(68:0,69:1):3):2):2,66:3):14,70:14):17,(((((((71:0,74:0):1,(72:0,73:0):1):2,75:4):3,(76:5,78:10):3):2,77:7):12,((((80:2,((81:0,82:0,85:9):1,84:1):1):1,83:3):1,86:6):10,(87:11,88:25):2):7):6,(79:17,89:34):8):11):15):5):8,(((((2:1,3:5):27,((26:30,(55:7,56:4):31):8,54:19):9):7,45:22):8,(((13:23,(90:2,91:3):13):7,(((92:1,93:2):0,94:3):9,(95:0,96:1):5):5):18,(97:16,98:17):15):9):2,(21:20,(22:2,23:2):13):8):9):5,46:24):6,((((5:49,(24:7,25:6):37):11,(38:12,39:21):19):9,(29:27,((((51:2,52:3):9,53:7):25,125:47):11,57:31):6):5):7,(49:1,50:3):21):12):2,(40:10,(41:2,42:2):12):7):2,(((14:1,16:0):2,15:3):30,((((18:14,19:18):18,37:23):8,((((30:0,32:10):1,31:0):8,33:16):15,(34:0,(35:0,36:2):4):21):16):3,(27:11,28:9):10):7):7):5,(((4:26,((9:0,10:0):3,(11:2,12:2):3):8):5,((6:0,7:0):4,8:4):12):29,43:22):6):7,44:24):14,126:37):15,(113:11,114:9):28):18,(17:32,(122:23,(127:0,128:0):54):8):9):19,(119:4,120:2):7):5,121:13):2,115:0,116:0,117:0,118:0);
tree PAUP_65 = [&U] (((((((((((((((((((((((1:0,110:2):1,((106:0,108:0,109:2):1,107:0):4):1,105:2):2,111:4):1,20:6):7,112:5):9,(99:17,((100:9,101:8):3,(102:2,(103:0,104:0,129:0):8):10):10):10):26,(123:21,124:15):18):24,(((47:24,48:21):10,(((58:0,59:0):8,(60:2,(61:0,62:0):0):5):11,(63:1,64:3):24):8):16,((((65:4,(67:1,(68:0,69:1):3):2):2,66:3):14,70:14):17,(((((((71:0,74:0):1,(72:0,73:0):1):2,75:4):3,(76:5,78:10):3):2,77:7):12,((((80:2,((81:0,82:0,85:9):1,84:1):1):1,83:3):1,86:6):10,(87:11,88:25):2):7):6,(79:17,89:34):8):11):15):5):8,(((((2:1,3:5):26,((26:30,(55:7,56:4):31):8,54:19):9):7,45:23):8,(((13:23,(90:2,91:3):13):6,(((92:1,93:2):0,94:3):9,(95:0,96:1):5):6):18,(97:17,98:16):15):9):3,(21:19,(22:2,23:3):13):7):9):5,46:25):5,((((5:49,(24:7,25:6):37):11,(38:12,39:21):19):9,(29:27,((((51:2,52:3):9,53:7):25,125:47):11,57:31):6):5):8,(49:1,50:3):21):12):4,40:11):5,(41:2,42:2):10):3,(((14:1,16:0):1,15:3):30,((((18:14,19:18):18,37:23):8,((((30:0,32:10):1,31:0):8,33:16):14,(34:0,(35:0,36:2):4):22):15):3,(27:11,28:9):10):9):5):5,(((4:26,((9:0,10:0):3,(11:2,12:2):3):8):5,((6:0,7:0):4,8:4):12):29,43:23):5):7,44:24):16,126:37):15,(113:11,114:9):27):18,(17:32,(122:23,(127:0,128:0):54):8):9):19,(119:4,120:2):7):5,121:13):2,115:0,116:0,117:0,118:0);
tree PAUP_66 = [&U] ((((((((((((((((((((((1:0,110:2):1,((106:0,108:0,109:2):1,107:0):4):1,105:2):2,111:4):1,20:6):7,112:5):9,(99:17,((100:9,101:8):3,(102:2,(103:0,104:0,129:0):8):10):10):10):26,(123:21,124:15):18):24,(((47:24,48:21):10,(((58:0,59:0):8,(60:2,(61:0,62:0):0):5):11,(63:1,64:3):24):8):16,((((65:4,(67:1,(68:0,69:1):3):2):2,66:3):14,70:14):17,(((((((71:0,74:0):1,(72:0,73:0):1):2,75:4):3,(76:5,78:10):3):2,77:7):12,((((80:2,((81:0,82:0,85:9):1,84:1):1):1,83:3):1,86:6):10,(87:11,88:25):2):7):6,(79:17,89:34):8):11):15):5):7,(((((2:1,3:5):27,((26:30,(55:7,56:4):31):8,54:19):9):7,45:22):8,(((13:23,(90:2,91:3):13):7,(((92:1,93:2):0,94:3):9,(95:0,96:1):5):5):18,(97:16,98:17):15):9):3,(21:20,(22:2,23:2):13):7):9):5,46:25):6,((((5:49,(24:7,25:6):37):11,(38:12,39:21):19):9,(29:27,((((51:2,52:3):9,53:7):25,125:47):11,57:31):6):5):7,(49:1,50:3):21):11):4,40:13):3,((((14:1,16:0):1,15:3):31,((((18:15,19:17):18,37:22):8,((((30:0,32:10):1,31:0):8,33:16):14,(34:0,(35:0,36:2):4):22):16):3,(27:10,28:10):10):9):4,(41:2,42:2):11):3):5,(((4:26,((9:0,10:0):3,(11:2,12:2):3):8):5,((6:0,7:0):4,8:4):12):30,43:22):5):8,44:24):15,126:37):15,(113:11,114:9):27):19,(17:32,(122:23,(127:0,128:0):54):8):9):19,(119:4,120:2):7):5,121:13):2,115:0,116:0,117:0,118:0);
tree PAUP_67 = [&U] (((((((((((((((((((((((1:0,110:2):1,((106:0,108:0,109:2):1,107:0):4):1,105:2):2,111:4):1,20:6):7,112:5):9,(99:17,((100:9,101:8):3,(102:2,(103:0,104:0,129:0):8):10):10):10):26,(123:21,124:15):18):24,(((47:24,48:21):10,(((58:0,59:0):8,(60:2,(61:0,62:0):0):5):11,(63:1,64:3):24):8):16,((((65:4,(67:1,(68:0,69:1):3):2):2,66:3):14,70:14):17,(((((((71:0,74:0):1,(72:0,73:0):1):2,75:4):3,(76:5,78:10):3):2,77:7):12,((((80:2,((81:0,82:0,85:9):1,84:1):1):1,83:3):1,86:6):10,(87:11,88:25):2):7):6,(79:17,89:34):8):11):15):5):7,(((((2:1,3:5):27,((26:30,(55:7,56:4):31):8,54:19):9):7,45:22):8,(((13:23,(90:2,91:3):13):7,(((92:1,93:2):0,94:3):9,(95:0,96:1):5):5):18,(97:16,98:17):15):9):3,(21:20,(22:2,23:2):13):7):9):5,46:25):6,((((5:49,(24:7,25:6):37):11,(38:12,39:21):19):9,(29:27,((((51:2,52:3):9,53:7):25,125:47):11,57:31):6):5):7,(49:1,50:3):21):11):4,40:13):4,(((14:1,16:0):1,15:3):31,((((18:15,19:17):19,37:21):8,((((30:0,32:10):1,31:0):8,33:16):14,(34:0,(35:0,36:2):4):22):17):3,(27:10,28:10):9):9):5):2,(41:2,42:2):11):5,(((4:25,((9:0,10:0):3,(11:2,12:2):3):9):5,((6:0,7:0):4,8:4):11):30,43:23):5):7,44:24):16,126:37):15,(113:11,114:9):27):18,(17:32,(122:23,(127:0,128:0):54):8):9):19,(119:4,120:2):7):5,121:13):2,115:0,116:0,117:0,118:0);
tree PAUP_68 = [&U] (((((((((((((((((((((1:0,105:2,110:2):1,((106:0,108:0,109:2):1,107:0):4):3,111:4):1,20:6):7,112:5):9,(99:17,((100:9,101:8):3,(102:2,(103:0,104:0,129:0):8):10):10):10):26,(123:21,124:15):18):24,(((47:24,48:21):10,(((58:0,59:0):8,(60:2,(61:0,62:0):0):5):11,(63:1,64:3):24):8):16,((((65:4,(67:1,(68:0,69:1):3):2):2,66:3):14,70:14):17,(((((((71:0,74:0):1,(72:0,73:0):1):2,75:4):3,(76:5,78:10):3):2,77:7):12,((((80:2,((81:0,82:0,85:9):1,84:1):1):1,83:3):1,86:6):10,(87:11,88:25):2):7):6,(79:17,89:34):8):11):15):5):8,(((((2:1,3:5):27,((26:30,(55:7,56:4):31):8,54:19):9):7,45:22):8,(((13:23,(90:2,91:3):13):7,(((92:1,93:2):0,94:3):9,(95:0,96:1):5):5):18,(97:16,98:17):15):9):2,(21:20,(22:2,23:2):13):8):9):5,46:24):6,((((5:49,(24:7,25:6):37):11,(38:12,39:21):19):9,(29:27,((((51:2,52:3):9,53:7):25,125:47):11,57:31):6):5):7,(49:1,50:3):21):12):2,(40:10,(41:2,42:2):12):7):2,(((14:1,16:0):2,15:3):30,((((18:14,19:18):18,37:23):8,((((30:0,32:10):1,31:0):8,33:16):15,(34:0,(35:0,36:2):4):21):16):3,(27:11,28:9):10):7):7):5,(((4:26,((9:0,10:0):3,(11:2,12:2):3):8):5,((6:0,7:0):4,8:4):12):29,43:22):6):7,44:24):14,126:37):15,(113:11,114:9):28):18,(17:32,(122:23,(127:0,128:0):54):8):9):19,(119:4,120:2):7):5,121:13):2,115:0,116:0,117:0,118:0);
tree PAUP_69 = [&U] (((((((((((((((((((((1:0,((106:0,108:0,109:2):1,107:0):5,110:2):1,105:1):3,111:4):1,20:6):7,112:5):9,(99:17,((100:9,101:8):3,(102:2,(103:0,104:0,129:0):8):10):10):10):26,(123:21,124:15):18):24,(((47:24,48:21):10,(((58:0,59:0):8,(60:2,(61:0,62:0):0):5):11,(63:1,64:3):24):8):16,((((65:4,(67:1,(68:0,69:1):3):2):2,66:3):14,70:14):17,(((((((71:0,74:0):1,(72:0,73:0):1):2,75:4):3,(76:5,78:10):3):2,77:7):12,((((80:2,((81:0,82:0,85:9):1,84:1):1):1,83:3):1,86:6):10,(87:11,88:25):2):7):6,(79:17,89:34):8):11):15):5):8,(((((2:1,3:5):27,((26:30,(55:7,56:4):31):8,54:19):9):7,45:22):8,(((13:23,(90:2,91:3):13):7,(((92:1,93:2):0,94:3):9,(95:0,96:1):5):5):18,(97:16,98:17):15):9):2,(21:20,(22:2,23:2):13):8):9):5,46:24):6,((((5:49,(24:7,25:6):37):11,(38:12,39:21):19):9,(29:27,((((51:2,52:3):9,53:7):25,125:47):11,57:31):6):5):7,(49:1,50:3):21):12):2,(40:10,(41:2,42:2):12):7):2,(((14:1,16:0):2,15:3):30,((((18:14,19:18):18,37:23):8,((((30:0,32:10):1,31:0):8,33:16):15,(34:0,(35:0,36:2):4):21):16):3,(27:11,28:9):10):7):7):5,(((4:26,((9:0,10:0):3,(11:2,12:2):3):8):5,((6:0,7:0):4,8:4):12):29,43:22):6):7,44:24):14,126:37):15,(113:11,114:9):28):18,(17:32,(122:23,(127:0,128:0):54):8):9):19,(119:4,120:2):7):5,121:13):2,115:0,116:0,117:0,118:0);
tree PAUP_70 = [&U] ((((((((((((((((((((((1:0,110:2):1,((106:0,108:0,109:2):1,107:0):4):1,105:2):2,111:4):1,20:6):7,112:5):9,(99:17,((100:9,101:8):3,(102:2,(103:0,104:0,129:0):8):10):10):10):26,(123:21,124:15):18):24,(((47:24,48:21):10,(((58:0,59:0):8,(60:2,(61:0,62:0):0):5):11,(63:1,64:3):24):8):16,((((65:4,(67:1,(68:0,69:1):3):2):2,66:3):14,70:14):17,(((((((71:0,74:0):1,(72:0,73:0):1):2,75:4):3,(76:5,78:10):3):2,77:7):12,((((80:2,((81:0,82:0,85:9):1,84:1):1):1,83:3):1,86:6):10,(87:11,88:25):2):7):6,(79:17,89:34):8):11):15):5):8,(((((2:1,3:5):27,((26:30,(55:7,56:4):31):8,54:19):9):7,45:22):8,(((13:23,(90:2,91:3):13):7,((92:1,93:2,94:3):9,(95:0,96:1):5):5):18,(97:16,98:17):15):9):2,(21:20,(22:2,23:2):13):8):9):5,46:24):6,((((5:49,(24:7,25:6):37):11,(38:12,39:21):19):9,(29:27,((((51:2,52:3):9,53:7):25,125:47):11,57:31):6):5):7,(49:1,50:3):21):12):2,(40:10,(41:2,42:2):12):7):2,(((14:1,16:0):2,15:3):30,((((18:14,19:18):18,37:23):8,((((30:0,32:10):1,31:0):8,33:16):15,(34:0,(35:0,36:2):4):21):16):3,(27:11,28:9):10):7):7):5,(((4:26,((9:0,10:0):3,(11:2,12:2):3):8):5,((6:0,7:0):4,8:4):12):29,43:22):6):7,44:24):14,126:37):15,(113:11,114:9):28):18,(17:32,(122:23,(127:0,128:0):54):8):9):19,(119:4,120:2):7):5,121:13):2,115:0,116:0,117:0,118:0);
tree PAUP_71 = [&U] ((((((((((((((((((((((1:0,110:2):1,105:1):1,((106:0,108:0,109:2):1,107:0):5):2,111:4):1,20:6):7,112:5):8,(99:16,((100:9,101:8):3,(102:2,(103:0,104:0,129:0):8):10):11):10):26,(123:21,124:15):19):24,(((47:24,48:21):10,(((58:0,59:0):8,(60:2,(61:0,62:0):0):5):11,(63:1,64:3):24):8):17,((((65:4,(67:1,(68:0,69:1):3):2):2,66:3):14,70:14):15,(((((71:0,74:0):1,(72:0,73:0):1,(76:4,78:11):3):2,75:4):5,77:7):14,((79:19,89:32):8,(((((80:2,((81:0,82:0,85:9):1,84:1):1):1,83:3):1,86:6):8,87:11):3,88:26):8):3):12):16):5):7,(((((2:1,3:5):27,((26:30,(55:7,56:4):31):8,54:19):9):7,45:22):8,(((13:23,(90:2,91:3):13):7,(((92:1,93:2):0,94:3):9,(95:0,96:1):5):5):18,(97:16,98:17):15):9):2,(21:20,(22:2,23:2):13):8):9):5,46:24):6,((((5:49,(24:7,25:6):37):11,(38:12,39:21):19):9,(29:27,((((51:2,52:3):9,53:7):25,125:47):11,57:31):6):5):7,(49:1,50:3):21):12):2,(40:10,(41:2,42:2):12):7):2,(((14:1,16:0):2,15:3):30,((((18:14,19:18):18,37:23):8,((((30:0,32:10):1,31:0):8,33:16):15,(34:0,(35:0,36:2):4):21):16):3,(27:11,28:9):10):7):7):5,(((4:26,((9:0,10:0):3,(11:2,12:2):3):8):5,((6:0,7:0):4,8:4):12):29,43:22):6):7,44:24):14,126:37):15,(113:11,114:9):28):18,(17:32,(122:23,(127:0,128:0):54):8):9):19,(119:4,120:2):7):5,121:13):2,115:0,116:0,117:0,118:0);
tree PAUP_72 = [&U] ((((((((((((((((((((((1:0,110:2):1,105:1):1,((106:0,108:0,109:2):1,107:0):5):2,111:4):1,20:6):7,112:5):8,(99:16,((100:9,101:8):3,(102:2,(103:0,104:0,129:0):8):10):11):10):26,(123:21,124:15):19):24,(((47:24,48:21):10,(((58:0,59:0):8,(60:2,(61:0,62:0):0):5):11,(63:1,64:3):24):8):17,(((65:4,(66:3,(67:1,(68:0,69:1):3):2):3):13,70:14):15,((((((71:0,74:0):1,(72:0,73:0):1):2,75:4):3,(76:5,78:10):3):2,77:7):14,((79:19,89:32):8,(((((80:2,((81:0,82:0,85:9):1,84:1):1):1,83:3):1,86:6):8,87:11):3,88:26):8):3):12):16):5):7,(((((2:1,3:5):27,((26:30,(55:7,56:4):31):8,54:19):9):7,45:22):8,(((13:23,(90:2,91:3):13):7,(((92:1,93:2):0,94:3):9,(95:0,96:1):5):5):18,(97:16,98:17):15):9):2,(21:20,(22:2,23:2):13):8):9):5,46:24):6,((((5:49,(24:7,25:6):37):11,(38:12,39:21):19):9,(29:27,((((51:2,52:3):9,53:7):25,125:47):11,57:31):6):5):7,(49:1,50:3):21):12):2,(40:10,(41:2,42:2):12):7):2,(((14:1,16:0):2,15:3):30,((((18:14,19:18):18,37:23):8,((((30:0,32:10):1,31:0):8,33:16):15,(34:0,(35:0,36:2):4):21):16):3,(27:11,28:9):10):7):7):5,(((4:26,((9:0,10:0):3,(11:2,12:2):3):8):5,((6:0,7:0):4,8:4):12):29,43:22):6):7,44:24):14,126:37):15,(113:11,114:9):28):18,(17:32,(122:23,(127:0,128:0):54):8):9):19,(119:4,120:2):7):5,121:13):2,115:0,116:0,117:0,118:0);
tree PAUP_73 = [&U] ((((((((((((((((((((((1:0,110:2):1,105:1):1,((106:0,108:0,109:2):1,107:0):5):2,111:4):1,20:6):7,112:5):8,(99:16,((100:9,101:8):3,(102:2,(103:0,104:0,129:0):8):10):11):10):26,(123:21,124:15):19):24,(((47:24,48:21):10,(((58:0,59:0):8,(60:2,(61:0,62:0):0):5):11,(63:1,64:3):24):8):17,((((65:4,(67:1,(68:0,69:1):3):2):2,66:3):14,70:14):15,((((((71:0,74:0):1,(72:0,73:0):1):2,75:4):3,(76:5,78:10):3):2,77:7):14,((79:19,89:32):7,(((80:2,(((81:0,82:0,85:9):2,84:0):1,(83:4,86:6):1):1):8,87:11):3,88:24):9):4):12):16):5):7,(((((2:1,3:5):27,((26:30,(55:7,56:4):31):8,54:19):9):7,45:22):8,(((13:23,(90:2,91:3):13):7,(((92:1,93:2):0,94:3):9,(95:0,96:1):5):5):18,(97:16,98:17):15):9):2,(21:20,(22:2,23:2):13):8):9):5,46:24):6,((((5:49,(24:7,25:6):37):11,(38:12,39:21):19):9,(29:27,((((51:2,52:3):9,53:7):25,125:47):11,57:31):6):5):7,(49:1,50:3):21):12):2,(40:10,(41:2,42:2):12):7):2,(((14:1,16:0):2,15:3):30,((((18:14,19:18):18,37:23):8,((((30:0,32:10):1,31:0):8,33:16):15,(34:0,(35:0,36:2):4):21):16):3,(27:11,28:9):10):7):7):5,(((4:26,((9:0,10:0):3,(11:2,12:2):3):8):5,((6:0,7:0):4,8:4):12):29,43:22):6):7,44:24):14,126:37):15,(113:11,114:9):28):18,(17:32,(122:23,(127:0,128:0):54):8):9):19,(119:4,120:2):7):5,121:13):2,115:0,116:0,117:0,118:0);
tree PAUP_74 = [&U] ((((((((((((((((((((((1:0,110:2):1,105:1):1,((106:0,108:0,109:2):1,107:0):5):2,111:4):1,20:6):7,112:5):8,(99:16,((100:9,101:8):3,(102:2,(103:0,104:0,129:0):8):10):11):10):26,(123:21,124:15):19):24,(((47:24,48:21):10,(((58:0,59:0):8,(60:2,(61:0,62:0):0):5):11,(63:1,64:3):24):8):17,((((65:4,(67:1,(68:0,69:1):3):2):2,66:3):14,70:14):15,(((((((71:0,74:0):1,(72:0,73:0):1):2,75:4):3,76:4):2,78:11):2,77:7):15,((79:19,89:32):9,(((((80:2,((81:0,82:0,85:9):1,84:1):1):1,83:3):1,86:6):8,87:11):4,88:25):8):3):11):16):5):7,(((((2:1,3:5):27,((26:30,(55:7,56:4):31):8,54:19):9):7,45:22):8,(((13:23,(90:2,91:3):13):7,(((92:1,93:2):0,94:3):9,(95:0,96:1):5):5):18,(97:16,98:17):15):9):2,(21:20,(22:2,23:2):13):8):9):5,46:24):6,((((5:49,(24:7,25:6):37):11,(38:12,39:21):19):9,(29:27,((((51:2,52:3):9,53:7):25,125:47):11,57:31):6):5):7,(49:1,50:3):21):12):2,(40:10,(41:2,42:2):12):7):2,(((14:1,16:0):2,15:3):30,((((18:14,19:18):18,37:23):8,((((30:0,32:10):1,31:0):8,33:16):15,(34:0,(35:0,36:2):4):21):16):3,(27:11,28:9):10):7):7):5,(((4:26,((9:0,10:0):3,(11:2,12:2):3):8):5,((6:0,7:0):4,8:4):12):29,43:22):6):7,44:24):14,126:37):15,(113:11,114:9):28):18,(17:32,(122:23,(127:0,128:0):54):8):9):19,(119:4,120:2):7):5,121:13):2,115:0,116:0,117:0,118:0);
tree PAUP_75 = [&U] ((((((((((((((((((((((1:0,110:2):1,105:1):1,((106:0,108:0,109:2):1,107:0):5):2,111:4):1,20:6):7,112:5):8,(99:16,((100:9,101:8):3,(102:2,(103:0,104:0,129:0):8):10):11):10):26,(123:21,124:15):19):24,(((47:24,48:21):10,(((58:0,59:0):8,(60:2,(61:0,62:0):0):5):11,(63:1,64:3):24):8):17,((((65:4,(67:1,(68:0,69:1):3):2):2,66:3):14,70:14):15,((((((71:0,74:0):1,(72:0,73:0):1):2,(75:3,76:6):1):2,78:12):3,77:7):14,((79:19,89:32):8,(((((80:2,((81:0,82:0,85:9):1,84:1):1):1,83:3):1,86:6):8,87:11):3,88:26):8):3):12):16):5):7,(((((2:1,3:5):27,((26:30,(55:7,56:4):31):8,54:19):9):7,45:22):8,(((13:23,(90:2,91:3):13):7,(((92:1,93:2):0,94:3):9,(95:0,96:1):5):5):18,(97:16,98:17):15):9):2,(21:20,(22:2,23:2):13):8):9):5,46:24):6,((((5:49,(24:7,25:6):37):11,(38:12,39:21):19):9,(29:27,((((51:2,52:3):9,53:7):25,125:47):11,57:31):6):5):7,(49:1,50:3):21):12):2,(40:10,(41:2,42:2):12):7):2,(((14:1,16:0):2,15:3):30,((((18:14,19:18):18,37:23):8,((((30:0,32:10):1,31:0):8,33:16):15,(34:0,(35:0,36:2):4):21):16):3,(27:11,28:9):10):7):7):5,(((4:26,((9:0,10:0):3,(11:2,12:2):3):8):5,((6:0,7:0):4,8:4):12):29,43:22):6):7,44:24):14,126:37):15,(113:11,114:9):28):18,(17:32,(122:23,(127:0,128:0):54):8):9):19,(119:4,120:2):7):5,121:13):2,115:0,116:0,117:0,118:0);
tree PAUP_76 = [&U] ((((((((((((((((((((((1:0,110:2):1,105:1):1,((106:0,108:0,109:2):1,107:0):5):2,111:4):1,20:6):7,112:5):8,(99:16,((100:9,101:8):3,(102:2,(103:0,104:0,129:0):8):10):11):10):26,(123:21,124:15):19):24,(((47:24,48:21):10,(((58:0,59:0):8,(60:2,(61:0,62:0):0):5):11,(63:1,64:3):24):8):17,((((65:4,(67:1,(68:0,69:1):3):2):2,66:3):14,70:14):15,(((((((71:0,74:0):1,(72:0,73:0):1):1,76:6):1,75:4):2,78:12):3,77:7):14,((79:19,89:32):8,(((((80:2,((81:0,82:0,85:9):1,84:1):1):1,83:3):1,86:6):8,87:11):3,88:26):8):3):12):16):5):7,(((((2:1,3:5):27,((26:30,(55:7,56:4):31):8,54:19):9):7,45:22):8,(((13:23,(90:2,91:3):13):7,(((92:1,93:2):0,94:3):9,(95:0,96:1):5):5):18,(97:16,98:17):15):9):2,(21:20,(22:2,23:2):13):8):9):5,46:24):6,((((5:49,(24:7,25:6):37):11,(38:12,39:21):19):9,(29:27,((((51:2,52:3):9,53:7):25,125:47):11,57:31):6):5):7,(49:1,50:3):21):12):2,(40:10,(41:2,42:2):12):7):2,(((14:1,16:0):2,15:3):30,((((18:14,19:18):18,37:23):8,((((30:0,32:10):1,31:0):8,33:16):15,(34:0,(35:0,36:2):4):21):16):3,(27:11,28:9):10):7):7):5,(((4:26,((9:0,10:0):3,(11:2,12:2):3):8):5,((6:0,7:0):4,8:4):12):29,43:22):6):7,44:24):14,126:37):15,(113:11,114:9):28):18,(17:32,(122:23,(127:0,128:0):54):8):9):19,(119:4,120:2):7):5,121:13):2,115:0,116:0,117:0,118:0);
tree PAUP_77 = [&U] ((((((((((((((((((((((1:0,110:2):1,105:1):1,((106:0,108:0,109:2):1,107:0):5):2,111:4):1,20:6):7,112:5):8,(99:16,((100:9,101:8):3,(102:2,(103:0,104:0,129:0):8):10):11):10):26,(123:21,124:15):19):24,(((47:24,48:21):10,(((58:0,59:0):8,(60:2,(61:0,62:0):0):5):11,(63:1,64:3):24):8):17,((((65:4,(67:1,(68:0,69:1):3):2):2,66:3):14,70:14):15,(((((71:0,74:0):1,(72:0,73:0):1):2,(75:4,(76:4,78:11):3):0):5,77:7):14,((79:19,89:32):8,(((((80:2,((81:0,82:0,85:9):1,84:1):1):1,83:3):1,86:6):8,87:11):3,88:26):8):3):12):16):5):7,(((((2:1,3:5):27,((26:30,(55:7,56:4):31):8,54:19):9):7,45:22):8,(((13:23,(90:2,91:3):13):7,(((92:1,93:2):0,94:3):9,(95:0,96:1):5):5):18,(97:16,98:17):15):9):2,(21:20,(22:2,23:2):13):8):9):5,46:24):6,((((5:49,(24:7,25:6):37):11,(38:12,39:21):19):9,(29:27,((((51:2,52:3):9,53:7):25,125:47):11,57:31):6):5):7,(49:1,50:3):21):12):2,(40:10,(41:2,42:2):12):7):2,(((14:1,16:0):2,15:3):30,((((18:14,19:18):18,37:23):8,((((30:0,32:10):1,31:0):8,33:16):15,(34:0,(35:0,36:2):4):21):16):3,(27:11,28:9):10):7):7):5,(((4:26,((9:0,10:0):3,(11:2,12:2):3):8):5,((6:0,7:0):4,8:4):12):29,43:22):6):7,44:24):14,126:37):15,(113:11,114:9):28):18,(17:32,(122:23,(127:0,128:0):54):8):9):19,(119:4,120:2):7):5,121:13):2,115:0,116:0,117:0,118:0);
tree PAUP_78 = [&U] ((((((((((((((((((((((1:0,110:2):1,105:1):1,((106:0,108:0,109:2):1,107:0):5):2,111:4):1,20:6):7,112:5):8,(99:16,((100:9,101:8):3,(102:2,(103:0,104:0,129:0):8):10):11):10):26,(123:21,124:15):19):24,(((47:24,48:21):10,(((58:0,59:0):8,(60:2,(61:0,62:0):0):5):11,(63:1,64:3):24):8):17,((((65:4,(67:1,(68:0,69:1):3):2):2,66:3):14,70:14):15,((((((71:0,74:0):1,(72:0,73:0):1):2,(76:4,78:11):3):0,75:4):5,77:7):14,((79:19,89:32):8,(((((80:2,((81:0,82:0,85:9):1,84:1):1):1,83:3):1,86:6):8,87:11):3,88:26):8):3):12):16):5):7,(((((2:1,3:5):27,((26:30,(55:7,56:4):31):8,54:19):9):7,45:22):8,(((13:23,(90:2,91:3):13):7,(((92:1,93:2):0,94:3):9,(95:0,96:1):5):5):18,(97:16,98:17):15):9):2,(21:20,(22:2,23:2):13):8):9):5,46:24):6,((((5:49,(24:7,25:6):37):11,(38:12,39:21):19):9,(29:27,((((51:2,52:3):9,53:7):25,125:47):11,57:31):6):5):7,(49:1,50:3):21):12):2,(40:10,(41:2,42:2):12):7):2,(((14:1,16:0):2,15:3):30,((((18:14,19:18):18,37:23):8,((((30:0,32:10):1,31:0):8,33:16):15,(34:0,(35:0,36:2):4):21):16):3,(27:11,28:9):10):7):7):5,(((4:26,((9:0,10:0):3,(11:2,12:2):3):8):5,((6:0,7:0):4,8:4):12):29,43:22):6):7,44:24):14,126:37):15,(113:11,114:9):28):18,(17:32,(122:23,(127:0,128:0):54):8):9):19,(119:4,120:2):7):5,121:13):2,115:0,116:0,117:0,118:0);
tree PAUP_79 = [&U] ((((((((((((((((((((((1:0,110:2):1,105:1):1,((106:0,108:0,109:2):1,107:0):5):2,111:4):1,20:6):7,112:5):8,(99:16,((100:9,101:8):3,(102:2,(103:0,104:0,129:0):8):10):11):10):26,(123:21,124:15):19):24,(((47:24,48:21):10,(((58:0,59:0):8,(60:2,61:0,62:0):5):11,(63:1,64:3):24):8):17,((((65:4,(67:1,(68:0,69:1):3):2):2,66:3):14,70:14):15,((((((71:0,74:0):1,(72:0,73:0):1):2,75:4):3,(76:5,78:10):3):2,77:7):14,((79:19,89:32):8,(((((80:2,((81:0,82:0,85:9):1,84:1):1):1,83:3):1,86:6):8,87:11):3,88:26):8):3):12):16):5):7,(((((2:1,3:5):27,((26:30,(55:7,56:4):31):8,54:19):9):7,45:22):8,(((13:23,(90:2,91:3):13):7,(((92:1,93:2):0,94:3):9,(95:0,96:1):5):5):18,(97:16,98:17):15):9):2,(21:20,(22:2,23:2):13):8):9):5,46:24):6,((((5:49,(24:7,25:6):37):11,(38:12,39:21):19):9,(29:27,((((51:2,52:3):9,53:7):25,125:47):11,57:31):6):5):7,(49:1,50:3):21):12):2,(40:10,(41:2,42:2):12):7):2,(((14:1,16:0):2,15:3):30,((((18:14,19:18):18,37:23):8,((((30:0,32:10):1,31:0):8,33:16):15,(34:0,(35:0,36:2):4):21):16):3,(27:11,28:9):10):7):7):5,(((4:26,((9:0,10:0):3,(11:2,12:2):3):8):5,((6:0,7:0):4,8:4):12):29,43:22):6):7,44:24):14,126:37):15,(113:11,114:9):28):18,(17:32,(122:23,(127:0,128:0):54):8):9):19,(119:4,120:2):7):5,121:13):2,115:0,116:0,117:0,118:0);
tree PAUP_80 = [&U] ((((((((((((((((((((((1:0,110:2):1,105:1):1,((106:0,108:0,109:2):1,107:0):5):2,111:4):1,20:6):7,112:5):8,(99:16,((100:9,101:8):3,(102:2,(103:0,104:0,129:0):8):10):11):10):26,(123:21,124:15):19):24,(((47:24,48:21):10,(((58:0,59:0):8,(60:2,(61:0,62:0):0):5):11,(63:1,64:3):24):8):17,((((65:4,(67:1,(68:0,69:1):3):2):2,66:3):14,70:14):15,((((((71:0,74:0):1,(72:0,73:0):1):2,75:4):3,(76:5,78:10):3):2,77:7):14,((79:19,89:32):8,(((((80:2,((81:0,82:0,85:9):1,84:1):1):1,83:3):1,86:6):8,87:11):3,88:26):8):3):12):16):5):7,(((((2:1,3:5):27,((26:30,(55:7,56:4):31):8,54:19):9):7,45:22):8,(((13:23,(90:2,91:3):13):7,((92:1,93:2,94:3):9,(95:0,96:1):5):5):18,(97:16,98:17):15):9):2,(21:20,(22:2,23:2):13):8):9):5,46:24):6,((((5:49,(24:7,25:6):37):11,(38:12,39:21):19):9,(29:27,((((51:2,52:3):9,53:7):25,125:47):11,57:31):6):5):7,(49:1,50:3):21):12):2,(40:10,(41:2,42:2):12):7):2,(((14:1,16:0):2,15:3):30,((((18:14,19:18):18,37:23):8,((((30:0,32:10):1,31:0):8,33:16):15,(34:0,(35:0,36:2):4):21):16):3,(27:11,28:9):10):7):7):5,(((4:26,((9:0,10:0):3,(11:2,12:2):3):8):5,((6:0,7:0):4,8:4):12):29,43:22):6):7,44:24):14,126:37):15,(113:11,114:9):28):18,(17:32,(122:23,(127:0,128:0):54):8):9):19,(119:4,120:2):7):5,121:13):2,115:0,116:0,117:0,118:0);
tree PAUP_81 = [&U] ((((((((((((((((((((((1:0,110:2):1,((106:0,108:0,109:2):1,107:0):4):1,105:2):2,111:4):1,20:6):7,112:5):8,(99:16,((100:9,101:8):3,(102:2,(103:0,104:0,129:0):8):10):11):10):26,(123:21,124:15):19):24,(((47:24,48:21):10,(((58:0,59:0):8,(60:2,(61:0,62:0):0):5):11,(63:1,64:3):24):8):17,((((65:4,(67:1,(68:0,69:1):3):2):2,66:3):14,70:14):15,(((((71:0,74:0):1,(72:0,73:0):1,(76:4,78:11):3):2,75:4):5,77:7):14,((79:19,89:32):7,(((80:2,(((81:0,82:0,85:9):2,84:0):1,(83:4,86:6):1):1):8,87:11):3,88:24):9):4):12):16):5):7,(((((2:1,3:5):27,((26:30,(55:7,56:4):31):8,54:19):9):7,45:22):8,(((13:23,(90:2,91:3):13):7,(((92:1,93:2):0,94:3):9,(95:0,96:1):5):5):18,(97:16,98:17):15):9):2,(21:20,(22:2,23:2):13):8):9):5,46:24):6,((((5:49,(24:7,25:6):37):11,(38:12,39:21):19):9,(29:27,((((51:2,52:3):9,53:7):25,125:47):11,57:31):6):5):7,(49:1,50:3):21):12):2,(40:10,(41:2,42:2):12):7):2,(((14:1,16:0):2,15:3):30,((((18:14,19:18):18,37:23):8,((((30:0,32:10):1,31:0):8,33:16):15,(34:0,(35:0,36:2):4):21):16):3,(27:11,28:9):10):7):7):5,(((4:26,((9:0,10:0):3,(11:2,12:2):3):8):5,((6:0,7:0):4,8:4):12):29,43:22):6):7,44:24):14,126:37):15,(113:11,114:9):28):18,(17:32,(122:23,(127:0,128:0):54):8):9):19,(119:4,120:2):7):5,121:13):2,115:0,116:0,117:0,118:0);
tree PAUP_82 = [&U] ((((((((((((((((((((((1:0,110:2):1,((106:0,108:0,109:2):1,107:0):4):1,105:2):2,111:4):1,20:6):7,112:5):8,(99:16,((100:9,101:8):3,(102:2,(103:0,104:0,129:0):8):10):11):10):26,(123:21,124:15):19):24,(((47:24,48:21):10,(((58:0,59:0):8,(60:2,(61:0,62:0):0):5):11,(63:1,64:3):24):8):17,(((65:4,(66:3,(67:1,(68:0,69:1):3):2):3):13,70:14):15,(((((71:0,74:0):1,(72:0,73:0):1,(76:4,78:11):3):2,75:4):5,77:7):14,((79:19,89:32):8,(((((80:2,((81:0,82:0,85:9):1,84:1):1):1,83:3):1,86:6):8,87:11):3,88:26):8):3):12):16):5):7,(((((2:1,3:5):27,((26:30,(55:7,56:4):31):8,54:19):9):7,45:22):8,(((13:23,(90:2,91:3):13):7,(((92:1,93:2):0,94:3):9,(95:0,96:1):5):5):18,(97:16,98:17):15):9):2,(21:20,(22:2,23:2):13):8):9):5,46:24):6,((((5:49,(24:7,25:6):37):11,(38:12,39:21):19):9,(29:27,((((51:2,52:3):9,53:7):25,125:47):11,57:31):6):5):7,(49:1,50:3):21):12):2,(40:10,(41:2,42:2):12):7):2,(((14:1,16:0):2,15:3):30,((((18:14,19:18):18,37:23):8,((((30:0,32:10):1,31:0):8,33:16):15,(34:0,(35:0,36:2):4):21):16):3,(27:11,28:9):10):7):7):5,(((4:26,((9:0,10:0):3,(11:2,12:2):3):8):5,((6:0,7:0):4,8:4):12):29,43:22):6):7,44:24):14,126:37):15,(113:11,114:9):28):18,(17:32,(122:23,(127:0,128:0):54):8):9):19,(119:4,120:2):7):5,121:13):2,115:0,116:0,117:0,118:0);
tree PAUP_83 = [&U] ((((((((((((((((((((((1:0,110:2):1,((106:0,108:0,109:2):1,107:0):4):1,105:2):2,111:4):1,20:6):7,112:5):8,(99:16,((100:9,101:8):3,(102:2,(103:0,104:0,129:0):8):10):11):10):26,(123:21,124:15):19):24,(((47:24,48:21):10,(((58:0,59:0):8,(60:2,61:0,62:0):5):11,(63:1,64:3):24):8):17,((((65:4,(67:1,(68:0,69:1):3):2):2,66:3):14,70:14):15,(((((71:0,74:0):1,(72:0,73:0):1,(76:4,78:11):3):2,75:4):5,77:7):14,((79:19,89:32):8,(((((80:2,((81:0,82:0,85:9):1,84:1):1):1,83:3):1,86:6):8,87:11):3,88:26):8):3):12):16):5):7,(((((2:1,3:5):27,((26:30,(55:7,56:4):31):8,54:19):9):7,45:22):8,(((13:23,(90:2,91:3):13):7,(((92:1,93:2):0,94:3):9,(95:0,96:1):5):5):18,(97:16,98:17):15):9):2,(21:20,(22:2,23:2):13):8):9):5,46:24):6,((((5:49,(24:7,25:6):37):11,(38:12,39:21):19):9,(29:27,((((51:2,52:3):9,53:7):25,125:47):11,57:31):6):5):7,(49:1,50:3):21):12):2,(40:10,(41:2,42:2):12):7):2,(((14:1,16:0):2,15:3):30,((((18:14,19:18):18,37:23):8,((((30:0,32:10):1,31:0):8,33:16):15,(34:0,(35:0,36:2):4):21):16):3,(27:11,28:9):10):7):7):5,(((4:26,((9:0,10:0):3,(11:2,12:2):3):8):5,((6:0,7:0):4,8:4):12):29,43:22):6):7,44:24):14,126:37):15,(113:11,114:9):28):18,(17:32,(122:23,(127:0,128:0):54):8):9):19,(119:4,120:2):7):5,121:13):2,115:0,116:0,117:0,118:0);
tree PAUP_84 = [&U] (((((((((((((((((((((1:0,105:2,110:2):1,((106:0,108:0,109:2):1,107:0):4):3,111:4):1,20:6):7,112:5):8,(99:16,((100:9,101:8):3,(102:2,(103:0,104:0,129:0):8):10):11):10):26,(123:21,124:15):19):24,(((47:24,48:21):10,(((58:0,59:0):8,(60:2,(61:0,62:0):0):5):11,(63:1,64:3):24):8):17,((((65:4,(67:1,(68:0,69:1):3):2):2,66:3):14,70:14):15,(((((71:0,74:0):1,(72:0,73:0):1,(76:4,78:11):3):2,75:4):5,77:7):14,((79:19,89:32):8,(((((80:2,((81:0,82:0,85:9):1,84:1):1):1,83:3):1,86:6):8,87:11):3,88:26):8):3):12):16):5):7,(((((2:1,3:5):27,((26:30,(55:7,56:4):31):8,54:19):9):7,45:22):8,(((13:23,(90:2,91:3):13):7,(((92:1,93:2):0,94:3):9,(95:0,96:1):5):5):18,(97:16,98:17):15):9):2,(21:20,(22:2,23:2):13):8):9):5,46:24):6,((((5:49,(24:7,25:6):37):11,(38:12,39:21):19):9,(29:27,((((51:2,52:3):9,53:7):25,125:47):11,57:31):6):5):7,(49:1,50:3):21):12):2,(40:10,(41:2,42:2):12):7):2,(((14:1,16:0):2,15:3):30,((((18:14,19:18):18,37:23):8,((((30:0,32:10):1,31:0):8,33:16):15,(34:0,(35:0,36:2):4):21):16):3,(27:11,28:9):10):7):7):5,(((4:26,((9:0,10:0):3,(11:2,12:2):3):8):5,((6:0,7:0):4,8:4):12):29,43:22):6):7,44:24):14,126:37):15,(113:11,114:9):28):18,(17:32,(122:23,(127:0,128:0):54):8):9):19,(119:4,120:2):7):5,121:13):2,115:0,116:0,117:0,118:0);
tree PAUP_85 = [&U] (((((((((((((((((((((1:0,((106:0,108:0,109:2):1,107:0):5,110:2):1,105:1):3,111:4):1,20:6):7,112:5):8,(99:16,((100:9,101:8):3,(102:2,(103:0,104:0,129:0):8):10):11):10):26,(123:21,124:15):19):24,(((47:24,48:21):10,(((58:0,59:0):8,(60:2,(61:0,62:0):0):5):11,(63:1,64:3):24):8):17,((((65:4,(67:1,(68:0,69:1):3):2):2,66:3):14,70:14):15,(((((71:0,74:0):1,(72:0,73:0):1,(76:4,78:11):3):2,75:4):5,77:7):14,((79:19,89:32):8,(((((80:2,((81:0,82:0,85:9):1,84:1):1):1,83:3):1,86:6):8,87:11):3,88:26):8):3):12):16):5):7,(((((2:1,3:5):27,((26:30,(55:7,56:4):31):8,54:19):9):7,45:22):8,(((13:23,(90:2,91:3):13):7,(((92:1,93:2):0,94:3):9,(95:0,96:1):5):5):18,(97:16,98:17):15):9):2,(21:20,(22:2,23:2):13):8):9):5,46:24):6,((((5:49,(24:7,25:6):37):11,(38:12,39:21):19):9,(29:27,((((51:2,52:3):9,53:7):25,125:47):11,57:31):6):5):7,(49:1,50:3):21):12):2,(40:10,(41:2,42:2):12):7):2,(((14:1,16:0):2,15:3):30,((((18:14,19:18):18,37:23):8,((((30:0,32:10):1,31:0):8,33:16):15,(34:0,(35:0,36:2):4):21):16):3,(27:11,28:9):10):7):7):5,(((4:26,((9:0,10:0):3,(11:2,12:2):3):8):5,((6:0,7:0):4,8:4):12):29,43:22):6):7,44:24):14,126:37):15,(113:11,114:9):28):18,(17:32,(122:23,(127:0,128:0):54):8):9):19,(119:4,120:2):7):5,121:13):2,115:0,116:0,117:0,118:0);
tree PAUP_86 = [&U] ((((((((((((((((((((((1:0,110:2):1,((106:0,108:0,109:2):1,107:0):4):1,105:2):2,111:4):1,20:6):7,112:5):8,(99:16,((100:9,101:8):3,(102:2,(103:0,104:0,129:0):8):10):11):10):26,(123:21,124:15):19):24,(((47:24,48:21):10,(((58:0,59:0):8,(60:2,(61:0,62:0):0):5):11,(63:1,64:3):24):8):17,((((65:4,(67:1,(68:0,69:1):3):2):2,66:3):14,70:14):15,(((((71:0,74:0):1,(72:0,73:0):1,(76:4,78:11):3):2,75:4):5,77:7):14,((79:19,89:32):8,(((((80:2,((81:0,82:0,85:9):1,84:1):1):1,83:3):1,86:6):8,87:11):3,88:26):8):3):12):16):5):7,(((((2:1,3:5):27,((26:30,(55:7,56:4):31):8,54:19):9):7,45:22):8,(((13:23,(90:2,91:3):13):7,((92:1,93:2,94:3):9,(95:0,96:1):5):5):18,(97:16,98:17):15):9):2,(21:20,(22:2,23:2):13):8):9):5,46:24):6,((((5:49,(24:7,25:6):37):11,(38:12,39:21):19):9,(29:27,((((51:2,52:3):9,53:7):25,125:47):11,57:31):6):5):7,(49:1,50:3):21):12):2,(40:10,(41:2,42:2):12):7):2,(((14:1,16:0):2,15:3):30,((((18:14,19:18):18,37:23):8,((((30:0,32:10):1,31:0):8,33:16):15,(34:0,(35:0,36:2):4):21):16):3,(27:11,28:9):10):7):7):5,(((4:26,((9:0,10:0):3,(11:2,12:2):3):8):5,((6:0,7:0):4,8:4):12):29,43:22):6):7,44:24):14,126:37):15,(113:11,114:9):28):18,(17:32,(122:23,(127:0,128:0):54):8):9):19,(119:4,120:2):7):5,121:13):2,115:0,116:0,117:0,118:0);
tree PAUP_87 = [&U] ((((((((((((((((((((((1:0,110:2):1,((106:0,108:0,109:2):1,107:0):4):1,105:2):2,111:4):1,20:6):7,112:5):9,(99:17,((100:9,101:8):3,(102:2,(103:0,104:0,129:0):8):10):10):10):26,(123:21,124:15):18):24,(((47:24,48:21):10,(((58:0,59:0):8,(60:2,(61:0,62:0):0):5):11,(63:1,64:3):24):8):16,(((65:4,(66:3,(67:1,(68:0,69:1):3):2):3):13,70:14):17,(((((((71:0,74:0):1,(72:0,73:0):1):2,75:4):3,(76:5,78:10):3):2,77:7):12,(((((80:2,((81:0,82:0,85:9):1,84:1):1):1,83:3):1,86:6):8,87:11):4,88:25):7):6,(79:17,89:34):9):10):15):5):8,(((((2:1,3:5):27,((26:30,(55:7,56:4):31):8,54:19):9):7,45:22):8,(((13:23,(90:2,91:3):13):7,(((92:1,93:2):0,94:3):9,(95:0,96:1):5):5):18,(97:16,98:17):15):9):2,(21:20,(22:2,23:2):13):8):9):5,46:24):6,((((5:49,(24:7,25:6):37):11,(38:12,39:21):19):9,(29:27,((((51:2,52:3):9,53:7):25,125:47):11,57:31):6):5):7,(49:1,50:3):21):12):2,(40:10,(41:2,42:2):12):7):2,(((14:1,16:0):2,15:3):30,((((18:14,19:18):18,37:23):8,((((30:0,32:10):1,31:0):8,33:16):15,(34:0,(35:0,36:2):4):21):16):3,(27:11,28:9):10):7):7):5,(((4:26,((9:0,10:0):3,(11:2,12:2):3):8):5,((6:0,7:0):4,8:4):12):29,43:22):6):7,44:24):14,126:37):15,(113:11,114:9):28):18,(17:32,(122:23,(127:0,128:0):54):8):9):19,(119:4,120:2):7):5,121:13):2,115:0,116:0,117:0,118:0);
tree PAUP_88 = [&U] ((((((((((((((((((((((1:0,110:2):1,((106:0,108:0,109:2):1,107:0):4):1,105:2):2,111:4):1,20:6):7,112:5):8,(99:16,((100:9,101:8):3,(102:2,(103:0,104:0,129:0):8):10):11):10):26,(123:21,124:15):19):24,(((47:24,48:21):10,(((58:0,59:0):8,(60:2,(61:0,62:0):0):5):11,(63:1,64:3):24):8):17,(((65:4,(66:3,(67:1,(68:0,69:1):3):2):3):13,70:14):15,((((((71:0,74:0):1,(72:0,73:0):1):2,75:4):3,(76:5,78:10):3):2,77:7):14,((79:19,89:32):7,(((80:2,(((81:0,82:0,85:9):2,84:0):1,(83:4,86:6):1):1):8,87:11):3,88:24):9):4):12):16):5):7,(((((2:1,3:5):27,((26:30,(55:7,56:4):31):8,54:19):9):7,45:22):8,(((13:23,(90:2,91:3):13):7,(((92:1,93:2):0,94:3):9,(95:0,96:1):5):5):18,(97:16,98:17):15):9):2,(21:20,(22:2,23:2):13):8):9):5,46:24):6,((((5:49,(24:7,25:6):37):11,(38:12,39:21):19):9,(29:27,((((51:2,52:3):9,53:7):25,125:47):11,57:31):6):5):7,(49:1,50:3):21):12):2,(40:10,(41:2,42:2):12):7):2,(((14:1,16:0):2,15:3):30,((((18:14,19:18):18,37:23):8,((((30:0,32:10):1,31:0):8,33:16):15,(34:0,(35:0,36:2):4):21):16):3,(27:11,28:9):10):7):7):5,(((4:26,((9:0,10:0):3,(11:2,12:2):3):8):5,((6:0,7:0):4,8:4):12):29,43:22):6):7,44:24):14,126:37):15,(113:11,114:9):28):18,(17:32,(122:23,(127:0,128:0):54):8):9):19,(119:4,120:2):7):5,121:13):2,115:0,116:0,117:0,118:0);
tree PAUP_89 = [&U] ((((((((((((((((((((((1:0,110:2):1,((106:0,108:0,109:2):1,107:0):4):1,105:2):2,111:4):1,20:6):7,112:5):8,(99:16,((100:9,101:8):3,(102:2,(103:0,104:0,129:0):8):10):11):10):26,(123:21,124:15):19):24,(((47:24,48:21):10,(((58:0,59:0):8,(60:2,(61:0,62:0):0):5):11,(63:1,64:3):24):8):17,(((65:4,(66:3,(67:1,(68:0,69:1):3):2):3):13,70:14):15,(((((((71:0,74:0):1,(72:0,73:0):1):2,75:4):3,76:4):2,78:11):2,77:7):15,((79:19,89:32):9,(((((80:2,((81:0,82:0,85:9):1,84:1):1):1,83:3):1,86:6):8,87:11):4,88:25):8):3):11):16):5):7,(((((2:1,3:5):27,((26:30,(55:7,56:4):31):8,54:19):9):7,45:22):8,(((13:23,(90:2,91:3):13):7,(((92:1,93:2):0,94:3):9,(95:0,96:1):5):5):18,(97:16,98:17):15):9):2,(21:20,(22:2,23:2):13):8):9):5,46:24):6,((((5:49,(24:7,25:6):37):11,(38:12,39:21):19):9,(29:27,((((51:2,52:3):9,53:7):25,125:47):11,57:31):6):5):7,(49:1,50:3):21):12):2,(40:10,(41:2,42:2):12):7):2,(((14:1,16:0):2,15:3):30,((((18:14,19:18):18,37:23):8,((((30:0,32:10):1,31:0):8,33:16):15,(34:0,(35:0,36:2):4):21):16):3,(27:11,28:9):10):7):7):5,(((4:26,((9:0,10:0):3,(11:2,12:2):3):8):5,((6:0,7:0):4,8:4):12):29,43:22):6):7,44:24):14,126:37):15,(113:11,114:9):28):18,(17:32,(122:23,(127:0,128:0):54):8):9):19,(119:4,120:2):7):5,121:13):2,115:0,116:0,117:0,118:0);
tree PAUP_90 = [&U] ((((((((((((((((((((((1:0,110:2):1,((106:0,108:0,109:2):1,107:0):4):1,105:2):2,111:4):1,20:6):7,112:5):8,(99:16,((100:9,101:8):3,(102:2,(103:0,104:0,129:0):8):10):11):10):26,(123:21,124:15):19):24,(((47:24,48:21):10,(((58:0,59:0):8,(60:2,(61:0,62:0):0):5):11,(63:1,64:3):24):8):17,(((65:4,(66:3,(67:1,(68:0,69:1):3):2):3):13,70:14):15,((((((71:0,74:0):1,(72:0,73:0):1):2,(75:3,76:6):1):2,78:12):3,77:7):14,((79:19,89:32):8,(((((80:2,((81:0,82:0,85:9):1,84:1):1):1,83:3):1,86:6):8,87:11):3,88:26):8):3):12):16):5):7,(((((2:1,3:5):27,((26:30,(55:7,56:4):31):8,54:19):9):7,45:22):8,(((13:23,(90:2,91:3):13):7,(((92:1,93:2):0,94:3):9,(95:0,96:1):5):5):18,(97:16,98:17):15):9):2,(21:20,(22:2,23:2):13):8):9):5,46:24):6,((((5:49,(24:7,25:6):37):11,(38:12,39:21):19):9,(29:27,((((51:2,52:3):9,53:7):25,125:47):11,57:31):6):5):7,(49:1,50:3):21):12):2,(40:10,(41:2,42:2):12):7):2,(((14:1,16:0):2,15:3):30,((((18:14,19:18):18,37:23):8,((((30:0,32:10):1,31:0):8,33:16):15,(34:0,(35:0,36:2):4):21):16):3,(27:11,28:9):10):7):7):5,(((4:26,((9:0,10:0):3,(11:2,12:2):3):8):5,((6:0,7:0):4,8:4):12):29,43:22):6):7,44:24):14,126:37):15,(113:11,114:9):28):18,(17:32,(122:23,(127:0,128:0):54):8):9):19,(119:4,120:2):7):5,121:13):2,115:0,116:0,117:0,118:0);
tree PAUP_91 = [&U] ((((((((((((((((((((((1:0,110:2):1,((106:0,108:0,109:2):1,107:0):4):1,105:2):2,111:4):1,20:6):7,112:5):8,(99:16,((100:9,101:8):3,(102:2,(103:0,104:0,129:0):8):10):11):10):26,(123:21,124:15):19):24,(((47:24,48:21):10,(((58:0,59:0):8,(60:2,(61:0,62:0):0):5):11,(63:1,64:3):24):8):17,(((65:4,(66:3,(67:1,(68:0,69:1):3):2):3):13,70:14):15,(((((((71:0,74:0):1,(72:0,73:0):1):1,76:6):1,75:4):2,78:12):3,77:7):14,((79:19,89:32):8,(((((80:2,((81:0,82:0,85:9):1,84:1):1):1,83:3):1,86:6):8,87:11):3,88:26):8):3):12):16):5):7,(((((2:1,3:5):27,((26:30,(55:7,56:4):31):8,54:19):9):7,45:22):8,(((13:23,(90:2,91:3):13):7,(((92:1,93:2):0,94:3):9,(95:0,96:1):5):5):18,(97:16,98:17):15):9):2,(21:20,(22:2,23:2):13):8):9):5,46:24):6,((((5:49,(24:7,25:6):37):11,(38:12,39:21):19):9,(29:27,((((51:2,52:3):9,53:7):25,125:47):11,57:31):6):5):7,(49:1,50:3):21):12):2,(40:10,(41:2,42:2):12):7):2,(((14:1,16:0):2,15:3):30,((((18:14,19:18):18,37:23):8,((((30:0,32:10):1,31:0):8,33:16):15,(34:0,(35:0,36:2):4):21):16):3,(27:11,28:9):10):7):7):5,(((4:26,((9:0,10:0):3,(11:2,12:2):3):8):5,((6:0,7:0):4,8:4):12):29,43:22):6):7,44:24):14,126:37):15,(113:11,114:9):28):18,(17:32,(122:23,(127:0,128:0):54):8):9):19,(119:4,120:2):7):5,121:13):2,115:0,116:0,117:0,118:0);
tree PAUP_92 = [&U] ((((((((((((((((((((((1:0,110:2):1,((106:0,108:0,109:2):1,107:0):4):1,105:2):2,111:4):1,20:6):7,112:5):8,(99:16,((100:9,101:8):3,(102:2,(103:0,104:0,129:0):8):10):11):10):26,(123:21,124:15):19):24,(((47:24,48:21):10,(((58:0,59:0):8,(60:2,(61:0,62:0):0):5):11,(63:1,64:3):24):8):17,(((65:4,(66:3,(67:1,(68:0,69:1):3):2):3):13,70:14):15,(((((71:0,74:0):1,(72:0,73:0):1):2,(75:4,(76:4,78:11):3):0):5,77:7):14,((79:19,89:32):8,(((((80:2,((81:0,82:0,85:9):1,84:1):1):1,83:3):1,86:6):8,87:11):3,88:26):8):3):12):16):5):7,(((((2:1,3:5):27,((26:30,(55:7,56:4):31):8,54:19):9):7,45:22):8,(((13:23,(90:2,91:3):13):7,(((92:1,93:2):0,94:3):9,(95:0,96:1):5):5):18,(97:16,98:17):15):9):2,(21:20,(22:2,23:2):13):8):9):5,46:24):6,((((5:49,(24:7,25:6):37):11,(38:12,39:21):19):9,(29:27,((((51:2,52:3):9,53:7):25,125:47):11,57:31):6):5):7,(49:1,50:3):21):12):2,(40:10,(41:2,42:2):12):7):2,(((14:1,16:0):2,15:3):30,((((18:14,19:18):18,37:23):8,((((30:0,32:10):1,31:0):8,33:16):15,(34:0,(35:0,36:2):4):21):16):3,(27:11,28:9):10):7):7):5,(((4:26,((9:0,10:0):3,(11:2,12:2):3):8):5,((6:0,7:0):4,8:4):12):29,43:22):6):7,44:24):14,126:37):15,(113:11,114:9):28):18,(17:32,(122:23,(127:0,128:0):54):8):9):19,(119:4,120:2):7):5,121:13):2,115:0,116:0,117:0,118:0);
tree PAUP_93 = [&U] ((((((((((((((((((((((1:0,110:2):1,((106:0,108:0,109:2):1,107:0):4):1,105:2):2,111:4):1,20:6):7,112:5):8,(99:16,((100:9,101:8):3,(102:2,(103:0,104:0,129:0):8):10):11):10):26,(123:21,124:15):19):24,(((47:24,48:21):10,(((58:0,59:0):8,(60:2,(61:0,62:0):0):5):11,(63:1,64:3):24):8):17,(((65:4,(66:3,(67:1,(68:0,69:1):3):2):3):13,70:14):15,((((((71:0,74:0):1,(72:0,73:0):1):2,(76:4,78:11):3):0,75:4):5,77:7):14,((79:19,89:32):8,(((((80:2,((81:0,82:0,85:9):1,84:1):1):1,83:3):1,86:6):8,87:11):3,88:26):8):3):12):16):5):7,(((((2:1,3:5):27,((26:30,(55:7,56:4):31):8,54:19):9):7,45:22):8,(((13:23,(90:2,91:3):13):7,(((92:1,93:2):0,94:3):9,(95:0,96:1):5):5):18,(97:16,98:17):15):9):2,(21:20,(22:2,23:2):13):8):9):5,46:24):6,((((5:49,(24:7,25:6):37):11,(38:12,39:21):19):9,(29:27,((((51:2,52:3):9,53:7):25,125:47):11,57:31):6):5):7,(49:1,50:3):21):12):2,(40:10,(41:2,42:2):12):7):2,(((14:1,16:0):2,15:3):30,((((18:14,19:18):18,37:23):8,((((30:0,32:10):1,31:0):8,33:16):15,(34:0,(35:0,36:2):4):21):16):3,(27:11,28:9):10):7):7):5,(((4:26,((9:0,10:0):3,(11:2,12:2):3):8):5,((6:0,7:0):4,8:4):12):29,43:22):6):7,44:24):14,126:37):15,(113:11,114:9):28):18,(17:32,(122:23,(127:0,128:0):54):8):9):19,(119:4,120:2):7):5,121:13):2,115:0,116:0,117:0,118:0);
tree PAUP_94 = [&U] ((((((((((((((((((((((1:0,110:2):1,((106:0,108:0,109:2):1,107:0):4):1,105:2):2,111:4):1,20:6):7,112:5):8,(99:16,((100:9,101:8):3,(102:2,(103:0,104:0,129:0):8):10):11):10):26,(123:21,124:15):19):24,(((47:24,48:21):10,(((58:0,59:0):8,(60:2,61:0,62:0):5):11,(63:1,64:3):24):8):17,(((65:4,(66:3,(67:1,(68:0,69:1):3):2):3):13,70:14):15,((((((71:0,74:0):1,(72:0,73:0):1):2,75:4):3,(76:5,78:10):3):2,77:7):14,((79:19,89:32):8,(((((80:2,((81:0,82:0,85:9):1,84:1):1):1,83:3):1,86:6):8,87:11):3,88:26):8):3):12):16):5):7,(((((2:1,3:5):27,((26:30,(55:7,56:4):31):8,54:19):9):7,45:22):8,(((13:23,(90:2,91:3):13):7,(((92:1,93:2):0,94:3):9,(95:0,96:1):5):5):18,(97:16,98:17):15):9):2,(21:20,(22:2,23:2):13):8):9):5,46:24):6,((((5:49,(24:7,25:6):37):11,(38:12,39:21):19):9,(29:27,((((51:2,52:3):9,53:7):25,125:47):11,57:31):6):5):7,(49:1,50:3):21):12):2,(40:10,(41:2,42:2):12):7):2,(((14:1,16:0):2,15:3):30,((((18:14,19:18):18,37:23):8,((((30:0,32:10):1,31:0):8,33:16):15,(34:0,(35:0,36:2):4):21):16):3,(27:11,28:9):10):7):7):5,(((4:26,((9:0,10:0):3,(11:2,12:2):3):8):5,((6:0,7:0):4,8:4):12):29,43:22):6):7,44:24):14,126:37):15,(113:11,114:9):28):18,(17:32,(122:23,(127:0,128:0):54):8):9):19,(119:4,120:2):7):5,121:13):2,115:0,116:0,117:0,118:0);
tree PAUP_95 = [&U] (((((((((((((((((((((1:0,105:2,110:2):1,((106:0,108:0,109:2):1,107:0):4):3,111:4):1,20:6):7,112:5):8,(99:16,((100:9,101:8):3,(102:2,(103:0,104:0,129:0):8):10):11):10):26,(123:21,124:15):19):24,(((47:24,48:21):10,(((58:0,59:0):8,(60:2,(61:0,62:0):0):5):11,(63:1,64:3):24):8):17,(((65:4,(66:3,(67:1,(68:0,69:1):3):2):3):13,70:14):15,((((((71:0,74:0):1,(72:0,73:0):1):2,75:4):3,(76:5,78:10):3):2,77:7):14,((79:19,89:32):8,(((((80:2,((81:0,82:0,85:9):1,84:1):1):1,83:3):1,86:6):8,87:11):3,88:26):8):3):12):16):5):7,(((((2:1,3:5):27,((26:30,(55:7,56:4):31):8,54:19):9):7,45:22):8,(((13:23,(90:2,91:3):13):7,(((92:1,93:2):0,94:3):9,(95:0,96:1):5):5):18,(97:16,98:17):15):9):2,(21:20,(22:2,23:2):13):8):9):5,46:24):6,((((5:49,(24:7,25:6):37):11,(38:12,39:21):19):9,(29:27,((((51:2,52:3):9,53:7):25,125:47):11,57:31):6):5):7,(49:1,50:3):21):12):2,(40:10,(41:2,42:2):12):7):2,(((14:1,16:0):2,15:3):30,((((18:14,19:18):18,37:23):8,((((30:0,32:10):1,31:0):8,33:16):15,(34:0,(35:0,36:2):4):21):16):3,(27:11,28:9):10):7):7):5,(((4:26,((9:0,10:0):3,(11:2,12:2):3):8):5,((6:0,7:0):4,8:4):12):29,43:22):6):7,44:24):14,126:37):15,(113:11,114:9):28):18,(17:32,(122:23,(127:0,128:0):54):8):9):19,(119:4,120:2):7):5,121:13):2,115:0,116:0,117:0,118:0);
tree PAUP_96 = [&U] (((((((((((((((((((((1:0,((106:0,108:0,109:2):1,107:0):5,110:2):1,105:1):3,111:4):1,20:6):7,112:5):8,(99:16,((100:9,101:8):3,(102:2,(103:0,104:0,129:0):8):10):11):10):26,(123:21,124:15):19):24,(((47:24,48:21):10,(((58:0,59:0):8,(60:2,(61:0,62:0):0):5):11,(63:1,64:3):24):8):17,(((65:4,(66:3,(67:1,(68:0,69:1):3):2):3):13,70:14):15,((((((71:0,74:0):1,(72:0,73:0):1):2,75:4):3,(76:5,78:10):3):2,77:7):14,((79:19,89:32):8,(((((80:2,((81:0,82:0,85:9):1,84:1):1):1,83:3):1,86:6):8,87:11):3,88:26):8):3):12):16):5):7,(((((2:1,3:5):27,((26:30,(55:7,56:4):31):8,54:19):9):7,45:22):8,(((13:23,(90:2,91:3):13):7,(((92:1,93:2):0,94:3):9,(95:0,96:1):5):5):18,(97:16,98:17):15):9):2,(21:20,(22:2,23:2):13):8):9):5,46:24):6,((((5:49,(24:7,25:6):37):11,(38:12,39:21):19):9,(29:27,((((51:2,52:3):9,53:7):25,125:47):11,57:31):6):5):7,(49:1,50:3):21):12):2,(40:10,(41:2,42:2):12):7):2,(((14:1,16:0):2,15:3):30,((((18:14,19:18):18,37:23):8,((((30:0,32:10):1,31:0):8,33:16):15,(34:0,(35:0,36:2):4):21):16):3,(27:11,28:9):10):7):7):5,(((4:26,((9:0,10:0):3,(11:2,12:2):3):8):5,((6:0,7:0):4,8:4):12):29,43:22):6):7,44:24):14,126:37):15,(113:11,114:9):28):18,(17:32,(122:23,(127:0,128:0):54):8):9):19,(119:4,120:2):7):5,121:13):2,115:0,116:0,117:0,118:0);
tree PAUP_97 = [&U] ((((((((((((((((((((((1:0,110:2):1,((106:0,108:0,109:2):1,107:0):4):1,105:2):2,111:4):1,20:6):7,112:5):8,(99:16,((100:9,101:8):3,(102:2,(103:0,104:0,129:0):8):10):11):10):26,(123:21,124:15):19):24,(((47:24,48:21):10,(((58:0,59:0):8,(60:2,(61:0,62:0):0):5):11,(63:1,64:3):24):8):17,(((65:4,(66:3,(67:1,(68:0,69:1):3):2):3):13,70:14):15,((((((71:0,74:0):1,(72:0,73:0):1):2,75:4):3,(76:5,78:10):3):2,77:7):14,((79:19,89:32):8,(((((80:2,((81:0,82:0,85:9):1,84:1):1):1,83:3):1,86:6):8,87:11):3,88:26):8):3):12):16):5):7,(((((2:1,3:5):27,((26:30,(55:7,56:4):31):8,54:19):9):7,45:22):8,(((13:23,(90:2,91:3):13):7,(((92:1,93:2):0,94:3):9,(95:0,96:1):5):5):18,(97:16,98:17):15):9):2,(21:20,(22:2,23:2):13):8):9):5,46:24):6,((((5:49,(24:7,25:6):37):11,(38:12,39:21):19):9,(29:27,((((51:2,52:3):9,53:7):25,125:47):11,57:31):6):5):7,(49:1,50:3):21):12):2,(40:10,(41:2,42:2):12):7):2,(((14:1,16:0):2,15:3):30,((((18:14,19:18):18,37:23):8,((((30:0,32:10):1,31:0):8,33:16):15,(34:0,(35:0,36:2):4):21):16):3,(27:11,28:9):10):7):7):5,(((4:26,((9:0,10:0):3,(11:2,12:2):3):8):5,((6:0,7:0):4,8:4):12):29,43:22):6):7,44:24):14,126:37):15,(113:11,114:9):28):18,(17:32,(122:23,(127:0,128:0):54):8):9):19,(119:4,120:2):7):5,121:13):2,115:0,116:0,117:0,118:0);
tree PAUP_98 = [&U] ((((((((((((((((((((((1:0,110:2):1,((106:0,108:0,109:2):1,107:0):4):1,105:2):2,111:4):1,20:6):7,112:5):8,(99:16,((100:9,101:8):3,(102:2,(103:0,104:0,129:0):8):10):11):10):26,(123:21,124:15):19):24,(((47:24,48:21):10,(((58:0,59:0):8,(60:2,(61:0,62:0):0):5):11,(63:1,64:3):24):8):17,(((65:4,(66:3,(67:1,(68:0,69:1):3):2):3):13,70:14):15,((((((71:0,74:0):1,(72:0,73:0):1):2,75:4):3,(76:5,78:10):3):2,77:7):14,((79:19,89:32):8,(((((80:2,((81:0,82:0,85:9):1,84:1):1):1,83:3):1,86:6):8,87:11):3,88:26):8):3):12):16):5):7,(((((2:1,3:5):27,((26:30,(55:7,56:4):31):8,54:19):9):7,45:22):8,(((13:23,(90:2,91:3):13):7,((92:1,93:2,94:3):9,(95:0,96:1):5):5):18,(97:16,98:17):15):9):2,(21:20,(22:2,23:2):13):8):9):5,46:24):6,((((5:49,(24:7,25:6):37):11,(38:12,39:21):19):9,(29:27,((((51:2,52:3):9,53:7):25,125:47):11,57:31):6):5):7,(49:1,50:3):21):12):2,(40:10,(41:2,42:2):12):7):2,(((14:1,16:0):2,15:3):30,((((18:14,19:18):18,37:23):8,((((30:0,32:10):1,31:0):8,33:16):15,(34:0,(35:0,36:2):4):21):16):3,(27:11,28:9):10):7):7):5,(((4:26,((9:0,10:0):3,(11:2,12:2):3):8):5,((6:0,7:0):4,8:4):12):29,43:22):6):7,44:24):14,126:37):15,(113:11,114:9):28):18,(17:32,(122:23,(127:0,128:0):54):8):9):19,(119:4,120:2):7):5,121:13):2,115:0,116:0,117:0,118:0);
tree PAUP_99 = [&U] (((((((((((((((((((((1:0,105:2,110:2):1,((106:0,108:0,109:2):1,107:0):4):3,111:4):1,20:6):7,112:5):8,(99:16,((100:9,101:8):3,(102:2,(103:0,104:0,129:0):8):10):11):10):26,(123:21,124:15):19):24,(((47:24,48:21):10,(((58:0,59:0):8,(60:2,(61:0,62:0):0):5):11,(63:1,64:3):24):8):17,((((65:4,(67:1,(68:0,69:1):3):2):2,66:3):14,70:14):15,((((((71:0,74:0):1,(72:0,73:0):1):2,75:4):3,(76:5,78:10):3):2,77:7):14,((79:19,89:32):7,(((80:2,(((81:0,82:0,85:9):2,84:0):1,(83:4,86:6):1):1):8,87:11):3,88:24):9):4):12):16):5):7,(((((2:1,3:5):27,((26:30,(55:7,56:4):31):8,54:19):9):7,45:22):8,(((13:23,(90:2,91:3):13):7,(((92:1,93:2):0,94:3):9,(95:0,96:1):5):5):18,(97:16,98:17):15):9):2,(21:20,(22:2,23:2):13):8):9):5,46:24):6,((((5:49,(24:7,25:6):37):11,(38:12,39:21):19):9,(29:27,((((51:2,52:3):9,53:7):25,125:47):11,57:31):6):5):7,(49:1,50:3):21):12):2,(40:10,(41:2,42:2):12):7):2,(((14:1,16:0):2,15:3):30,((((18:14,19:18):18,37:23):8,((((30:0,32:10):1,31:0):8,33:16):15,(34:0,(35:0,36:2):4):21):16):3,(27:11,28:9):10):7):7):5,(((4:26,((9:0,10:0):3,(11:2,12:2):3):8):5,((6:0,7:0):4,8:4):12):29,43:22):6):7,44:24):14,126:37):15,(113:11,114:9):28):18,(17:32,(122:23,(127:0,128:0):54):8):9):19,(119:4,120:2):7):5,121:13):2,115:0,116:0,117:0,118:0);
tree PAUP_100 = [&U] (((((((((((((((((((((1:0,105:2,110:2):1,((106:0,108:0,109:2):1,107:0):4):3,111:4):1,20:6):7,112:5):8,(99:16,((100:9,101:8):3,(102:2,(103:0,104:0,129:0):8):10):11):10):26,(123:21,124:15):19):24,(((47:24,48:21):10,(((58:0,59:0):8,(60:2,(61:0,62:0):0):5):11,(63:1,64:3):24):8):17,((((65:4,(67:1,(68:0,69:1):3):2):2,66:3):14,70:14):15,(((((((71:0,74:0):1,(72:0,73:0):1):2,75:4):3,76:4):2,78:11):2,77:7):15,((79:19,89:32):9,(((((80:2,((81:0,82:0,85:9):1,84:1):1):1,83:3):1,86:6):8,87:11):4,88:25):8):3):11):16):5):7,(((((2:1,3:5):27,((26:30,(55:7,56:4):31):8,54:19):9):7,45:22):8,(((13:23,(90:2,91:3):13):7,(((92:1,93:2):0,94:3):9,(95:0,96:1):5):5):18,(97:16,98:17):15):9):2,(21:20,(22:2,23:2):13):8):9):5,46:24):6,((((5:49,(24:7,25:6):37):11,(38:12,39:21):19):9,(29:27,((((51:2,52:3):9,53:7):25,125:47):11,57:31):6):5):7,(49:1,50:3):21):12):2,(40:10,(41:2,42:2):12):7):2,(((14:1,16:0):2,15:3):30,((((18:14,19:18):18,37:23):8,((((30:0,32:10):1,31:0):8,33:16):15,(34:0,(35:0,36:2):4):21):16):3,(27:11,28:9):10):7):7):5,(((4:26,((9:0,10:0):3,(11:2,12:2):3):8):5,((6:0,7:0):4,8:4):12):29,43:22):6):7,44:24):14,126:37):15,(113:11,114:9):28):18,(17:32,(122:23,(127:0,128:0):54):8):9):19,(119:4,120:2):7):5,121:13):2,115:0,116:0,117:0,118:0);
tree PAUP_101 = [&U] (((((((((((((((((((((1:0,105:2,110:2):1,((106:0,108:0,109:2):1,107:0):4):3,111:4):1,20:6):7,112:5):8,(99:16,((100:9,101:8):3,(102:2,(103:0,104:0,129:0):8):10):11):10):26,(123:21,124:15):19):24,(((47:24,48:21):10,(((58:0,59:0):8,(60:2,(61:0,62:0):0):5):11,(63:1,64:3):24):8):17,((((65:4,(67:1,(68:0,69:1):3):2):2,66:3):14,70:14):15,((((((71:0,74:0):1,(72:0,73:0):1):2,(75:3,76:6):1):2,78:12):3,77:7):14,((79:19,89:32):8,(((((80:2,((81:0,82:0,85:9):1,84:1):1):1,83:3):1,86:6):8,87:11):3,88:26):8):3):12):16):5):7,(((((2:1,3:5):27,((26:30,(55:7,56:4):31):8,54:19):9):7,45:22):8,(((13:23,(90:2,91:3):13):7,(((92:1,93:2):0,94:3):9,(95:0,96:1):5):5):18,(97:16,98:17):15):9):2,(21:20,(22:2,23:2):13):8):9):5,46:24):6,((((5:49,(24:7,25:6):37):11,(38:12,39:21):19):9,(29:27,((((51:2,52:3):9,53:7):25,125:47):11,57:31):6):5):7,(49:1,50:3):21):12):2,(40:10,(41:2,42:2):12):7):2,(((14:1,16:0):2,15:3):30,((((18:14,19:18):18,37:23):8,((((30:0,32:10):1,31:0):8,33:16):15,(34:0,(35:0,36:2):4):21):16):3,(27:11,28:9):10):7):7):5,(((4:26,((9:0,10:0):3,(11:2,12:2):3):8):5,((6:0,7:0):4,8:4):12):29,43:22):6):7,44:24):14,126:37):15,(113:11,114:9):28):18,(17:32,(122:23,(127:0,128:0):54):8):9):19,(119:4,120:2):7):5,121:13):2,115:0,116:0,117:0,118:0);
tree PAUP_102 = [&U] (((((((((((((((((((((1:0,105:2,110:2):1,((106:0,108:0,109:2):1,107:0):4):3,111:4):1,20:6):7,112:5):8,(99:16,((100:9,101:8):3,(102:2,(103:0,104:0,129:0):8):10):11):10):26,(123:21,124:15):19):24,(((47:24,48:21):10,(((58:0,59:0):8,(60:2,(61:0,62:0):0):5):11,(63:1,64:3):24):8):17,((((65:4,(67:1,(68:0,69:1):3):2):2,66:3):14,70:14):15,(((((((71:0,74:0):1,(72:0,73:0):1):1,76:6):1,75:4):2,78:12):3,77:7):14,((79:19,89:32):8,(((((80:2,((81:0,82:0,85:9):1,84:1):1):1,83:3):1,86:6):8,87:11):3,88:26):8):3):12):16):5):7,(((((2:1,3:5):27,((26:30,(55:7,56:4):31):8,54:19):9):7,45:22):8,(((13:23,(90:2,91:3):13):7,(((92:1,93:2):0,94:3):9,(95:0,96:1):5):5):18,(97:16,98:17):15):9):2,(21:20,(22:2,23:2):13):8):9):5,46:24):6,((((5:49,(24:7,25:6):37):11,(38:12,39:21):19):9,(29:27,((((51:2,52:3):9,53:7):25,125:47):11,57:31):6):5):7,(49:1,50:3):21):12):2,(40:10,(41:2,42:2):12):7):2,(((14:1,16:0):2,15:3):30,((((18:14,19:18):18,37:23):8,((((30:0,32:10):1,31:0):8,33:16):15,(34:0,(35:0,36:2):4):21):16):3,(27:11,28:9):10):7):7):5,(((4:26,((9:0,10:0):3,(11:2,12:2):3):8):5,((6:0,7:0):4,8:4):12):29,43:22):6):7,44:24):14,126:37):15,(113:11,114:9):28):18,(17:32,(122:23,(127:0,128:0):54):8):9):19,(119:4,120:2):7):5,121:13):2,115:0,116:0,117:0,118:0);
tree PAUP_103 = [&U] (((((((((((((((((((((1:0,105:2,110:2):1,((106:0,108:0,109:2):1,107:0):4):3,111:4):1,20:6):7,112:5):8,(99:16,((100:9,101:8):3,(102:2,(103:0,104:0,129:0):8):10):11):10):26,(123:21,124:15):19):24,(((47:24,48:21):10,(((58:0,59:0):8,(60:2,(61:0,62:0):0):5):11,(63:1,64:3):24):8):17,((((65:4,(67:1,(68:0,69:1):3):2):2,66:3):14,70:14):15,(((((71:0,74:0):1,(72:0,73:0):1):2,(75:4,(76:4,78:11):3):0):5,77:7):14,((79:19,89:32):8,(((((80:2,((81:0,82:0,85:9):1,84:1):1):1,83:3):1,86:6):8,87:11):3,88:26):8):3):12):16):5):7,(((((2:1,3:5):27,((26:30,(55:7,56:4):31):8,54:19):9):7,45:22):8,(((13:23,(90:2,91:3):13):7,(((92:1,93:2):0,94:3):9,(95:0,96:1):5):5):18,(97:16,98:17):15):9):2,(21:20,(22:2,23:2):13):8):9):5,46:24):6,((((5:49,(24:7,25:6):37):11,(38:12,39:21):19):9,(29:27,((((51:2,52:3):9,53:7):25,125:47):11,57:31):6):5):7,(49:1,50:3):21):12):2,(40:10,(41:2,42:2):12):7):2,(((14:1,16:0):2,15:3):30,((((18:14,19:18):18,37:23):8,((((30:0,32:10):1,31:0):8,33:16):15,(34:0,(35:0,36:2):4):21):16):3,(27:11,28:9):10):7):7):5,(((4:26,((9:0,10:0):3,(11:2,12:2):3):8):5,((6:0,7:0):4,8:4):12):29,43:22):6):7,44:24):14,126:37):15,(113:11,114:9):28):18,(17:32,(122:23,(127:0,128:0):54):8):9):19,(119:4,120:2):7):5,121:13):2,115:0,116:0,117:0,118:0);
tree PAUP_104 = [&U] (((((((((((((((((((((1:0,105:2,110:2):1,((106:0,108:0,109:2):1,107:0):4):3,111:4):1,20:6):7,112:5):8,(99:16,((100:9,101:8):3,(102:2,(103:0,104:0,129:0):8):10):11):10):26,(123:21,124:15):19):24,(((47:24,48:21):10,(((58:0,59:0):8,(60:2,(61:0,62:0):0):5):11,(63:1,64:3):24):8):17,((((65:4,(67:1,(68:0,69:1):3):2):2,66:3):14,70:14):15,((((((71:0,74:0):1,(72:0,73:0):1):2,(76:4,78:11):3):0,75:4):5,77:7):14,((79:19,89:32):8,(((((80:2,((81:0,82:0,85:9):1,84:1):1):1,83:3):1,86:6):8,87:11):3,88:26):8):3):12):16):5):7,(((((2:1,3:5):27,((26:30,(55:7,56:4):31):8,54:19):9):7,45:22):8,(((13:23,(90:2,91:3):13):7,(((92:1,93:2):0,94:3):9,(95:0,96:1):5):5):18,(97:16,98:17):15):9):2,(21:20,(22:2,23:2):13):8):9):5,46:24):6,((((5:49,(24:7,25:6):37):11,(38:12,39:21):19):9,(29:27,((((51:2,52:3):9,53:7):25,125:47):11,57:31):6):5):7,(49:1,50:3):21):12):2,(40:10,(41:2,42:2):12):7):2,(((14:1,16:0):2,15:3):30,((((18:14,19:18):18,37:23):8,((((30:0,32:10):1,31:0):8,33:16):15,(34:0,(35:0,36:2):4):21):16):3,(27:11,28:9):10):7):7):5,(((4:26,((9:0,10:0):3,(11:2,12:2):3):8):5,((6:0,7:0):4,8:4):12):29,43:22):6):7,44:24):14,126:37):15,(113:11,114:9):28):18,(17:32,(122:23,(127:0,128:0):54):8):9):19,(119:4,120:2):7):5,121:13):2,115:0,116:0,117:0,118:0);
tree PAUP_105 = [&U] (((((((((((((((((((((1:0,105:2,110:2):1,((106:0,108:0,109:2):1,107:0):4):3,111:4):1,20:6):7,112:5):8,(99:16,((100:9,101:8):3,(102:2,(103:0,104:0,129:0):8):10):11):10):26,(123:21,124:15):19):24,(((47:24,48:21):10,(((58:0,59:0):8,(60:2,61:0,62:0):5):11,(63:1,64:3):24):8):17,((((65:4,(67:1,(68:0,69:1):3):2):2,66:3):14,70:14):15,((((((71:0,74:0):1,(72:0,73:0):1):2,75:4):3,(76:5,78:10):3):2,77:7):14,((79:19,89:32):8,(((((80:2,((81:0,82:0,85:9):1,84:1):1):1,83:3):1,86:6):8,87:11):3,88:26):8):3):12):16):5):7,(((((2:1,3:5):27,((26:30,(55:7,56:4):31):8,54:19):9):7,45:22):8,(((13:23,(90:2,91:3):13):7,(((92:1,93:2):0,94:3):9,(95:0,96:1):5):5):18,(97:16,98:17):15):9):2,(21:20,(22:2,23:2):13):8):9):5,46:24):6,((((5:49,(24:7,25:6):37):11,(38:12,39:21):19):9,(29:27,((((51:2,52:3):9,53:7):25,125:47):11,57:31):6):5):7,(49:1,50:3):21):12):2,(40:10,(41:2,42:2):12):7):2,(((14:1,16:0):2,15:3):30,((((18:14,19:18):18,37:23):8,((((30:0,32:10):1,31:0):8,33:16):15,(34:0,(35:0,36:2):4):21):16):3,(27:11,28:9):10):7):7):5,(((4:26,((9:0,10:0):3,(11:2,12:2):3):8):5,((6:0,7:0):4,8:4):12):29,43:22):6):7,44:24):14,126:37):15,(113:11,114:9):28):18,(17:32,(122:23,(127:0,128:0):54):8):9):19,(119:4,120:2):7):5,121:13):2,115:0,116:0,117:0,118:0);
tree PAUP_106 = [&U] (((((((((((((((((((((1:0,105:2,110:2):1,((106:0,108:0,109:2):1,107:0):4):3,111:4):1,20:6):7,112:5):8,(99:16,((100:9,101:8):3,(102:2,(103:0,104:0,129:0):8):10):11):10):26,(123:21,124:15):19):24,(((47:24,48:21):10,(((58:0,59:0):8,(60:2,(61:0,62:0):0):5):11,(63:1,64:3):24):8):17,((((65:4,(67:1,(68:0,69:1):3):2):2,66:3):14,70:14):15,((((((71:0,74:0):1,(72:0,73:0):1):2,75:4):3,(76:5,78:10):3):2,77:7):14,((79:19,89:32):8,(((((80:2,((81:0,82:0,85:9):1,84:1):1):1,83:3):1,86:6):8,87:11):3,88:26):8):3):12):16):5):7,(((((2:1,3:5):27,((26:30,(55:7,56:4):31):8,54:19):9):7,45:22):8,(((13:23,(90:2,91:3):13):7,((92:1,93:2,94:3):9,(95:0,96:1):5):5):18,(97:16,98:17):15):9):2,(21:20,(22:2,23:2):13):8):9):5,46:24):6,((((5:49,(24:7,25:6):37):11,(38:12,39:21):19):9,(29:27,((((51:2,52:3):9,53:7):25,125:47):11,57:31):6):5):7,(49:1,50:3):21):12):2,(40:10,(41:2,42:2):12):7):2,(((14:1,16:0):2,15:3):30,((((18:14,19:18):18,37:23):8,((((30:0,32:10):1,31:0):8,33:16):15,(34:0,(35:0,36:2):4):21):16):3,(27:11,28:9):10):7):7):5,(((4:26,((9:0,10:0):3,(11:2,12:2):3):8):5,((6:0,7:0):4,8:4):12):29,43:22):6):7,44:24):14,126:37):15,(113:11,114:9):28):18,(17:32,(122:23,(127:0,128:0):54):8):9):19,(119:4,120:2):7):5,121:13):2,115:0,116:0,117:0,118:0);
tree PAUP_107 = [&U] ((((((((((((((((((((((1:0,110:2):1,((106:0,108:0,109:2):1,107:0):4):1,105:2):2,111:4):1,20:6):7,112:5):9,(99:17,((100:9,101:8):3,(102:2,(103:0,104:0,129:0):8):10):10):10):25,(123:21,124:15):18):24,(((47:24,48:21):9,(((58:0,59:0):8,(60:2,(61:0,62:0):0):5):11,(63:1,64:3):24):9):16,((((65:4,(67:1,(68:0,69:1):3):2):2,66:3):14,70:14):18,(((((((71:0,74:0):1,(72:0,73:0):1):2,75:4):3,(76:5,78:10):3):2,77:7):13,(((80:2,(((81:0,82:0,85:9):2,84:0):1,(83:4,86:6):1):1):8,87:11):4,88:23):8):6,(79:17,89:34):8):10):14):5):9,(((((2:1,3:5):27,((26:30,(55:7,56:4):31):8,54:19):9):7,45:22):8,(((13:23,(90:2,91:3):13):7,(((92:1,93:2):0,94:3):9,(95:0,96:1):5):5):18,(97:16,98:17):15):9):2,(21:20,(22:2,23:2):13):8):9):5,46:24):6,((((5:49,(24:7,25:6):37):11,(38:12,39:21):19):9,(29:27,((((51:2,52:3):9,53:7):25,125:47):11,57:31):6):5):7,(49:1,50:3):21):12):2,(40:10,(41:2,42:2):12):7):2,(((14:1,16:0):2,15:3):30,((((18:14,19:18):18,37:23):8,((((30:0,32:10):1,31:0):8,33:16):15,(34:0,(35:0,36:2):4):21):16):3,(27:11,28:9):10):7):7):5,(((4:26,((9:0,10:0):3,(11:2,12:2):3):8):5,((6:0,7:0):4,8:4):12):29,43:22):6):7,44:24):14,126:37):15,(113:11,114:9):28):18,(17:32,(122:23,(127:0,128:0):54):8):9):19,(119:4,120:2):7):5,121:13):2,115:0,116:0,117:0,118:0);
tree PAUP_108 = [&U] ((((((((((((((((((((((1:0,110:2):1,((106:0,108:0,109:2):1,107:0):4):1,105:2):2,111:4):1,20:6):7,112:5):8,(99:16,((100:9,101:8):3,(102:2,(103:0,104:0,129:0):8):10):11):10):26,(123:21,124:15):19):24,(((47:24,48:21):10,(((58:0,59:0):8,(60:2,(61:0,62:0):0):5):11,(63:1,64:3):24):8):17,((((65:4,(67:1,(68:0,69:1):3):2):2,66:3):14,70:14):15,(((((((71:0,74:0):1,(72:0,73:0):1):2,75:4):3,76:4):2,78:11):2,77:7):15,((79:19,89:32):8,(((80:2,(((81:0,82:0,85:9):2,84:0):1,(83:4,86:6):1):1):8,87:11):4,88:23):9):4):11):16):5):7,(((((2:1,3:5):27,((26:30,(55:7,56:4):31):8,54:19):9):7,45:22):8,(((13:23,(90:2,91:3):13):7,(((92:1,93:2):0,94:3):9,(95:0,96:1):5):5):18,(97:16,98:17):15):9):2,(21:20,(22:2,23:2):13):8):9):5,46:24):6,((((5:49,(24:7,25:6):37):11,(38:12,39:21):19):9,(29:27,((((51:2,52:3):9,53:7):25,125:47):11,57:31):6):5):7,(49:1,50:3):21):12):2,(40:10,(41:2,42:2):12):7):2,(((14:1,16:0):2,15:3):30,((((18:14,19:18):18,37:23):8,((((30:0,32:10):1,31:0):8,33:16):15,(34:0,(35:0,36:2):4):21):16):3,(27:11,28:9):10):7):7):5,(((4:26,((9:0,10:0):3,(11:2,12:2):3):8):5,((6:0,7:0):4,8:4):12):29,43:22):6):7,44:24):14,126:37):15,(113:11,114:9):28):18,(17:32,(122:23,(127:0,128:0):54):8):9):19,(119:4,120:2):7):5,121:13):2,115:0,116:0,117:0,118:0);
tree PAUP_109 = [&U] ((((((((((((((((((((((1:0,110:2):1,((106:0,108:0,109:2):1,107:0):4):1,105:2):2,111:4):1,20:6):7,112:5):8,(99:16,((100:9,101:8):3,(102:2,(103:0,104:0,129:0):8):10):11):10):26,(123:21,124:15):19):24,(((47:24,48:21):10,(((58:0,59:0):8,(60:2,(61:0,62:0):0):5):11,(63:1,64:3):24):8):17,((((65:4,(67:1,(68:0,69:1):3):2):2,66:3):14,70:14):15,((((((71:0,74:0):1,(72:0,73:0):1):2,(75:3,76:6):1):2,78:12):3,77:7):14,((79:19,89:32):7,(((80:2,(((81:0,82:0,85:9):2,84:0):1,(83:4,86:6):1):1):8,87:11):3,88:24):9):4):12):16):5):7,(((((2:1,3:5):27,((26:30,(55:7,56:4):31):8,54:19):9):7,45:22):8,(((13:23,(90:2,91:3):13):7,(((92:1,93:2):0,94:3):9,(95:0,96:1):5):5):18,(97:16,98:17):15):9):2,(21:20,(22:2,23:2):13):8):9):5,46:24):6,((((5:49,(24:7,25:6):37):11,(38:12,39:21):19):9,(29:27,((((51:2,52:3):9,53:7):25,125:47):11,57:31):6):5):7,(49:1,50:3):21):12):2,(40:10,(41:2,42:2):12):7):2,(((14:1,16:0):2,15:3):30,((((18:14,19:18):18,37:23):8,((((30:0,32:10):1,31:0):8,33:16):15,(34:0,(35:0,36:2):4):21):16):3,(27:11,28:9):10):7):7):5,(((4:26,((9:0,10:0):3,(11:2,12:2):3):8):5,((6:0,7:0):4,8:4):12):29,43:22):6):7,44:24):14,126:37):15,(113:11,114:9):28):18,(17:32,(122:23,(127:0,128:0):54):8):9):19,(119:4,120:2):7):5,121:13):2,115:0,116:0,117:0,118:0);
tree PAUP_110 = [&U] ((((((((((((((((((((((1:0,110:2):1,((106:0,108:0,109:2):1,107:0):4):1,105:2):2,111:4):1,20:6):7,112:5):8,(99:16,((100:9,101:8):3,(102:2,(103:0,104:0,129:0):8):10):11):10):26,(123:21,124:15):19):24,(((47:24,48:21):10,(((58:0,59:0):8,(60:2,(61:0,62:0):0):5):11,(63:1,64:3):24):8):17,((((65:4,(67:1,(68:0,69:1):3):2):2,66:3):14,70:14):15,(((((((71:0,74:0):1,(72:0,73:0):1):1,76:6):1,75:4):2,78:12):3,77:7):14,((79:19,89:32):7,(((80:2,(((81:0,82:0,85:9):2,84:0):1,(83:4,86:6):1):1):8,87:11):3,88:24):9):4):12):16):5):7,(((((2:1,3:5):27,((26:30,(55:7,56:4):31):8,54:19):9):7,45:22):8,(((13:23,(90:2,91:3):13):7,(((92:1,93:2):0,94:3):9,(95:0,96:1):5):5):18,(97:16,98:17):15):9):2,(21:20,(22:2,23:2):13):8):9):5,46:24):6,((((5:49,(24:7,25:6):37):11,(38:12,39:21):19):9,(29:27,((((51:2,52:3):9,53:7):25,125:47):11,57:31):6):5):7,(49:1,50:3):21):12):2,(40:10,(41:2,42:2):12):7):2,(((14:1,16:0):2,15:3):30,((((18:14,19:18):18,37:23):8,((((30:0,32:10):1,31:0):8,33:16):15,(34:0,(35:0,36:2):4):21):16):3,(27:11,28:9):10):7):7):5,(((4:26,((9:0,10:0):3,(11:2,12:2):3):8):5,((6:0,7:0):4,8:4):12):29,43:22):6):7,44:24):14,126:37):15,(113:11,114:9):28):18,(17:32,(122:23,(127:0,128:0):54):8):9):19,(119:4,120:2):7):5,121:13):2,115:0,116:0,117:0,118:0);
tree PAUP_111 = [&U] ((((((((((((((((((((((1:0,110:2):1,((106:0,108:0,109:2):1,107:0):4):1,105:2):2,111:4):1,20:6):7,112:5):8,(99:16,((100:9,101:8):3,(102:2,(103:0,104:0,129:0):8):10):11):10):26,(123:21,124:15):19):24,(((47:24,48:21):10,(((58:0,59:0):8,(60:2,(61:0,62:0):0):5):11,(63:1,64:3):24):8):17,((((65:4,(67:1,(68:0,69:1):3):2):2,66:3):14,70:14):15,(((((71:0,74:0):1,(72:0,73:0):1):2,(75:4,(76:4,78:11):3):0):5,77:7):14,((79:19,89:32):7,(((80:2,(((81:0,82:0,85:9):2,84:0):1,(83:4,86:6):1):1):8,87:11):3,88:24):9):4):12):16):5):7,(((((2:1,3:5):27,((26:30,(55:7,56:4):31):8,54:19):9):7,45:22):8,(((13:23,(90:2,91:3):13):7,(((92:1,93:2):0,94:3):9,(95:0,96:1):5):5):18,(97:16,98:17):15):9):2,(21:20,(22:2,23:2):13):8):9):5,46:24):6,((((5:49,(24:7,25:6):37):11,(38:12,39:21):19):9,(29:27,((((51:2,52:3):9,53:7):25,125:47):11,57:31):6):5):7,(49:1,50:3):21):12):2,(40:10,(41:2,42:2):12):7):2,(((14:1,16:0):2,15:3):30,((((18:14,19:18):18,37:23):8,((((30:0,32:10):1,31:0):8,33:16):15,(34:0,(35:0,36:2):4):21):16):3,(27:11,28:9):10):7):7):5,(((4:26,((9:0,10:0):3,(11:2,12:2):3):8):5,((6:0,7:0):4,8:4):12):29,43:22):6):7,44:24):14,126:37):15,(113:11,114:9):28):18,(17:32,(122:23,(127:0,128:0):54):8):9):19,(119:4,120:2):7):5,121:13):2,115:0,116:0,117:0,118:0);
tree PAUP_112 = [&U] ((((((((((((((((((((((1:0,110:2):1,((106:0,108:0,109:2):1,107:0):4):1,105:2):2,111:4):1,20:6):7,112:5):8,(99:16,((100:9,101:8):3,(102:2,(103:0,104:0,129:0):8):10):11):10):26,(123:21,124:15):19):24,(((47:24,48:21):10,(((58:0,59:0):8,(60:2,(61:0,62:0):0):5):11,(63:1,64:3):24):8):17,((((65:4,(67:1,(68:0,69:1):3):2):2,66:3):14,70:14):15,((((((71:0,74:0):1,(72:0,73:0):1):2,(76:4,78:11):3):0,75:4):5,77:7):14,((79:19,89:32):7,(((80:2,(((81:0,82:0,85:9):2,84:0):1,(83:4,86:6):1):1):8,87:11):3,88:24):9):4):12):16):5):7,(((((2:1,3:5):27,((26:30,(55:7,56:4):31):8,54:19):9):7,45:22):8,(((13:23,(90:2,91:3):13):7,(((92:1,93:2):0,94:3):9,(95:0,96:1):5):5):18,(97:16,98:17):15):9):2,(21:20,(22:2,23:2):13):8):9):5,46:24):6,((((5:49,(24:7,25:6):37):11,(38:12,39:21):19):9,(29:27,((((51:2,52:3):9,53:7):25,125:47):11,57:31):6):5):7,(49:1,50:3):21):12):2,(40:10,(41:2,42:2):12):7):2,(((14:1,16:0):2,15:3):30,((((18:14,19:18):18,37:23):8,((((30:0,32:10):1,31:0):8,33:16):15,(34:0,(35:0,36:2):4):21):16):3,(27:11,28:9):10):7):7):5,(((4:26,((9:0,10:0):3,(11:2,12:2):3):8):5,((6:0,7:0):4,8:4):12):29,43:22):6):7,44:24):14,126:37):15,(113:11,114:9):28):18,(17:32,(122:23,(127:0,128:0):54):8):9):19,(119:4,120:2):7):5,121:13):2,115:0,116:0,117:0,118:0);
tree PAUP_113 = [&U] ((((((((((((((((((((((1:0,110:2):1,((106:0,108:0,109:2):1,107:0):4):1,105:2):2,111:4):1,20:6):7,112:5):8,(99:16,((100:9,101:8):3,(102:2,(103:0,104:0,129:0):8):10):11):10):26,(123:21,124:15):19):24,(((47:24,48:21):10,(((58:0,59:0):8,(60:2,61:0,62:0):5):11,(63:1,64:3):24):8):17,((((65:4,(67:1,(68:0,69:1):3):2):2,66:3):14,70:14):15,((((((71:0,74:0):1,(72:0,73:0):1):2,75:4):3,(76:5,78:10):3):2,77:7):14,((79:19,89:32):7,(((80:2,(((81:0,82:0,85:9):2,84:0):1,(83:4,86:6):1):1):8,87:11):3,88:24):9):4):12):16):5):7,(((((2:1,3:5):27,((26:30,(55:7,56:4):31):8,54:19):9):7,45:22):8,(((13:23,(90:2,91:3):13):7,(((92:1,93:2):0,94:3):9,(95:0,96:1):5):5):18,(97:16,98:17):15):9):2,(21:20,(22:2,23:2):13):8):9):5,46:24):6,((((5:49,(24:7,25:6):37):11,(38:12,39:21):19):9,(29:27,((((51:2,52:3):9,53:7):25,125:47):11,57:31):6):5):7,(49:1,50:3):21):12):2,(40:10,(41:2,42:2):12):7):2,(((14:1,16:0):2,15:3):30,((((18:14,19:18):18,37:23):8,((((30:0,32:10):1,31:0):8,33:16):15,(34:0,(35:0,36:2):4):21):16):3,(27:11,28:9):10):7):7):5,(((4:26,((9:0,10:0):3,(11:2,12:2):3):8):5,((6:0,7:0):4,8:4):12):29,43:22):6):7,44:24):14,126:37):15,(113:11,114:9):28):18,(17:32,(122:23,(127:0,128:0):54):8):9):19,(119:4,120:2):7):5,121:13):2,115:0,116:0,117:0,118:0);
tree PAUP_114 = [&U] (((((((((((((((((((((1:0,((106:0,108:0,109:2):1,107:0):5,110:2):1,105:1):3,111:4):1,20:6):7,112:5):8,(99:16,((100:9,101:8):3,(102:2,(103:0,104:0,129:0):8):10):11):10):26,(123:21,124:15):19):24,(((47:24,48:21):10,(((58:0,59:0):8,(60:2,(61:0,62:0):0):5):11,(63:1,64:3):24):8):17,((((65:4,(67:1,(68:0,69:1):3):2):2,66:3):14,70:14):15,((((((71:0,74:0):1,(72:0,73:0):1):2,75:4):3,(76:5,78:10):3):2,77:7):14,((79:19,89:32):7,(((80:2,(((81:0,82:0,85:9):2,84:0):1,(83:4,86:6):1):1):8,87:11):3,88:24):9):4):12):16):5):7,(((((2:1,3:5):27,((26:30,(55:7,56:4):31):8,54:19):9):7,45:22):8,(((13:23,(90:2,91:3):13):7,(((92:1,93:2):0,94:3):9,(95:0,96:1):5):5):18,(97:16,98:17):15):9):2,(21:20,(22:2,23:2):13):8):9):5,46:24):6,((((5:49,(24:7,25:6):37):11,(38:12,39:21):19):9,(29:27,((((51:2,52:3):9,53:7):25,125:47):11,57:31):6):5):7,(49:1,50:3):21):12):2,(40:10,(41:2,42:2):12):7):2,(((14:1,16:0):2,15:3):30,((((18:14,19:18):18,37:23):8,((((30:0,32:10):1,31:0):8,33:16):15,(34:0,(35:0,36:2):4):21):16):3,(27:11,28:9):10):7):7):5,(((4:26,((9:0,10:0):3,(11:2,12:2):3):8):5,((6:0,7:0):4,8:4):12):29,43:22):6):7,44:24):14,126:37):15,(113:11,114:9):28):18,(17:32,(122:23,(127:0,128:0):54):8):9):19,(119:4,120:2):7):5,121:13):2,115:0,116:0,117:0,118:0);
tree PAUP_115 = [&U] ((((((((((((((((((((((1:0,110:2):1,((106:0,108:0,109:2):1,107:0):4):1,105:2):2,111:4):1,20:6):7,112:5):8,(99:16,((100:9,101:8):3,(102:2,(103:0,104:0,129:0):8):10):11):10):26,(123:21,124:15):19):24,(((47:24,48:21):10,(((58:0,59:0):8,(60:2,(61:0,62:0):0):5):11,(63:1,64:3):24):8):17,((((65:4,(67:1,(68:0,69:1):3):2):2,66:3):14,70:14):15,((((((71:0,74:0):1,(72:0,73:0):1):2,75:4):3,(76:5,78:10):3):2,77:7):14,((79:19,89:32):7,(((80:2,(((81:0,82:0,85:9):2,84:0):1,(83:4,86:6):1):1):8,87:11):3,88:24):9):4):12):16):5):7,(((((2:1,3:5):27,((26:30,(55:7,56:4):31):8,54:19):9):7,45:22):8,(((13:23,(90:2,91:3):13):7,(((92:1,93:2):0,94:3):9,(95:0,96:1):5):5):18,(97:16,98:17):15):9):2,(21:20,(22:2,23:2):13):8):9):5,46:24):6,((((5:49,(24:7,25:6):37):11,(38:12,39:21):19):9,(29:27,((((51:2,52:3):9,53:7):25,125:47):11,57:31):6):5):7,(49:1,50:3):21):12):2,(40:10,(41:2,42:2):12):7):2,(((14:1,16:0):2,15:3):30,((((18:14,19:18):18,37:23):8,((((30:0,32:10):1,31:0):8,33:16):15,(34:0,(35:0,36:2):4):21):16):3,(27:11,28:9):10):7):7):5,(((4:26,((9:0,10:0):3,(11:2,12:2):3):8):5,((6:0,7:0):4,8:4):12):29,43:22):6):7,44:24):14,126:37):15,(113:11,114:9):28):18,(17:32,(122:23,(127:0,128:0):54):8):9):19,(119:4,120:2):7):5,121:13):2,115:0,116:0,117:0,118:0);
tree PAUP_116 = [&U] ((((((((((((((((((((((1:0,110:2):1,((106:0,108:0,109:2):1,107:0):4):1,105:2):2,111:4):1,20:6):7,112:5):8,(99:16,((100:9,101:8):3,(102:2,(103:0,104:0,129:0):8):10):11):10):26,(123:21,124:15):19):24,(((47:24,48:21):10,(((58:0,59:0):8,(60:2,(61:0,62:0):0):5):11,(63:1,64:3):24):8):17,((((65:4,(67:1,(68:0,69:1):3):2):2,66:3):14,70:14):15,((((((71:0,74:0):1,(72:0,73:0):1):2,75:4):3,(76:5,78:10):3):2,77:7):14,((79:19,89:32):7,(((80:2,(((81:0,82:0,85:9):2,84:0):1,(83:4,86:6):1):1):8,87:11):3,88:24):9):4):12):16):5):7,(((((2:1,3:5):27,((26:30,(55:7,56:4):31):8,54:19):9):7,45:22):8,(((13:23,(90:2,91:3):13):7,((92:1,93:2,94:3):9,(95:0,96:1):5):5):18,(97:16,98:17):15):9):2,(21:20,(22:2,23:2):13):8):9):5,46:24):6,((((5:49,(24:7,25:6):37):11,(38:12,39:21):19):9,(29:27,((((51:2,52:3):9,53:7):25,125:47):11,57:31):6):5):7,(49:1,50:3):21):12):2,(40:10,(41:2,42:2):12):7):2,(((14:1,16:0):2,15:3):30,((((18:14,19:18):18,37:23):8,((((30:0,32:10):1,31:0):8,33:16):15,(34:0,(35:0,36:2):4):21):16):3,(27:11,28:9):10):7):7):5,(((4:26,((9:0,10:0):3,(11:2,12:2):3):8):5,((6:0,7:0):4,8:4):12):29,43:22):6):7,44:24):14,126:37):15,(113:11,114:9):28):18,(17:32,(122:23,(127:0,128:0):54):8):9):19,(119:4,120:2):7):5,121:13):2,115:0,116:0,117:0,118:0);
tree PAUP_117 = [&U] ((((((((((((((((((((((1:0,110:2):1,((106:0,108:0,109:2):1,107:0):4):1,105:2):2,111:4):1,20:6):7,112:5):8,(99:16,((100:9,101:8):3,(102:2,(103:0,104:0,129:0):8):10):11):10):26,(123:21,124:15):19):24,(((47:24,48:21):10,(((58:0,59:0):8,(60:2,(61:0,62:0):0):5):11,(63:1,64:3):24):8):17,((((65:4,(67:1,(68:0,69:1):3):2):2,66:3):14,70:14):15,(((((71:0,74:0):1,(72:0,73:0):1,(75:4,76:5):2):3,78:11):4,77:7):14,((79:19,89:32):8,(((((80:2,((81:0,82:0,85:9):1,84:1):1):1,83:3):1,86:6):8,87:11):3,88:26):8):3):12):16):5):7,(((((2:1,3:5):27,((26:30,(55:7,56:4):31):8,54:19):9):7,45:22):8,(((13:23,(90:2,91:3):13):7,(((92:1,93:2):0,94:3):9,(95:0,96:1):5):5):18,(97:16,98:17):15):9):2,(21:20,(22:2,23:2):13):8):9):5,46:24):6,((((5:49,(24:7,25:6):37):11,(38:12,39:21):19):9,(29:27,((((51:2,52:3):9,53:7):25,125:47):11,57:31):6):5):7,(49:1,50:3):21):12):2,(40:10,(41:2,42:2):12):7):2,(((14:1,16:0):2,15:3):30,((((18:14,19:18):18,37:23):8,((((30:0,32:10):1,31:0):8,33:16):15,(34:0,(35:0,36:2):4):21):16):3,(27:11,28:9):10):7):7):5,(((4:26,((9:0,10:0):3,(11:2,12:2):3):8):5,((6:0,7:0):4,8:4):12):29,43:22):6):7,44:24):14,126:37):15,(113:11,114:9):28):18,(17:32,(122:23,(127:0,128:0):54):8):9):19,(119:4,120:2):7):5,121:13):2,115:0,116:0,117:0,118:0);
tree PAUP_118 = [&U] ((((((((((((((((((((((1:0,110:2):1,((106:0,108:0,109:2):1,107:0):4):1,105:2):2,111:4):1,20:6):7,112:5):8,(99:16,((100:9,101:8):3,(102:2,(103:0,104:0,129:0):8):10):11):10):26,(123:21,124:15):19):24,(((47:24,48:21):10,(((58:0,59:0):8,(60:2,61:0,62:0):5):11,(63:1,64:3):24):8):17,((((65:4,(67:1,(68:0,69:1):3):2):2,66:3):14,70:14):15,(((((((71:0,74:0):1,(72:0,73:0):1):2,75:4):3,76:4):2,78:11):2,77:7):15,((79:19,89:32):9,(((((80:2,((81:0,82:0,85:9):1,84:1):1):1,83:3):1,86:6):8,87:11):4,88:25):8):3):11):16):5):7,(((((2:1,3:5):27,((26:30,(55:7,56:4):31):8,54:19):9):7,45:22):8,(((13:23,(90:2,91:3):13):7,(((92:1,93:2):0,94:3):9,(95:0,96:1):5):5):18,(97:16,98:17):15):9):2,(21:20,(22:2,23:2):13):8):9):5,46:24):6,((((5:49,(24:7,25:6):37):11,(38:12,39:21):19):9,(29:27,((((51:2,52:3):9,53:7):25,125:47):11,57:31):6):5):7,(49:1,50:3):21):12):2,(40:10,(41:2,42:2):12):7):2,(((14:1,16:0):2,15:3):30,((((18:14,19:18):18,37:23):8,((((30:0,32:10):1,31:0):8,33:16):15,(34:0,(35:0,36:2):4):21):16):3,(27:11,28:9):10):7):7):5,(((4:26,((9:0,10:0):3,(11:2,12:2):3):8):5,((6:0,7:0):4,8:4):12):29,43:22):6):7,44:24):14,126:37):15,(113:11,114:9):28):18,(17:32,(122:23,(127:0,128:0):54):8):9):19,(119:4,120:2):7):5,121:13):2,115:0,116:0,117:0,118:0);
tree PAUP_119 = [&U] ((((((((((((((((((((((1:0,110:2):1,105:1):1,((106:0,108:0,109:2):1,107:0):5):2,111:4):1,20:6):7,112:5):8,(99:16,((100:9,101:8):3,(102:2,(103:0,104:0,129:0):8):10):11):10):26,(123:21,124:15):19):24,(((47:24,48:21):10,(((58:0,59:0):8,(60:2,(61:0,62:0):0):5):11,(63:1,64:3):24):8):17,((((65:4,(67:1,(68:0,69:1):3):2):2,66:3):14,70:14):15,(((((((71:0,74:0):1,(72:0,73:0):1):2,75:4):3,76:4):2,78:11):2,77:7):15,((79:19,89:32):9,(((((80:2,((81:0,82:0,85:9):1,84:1):1):1,83:3):1,86:6):8,87:11):4,88:25):8):3):11):16):5):7,(((((2:1,3:5):27,((26:30,(55:7,56:4):31):8,54:19):9):7,45:22):8,(((13:23,(90:2,91:3):13):7,(((92:1,93:2):0,94:3):9,(95:0,96:1):5):5):18,(97:16,98:17):15):9):2,(21:20,(22:2,23:2):13):8):9):5,46:24):6,((((5:49,(24:7,25:6):37):11,(38:12,39:21):19):9,(29:27,((((51:2,52:3):9,53:7):25,125:47):11,57:31):6):5):7,(49:1,50:3):21):12):2,(40:10,(41:2,42:2):12):7):2,(((14:1,16:0):2,15:3):30,((((18:14,19:18):18,37:23):8,((((30:0,32:10):1,31:0):8,33:16):15,(34:0,(35:0,36:2):4):21):16):3,(27:11,28:9):10):7):7):5,(((4:26,((9:0,10:0):3,(11:2,12:2):3):8):5,((6:0,7:0):4,8:4):12):29,43:22):6):7,44:24):14,126:37):15,(113:11,114:9):28):18,(17:32,(122:23,(127:0,128:0):54):8):9):19,(119:4,120:2):7):5,121:13):2,115:0,116:0,117:0,118:0);
tree PAUP_120 = [&U] (((((((((((((((((((((1:0,((106:0,108:0,109:2):1,107:0):5,110:2):1,105:1):3,111:4):1,20:6):7,112:5):8,(99:16,((100:9,101:8):3,(102:2,(103:0,104:0,129:0):8):10):11):10):26,(123:21,124:15):19):24,(((47:24,48:21):10,(((58:0,59:0):8,(60:2,(61:0,62:0):0):5):11,(63:1,64:3):24):8):17,((((65:4,(67:1,(68:0,69:1):3):2):2,66:3):14,70:14):15,(((((((71:0,74:0):1,(72:0,73:0):1):2,75:4):3,76:4):2,78:11):2,77:7):15,((79:19,89:32):9,(((((80:2,((81:0,82:0,85:9):1,84:1):1):1,83:3):1,86:6):8,87:11):4,88:25):8):3):11):16):5):7,(((((2:1,3:5):27,((26:30,(55:7,56:4):31):8,54:19):9):7,45:22):8,(((13:23,(90:2,91:3):13):7,(((92:1,93:2):0,94:3):9,(95:0,96:1):5):5):18,(97:16,98:17):15):9):2,(21:20,(22:2,23:2):13):8):9):5,46:24):6,((((5:49,(24:7,25:6):37):11,(38:12,39:21):19):9,(29:27,((((51:2,52:3):9,53:7):25,125:47):11,57:31):6):5):7,(49:1,50:3):21):12):2,(40:10,(41:2,42:2):12):7):2,(((14:1,16:0):2,15:3):30,((((18:14,19:18):18,37:23):8,((((30:0,32:10):1,31:0):8,33:16):15,(34:0,(35:0,36:2):4):21):16):3,(27:11,28:9):10):7):7):5,(((4:26,((9:0,10:0):3,(11:2,12:2):3):8):5,((6:0,7:0):4,8:4):12):29,43:22):6):7,44:24):14,126:37):15,(113:11,114:9):28):18,(17:32,(122:23,(127:0,128:0):54):8):9):19,(119:4,120:2):7):5,121:13):2,115:0,116:0,117:0,118:0);
tree PAUP_121 = [&U] ((((((((((((((((((((((1:0,110:2):1,((106:0,108:0,109:2):1,107:0):4):1,105:2):2,111:4):1,20:6):7,112:5):8,(99:16,((100:9,101:8):3,(102:2,(103:0,104:0,129:0):8):10):11):10):26,(123:21,124:15):19):24,(((47:24,48:21):10,(((58:0,59:0):8,(60:2,(61:0,62:0):0):5):11,(63:1,64:3):24):8):17,((((65:4,(67:1,(68:0,69:1):3):2):2,66:3):14,70:14):15,(((((((71:0,74:0):1,(72:0,73:0):1):2,75:4):3,76:4):2,78:11):2,77:7):15,((79:19,89:32):9,(((((80:2,((81:0,82:0,85:9):1,84:1):1):1,83:3):1,86:6):8,87:11):4,88:25):8):3):11):16):5):7,(((((2:1,3:5):27,((26:30,(55:7,56:4):31):8,54:19):9):7,45:22):8,(((13:23,(90:2,91:3):13):7,((92:1,93:2,94:3):9,(95:0,96:1):5):5):18,(97:16,98:17):15):9):2,(21:20,(22:2,23:2):13):8):9):5,46:24):6,((((5:49,(24:7,25:6):37):11,(38:12,39:21):19):9,(29:27,((((51:2,52:3):9,53:7):25,125:47):11,57:31):6):5):7,(49:1,50:3):21):12):2,(40:10,(41:2,42:2):12):7):2,(((14:1,16:0):2,15:3):30,((((18:14,19:18):18,37:23):8,((((30:0,32:10):1,31:0):8,33:16):15,(34:0,(35:0,36:2):4):21):16):3,(27:11,28:9):10):7):7):5,(((4:26,((9:0,10:0):3,(11:2,12:2):3):8):5,((6:0,7:0):4,8:4):12):29,43:22):6):7,44:24):14,126:37):15,(113:11,114:9):28):18,(17:32,(122:23,(127:0,128:0):54):8):9):19,(119:4,120:2):7):5,121:13):2,115:0,116:0,117:0,118:0);
tree PAUP_122 = [&U] ((((((((((((((((((((((1:0,110:2):1,((106:0,108:0,109:2):1,107:0):4):1,105:2):2,111:4):1,20:6):7,112:5):8,(99:16,((100:9,101:8):3,(102:2,(103:0,104:0,129:0):8):10):11):10):26,(123:21,124:15):19):24,(((47:24,48:21):10,(((58:0,59:0):8,(60:2,61:0,62:0):5):11,(63:1,64:3):24):8):17,((((65:4,(67:1,(68:0,69:1):3):2):2,66:3):14,70:14):15,((((((71:0,74:0):1,(72:0,73:0):1):2,(75:3,76:6):1):2,78:12):3,77:7):14,((79:19,89:32):8,(((((80:2,((81:0,82:0,85:9):1,84:1):1):1,83:3):1,86:6):8,87:11):3,88:26):8):3):12):16):5):7,(((((2:1,3:5):27,((26:30,(55:7,56:4):31):8,54:19):9):7,45:22):8,(((13:23,(90:2,91:3):13):7,(((92:1,93:2):0,94:3):9,(95:0,96:1):5):5):18,(97:16,98:17):15):9):2,(21:20,(22:2,23:2):13):8):9):5,46:24):6,((((5:49,(24:7,25:6):37):11,(38:12,39:21):19):9,(29:27,((((51:2,52:3):9,53:7):25,125:47):11,57:31):6):5):7,(49:1,50:3):21):12):2,(40:10,(41:2,42:2):12):7):2,(((14:1,16:0):2,15:3):30,((((18:14,19:18):18,37:23):8,((((30:0,32:10):1,31:0):8,33:16):15,(34:0,(35:0,36:2):4):21):16):3,(27:11,28:9):10):7):7):5,(((4:26,((9:0,10:0):3,(11:2,12:2):3):8):5,((6:0,7:0):4,8:4):12):29,43:22):6):7,44:24):14,126:37):15,(113:11,114:9):28):18,(17:32,(122:23,(127:0,128:0):54):8):9):19,(119:4,120:2):7):5,121:13):2,115:0,116:0,117:0,118:0);
tree PAUP_123 = [&U] (((((((((((((((((((((1:0,((106:0,108:0,109:2):1,107:0):5,110:2):1,105:1):3,111:4):1,20:6):7,112:5):8,(99:16,((100:9,101:8):3,(102:2,(103:0,104:0,129:0):8):10):11):10):26,(123:21,124:15):19):24,(((47:24,48:21):10,(((58:0,59:0):8,(60:2,(61:0,62:0):0):5):11,(63:1,64:3):24):8):17,((((65:4,(67:1,(68:0,69:1):3):2):2,66:3):14,70:14):15,((((((71:0,74:0):1,(72:0,73:0):1):2,(75:3,76:6):1):2,78:12):3,77:7):14,((79:19,89:32):8,(((((80:2,((81:0,82:0,85:9):1,84:1):1):1,83:3):1,86:6):8,87:11):3,88:26):8):3):12):16):5):7,(((((2:1,3:5):27,((26:30,(55:7,56:4):31):8,54:19):9):7,45:22):8,(((13:23,(90:2,91:3):13):7,(((92:1,93:2):0,94:3):9,(95:0,96:1):5):5):18,(97:16,98:17):15):9):2,(21:20,(22:2,23:2):13):8):9):5,46:24):6,((((5:49,(24:7,25:6):37):11,(38:12,39:21):19):9,(29:27,((((51:2,52:3):9,53:7):25,125:47):11,57:31):6):5):7,(49:1,50:3):21):12):2,(40:10,(41:2,42:2):12):7):2,(((14:1,16:0):2,15:3):30,((((18:14,19:18):18,37:23):8,((((30:0,32:10):1,31:0):8,33:16):15,(34:0,(35:0,36:2):4):21):16):3,(27:11,28:9):10):7):7):5,(((4:26,((9:0,10:0):3,(11:2,12:2):3):8):5,((6:0,7:0):4,8:4):12):29,43:22):6):7,44:24):14,126:37):15,(113:11,114:9):28):18,(17:32,(122:23,(127:0,128:0):54):8):9):19,(119:4,120:2):7):5,121:13):2,115:0,116:0,117:0,118:0);
tree PAUP_124 = [&U] ((((((((((((((((((((((1:0,110:2):1,((106:0,108:0,109:2):1,107:0):4):1,105:2):2,111:4):1,20:6):7,112:5):8,(99:16,((100:9,101:8):3,(102:2,(103:0,104:0,129:0):8):10):11):10):26,(123:21,124:15):19):24,(((47:24,48:21):10,(((58:0,59:0):8,(60:2,(61:0,62:0):0):5):11,(63:1,64:3):24):8):17,((((65:4,(67:1,(68:0,69:1):3):2):2,66:3):14,70:14):15,((((((71:0,74:0):1,(72:0,73:0):1):2,(75:3,76:6):1):2,78:12):3,77:7):14,((79:19,89:32):8,(((((80:2,((81:0,82:0,85:9):1,84:1):1):1,83:3):1,86:6):8,87:11):3,88:26):8):3):12):16):5):7,(((((2:1,3:5):27,((26:30,(55:7,56:4):31):8,54:19):9):7,45:22):8,(((13:23,(90:2,91:3):13):7,((92:1,93:2,94:3):9,(95:0,96:1):5):5):18,(97:16,98:17):15):9):2,(21:20,(22:2,23:2):13):8):9):5,46:24):6,((((5:49,(24:7,25:6):37):11,(38:12,39:21):19):9,(29:27,((((51:2,52:3):9,53:7):25,125:47):11,57:31):6):5):7,(49:1,50:3):21):12):2,(40:10,(41:2,42:2):12):7):2,(((14:1,16:0):2,15:3):30,((((18:14,19:18):18,37:23):8,((((30:0,32:10):1,31:0):8,33:16):15,(34:0,(35:0,36:2):4):21):16):3,(27:11,28:9):10):7):7):5,(((4:26,((9:0,10:0):3,(11:2,12:2):3):8):5,((6:0,7:0):4,8:4):12):29,43:22):6):7,44:24):14,126:37):15,(113:11,114:9):28):18,(17:32,(122:23,(127:0,128:0):54):8):9):19,(119:4,120:2):7):5,121:13):2,115:0,116:0,117:0,118:0);
tree PAUP_125 = [&U] ((((((((((((((((((((((1:0,110:2):1,((106:0,108:0,109:2):1,107:0):4):1,105:2):2,111:4):1,20:6):7,112:5):8,(99:16,((100:9,101:8):3,(102:2,(103:0,104:0,129:0):8):10):11):10):26,(123:21,124:15):19):24,(((47:24,48:21):10,(((58:0,59:0):8,(60:2,61:0,62:0):5):11,(63:1,64:3):24):8):17,((((65:4,(67:1,(68:0,69:1):3):2):2,66:3):14,70:14):15,(((((((71:0,74:0):1,(72:0,73:0):1):1,76:6):1,75:4):2,78:12):3,77:7):14,((79:19,89:32):8,(((((80:2,((81:0,82:0,85:9):1,84:1):1):1,83:3):1,86:6):8,87:11):3,88:26):8):3):12):16):5):7,(((((2:1,3:5):27,((26:30,(55:7,56:4):31):8,54:19):9):7,45:22):8,(((13:23,(90:2,91:3):13):7,(((92:1,93:2):0,94:3):9,(95:0,96:1):5):5):18,(97:16,98:17):15):9):2,(21:20,(22:2,23:2):13):8):9):5,46:24):6,((((5:49,(24:7,25:6):37):11,(38:12,39:21):19):9,(29:27,((((51:2,52:3):9,53:7):25,125:47):11,57:31):6):5):7,(49:1,50:3):21):12):2,(40:10,(41:2,42:2):12):7):2,(((14:1,16:0):2,15:3):30,((((18:14,19:18):18,37:23):8,((((30:0,32:10):1,31:0):8,33:16):15,(34:0,(35:0,36:2):4):21):16):3,(27:11,28:9):10):7):7):5,(((4:26,((9:0,10:0):3,(11:2,12:2):3):8):5,((6:0,7:0):4,8:4):12):29,43:22):6):7,44:24):14,126:37):15,(113:11,114:9):28):18,(17:32,(122:23,(127:0,128:0):54):8):9):19,(119:4,120:2):7):5,121:13):2,115:0,116:0,117:0,118:0);
tree PAUP_126 = [&U] (((((((((((((((((((((1:0,((106:0,108:0,109:2):1,107:0):5,110:2):1,105:1):3,111:4):1,20:6):7,112:5):8,(99:16,((100:9,101:8):3,(102:2,(103:0,104:0,129:0):8):10):11):10):26,(123:21,124:15):19):24,(((47:24,48:21):10,(((58:0,59:0):8,(60:2,(61:0,62:0):0):5):11,(63:1,64:3):24):8):17,((((65:4,(67:1,(68:0,69:1):3):2):2,66:3):14,70:14):15,(((((((71:0,74:0):1,(72:0,73:0):1):1,76:6):1,75:4):2,78:12):3,77:7):14,((79:19,89:32):8,(((((80:2,((81:0,82:0,85:9):1,84:1):1):1,83:3):1,86:6):8,87:11):3,88:26):8):3):12):16):5):7,(((((2:1,3:5):27,((26:30,(55:7,56:4):31):8,54:19):9):7,45:22):8,(((13:23,(90:2,91:3):13):7,(((92:1,93:2):0,94:3):9,(95:0,96:1):5):5):18,(97:16,98:17):15):9):2,(21:20,(22:2,23:2):13):8):9):5,46:24):6,((((5:49,(24:7,25:6):37):11,(38:12,39:21):19):9,(29:27,((((51:2,52:3):9,53:7):25,125:47):11,57:31):6):5):7,(49:1,50:3):21):12):2,(40:10,(41:2,42:2):12):7):2,(((14:1,16:0):2,15:3):30,((((18:14,19:18):18,37:23):8,((((30:0,32:10):1,31:0):8,33:16):15,(34:0,(35:0,36:2):4):21):16):3,(27:11,28:9):10):7):7):5,(((4:26,((9:0,10:0):3,(11:2,12:2):3):8):5,((6:0,7:0):4,8:4):12):29,43:22):6):7,44:24):14,126:37):15,(113:11,114:9):28):18,(17:32,(122:23,(127:0,128:0):54):8):9):19,(119:4,120:2):7):5,121:13):2,115:0,116:0,117:0,118:0);
tree PAUP_127 = [&U] ((((((((((((((((((((((1:0,110:2):1,((106:0,108:0,109:2):1,107:0):4):1,105:2):2,111:4):1,20:6):7,112:5):8,(99:16,((100:9,101:8):3,(102:2,(103:0,104:0,129:0):8):10):11):10):26,(123:21,124:15):19):24,(((47:24,48:21):10,(((58:0,59:0):8,(60:2,(61:0,62:0):0):5):11,(63:1,64:3):24):8):17,((((65:4,(67:1,(68:0,69:1):3):2):2,66:3):14,70:14):15,(((((((71:0,74:0):1,(72:0,73:0):1):1,76:6):1,75:4):2,78:12):3,77:7):14,((79:19,89:32):8,(((((80:2,((81:0,82:0,85:9):1,84:1):1):1,83:3):1,86:6):8,87:11):3,88:26):8):3):12):16):5):7,(((((2:1,3:5):27,((26:30,(55:7,56:4):31):8,54:19):9):7,45:22):8,(((13:23,(90:2,91:3):13):7,((92:1,93:2,94:3):9,(95:0,96:1):5):5):18,(97:16,98:17):15):9):2,(21:20,(22:2,23:2):13):8):9):5,46:24):6,((((5:49,(24:7,25:6):37):11,(38:12,39:21):19):9,(29:27,((((51:2,52:3):9,53:7):25,125:47):11,57:31):6):5):7,(49:1,50:3):21):12):2,(40:10,(41:2,42:2):12):7):2,(((14:1,16:0):2,15:3):30,((((18:14,19:18):18,37:23):8,((((30:0,32:10):1,31:0):8,33:16):15,(34:0,(35:0,36:2):4):21):16):3,(27:11,28:9):10):7):7):5,(((4:26,((9:0,10:0):3,(11:2,12:2):3):8):5,((6:0,7:0):4,8:4):12):29,43:22):6):7,44:24):14,126:37):15,(113:11,114:9):28):18,(17:32,(122:23,(127:0,128:0):54):8):9):19,(119:4,120:2):7):5,121:13):2,115:0,116:0,117:0,118:0);
tree PAUP_128 = [&U] ((((((((((((((((((((((1:0,110:2):1,((106:0,108:0,109:2):1,107:0):4):1,105:2):2,111:4):1,20:6):7,112:5):8,(99:16,((100:9,101:8):3,(102:2,(103:0,104:0,129:0):8):10):11):10):26,(123:21,124:15):19):24,(((47:24,48:21):10,(((58:0,59:0):8,(60:2,61:0,62:0):5):11,(63:1,64:3):24):8):17,((((65:4,(67:1,(68:0,69:1):3):2):2,66:3):14,70:14):15,(((((71:0,74:0):1,(72:0,73:0):1):2,(75:4,(76:4,78:11):3):0):5,77:7):14,((79:19,89:32):8,(((((80:2,((81:0,82:0,85:9):1,84:1):1):1,83:3):1,86:6):8,87:11):3,88:26):8):3):12):16):5):7,(((((2:1,3:5):27,((26:30,(55:7,56:4):31):8,54:19):9):7,45:22):8,(((13:23,(90:2,91:3):13):7,(((92:1,93:2):0,94:3):9,(95:0,96:1):5):5):18,(97:16,98:17):15):9):2,(21:20,(22:2,23:2):13):8):9):5,46:24):6,((((5:49,(24:7,25:6):37):11,(38:12,39:21):19):9,(29:27,((((51:2,52:3):9,53:7):25,125:47):11,57:31):6):5):7,(49:1,50:3):21):12):2,(40:10,(41:2,42:2):12):7):2,(((14:1,16:0):2,15:3):30,((((18:14,19:18):18,37:23):8,((((30:0,32:10):1,31:0):8,33:16):15,(34:0,(35:0,36:2):4):21):16):3,(27:11,28:9):10):7):7):5,(((4:26,((9:0,10:0):3,(11:2,12:2):3):8):5,((6:0,7:0):4,8:4):12):29,43:22):6):7,44:24):14,126:37):15,(113:11,114:9):28):18,(17:32,(122:23,(127:0,128:0):54):8):9):19,(119:4,120:2):7):5,121:13):2,115:0,116:0,117:0,118:0);
tree PAUP_129 = [&U] (((((((((((((((((((((1:0,((106:0,108:0,109:2):1,107:0):5,110:2):1,105:1):3,111:4):1,20:6):7,112:5):8,(99:16,((100:9,101:8):3,(102:2,(103:0,104:0,129:0):8):10):11):10):26,(123:21,124:15):19):24,(((47:24,48:21):10,(((58:0,59:0):8,(60:2,(61:0,62:0):0):5):11,(63:1,64:3):24):8):17,((((65:4,(67:1,(68:0,69:1):3):2):2,66:3):14,70:14):15,(((((71:0,74:0):1,(72:0,73:0):1):2,(75:4,(76:4,78:11):3):0):5,77:7):14,((79:19,89:32):8,(((((80:2,((81:0,82:0,85:9):1,84:1):1):1,83:3):1,86:6):8,87:11):3,88:26):8):3):12):16):5):7,(((((2:1,3:5):27,((26:30,(55:7,56:4):31):8,54:19):9):7,45:22):8,(((13:23,(90:2,91:3):13):7,(((92:1,93:2):0,94:3):9,(95:0,96:1):5):5):18,(97:16,98:17):15):9):2,(21:20,(22:2,23:2):13):8):9):5,46:24):6,((((5:49,(24:7,25:6):37):11,(38:12,39:21):19):9,(29:27,((((51:2,52:3):9,53:7):25,125:47):11,57:31):6):5):7,(49:1,50:3):21):12):2,(40:10,(41:2,42:2):12):7):2,(((14:1,16:0):2,15:3):30,((((18:14,19:18):18,37:23):8,((((30:0,32:10):1,31:0):8,33:16):15,(34:0,(35:0,36:2):4):21):16):3,(27:11,28:9):10):7):7):5,(((4:26,((9:0,10:0):3,(11:2,12:2):3):8):5,((6:0,7:0):4,8:4):12):29,43:22):6):7,44:24):14,126:37):15,(113:11,114:9):28):18,(17:32,(122:23,(127:0,128:0):54):8):9):19,(119:4,120:2):7):5,121:13):2,115:0,116:0,117:0,118:0);
tree PAUP_130 = [&U] ((((((((((((((((((((((1:0,110:2):1,((106:0,108:0,109:2):1,107:0):4):1,105:2):2,111:4):1,20:6):7,112:5):8,(99:16,((100:9,101:8):3,(102:2,(103:0,104:0,129:0):8):10):11):10):26,(123:21,124:15):19):24,(((47:24,48:21):10,(((58:0,59:0):8,(60:2,(61:0,62:0):0):5):11,(63:1,64:3):24):8):17,((((65:4,(67:1,(68:0,69:1):3):2):2,66:3):14,70:14):15,(((((71:0,74:0):1,(72:0,73:0):1):2,(75:4,(76:4,78:11):3):0):5,77:7):14,((79:19,89:32):8,(((((80:2,((81:0,82:0,85:9):1,84:1):1):1,83:3):1,86:6):8,87:11):3,88:26):8):3):12):16):5):7,(((((2:1,3:5):27,((26:30,(55:7,56:4):31):8,54:19):9):7,45:22):8,(((13:23,(90:2,91:3):13):7,((92:1,93:2,94:3):9,(95:0,96:1):5):5):18,(97:16,98:17):15):9):2,(21:20,(22:2,23:2):13):8):9):5,46:24):6,((((5:49,(24:7,25:6):37):11,(38:12,39:21):19):9,(29:27,((((51:2,52:3):9,53:7):25,125:47):11,57:31):6):5):7,(49:1,50:3):21):12):2,(40:10,(41:2,42:2):12):7):2,(((14:1,16:0):2,15:3):30,((((18:14,19:18):18,37:23):8,((((30:0,32:10):1,31:0):8,33:16):15,(34:0,(35:0,36:2):4):21):16):3,(27:11,28:9):10):7):7):5,(((4:26,((9:0,10:0):3,(11:2,12:2):3):8):5,((6:0,7:0):4,8:4):12):29,43:22):6):7,44:24):14,126:37):15,(113:11,114:9):28):18,(17:32,(122:23,(127:0,128:0):54):8):9):19,(119:4,120:2):7):5,121:13):2,115:0,116:0,117:0,118:0);
tree PAUP_131 = [&U] ((((((((((((((((((((((1:0,110:2):1,((106:0,108:0,109:2):1,107:0):4):1,105:2):2,111:4):1,20:6):7,112:5):8,(99:16,((100:9,101:8):3,(102:2,(103:0,104:0,129:0):8):10):11):10):26,(123:21,124:15):19):24,(((47:24,48:21):10,(((58:0,59:0):8,(60:2,61:0,62:0):5):11,(63:1,64:3):24):8):17,((((65:4,(67:1,(68:0,69:1):3):2):2,66:3):14,70:14):15,((((((71:0,74:0):1,(72:0,73:0):1):2,(76:4,78:11):3):0,75:4):5,77:7):14,((79:19,89:32):8,(((((80:2,((81:0,82:0,85:9):1,84:1):1):1,83:3):1,86:6):8,87:11):3,88:26):8):3):12):16):5):7,(((((2:1,3:5):27,((26:30,(55:7,56:4):31):8,54:19):9):7,45:22):8,(((13:23,(90:2,91:3):13):7,(((92:1,93:2):0,94:3):9,(95:0,96:1):5):5):18,(97:16,98:17):15):9):2,(21:20,(22:2,23:2):13):8):9):5,46:24):6,((((5:49,(24:7,25:6):37):11,(38:12,39:21):19):9,(29:27,((((51:2,52:3):9,53:7):25,125:47):11,57:31):6):5):7,(49:1,50:3):21):12):2,(40:10,(41:2,42:2):12):7):2,(((14:1,16:0):2,15:3):30,((((18:14,19:18):18,37:23):8,((((30:0,32:10):1,31:0):8,33:16):15,(34:0,(35:0,36:2):4):21):16):3,(27:11,28:9):10):7):7):5,(((4:26,((9:0,10:0):3,(11:2,12:2):3):8):5,((6:0,7:0):4,8:4):12):29,43:22):6):7,44:24):14,126:37):15,(113:11,114:9):28):18,(17:32,(122:23,(127:0,128:0):54):8):9):19,(119:4,120:2):7):5,121:13):2,115:0,116:0,117:0,118:0);
tree PAUP_132 = [&U] (((((((((((((((((((((1:0,((106:0,108:0,109:2):1,107:0):5,110:2):1,105:1):3,111:4):1,20:6):7,112:5):8,(99:16,((100:9,101:8):3,(102:2,(103:0,104:0,129:0):8):10):11):10):26,(123:21,124:15):19):24,(((47:24,48:21):10,(((58:0,59:0):8,(60:2,(61:0,62:0):0):5):11,(63:1,64:3):24):8):17,((((65:4,(67:1,(68:0,69:1):3):2):2,66:3):14,70:14):15,((((((71:0,74:0):1,(72:0,73:0):1):2,(76:4,78:11):3):0,75:4):5,77:7):14,((79:19,89:32):8,(((((80:2,((81:0,82:0,85:9):1,84:1):1):1,83:3):1,86:6):8,87:11):3,88:26):8):3):12):16):5):7,(((((2:1,3:5):27,((26:30,(55:7,56:4):31):8,54:19):9):7,45:22):8,(((13:23,(90:2,91:3):13):7,(((92:1,93:2):0,94:3):9,(95:0,96:1):5):5):18,(97:16,98:17):15):9):2,(21:20,(22:2,23:2):13):8):9):5,46:24):6,((((5:49,(24:7,25:6):37):11,(38:12,39:21):19):9,(29:27,((((51:2,52:3):9,53:7):25,125:47):11,57:31):6):5):7,(49:1,50:3):21):12):2,(40:10,(41:2,42:2):12):7):2,(((14:1,16:0):2,15:3):30,((((18:14,19:18):18,37:23):8,((((30:0,32:10):1,31:0):8,33:16):15,(34:0,(35:0,36:2):4):21):16):3,(27:11,28:9):10):7):7):5,(((4:26,((9:0,10:0):3,(11:2,12:2):3):8):5,((6:0,7:0):4,8:4):12):29,43:22):6):7,44:24):14,126:37):15,(113:11,114:9):28):18,(17:32,(122:23,(127:0,128:0):54):8):9):19,(119:4,120:2):7):5,121:13):2,115:0,116:0,117:0,118:0);
tree PAUP_133 = [&U] ((((((((((((((((((((((1:0,110:2):1,((106:0,108:0,109:2):1,107:0):4):1,105:2):2,111:4):1,20:6):7,112:5):8,(99:16,((100:9,101:8):3,(102:2,(103:0,104:0,129:0):8):10):11):10):26,(123:21,124:15):19):24,(((47:24,48:21):10,(((58:0,59:0):8,(60:2,(61:0,62:0):0):5):11,(63:1,64:3):24):8):17,((((65:4,(67:1,(68:0,69:1):3):2):2,66:3):14,70:14):15,((((((71:0,74:0):1,(72:0,73:0):1):2,(76:4,78:11):3):0,75:4):5,77:7):14,((79:19,89:32):8,(((((80:2,((81:0,82:0,85:9):1,84:1):1):1,83:3):1,86:6):8,87:11):3,88:26):8):3):12):16):5):7,(((((2:1,3:5):27,((26:30,(55:7,56:4):31):8,54:19):9):7,45:22):8,(((13:23,(90:2,91:3):13):7,((92:1,93:2,94:3):9,(95:0,96:1):5):5):18,(97:16,98:17):15):9):2,(21:20,(22:2,23:2):13):8):9):5,46:24):6,((((5:49,(24:7,25:6):37):11,(38:12,39:21):19):9,(29:27,((((51:2,52:3):9,53:7):25,125:47):11,57:31):6):5):7,(49:1,50:3):21):12):2,(40:10,(41:2,42:2):12):7):2,(((14:1,16:0):2,15:3):30,((((18:14,19:18):18,37:23):8,((((30:0,32:10):1,31:0):8,33:16):15,(34:0,(35:0,36:2):4):21):16):3,(27:11,28:9):10):7):7):5,(((4:26,((9:0,10:0):3,(11:2,12:2):3):8):5,((6:0,7:0):4,8:4):12):29,43:22):6):7,44:24):14,126:37):15,(113:11,114:9):28):18,(17:32,(122:23,(127:0,128:0):54):8):9):19,(119:4,120:2):7):5,121:13):2,115:0,116:0,117:0,118:0);
tree PAUP_134 = [&U] (((((((((((((((((((((1:0,((106:0,108:0,109:2):1,107:0):5,110:2):1,105:1):3,111:4):1,20:6):7,112:5):8,(99:16,((100:9,101:8):3,(102:2,(103:0,104:0,129:0):8):10):11):10):26,(123:21,124:15):19):24,(((47:24,48:21):10,(((58:0,59:0):8,(60:2,61:0,62:0):5):11,(63:1,64:3):24):8):17,((((65:4,(67:1,(68:0,69:1):3):2):2,66:3):14,70:14):15,((((((71:0,74:0):1,(72:0,73:0):1):2,75:4):3,(76:5,78:10):3):2,77:7):14,((79:19,89:32):8,(((((80:2,((81:0,82:0,85:9):1,84:1):1):1,83:3):1,86:6):8,87:11):3,88:26):8):3):12):16):5):7,(((((2:1,3:5):27,((26:30,(55:7,56:4):31):8,54:19):9):7,45:22):8,(((13:23,(90:2,91:3):13):7,(((92:1,93:2):0,94:3):9,(95:0,96:1):5):5):18,(97:16,98:17):15):9):2,(21:20,(22:2,23:2):13):8):9):5,46:24):6,((((5:49,(24:7,25:6):37):11,(38:12,39:21):19):9,(29:27,((((51:2,52:3):9,53:7):25,125:47):11,57:31):6):5):7,(49:1,50:3):21):12):2,(40:10,(41:2,42:2):12):7):2,(((14:1,16:0):2,15:3):30,((((18:14,19:18):18,37:23):8,((((30:0,32:10):1,31:0):8,33:16):15,(34:0,(35:0,36:2):4):21):16):3,(27:11,28:9):10):7):7):5,(((4:26,((9:0,10:0):3,(11:2,12:2):3):8):5,((6:0,7:0):4,8:4):12):29,43:22):6):7,44:24):14,126:37):15,(113:11,114:9):28):18,(17:32,(122:23,(127:0,128:0):54):8):9):19,(119:4,120:2):7):5,121:13):2,115:0,116:0,117:0,118:0);
tree PAUP_135 = [&U] ((((((((((((((((((((((1:0,110:2):1,((106:0,108:0,109:2):1,107:0):4):1,105:2):2,111:4):1,20:6):7,112:5):8,(99:16,((100:9,101:8):3,(102:2,(103:0,104:0,129:0):8):10):11):10):26,(123:21,124:15):19):24,(((47:24,48:21):10,(((58:0,59:0):8,(60:2,61:0,62:0):5):11,(63:1,64:3):24):8):17,((((65:4,(67:1,(68:0,69:1):3):2):2,66:3):14,70:14):15,((((((71:0,74:0):1,(72:0,73:0):1):2,75:4):3,(76:5,78:10):3):2,77:7):14,((79:19,89:32):8,(((((80:2,((81:0,82:0,85:9):1,84:1):1):1,83:3):1,86:6):8,87:11):3,88:26):8):3):12):16):5):7,(((((2:1,3:5):27,((26:30,(55:7,56:4):31):8,54:19):9):7,45:22):8,(((13:23,(90:2,91:3):13):7,((92:1,93:2,94:3):9,(95:0,96:1):5):5):18,(97:16,98:17):15):9):2,(21:20,(22:2,23:2):13):8):9):5,46:24):6,((((5:49,(24:7,25:6):37):11,(38:12,39:21):19):9,(29:27,((((51:2,52:3):9,53:7):25,125:47):11,57:31):6):5):7,(49:1,50:3):21):12):2,(40:10,(41:2,42:2):12):7):2,(((14:1,16:0):2,15:3):30,((((18:14,19:18):18,37:23):8,((((30:0,32:10):1,31:0):8,33:16):15,(34:0,(35:0,36:2):4):21):16):3,(27:11,28:9):10):7):7):5,(((4:26,((9:0,10:0):3,(11:2,12:2):3):8):5,((6:0,7:0):4,8:4):12):29,43:22):6):7,44:24):14,126:37):15,(113:11,114:9):28):18,(17:32,(122:23,(127:0,128:0):54):8):9):19,(119:4,120:2):7):5,121:13):2,115:0,116:0,117:0,118:0);
tree PAUP_136 = [&U] ((((((((((((((((((((((1:0,110:2):1,((106:0,108:0,109:2):1,107:0):4):1,105:2):2,111:4):1,20:6):7,112:5):8,(99:16,((100:9,101:8):3,(102:2,(103:0,104:0,129:0):8):10):11):10):27,(123:21,124:15):17):25,((((65:4,(67:1,(68:0,69:1):3):2):2,66:3):14,70:14):15,((((((71:0,74:0):1,(72:0,73:0):1):2,75:4):3,(76:5,78:10):3):2,77:7):14,((79:19,89:32):8,(((((80:2,((81:0,82:0,85:9):1,84:1):1):1,83:3):1,86:6):8,87:11):3,88:26):8):3):13):15):6,((47:25,48:21):11,(((58:0,59:0):8,(60:2,(61:0,62:0):0):5):12,(63:1,64:3):23):7):17):6,(((((2:1,3:5):27,((26:30,(55:7,56:4):31):8,54:19):8):7,45:23):8,(((13:23,(90:2,91:3):13):6,(((92:1,93:2):0,94:3):9,(95:0,96:1):5):6):18,(97:17,98:16):15):10):3,(21:20,(22:1,23:3):13):7):6):6,46:26):5,(40:10,(41:2,42:2):12):5):5,(((((5:49,(24:7,25:6):38):11,(38:12,39:21):18):9,(29:27,((((51:2,52:3):9,53:7):24,125:48):11,57:31):6):5):6,(49:1,50:3):23):10,((((14:1,16:0):3,15:2):28,37:26):6,(((18:16,19:18):18,((((30:0,32:10):1,31:0):8,33:16):14,(34:0,(35:0,36:2):4):22):13):7,(27:11,28:9):10):3):8):1):5,(((4:26,((9:0,10:0):3,(11:2,12:2):3):8):5,((6:0,7:0):4,8:4):12):29,43:22):6):7,44:26):13,126:36):16,(113:11,114:9):28):18,(17:32,(122:23,(127:0,128:0):54):8):9):19,(119:4,120:2):7):5,121:13):2,115:0,116:0,117:0,118:0);
tree PAUP_137 = [&U] (((((((((((((((((((((1:0,110:2):1,((106:0,108:0,109:2):1,107:0):4):1,105:2):2,111:4):1,20:6):7,112:5):9,(99:17,((100:9,101:8):3,(102:2,(103:0,104:0,129:0):8):10):10):10):26,(123:21,124:15):18):24,(((47:24,48:21):10,(((58:0,59:0):8,(60:2,(61:0,62:0):0):5):11,(63:1,64:3):24):8):16,((((65:4,(67:1,(68:0,69:1):3):2):2,66:3):14,70:14):17,(((((((71:0,74:0):1,(72:0,73:0):1):2,75:4):3,(76:5,78:10):3):2,77:7):12,(((((80:2,((81:0,82:0,85:9):1,84:1):1):1,83:3):1,86:6):8,87:11):4,88:25):7):6,(79:17,89:34):9):10):15):5):9,(((((2:1,3:5):26,((26:30,(55:7,56:4):31):8,54:19):9):7,45:23):8,(((13:23,(90:2,91:3):13):6,(((92:1,93:2):0,94:3):9,(95:0,96:1):5):6):18,(97:17,98:16):15):9):2,(21:19,(22:2,23:3):13):8):9):4,46:25):6,(40:10,(41:2,42:2):12):5):5,(((((5:49,(24:7,25:6):38):11,(38:12,39:21):18):9,(29:27,((((51:2,52:3):9,53:7):24,125:48):11,57:31):6):5):6,(49:1,50:3):23):10,((((14:1,16:0):3,15:2):28,37:26):6,(((18:16,19:18):18,((((30:0,32:10):1,31:0):8,33:16):14,(34:0,(35:0,36:2):4):22):13):7,(27:11,28:9):10):3):8):1):5,(((4:26,((9:0,10:0):3,(11:2,12:2):3):8):5,((6:0,7:0):4,8:4):12):29,43:22):6):7,44:26):13,126:36):16,(113:11,114:9):28):18,(17:32,(122:23,(127:0,128:0):54):8):9):19,(119:4,120:2):7):5,121:13):2,115:0,116:0,117:0,118:0);
tree PAUP_138 = [&U] (((((((((((((((((((((1:0,110:2):1,((106:0,108:0,109:2):1,107:0):4):1,105:2):2,111:4):1,20:6):7,112:5):9,(99:17,((100:9,101:8):3,(102:2,(103:0,104:0,129:0):8):10):10):10):26,(123:21,124:15):18):24,(((47:24,48:21):10,(((58:0,59:0):8,(60:2,(61:0,62:0):0):5):11,(63:1,64:3):24):8):16,((((65:4,(67:1,(68:0,69:1):3):2):2,66:3):14,70:14):17,(((((((71:0,74:0):1,(72:0,73:0):1):2,75:4):3,(76:5,78:10):3):2,77:7):12,((((80:2,((81:0,82:0,85:9):1,84:1):1):1,83:3):1,86:6):10,(87:11,88:25):2):7):6,(79:17,89:34):8):11):15):5):9,(((((2:1,3:5):26,((26:30,(55:7,56:4):31):8,54:19):9):7,45:23):8,(((13:23,(90:2,91:3):13):6,(((92:1,93:2):0,94:3):9,(95:0,96:1):5):6):18,(97:17,98:16):15):9):2,(21:19,(22:2,23:3):13):8):9):4,46:25):6,(40:10,(41:2,42:2):12):5):5,(((((5:49,(24:7,25:6):38):11,(38:12,39:21):18):9,(29:27,((((51:2,52:3):9,53:7):24,125:48):11,57:31):6):5):6,(49:1,50:3):23):10,((((14:1,16:0):3,15:2):28,37:26):6,(((18:16,19:18):18,((((30:0,32:10):1,31:0):8,33:16):14,(34:0,(35:0,36:2):4):22):13):7,(27:11,28:9):10):3):8):1):5,(((4:26,((9:0,10:0):3,(11:2,12:2):3):8):5,((6:0,7:0):4,8:4):12):29,43:22):6):7,44:26):13,126:36):16,(113:11,114:9):28):18,(17:32,(122:23,(127:0,128:0):54):8):9):19,(119:4,120:2):7):5,121:13):2,115:0,116:0,117:0,118:0);
tree PAUP_139 = [&U] (((((((((((((((((((((1:0,110:2):1,105:1):1,((106:0,108:0,109:2):1,107:0):5):2,111:4):1,20:6):7,112:5):8,(99:16,((100:9,101:8):3,(102:2,(103:0,104:0,129:0):8):10):11):10):26,(123:21,124:15):19):24,(((47:24,48:21):10,(((58:0,59:0):8,(60:2,(61:0,62:0):0):5):11,(63:1,64:3):24):8):17,((((65:4,(67:1,(68:0,69:1):3):2):2,66:3):14,70:14):15,((((((71:0,74:0):1,(72:0,73:0):1):2,75:4):3,(76:5,78:10):3):2,77:7):14,((79:19,89:32):8,(((((80:2,((81:0,82:0,85:9):1,84:1):1):1,83:3):1,86:6):8,87:11):3,88:26):8):3):12):16):5):8,(((((2:1,3:5):26,((26:30,(55:7,56:4):31):8,54:19):9):7,45:23):8,(((13:23,(90:2,91:3):13):6,(((92:1,93:2):0,94:3):9,(95:0,96:1):5):6):18,(97:17,98:16):15):9):2,(21:19,(22:2,23:3):13):8):9):4,46:25):6,(40:10,(41:2,42:2):12):5):5,(((((5:49,(24:7,25:6):38):11,(38:12,39:21):18):9,(29:27,((((51:2,52:3):9,53:7):24,125:48):11,57:31):6):5):6,(49:1,50:3):23):10,((((14:1,16:0):3,15:2):28,37:26):6,(((18:16,19:18):18,((((30:0,32:10):1,31:0):8,33:16):14,(34:0,(35:0,36:2):4):22):13):7,(27:11,28:9):10):3):8):1):5,(((4:26,((9:0,10:0):3,(11:2,12:2):3):8):5,((6:0,7:0):4,8:4):12):29,43:22):6):7,44:26):13,126:36):16,(113:11,114:9):28):18,(17:32,(122:23,(127:0,128:0):54):8):9):19,(119:4,120:2):7):5,121:13):2,115:0,116:0,117:0,118:0);
tree PAUP_140 = [&U] (((((((((((((((((((((1:0,110:2):1,((106:0,108:0,109:2):1,107:0):4):1,105:2):2,111:4):1,20:6):7,112:5):8,(99:16,((100:9,101:8):3,(102:2,(103:0,104:0,129:0):8):10):11):10):26,(123:21,124:15):19):24,(((47:24,48:21):10,(((58:0,59:0):8,(60:2,(61:0,62:0):0):5):11,(63:1,64:3):24):8):17,((((65:4,(67:1,(68:0,69:1):3):2):2,66:3):14,70:14):15,(((((71:0,74:0):1,(72:0,73:0):1,(76:4,78:11):3):2,75:4):5,77:7):14,((79:19,89:32):8,(((((80:2,((81:0,82:0,85:9):1,84:1):1):1,83:3):1,86:6):8,87:11):3,88:26):8):3):12):16):5):8,(((((2:1,3:5):26,((26:30,(55:7,56:4):31):8,54:19):9):7,45:23):8,(((13:23,(90:2,91:3):13):6,(((92:1,93:2):0,94:3):9,(95:0,96:1):5):6):18,(97:17,98:16):15):9):2,(21:19,(22:2,23:3):13):8):9):4,46:25):6,(40:10,(41:2,42:2):12):5):5,(((((5:49,(24:7,25:6):38):11,(38:12,39:21):18):9,(29:27,((((51:2,52:3):9,53:7):24,125:48):11,57:31):6):5):6,(49:1,50:3):23):10,((((14:1,16:0):3,15:2):28,37:26):6,(((18:16,19:18):18,((((30:0,32:10):1,31:0):8,33:16):14,(34:0,(35:0,36:2):4):22):13):7,(27:11,28:9):10):3):8):1):5,(((4:26,((9:0,10:0):3,(11:2,12:2):3):8):5,((6:0,7:0):4,8:4):12):29,43:22):6):7,44:26):13,126:36):16,(113:11,114:9):28):18,(17:32,(122:23,(127:0,128:0):54):8):9):19,(119:4,120:2):7):5,121:13):2,115:0,116:0,117:0,118:0);
tree PAUP_141 = [&U] (((((((((((((((((((((1:0,110:2):1,((106:0,108:0,109:2):1,107:0):4):1,105:2):2,111:4):1,20:6):7,112:5):8,(99:16,((100:9,101:8):3,(102:2,(103:0,104:0,129:0):8):10):11):10):26,(123:21,124:15):19):24,(((47:24,48:21):10,(((58:0,59:0):8,(60:2,(61:0,62:0):0):5):11,(63:1,64:3):24):8):17,(((65:4,(66:3,(67:1,(68:0,69:1):3):2):3):13,70:14):15,((((((71:0,74:0):1,(72:0,73:0):1):2,75:4):3,(76:5,78:10):3):2,77:7):14,((79:19,89:32):8,(((((80:2,((81:0,82:0,85:9):1,84:1):1):1,83:3):1,86:6):8,87:11):3,88:26):8):3):12):16):5):8,(((((2:1,3:5):26,((26:30,(55:7,56:4):31):8,54:19):9):7,45:23):8,(((13:23,(90:2,91:3):13):6,(((92:1,93:2):0,94:3):9,(95:0,96:1):5):6):18,(97:17,98:16):15):9):2,(21:19,(22:2,23:3):13):8):9):4,46:25):6,(40:10,(41:2,42:2):12):5):5,(((((5:49,(24:7,25:6):38):11,(38:12,39:21):18):9,(29:27,((((51:2,52:3):9,53:7):24,125:48):11,57:31):6):5):6,(49:1,50:3):23):10,((((14:1,16:0):3,15:2):28,37:26):6,(((18:16,19:18):18,((((30:0,32:10):1,31:0):8,33:16):14,(34:0,(35:0,36:2):4):22):13):7,(27:11,28:9):10):3):8):1):5,(((4:26,((9:0,10:0):3,(11:2,12:2):3):8):5,((6:0,7:0):4,8:4):12):29,43:22):6):7,44:26):13,126:36):16,(113:11,114:9):28):18,(17:32,(122:23,(127:0,128:0):54):8):9):19,(119:4,120:2):7):5,121:13):2,115:0,116:0,117:0,118:0);
tree PAUP_142 = [&U] ((((((((((((((((((((1:0,105:2,110:2):1,((106:0,108:0,109:2):1,107:0):4):3,111:4):1,20:6):7,112:5):8,(99:16,((100:9,101:8):3,(102:2,(103:0,104:0,129:0):8):10):11):10):26,(123:21,124:15):19):24,(((47:24,48:21):10,(((58:0,59:0):8,(60:2,(61:0,62:0):0):5):11,(63:1,64:3):24):8):17,((((65:4,(67:1,(68:0,69:1):3):2):2,66:3):14,70:14):15,((((((71:0,74:0):1,(72:0,73:0):1):2,75:4):3,(76:5,78:10):3):2,77:7):14,((79:19,89:32):8,(((((80:2,((81:0,82:0,85:9):1,84:1):1):1,83:3):1,86:6):8,87:11):3,88:26):8):3):12):16):5):8,(((((2:1,3:5):26,((26:30,(55:7,56:4):31):8,54:19):9):7,45:23):8,(((13:23,(90:2,91:3):13):6,(((92:1,93:2):0,94:3):9,(95:0,96:1):5):6):18,(97:17,98:16):15):9):2,(21:19,(22:2,23:3):13):8):9):4,46:25):6,(40:10,(41:2,42:2):12):5):5,(((((5:49,(24:7,25:6):38):11,(38:12,39:21):18):9,(29:27,((((51:2,52:3):9,53:7):24,125:48):11,57:31):6):5):6,(49:1,50:3):23):10,((((14:1,16:0):3,15:2):28,37:26):6,(((18:16,19:18):18,((((30:0,32:10):1,31:0):8,33:16):14,(34:0,(35:0,36:2):4):22):13):7,(27:11,28:9):10):3):8):1):5,(((4:26,((9:0,10:0):3,(11:2,12:2):3):8):5,((6:0,7:0):4,8:4):12):29,43:22):6):7,44:26):13,126:36):16,(113:11,114:9):28):18,(17:32,(122:23,(127:0,128:0):54):8):9):19,(119:4,120:2):7):5,121:13):2,115:0,116:0,117:0,118:0);
tree PAUP_143 = [&U] ((((((((((((((((((((1:0,((106:0,108:0,109:2):1,107:0):5,110:2):1,105:1):3,111:4):1,20:6):7,112:5):8,(99:16,((100:9,101:8):3,(102:2,(103:0,104:0,129:0):8):10):11):10):26,(123:21,124:15):19):24,(((47:24,48:21):10,(((58:0,59:0):8,(60:2,(61:0,62:0):0):5):11,(63:1,64:3):24):8):17,((((65:4,(67:1,(68:0,69:1):3):2):2,66:3):14,70:14):15,((((((71:0,74:0):1,(72:0,73:0):1):2,75:4):3,(76:5,78:10):3):2,77:7):14,((79:19,89:32):8,(((((80:2,((81:0,82:0,85:9):1,84:1):1):1,83:3):1,86:6):8,87:11):3,88:26):8):3):12):16):5):8,(((((2:1,3:5):26,((26:30,(55:7,56:4):31):8,54:19):9):7,45:23):8,(((13:23,(90:2,91:3):13):6,(((92:1,93:2):0,94:3):9,(95:0,96:1):5):6):18,(97:17,98:16):15):9):2,(21:19,(22:2,23:3):13):8):9):4,46:25):6,(40:10,(41:2,42:2):12):5):5,(((((5:49,(24:7,25:6):38):11,(38:12,39:21):18):9,(29:27,((((51:2,52:3):9,53:7):24,125:48):11,57:31):6):5):6,(49:1,50:3):23):10,((((14:1,16:0):3,15:2):28,37:26):6,(((18:16,19:18):18,((((30:0,32:10):1,31:0):8,33:16):14,(34:0,(35:0,36:2):4):22):13):7,(27:11,28:9):10):3):8):1):5,(((4:26,((9:0,10:0):3,(11:2,12:2):3):8):5,((6:0,7:0):4,8:4):12):29,43:22):6):7,44:26):13,126:36):16,(113:11,114:9):28):18,(17:32,(122:23,(127:0,128:0):54):8):9):19,(119:4,120:2):7):5,121:13):2,115:0,116:0,117:0,118:0);
tree PAUP_144 = [&U] (((((((((((((((((((((1:0,110:2):1,((106:0,108:0,109:2):1,107:0):4):1,105:2):2,111:4):1,20:6):7,112:5):8,(99:16,((100:9,101:8):3,(102:2,(103:0,104:0,129:0):8):10):11):10):26,(123:21,124:15):19):24,(((47:24,48:21):10,(((58:0,59:0):8,(60:2,(61:0,62:0):0):5):11,(63:1,64:3):24):8):17,((((65:4,(67:1,(68:0,69:1):3):2):2,66:3):14,70:14):15,((((((71:0,74:0):1,(72:0,73:0):1):2,75:4):3,(76:5,78:10):3):2,77:7):14,((79:19,89:32):7,(((80:2,(((81:0,82:0,85:9):2,84:0):1,(83:4,86:6):1):1):8,87:11):3,88:24):9):4):12):16):5):8,(((((2:1,3:5):26,((26:30,(55:7,56:4):31):8,54:19):9):7,45:23):8,(((13:23,(90:2,91:3):13):6,(((92:1,93:2):0,94:3):9,(95:0,96:1):5):6):18,(97:17,98:16):15):9):2,(21:19,(22:2,23:3):13):8):9):4,46:25):6,(40:10,(41:2,42:2):12):5):5,(((((5:49,(24:7,25:6):38):11,(38:12,39:21):18):9,(29:27,((((51:2,52:3):9,53:7):24,125:48):11,57:31):6):5):6,(49:1,50:3):23):10,((((14:1,16:0):3,15:2):28,37:26):6,(((18:16,19:18):18,((((30:0,32:10):1,31:0):8,33:16):14,(34:0,(35:0,36:2):4):22):13):7,(27:11,28:9):10):3):8):1):5,(((4:26,((9:0,10:0):3,(11:2,12:2):3):8):5,((6:0,7:0):4,8:4):12):29,43:22):6):7,44:26):13,126:36):16,(113:11,114:9):28):18,(17:32,(122:23,(127:0,128:0):54):8):9):19,(119:4,120:2):7):5,121:13):2,115:0,116:0,117:0,118:0);
tree PAUP_145 = [&U] (((((((((((((((((((((1:0,110:2):1,((106:0,108:0,109:2):1,107:0):4):1,105:2):2,111:4):1,20:6):7,112:5):8,(99:16,((100:9,101:8):3,(102:2,(103:0,104:0,129:0):8):10):11):10):26,(123:21,124:15):19):24,(((47:24,48:21):10,(((58:0,59:0):8,(60:2,(61:0,62:0):0):5):11,(63:1,64:3):24):8):17,((((65:4,(67:1,(68:0,69:1):3):2):2,66:3):14,70:14):15,(((((((71:0,74:0):1,(72:0,73:0):1):2,75:4):3,76:4):2,78:11):2,77:7):15,((79:19,89:32):9,(((((80:2,((81:0,82:0,85:9):1,84:1):1):1,83:3):1,86:6):8,87:11):4,88:25):8):3):11):16):5):8,(((((2:1,3:5):26,((26:30,(55:7,56:4):31):8,54:19):9):7,45:23):8,(((13:23,(90:2,91:3):13):6,(((92:1,93:2):0,94:3):9,(95:0,96:1):5):6):18,(97:17,98:16):15):9):2,(21:19,(22:2,23:3):13):8):9):4,46:25):6,(40:10,(41:2,42:2):12):5):5,(((((5:49,(24:7,25:6):38):11,(38:12,39:21):18):9,(29:27,((((51:2,52:3):9,53:7):24,125:48):11,57:31):6):5):6,(49:1,50:3):23):10,((((14:1,16:0):3,15:2):28,37:26):6,(((18:16,19:18):18,((((30:0,32:10):1,31:0):8,33:16):14,(34:0,(35:0,36:2):4):22):13):7,(27:11,28:9):10):3):8):1):5,(((4:26,((9:0,10:0):3,(11:2,12:2):3):8):5,((6:0,7:0):4,8:4):12):29,43:22):6):7,44:26):13,126:36):16,(113:11,114:9):28):18,(17:32,(122:23,(127:0,128:0):54):8):9):19,(119:4,120:2):7):5,121:13):2,115:0,116:0,117:0,118:0);
tree PAUP_146 = [&U] (((((((((((((((((((((1:0,110:2):1,((106:0,108:0,109:2):1,107:0):4):1,105:2):2,111:4):1,20:6):7,112:5):8,(99:16,((100:9,101:8):3,(102:2,(103:0,104:0,129:0):8):10):11):10):26,(123:21,124:15):19):24,(((47:24,48:21):10,(((58:0,59:0):8,(60:2,(61:0,62:0):0):5):11,(63:1,64:3):24):8):17,((((65:4,(67:1,(68:0,69:1):3):2):2,66:3):14,70:14):15,((((((71:0,74:0):1,(72:0,73:0):1):2,(75:3,76:6):1):2,78:12):3,77:7):14,((79:19,89:32):8,(((((80:2,((81:0,82:0,85:9):1,84:1):1):1,83:3):1,86:6):8,87:11):3,88:26):8):3):12):16):5):8,(((((2:1,3:5):26,((26:30,(55:7,56:4):31):8,54:19):9):7,45:23):8,(((13:23,(90:2,91:3):13):6,(((92:1,93:2):0,94:3):9,(95:0,96:1):5):6):18,(97:17,98:16):15):9):2,(21:19,(22:2,23:3):13):8):9):4,46:25):6,(40:10,(41:2,42:2):12):5):5,(((((5:49,(24:7,25:6):38):11,(38:12,39:21):18):9,(29:27,((((51:2,52:3):9,53:7):24,125:48):11,57:31):6):5):6,(49:1,50:3):23):10,((((14:1,16:0):3,15:2):28,37:26):6,(((18:16,19:18):18,((((30:0,32:10):1,31:0):8,33:16):14,(34:0,(35:0,36:2):4):22):13):7,(27:11,28:9):10):3):8):1):5,(((4:26,((9:0,10:0):3,(11:2,12:2):3):8):5,((6:0,7:0):4,8:4):12):29,43:22):6):7,44:26):13,126:36):16,(113:11,114:9):28):18,(17:32,(122:23,(127:0,128:0):54):8):9):19,(119:4,120:2):7):5,121:13):2,115:0,116:0,117:0,118:0);
tree PAUP_147 = [&U] (((((((((((((((((((((1:0,110:2):1,((106:0,108:0,109:2):1,107:0):4):1,105:2):2,111:4):1,20:6):7,112:5):8,(99:16,((100:9,101:8):3,(102:2,(103:0,104:0,129:0):8):10):11):10):26,(123:21,124:15):19):24,(((47:24,48:21):10,(((58:0,59:0):8,(60:2,(61:0,62:0):0):5):11,(63:1,64:3):24):8):17,((((65:4,(67:1,(68:0,69:1):3):2):2,66:3):14,70:14):15,(((((((71:0,74:0):1,(72:0,73:0):1):1,76:6):1,75:4):2,78:12):3,77:7):14,((79:19,89:32):8,(((((80:2,((81:0,82:0,85:9):1,84:1):1):1,83:3):1,86:6):8,87:11):3,88:26):8):3):12):16):5):8,(((((2:1,3:5):26,((26:30,(55:7,56:4):31):8,54:19):9):7,45:23):8,(((13:23,(90:2,91:3):13):6,(((92:1,93:2):0,94:3):9,(95:0,96:1):5):6):18,(97:17,98:16):15):9):2,(21:19,(22:2,23:3):13):8):9):4,46:25):6,(40:10,(41:2,42:2):12):5):5,(((((5:49,(24:7,25:6):38):11,(38:12,39:21):18):9,(29:27,((((51:2,52:3):9,53:7):24,125:48):11,57:31):6):5):6,(49:1,50:3):23):10,((((14:1,16:0):3,15:2):28,37:26):6,(((18:16,19:18):18,((((30:0,32:10):1,31:0):8,33:16):14,(34:0,(35:0,36:2):4):22):13):7,(27:11,28:9):10):3):8):1):5,(((4:26,((9:0,10:0):3,(11:2,12:2):3):8):5,((6:0,7:0):4,8:4):12):29,43:22):6):7,44:26):13,126:36):16,(113:11,114:9):28):18,(17:32,(122:23,(127:0,128:0):54):8):9):19,(119:4,120:2):7):5,121:13):2,115:0,116:0,117:0,118:0);
tree PAUP_148 = [&U] (((((((((((((((((((((1:0,110:2):1,((106:0,108:0,109:2):1,107:0):4):1,105:2):2,111:4):1,20:6):7,112:5):8,(99:16,((100:9,101:8):3,(102:2,(103:0,104:0,129:0):8):10):11):10):26,(123:21,124:15):19):24,(((47:24,48:21):10,(((58:0,59:0):8,(60:2,(61:0,62:0):0):5):11,(63:1,64:3):24):8):17,((((65:4,(67:1,(68:0,69:1):3):2):2,66:3):14,70:14):15,(((((71:0,74:0):1,(72:0,73:0):1):2,(75:4,(76:4,78:11):3):0):5,77:7):14,((79:19,89:32):8,(((((80:2,((81:0,82:0,85:9):1,84:1):1):1,83:3):1,86:6):8,87:11):3,88:26):8):3):12):16):5):8,(((((2:1,3:5):26,((26:30,(55:7,56:4):31):8,54:19):9):7,45:23):8,(((13:23,(90:2,91:3):13):6,(((92:1,93:2):0,94:3):9,(95:0,96:1):5):6):18,(97:17,98:16):15):9):2,(21:19,(22:2,23:3):13):8):9):4,46:25):6,(40:10,(41:2,42:2):12):5):5,(((((5:49,(24:7,25:6):38):11,(38:12,39:21):18):9,(29:27,((((51:2,52:3):9,53:7):24,125:48):11,57:31):6):5):6,(49:1,50:3):23):10,((((14:1,16:0):3,15:2):28,37:26):6,(((18:16,19:18):18,((((30:0,32:10):1,31:0):8,33:16):14,(34:0,(35:0,36:2):4):22):13):7,(27:11,28:9):10):3):8):1):5,(((4:26,((9:0,10:0):3,(11:2,12:2):3):8):5,((6:0,7:0):4,8:4):12):29,43:22):6):7,44:26):13,126:36):16,(113:11,114:9):28):18,(17:32,(122:23,(127:0,128:0):54):8):9):19,(119:4,120:2):7):5,121:13):2,115:0,116:0,117:0,118:0);
tree PAUP_149 = [&U] (((((((((((((((((((((1:0,110:2):1,((106:0,108:0,109:2):1,107:0):4):1,105:2):2,111:4):1,20:6):7,112:5):8,(99:16,((100:9,101:8):3,(102:2,(103:0,104:0,129:0):8):10):11):10):26,(123:21,124:15):19):24,(((47:24,48:21):10,(((58:0,59:0):8,(60:2,(61:0,62:0):0):5):11,(63:1,64:3):24):8):17,((((65:4,(67:1,(68:0,69:1):3):2):2,66:3):14,70:14):15,((((((71:0,74:0):1,(72:0,73:0):1):2,(76:4,78:11):3):0,75:4):5,77:7):14,((79:19,89:32):8,(((((80:2,((81:0,82:0,85:9):1,84:1):1):1,83:3):1,86:6):8,87:11):3,88:26):8):3):12):16):5):8,(((((2:1,3:5):26,((26:30,(55:7,56:4):31):8,54:19):9):7,45:23):8,(((13:23,(90:2,91:3):13):6,(((92:1,93:2):0,94:3):9,(95:0,96:1):5):6):18,(97:17,98:16):15):9):2,(21:19,(22:2,23:3):13):8):9):4,46:25):6,(40:10,(41:2,42:2):12):5):5,(((((5:49,(24:7,25:6):38):11,(38:12,39:21):18):9,(29:27,((((51:2,52:3):9,53:7):24,125:48):11,57:31):6):5):6,(49:1,50:3):23):10,((((14:1,16:0):3,15:2):28,37:26):6,(((18:16,19:18):18,((((30:0,32:10):1,31:0):8,33:16):14,(34:0,(35:0,36:2):4):22):13):7,(27:11,28:9):10):3):8):1):5,(((4:26,((9:0,10:0):3,(11:2,12:2):3):8):5,((6:0,7:0):4,8:4):12):29,43:22):6):7,44:26):13,126:36):16,(113:11,114:9):28):18,(17:32,(122:23,(127:0,128:0):54):8):9):19,(119:4,120:2):7):5,121:13):2,115:0,116:0,117:0,118:0);
tree PAUP_150 = [&U] (((((((((((((((((((((1:0,110:2):1,((106:0,108:0,109:2):1,107:0):4):1,105:2):2,111:4):1,20:6):7,112:5):8,(99:16,((100:9,101:8):3,(102:2,(103:0,104:0,129:0):8):10):11):10):26,(123:21,124:15):19):24,(((47:24,48:21):10,(((58:0,59:0):8,(60:2,61:0,62:0):5):11,(63:1,64:3):24):8):17,((((65:4,(67:1,(68:0,69:1):3):2):2,66:3):14,70:14):15,((((((71:0,74:0):1,(72:0,73:0):1):2,75:4):3,(76:5,78:10):3):2,77:7):14,((79:19,89:32):8,(((((80:2,((81:0,82:0,85:9):1,84:1):1):1,83:3):1,86:6):8,87:11):3,88:26):8):3):12):16):5):8,(((((2:1,3:5):26,((26:30,(55:7,56:4):31):8,54:19):9):7,45:23):8,(((13:23,(90:2,91:3):13):6,(((92:1,93:2):0,94:3):9,(95:0,96:1):5):6):18,(97:17,98:16):15):9):2,(21:19,(22:2,23:3):13):8):9):4,46:25):6,(40:10,(41:2,42:2):12):5):5,(((((5:49,(24:7,25:6):38):11,(38:12,39:21):18):9,(29:27,((((51:2,52:3):9,53:7):24,125:48):11,57:31):6):5):6,(49:1,50:3):23):10,((((14:1,16:0):3,15:2):28,37:26):6,(((18:16,19:18):18,((((30:0,32:10):1,31:0):8,33:16):14,(34:0,(35:0,36:2):4):22):13):7,(27:11,28:9):10):3):8):1):5,(((4:26,((9:0,10:0):3,(11:2,12:2):3):8):5,((6:0,7:0):4,8:4):12):29,43:22):6):7,44:26):13,126:36):16,(113:11,114:9):28):18,(17:32,(122:23,(127:0,128:0):54):8):9):19,(119:4,120:2):7):5,121:13):2,115:0,116:0,117:0,118:0);
tree PAUP_151 = [&U] (((((((((((((((((((((1:0,110:2):1,((106:0,108:0,109:2):1,107:0):4):1,105:2):2,111:4):1,20:6):7,112:5):8,(99:16,((100:9,101:8):3,(102:2,(103:0,104:0,129:0):8):10):11):10):26,(123:21,124:15):19):24,(((47:24,48:21):10,(((58:0,59:0):8,(60:2,(61:0,62:0):0):5):11,(63:1,64:3):24):8):17,((((65:4,(67:1,(68:0,69:1):3):2):2,66:3):14,70:14):15,((((((71:0,74:0):1,(72:0,73:0):1):2,75:4):3,(76:5,78:10):3):2,77:7):14,((79:19,89:32):8,(((((80:2,((81:0,82:0,85:9):1,84:1):1):1,83:3):1,86:6):8,87:11):3,88:26):8):3):12):16):5):8,(((((2:1,3:5):26,((26:30,(55:7,56:4):31):8,54:19):9):7,45:23):8,(((13:23,(90:2,91:3):13):6,((92:1,93:2,94:3):9,(95:0,96:1):5):6):18,(97:17,98:16):15):9):2,(21:19,(22:2,23:3):13):8):9):4,46:25):6,(40:10,(41:2,42:2):12):5):5,(((((5:49,(24:7,25:6):38):11,(38:12,39:21):18):9,(29:27,((((51:2,52:3):9,53:7):24,125:48):11,57:31):6):5):6,(49:1,50:3):23):10,((((14:1,16:0):3,15:2):28,37:26):6,(((18:16,19:18):18,((((30:0,32:10):1,31:0):8,33:16):14,(34:0,(35:0,36:2):4):22):13):7,(27:11,28:9):10):3):8):1):5,(((4:26,((9:0,10:0):3,(11:2,12:2):3):8):5,((6:0,7:0):4,8:4):12):29,43:22):6):7,44:26):13,126:36):16,(113:11,114:9):28):18,(17:32,(122:23,(127:0,128:0):54):8):9):19,(119:4,120:2):7):5,121:13):2,115:0,116:0,117:0,118:0);
tree PAUP_152 = [&U] ((((((((((((((((((((((1:0,110:2):1,((106:0,108:0,109:2):1,107:0):4):1,105:2):2,111:4):1,20:6):7,112:5):9,(99:17,((100:9,101:8):3,(102:2,(103:0,104:0,129:0):8):10):10):10):26,(123:21,124:15):18):24,(((47:24,48:21):10,(((58:0,59:0):8,(60:2,(61:0,62:0):0):5):11,(63:1,64:3):24):8):16,((((65:4,(67:1,(68:0,69:1):3):2):2,66:3):14,70:14):17,(((((((71:0,74:0):1,(72:0,73:0):1):2,75:4):3,(76:5,78:10):3):2,77:7):11,(((80:2,((81:0,82:0,85:9):1,84:1):1):1,83:3,86:7):10,(87:11,88:25):3):6):7,(79:17,89:34):8):11):15):5):8,(((((2:1,3:5):27,((26:30,(55:7,56:4):31):8,54:19):9):7,45:22):8,(((13:23,(90:2,91:3):13):7,(((92:1,93:2):0,94:3):9,(95:0,96:1):5):5):18,(97:16,98:17):15):9):2,(21:20,(22:2,23:2):13):8):9):5,46:24):6,((((5:49,(24:7,25:6):37):11,(38:12,39:21):19):9,(29:27,((((51:2,52:3):9,53:7):25,125:47):11,57:31):6):5):7,(49:1,50:3):21):12):2,(40:10,(41:2,42:2):12):7):2,((((14:1,16:0):3,15:2):27,37:27):5,(((18:16,19:18):18,((((30:0,32:10):1,31:0):8,33:16):14,(34:0,(35:0,36:2):4):22):13):7,(27:11,28:9):10):5):8):5,(((4:26,((9:0,10:0):3,(11:2,12:2):3):8):5,((6:0,7:0):4,8:4):12):29,43:22):5):7,44:25):14,126:36):16,(113:11,114:9):28):18,(17:32,(122:23,(127:0,128:0):54):8):9):19,(119:4,120:2):7):5,121:13):2,115:0,116:0,117:0,118:0);
tree PAUP_153 = [&U] ((((((((((((((((((((((1:0,110:2):1,((106:0,108:0,109:2):1,107:0):4):1,105:2):2,111:4):1,20:6):7,112:5):9,(99:17,((100:9,101:8):3,(102:2,(103:0,104:0,129:0):8):10):10):10):26,(123:21,124:15):18):24,(((47:24,48:21):10,(((58:0,59:0):8,(60:2,(61:0,62:0):0):5):11,(63:1,64:3):24):8):16,((((65:4,(67:1,(68:0,69:1):3):2):2,66:3):14,70:14):17,(((((((71:0,74:0):1,(72:0,73:0):1):2,75:4):3,(76:5,78:10):3):2,77:7):11,(((80:2,((81:0,82:0,85:9):1,84:1):1):1,(83:3,86:7):0):10,(87:11,88:25):3):6):7,(79:17,89:34):8):11):15):5):8,(((((2:1,3:5):27,((26:30,(55:7,56:4):31):8,54:19):9):7,45:22):8,(((13:23,(90:2,91:3):13):7,(((92:1,93:2):0,94:3):9,(95:0,96:1):5):5):18,(97:16,98:17):15):9):2,(21:20,(22:2,23:2):13):8):9):5,46:24):6,((((5:49,(24:7,25:6):37):11,(38:12,39:21):19):9,(29:27,((((51:2,52:3):9,53:7):25,125:47):11,57:31):6):5):7,(49:1,50:3):21):12):2,(40:10,(41:2,42:2):12):7):2,((((14:1,16:0):3,15:2):27,37:27):5,(((18:16,19:18):18,((((30:0,32:10):1,31:0):8,33:16):14,(34:0,(35:0,36:2):4):22):13):7,(27:11,28:9):10):5):8):5,(((4:26,((9:0,10:0):3,(11:2,12:2):3):8):5,((6:0,7:0):4,8:4):12):29,43:22):5):7,44:25):14,126:36):16,(113:11,114:9):28):18,(17:32,(122:23,(127:0,128:0):54):8):9):19,(119:4,120:2):7):5,121:13):2,115:0,116:0,117:0,118:0);
tree PAUP_154 = [&U] ((((((((((((((((((((((1:0,110:2):1,((106:0,108:0,109:2):1,107:0):4):1,105:2):2,111:4):1,20:6):7,112:5):9,(99:17,((100:9,101:8):3,(102:2,(103:0,104:0,129:0):8):10):10):10):25,(123:21,124:15):18):24,(((47:24,48:21):9,(((58:0,59:0):8,(60:2,(61:0,62:0):0):5):11,(63:1,64:3):24):9):16,((((65:4,(67:1,(68:0,69:1):3):2):2,66:3):14,70:14):18,(((((((71:0,74:0):1,(72:0,73:0):1):2,75:4):3,(76:5,78:10):3):2,77:7):13,(((80:2,(((81:0,82:0,85:9):2,84:0):1,(83:4,86:6):1):1):8,87:11):4,88:23):8):6,(79:17,89:34):8):10):14):5):9,(((((2:1,3:5):27,((26:30,(55:7,56:4):31):8,54:19):9):7,45:22):8,(((13:23,(90:2,91:3):13):7,(((92:1,93:2):0,94:3):9,(95:0,96:1):5):5):18,(97:16,98:17):15):9):2,(21:20,(22:2,23:2):13):8):9):5,46:24):6,((((5:49,(24:7,25:6):37):11,(38:12,39:21):19):9,(29:27,((((51:2,52:3):9,53:7):25,125:47):11,57:31):6):5):7,(49:1,50:3):21):12):2,(40:10,(41:2,42:2):12):7):2,((((14:1,16:0):3,15:2):27,37:27):5,(((18:16,19:18):18,((((30:0,32:10):1,31:0):8,33:16):14,(34:0,(35:0,36:2):4):22):13):7,(27:11,28:9):10):5):8):5,(((4:26,((9:0,10:0):3,(11:2,12:2):3):8):5,((6:0,7:0):4,8:4):12):29,43:22):5):7,44:25):14,126:36):16,(113:11,114:9):28):18,(17:32,(122:23,(127:0,128:0):54):8):9):19,(119:4,120:2):7):5,121:13):2,115:0,116:0,117:0,118:0);
tree PAUP_155 = [&U] ((((((((((((((((((((((1:0,110:2):1,((106:0,108:0,109:2):1,107:0):4):1,105:2):2,111:4):1,20:6):7,112:5):9,(99:17,((100:9,101:8):3,(102:2,(103:0,104:0,129:0):8):10):10):10):25,(123:21,124:15):18):24,(((47:24,48:21):9,(((58:0,59:0):8,(60:2,(61:0,62:0):0):5):11,(63:1,64:3):24):9):16,((((65:4,(67:1,(68:0,69:1):3):2):2,66:3):14,70:14):18,(((((((71:0,74:0):1,(72:0,73:0):1):2,75:4):3,(76:5,78:10):3):2,77:7):12,((80:2,((81:0,82:0,85:9):1,84:1):1,(83:3,86:7):1):10,(87:12,88:24):3):6):7,(79:17,89:34):7):11):14):5):9,(((((2:1,3:5):27,((26:30,(55:7,56:4):31):8,54:19):9):7,45:22):8,(((13:23,(90:2,91:3):13):7,(((92:1,93:2):0,94:3):9,(95:0,96:1):5):5):18,(97:16,98:17):15):9):2,(21:20,(22:2,23:2):13):8):9):5,46:24):6,((((5:49,(24:7,25:6):37):11,(38:12,39:21):19):9,(29:27,((((51:2,52:3):9,53:7):25,125:47):11,57:31):6):5):7,(49:1,50:3):21):12):2,(40:10,(41:2,42:2):12):7):2,((((14:1,16:0):3,15:2):27,37:27):5,(((18:16,19:18):18,((((30:0,32:10):1,31:0):8,33:16):14,(34:0,(35:0,36:2):4):22):13):7,(27:11,28:9):10):5):8):5,(((4:26,((9:0,10:0):3,(11:2,12:2):3):8):5,((6:0,7:0):4,8:4):12):29,43:22):5):7,44:25):14,126:36):16,(113:11,114:9):28):18,(17:32,(122:23,(127:0,128:0):54):8):9):19,(119:4,120:2):7):5,121:13):2,115:0,116:0,117:0,118:0);
tree PAUP_156 = [&U] ((((((((((((((((((((((1:0,110:2):1,((106:0,108:0,109:2):1,107:0):4):1,105:2):2,111:4):1,20:6):7,112:5):9,(99:17,((100:9,101:8):3,(102:2,(103:0,104:0,129:0):8):10):10):10):25,(123:21,124:15):18):24,(((47:24,48:21):9,(((58:0,59:0):8,(60:2,(61:0,62:0):0):5):11,(63:1,64:3):24):9):16,((((65:4,(67:1,(68:0,69:1):3):2):2,66:3):14,70:14):18,(((((((71:0,74:0):1,(72:0,73:0):1):2,75:4):3,(76:5,78:10):3):2,77:7):12,((80:2,(((81:0,82:0,85:9):1,84:1):1,(83:3,86:7):1):0):10,(87:12,88:24):3):6):7,(79:17,89:34):7):11):14):5):9,(((((2:1,3:5):27,((26:30,(55:7,56:4):31):8,54:19):9):7,45:22):8,(((13:23,(90:2,91:3):13):7,(((92:1,93:2):0,94:3):9,(95:0,96:1):5):5):18,(97:16,98:17):15):9):2,(21:20,(22:2,23:2):13):8):9):5,46:24):6,((((5:49,(24:7,25:6):37):11,(38:12,39:21):19):9,(29:27,((((51:2,52:3):9,53:7):25,125:47):11,57:31):6):5):7,(49:1,50:3):21):12):2,(40:10,(41:2,42:2):12):7):2,((((14:1,16:0):3,15:2):27,37:27):5,(((18:16,19:18):18,((((30:0,32:10):1,31:0):8,33:16):14,(34:0,(35:0,36:2):4):22):13):7,(27:11,28:9):10):5):8):5,(((4:26,((9:0,10:0):3,(11:2,12:2):3):8):5,((6:0,7:0):4,8:4):12):29,43:22):5):7,44:25):14,126:36):16,(113:11,114:9):28):18,(17:32,(122:23,(127:0,128:0):54):8):9):19,(119:4,120:2):7):5,121:13):2,115:0,116:0,117:0,118:0);
tree PAUP_157 = [&U] ((((((((((((((((((((((1:0,110:2):1,((106:0,108:0,109:2):1,107:0):4):1,105:2):2,111:4):1,20:6):7,112:5):9,(99:17,((100:9,101:8):3,(102:2,(103:0,104:0,129:0):8):10):10):10):26,(123:21,124:15):18):24,(((47:24,48:21):10,(((58:0,59:0):8,(60:2,(61:0,62:0):0):5):11,(63:1,64:3):24):8):16,((((65:4,(67:1,(68:0,69:1):3):2):2,66:3):14,70:14):17,((((((71:0,74:0):1,(72:0,73:0):1,(76:4,78:11):3):2,75:4):5,77:7):12,(((((80:2,((81:0,82:0,85:9):1,84:1):1):1,83:3):1,86:6):8,87:11):4,88:25):7):6,(79:17,89:34):9):10):15):5):8,(((((2:1,3:5):27,((26:30,(55:7,56:4):31):8,54:19):9):7,45:22):8,(((13:23,(90:2,91:3):13):7,(((92:1,93:2):0,94:3):9,(95:0,96:1):5):5):18,(97:16,98:17):15):9):2,(21:20,(22:2,23:2):13):8):9):5,46:24):6,((((5:49,(24:7,25:6):37):11,(38:12,39:21):19):9,(29:27,((((51:2,52:3):9,53:7):25,125:47):11,57:31):6):5):7,(49:1,50:3):21):12):2,(40:10,(41:2,42:2):12):7):2,((((14:1,16:0):3,15:2):27,37:27):5,(((18:16,19:18):18,((((30:0,32:10):1,31:0):8,33:16):14,(34:0,(35:0,36:2):4):22):13):7,(27:11,28:9):10):5):8):5,(((4:26,((9:0,10:0):3,(11:2,12:2):3):8):5,((6:0,7:0):4,8:4):12):29,43:22):5):7,44:25):14,126:36):16,(113:11,114:9):28):18,(17:32,(122:23,(127:0,128:0):54):8):9):19,(119:4,120:2):7):5,121:13):2,115:0,116:0,117:0,118:0);
tree PAUP_158 = [&U] ((((((((((((((((((((((1:0,110:2):1,((106:0,108:0,109:2):1,107:0):4):1,105:2):2,111:4):1,20:6):7,112:5):9,(99:17,((100:9,101:8):3,(102:2,(103:0,104:0,129:0):8):10):10):10):26,(123:21,124:15):18):24,(((47:24,48:21):10,(((58:0,59:0):8,(60:2,(61:0,62:0):0):5):11,(63:1,64:3):24):8):16,((((65:4,(67:1,(68:0,69:1):3):2):2,66:3):14,70:14):17,((((((((71:0,74:0):1,(72:0,73:0):1):1,75:5):3,76:3):4,77:6):3,78:12):12,(((((80:2,((81:0,82:0,85:9):1,84:1):1):1,83:3):1,86:6):8,87:11):5,88:24):6):6,(79:17,89:34):9):10):15):5):8,(((((2:1,3:5):27,((26:30,(55:7,56:4):31):8,54:19):9):7,45:22):8,(((13:23,(90:2,91:3):13):7,(((92:1,93:2):0,94:3):9,(95:0,96:1):5):5):18,(97:16,98:17):15):9):2,(21:20,(22:2,23:2):13):8):9):5,46:24):6,((((5:49,(24:7,25:6):37):11,(38:12,39:21):19):9,(29:27,((((51:2,52:3):9,53:7):25,125:47):11,57:31):6):5):7,(49:1,50:3):21):12):2,(40:10,(41:2,42:2):12):7):2,((((14:1,16:0):3,15:2):27,37:27):5,(((18:16,19:18):18,((((30:0,32:10):1,31:0):8,33:16):14,(34:0,(35:0,36:2):4):22):13):7,(27:11,28:9):10):5):8):5,(((4:26,((9:0,10:0):3,(11:2,12:2):3):8):5,((6:0,7:0):4,8:4):12):29,43:22):5):7,44:25):14,126:36):16,(113:11,114:9):28):18,(17:32,(122:23,(127:0,128:0):54):8):9):19,(119:4,120:2):7):5,121:13):2,115:0,116:0,117:0,118:0);
tree PAUP_159 = [&U] ((((((((((((((((((((((1:0,110:2):1,((106:0,108:0,109:2):1,107:0):4):1,105:2):2,111:4):1,20:6):7,112:5):9,(99:17,((100:9,101:8):3,(102:2,(103:0,104:0,129:0):8):10):10):10):26,(123:21,124:15):18):24,(((47:24,48:21):10,(((58:0,59:0):8,(60:2,(61:0,62:0):0):5):11,(63:1,64:3):24):8):16,((((65:4,(67:1,(68:0,69:1):3):2):2,66:3):14,70:14):17,((((((((71:0,74:0):1,(72:0,73:0):1):2,75:4):3,76:4):2,78:11):2,77:7):13,(((((80:2,((81:0,82:0,85:9):1,84:1):1):1,83:3):1,86:6):8,87:11):5,88:24):7):6,(79:17,89:34):10):9):15):5):8,(((((2:1,3:5):27,((26:30,(55:7,56:4):31):8,54:19):9):7,45:22):8,(((13:23,(90:2,91:3):13):7,(((92:1,93:2):0,94:3):9,(95:0,96:1):5):5):18,(97:16,98:17):15):9):2,(21:20,(22:2,23:2):13):8):9):5,46:24):6,((((5:49,(24:7,25:6):37):11,(38:12,39:21):19):9,(29:27,((((51:2,52:3):9,53:7):25,125:47):11,57:31):6):5):7,(49:1,50:3):21):12):2,(40:10,(41:2,42:2):12):7):2,((((14:1,16:0):3,15:2):27,37:27):5,(((18:16,19:18):18,((((30:0,32:10):1,31:0):8,33:16):14,(34:0,(35:0,36:2):4):22):13):7,(27:11,28:9):10):5):8):5,(((4:26,((9:0,10:0):3,(11:2,12:2):3):8):5,((6:0,7:0):4,8:4):12):29,43:22):5):7,44:25):14,126:36):16,(113:11,114:9):28):18,(17:32,(122:23,(127:0,128:0):54):8):9):19,(119:4,120:2):7):5,121:13):2,115:0,116:0,117:0,118:0);
tree PAUP_160 = [&U] ((((((((((((((((((((((1:0,110:2):1,((106:0,108:0,109:2):1,107:0):4):1,105:2):2,111:4):1,20:6):7,112:5):9,(99:17,((100:9,101:8):3,(102:2,(103:0,104:0,129:0):8):10):10):10):26,(123:21,124:15):18):24,(((47:24,48:21):10,(((58:0,59:0):8,(60:2,(61:0,62:0):0):5):11,(63:1,64:3):24):8):16,((((65:4,(67:1,(68:0,69:1):3):2):2,66:3):14,70:14):17,(((((((71:0,74:0):1,(72:0,73:0):1):2,(75:3,76:6):1):2,78:12):3,77:7):12,(((((80:2,((81:0,82:0,85:9):1,84:1):1):1,83:3):1,86:6):8,87:11):4,88:25):7):6,(79:17,89:34):9):10):15):5):8,(((((2:1,3:5):27,((26:30,(55:7,56:4):31):8,54:19):9):7,45:22):8,(((13:23,(90:2,91:3):13):7,(((92:1,93:2):0,94:3):9,(95:0,96:1):5):5):18,(97:16,98:17):15):9):2,(21:20,(22:2,23:2):13):8):9):5,46:24):6,((((5:49,(24:7,25:6):37):11,(38:12,39:21):19):9,(29:27,((((51:2,52:3):9,53:7):25,125:47):11,57:31):6):5):7,(49:1,50:3):21):12):2,(40:10,(41:2,42:2):12):7):2,((((14:1,16:0):3,15:2):27,37:27):5,(((18:16,19:18):18,((((30:0,32:10):1,31:0):8,33:16):14,(34:0,(35:0,36:2):4):22):13):7,(27:11,28:9):10):5):8):5,(((4:26,((9:0,10:0):3,(11:2,12:2):3):8):5,((6:0,7:0):4,8:4):12):29,43:22):5):7,44:25):14,126:36):16,(113:11,114:9):28):18,(17:32,(122:23,(127:0,128:0):54):8):9):19,(119:4,120:2):7):5,121:13):2,115:0,116:0,117:0,118:0);
tree PAUP_161 = [&U] ((((((((((((((((((((((1:0,110:2):1,((106:0,108:0,109:2):1,107:0):4):1,105:2):2,111:4):1,20:6):7,112:5):9,(99:17,((100:9,101:8):3,(102:2,(103:0,104:0,129:0):8):10):10):10):26,(123:21,124:15):18):24,(((47:24,48:21):10,(((58:0,59:0):8,(60:2,(61:0,62:0):0):5):11,(63:1,64:3):24):8):16,((((65:4,(67:1,(68:0,69:1):3):2):2,66:3):14,70:14):17,((((((((71:0,74:0):1,(72:0,73:0):1):1,76:6):1,75:4):2,78:12):3,77:7):12,(((((80:2,((81:0,82:0,85:9):1,84:1):1):1,83:3):1,86:6):8,87:11):4,88:25):7):6,(79:17,89:34):9):10):15):5):8,(((((2:1,3:5):27,((26:30,(55:7,56:4):31):8,54:19):9):7,45:22):8,(((13:23,(90:2,91:3):13):7,(((92:1,93:2):0,94:3):9,(95:0,96:1):5):5):18,(97:16,98:17):15):9):2,(21:20,(22:2,23:2):13):8):9):5,46:24):6,((((5:49,(24:7,25:6):37):11,(38:12,39:21):19):9,(29:27,((((51:2,52:3):9,53:7):25,125:47):11,57:31):6):5):7,(49:1,50:3):21):12):2,(40:10,(41:2,42:2):12):7):2,((((14:1,16:0):3,15:2):27,37:27):5,(((18:16,19:18):18,((((30:0,32:10):1,31:0):8,33:16):14,(34:0,(35:0,36:2):4):22):13):7,(27:11,28:9):10):5):8):5,(((4:26,((9:0,10:0):3,(11:2,12:2):3):8):5,((6:0,7:0):4,8:4):12):29,43:22):5):7,44:25):14,126:36):16,(113:11,114:9):28):18,(17:32,(122:23,(127:0,128:0):54):8):9):19,(119:4,120:2):7):5,121:13):2,115:0,116:0,117:0,118:0);
tree PAUP_162 = [&U] ((((((((((((((((((((((1:0,110:2):1,((106:0,108:0,109:2):1,107:0):4):1,105:2):2,111:4):1,20:6):7,112:5):9,(99:17,((100:9,101:8):3,(102:2,(103:0,104:0,129:0):8):10):10):10):26,(123:21,124:15):18):24,(((47:24,48:21):10,(((58:0,59:0):8,(60:2,(61:0,62:0):0):5):11,(63:1,64:3):24):8):16,((((65:4,(67:1,(68:0,69:1):3):2):2,66:3):14,70:14):17,((((((71:0,74:0):1,(72:0,73:0):1):2,(75:4,(76:4,78:11):3):0):5,77:7):12,(((((80:2,((81:0,82:0,85:9):1,84:1):1):1,83:3):1,86:6):8,87:11):4,88:25):7):6,(79:17,89:34):9):10):15):5):8,(((((2:1,3:5):27,((26:30,(55:7,56:4):31):8,54:19):9):7,45:22):8,(((13:23,(90:2,91:3):13):7,(((92:1,93:2):0,94:3):9,(95:0,96:1):5):5):18,(97:16,98:17):15):9):2,(21:20,(22:2,23:2):13):8):9):5,46:24):6,((((5:49,(24:7,25:6):37):11,(38:12,39:21):19):9,(29:27,((((51:2,52:3):9,53:7):25,125:47):11,57:31):6):5):7,(49:1,50:3):21):12):2,(40:10,(41:2,42:2):12):7):2,((((14:1,16:0):3,15:2):27,37:27):5,(((18:16,19:18):18,((((30:0,32:10):1,31:0):8,33:16):14,(34:0,(35:0,36:2):4):22):13):7,(27:11,28:9):10):5):8):5,(((4:26,((9:0,10:0):3,(11:2,12:2):3):8):5,((6:0,7:0):4,8:4):12):29,43:22):5):7,44:25):14,126:36):16,(113:11,114:9):28):18,(17:32,(122:23,(127:0,128:0):54):8):9):19,(119:4,120:2):7):5,121:13):2,115:0,116:0,117:0,118:0);
tree PAUP_163 = [&U] ((((((((((((((((((((((1:0,110:2):1,((106:0,108:0,109:2):1,107:0):4):1,105:2):2,111:4):1,20:6):7,112:5):9,(99:17,((100:9,101:8):3,(102:2,(103:0,104:0,129:0):8):10):10):10):26,(123:21,124:15):18):24,(((47:24,48:21):10,(((58:0,59:0):8,(60:2,(61:0,62:0):0):5):11,(63:1,64:3):24):8):16,((((65:4,(67:1,(68:0,69:1):3):2):2,66:3):14,70:14):17,(((((((71:0,74:0):1,(72:0,73:0):1):2,(76:4,78:11):3):0,75:4):5,77:7):12,(((((80:2,((81:0,82:0,85:9):1,84:1):1):1,83:3):1,86:6):8,87:11):4,88:25):7):6,(79:17,89:34):9):10):15):5):8,(((((2:1,3:5):27,((26:30,(55:7,56:4):31):8,54:19):9):7,45:22):8,(((13:23,(90:2,91:3):13):7,(((92:1,93:2):0,94:3):9,(95:0,96:1):5):5):18,(97:16,98:17):15):9):2,(21:20,(22:2,23:2):13):8):9):5,46:24):6,((((5:49,(24:7,25:6):37):11,(38:12,39:21):19):9,(29:27,((((51:2,52:3):9,53:7):25,125:47):11,57:31):6):5):7,(49:1,50:3):21):12):2,(40:10,(41:2,42:2):12):7):2,((((14:1,16:0):3,15:2):27,37:27):5,(((18:16,19:18):18,((((30:0,32:10):1,31:0):8,33:16):14,(34:0,(35:0,36:2):4):22):13):7,(27:11,28:9):10):5):8):5,(((4:26,((9:0,10:0):3,(11:2,12:2):3):8):5,((6:0,7:0):4,8:4):12):29,43:22):5):7,44:25):14,126:36):16,(113:11,114:9):28):18,(17:32,(122:23,(127:0,128:0):54):8):9):19,(119:4,120:2):7):5,121:13):2,115:0,116:0,117:0,118:0);
tree PAUP_164 = [&U] ((((((((((((((((((((((1:0,110:2):1,((106:0,108:0,109:2):1,107:0):4):1,105:2):2,111:4):1,20:6):7,112:5):9,(99:17,((100:9,101:8):3,(102:2,(103:0,104:0,129:0):8):10):10):10):26,(123:21,124:15):18):24,(((47:24,48:21):10,(((58:0,59:0):8,(60:2,(61:0,62:0):0):5):11,(63:1,64:3):24):8):16,(((65:4,(66:3,(67:1,(68:0,69:1):3):2):3):13,70:14):17,(((((((71:0,74:0):1,(72:0,73:0):1):2,75:4):3,(76:5,78:10):3):2,77:7):12,(((((80:2,((81:0,82:0,85:9):1,84:1):1):1,83:3):1,86:6):8,87:11):4,88:25):7):6,(79:17,89:34):9):10):15):5):8,(((((2:1,3:5):27,((26:30,(55:7,56:4):31):8,54:19):9):7,45:22):8,(((13:23,(90:2,91:3):13):7,(((92:1,93:2):0,94:3):9,(95:0,96:1):5):5):18,(97:16,98:17):15):9):2,(21:20,(22:2,23:2):13):8):9):5,46:24):6,((((5:49,(24:7,25:6):37):11,(38:12,39:21):19):9,(29:27,((((51:2,52:3):9,53:7):25,125:47):11,57:31):6):5):7,(49:1,50:3):21):12):2,(40:10,(41:2,42:2):12):7):2,((((14:1,16:0):3,15:2):27,37:27):5,(((18:16,19:18):18,((((30:0,32:10):1,31:0):8,33:16):14,(34:0,(35:0,36:2):4):22):13):7,(27:11,28:9):10):5):8):5,(((4:26,((9:0,10:0):3,(11:2,12:2):3):8):5,((6:0,7:0):4,8:4):12):29,43:22):5):7,44:25):14,126:36):16,(113:11,114:9):28):18,(17:32,(122:23,(127:0,128:0):54):8):9):19,(119:4,120:2):7):5,121:13):2,115:0,116:0,117:0,118:0);
tree PAUP_165 = [&U] ((((((((((((((((((((((1:0,110:2):1,((106:0,108:0,109:2):1,107:0):4):1,105:2):2,111:4):1,20:6):7,112:5):9,(99:17,((100:9,101:8):3,(102:2,(103:0,104:0,129:0):8):10):10):10):26,(123:21,124:15):18):24,(((47:24,48:21):10,(((58:0,59:0):8,(60:2,61:0,62:0):5):11,(63:1,64:3):24):8):16,((((65:4,(67:1,(68:0,69:1):3):2):2,66:3):14,70:14):17,(((((((71:0,74:0):1,(72:0,73:0):1):2,75:4):3,(76:5,78:10):3):2,77:7):12,(((((80:2,((81:0,82:0,85:9):1,84:1):1):1,83:3):1,86:6):8,87:11):4,88:25):7):6,(79:17,89:34):9):10):15):5):8,(((((2:1,3:5):27,((26:30,(55:7,56:4):31):8,54:19):9):7,45:22):8,(((13:23,(90:2,91:3):13):7,(((92:1,93:2):0,94:3):9,(95:0,96:1):5):5):18,(97:16,98:17):15):9):2,(21:20,(22:2,23:2):13):8):9):5,46:24):6,((((5:49,(24:7,25:6):37):11,(38:12,39:21):19):9,(29:27,((((51:2,52:3):9,53:7):25,125:47):11,57:31):6):5):7,(49:1,50:3):21):12):2,(40:10,(41:2,42:2):12):7):2,((((14:1,16:0):3,15:2):27,37:27):5,(((18:16,19:18):18,((((30:0,32:10):1,31:0):8,33:16):14,(34:0,(35:0,36:2):4):22):13):7,(27:11,28:9):10):5):8):5,(((4:26,((9:0,10:0):3,(11:2,12:2):3):8):5,((6:0,7:0):4,8:4):12):29,43:22):5):7,44:25):14,126:36):16,(113:11,114:9):28):18,(17:32,(122:23,(127:0,128:0):54):8):9):19,(119:4,120:2):7):5,121:13):2,115:0,116:0,117:0,118:0);
tree PAUP_166 = [&U] ((((((((((((((((((((((1:0,110:2):1,105:1):1,((106:0,108:0,109:2):1,107:0):5):2,111:4):1,20:6):7,112:5):9,(99:17,((100:9,101:8):3,(102:2,(103:0,104:0,129:0):8):10):10):10):26,(123:21,124:15):18):24,(((47:24,48:21):10,(((58:0,59:0):8,(60:2,(61:0,62:0):0):5):11,(63:1,64:3):24):8):16,((((65:4,(67:1,(68:0,69:1):3):2):2,66:3):14,70:14):17,(((((((71:0,74:0):1,(72:0,73:0):1):2,75:4):3,(76:5,78:10):3):2,77:7):12,(((((80:2,((81:0,82:0,85:9):1,84:1):1):1,83:3):1,86:6):8,87:11):4,88:25):7):6,(79:17,89:34):9):10):15):5):8,(((((2:1,3:5):27,((26:30,(55:7,56:4):31):8,54:19):9):7,45:22):8,(((13:23,(90:2,91:3):13):7,(((92:1,93:2):0,94:3):9,(95:0,96:1):5):5):18,(97:16,98:17):15):9):2,(21:20,(22:2,23:2):13):8):9):5,46:24):6,((((5:49,(24:7,25:6):37):11,(38:12,39:21):19):9,(29:27,((((51:2,52:3):9,53:7):25,125:47):11,57:31):6):5):7,(49:1,50:3):21):12):2,(40:10,(41:2,42:2):12):7):2,((((14:1,16:0):3,15:2):27,37:27):5,(((18:16,19:18):18,((((30:0,32:10):1,31:0):8,33:16):14,(34:0,(35:0,36:2):4):22):13):7,(27:11,28:9):10):5):8):5,(((4:26,((9:0,10:0):3,(11:2,12:2):3):8):5,((6:0,7:0):4,8:4):12):29,43:22):5):7,44:25):14,126:36):16,(113:11,114:9):28):18,(17:32,(122:23,(127:0,128:0):54):8):9):19,(119:4,120:2):7):5,121:13):2,115:0,116:0,117:0,118:0);
tree PAUP_167 = [&U] (((((((((((((((((((((1:0,105:2,110:2):1,((106:0,108:0,109:2):1,107:0):4):3,111:4):1,20:6):7,112:5):9,(99:17,((100:9,101:8):3,(102:2,(103:0,104:0,129:0):8):10):10):10):26,(123:21,124:15):18):24,(((47:24,48:21):10,(((58:0,59:0):8,(60:2,(61:0,62:0):0):5):11,(63:1,64:3):24):8):16,((((65:4,(67:1,(68:0,69:1):3):2):2,66:3):14,70:14):17,(((((((71:0,74:0):1,(72:0,73:0):1):2,75:4):3,(76:5,78:10):3):2,77:7):12,(((((80:2,((81:0,82:0,85:9):1,84:1):1):1,83:3):1,86:6):8,87:11):4,88:25):7):6,(79:17,89:34):9):10):15):5):8,(((((2:1,3:5):27,((26:30,(55:7,56:4):31):8,54:19):9):7,45:22):8,(((13:23,(90:2,91:3):13):7,(((92:1,93:2):0,94:3):9,(95:0,96:1):5):5):18,(97:16,98:17):15):9):2,(21:20,(22:2,23:2):13):8):9):5,46:24):6,((((5:49,(24:7,25:6):37):11,(38:12,39:21):19):9,(29:27,((((51:2,52:3):9,53:7):25,125:47):11,57:31):6):5):7,(49:1,50:3):21):12):2,(40:10,(41:2,42:2):12):7):2,((((14:1,16:0):3,15:2):27,37:27):5,(((18:16,19:18):18,((((30:0,32:10):1,31:0):8,33:16):14,(34:0,(35:0,36:2):4):22):13):7,(27:11,28:9):10):5):8):5,(((4:26,((9:0,10:0):3,(11:2,12:2):3):8):5,((6:0,7:0):4,8:4):12):29,43:22):5):7,44:25):14,126:36):16,(113:11,114:9):28):18,(17:32,(122:23,(127:0,128:0):54):8):9):19,(119:4,120:2):7):5,121:13):2,115:0,116:0,117:0,118:0);
tree PAUP_168 = [&U] (((((((((((((((((((((1:0,((106:0,108:0,109:2):1,107:0):5,110:2):1,105:1):3,111:4):1,20:6):7,112:5):9,(99:17,((100:9,101:8):3,(102:2,(103:0,104:0,129:0):8):10):10):10):26,(123:21,124:15):18):24,(((47:24,48:21):10,(((58:0,59:0):8,(60:2,(61:0,62:0):0):5):11,(63:1,64:3):24):8):16,((((65:4,(67:1,(68:0,69:1):3):2):2,66:3):14,70:14):17,(((((((71:0,74:0):1,(72:0,73:0):1):2,75:4):3,(76:5,78:10):3):2,77:7):12,(((((80:2,((81:0,82:0,85:9):1,84:1):1):1,83:3):1,86:6):8,87:11):4,88:25):7):6,(79:17,89:34):9):10):15):5):8,(((((2:1,3:5):27,((26:30,(55:7,56:4):31):8,54:19):9):7,45:22):8,(((13:23,(90:2,91:3):13):7,(((92:1,93:2):0,94:3):9,(95:0,96:1):5):5):18,(97:16,98:17):15):9):2,(21:20,(22:2,23:2):13):8):9):5,46:24):6,((((5:49,(24:7,25:6):37):11,(38:12,39:21):19):9,(29:27,((((51:2,52:3):9,53:7):25,125:47):11,57:31):6):5):7,(49:1,50:3):21):12):2,(40:10,(41:2,42:2):12):7):2,((((14:1,16:0):3,15:2):27,37:27):5,(((18:16,19:18):18,((((30:0,32:10):1,31:0):8,33:16):14,(34:0,(35:0,36:2):4):22):13):7,(27:11,28:9):10):5):8):5,(((4:26,((9:0,10:0):3,(11:2,12:2):3):8):5,((6:0,7:0):4,8:4):12):29,43:22):5):7,44:25):14,126:36):16,(113:11,114:9):28):18,(17:32,(122:23,(127:0,128:0):54):8):9):19,(119:4,120:2):7):5,121:13):2,115:0,116:0,117:0,118:0);
tree PAUP_169 = [&U] ((((((((((((((((((((((1:0,110:2):1,((106:0,108:0,109:2):1,107:0):4):1,105:2):2,111:4):1,20:6):7,112:5):9,(99:17,((100:9,101:8):3,(102:2,(103:0,104:0,129:0):8):10):10):10):26,(123:21,124:15):18):24,(((47:24,48:21):10,(((58:0,59:0):8,(60:2,(61:0,62:0):0):5):11,(63:1,64:3):24):8):16,((((65:4,(67:1,(68:0,69:1):3):2):2,66:3):14,70:14):17,(((((((71:0,74:0):1,(72:0,73:0):1):2,75:4):3,(76:5,78:10):3):2,77:7):12,(((((80:2,((81:0,82:0,85:9):1,84:1):1):1,83:3):1,86:6):8,87:11):4,88:25):7):6,(79:17,89:34):9):10):15):5):8,(((((2:1,3:5):27,((26:30,(55:7,56:4):31):8,54:19):9):7,45:22):8,(((13:23,(90:2,91:3):13):7,((92:1,93:2,94:3):9,(95:0,96:1):5):5):18,(97:16,98:17):15):9):2,(21:20,(22:2,23:2):13):8):9):5,46:24):6,((((5:49,(24:7,25:6):37):11,(38:12,39:21):19):9,(29:27,((((51:2,52:3):9,53:7):25,125:47):11,57:31):6):5):7,(49:1,50:3):21):12):2,(40:10,(41:2,42:2):12):7):2,((((14:1,16:0):3,15:2):27,37:27):5,(((18:16,19:18):18,((((30:0,32:10):1,31:0):8,33:16):14,(34:0,(35:0,36:2):4):22):13):7,(27:11,28:9):10):5):8):5,(((4:26,((9:0,10:0):3,(11:2,12:2):3):8):5,((6:0,7:0):4,8:4):12):29,43:22):5):7,44:25):14,126:36):16,(113:11,114:9):28):18,(17:32,(122:23,(127:0,128:0):54):8):9):19,(119:4,120:2):7):5,121:13):2,115:0,116:0,117:0,118:0);
tree PAUP_170 = [&U] ((((((((((((((((((((((1:0,110:2):1,((106:0,108:0,109:2):1,107:0):4):1,105:2):2,111:4):1,20:6):7,112:5):9,(99:17,((100:9,101:8):3,(102:2,(103:0,104:0,129:0):8):10):10):10):25,(123:21,124:15):18):24,(((47:24,48:21):9,(((58:0,59:0):8,(60:2,(61:0,62:0):0):5):11,(63:1,64:3):24):9):16,((((65:4,(67:1,(68:0,69:1):3):2):2,66:3):14,70:14):18,(((((((71:0,74:0):1,(72:0,73:0):1):2,75:4):3,(76:5,78:10):3):2,77:7):12,((80:2,((81:0,82:0,85:9):1,84:1):1,(83:3,86:7):1):10,(87:12,88:24):3):6):7,(79:17,89:34):7):11):14):5):9,(((((2:1,3:5):27,((26:30,(55:7,56:4):31):8,54:19):9):7,45:22):8,(((13:23,(90:2,91:3):13):7,(((92:1,93:2):0,94:3):9,(95:0,96:1):5):5):18,(97:16,98:17):15):9):2,(21:20,(22:2,23:2):13):8):9):5,46:24):6,((((5:49,(24:7,25:6):37):11,(38:12,39:21):19):9,(29:27,((((51:2,52:3):9,53:7):25,125:47):11,57:31):6):5):7,(49:1,50:3):21):12):2,(40:10,(41:2,42:2):12):7):2,((((14:1,16:0):3,15:2):27,37:27):5,(((18:16,19:18):18,((((30:0,32:10):1,31:0):8,33:16):14,(34:0,(35:0,36:2):4):22):13):7,(27:11,28:9):10):5):8):5,(((4:26,((9:0,10:0):3,(11:2,12:2):3):8):5,((6:0,7:0):4,8:4):12):29,43:22):5):7,44:25):14,126:36):16,(113:11,114:9):28):18,(17:32,(122:23,(127:0,128:0):54):8):9):19,(119:4,120:2):7):5,121:13):2,115:0,116:0,117:0,118:0);
tree PAUP_171 = [&U] ((((((((((((((((((((((1:0,110:2):1,((106:0,108:0,109:2):1,107:0):4):1,105:2):2,111:4):1,20:6):7,112:5):9,(99:17,((100:9,101:8):3,(102:2,(103:0,104:0,129:0):8):10):10):10):26,(123:21,124:15):18):24,(((47:24,48:21):10,(((58:0,59:0):8,(60:2,(61:0,62:0):0):5):11,(63:1,64:3):24):8):16,((((65:4,(67:1,(68:0,69:1):3):2):2,66:3):14,70:14):17,((((((71:0,74:0):1,(72:0,73:0):1,(76:4,78:11):3):2,75:4):5,77:7):12,((((80:2,((81:0,82:0,85:9):1,84:1):1):1,83:3):1,86:6):10,(87:11,88:25):2):7):6,(79:17,89:34):8):11):15):5):8,(((((2:1,3:5):27,((26:30,(55:7,56:4):31):8,54:19):9):7,45:22):8,(((13:23,(90:2,91:3):13):7,(((92:1,93:2):0,94:3):9,(95:0,96:1):5):5):18,(97:16,98:17):15):9):2,(21:20,(22:2,23:2):13):8):9):5,46:24):6,((((5:49,(24:7,25:6):37):11,(38:12,39:21):19):9,(29:27,((((51:2,52:3):9,53:7):25,125:47):11,57:31):6):5):7,(49:1,50:3):21):12):2,(40:10,(41:2,42:2):12):7):2,((((14:1,16:0):3,15:2):27,37:27):5,(((18:16,19:18):18,((((30:0,32:10):1,31:0):8,33:16):14,(34:0,(35:0,36:2):4):22):13):7,(27:11,28:9):10):5):8):5,(((4:26,((9:0,10:0):3,(11:2,12:2):3):8):5,((6:0,7:0):4,8:4):12):29,43:22):5):7,44:25):14,126:36):16,(113:11,114:9):28):18,(17:32,(122:23,(127:0,128:0):54):8):9):19,(119:4,120:2):7):5,121:13):2,115:0,116:0,117:0,118:0);
tree PAUP_172 = [&U] ((((((((((((((((((((((1:0,110:2):1,((106:0,108:0,109:2):1,107:0):4):1,105:2):2,111:4):1,20:6):7,112:5):9,(99:17,((100:9,101:8):3,(102:2,(103:0,104:0,129:0):8):10):10):10):26,(123:21,124:15):18):24,(((47:24,48:21):10,(((58:0,59:0):8,(60:2,(61:0,62:0):0):5):11,(63:1,64:3):24):8):16,((((65:4,(67:1,(68:0,69:1):3):2):2,66:3):14,70:14):17,((((((((71:0,74:0):1,(72:0,73:0):1):1,75:5):2,76:4):4,77:5):3,78:13):12,((((80:2,((81:0,82:0,85:9):1,84:1):1):1,83:3):1,86:6):10,(87:11,88:25):2):6):6,(79:17,89:34):7):12):15):5):8,(((((2:1,3:5):27,((26:30,(55:7,56:4):31):8,54:19):9):7,45:22):8,(((13:23,(90:2,91:3):13):7,(((92:1,93:2):0,94:3):9,(95:0,96:1):5):5):18,(97:16,98:17):15):9):2,(21:20,(22:2,23:2):13):8):9):5,46:24):6,((((5:49,(24:7,25:6):37):11,(38:12,39:21):19):9,(29:27,((((51:2,52:3):9,53:7):25,125:47):11,57:31):6):5):7,(49:1,50:3):21):12):2,(40:10,(41:2,42:2):12):7):2,((((14:1,16:0):3,15:2):27,37:27):5,(((18:16,19:18):18,((((30:0,32:10):1,31:0):8,33:16):14,(34:0,(35:0,36:2):4):22):13):7,(27:11,28:9):10):5):8):5,(((4:26,((9:0,10:0):3,(11:2,12:2):3):8):5,((6:0,7:0):4,8:4):12):29,43:22):5):7,44:25):14,126:36):16,(113:11,114:9):28):18,(17:32,(122:23,(127:0,128:0):54):8):9):19,(119:4,120:2):7):5,121:13):2,115:0,116:0,117:0,118:0);
tree PAUP_173 = [&U] ((((((((((((((((((((((1:0,110:2):1,((106:0,108:0,109:2):1,107:0):4):1,105:2):2,111:4):1,20:6):7,112:5):9,(99:17,((100:9,101:8):3,(102:2,(103:0,104:0,129:0):8):10):10):10):26,(123:21,124:15):18):24,(((47:24,48:21):10,(((58:0,59:0):8,(60:2,(61:0,62:0):0):5):11,(63:1,64:3):24):8):16,((((65:4,(67:1,(68:0,69:1):3):2):2,66:3):14,70:14):17,((((((((71:0,74:0):1,(72:0,73:0):1):2,75:4):2,76:5):2,78:12):2,77:6):13,((((80:2,((81:0,82:0,85:9):1,84:1):1):1,83:3):1,86:6):10,(87:11,88:25):2):7):6,(79:17,89:34):8):11):15):5):8,(((((2:1,3:5):27,((26:30,(55:7,56:4):31):8,54:19):9):7,45:22):8,(((13:23,(90:2,91:3):13):7,(((92:1,93:2):0,94:3):9,(95:0,96:1):5):5):18,(97:16,98:17):15):9):2,(21:20,(22:2,23:2):13):8):9):5,46:24):6,((((5:49,(24:7,25:6):37):11,(38:12,39:21):19):9,(29:27,((((51:2,52:3):9,53:7):25,125:47):11,57:31):6):5):7,(49:1,50:3):21):12):2,(40:10,(41:2,42:2):12):7):2,((((14:1,16:0):3,15:2):27,37:27):5,(((18:16,19:18):18,((((30:0,32:10):1,31:0):8,33:16):14,(34:0,(35:0,36:2):4):22):13):7,(27:11,28:9):10):5):8):5,(((4:26,((9:0,10:0):3,(11:2,12:2):3):8):5,((6:0,7:0):4,8:4):12):29,43:22):5):7,44:25):14,126:36):16,(113:11,114:9):28):18,(17:32,(122:23,(127:0,128:0):54):8):9):19,(119:4,120:2):7):5,121:13):2,115:0,116:0,117:0,118:0);
tree PAUP_174 = [&U] ((((((((((((((((((((((1:0,110:2):1,((106:0,108:0,109:2):1,107:0):4):1,105:2):2,111:4):1,20:6):7,112:5):9,(99:17,((100:9,101:8):3,(102:2,(103:0,104:0,129:0):8):10):10):10):26,(123:21,124:15):18):24,(((47:24,48:21):10,(((58:0,59:0):8,(60:2,(61:0,62:0):0):5):11,(63:1,64:3):24):8):16,((((65:4,(67:1,(68:0,69:1):3):2):2,66:3):14,70:14):17,(((((((71:0,74:0):1,(72:0,73:0):1):2,(75:3,76:6):1):2,78:12):3,77:7):12,((((80:2,((81:0,82:0,85:9):1,84:1):1):1,83:3):1,86:6):10,(87:11,88:25):2):7):6,(79:17,89:34):8):11):15):5):8,(((((2:1,3:5):27,((26:30,(55:7,56:4):31):8,54:19):9):7,45:22):8,(((13:23,(90:2,91:3):13):7,(((92:1,93:2):0,94:3):9,(95:0,96:1):5):5):18,(97:16,98:17):15):9):2,(21:20,(22:2,23:2):13):8):9):5,46:24):6,((((5:49,(24:7,25:6):37):11,(38:12,39:21):19):9,(29:27,((((51:2,52:3):9,53:7):25,125:47):11,57:31):6):5):7,(49:1,50:3):21):12):2,(40:10,(41:2,42:2):12):7):2,((((14:1,16:0):3,15:2):27,37:27):5,(((18:16,19:18):18,((((30:0,32:10):1,31:0):8,33:16):14,(34:0,(35:0,36:2):4):22):13):7,(27:11,28:9):10):5):8):5,(((4:26,((9:0,10:0):3,(11:2,12:2):3):8):5,((6:0,7:0):4,8:4):12):29,43:22):5):7,44:25):14,126:36):16,(113:11,114:9):28):18,(17:32,(122:23,(127:0,128:0):54):8):9):19,(119:4,120:2):7):5,121:13):2,115:0,116:0,117:0,118:0);
tree PAUP_175 = [&U] ((((((((((((((((((((((1:0,110:2):1,((106:0,108:0,109:2):1,107:0):4):1,105:2):2,111:4):1,20:6):7,112:5):9,(99:17,((100:9,101:8):3,(102:2,(103:0,104:0,129:0):8):10):10):10):26,(123:21,124:15):18):24,(((47:24,48:21):10,(((58:0,59:0):8,(60:2,(61:0,62:0):0):5):11,(63:1,64:3):24):8):16,((((65:4,(67:1,(68:0,69:1):3):2):2,66:3):14,70:14):17,((((((((71:0,74:0):1,(72:0,73:0):1):1,76:6):1,75:4):2,78:12):3,77:7):12,((((80:2,((81:0,82:0,85:9):1,84:1):1):1,83:3):1,86:6):10,(87:11,88:25):2):7):6,(79:17,89:34):8):11):15):5):8,(((((2:1,3:5):27,((26:30,(55:7,56:4):31):8,54:19):9):7,45:22):8,(((13:23,(90:2,91:3):13):7,(((92:1,93:2):0,94:3):9,(95:0,96:1):5):5):18,(97:16,98:17):15):9):2,(21:20,(22:2,23:2):13):8):9):5,46:24):6,((((5:49,(24:7,25:6):37):11,(38:12,39:21):19):9,(29:27,((((51:2,52:3):9,53:7):25,125:47):11,57:31):6):5):7,(49:1,50:3):21):12):2,(40:10,(41:2,42:2):12):7):2,((((14:1,16:0):3,15:2):27,37:27):5,(((18:16,19:18):18,((((30:0,32:10):1,31:0):8,33:16):14,(34:0,(35:0,36:2):4):22):13):7,(27:11,28:9):10):5):8):5,(((4:26,((9:0,10:0):3,(11:2,12:2):3):8):5,((6:0,7:0):4,8:4):12):29,43:22):5):7,44:25):14,126:36):16,(113:11,114:9):28):18,(17:32,(122:23,(127:0,128:0):54):8):9):19,(119:4,120:2):7):5,121:13):2,115:0,116:0,117:0,118:0);
tree PAUP_176 = [&U] ((((((((((((((((((((((1:0,110:2):1,((106:0,108:0,109:2):1,107:0):4):1,105:2):2,111:4):1,20:6):7,112:5):9,(99:17,((100:9,101:8):3,(102:2,(103:0,104:0,129:0):8):10):10):10):26,(123:21,124:15):18):24,(((47:24,48:21):10,(((58:0,59:0):8,(60:2,(61:0,62:0):0):5):11,(63:1,64:3):24):8):16,((((65:4,(67:1,(68:0,69:1):3):2):2,66:3):14,70:14):17,((((((71:0,74:0):1,(72:0,73:0):1):2,(75:4,(76:4,78:11):3):0):5,77:7):12,((((80:2,((81:0,82:0,85:9):1,84:1):1):1,83:3):1,86:6):10,(87:11,88:25):2):7):6,(79:17,89:34):8):11):15):5):8,(((((2:1,3:5):27,((26:30,(55:7,56:4):31):8,54:19):9):7,45:22):8,(((13:23,(90:2,91:3):13):7,(((92:1,93:2):0,94:3):9,(95:0,96:1):5):5):18,(97:16,98:17):15):9):2,(21:20,(22:2,23:2):13):8):9):5,46:24):6,((((5:49,(24:7,25:6):37):11,(38:12,39:21):19):9,(29:27,((((51:2,52:3):9,53:7):25,125:47):11,57:31):6):5):7,(49:1,50:3):21):12):2,(40:10,(41:2,42:2):12):7):2,((((14:1,16:0):3,15:2):27,37:27):5,(((18:16,19:18):18,((((30:0,32:10):1,31:0):8,33:16):14,(34:0,(35:0,36:2):4):22):13):7,(27:11,28:9):10):5):8):5,(((4:26,((9:0,10:0):3,(11:2,12:2):3):8):5,((6:0,7:0):4,8:4):12):29,43:22):5):7,44:25):14,126:36):16,(113:11,114:9):28):18,(17:32,(122:23,(127:0,128:0):54):8):9):19,(119:4,120:2):7):5,121:13):2,115:0,116:0,117:0,118:0);
tree PAUP_177 = [&U] ((((((((((((((((((((((1:0,110:2):1,((106:0,108:0,109:2):1,107:0):4):1,105:2):2,111:4):1,20:6):7,112:5):9,(99:17,((100:9,101:8):3,(102:2,(103:0,104:0,129:0):8):10):10):10):26,(123:21,124:15):18):24,(((47:24,48:21):10,(((58:0,59:0):8,(60:2,(61:0,62:0):0):5):11,(63:1,64:3):24):8):16,((((65:4,(67:1,(68:0,69:1):3):2):2,66:3):14,70:14):17,(((((((71:0,74:0):1,(72:0,73:0):1):2,(76:4,78:11):3):0,75:4):5,77:7):12,((((80:2,((81:0,82:0,85:9):1,84:1):1):1,83:3):1,86:6):10,(87:11,88:25):2):7):6,(79:17,89:34):8):11):15):5):8,(((((2:1,3:5):27,((26:30,(55:7,56:4):31):8,54:19):9):7,45:22):8,(((13:23,(90:2,91:3):13):7,(((92:1,93:2):0,94:3):9,(95:0,96:1):5):5):18,(97:16,98:17):15):9):2,(21:20,(22:2,23:2):13):8):9):5,46:24):6,((((5:49,(24:7,25:6):37):11,(38:12,39:21):19):9,(29:27,((((51:2,52:3):9,53:7):25,125:47):11,57:31):6):5):7,(49:1,50:3):21):12):2,(40:10,(41:2,42:2):12):7):2,((((14:1,16:0):3,15:2):27,37:27):5,(((18:16,19:18):18,((((30:0,32:10):1,31:0):8,33:16):14,(34:0,(35:0,36:2):4):22):13):7,(27:11,28:9):10):5):8):5,(((4:26,((9:0,10:0):3,(11:2,12:2):3):8):5,((6:0,7:0):4,8:4):12):29,43:22):5):7,44:25):14,126:36):16,(113:11,114:9):28):18,(17:32,(122:23,(127:0,128:0):54):8):9):19,(119:4,120:2):7):5,121:13):2,115:0,116:0,117:0,118:0);
tree PAUP_178 = [&U] ((((((((((((((((((((((1:0,110:2):1,((106:0,108:0,109:2):1,107:0):4):1,105:2):2,111:4):1,20:6):7,112:5):9,(99:17,((100:9,101:8):3,(102:2,(103:0,104:0,129:0):8):10):10):10):26,(123:21,124:15):18):24,(((47:24,48:21):10,(((58:0,59:0):8,(60:2,(61:0,62:0):0):5):11,(63:1,64:3):24):8):16,(((65:4,(66:3,(67:1,(68:0,69:1):3):2):3):13,70:14):17,(((((((71:0,74:0):1,(72:0,73:0):1):2,75:4):3,(76:5,78:10):3):2,77:7):12,((((80:2,((81:0,82:0,85:9):1,84:1):1):1,83:3):1,86:6):10,(87:11,88:25):2):7):6,(79:17,89:34):8):11):15):5):8,(((((2:1,3:5):27,((26:30,(55:7,56:4):31):8,54:19):9):7,45:22):8,(((13:23,(90:2,91:3):13):7,(((92:1,93:2):0,94:3):9,(95:0,96:1):5):5):18,(97:16,98:17):15):9):2,(21:20,(22:2,23:2):13):8):9):5,46:24):6,((((5:49,(24:7,25:6):37):11,(38:12,39:21):19):9,(29:27,((((51:2,52:3):9,53:7):25,125:47):11,57:31):6):5):7,(49:1,50:3):21):12):2,(40:10,(41:2,42:2):12):7):2,((((14:1,16:0):3,15:2):27,37:27):5,(((18:16,19:18):18,((((30:0,32:10):1,31:0):8,33:16):14,(34:0,(35:0,36:2):4):22):13):7,(27:11,28:9):10):5):8):5,(((4:26,((9:0,10:0):3,(11:2,12:2):3):8):5,((6:0,7:0):4,8:4):12):29,43:22):5):7,44:25):14,126:36):16,(113:11,114:9):28):18,(17:32,(122:23,(127:0,128:0):54):8):9):19,(119:4,120:2):7):5,121:13):2,115:0,116:0,117:0,118:0);
tree PAUP_179 = [&U] ((((((((((((((((((((((1:0,110:2):1,((106:0,108:0,109:2):1,107:0):4):1,105:2):2,111:4):1,20:6):7,112:5):9,(99:17,((100:9,101:8):3,(102:2,(103:0,104:0,129:0):8):10):10):10):26,(123:21,124:15):18):24,(((47:24,48:21):10,(((58:0,59:0):8,(60:2,61:0,62:0):5):11,(63:1,64:3):24):8):16,((((65:4,(67:1,(68:0,69:1):3):2):2,66:3):14,70:14):17,(((((((71:0,74:0):1,(72:0,73:0):1):2,75:4):3,(76:5,78:10):3):2,77:7):12,((((80:2,((81:0,82:0,85:9):1,84:1):1):1,83:3):1,86:6):10,(87:11,88:25):2):7):6,(79:17,89:34):8):11):15):5):8,(((((2:1,3:5):27,((26:30,(55:7,56:4):31):8,54:19):9):7,45:22):8,(((13:23,(90:2,91:3):13):7,(((92:1,93:2):0,94:3):9,(95:0,96:1):5):5):18,(97:16,98:17):15):9):2,(21:20,(22:2,23:2):13):8):9):5,46:24):6,((((5:49,(24:7,25:6):37):11,(38:12,39:21):19):9,(29:27,((((51:2,52:3):9,53:7):25,125:47):11,57:31):6):5):7,(49:1,50:3):21):12):2,(40:10,(41:2,42:2):12):7):2,((((14:1,16:0):3,15:2):27,37:27):5,(((18:16,19:18):18,((((30:0,32:10):1,31:0):8,33:16):14,(34:0,(35:0,36:2):4):22):13):7,(27:11,28:9):10):5):8):5,(((4:26,((9:0,10:0):3,(11:2,12:2):3):8):5,((6:0,7:0):4,8:4):12):29,43:22):5):7,44:25):14,126:36):16,(113:11,114:9):28):18,(17:32,(122:23,(127:0,128:0):54):8):9):19,(119:4,120:2):7):5,121:13):2,115:0,116:0,117:0,118:0);
tree PAUP_180 = [&U] ((((((((((((((((((((((1:0,110:2):1,105:1):1,((106:0,108:0,109:2):1,107:0):5):2,111:4):1,20:6):7,112:5):9,(99:17,((100:9,101:8):3,(102:2,(103:0,104:0,129:0):8):10):10):10):26,(123:21,124:15):18):24,(((47:24,48:21):10,(((58:0,59:0):8,(60:2,(61:0,62:0):0):5):11,(63:1,64:3):24):8):16,((((65:4,(67:1,(68:0,69:1):3):2):2,66:3):14,70:14):17,(((((((71:0,74:0):1,(72:0,73:0):1):2,75:4):3,(76:5,78:10):3):2,77:7):12,((((80:2,((81:0,82:0,85:9):1,84:1):1):1,83:3):1,86:6):10,(87:11,88:25):2):7):6,(79:17,89:34):8):11):15):5):8,(((((2:1,3:5):27,((26:30,(55:7,56:4):31):8,54:19):9):7,45:22):8,(((13:23,(90:2,91:3):13):7,(((92:1,93:2):0,94:3):9,(95:0,96:1):5):5):18,(97:16,98:17):15):9):2,(21:20,(22:2,23:2):13):8):9):5,46:24):6,((((5:49,(24:7,25:6):37):11,(38:12,39:21):19):9,(29:27,((((51:2,52:3):9,53:7):25,125:47):11,57:31):6):5):7,(49:1,50:3):21):12):2,(40:10,(41:2,42:2):12):7):2,((((14:1,16:0):3,15:2):27,37:27):5,(((18:16,19:18):18,((((30:0,32:10):1,31:0):8,33:16):14,(34:0,(35:0,36:2):4):22):13):7,(27:11,28:9):10):5):8):5,(((4:26,((9:0,10:0):3,(11:2,12:2):3):8):5,((6:0,7:0):4,8:4):12):29,43:22):5):7,44:25):14,126:36):16,(113:11,114:9):28):18,(17:32,(122:23,(127:0,128:0):54):8):9):19,(119:4,120:2):7):5,121:13):2,115:0,116:0,117:0,118:0);
tree PAUP_181 = [&U] (((((((((((((((((((((1:0,105:2,110:2):1,((106:0,108:0,109:2):1,107:0):4):3,111:4):1,20:6):7,112:5):9,(99:17,((100:9,101:8):3,(102:2,(103:0,104:0,129:0):8):10):10):10):26,(123:21,124:15):18):24,(((47:24,48:21):10,(((58:0,59:0):8,(60:2,(61:0,62:0):0):5):11,(63:1,64:3):24):8):16,((((65:4,(67:1,(68:0,69:1):3):2):2,66:3):14,70:14):17,(((((((71:0,74:0):1,(72:0,73:0):1):2,75:4):3,(76:5,78:10):3):2,77:7):12,((((80:2,((81:0,82:0,85:9):1,84:1):1):1,83:3):1,86:6):10,(87:11,88:25):2):7):6,(79:17,89:34):8):11):15):5):8,(((((2:1,3:5):27,((26:30,(55:7,56:4):31):8,54:19):9):7,45:22):8,(((13:23,(90:2,91:3):13):7,(((92:1,93:2):0,94:3):9,(95:0,96:1):5):5):18,(97:16,98:17):15):9):2,(21:20,(22:2,23:2):13):8):9):5,46:24):6,((((5:49,(24:7,25:6):37):11,(38:12,39:21):19):9,(29:27,((((51:2,52:3):9,53:7):25,125:47):11,57:31):6):5):7,(49:1,50:3):21):12):2,(40:10,(41:2,42:2):12):7):2,((((14:1,16:0):3,15:2):27,37:27):5,(((18:16,19:18):18,((((30:0,32:10):1,31:0):8,33:16):14,(34:0,(35:0,36:2):4):22):13):7,(27:11,28:9):10):5):8):5,(((4:26,((9:0,10:0):3,(11:2,12:2):3):8):5,((6:0,7:0):4,8:4):12):29,43:22):5):7,44:25):14,126:36):16,(113:11,114:9):28):18,(17:32,(122:23,(127:0,128:0):54):8):9):19,(119:4,120:2):7):5,121:13):2,115:0,116:0,117:0,118:0);
tree PAUP_182 = [&U] (((((((((((((((((((((1:0,((106:0,108:0,109:2):1,107:0):5,110:2):1,105:1):3,111:4):1,20:6):7,112:5):9,(99:17,((100:9,101:8):3,(102:2,(103:0,104:0,129:0):8):10):10):10):26,(123:21,124:15):18):24,(((47:24,48:21):10,(((58:0,59:0):8,(60:2,(61:0,62:0):0):5):11,(63:1,64:3):24):8):16,((((65:4,(67:1,(68:0,69:1):3):2):2,66:3):14,70:14):17,(((((((71:0,74:0):1,(72:0,73:0):1):2,75:4):3,(76:5,78:10):3):2,77:7):12,((((80:2,((81:0,82:0,85:9):1,84:1):1):1,83:3):1,86:6):10,(87:11,88:25):2):7):6,(79:17,89:34):8):11):15):5):8,(((((2:1,3:5):27,((26:30,(55:7,56:4):31):8,54:19):9):7,45:22):8,(((13:23,(90:2,91:3):13):7,(((92:1,93:2):0,94:3):9,(95:0,96:1):5):5):18,(97:16,98:17):15):9):2,(21:20,(22:2,23:2):13):8):9):5,46:24):6,((((5:49,(24:7,25:6):37):11,(38:12,39:21):19):9,(29:27,((((51:2,52:3):9,53:7):25,125:47):11,57:31):6):5):7,(49:1,50:3):21):12):2,(40:10,(41:2,42:2):12):7):2,((((14:1,16:0):3,15:2):27,37:27):5,(((18:16,19:18):18,((((30:0,32:10):1,31:0):8,33:16):14,(34:0,(35:0,36:2):4):22):13):7,(27:11,28:9):10):5):8):5,(((4:26,((9:0,10:0):3,(11:2,12:2):3):8):5,((6:0,7:0):4,8:4):12):29,43:22):5):7,44:25):14,126:36):16,(113:11,114:9):28):18,(17:32,(122:23,(127:0,128:0):54):8):9):19,(119:4,120:2):7):5,121:13):2,115:0,116:0,117:0,118:0);
tree PAUP_183 = [&U] ((((((((((((((((((((((1:0,110:2):1,((106:0,108:0,109:2):1,107:0):4):1,105:2):2,111:4):1,20:6):7,112:5):9,(99:17,((100:9,101:8):3,(102:2,(103:0,104:0,129:0):8):10):10):10):26,(123:21,124:15):18):24,(((47:24,48:21):10,(((58:0,59:0):8,(60:2,(61:0,62:0):0):5):11,(63:1,64:3):24):8):16,((((65:4,(67:1,(68:0,69:1):3):2):2,66:3):14,70:14):17,(((((((71:0,74:0):1,(72:0,73:0):1):2,75:4):3,(76:5,78:10):3):2,77:7):12,((((80:2,((81:0,82:0,85:9):1,84:1):1):1,83:3):1,86:6):10,(87:11,88:25):2):7):6,(79:17,89:34):8):11):15):5):8,(((((2:1,3:5):27,((26:30,(55:7,56:4):31):8,54:19):9):7,45:22):8,(((13:23,(90:2,91:3):13):7,((92:1,93:2,94:3):9,(95:0,96:1):5):5):18,(97:16,98:17):15):9):2,(21:20,(22:2,23:2):13):8):9):5,46:24):6,((((5:49,(24:7,25:6):37):11,(38:12,39:21):19):9,(29:27,((((51:2,52:3):9,53:7):25,125:47):11,57:31):6):5):7,(49:1,50:3):21):12):2,(40:10,(41:2,42:2):12):7):2,((((14:1,16:0):3,15:2):27,37:27):5,(((18:16,19:18):18,((((30:0,32:10):1,31:0):8,33:16):14,(34:0,(35:0,36:2):4):22):13):7,(27:11,28:9):10):5):8):5,(((4:26,((9:0,10:0):3,(11:2,12:2):3):8):5,((6:0,7:0):4,8:4):12):29,43:22):5):7,44:25):14,126:36):16,(113:11,114:9):28):18,(17:32,(122:23,(127:0,128:0):54):8):9):19,(119:4,120:2):7):5,121:13):2,115:0,116:0,117:0,118:0);
tree PAUP_184 = [&U] ((((((((((((((((((((((1:0,110:2):1,105:1):1,((106:0,108:0,109:2):1,107:0):5):2,111:4):1,20:6):7,112:5):8,(99:16,((100:9,101:8):3,(102:2,(103:0,104:0,129:0):8):10):11):10):26,(123:21,124:15):19):24,(((47:24,48:21):10,(((58:0,59:0):8,(60:2,(61:0,62:0):0):5):11,(63:1,64:3):24):8):17,((((65:4,(67:1,(68:0,69:1):3):2):2,66:3):14,70:14):15,(((((71:0,74:0):1,(72:0,73:0):1,(76:4,78:11):3):2,75:4):5,77:7):14,((79:19,89:32):8,(((((80:2,((81:0,82:0,85:9):1,84:1):1):1,83:3):1,86:6):8,87:11):3,88:26):8):3):12):16):5):7,(((((2:1,3:5):27,((26:30,(55:7,56:4):31):8,54:19):9):7,45:22):8,(((13:23,(90:2,91:3):13):7,(((92:1,93:2):0,94:3):9,(95:0,96:1):5):5):18,(97:16,98:17):15):9):2,(21:20,(22:2,23:2):13):8):9):5,46:24):6,((((5:49,(24:7,25:6):37):11,(38:12,39:21):19):9,(29:27,((((51:2,52:3):9,53:7):25,125:47):11,57:31):6):5):7,(49:1,50:3):21):12):2,(40:10,(41:2,42:2):12):7):2,((((14:1,16:0):3,15:2):27,37:27):5,(((18:16,19:18):18,((((30:0,32:10):1,31:0):8,33:16):14,(34:0,(35:0,36:2):4):22):13):7,(27:11,28:9):10):5):8):5,(((4:26,((9:0,10:0):3,(11:2,12:2):3):8):5,((6:0,7:0):4,8:4):12):29,43:22):5):7,44:25):14,126:36):16,(113:11,114:9):28):18,(17:32,(122:23,(127:0,128:0):54):8):9):19,(119:4,120:2):7):5,121:13):2,115:0,116:0,117:0,118:0);
tree PAUP_185 = [&U] ((((((((((((((((((((((1:0,110:2):1,105:1):1,((106:0,108:0,109:2):1,107:0):5):2,111:4):1,20:6):7,112:5):8,(99:16,((100:9,101:8):3,(102:2,(103:0,104:0,129:0):8):10):11):10):26,(123:21,124:15):19):24,(((47:24,48:21):10,(((58:0,59:0):8,(60:2,(61:0,62:0):0):5):11,(63:1,64:3):24):8):17,(((65:4,(66:3,(67:1,(68:0,69:1):3):2):3):13,70:14):15,((((((71:0,74:0):1,(72:0,73:0):1):2,75:4):3,(76:5,78:10):3):2,77:7):14,((79:19,89:32):8,(((((80:2,((81:0,82:0,85:9):1,84:1):1):1,83:3):1,86:6):8,87:11):3,88:26):8):3):12):16):5):7,(((((2:1,3:5):27,((26:30,(55:7,56:4):31):8,54:19):9):7,45:22):8,(((13:23,(90:2,91:3):13):7,(((92:1,93:2):0,94:3):9,(95:0,96:1):5):5):18,(97:16,98:17):15):9):2,(21:20,(22:2,23:2):13):8):9):5,46:24):6,((((5:49,(24:7,25:6):37):11,(38:12,39:21):19):9,(29:27,((((51:2,52:3):9,53:7):25,125:47):11,57:31):6):5):7,(49:1,50:3):21):12):2,(40:10,(41:2,42:2):12):7):2,((((14:1,16:0):3,15:2):27,37:27):5,(((18:16,19:18):18,((((30:0,32:10):1,31:0):8,33:16):14,(34:0,(35:0,36:2):4):22):13):7,(27:11,28:9):10):5):8):5,(((4:26,((9:0,10:0):3,(11:2,12:2):3):8):5,((6:0,7:0):4,8:4):12):29,43:22):5):7,44:25):14,126:36):16,(113:11,114:9):28):18,(17:32,(122:23,(127:0,128:0):54):8):9):19,(119:4,120:2):7):5,121:13):2,115:0,116:0,117:0,118:0);
tree PAUP_186 = [&U] ((((((((((((((((((((((1:0,110:2):1,105:1):1,((106:0,108:0,109:2):1,107:0):5):2,111:4):1,20:6):7,112:5):8,(99:16,((100:9,101:8):3,(102:2,(103:0,104:0,129:0):8):10):11):10):26,(123:21,124:15):19):24,(((47:24,48:21):10,(((58:0,59:0):8,(60:2,(61:0,62:0):0):5):11,(63:1,64:3):24):8):17,((((65:4,(67:1,(68:0,69:1):3):2):2,66:3):14,70:14):15,((((((71:0,74:0):1,(72:0,73:0):1):2,75:4):3,(76:5,78:10):3):2,77:7):14,((79:19,89:32):7,(((80:2,(((81:0,82:0,85:9):2,84:0):1,(83:4,86:6):1):1):8,87:11):3,88:24):9):4):12):16):5):7,(((((2:1,3:5):27,((26:30,(55:7,56:4):31):8,54:19):9):7,45:22):8,(((13:23,(90:2,91:3):13):7,(((92:1,93:2):0,94:3):9,(95:0,96:1):5):5):18,(97:16,98:17):15):9):2,(21:20,(22:2,23:2):13):8):9):5,46:24):6,((((5:49,(24:7,25:6):37):11,(38:12,39:21):19):9,(29:27,((((51:2,52:3):9,53:7):25,125:47):11,57:31):6):5):7,(49:1,50:3):21):12):2,(40:10,(41:2,42:2):12):7):2,((((14:1,16:0):3,15:2):27,37:27):5,(((18:16,19:18):18,((((30:0,32:10):1,31:0):8,33:16):14,(34:0,(35:0,36:2):4):22):13):7,(27:11,28:9):10):5):8):5,(((4:26,((9:0,10:0):3,(11:2,12:2):3):8):5,((6:0,7:0):4,8:4):12):29,43:22):5):7,44:25):14,126:36):16,(113:11,114:9):28):18,(17:32,(122:23,(127:0,128:0):54):8):9):19,(119:4,120:2):7):5,121:13):2,115:0,116:0,117:0,118:0);
tree PAUP_187 = [&U] ((((((((((((((((((((((1:0,110:2):1,105:1):1,((106:0,108:0,109:2):1,107:0):5):2,111:4):1,20:6):7,112:5):8,(99:16,((100:9,101:8):3,(102:2,(103:0,104:0,129:0):8):10):11):10):26,(123:21,124:15):19):24,(((47:24,48:21):10,(((58:0,59:0):8,(60:2,(61:0,62:0):0):5):11,(63:1,64:3):24):8):17,((((65:4,(67:1,(68:0,69:1):3):2):2,66:3):14,70:14):15,(((((((71:0,74:0):1,(72:0,73:0):1):2,75:4):3,76:4):2,78:11):2,77:7):15,((79:19,89:32):9,(((((80:2,((81:0,82:0,85:9):1,84:1):1):1,83:3):1,86:6):8,87:11):4,88:25):8):3):11):16):5):7,(((((2:1,3:5):27,((26:30,(55:7,56:4):31):8,54:19):9):7,45:22):8,(((13:23,(90:2,91:3):13):7,(((92:1,93:2):0,94:3):9,(95:0,96:1):5):5):18,(97:16,98:17):15):9):2,(21:20,(22:2,23:2):13):8):9):5,46:24):6,((((5:49,(24:7,25:6):37):11,(38:12,39:21):19):9,(29:27,((((51:2,52:3):9,53:7):25,125:47):11,57:31):6):5):7,(49:1,50:3):21):12):2,(40:10,(41:2,42:2):12):7):2,((((14:1,16:0):3,15:2):27,37:27):5,(((18:16,19:18):18,((((30:0,32:10):1,31:0):8,33:16):14,(34:0,(35:0,36:2):4):22):13):7,(27:11,28:9):10):5):8):5,(((4:26,((9:0,10:0):3,(11:2,12:2):3):8):5,((6:0,7:0):4,8:4):12):29,43:22):5):7,44:25):14,126:36):16,(113:11,114:9):28):18,(17:32,(122:23,(127:0,128:0):54):8):9):19,(119:4,120:2):7):5,121:13):2,115:0,116:0,117:0,118:0);
tree PAUP_188 = [&U] ((((((((((((((((((((((1:0,110:2):1,105:1):1,((106:0,108:0,109:2):1,107:0):5):2,111:4):1,20:6):7,112:5):8,(99:16,((100:9,101:8):3,(102:2,(103:0,104:0,129:0):8):10):11):10):26,(123:21,124:15):19):24,(((47:24,48:21):10,(((58:0,59:0):8,(60:2,(61:0,62:0):0):5):11,(63:1,64:3):24):8):17,((((65:4,(67:1,(68:0,69:1):3):2):2,66:3):14,70:14):15,((((((71:0,74:0):1,(72:0,73:0):1):2,(75:3,76:6):1):2,78:12):3,77:7):14,((79:19,89:32):8,(((((80:2,((81:0,82:0,85:9):1,84:1):1):1,83:3):1,86:6):8,87:11):3,88:26):8):3):12):16):5):7,(((((2:1,3:5):27,((26:30,(55:7,56:4):31):8,54:19):9):7,45:22):8,(((13:23,(90:2,91:3):13):7,(((92:1,93:2):0,94:3):9,(95:0,96:1):5):5):18,(97:16,98:17):15):9):2,(21:20,(22:2,23:2):13):8):9):5,46:24):6,((((5:49,(24:7,25:6):37):11,(38:12,39:21):19):9,(29:27,((((51:2,52:3):9,53:7):25,125:47):11,57:31):6):5):7,(49:1,50:3):21):12):2,(40:10,(41:2,42:2):12):7):2,((((14:1,16:0):3,15:2):27,37:27):5,(((18:16,19:18):18,((((30:0,32:10):1,31:0):8,33:16):14,(34:0,(35:0,36:2):4):22):13):7,(27:11,28:9):10):5):8):5,(((4:26,((9:0,10:0):3,(11:2,12:2):3):8):5,((6:0,7:0):4,8:4):12):29,43:22):5):7,44:25):14,126:36):16,(113:11,114:9):28):18,(17:32,(122:23,(127:0,128:0):54):8):9):19,(119:4,120:2):7):5,121:13):2,115:0,116:0,117:0,118:0);
tree PAUP_189 = [&U] ((((((((((((((((((((((1:0,110:2):1,105:1):1,((106:0,108:0,109:2):1,107:0):5):2,111:4):1,20:6):7,112:5):8,(99:16,((100:9,101:8):3,(102:2,(103:0,104:0,129:0):8):10):11):10):26,(123:21,124:15):19):24,(((47:24,48:21):10,(((58:0,59:0):8,(60:2,(61:0,62:0):0):5):11,(63:1,64:3):24):8):17,((((65:4,(67:1,(68:0,69:1):3):2):2,66:3):14,70:14):15,(((((((71:0,74:0):1,(72:0,73:0):1):1,76:6):1,75:4):2,78:12):3,77:7):14,((79:19,89:32):8,(((((80:2,((81:0,82:0,85:9):1,84:1):1):1,83:3):1,86:6):8,87:11):3,88:26):8):3):12):16):5):7,(((((2:1,3:5):27,((26:30,(55:7,56:4):31):8,54:19):9):7,45:22):8,(((13:23,(90:2,91:3):13):7,(((92:1,93:2):0,94:3):9,(95:0,96:1):5):5):18,(97:16,98:17):15):9):2,(21:20,(22:2,23:2):13):8):9):5,46:24):6,((((5:49,(24:7,25:6):37):11,(38:12,39:21):19):9,(29:27,((((51:2,52:3):9,53:7):25,125:47):11,57:31):6):5):7,(49:1,50:3):21):12):2,(40:10,(41:2,42:2):12):7):2,((((14:1,16:0):3,15:2):27,37:27):5,(((18:16,19:18):18,((((30:0,32:10):1,31:0):8,33:16):14,(34:0,(35:0,36:2):4):22):13):7,(27:11,28:9):10):5):8):5,(((4:26,((9:0,10:0):3,(11:2,12:2):3):8):5,((6:0,7:0):4,8:4):12):29,43:22):5):7,44:25):14,126:36):16,(113:11,114:9):28):18,(17:32,(122:23,(127:0,128:0):54):8):9):19,(119:4,120:2):7):5,121:13):2,115:0,116:0,117:0,118:0);
tree PAUP_190 = [&U] ((((((((((((((((((((((1:0,110:2):1,105:1):1,((106:0,108:0,109:2):1,107:0):5):2,111:4):1,20:6):7,112:5):8,(99:16,((100:9,101:8):3,(102:2,(103:0,104:0,129:0):8):10):11):10):26,(123:21,124:15):19):24,(((47:24,48:21):10,(((58:0,59:0):8,(60:2,(61:0,62:0):0):5):11,(63:1,64:3):24):8):17,((((65:4,(67:1,(68:0,69:1):3):2):2,66:3):14,70:14):15,(((((71:0,74:0):1,(72:0,73:0):1):2,(75:4,(76:4,78:11):3):0):5,77:7):14,((79:19,89:32):8,(((((80:2,((81:0,82:0,85:9):1,84:1):1):1,83:3):1,86:6):8,87:11):3,88:26):8):3):12):16):5):7,(((((2:1,3:5):27,((26:30,(55:7,56:4):31):8,54:19):9):7,45:22):8,(((13:23,(90:2,91:3):13):7,(((92:1,93:2):0,94:3):9,(95:0,96:1):5):5):18,(97:16,98:17):15):9):2,(21:20,(22:2,23:2):13):8):9):5,46:24):6,((((5:49,(24:7,25:6):37):11,(38:12,39:21):19):9,(29:27,((((51:2,52:3):9,53:7):25,125:47):11,57:31):6):5):7,(49:1,50:3):21):12):2,(40:10,(41:2,42:2):12):7):2,((((14:1,16:0):3,15:2):27,37:27):5,(((18:16,19:18):18,((((30:0,32:10):1,31:0):8,33:16):14,(34:0,(35:0,36:2):4):22):13):7,(27:11,28:9):10):5):8):5,(((4:26,((9:0,10:0):3,(11:2,12:2):3):8):5,((6:0,7:0):4,8:4):12):29,43:22):5):7,44:25):14,126:36):16,(113:11,114:9):28):18,(17:32,(122:23,(127:0,128:0):54):8):9):19,(119:4,120:2):7):5,121:13):2,115:0,116:0,117:0,118:0);
tree PAUP_191 = [&U] ((((((((((((((((((((((1:0,110:2):1,105:1):1,((106:0,108:0,109:2):1,107:0):5):2,111:4):1,20:6):7,112:5):8,(99:16,((100:9,101:8):3,(102:2,(103:0,104:0,129:0):8):10):11):10):26,(123:21,124:15):19):24,(((47:24,48:21):10,(((58:0,59:0):8,(60:2,(61:0,62:0):0):5):11,(63:1,64:3):24):8):17,((((65:4,(67:1,(68:0,69:1):3):2):2,66:3):14,70:14):15,((((((71:0,74:0):1,(72:0,73:0):1):2,(76:4,78:11):3):0,75:4):5,77:7):14,((79:19,89:32):8,(((((80:2,((81:0,82:0,85:9):1,84:1):1):1,83:3):1,86:6):8,87:11):3,88:26):8):3):12):16):5):7,(((((2:1,3:5):27,((26:30,(55:7,56:4):31):8,54:19):9):7,45:22):8,(((13:23,(90:2,91:3):13):7,(((92:1,93:2):0,94:3):9,(95:0,96:1):5):5):18,(97:16,98:17):15):9):2,(21:20,(22:2,23:2):13):8):9):5,46:24):6,((((5:49,(24:7,25:6):37):11,(38:12,39:21):19):9,(29:27,((((51:2,52:3):9,53:7):25,125:47):11,57:31):6):5):7,(49:1,50:3):21):12):2,(40:10,(41:2,42:2):12):7):2,((((14:1,16:0):3,15:2):27,37:27):5,(((18:16,19:18):18,((((30:0,32:10):1,31:0):8,33:16):14,(34:0,(35:0,36:2):4):22):13):7,(27:11,28:9):10):5):8):5,(((4:26,((9:0,10:0):3,(11:2,12:2):3):8):5,((6:0,7:0):4,8:4):12):29,43:22):5):7,44:25):14,126:36):16,(113:11,114:9):28):18,(17:32,(122:23,(127:0,128:0):54):8):9):19,(119:4,120:2):7):5,121:13):2,115:0,116:0,117:0,118:0);
tree PAUP_192 = [&U] ((((((((((((((((((((((1:0,110:2):1,105:1):1,((106:0,108:0,109:2):1,107:0):5):2,111:4):1,20:6):7,112:5):8,(99:16,((100:9,101:8):3,(102:2,(103:0,104:0,129:0):8):10):11):10):26,(123:21,124:15):19):24,(((47:24,48:21):10,(((58:0,59:0):8,(60:2,61:0,62:0):5):11,(63:1,64:3):24):8):17,((((65:4,(67:1,(68:0,69:1):3):2):2,66:3):14,70:14):15,((((((71:0,74:0):1,(72:0,73:0):1):2,75:4):3,(76:5,78:10):3):2,77:7):14,((79:19,89:32):8,(((((80:2,((81:0,82:0,85:9):1,84:1):1):1,83:3):1,86:6):8,87:11):3,88:26):8):3):12):16):5):7,(((((2:1,3:5):27,((26:30,(55:7,56:4):31):8,54:19):9):7,45:22):8,(((13:23,(90:2,91:3):13):7,(((92:1,93:2):0,94:3):9,(95:0,96:1):5):5):18,(97:16,98:17):15):9):2,(21:20,(22:2,23:2):13):8):9):5,46:24):6,((((5:49,(24:7,25:6):37):11,(38:12,39:21):19):9,(29:27,((((51:2,52:3):9,53:7):25,125:47):11,57:31):6):5):7,(49:1,50:3):21):12):2,(40:10,(41:2,42:2):12):7):2,((((14:1,16:0):3,15:2):27,37:27):5,(((18:16,19:18):18,((((30:0,32:10):1,31:0):8,33:16):14,(34:0,(35:0,36:2):4):22):13):7,(27:11,28:9):10):5):8):5,(((4:26,((9:0,10:0):3,(11:2,12:2):3):8):5,((6:0,7:0):4,8:4):12):29,43:22):5):7,44:25):14,126:36):16,(113:11,114:9):28):18,(17:32,(122:23,(127:0,128:0):54):8):9):19,(119:4,120:2):7):5,121:13):2,115:0,116:0,117:0,118:0);
tree PAUP_193 = [&U] ((((((((((((((((((((((1:0,110:2):1,105:1):1,((106:0,108:0,109:2):1,107:0):5):2,111:4):1,20:6):7,112:5):8,(99:16,((100:9,101:8):3,(102:2,(103:0,104:0,129:0):8):10):11):10):26,(123:21,124:15):19):24,(((47:24,48:21):10,(((58:0,59:0):8,(60:2,(61:0,62:0):0):5):11,(63:1,64:3):24):8):17,((((65:4,(67:1,(68:0,69:1):3):2):2,66:3):14,70:14):15,((((((71:0,74:0):1,(72:0,73:0):1):2,75:4):3,(76:5,78:10):3):2,77:7):14,((79:19,89:32):8,(((((80:2,((81:0,82:0,85:9):1,84:1):1):1,83:3):1,86:6):8,87:11):3,88:26):8):3):12):16):5):7,(((((2:1,3:5):27,((26:30,(55:7,56:4):31):8,54:19):9):7,45:22):8,(((13:23,(90:2,91:3):13):7,((92:1,93:2,94:3):9,(95:0,96:1):5):5):18,(97:16,98:17):15):9):2,(21:20,(22:2,23:2):13):8):9):5,46:24):6,((((5:49,(24:7,25:6):37):11,(38:12,39:21):19):9,(29:27,((((51:2,52:3):9,53:7):25,125:47):11,57:31):6):5):7,(49:1,50:3):21):12):2,(40:10,(41:2,42:2):12):7):2,((((14:1,16:0):3,15:2):27,37:27):5,(((18:16,19:18):18,((((30:0,32:10):1,31:0):8,33:16):14,(34:0,(35:0,36:2):4):22):13):7,(27:11,28:9):10):5):8):5,(((4:26,((9:0,10:0):3,(11:2,12:2):3):8):5,((6:0,7:0):4,8:4):12):29,43:22):5):7,44:25):14,126:36):16,(113:11,114:9):28):18,(17:32,(122:23,(127:0,128:0):54):8):9):19,(119:4,120:2):7):5,121:13):2,115:0,116:0,117:0,118:0);
tree PAUP_194 = [&U] ((((((((((((((((((((((1:0,110:2):1,((106:0,108:0,109:2):1,107:0):4):1,105:2):2,111:4):1,20:6):7,112:5):8,(99:16,((100:9,101:8):3,(102:2,(103:0,104:0,129:0):8):10):11):10):26,(123:21,124:15):19):24,(((47:24,48:21):10,(((58:0,59:0):8,(60:2,(61:0,62:0):0):5):11,(63:1,64:3):24):8):17,((((65:4,(67:1,(68:0,69:1):3):2):2,66:3):14,70:14):15,(((((71:0,74:0):1,(72:0,73:0):1,(76:4,78:11):3):2,75:4):5,77:7):14,((79:19,89:32):8,(((((80:2,((81:0,82:0,85:9):1,84:1):1):1,83:3):1,86:6):8,87:11):3,88:26):8):3):12):16):5):7,(((((2:1,3:5):27,((26:30,(55:7,56:4):31):8,54:19):9):7,45:22):8,(((13:23,(90:2,91:3):13):7,(((92:1,93:2):0,94:3):9,(95:0,96:1):5):5):18,(97:16,98:17):15):9):2,(21:20,(22:2,23:2):13):8):9):5,46:24):6,((((5:49,(24:7,25:6):37):11,(38:12,39:21):19):9,(29:27,((((51:2,52:3):9,53:7):25,125:47):11,57:31):6):5):7,(49:1,50:3):21):12):2,(40:10,(41:2,42:2):12):7):2,((((14:1,16:0):3,15:2):27,37:27):5,(((18:16,19:18):18,((((30:0,32:10):1,31:0):8,33:16):14,(34:0,(35:0,36:2):4):22):13):7,(27:11,28:9):10):5):8):5,(((4:26,((9:0,10:0):3,(11:2,12:2):3):8):5,((6:0,7:0):4,8:4):12):29,43:22):5):7,44:25):14,126:36):16,(113:11,114:9):28):18,(17:32,(122:23,(127:0,128:0):54):8):9):19,(119:4,120:2):7):5,121:13):2,115:0,116:0,117:0,118:0);
tree PAUP_195 = [&U] ((((((((((((((((((((((1:0,110:2):1,((106:0,108:0,109:2):1,107:0):4):1,105:2):2,111:4):1,20:6):7,112:5):9,(99:17,((100:9,101:8):3,(102:2,(103:0,104:0,129:0):8):10):10):10):26,(123:21,124:15):18):24,(((47:24,48:21):10,(((58:0,59:0):8,(60:2,(61:0,62:0):0):5):11,(63:1,64:3):24):8):16,((((65:4,(67:1,(68:0,69:1):3):2):2,66:3):14,70:14):17,(((((((71:0,74:0):1,(72:0,73:0):1):2,(76:4,78:11):3):0,75:4):5,77:7):12,(((((80:2,((81:0,82:0,85:9):1,84:1):1):1,83:3):1,86:6):8,87:11):4,88:25):7):6,(79:17,89:34):9):10):15):5):8,(((((2:1,3:5):27,((26:30,(55:7,56:4):31):8,54:19):9):7,45:22):8,(((13:23,(90:2,91:3):13):7,(((92:1,93:2):0,94:3):9,(95:0,96:1):5):5):18,(97:16,98:17):15):9):2,(21:20,(22:2,23:2):13):8):9):5,46:24):6,((((5:49,(24:7,25:6):37):11,(38:12,39:21):19):9,(29:27,((((51:2,52:3):9,53:7):25,125:47):11,57:31):6):5):7,(49:1,50:3):21):12):2,(40:10,(41:2,42:2):12):7):2,((((14:1,16:0):3,15:2):27,37:27):5,(((18:16,19:18):18,((((30:0,32:10):1,31:0):8,33:16):14,(34:0,(35:0,36:2):4):22):13):7,(27:11,28:9):10):5):8):5,(((4:26,((9:0,10:0):3,(11:2,12:2):3):8):5,((6:0,7:0):4,8:4):12):29,43:22):5):7,44:25):14,126:36):16,(113:11,114:9):28):18,(17:32,(122:23,(127:0,128:0):54):8):9):19,(119:4,120:2):7):5,121:13):2,115:0,116:0,117:0,118:0);
tree PAUP_196 = [&U] ((((((((((((((((((((((1:0,110:2):1,((106:0,108:0,109:2):1,107:0):4):1,105:2):2,111:4):1,20:6):7,112:5):8,(99:16,((100:9,101:8):3,(102:2,(103:0,104:0,129:0):8):10):11):10):26,(123:21,124:15):19):24,(((47:24,48:21):10,(((58:0,59:0):8,(60:2,(61:0,62:0):0):5):11,(63:1,64:3):24):8):17,((((65:4,(67:1,(68:0,69:1):3):2):2,66:3):14,70:14):15,((((((71:0,74:0):1,(72:0,73:0):1):2,(76:4,78:11):3):0,75:4):5,77:7):14,((79:19,89:32):7,(((80:2,(((81:0,82:0,85:9):2,84:0):1,(83:4,86:6):1):1):8,87:11):3,88:24):9):4):12):16):5):7,(((((2:1,3:5):27,((26:30,(55:7,56:4):31):8,54:19):9):7,45:22):8,(((13:23,(90:2,91:3):13):7,(((92:1,93:2):0,94:3):9,(95:0,96:1):5):5):18,(97:16,98:17):15):9):2,(21:20,(22:2,23:2):13):8):9):5,46:24):6,((((5:49,(24:7,25:6):37):11,(38:12,39:21):19):9,(29:27,((((51:2,52:3):9,53:7):25,125:47):11,57:31):6):5):7,(49:1,50:3):21):12):2,(40:10,(41:2,42:2):12):7):2,((((14:1,16:0):3,15:2):27,37:27):5,(((18:16,19:18):18,((((30:0,32:10):1,31:0):8,33:16):14,(34:0,(35:0,36:2):4):22):13):7,(27:11,28:9):10):5):8):5,(((4:26,((9:0,10:0):3,(11:2,12:2):3):8):5,((6:0,7:0):4,8:4):12):29,43:22):5):7,44:25):14,126:36):16,(113:11,114:9):28):18,(17:32,(122:23,(127:0,128:0):54):8):9):19,(119:4,120:2):7):5,121:13):2,115:0,116:0,117:0,118:0);
tree PAUP_197 = [&U] ((((((((((((((((((((((1:0,110:2):1,((106:0,108:0,109:2):1,107:0):4):1,105:2):2,111:4):1,20:6):7,112:5):8,(99:16,((100:9,101:8):3,(102:2,(103:0,104:0,129:0):8):10):11):10):26,(123:21,124:15):19):24,(((47:24,48:21):10,(((58:0,59:0):8,(60:2,(61:0,62:0):0):5):11,(63:1,64:3):24):8):17,(((65:4,(66:3,(67:1,(68:0,69:1):3):2):3):13,70:14):15,((((((71:0,74:0):1,(72:0,73:0):1):2,(76:4,78:11):3):0,75:4):5,77:7):14,((79:19,89:32):8,(((((80:2,((81:0,82:0,85:9):1,84:1):1):1,83:3):1,86:6):8,87:11):3,88:26):8):3):12):16):5):7,(((((2:1,3:5):27,((26:30,(55:7,56:4):31):8,54:19):9):7,45:22):8,(((13:23,(90:2,91:3):13):7,(((92:1,93:2):0,94:3):9,(95:0,96:1):5):5):18,(97:16,98:17):15):9):2,(21:20,(22:2,23:2):13):8):9):5,46:24):6,((((5:49,(24:7,25:6):37):11,(38:12,39:21):19):9,(29:27,((((51:2,52:3):9,53:7):25,125:47):11,57:31):6):5):7,(49:1,50:3):21):12):2,(40:10,(41:2,42:2):12):7):2,((((14:1,16:0):3,15:2):27,37:27):5,(((18:16,19:18):18,((((30:0,32:10):1,31:0):8,33:16):14,(34:0,(35:0,36:2):4):22):13):7,(27:11,28:9):10):5):8):5,(((4:26,((9:0,10:0):3,(11:2,12:2):3):8):5,((6:0,7:0):4,8:4):12):29,43:22):5):7,44:25):14,126:36):16,(113:11,114:9):28):18,(17:32,(122:23,(127:0,128:0):54):8):9):19,(119:4,120:2):7):5,121:13):2,115:0,116:0,117:0,118:0);
tree PAUP_198 = [&U] ((((((((((((((((((((((1:0,110:2):1,((106:0,108:0,109:2):1,107:0):4):1,105:2):2,111:4):1,20:6):7,112:5):8,(99:16,((100:9,101:8):3,(102:2,(103:0,104:0,129:0):8):10):11):10):26,(123:21,124:15):19):24,(((47:24,48:21):10,(((58:0,59:0):8,(60:2,61:0,62:0):5):11,(63:1,64:3):24):8):17,((((65:4,(67:1,(68:0,69:1):3):2):2,66:3):14,70:14):15,((((((71:0,74:0):1,(72:0,73:0):1):2,(76:4,78:11):3):0,75:4):5,77:7):14,((79:19,89:32):8,(((((80:2,((81:0,82:0,85:9):1,84:1):1):1,83:3):1,86:6):8,87:11):3,88:26):8):3):12):16):5):7,(((((2:1,3:5):27,((26:30,(55:7,56:4):31):8,54:19):9):7,45:22):8,(((13:23,(90:2,91:3):13):7,(((92:1,93:2):0,94:3):9,(95:0,96:1):5):5):18,(97:16,98:17):15):9):2,(21:20,(22:2,23:2):13):8):9):5,46:24):6,((((5:49,(24:7,25:6):37):11,(38:12,39:21):19):9,(29:27,((((51:2,52:3):9,53:7):25,125:47):11,57:31):6):5):7,(49:1,50:3):21):12):2,(40:10,(41:2,42:2):12):7):2,((((14:1,16:0):3,15:2):27,37:27):5,(((18:16,19:18):18,((((30:0,32:10):1,31:0):8,33:16):14,(34:0,(35:0,36:2):4):22):13):7,(27:11,28:9):10):5):8):5,(((4:26,((9:0,10:0):3,(11:2,12:2):3):8):5,((6:0,7:0):4,8:4):12):29,43:22):5):7,44:25):14,126:36):16,(113:11,114:9):28):18,(17:32,(122:23,(127:0,128:0):54):8):9):19,(119:4,120:2):7):5,121:13):2,115:0,116:0,117:0,118:0);
tree PAUP_199 = [&U] (((((((((((((((((((((1:0,105:2,110:2):1,((106:0,108:0,109:2):1,107:0):4):3,111:4):1,20:6):7,112:5):8,(99:16,((100:9,101:8):3,(102:2,(103:0,104:0,129:0):8):10):11):10):26,(123:21,124:15):19):24,(((47:24,48:21):10,(((58:0,59:0):8,(60:2,(61:0,62:0):0):5):11,(63:1,64:3):24):8):17,((((65:4,(67:1,(68:0,69:1):3):2):2,66:3):14,70:14):15,((((((71:0,74:0):1,(72:0,73:0):1):2,(76:4,78:11):3):0,75:4):5,77:7):14,((79:19,89:32):8,(((((80:2,((81:0,82:0,85:9):1,84:1):1):1,83:3):1,86:6):8,87:11):3,88:26):8):3):12):16):5):7,(((((2:1,3:5):27,((26:30,(55:7,56:4):31):8,54:19):9):7,45:22):8,(((13:23,(90:2,91:3):13):7,(((92:1,93:2):0,94:3):9,(95:0,96:1):5):5):18,(97:16,98:17):15):9):2,(21:20,(22:2,23:2):13):8):9):5,46:24):6,((((5:49,(24:7,25:6):37):11,(38:12,39:21):19):9,(29:27,((((51:2,52:3):9,53:7):25,125:47):11,57:31):6):5):7,(49:1,50:3):21):12):2,(40:10,(41:2,42:2):12):7):2,((((14:1,16:0):3,15:2):27,37:27):5,(((18:16,19:18):18,((((30:0,32:10):1,31:0):8,33:16):14,(34:0,(35:0,36:2):4):22):13):7,(27:11,28:9):10):5):8):5,(((4:26,((9:0,10:0):3,(11:2,12:2):3):8):5,((6:0,7:0):4,8:4):12):29,43:22):5):7,44:25):14,126:36):16,(113:11,114:9):28):18,(17:32,(122:23,(127:0,128:0):54):8):9):19,(119:4,120:2):7):5,121:13):2,115:0,116:0,117:0,118:0);
tree PAUP_200 = [&U] (((((((((((((((((((((1:0,((106:0,108:0,109:2):1,107:0):5,110:2):1,105:1):3,111:4):1,20:6):7,112:5):8,(99:16,((100:9,101:8):3,(102:2,(103:0,104:0,129:0):8):10):11):10):26,(123:21,124:15):19):24,(((47:24,48:21):10,(((58:0,59:0):8,(60:2,(61:0,62:0):0):5):11,(63:1,64:3):24):8):17,((((65:4,(67:1,(68:0,69:1):3):2):2,66:3):14,70:14):15,((((((71:0,74:0):1,(72:0,73:0):1):2,(76:4,78:11):3):0,75:4):5,77:7):14,((79:19,89:32):8,(((((80:2,((81:0,82:0,85:9):1,84:1):1):1,83:3):1,86:6):8,87:11):3,88:26):8):3):12):16):5):7,(((((2:1,3:5):27,((26:30,(55:7,56:4):31):8,54:19):9):7,45:22):8,(((13:23,(90:2,91:3):13):7,(((92:1,93:2):0,94:3):9,(95:0,96:1):5):5):18,(97:16,98:17):15):9):2,(21:20,(22:2,23:2):13):8):9):5,46:24):6,((((5:49,(24:7,25:6):37):11,(38:12,39:21):19):9,(29:27,((((51:2,52:3):9,53:7):25,125:47):11,57:31):6):5):7,(49:1,50:3):21):12):2,(40:10,(41:2,42:2):12):7):2,((((14:1,16:0):3,15:2):27,37:27):5,(((18:16,19:18):18,((((30:0,32:10):1,31:0):8,33:16):14,(34:0,(35:0,36:2):4):22):13):7,(27:11,28:9):10):5):8):5,(((4:26,((9:0,10:0):3,(11:2,12:2):3):8):5,((6:0,7:0):4,8:4):12):29,43:22):5):7,44:25):14,126:36):16,(113:11,114:9):28):18,(17:32,(122:23,(127:0,128:0):54):8):9):19,(119:4,120:2):7):5,121:13):2,115:0,116:0,117:0,118:0);
tree PAUP_201 = [&U] ((((((((((((((((((((((1:0,110:2):1,((106:0,108:0,109:2):1,107:0):4):1,105:2):2,111:4):1,20:6):7,112:5):8,(99:16,((100:9,101:8):3,(102:2,(103:0,104:0,129:0):8):10):11):10):26,(123:21,124:15):19):24,(((47:24,48:21):10,(((58:0,59:0):8,(60:2,(61:0,62:0):0):5):11,(63:1,64:3):24):8):17,((((65:4,(67:1,(68:0,69:1):3):2):2,66:3):14,70:14):15,((((((71:0,74:0):1,(72:0,73:0):1):2,(76:4,78:11):3):0,75:4):5,77:7):14,((79:19,89:32):8,(((((80:2,((81:0,82:0,85:9):1,84:1):1):1,83:3):1,86:6):8,87:11):3,88:26):8):3):12):16):5):7,(((((2:1,3:5):27,((26:30,(55:7,56:4):31):8,54:19):9):7,45:22):8,(((13:23,(90:2,91:3):13):7,((92:1,93:2,94:3):9,(95:0,96:1):5):5):18,(97:16,98:17):15):9):2,(21:20,(22:2,23:2):13):8):9):5,46:24):6,((((5:49,(24:7,25:6):37):11,(38:12,39:21):19):9,(29:27,((((51:2,52:3):9,53:7):25,125:47):11,57:31):6):5):7,(49:1,50:3):21):12):2,(40:10,(41:2,42:2):12):7):2,((((14:1,16:0):3,15:2):27,37:27):5,(((18:16,19:18):18,((((30:0,32:10):1,31:0):8,33:16):14,(34:0,(35:0,36:2):4):22):13):7,(27:11,28:9):10):5):8):5,(((4:26,((9:0,10:0):3,(11:2,12:2):3):8):5,((6:0,7:0):4,8:4):12):29,43:22):5):7,44:25):14,126:36):16,(113:11,114:9):28):18,(17:32,(122:23,(127:0,128:0):54):8):9):19,(119:4,120:2):7):5,121:13):2,115:0,116:0,117:0,118:0);
tree PAUP_202 = [&U] ((((((((((((((((((((((1:0,110:2):1,((106:0,108:0,109:2):1,107:0):4):1,105:2):2,111:4):1,20:6):7,112:5):8,(99:16,((100:9,101:8):3,(102:2,(103:0,104:0,129:0):8):10):11):10):26,(123:21,124:15):19):24,(((47:24,48:21):10,(((58:0,59:0):8,(60:2,(61:0,62:0):0):5):11,(63:1,64:3):24):8):17,(((65:4,(66:3,(67:1,(68:0,69:1):3):2):3):13,70:14):15,((((((71:0,74:0):1,(72:0,73:0):1):2,75:4):3,(76:5,78:10):3):2,77:7):14,((79:19,89:32):8,(((((80:2,((81:0,82:0,85:9):1,84:1):1):1,83:3):1,86:6):8,87:11):3,88:26):8):3):12):16):5):7,(((((2:1,3:5):27,((26:30,(55:7,56:4):31):8,54:19):9):7,45:22):8,(((13:23,(90:2,91:3):13):7,(((92:1,93:2):0,94:3):9,(95:0,96:1):5):5):18,(97:16,98:17):15):9):2,(21:20,(22:2,23:2):13):8):9):5,46:24):6,((((5:49,(24:7,25:6):37):11,(38:12,39:21):19):9,(29:27,((((51:2,52:3):9,53:7):25,125:47):11,57:31):6):5):7,(49:1,50:3):21):12):2,(40:10,(41:2,42:2):12):7):2,((((14:1,16:0):3,15:2):27,37:27):5,(((18:16,19:18):18,((((30:0,32:10):1,31:0):8,33:16):14,(34:0,(35:0,36:2):4):22):13):7,(27:11,28:9):10):5):8):5,(((4:26,((9:0,10:0):3,(11:2,12:2):3):8):5,((6:0,7:0):4,8:4):12):29,43:22):5):7,44:25):14,126:36):16,(113:11,114:9):28):18,(17:32,(122:23,(127:0,128:0):54):8):9):19,(119:4,120:2):7):5,121:13):2,115:0,116:0,117:0,118:0);
tree PAUP_203 = [&U] ((((((((((((((((((((((1:0,110:2):1,((106:0,108:0,109:2):1,107:0):4):1,105:2):2,111:4):1,20:6):7,112:5):8,(99:16,((100:9,101:8):3,(102:2,(103:0,104:0,129:0):8):10):11):10):26,(123:21,124:15):19):24,(((47:24,48:21):10,(((58:0,59:0):8,(60:2,(61:0,62:0):0):5):11,(63:1,64:3):24):8):17,(((65:4,(66:3,(67:1,(68:0,69:1):3):2):3):13,70:14):15,(((((71:0,74:0):1,(72:0,73:0):1,(76:4,78:11):3):2,75:4):5,77:7):14,((79:19,89:32):8,(((((80:2,((81:0,82:0,85:9):1,84:1):1):1,83:3):1,86:6):8,87:11):3,88:26):8):3):12):16):5):7,(((((2:1,3:5):27,((26:30,(55:7,56:4):31):8,54:19):9):7,45:22):8,(((13:23,(90:2,91:3):13):7,(((92:1,93:2):0,94:3):9,(95:0,96:1):5):5):18,(97:16,98:17):15):9):2,(21:20,(22:2,23:2):13):8):9):5,46:24):6,((((5:49,(24:7,25:6):37):11,(38:12,39:21):19):9,(29:27,((((51:2,52:3):9,53:7):25,125:47):11,57:31):6):5):7,(49:1,50:3):21):12):2,(40:10,(41:2,42:2):12):7):2,((((14:1,16:0):3,15:2):27,37:27):5,(((18:16,19:18):18,((((30:0,32:10):1,31:0):8,33:16):14,(34:0,(35:0,36:2):4):22):13):7,(27:11,28:9):10):5):8):5,(((4:26,((9:0,10:0):3,(11:2,12:2):3):8):5,((6:0,7:0):4,8:4):12):29,43:22):5):7,44:25):14,126:36):16,(113:11,114:9):28):18,(17:32,(122:23,(127:0,128:0):54):8):9):19,(119:4,120:2):7):5,121:13):2,115:0,116:0,117:0,118:0);
tree PAUP_204 = [&U] ((((((((((((((((((((((1:0,110:2):1,((106:0,108:0,109:2):1,107:0):4):1,105:2):2,111:4):1,20:6):7,112:5):8,(99:16,((100:9,101:8):3,(102:2,(103:0,104:0,129:0):8):10):11):10):26,(123:21,124:15):19):24,(((47:24,48:21):10,(((58:0,59:0):8,(60:2,(61:0,62:0):0):5):11,(63:1,64:3):24):8):17,(((65:4,(66:3,(67:1,(68:0,69:1):3):2):3):13,70:14):15,((((((71:0,74:0):1,(72:0,73:0):1):2,75:4):3,(76:5,78:10):3):2,77:7):14,((79:19,89:32):7,(((80:2,(((81:0,82:0,85:9):2,84:0):1,(83:4,86:6):1):1):8,87:11):3,88:24):9):4):12):16):5):7,(((((2:1,3:5):27,((26:30,(55:7,56:4):31):8,54:19):9):7,45:22):8,(((13:23,(90:2,91:3):13):7,(((92:1,93:2):0,94:3):9,(95:0,96:1):5):5):18,(97:16,98:17):15):9):2,(21:20,(22:2,23:2):13):8):9):5,46:24):6,((((5:49,(24:7,25:6):37):11,(38:12,39:21):19):9,(29:27,((((51:2,52:3):9,53:7):25,125:47):11,57:31):6):5):7,(49:1,50:3):21):12):2,(40:10,(41:2,42:2):12):7):2,((((14:1,16:0):3,15:2):27,37:27):5,(((18:16,19:18):18,((((30:0,32:10):1,31:0):8,33:16):14,(34:0,(35:0,36:2):4):22):13):7,(27:11,28:9):10):5):8):5,(((4:26,((9:0,10:0):3,(11:2,12:2):3):8):5,((6:0,7:0):4,8:4):12):29,43:22):5):7,44:25):14,126:36):16,(113:11,114:9):28):18,(17:32,(122:23,(127:0,128:0):54):8):9):19,(119:4,120:2):7):5,121:13):2,115:0,116:0,117:0,118:0);
tree PAUP_205 = [&U] ((((((((((((((((((((((1:0,110:2):1,((106:0,108:0,109:2):1,107:0):4):1,105:2):2,111:4):1,20:6):7,112:5):8,(99:16,((100:9,101:8):3,(102:2,(103:0,104:0,129:0):8):10):11):10):26,(123:21,124:15):19):24,(((47:24,48:21):10,(((58:0,59:0):8,(60:2,(61:0,62:0):0):5):11,(63:1,64:3):24):8):17,(((65:4,(66:3,(67:1,(68:0,69:1):3):2):3):13,70:14):15,(((((((71:0,74:0):1,(72:0,73:0):1):2,75:4):3,76:4):2,78:11):2,77:7):15,((79:19,89:32):9,(((((80:2,((81:0,82:0,85:9):1,84:1):1):1,83:3):1,86:6):8,87:11):4,88:25):8):3):11):16):5):7,(((((2:1,3:5):27,((26:30,(55:7,56:4):31):8,54:19):9):7,45:22):8,(((13:23,(90:2,91:3):13):7,(((92:1,93:2):0,94:3):9,(95:0,96:1):5):5):18,(97:16,98:17):15):9):2,(21:20,(22:2,23:2):13):8):9):5,46:24):6,((((5:49,(24:7,25:6):37):11,(38:12,39:21):19):9,(29:27,((((51:2,52:3):9,53:7):25,125:47):11,57:31):6):5):7,(49:1,50:3):21):12):2,(40:10,(41:2,42:2):12):7):2,((((14:1,16:0):3,15:2):27,37:27):5,(((18:16,19:18):18,((((30:0,32:10):1,31:0):8,33:16):14,(34:0,(35:0,36:2):4):22):13):7,(27:11,28:9):10):5):8):5,(((4:26,((9:0,10:0):3,(11:2,12:2):3):8):5,((6:0,7:0):4,8:4):12):29,43:22):5):7,44:25):14,126:36):16,(113:11,114:9):28):18,(17:32,(122:23,(127:0,128:0):54):8):9):19,(119:4,120:2):7):5,121:13):2,115:0,116:0,117:0,118:0);
tree PAUP_206 = [&U] ((((((((((((((((((((((1:0,110:2):1,((106:0,108:0,109:2):1,107:0):4):1,105:2):2,111:4):1,20:6):7,112:5):8,(99:16,((100:9,101:8):3,(102:2,(103:0,104:0,129:0):8):10):11):10):26,(123:21,124:15):19):24,(((47:24,48:21):10,(((58:0,59:0):8,(60:2,(61:0,62:0):0):5):11,(63:1,64:3):24):8):17,(((65:4,(66:3,(67:1,(68:0,69:1):3):2):3):13,70:14):15,((((((71:0,74:0):1,(72:0,73:0):1):2,(75:3,76:6):1):2,78:12):3,77:7):14,((79:19,89:32):8,(((((80:2,((81:0,82:0,85:9):1,84:1):1):1,83:3):1,86:6):8,87:11):3,88:26):8):3):12):16):5):7,(((((2:1,3:5):27,((26:30,(55:7,56:4):31):8,54:19):9):7,45:22):8,(((13:23,(90:2,91:3):13):7,(((92:1,93:2):0,94:3):9,(95:0,96:1):5):5):18,(97:16,98:17):15):9):2,(21:20,(22:2,23:2):13):8):9):5,46:24):6,((((5:49,(24:7,25:6):37):11,(38:12,39:21):19):9,(29:27,((((51:2,52:3):9,53:7):25,125:47):11,57:31):6):5):7,(49:1,50:3):21):12):2,(40:10,(41:2,42:2):12):7):2,((((14:1,16:0):3,15:2):27,37:27):5,(((18:16,19:18):18,((((30:0,32:10):1,31:0):8,33:16):14,(34:0,(35:0,36:2):4):22):13):7,(27:11,28:9):10):5):8):5,(((4:26,((9:0,10:0):3,(11:2,12:2):3):8):5,((6:0,7:0):4,8:4):12):29,43:22):5):7,44:25):14,126:36):16,(113:11,114:9):28):18,(17:32,(122:23,(127:0,128:0):54):8):9):19,(119:4,120:2):7):5,121:13):2,115:0,116:0,117:0,118:0);
tree PAUP_207 = [&U] ((((((((((((((((((((((1:0,110:2):1,((106:0,108:0,109:2):1,107:0):4):1,105:2):2,111:4):1,20:6):7,112:5):8,(99:16,((100:9,101:8):3,(102:2,(103:0,104:0,129:0):8):10):11):10):26,(123:21,124:15):19):24,(((47:24,48:21):10,(((58:0,59:0):8,(60:2,(61:0,62:0):0):5):11,(63:1,64:3):24):8):17,(((65:4,(66:3,(67:1,(68:0,69:1):3):2):3):13,70:14):15,(((((((71:0,74:0):1,(72:0,73:0):1):1,76:6):1,75:4):2,78:12):3,77:7):14,((79:19,89:32):8,(((((80:2,((81:0,82:0,85:9):1,84:1):1):1,83:3):1,86:6):8,87:11):3,88:26):8):3):12):16):5):7,(((((2:1,3:5):27,((26:30,(55:7,56:4):31):8,54:19):9):7,45:22):8,(((13:23,(90:2,91:3):13):7,(((92:1,93:2):0,94:3):9,(95:0,96:1):5):5):18,(97:16,98:17):15):9):2,(21:20,(22:2,23:2):13):8):9):5,46:24):6,((((5:49,(24:7,25:6):37):11,(38:12,39:21):19):9,(29:27,((((51:2,52:3):9,53:7):25,125:47):11,57:31):6):5):7,(49:1,50:3):21):12):2,(40:10,(41:2,42:2):12):7):2,((((14:1,16:0):3,15:2):27,37:27):5,(((18:16,19:18):18,((((30:0,32:10):1,31:0):8,33:16):14,(34:0,(35:0,36:2):4):22):13):7,(27:11,28:9):10):5):8):5,(((4:26,((9:0,10:0):3,(11:2,12:2):3):8):5,((6:0,7:0):4,8:4):12):29,43:22):5):7,44:25):14,126:36):16,(113:11,114:9):28):18,(17:32,(122:23,(127:0,128:0):54):8):9):19,(119:4,120:2):7):5,121:13):2,115:0,116:0,117:0,118:0);
tree PAUP_208 = [&U] ((((((((((((((((((((((1:0,110:2):1,((106:0,108:0,109:2):1,107:0):4):1,105:2):2,111:4):1,20:6):7,112:5):8,(99:16,((100:9,101:8):3,(102:2,(103:0,104:0,129:0):8):10):11):10):26,(123:21,124:15):19):24,(((47:24,48:21):10,(((58:0,59:0):8,(60:2,(61:0,62:0):0):5):11,(63:1,64:3):24):8):17,(((65:4,(66:3,(67:1,(68:0,69:1):3):2):3):13,70:14):15,(((((71:0,74:0):1,(72:0,73:0):1):2,(75:4,(76:4,78:11):3):0):5,77:7):14,((79:19,89:32):8,(((((80:2,((81:0,82:0,85:9):1,84:1):1):1,83:3):1,86:6):8,87:11):3,88:26):8):3):12):16):5):7,(((((2:1,3:5):27,((26:30,(55:7,56:4):31):8,54:19):9):7,45:22):8,(((13:23,(90:2,91:3):13):7,(((92:1,93:2):0,94:3):9,(95:0,96:1):5):5):18,(97:16,98:17):15):9):2,(21:20,(22:2,23:2):13):8):9):5,46:24):6,((((5:49,(24:7,25:6):37):11,(38:12,39:21):19):9,(29:27,((((51:2,52:3):9,53:7):25,125:47):11,57:31):6):5):7,(49:1,50:3):21):12):2,(40:10,(41:2,42:2):12):7):2,((((14:1,16:0):3,15:2):27,37:27):5,(((18:16,19:18):18,((((30:0,32:10):1,31:0):8,33:16):14,(34:0,(35:0,36:2):4):22):13):7,(27:11,28:9):10):5):8):5,(((4:26,((9:0,10:0):3,(11:2,12:2):3):8):5,((6:0,7:0):4,8:4):12):29,43:22):5):7,44:25):14,126:36):16,(113:11,114:9):28):18,(17:32,(122:23,(127:0,128:0):54):8):9):19,(119:4,120:2):7):5,121:13):2,115:0,116:0,117:0,118:0);
tree PAUP_209 = [&U] ((((((((((((((((((((((1:0,110:2):1,((106:0,108:0,109:2):1,107:0):4):1,105:2):2,111:4):1,20:6):7,112:5):8,(99:16,((100:9,101:8):3,(102:2,(103:0,104:0,129:0):8):10):11):10):26,(123:21,124:15):19):24,(((47:24,48:21):10,(((58:0,59:0):8,(60:2,61:0,62:0):5):11,(63:1,64:3):24):8):17,(((65:4,(66:3,(67:1,(68:0,69:1):3):2):3):13,70:14):15,((((((71:0,74:0):1,(72:0,73:0):1):2,75:4):3,(76:5,78:10):3):2,77:7):14,((79:19,89:32):8,(((((80:2,((81:0,82:0,85:9):1,84:1):1):1,83:3):1,86:6):8,87:11):3,88:26):8):3):12):16):5):7,(((((2:1,3:5):27,((26:30,(55:7,56:4):31):8,54:19):9):7,45:22):8,(((13:23,(90:2,91:3):13):7,(((92:1,93:2):0,94:3):9,(95:0,96:1):5):5):18,(97:16,98:17):15):9):2,(21:20,(22:2,23:2):13):8):9):5,46:24):6,((((5:49,(24:7,25:6):37):11,(38:12,39:21):19):9,(29:27,((((51:2,52:3):9,53:7):25,125:47):11,57:31):6):5):7,(49:1,50:3):21):12):2,(40:10,(41:2,42:2):12):7):2,((((14:1,16:0):3,15:2):27,37:27):5,(((18:16,19:18):18,((((30:0,32:10):1,31:0):8,33:16):14,(34:0,(35:0,36:2):4):22):13):7,(27:11,28:9):10):5):8):5,(((4:26,((9:0,10:0):3,(11:2,12:2):3):8):5,((6:0,7:0):4,8:4):12):29,43:22):5):7,44:25):14,126:36):16,(113:11,114:9):28):18,(17:32,(122:23,(127:0,128:0):54):8):9):19,(119:4,120:2):7):5,121:13):2,115:0,116:0,117:0,118:0);
tree PAUP_210 = [&U] (((((((((((((((((((((1:0,105:2,110:2):1,((106:0,108:0,109:2):1,107:0):4):3,111:4):1,20:6):7,112:5):8,(99:16,((100:9,101:8):3,(102:2,(103:0,104:0,129:0):8):10):11):10):26,(123:21,124:15):19):24,(((47:24,48:21):10,(((58:0,59:0):8,(60:2,(61:0,62:0):0):5):11,(63:1,64:3):24):8):17,(((65:4,(66:3,(67:1,(68:0,69:1):3):2):3):13,70:14):15,((((((71:0,74:0):1,(72:0,73:0):1):2,75:4):3,(76:5,78:10):3):2,77:7):14,((79:19,89:32):8,(((((80:2,((81:0,82:0,85:9):1,84:1):1):1,83:3):1,86:6):8,87:11):3,88:26):8):3):12):16):5):7,(((((2:1,3:5):27,((26:30,(55:7,56:4):31):8,54:19):9):7,45:22):8,(((13:23,(90:2,91:3):13):7,(((92:1,93:2):0,94:3):9,(95:0,96:1):5):5):18,(97:16,98:17):15):9):2,(21:20,(22:2,23:2):13):8):9):5,46:24):6,((((5:49,(24:7,25:6):37):11,(38:12,39:21):19):9,(29:27,((((51:2,52:3):9,53:7):25,125:47):11,57:31):6):5):7,(49:1,50:3):21):12):2,(40:10,(41:2,42:2):12):7):2,((((14:1,16:0):3,15:2):27,37:27):5,(((18:16,19:18):18,((((30:0,32:10):1,31:0):8,33:16):14,(34:0,(35:0,36:2):4):22):13):7,(27:11,28:9):10):5):8):5,(((4:26,((9:0,10:0):3,(11:2,12:2):3):8):5,((6:0,7:0):4,8:4):12):29,43:22):5):7,44:25):14,126:36):16,(113:11,114:9):28):18,(17:32,(122:23,(127:0,128:0):54):8):9):19,(119:4,120:2):7):5,121:13):2,115:0,116:0,117:0,118:0);
tree PAUP_211 = [&U] (((((((((((((((((((((1:0,((106:0,108:0,109:2):1,107:0):5,110:2):1,105:1):3,111:4):1,20:6):7,112:5):8,(99:16,((100:9,101:8):3,(102:2,(103:0,104:0,129:0):8):10):11):10):26,(123:21,124:15):19):24,(((47:24,48:21):10,(((58:0,59:0):8,(60:2,(61:0,62:0):0):5):11,(63:1,64:3):24):8):17,(((65:4,(66:3,(67:1,(68:0,69:1):3):2):3):13,70:14):15,((((((71:0,74:0):1,(72:0,73:0):1):2,75:4):3,(76:5,78:10):3):2,77:7):14,((79:19,89:32):8,(((((80:2,((81:0,82:0,85:9):1,84:1):1):1,83:3):1,86:6):8,87:11):3,88:26):8):3):12):16):5):7,(((((2:1,3:5):27,((26:30,(55:7,56:4):31):8,54:19):9):7,45:22):8,(((13:23,(90:2,91:3):13):7,(((92:1,93:2):0,94:3):9,(95:0,96:1):5):5):18,(97:16,98:17):15):9):2,(21:20,(22:2,23:2):13):8):9):5,46:24):6,((((5:49,(24:7,25:6):37):11,(38:12,39:21):19):9,(29:27,((((51:2,52:3):9,53:7):25,125:47):11,57:31):6):5):7,(49:1,50:3):21):12):2,(40:10,(41:2,42:2):12):7):2,((((14:1,16:0):3,15:2):27,37:27):5,(((18:16,19:18):18,((((30:0,32:10):1,31:0):8,33:16):14,(34:0,(35:0,36:2):4):22):13):7,(27:11,28:9):10):5):8):5,(((4:26,((9:0,10:0):3,(11:2,12:2):3):8):5,((6:0,7:0):4,8:4):12):29,43:22):5):7,44:25):14,126:36):16,(113:11,114:9):28):18,(17:32,(122:23,(127:0,128:0):54):8):9):19,(119:4,120:2):7):5,121:13):2,115:0,116:0,117:0,118:0);
tree PAUP_212 = [&U] ((((((((((((((((((((((1:0,110:2):1,((106:0,108:0,109:2):1,107:0):4):1,105:2):2,111:4):1,20:6):7,112:5):8,(99:16,((100:9,101:8):3,(102:2,(103:0,104:0,129:0):8):10):11):10):26,(123:21,124:15):19):24,(((47:24,48:21):10,(((58:0,59:0):8,(60:2,(61:0,62:0):0):5):11,(63:1,64:3):24):8):17,(((65:4,(66:3,(67:1,(68:0,69:1):3):2):3):13,70:14):15,((((((71:0,74:0):1,(72:0,73:0):1):2,75:4):3,(76:5,78:10):3):2,77:7):14,((79:19,89:32):8,(((((80:2,((81:0,82:0,85:9):1,84:1):1):1,83:3):1,86:6):8,87:11):3,88:26):8):3):12):16):5):7,(((((2:1,3:5):27,((26:30,(55:7,56:4):31):8,54:19):9):7,45:22):8,(((13:23,(90:2,91:3):13):7,((92:1,93:2,94:3):9,(95:0,96:1):5):5):18,(97:16,98:17):15):9):2,(21:20,(22:2,23:2):13):8):9):5,46:24):6,((((5:49,(24:7,25:6):37):11,(38:12,39:21):19):9,(29:27,((((51:2,52:3):9,53:7):25,125:47):11,57:31):6):5):7,(49:1,50:3):21):12):2,(40:10,(41:2,42:2):12):7):2,((((14:1,16:0):3,15:2):27,37:27):5,(((18:16,19:18):18,((((30:0,32:10):1,31:0):8,33:16):14,(34:0,(35:0,36:2):4):22):13):7,(27:11,28:9):10):5):8):5,(((4:26,((9:0,10:0):3,(11:2,12:2):3):8):5,((6:0,7:0):4,8:4):12):29,43:22):5):7,44:25):14,126:36):16,(113:11,114:9):28):18,(17:32,(122:23,(127:0,128:0):54):8):9):19,(119:4,120:2):7):5,121:13):2,115:0,116:0,117:0,118:0);
tree PAUP_213 = [&U] (((((((((((((((((((((1:0,((106:0,108:0,109:2):1,107:0):5,110:2):1,105:1):3,111:4):1,20:6):7,112:5):8,(99:16,((100:9,101:8):3,(102:2,(103:0,104:0,129:0):8):10):11):10):26,(123:21,124:15):19):24,(((47:24,48:21):10,(((58:0,59:0):8,(60:2,(61:0,62:0):0):5):11,(63:1,64:3):24):8):17,((((65:4,(67:1,(68:0,69:1):3):2):2,66:3):14,70:14):15,(((((71:0,74:0):1,(72:0,73:0):1,(76:4,78:11):3):2,75:4):5,77:7):14,((79:19,89:32):8,(((((80:2,((81:0,82:0,85:9):1,84:1):1):1,83:3):1,86:6):8,87:11):3,88:26):8):3):12):16):5):7,(((((2:1,3:5):27,((26:30,(55:7,56:4):31):8,54:19):9):7,45:22):8,(((13:23,(90:2,91:3):13):7,(((92:1,93:2):0,94:3):9,(95:0,96:1):5):5):18,(97:16,98:17):15):9):2,(21:20,(22:2,23:2):13):8):9):5,46:24):6,((((5:49,(24:7,25:6):37):11,(38:12,39:21):19):9,(29:27,((((51:2,52:3):9,53:7):25,125:47):11,57:31):6):5):7,(49:1,50:3):21):12):2,(40:10,(41:2,42:2):12):7):2,((((14:1,16:0):3,15:2):27,37:27):5,(((18:16,19:18):18,((((30:0,32:10):1,31:0):8,33:16):14,(34:0,(35:0,36:2):4):22):13):7,(27:11,28:9):10):5):8):5,(((4:26,((9:0,10:0):3,(11:2,12:2):3):8):5,((6:0,7:0):4,8:4):12):29,43:22):5):7,44:25):14,126:36):16,(113:11,114:9):28):18,(17:32,(122:23,(127:0,128:0):54):8):9):19,(119:4,120:2):7):5,121:13):2,115:0,116:0,117:0,118:0);
tree PAUP_214 = [&U] (((((((((((((((((((((1:0,((106:0,108:0,109:2):1,107:0):5,110:2):1,105:1):3,111:4):1,20:6):7,112:5):8,(99:16,((100:9,101:8):3,(102:2,(103:0,104:0,129:0):8):10):11):10):26,(123:21,124:15):19):24,(((47:24,48:21):10,(((58:0,59:0):8,(60:2,(61:0,62:0):0):5):11,(63:1,64:3):24):8):17,((((65:4,(67:1,(68:0,69:1):3):2):2,66:3):14,70:14):15,((((((71:0,74:0):1,(72:0,73:0):1):2,75:4):3,(76:5,78:10):3):2,77:7):14,((79:19,89:32):7,(((80:2,(((81:0,82:0,85:9):2,84:0):1,(83:4,86:6):1):1):8,87:11):3,88:24):9):4):12):16):5):7,(((((2:1,3:5):27,((26:30,(55:7,56:4):31):8,54:19):9):7,45:22):8,(((13:23,(90:2,91:3):13):7,(((92:1,93:2):0,94:3):9,(95:0,96:1):5):5):18,(97:16,98:17):15):9):2,(21:20,(22:2,23:2):13):8):9):5,46:24):6,((((5:49,(24:7,25:6):37):11,(38:12,39:21):19):9,(29:27,((((51:2,52:3):9,53:7):25,125:47):11,57:31):6):5):7,(49:1,50:3):21):12):2,(40:10,(41:2,42:2):12):7):2,((((14:1,16:0):3,15:2):27,37:27):5,(((18:16,19:18):18,((((30:0,32:10):1,31:0):8,33:16):14,(34:0,(35:0,36:2):4):22):13):7,(27:11,28:9):10):5):8):5,(((4:26,((9:0,10:0):3,(11:2,12:2):3):8):5,((6:0,7:0):4,8:4):12):29,43:22):5):7,44:25):14,126:36):16,(113:11,114:9):28):18,(17:32,(122:23,(127:0,128:0):54):8):9):19,(119:4,120:2):7):5,121:13):2,115:0,116:0,117:0,118:0);
tree PAUP_215 = [&U] (((((((((((((((((((((1:0,((106:0,108:0,109:2):1,107:0):5,110:2):1,105:1):3,111:4):1,20:6):7,112:5):8,(99:16,((100:9,101:8):3,(102:2,(103:0,104:0,129:0):8):10):11):10):26,(123:21,124:15):19):24,(((47:24,48:21):10,(((58:0,59:0):8,(60:2,(61:0,62:0):0):5):11,(63:1,64:3):24):8):17,((((65:4,(67:1,(68:0,69:1):3):2):2,66:3):14,70:14):15,(((((((71:0,74:0):1,(72:0,73:0):1):2,75:4):3,76:4):2,78:11):2,77:7):15,((79:19,89:32):9,(((((80:2,((81:0,82:0,85:9):1,84:1):1):1,83:3):1,86:6):8,87:11):4,88:25):8):3):11):16):5):7,(((((2:1,3:5):27,((26:30,(55:7,56:4):31):8,54:19):9):7,45:22):8,(((13:23,(90:2,91:3):13):7,(((92:1,93:2):0,94:3):9,(95:0,96:1):5):5):18,(97:16,98:17):15):9):2,(21:20,(22:2,23:2):13):8):9):5,46:24):6,((((5:49,(24:7,25:6):37):11,(38:12,39:21):19):9,(29:27,((((51:2,52:3):9,53:7):25,125:47):11,57:31):6):5):7,(49:1,50:3):21):12):2,(40:10,(41:2,42:2):12):7):2,((((14:1,16:0):3,15:2):27,37:27):5,(((18:16,19:18):18,((((30:0,32:10):1,31:0):8,33:16):14,(34:0,(35:0,36:2):4):22):13):7,(27:11,28:9):10):5):8):5,(((4:26,((9:0,10:0):3,(11:2,12:2):3):8):5,((6:0,7:0):4,8:4):12):29,43:22):5):7,44:25):14,126:36):16,(113:11,114:9):28):18,(17:32,(122:23,(127:0,128:0):54):8):9):19,(119:4,120:2):7):5,121:13):2,115:0,116:0,117:0,118:0);
tree PAUP_216 = [&U] (((((((((((((((((((((1:0,((106:0,108:0,109:2):1,107:0):5,110:2):1,105:1):3,111:4):1,20:6):7,112:5):8,(99:16,((100:9,101:8):3,(102:2,(103:0,104:0,129:0):8):10):11):10):26,(123:21,124:15):19):24,(((47:24,48:21):10,(((58:0,59:0):8,(60:2,(61:0,62:0):0):5):11,(63:1,64:3):24):8):17,((((65:4,(67:1,(68:0,69:1):3):2):2,66:3):14,70:14):15,((((((71:0,74:0):1,(72:0,73:0):1):2,(75:3,76:6):1):2,78:12):3,77:7):14,((79:19,89:32):8,(((((80:2,((81:0,82:0,85:9):1,84:1):1):1,83:3):1,86:6):8,87:11):3,88:26):8):3):12):16):5):7,(((((2:1,3:5):27,((26:30,(55:7,56:4):31):8,54:19):9):7,45:22):8,(((13:23,(90:2,91:3):13):7,(((92:1,93:2):0,94:3):9,(95:0,96:1):5):5):18,(97:16,98:17):15):9):2,(21:20,(22:2,23:2):13):8):9):5,46:24):6,((((5:49,(24:7,25:6):37):11,(38:12,39:21):19):9,(29:27,((((51:2,52:3):9,53:7):25,125:47):11,57:31):6):5):7,(49:1,50:3):21):12):2,(40:10,(41:2,42:2):12):7):2,((((14:1,16:0):3,15:2):27,37:27):5,(((18:16,19:18):18,((((30:0,32:10):1,31:0):8,33:16):14,(34:0,(35:0,36:2):4):22):13):7,(27:11,28:9):10):5):8):5,(((4:26,((9:0,10:0):3,(11:2,12:2):3):8):5,((6:0,7:0):4,8:4):12):29,43:22):5):7,44:25):14,126:36):16,(113:11,114:9):28):18,(17:32,(122:23,(127:0,128:0):54):8):9):19,(119:4,120:2):7):5,121:13):2,115:0,116:0,117:0,118:0);
tree PAUP_217 = [&U] (((((((((((((((((((((1:0,((106:0,108:0,109:2):1,107:0):5,110:2):1,105:1):3,111:4):1,20:6):7,112:5):8,(99:16,((100:9,101:8):3,(102:2,(103:0,104:0,129:0):8):10):11):10):26,(123:21,124:15):19):24,(((47:24,48:21):10,(((58:0,59:0):8,(60:2,(61:0,62:0):0):5):11,(63:1,64:3):24):8):17,((((65:4,(67:1,(68:0,69:1):3):2):2,66:3):14,70:14):15,(((((((71:0,74:0):1,(72:0,73:0):1):1,76:6):1,75:4):2,78:12):3,77:7):14,((79:19,89:32):8,(((((80:2,((81:0,82:0,85:9):1,84:1):1):1,83:3):1,86:6):8,87:11):3,88:26):8):3):12):16):5):7,(((((2:1,3:5):27,((26:30,(55:7,56:4):31):8,54:19):9):7,45:22):8,(((13:23,(90:2,91:3):13):7,(((92:1,93:2):0,94:3):9,(95:0,96:1):5):5):18,(97:16,98:17):15):9):2,(21:20,(22:2,23:2):13):8):9):5,46:24):6,((((5:49,(24:7,25:6):37):11,(38:12,39:21):19):9,(29:27,((((51:2,52:3):9,53:7):25,125:47):11,57:31):6):5):7,(49:1,50:3):21):12):2,(40:10,(41:2,42:2):12):7):2,((((14:1,16:0):3,15:2):27,37:27):5,(((18:16,19:18):18,((((30:0,32:10):1,31:0):8,33:16):14,(34:0,(35:0,36:2):4):22):13):7,(27:11,28:9):10):5):8):5,(((4:26,((9:0,10:0):3,(11:2,12:2):3):8):5,((6:0,7:0):4,8:4):12):29,43:22):5):7,44:25):14,126:36):16,(113:11,114:9):28):18,(17:32,(122:23,(127:0,128:0):54):8):9):19,(119:4,120:2):7):5,121:13):2,115:0,116:0,117:0,118:0);
tree PAUP_218 = [&U] (((((((((((((((((((((1:0,((106:0,108:0,109:2):1,107:0):5,110:2):1,105:1):3,111:4):1,20:6):7,112:5):8,(99:16,((100:9,101:8):3,(102:2,(103:0,104:0,129:0):8):10):11):10):26,(123:21,124:15):19):24,(((47:24,48:21):10,(((58:0,59:0):8,(60:2,(61:0,62:0):0):5):11,(63:1,64:3):24):8):17,((((65:4,(67:1,(68:0,69:1):3):2):2,66:3):14,70:14):15,(((((71:0,74:0):1,(72:0,73:0):1):2,(75:4,(76:4,78:11):3):0):5,77:7):14,((79:19,89:32):8,(((((80:2,((81:0,82:0,85:9):1,84:1):1):1,83:3):1,86:6):8,87:11):3,88:26):8):3):12):16):5):7,(((((2:1,3:5):27,((26:30,(55:7,56:4):31):8,54:19):9):7,45:22):8,(((13:23,(90:2,91:3):13):7,(((92:1,93:2):0,94:3):9,(95:0,96:1):5):5):18,(97:16,98:17):15):9):2,(21:20,(22:2,23:2):13):8):9):5,46:24):6,((((5:49,(24:7,25:6):37):11,(38:12,39:21):19):9,(29:27,((((51:2,52:3):9,53:7):25,125:47):11,57:31):6):5):7,(49:1,50:3):21):12):2,(40:10,(41:2,42:2):12):7):2,((((14:1,16:0):3,15:2):27,37:27):5,(((18:16,19:18):18,((((30:0,32:10):1,31:0):8,33:16):14,(34:0,(35:0,36:2):4):22):13):7,(27:11,28:9):10):5):8):5,(((4:26,((9:0,10:0):3,(11:2,12:2):3):8):5,((6:0,7:0):4,8:4):12):29,43:22):5):7,44:25):14,126:36):16,(113:11,114:9):28):18,(17:32,(122:23,(127:0,128:0):54):8):9):19,(119:4,120:2):7):5,121:13):2,115:0,116:0,117:0,118:0);
tree PAUP_219 = [&U] (((((((((((((((((((((1:0,((106:0,108:0,109:2):1,107:0):5,110:2):1,105:1):3,111:4):1,20:6):7,112:5):8,(99:16,((100:9,101:8):3,(102:2,(103:0,104:0,129:0):8):10):11):10):26,(123:21,124:15):19):24,(((47:24,48:21):10,(((58:0,59:0):8,(60:2,61:0,62:0):5):11,(63:1,64:3):24):8):17,((((65:4,(67:1,(68:0,69:1):3):2):2,66:3):14,70:14):15,((((((71:0,74:0):1,(72:0,73:0):1):2,75:4):3,(76:5,78:10):3):2,77:7):14,((79:19,89:32):8,(((((80:2,((81:0,82:0,85:9):1,84:1):1):1,83:3):1,86:6):8,87:11):3,88:26):8):3):12):16):5):7,(((((2:1,3:5):27,((26:30,(55:7,56:4):31):8,54:19):9):7,45:22):8,(((13:23,(90:2,91:3):13):7,(((92:1,93:2):0,94:3):9,(95:0,96:1):5):5):18,(97:16,98:17):15):9):2,(21:20,(22:2,23:2):13):8):9):5,46:24):6,((((5:49,(24:7,25:6):37):11,(38:12,39:21):19):9,(29:27,((((51:2,52:3):9,53:7):25,125:47):11,57:31):6):5):7,(49:1,50:3):21):12):2,(40:10,(41:2,42:2):12):7):2,((((14:1,16:0):3,15:2):27,37:27):5,(((18:16,19:18):18,((((30:0,32:10):1,31:0):8,33:16):14,(34:0,(35:0,36:2):4):22):13):7,(27:11,28:9):10):5):8):5,(((4:26,((9:0,10:0):3,(11:2,12:2):3):8):5,((6:0,7:0):4,8:4):12):29,43:22):5):7,44:25):14,126:36):16,(113:11,114:9):28):18,(17:32,(122:23,(127:0,128:0):54):8):9):19,(119:4,120:2):7):5,121:13):2,115:0,116:0,117:0,118:0);
tree PAUP_220 = [&U] (((((((((((((((((((((1:0,((106:0,108:0,109:2):1,107:0):5,110:2):1,105:1):3,111:4):1,20:6):7,112:5):8,(99:16,((100:9,101:8):3,(102:2,(103:0,104:0,129:0):8):10):11):10):26,(123:21,124:15):19):24,(((47:24,48:21):10,(((58:0,59:0):8,(60:2,(61:0,62:0):0):5):11,(63:1,64:3):24):8):17,((((65:4,(67:1,(68:0,69:1):3):2):2,66:3):14,70:14):15,((((((71:0,74:0):1,(72:0,73:0):1):2,75:4):3,(76:5,78:10):3):2,77:7):14,((79:19,89:32):8,(((((80:2,((81:0,82:0,85:9):1,84:1):1):1,83:3):1,86:6):8,87:11):3,88:26):8):3):12):16):5):7,(((((2:1,3:5):27,((26:30,(55:7,56:4):31):8,54:19):9):7,45:22):8,(((13:23,(90:2,91:3):13):7,((92:1,93:2,94:3):9,(95:0,96:1):5):5):18,(97:16,98:17):15):9):2,(21:20,(22:2,23:2):13):8):9):5,46:24):6,((((5:49,(24:7,25:6):37):11,(38:12,39:21):19):9,(29:27,((((51:2,52:3):9,53:7):25,125:47):11,57:31):6):5):7,(49:1,50:3):21):12):2,(40:10,(41:2,42:2):12):7):2,((((14:1,16:0):3,15:2):27,37:27):5,(((18:16,19:18):18,((((30:0,32:10):1,31:0):8,33:16):14,(34:0,(35:0,36:2):4):22):13):7,(27:11,28:9):10):5):8):5,(((4:26,((9:0,10:0):3,(11:2,12:2):3):8):5,((6:0,7:0):4,8:4):12):29,43:22):5):7,44:25):14,126:36):16,(113:11,114:9):28):18,(17:32,(122:23,(127:0,128:0):54):8):9):19,(119:4,120:2):7):5,121:13):2,115:0,116:0,117:0,118:0);
tree PAUP_221 = [&U] ((((((((((((((((((((((1:0,110:2):1,((106:0,108:0,109:2):1,107:0):4):1,105:2):2,111:4):1,20:6):7,112:5):8,(99:16,((100:9,101:8):3,(102:2,(103:0,104:0,129:0):8):10):11):10):26,(123:21,124:15):19):24,(((47:24,48:21):10,(((58:0,59:0):8,(60:2,(61:0,62:0):0):5):11,(63:1,64:3):24):8):17,((((65:4,(67:1,(68:0,69:1):3):2):2,66:3):14,70:14):15,(((((71:0,74:0):1,(72:0,73:0):1,(76:4,78:11):3):2,75:4):5,77:7):14,((79:19,89:32):7,(((80:2,(((81:0,82:0,85:9):2,84:0):1,(83:4,86:6):1):1):8,87:11):3,88:24):9):4):12):16):5):7,(((((2:1,3:5):27,((26:30,(55:7,56:4):31):8,54:19):9):7,45:22):8,(((13:23,(90:2,91:3):13):7,(((92:1,93:2):0,94:3):9,(95:0,96:1):5):5):18,(97:16,98:17):15):9):2,(21:20,(22:2,23:2):13):8):9):5,46:24):6,((((5:49,(24:7,25:6):37):11,(38:12,39:21):19):9,(29:27,((((51:2,52:3):9,53:7):25,125:47):11,57:31):6):5):7,(49:1,50:3):21):12):2,(40:10,(41:2,42:2):12):7):2,((((14:1,16:0):3,15:2):27,37:27):5,(((18:16,19:18):18,((((30:0,32:10):1,31:0):8,33:16):14,(34:0,(35:0,36:2):4):22):13):7,(27:11,28:9):10):5):8):5,(((4:26,((9:0,10:0):3,(11:2,12:2):3):8):5,((6:0,7:0):4,8:4):12):29,43:22):5):7,44:25):14,126:36):16,(113:11,114:9):28):18,(17:32,(122:23,(127:0,128:0):54):8):9):19,(119:4,120:2):7):5,121:13):2,115:0,116:0,117:0,118:0);
tree PAUP_222 = [&U] ((((((((((((((((((((((1:0,110:2):1,((106:0,108:0,109:2):1,107:0):4):1,105:2):2,111:4):1,20:6):7,112:5):8,(99:16,((100:9,101:8):3,(102:2,(103:0,104:0,129:0):8):10):11):10):26,(123:21,124:15):19):24,(((47:24,48:21):10,(((58:0,59:0):8,(60:2,(61:0,62:0):0):5):11,(63:1,64:3):24):8):17,((((65:4,(67:1,(68:0,69:1):3):2):2,66:3):14,70:14):15,(((((((71:0,74:0):1,(72:0,73:0):1):2,75:4):3,76:4):2,78:11):2,77:7):15,((79:19,89:32):8,(((80:2,(((81:0,82:0,85:9):2,84:0):1,(83:4,86:6):1):1):8,87:11):4,88:23):9):4):11):16):5):7,(((((2:1,3:5):27,((26:30,(55:7,56:4):31):8,54:19):9):7,45:22):8,(((13:23,(90:2,91:3):13):7,(((92:1,93:2):0,94:3):9,(95:0,96:1):5):5):18,(97:16,98:17):15):9):2,(21:20,(22:2,23:2):13):8):9):5,46:24):6,((((5:49,(24:7,25:6):37):11,(38:12,39:21):19):9,(29:27,((((51:2,52:3):9,53:7):25,125:47):11,57:31):6):5):7,(49:1,50:3):21):12):2,(40:10,(41:2,42:2):12):7):2,((((14:1,16:0):3,15:2):27,37:27):5,(((18:16,19:18):18,((((30:0,32:10):1,31:0):8,33:16):14,(34:0,(35:0,36:2):4):22):13):7,(27:11,28:9):10):5):8):5,(((4:26,((9:0,10:0):3,(11:2,12:2):3):8):5,((6:0,7:0):4,8:4):12):29,43:22):5):7,44:25):14,126:36):16,(113:11,114:9):28):18,(17:32,(122:23,(127:0,128:0):54):8):9):19,(119:4,120:2):7):5,121:13):2,115:0,116:0,117:0,118:0);
tree PAUP_223 = [&U] ((((((((((((((((((((((1:0,110:2):1,((106:0,108:0,109:2):1,107:0):4):1,105:2):2,111:4):1,20:6):7,112:5):8,(99:16,((100:9,101:8):3,(102:2,(103:0,104:0,129:0):8):10):11):10):26,(123:21,124:15):19):24,(((47:24,48:21):10,(((58:0,59:0):8,(60:2,(61:0,62:0):0):5):11,(63:1,64:3):24):8):17,((((65:4,(67:1,(68:0,69:1):3):2):2,66:3):14,70:14):15,((((((71:0,74:0):1,(72:0,73:0):1):2,(75:3,76:6):1):2,78:12):3,77:7):14,((79:19,89:32):7,(((80:2,(((81:0,82:0,85:9):2,84:0):1,(83:4,86:6):1):1):8,87:11):3,88:24):9):4):12):16):5):7,(((((2:1,3:5):27,((26:30,(55:7,56:4):31):8,54:19):9):7,45:22):8,(((13:23,(90:2,91:3):13):7,(((92:1,93:2):0,94:3):9,(95:0,96:1):5):5):18,(97:16,98:17):15):9):2,(21:20,(22:2,23:2):13):8):9):5,46:24):6,((((5:49,(24:7,25:6):37):11,(38:12,39:21):19):9,(29:27,((((51:2,52:3):9,53:7):25,125:47):11,57:31):6):5):7,(49:1,50:3):21):12):2,(40:10,(41:2,42:2):12):7):2,((((14:1,16:0):3,15:2):27,37:27):5,(((18:16,19:18):18,((((30:0,32:10):1,31:0):8,33:16):14,(34:0,(35:0,36:2):4):22):13):7,(27:11,28:9):10):5):8):5,(((4:26,((9:0,10:0):3,(11:2,12:2):3):8):5,((6:0,7:0):4,8:4):12):29,43:22):5):7,44:25):14,126:36):16,(113:11,114:9):28):18,(17:32,(122:23,(127:0,128:0):54):8):9):19,(119:4,120:2):7):5,121:13):2,115:0,116:0,117:0,118:0);
tree PAUP_224 = [&U] ((((((((((((((((((((((1:0,110:2):1,((106:0,108:0,109:2):1,107:0):4):1,105:2):2,111:4):1,20:6):7,112:5):8,(99:16,((100:9,101:8):3,(102:2,(103:0,104:0,129:0):8):10):11):10):26,(123:21,124:15):19):24,(((47:24,48:21):10,(((58:0,59:0):8,(60:2,(61:0,62:0):0):5):11,(63:1,64:3):24):8):17,((((65:4,(67:1,(68:0,69:1):3):2):2,66:3):14,70:14):15,(((((((71:0,74:0):1,(72:0,73:0):1):1,76:6):1,75:4):2,78:12):3,77:7):14,((79:19,89:32):7,(((80:2,(((81:0,82:0,85:9):2,84:0):1,(83:4,86:6):1):1):8,87:11):3,88:24):9):4):12):16):5):7,(((((2:1,3:5):27,((26:30,(55:7,56:4):31):8,54:19):9):7,45:22):8,(((13:23,(90:2,91:3):13):7,(((92:1,93:2):0,94:3):9,(95:0,96:1):5):5):18,(97:16,98:17):15):9):2,(21:20,(22:2,23:2):13):8):9):5,46:24):6,((((5:49,(24:7,25:6):37):11,(38:12,39:21):19):9,(29:27,((((51:2,52:3):9,53:7):25,125:47):11,57:31):6):5):7,(49:1,50:3):21):12):2,(40:10,(41:2,42:2):12):7):2,((((14:1,16:0):3,15:2):27,37:27):5,(((18:16,19:18):18,((((30:0,32:10):1,31:0):8,33:16):14,(34:0,(35:0,36:2):4):22):13):7,(27:11,28:9):10):5):8):5,(((4:26,((9:0,10:0):3,(11:2,12:2):3):8):5,((6:0,7:0):4,8:4):12):29,43:22):5):7,44:25):14,126:36):16,(113:11,114:9):28):18,(17:32,(122:23,(127:0,128:0):54):8):9):19,(119:4,120:2):7):5,121:13):2,115:0,116:0,117:0,118:0);
tree PAUP_225 = [&U] ((((((((((((((((((((((1:0,110:2):1,((106:0,108:0,109:2):1,107:0):4):1,105:2):2,111:4):1,20:6):7,112:5):8,(99:16,((100:9,101:8):3,(102:2,(103:0,104:0,129:0):8):10):11):10):26,(123:21,124:15):19):24,(((47:24,48:21):10,(((58:0,59:0):8,(60:2,(61:0,62:0):0):5):11,(63:1,64:3):24):8):17,((((65:4,(67:1,(68:0,69:1):3):2):2,66:3):14,70:14):15,(((((71:0,74:0):1,(72:0,73:0):1):2,(75:4,(76:4,78:11):3):0):5,77:7):14,((79:19,89:32):7,(((80:2,(((81:0,82:0,85:9):2,84:0):1,(83:4,86:6):1):1):8,87:11):3,88:24):9):4):12):16):5):7,(((((2:1,3:5):27,((26:30,(55:7,56:4):31):8,54:19):9):7,45:22):8,(((13:23,(90:2,91:3):13):7,(((92:1,93:2):0,94:3):9,(95:0,96:1):5):5):18,(97:16,98:17):15):9):2,(21:20,(22:2,23:2):13):8):9):5,46:24):6,((((5:49,(24:7,25:6):37):11,(38:12,39:21):19):9,(29:27,((((51:2,52:3):9,53:7):25,125:47):11,57:31):6):5):7,(49:1,50:3):21):12):2,(40:10,(41:2,42:2):12):7):2,((((14:1,16:0):3,15:2):27,37:27):5,(((18:16,19:18):18,((((30:0,32:10):1,31:0):8,33:16):14,(34:0,(35:0,36:2):4):22):13):7,(27:11,28:9):10):5):8):5,(((4:26,((9:0,10:0):3,(11:2,12:2):3):8):5,((6:0,7:0):4,8:4):12):29,43:22):5):7,44:25):14,126:36):16,(113:11,114:9):28):18,(17:32,(122:23,(127:0,128:0):54):8):9):19,(119:4,120:2):7):5,121:13):2,115:0,116:0,117:0,118:0);
tree PAUP_226 = [&U] ((((((((((((((((((((((1:0,110:2):1,((106:0,108:0,109:2):1,107:0):4):1,105:2):2,111:4):1,20:6):7,112:5):8,(99:16,((100:9,101:8):3,(102:2,(103:0,104:0,129:0):8):10):11):10):26,(123:21,124:15):19):24,(((47:24,48:21):10,(((58:0,59:0):8,(60:2,61:0,62:0):5):11,(63:1,64:3):24):8):17,((((65:4,(67:1,(68:0,69:1):3):2):2,66:3):14,70:14):15,((((((71:0,74:0):1,(72:0,73:0):1):2,75:4):3,(76:5,78:10):3):2,77:7):14,((79:19,89:32):7,(((80:2,(((81:0,82:0,85:9):2,84:0):1,(83:4,86:6):1):1):8,87:11):3,88:24):9):4):12):16):5):7,(((((2:1,3:5):27,((26:30,(55:7,56:4):31):8,54:19):9):7,45:22):8,(((13:23,(90:2,91:3):13):7,(((92:1,93:2):0,94:3):9,(95:0,96:1):5):5):18,(97:16,98:17):15):9):2,(21:20,(22:2,23:2):13):8):9):5,46:24):6,((((5:49,(24:7,25:6):37):11,(38:12,39:21):19):9,(29:27,((((51:2,52:3):9,53:7):25,125:47):11,57:31):6):5):7,(49:1,50:3):21):12):2,(40:10,(41:2,42:2):12):7):2,((((14:1,16:0):3,15:2):27,37:27):5,(((18:16,19:18):18,((((30:0,32:10):1,31:0):8,33:16):14,(34:0,(35:0,36:2):4):22):13):7,(27:11,28:9):10):5):8):5,(((4:26,((9:0,10:0):3,(11:2,12:2):3):8):5,((6:0,7:0):4,8:4):12):29,43:22):5):7,44:25):14,126:36):16,(113:11,114:9):28):18,(17:32,(122:23,(127:0,128:0):54):8):9):19,(119:4,120:2):7):5,121:13):2,115:0,116:0,117:0,118:0);
tree PAUP_227 = [&U] (((((((((((((((((((((1:0,105:2,110:2):1,((106:0,108:0,109:2):1,107:0):4):3,111:4):1,20:6):7,112:5):8,(99:16,((100:9,101:8):3,(102:2,(103:0,104:0,129:0):8):10):11):10):26,(123:21,124:15):19):24,(((47:24,48:21):10,(((58:0,59:0):8,(60:2,(61:0,62:0):0):5):11,(63:1,64:3):24):8):17,((((65:4,(67:1,(68:0,69:1):3):2):2,66:3):14,70:14):15,((((((71:0,74:0):1,(72:0,73:0):1):2,75:4):3,(76:5,78:10):3):2,77:7):14,((79:19,89:32):7,(((80:2,(((81:0,82:0,85:9):2,84:0):1,(83:4,86:6):1):1):8,87:11):3,88:24):9):4):12):16):5):7,(((((2:1,3:5):27,((26:30,(55:7,56:4):31):8,54:19):9):7,45:22):8,(((13:23,(90:2,91:3):13):7,(((92:1,93:2):0,94:3):9,(95:0,96:1):5):5):18,(97:16,98:17):15):9):2,(21:20,(22:2,23:2):13):8):9):5,46:24):6,((((5:49,(24:7,25:6):37):11,(38:12,39:21):19):9,(29:27,((((51:2,52:3):9,53:7):25,125:47):11,57:31):6):5):7,(49:1,50:3):21):12):2,(40:10,(41:2,42:2):12):7):2,((((14:1,16:0):3,15:2):27,37:27):5,(((18:16,19:18):18,((((30:0,32:10):1,31:0):8,33:16):14,(34:0,(35:0,36:2):4):22):13):7,(27:11,28:9):10):5):8):5,(((4:26,((9:0,10:0):3,(11:2,12:2):3):8):5,((6:0,7:0):4,8:4):12):29,43:22):5):7,44:25):14,126:36):16,(113:11,114:9):28):18,(17:32,(122:23,(127:0,128:0):54):8):9):19,(119:4,120:2):7):5,121:13):2,115:0,116:0,117:0,118:0);
tree PAUP_228 = [&U] ((((((((((((((((((((((1:0,110:2):1,((106:0,108:0,109:2):1,107:0):4):1,105:2):2,111:4):1,20:6):7,112:5):8,(99:16,((100:9,101:8):3,(102:2,(103:0,104:0,129:0):8):10):11):10):26,(123:21,124:15):19):24,(((47:24,48:21):10,(((58:0,59:0):8,(60:2,(61:0,62:0):0):5):11,(63:1,64:3):24):8):17,((((65:4,(67:1,(68:0,69:1):3):2):2,66:3):14,70:14):15,((((((71:0,74:0):1,(72:0,73:0):1):2,75:4):3,(76:5,78:10):3):2,77:7):14,((79:19,89:32):7,(((80:2,(((81:0,82:0,85:9):2,84:0):1,(83:4,86:6):1):1):8,87:11):3,88:24):9):4):12):16):5):7,(((((2:1,3:5):27,((26:30,(55:7,56:4):31):8,54:19):9):7,45:22):8,(((13:23,(90:2,91:3):13):7,((92:1,93:2,94:3):9,(95:0,96:1):5):5):18,(97:16,98:17):15):9):2,(21:20,(22:2,23:2):13):8):9):5,46:24):6,((((5:49,(24:7,25:6):37):11,(38:12,39:21):19):9,(29:27,((((51:2,52:3):9,53:7):25,125:47):11,57:31):6):5):7,(49:1,50:3):21):12):2,(40:10,(41:2,42:2):12):7):2,((((14:1,16:0):3,15:2):27,37:27):5,(((18:16,19:18):18,((((30:0,32:10):1,31:0):8,33:16):14,(34:0,(35:0,36:2):4):22):13):7,(27:11,28:9):10):5):8):5,(((4:26,((9:0,10:0):3,(11:2,12:2):3):8):5,((6:0,7:0):4,8:4):12):29,43:22):5):7,44:25):14,126:36):16,(113:11,114:9):28):18,(17:32,(122:23,(127:0,128:0):54):8):9):19,(119:4,120:2):7):5,121:13):2,115:0,116:0,117:0,118:0);
tree PAUP_229 = [&U] ((((((((((((((((((((((1:0,110:2):1,((106:0,108:0,109:2):1,107:0):4):1,105:2):2,111:4):1,20:6):7,112:5):8,(99:16,((100:9,101:8):3,(102:2,(103:0,104:0,129:0):8):10):11):10):26,(123:21,124:15):19):24,(((47:24,48:21):10,(((58:0,59:0):8,(60:2,(61:0,62:0):0):5):11,(63:1,64:3):24):8):17,((((65:4,(67:1,(68:0,69:1):3):2):2,66:3):14,70:14):15,(((((71:0,74:0):1,(72:0,73:0):1,(75:4,76:5):2):3,78:11):4,77:7):14,((79:19,89:32):8,(((((80:2,((81:0,82:0,85:9):1,84:1):1):1,83:3):1,86:6):8,87:11):3,88:26):8):3):12):16):5):7,(((((2:1,3:5):27,((26:30,(55:7,56:4):31):8,54:19):9):7,45:22):8,(((13:23,(90:2,91:3):13):7,(((92:1,93:2):0,94:3):9,(95:0,96:1):5):5):18,(97:16,98:17):15):9):2,(21:20,(22:2,23:2):13):8):9):5,46:24):6,((((5:49,(24:7,25:6):37):11,(38:12,39:21):19):9,(29:27,((((51:2,52:3):9,53:7):25,125:47):11,57:31):6):5):7,(49:1,50:3):21):12):2,(40:10,(41:2,42:2):12):7):2,((((14:1,16:0):3,15:2):27,37:27):5,(((18:16,19:18):18,((((30:0,32:10):1,31:0):8,33:16):14,(34:0,(35:0,36:2):4):22):13):7,(27:11,28:9):10):5):8):5,(((4:26,((9:0,10:0):3,(11:2,12:2):3):8):5,((6:0,7:0):4,8:4):12):29,43:22):5):7,44:25):14,126:36):16,(113:11,114:9):28):18,(17:32,(122:23,(127:0,128:0):54):8):9):19,(119:4,120:2):7):5,121:13):2,115:0,116:0,117:0,118:0);
tree PAUP_230 = [&U] ((((((((((((((((((((((1:0,110:2):1,((106:0,108:0,109:2):1,107:0):4):1,105:2):2,111:4):1,20:6):7,112:5):8,(99:16,((100:9,101:8):3,(102:2,(103:0,104:0,129:0):8):10):11):10):26,(123:21,124:15):19):24,(((47:24,48:21):10,(((58:0,59:0):8,(60:2,61:0,62:0):5):11,(63:1,64:3):24):8):17,((((65:4,(67:1,(68:0,69:1):3):2):2,66:3):14,70:14):15,(((((((71:0,74:0):1,(72:0,73:0):1):2,75:4):3,76:4):2,78:11):2,77:7):15,((79:19,89:32):9,(((((80:2,((81:0,82:0,85:9):1,84:1):1):1,83:3):1,86:6):8,87:11):4,88:25):8):3):11):16):5):7,(((((2:1,3:5):27,((26:30,(55:7,56:4):31):8,54:19):9):7,45:22):8,(((13:23,(90:2,91:3):13):7,(((92:1,93:2):0,94:3):9,(95:0,96:1):5):5):18,(97:16,98:17):15):9):2,(21:20,(22:2,23:2):13):8):9):5,46:24):6,((((5:49,(24:7,25:6):37):11,(38:12,39:21):19):9,(29:27,((((51:2,52:3):9,53:7):25,125:47):11,57:31):6):5):7,(49:1,50:3):21):12):2,(40:10,(41:2,42:2):12):7):2,((((14:1,16:0):3,15:2):27,37:27):5,(((18:16,19:18):18,((((30:0,32:10):1,31:0):8,33:16):14,(34:0,(35:0,36:2):4):22):13):7,(27:11,28:9):10):5):8):5,(((4:26,((9:0,10:0):3,(11:2,12:2):3):8):5,((6:0,7:0):4,8:4):12):29,43:22):5):7,44:25):14,126:36):16,(113:11,114:9):28):18,(17:32,(122:23,(127:0,128:0):54):8):9):19,(119:4,120:2):7):5,121:13):2,115:0,116:0,117:0,118:0);
tree PAUP_231 = [&U] (((((((((((((((((((((1:0,105:2,110:2):1,((106:0,108:0,109:2):1,107:0):4):3,111:4):1,20:6):7,112:5):8,(99:16,((100:9,101:8):3,(102:2,(103:0,104:0,129:0):8):10):11):10):26,(123:21,124:15):19):24,(((47:24,48:21):10,(((58:0,59:0):8,(60:2,(61:0,62:0):0):5):11,(63:1,64:3):24):8):17,((((65:4,(67:1,(68:0,69:1):3):2):2,66:3):14,70:14):15,(((((((71:0,74:0):1,(72:0,73:0):1):2,75:4):3,76:4):2,78:11):2,77:7):15,((79:19,89:32):9,(((((80:2,((81:0,82:0,85:9):1,84:1):1):1,83:3):1,86:6):8,87:11):4,88:25):8):3):11):16):5):7,(((((2:1,3:5):27,((26:30,(55:7,56:4):31):8,54:19):9):7,45:22):8,(((13:23,(90:2,91:3):13):7,(((92:1,93:2):0,94:3):9,(95:0,96:1):5):5):18,(97:16,98:17):15):9):2,(21:20,(22:2,23:2):13):8):9):5,46:24):6,((((5:49,(24:7,25:6):37):11,(38:12,39:21):19):9,(29:27,((((51:2,52:3):9,53:7):25,125:47):11,57:31):6):5):7,(49:1,50:3):21):12):2,(40:10,(41:2,42:2):12):7):2,((((14:1,16:0):3,15:2):27,37:27):5,(((18:16,19:18):18,((((30:0,32:10):1,31:0):8,33:16):14,(34:0,(35:0,36:2):4):22):13):7,(27:11,28:9):10):5):8):5,(((4:26,((9:0,10:0):3,(11:2,12:2):3):8):5,((6:0,7:0):4,8:4):12):29,43:22):5):7,44:25):14,126:36):16,(113:11,114:9):28):18,(17:32,(122:23,(127:0,128:0):54):8):9):19,(119:4,120:2):7):5,121:13):2,115:0,116:0,117:0,118:0);
tree PAUP_232 = [&U] ((((((((((((((((((((((1:0,110:2):1,((106:0,108:0,109:2):1,107:0):4):1,105:2):2,111:4):1,20:6):7,112:5):8,(99:16,((100:9,101:8):3,(102:2,(103:0,104:0,129:0):8):10):11):10):26,(123:21,124:15):19):24,(((47:24,48:21):10,(((58:0,59:0):8,(60:2,(61:0,62:0):0):5):11,(63:1,64:3):24):8):17,((((65:4,(67:1,(68:0,69:1):3):2):2,66:3):14,70:14):15,(((((((71:0,74:0):1,(72:0,73:0):1):2,75:4):3,76:4):2,78:11):2,77:7):15,((79:19,89:32):9,(((((80:2,((81:0,82:0,85:9):1,84:1):1):1,83:3):1,86:6):8,87:11):4,88:25):8):3):11):16):5):7,(((((2:1,3:5):27,((26:30,(55:7,56:4):31):8,54:19):9):7,45:22):8,(((13:23,(90:2,91:3):13):7,(((92:1,93:2):0,94:3):9,(95:0,96:1):5):5):18,(97:16,98:17):15):9):2,(21:20,(22:2,23:2):13):8):9):5,46:24):6,((((5:49,(24:7,25:6):37):11,(38:12,39:21):19):9,(29:27,((((51:2,52:3):9,53:7):25,125:47):11,57:31):6):5):7,(49:1,50:3):21):12):2,(40:10,(41:2,42:2):12):7):2,(((14:1,16:0):2,15:3):30,((((18:14,19:18):18,37:23):8,((((30:0,32:10):1,31:0):8,33:16):15,(34:0,(35:0,36:2):4):21):16):3,(27:11,28:9):10):7):7):5,(((4:26,((9:0,10:0):3,(11:2,12:2):3):8):5,((6:0,7:0):4,8:4):12):29,43:22):6):7,44:24):14,126:37):15,(113:11,114:9):28):18,(17:32,(122:23,(127:0,128:0):54):8):9):19,(119:4,120:2):7):5,121:13):2,115:0,116:0,117:0,118:0);
tree PAUP_233 = [&U] ((((((((((((((((((((((1:0,110:2):1,((106:0,108:0,109:2):1,107:0):4):1,105:2):2,111:4):1,20:6):7,112:5):8,(99:16,((100:9,101:8):3,(102:2,(103:0,104:0,129:0):8):10):11):10):26,(123:21,124:15):19):24,(((47:24,48:21):10,(((58:0,59:0):8,(60:2,(61:0,62:0):0):5):11,(63:1,64:3):24):8):17,((((65:4,(67:1,(68:0,69:1):3):2):2,66:3):14,70:14):15,(((((((71:0,74:0):1,(72:0,73:0):1):2,75:4):3,76:4):2,78:11):2,77:7):15,((79:19,89:32):9,(((((80:2,((81:0,82:0,85:9):1,84:1):1):1,83:3):1,86:6):8,87:11):4,88:25):8):3):11):16):5):7,(((((2:1,3:5):27,((26:30,(55:7,56:4):31):8,54:19):9):7,45:22):8,(((13:23,(90:2,91:3):13):7,((92:1,93:2,94:3):9,(95:0,96:1):5):5):18,(97:16,98:17):15):9):2,(21:20,(22:2,23:2):13):8):9):5,46:24):6,((((5:49,(24:7,25:6):37):11,(38:12,39:21):19):9,(29:27,((((51:2,52:3):9,53:7):25,125:47):11,57:31):6):5):7,(49:1,50:3):21):12):2,(40:10,(41:2,42:2):12):7):2,((((14:1,16:0):3,15:2):27,37:27):5,(((18:16,19:18):18,((((30:0,32:10):1,31:0):8,33:16):14,(34:0,(35:0,36:2):4):22):13):7,(27:11,28:9):10):5):8):5,(((4:26,((9:0,10:0):3,(11:2,12:2):3):8):5,((6:0,7:0):4,8:4):12):29,43:22):5):7,44:25):14,126:36):16,(113:11,114:9):28):18,(17:32,(122:23,(127:0,128:0):54):8):9):19,(119:4,120:2):7):5,121:13):2,115:0,116:0,117:0,118:0);
tree PAUP_234 = [&U] ((((((((((((((((((((((1:0,110:2):1,((106:0,108:0,109:2):1,107:0):4):1,105:2):2,111:4):1,20:6):7,112:5):8,(99:16,((100:9,101:8):3,(102:2,(103:0,104:0,129:0):8):10):11):10):26,(123:21,124:15):19):24,(((47:24,48:21):10,(((58:0,59:0):8,(60:2,61:0,62:0):5):11,(63:1,64:3):24):8):17,((((65:4,(67:1,(68:0,69:1):3):2):2,66:3):14,70:14):15,((((((71:0,74:0):1,(72:0,73:0):1):2,(75:3,76:6):1):2,78:12):3,77:7):14,((79:19,89:32):8,(((((80:2,((81:0,82:0,85:9):1,84:1):1):1,83:3):1,86:6):8,87:11):3,88:26):8):3):12):16):5):7,(((((2:1,3:5):27,((26:30,(55:7,56:4):31):8,54:19):9):7,45:22):8,(((13:23,(90:2,91:3):13):7,(((92:1,93:2):0,94:3):9,(95:0,96:1):5):5):18,(97:16,98:17):15):9):2,(21:20,(22:2,23:2):13):8):9):5,46:24):6,((((5:49,(24:7,25:6):37):11,(38:12,39:21):19):9,(29:27,((((51:2,52:3):9,53:7):25,125:47):11,57:31):6):5):7,(49:1,50:3):21):12):2,(40:10,(41:2,42:2):12):7):2,((((14:1,16:0):3,15:2):27,37:27):5,(((18:16,19:18):18,((((30:0,32:10):1,31:0):8,33:16):14,(34:0,(35:0,36:2):4):22):13):7,(27:11,28:9):10):5):8):5,(((4:26,((9:0,10:0):3,(11:2,12:2):3):8):5,((6:0,7:0):4,8:4):12):29,43:22):5):7,44:25):14,126:36):16,(113:11,114:9):28):18,(17:32,(122:23,(127:0,128:0):54):8):9):19,(119:4,120:2):7):5,121:13):2,115:0,116:0,117:0,118:0);
tree PAUP_235 = [&U] (((((((((((((((((((((1:0,105:2,110:2):1,((106:0,108:0,109:2):1,107:0):4):3,111:4):1,20:6):7,112:5):8,(99:16,((100:9,101:8):3,(102:2,(103:0,104:0,129:0):8):10):11):10):26,(123:21,124:15):19):24,(((47:24,48:21):10,(((58:0,59:0):8,(60:2,(61:0,62:0):0):5):11,(63:1,64:3):24):8):17,((((65:4,(67:1,(68:0,69:1):3):2):2,66:3):14,70:14):15,((((((71:0,74:0):1,(72:0,73:0):1):2,(75:3,76:6):1):2,78:12):3,77:7):14,((79:19,89:32):8,(((((80:2,((81:0,82:0,85:9):1,84:1):1):1,83:3):1,86:6):8,87:11):3,88:26):8):3):12):16):5):7,(((((2:1,3:5):27,((26:30,(55:7,56:4):31):8,54:19):9):7,45:22):8,(((13:23,(90:2,91:3):13):7,(((92:1,93:2):0,94:3):9,(95:0,96:1):5):5):18,(97:16,98:17):15):9):2,(21:20,(22:2,23:2):13):8):9):5,46:24):6,((((5:49,(24:7,25:6):37):11,(38:12,39:21):19):9,(29:27,((((51:2,52:3):9,53:7):25,125:47):11,57:31):6):5):7,(49:1,50:3):21):12):2,(40:10,(41:2,42:2):12):7):2,((((14:1,16:0):3,15:2):27,37:27):5,(((18:16,19:18):18,((((30:0,32:10):1,31:0):8,33:16):14,(34:0,(35:0,36:2):4):22):13):7,(27:11,28:9):10):5):8):5,(((4:26,((9:0,10:0):3,(11:2,12:2):3):8):5,((6:0,7:0):4,8:4):12):29,43:22):5):7,44:25):14,126:36):16,(113:11,114:9):28):18,(17:32,(122:23,(127:0,128:0):54):8):9):19,(119:4,120:2):7):5,121:13):2,115:0,116:0,117:0,118:0);
tree PAUP_236 = [&U] ((((((((((((((((((((((1:0,110:2):1,((106:0,108:0,109:2):1,107:0):4):1,105:2):2,111:4):1,20:6):7,112:5):8,(99:16,((100:9,101:8):3,(102:2,(103:0,104:0,129:0):8):10):11):10):26,(123:21,124:15):19):24,(((47:24,48:21):10,(((58:0,59:0):8,(60:2,(61:0,62:0):0):5):11,(63:1,64:3):24):8):17,((((65:4,(67:1,(68:0,69:1):3):2):2,66:3):14,70:14):15,((((((71:0,74:0):1,(72:0,73:0):1):2,(75:3,76:6):1):2,78:12):3,77:7):14,((79:19,89:32):8,(((((80:2,((81:0,82:0,85:9):1,84:1):1):1,83:3):1,86:6):8,87:11):3,88:26):8):3):12):16):5):7,(((((2:1,3:5):27,((26:30,(55:7,56:4):31):8,54:19):9):7,45:22):8,(((13:23,(90:2,91:3):13):7,(((92:1,93:2):0,94:3):9,(95:0,96:1):5):5):18,(97:16,98:17):15):9):2,(21:20,(22:2,23:2):13):8):9):5,46:24):6,((((5:49,(24:7,25:6):37):11,(38:12,39:21):19):9,(29:27,((((51:2,52:3):9,53:7):25,125:47):11,57:31):6):5):7,(49:1,50:3):21):12):2,(40:10,(41:2,42:2):12):7):2,(((14:1,16:0):2,15:3):30,((((18:14,19:18):18,37:23):8,((((30:0,32:10):1,31:0):8,33:16):15,(34:0,(35:0,36:2):4):21):16):3,(27:11,28:9):10):7):7):5,(((4:26,((9:0,10:0):3,(11:2,12:2):3):8):5,((6:0,7:0):4,8:4):12):29,43:22):6):7,44:24):14,126:37):15,(113:11,114:9):28):18,(17:32,(122:23,(127:0,128:0):54):8):9):19,(119:4,120:2):7):5,121:13):2,115:0,116:0,117:0,118:0);
tree PAUP_237 = [&U] ((((((((((((((((((((((1:0,110:2):1,((106:0,108:0,109:2):1,107:0):4):1,105:2):2,111:4):1,20:6):7,112:5):8,(99:16,((100:9,101:8):3,(102:2,(103:0,104:0,129:0):8):10):11):10):26,(123:21,124:15):19):24,(((47:24,48:21):10,(((58:0,59:0):8,(60:2,(61:0,62:0):0):5):11,(63:1,64:3):24):8):17,((((65:4,(67:1,(68:0,69:1):3):2):2,66:3):14,70:14):15,((((((71:0,74:0):1,(72:0,73:0):1):2,(75:3,76:6):1):2,78:12):3,77:7):14,((79:19,89:32):8,(((((80:2,((81:0,82:0,85:9):1,84:1):1):1,83:3):1,86:6):8,87:11):3,88:26):8):3):12):16):5):7,(((((2:1,3:5):27,((26:30,(55:7,56:4):31):8,54:19):9):7,45:22):8,(((13:23,(90:2,91:3):13):7,((92:1,93:2,94:3):9,(95:0,96:1):5):5):18,(97:16,98:17):15):9):2,(21:20,(22:2,23:2):13):8):9):5,46:24):6,((((5:49,(24:7,25:6):37):11,(38:12,39:21):19):9,(29:27,((((51:2,52:3):9,53:7):25,125:47):11,57:31):6):5):7,(49:1,50:3):21):12):2,(40:10,(41:2,42:2):12):7):2,((((14:1,16:0):3,15:2):27,37:27):5,(((18:16,19:18):18,((((30:0,32:10):1,31:0):8,33:16):14,(34:0,(35:0,36:2):4):22):13):7,(27:11,28:9):10):5):8):5,(((4:26,((9:0,10:0):3,(11:2,12:2):3):8):5,((6:0,7:0):4,8:4):12):29,43:22):5):7,44:25):14,126:36):16,(113:11,114:9):28):18,(17:32,(122:23,(127:0,128:0):54):8):9):19,(119:4,120:2):7):5,121:13):2,115:0,116:0,117:0,118:0);
tree PAUP_238 = [&U] ((((((((((((((((((((((1:0,110:2):1,((106:0,108:0,109:2):1,107:0):4):1,105:2):2,111:4):1,20:6):7,112:5):8,(99:16,((100:9,101:8):3,(102:2,(103:0,104:0,129:0):8):10):11):10):26,(123:21,124:15):19):24,(((47:24,48:21):10,(((58:0,59:0):8,(60:2,(61:0,62:0):0):5):11,(63:1,64:3):24):8):17,(((65:4,(66:3,(67:1,(68:0,69:1):3):2):3):13,70:14):15,(((((((71:0,74:0):1,(72:0,73:0):1):1,76:6):1,75:4):2,78:12):3,77:7):14,((79:19,89:32):8,(((((80:2,((81:0,82:0,85:9):1,84:1):1):1,83:3):1,86:6):8,87:11):3,88:26):8):3):12):16):5):7,(((((2:1,3:5):27,((26:30,(55:7,56:4):31):8,54:19):9):7,45:22):8,(((13:23,(90:2,91:3):13):7,(((92:1,93:2):0,94:3):9,(95:0,96:1):5):5):18,(97:16,98:17):15):9):2,(21:20,(22:2,23:2):13):8):9):5,46:24):6,((((5:49,(24:7,25:6):37):11,(38:12,39:21):19):9,(29:27,((((51:2,52:3):9,53:7):25,125:47):11,57:31):6):5):7,(49:1,50:3):21):12):2,(40:10,(41:2,42:2):12):7):2,((((14:1,16:0):3,15:2):27,37:27):5,(((18:16,19:18):18,((((30:0,32:10):1,31:0):8,33:16):14,(34:0,(35:0,36:2):4):22):13):7,(27:11,28:9):10):5):8):5,(((4:26,((9:0,10:0):3,(11:2,12:2):3):8):5,((6:0,7:0):4,8:4):12):29,43:22):5):7,44:25):14,126:36):16,(113:11,114:9):28):18,(17:32,(122:23,(127:0,128:0):54):8):9):19,(119:4,120:2):7):5,121:13):2,115:0,116:0,117:0,118:0);
tree PAUP_239 = [&U] (((((((((((((((((((((1:0,110:2):1,((106:0,108:0,109:2):1,107:0):4):1,105:2):2,111:4):1,20:6):7,112:5):8,(99:16,((100:9,101:8):3,(102:2,(103:0,104:0,129:0):8):10):11):10):26,(123:21,124:15):19):24,(((47:24,48:21):10,(((58:0,59:0):8,(60:2,(61:0,62:0):0):5):11,(63:1,64:3):24):8):17,((((65:4,(67:1,(68:0,69:1):3):2):2,66:3):14,70:14):15,(((((((71:0,74:0):1,(72:0,73:0):1):1,76:6):1,75:4):2,78:12):3,77:7):14,((79:19,89:32):8,(((((80:2,((81:0,82:0,85:9):1,84:1):1):1,83:3):1,86:6):8,87:11):3,88:26):8):3):12):16):5):8,(((((2:1,3:5):26,((26:30,(55:7,56:4):31):8,54:19):9):7,45:23):8,(((13:23,(90:2,91:3):13):6,(((92:1,93:2):0,94:3):9,(95:0,96:1):5):6):18,(97:17,98:16):15):9):2,(21:19,(22:2,23:3):13):8):9):4,46:25):6,(40:10,(41:2,42:2):12):5):5,(((((5:49,(24:7,25:6):38):11,(38:12,39:21):18):9,(29:27,((((51:2,52:3):9,53:7):24,125:48):11,57:31):6):5):6,(49:1,50:3):23):10,((((14:1,16:0):3,15:2):28,37:26):6,(((18:16,19:18):18,((((30:0,32:10):1,31:0):8,33:16):14,(34:0,(35:0,36:2):4):22):13):7,(27:11,28:9):10):3):8):1):5,(((4:26,((9:0,10:0):3,(11:2,12:2):3):8):5,((6:0,7:0):4,8:4):12):29,43:22):6):7,44:26):13,126:36):16,(113:11,114:9):28):18,(17:32,(122:23,(127:0,128:0):54):8):9):19,(119:4,120:2):7):5,121:13):2,115:0,116:0,117:0,118:0);
tree PAUP_240 = [&U] ((((((((((((((((((((((1:0,110:2):1,((106:0,108:0,109:2):1,107:0):4):1,105:2):2,111:4):1,20:6):7,112:5):8,(99:16,((100:9,101:8):3,(102:2,(103:0,104:0,129:0):8):10):11):10):26,(123:21,124:15):19):24,(((47:24,48:21):10,(((58:0,59:0):8,(60:2,61:0,62:0):5):11,(63:1,64:3):24):8):17,((((65:4,(67:1,(68:0,69:1):3):2):2,66:3):14,70:14):15,(((((((71:0,74:0):1,(72:0,73:0):1):1,76:6):1,75:4):2,78:12):3,77:7):14,((79:19,89:32):8,(((((80:2,((81:0,82:0,85:9):1,84:1):1):1,83:3):1,86:6):8,87:11):3,88:26):8):3):12):16):5):7,(((((2:1,3:5):27,((26:30,(55:7,56:4):31):8,54:19):9):7,45:22):8,(((13:23,(90:2,91:3):13):7,(((92:1,93:2):0,94:3):9,(95:0,96:1):5):5):18,(97:16,98:17):15):9):2,(21:20,(22:2,23:2):13):8):9):5,46:24):6,((((5:49,(24:7,25:6):37):11,(38:12,39:21):19):9,(29:27,((((51:2,52:3):9,53:7):25,125:47):11,57:31):6):5):7,(49:1,50:3):21):12):2,(40:10,(41:2,42:2):12):7):2,((((14:1,16:0):3,15:2):27,37:27):5,(((18:16,19:18):18,((((30:0,32:10):1,31:0):8,33:16):14,(34:0,(35:0,36:2):4):22):13):7,(27:11,28:9):10):5):8):5,(((4:26,((9:0,10:0):3,(11:2,12:2):3):8):5,((6:0,7:0):4,8:4):12):29,43:22):5):7,44:25):14,126:36):16,(113:11,114:9):28):18,(17:32,(122:23,(127:0,128:0):54):8):9):19,(119:4,120:2):7):5,121:13):2,115:0,116:0,117:0,118:0);
tree PAUP_241 = [&U] (((((((((((((((((((((1:0,105:2,110:2):1,((106:0,108:0,109:2):1,107:0):4):3,111:4):1,20:6):7,112:5):8,(99:16,((100:9,101:8):3,(102:2,(103:0,104:0,129:0):8):10):11):10):26,(123:21,124:15):19):24,(((47:24,48:21):10,(((58:0,59:0):8,(60:2,(61:0,62:0):0):5):11,(63:1,64:3):24):8):17,((((65:4,(67:1,(68:0,69:1):3):2):2,66:3):14,70:14):15,(((((((71:0,74:0):1,(72:0,73:0):1):1,76:6):1,75:4):2,78:12):3,77:7):14,((79:19,89:32):8,(((((80:2,((81:0,82:0,85:9):1,84:1):1):1,83:3):1,86:6):8,87:11):3,88:26):8):3):12):16):5):7,(((((2:1,3:5):27,((26:30,(55:7,56:4):31):8,54:19):9):7,45:22):8,(((13:23,(90:2,91:3):13):7,(((92:1,93:2):0,94:3):9,(95:0,96:1):5):5):18,(97:16,98:17):15):9):2,(21:20,(22:2,23:2):13):8):9):5,46:24):6,((((5:49,(24:7,25:6):37):11,(38:12,39:21):19):9,(29:27,((((51:2,52:3):9,53:7):25,125:47):11,57:31):6):5):7,(49:1,50:3):21):12):2,(40:10,(41:2,42:2):12):7):2,((((14:1,16:0):3,15:2):27,37:27):5,(((18:16,19:18):18,((((30:0,32:10):1,31:0):8,33:16):14,(34:0,(35:0,36:2):4):22):13):7,(27:11,28:9):10):5):8):5,(((4:26,((9:0,10:0):3,(11:2,12:2):3):8):5,((6:0,7:0):4,8:4):12):29,43:22):5):7,44:25):14,126:36):16,(113:11,114:9):28):18,(17:32,(122:23,(127:0,128:0):54):8):9):19,(119:4,120:2):7):5,121:13):2,115:0,116:0,117:0,118:0);
tree PAUP_242 = [&U] ((((((((((((((((((((((1:0,110:2):1,((106:0,108:0,109:2):1,107:0):4):1,105:2):2,111:4):1,20:6):7,112:5):8,(99:16,((100:9,101:8):3,(102:2,(103:0,104:0,129:0):8):10):11):10):26,(123:21,124:15):19):24,(((47:24,48:21):10,(((58:0,59:0):8,(60:2,(61:0,62:0):0):5):11,(63:1,64:3):24):8):17,((((65:4,(67:1,(68:0,69:1):3):2):2,66:3):14,70:14):15,(((((((71:0,74:0):1,(72:0,73:0):1):1,76:6):1,75:4):2,78:12):3,77:7):14,((79:19,89:32):8,(((((80:2,((81:0,82:0,85:9):1,84:1):1):1,83:3):1,86:6):8,87:11):3,88:26):8):3):12):16):5):7,(((((2:1,3:5):27,((26:30,(55:7,56:4):31):8,54:19):9):7,45:22):8,(((13:23,(90:2,91:3):13):7,((92:1,93:2,94:3):9,(95:0,96:1):5):5):18,(97:16,98:17):15):9):2,(21:20,(22:2,23:2):13):8):9):5,46:24):6,((((5:49,(24:7,25:6):37):11,(38:12,39:21):19):9,(29:27,((((51:2,52:3):9,53:7):25,125:47):11,57:31):6):5):7,(49:1,50:3):21):12):2,(40:10,(41:2,42:2):12):7):2,((((14:1,16:0):3,15:2):27,37:27):5,(((18:16,19:18):18,((((30:0,32:10):1,31:0):8,33:16):14,(34:0,(35:0,36:2):4):22):13):7,(27:11,28:9):10):5):8):5,(((4:26,((9:0,10:0):3,(11:2,12:2):3):8):5,((6:0,7:0):4,8:4):12):29,43:22):5):7,44:25):14,126:36):16,(113:11,114:9):28):18,(17:32,(122:23,(127:0,128:0):54):8):9):19,(119:4,120:2):7):5,121:13):2,115:0,116:0,117:0,118:0);
tree PAUP_243 = [&U] ((((((((((((((((((((((1:0,110:2):1,((106:0,108:0,109:2):1,107:0):4):1,105:2):2,111:4):1,20:6):7,112:5):8,(99:16,((100:9,101:8):3,(102:2,(103:0,104:0,129:0):8):10):11):10):26,(123:21,124:15):19):24,(((47:24,48:21):10,(((58:0,59:0):8,(60:2,61:0,62:0):5):11,(63:1,64:3):24):8):17,((((65:4,(67:1,(68:0,69:1):3):2):2,66:3):14,70:14):15,(((((71:0,74:0):1,(72:0,73:0):1):2,(75:4,(76:4,78:11):3):0):5,77:7):14,((79:19,89:32):8,(((((80:2,((81:0,82:0,85:9):1,84:1):1):1,83:3):1,86:6):8,87:11):3,88:26):8):3):12):16):5):7,(((((2:1,3:5):27,((26:30,(55:7,56:4):31):8,54:19):9):7,45:22):8,(((13:23,(90:2,91:3):13):7,(((92:1,93:2):0,94:3):9,(95:0,96:1):5):5):18,(97:16,98:17):15):9):2,(21:20,(22:2,23:2):13):8):9):5,46:24):6,((((5:49,(24:7,25:6):37):11,(38:12,39:21):19):9,(29:27,((((51:2,52:3):9,53:7):25,125:47):11,57:31):6):5):7,(49:1,50:3):21):12):2,(40:10,(41:2,42:2):12):7):2,((((14:1,16:0):3,15:2):27,37:27):5,(((18:16,19:18):18,((((30:0,32:10):1,31:0):8,33:16):14,(34:0,(35:0,36:2):4):22):13):7,(27:11,28:9):10):5):8):5,(((4:26,((9:0,10:0):3,(11:2,12:2):3):8):5,((6:0,7:0):4,8:4):12):29,43:22):5):7,44:25):14,126:36):16,(113:11,114:9):28):18,(17:32,(122:23,(127:0,128:0):54):8):9):19,(119:4,120:2):7):5,121:13):2,115:0,116:0,117:0,118:0);
tree PAUP_244 = [&U] (((((((((((((((((((((1:0,105:2,110:2):1,((106:0,108:0,109:2):1,107:0):4):3,111:4):1,20:6):7,112:5):8,(99:16,((100:9,101:8):3,(102:2,(103:0,104:0,129:0):8):10):11):10):26,(123:21,124:15):19):24,(((47:24,48:21):10,(((58:0,59:0):8,(60:2,(61:0,62:0):0):5):11,(63:1,64:3):24):8):17,((((65:4,(67:1,(68:0,69:1):3):2):2,66:3):14,70:14):15,(((((71:0,74:0):1,(72:0,73:0):1):2,(75:4,(76:4,78:11):3):0):5,77:7):14,((79:19,89:32):8,(((((80:2,((81:0,82:0,85:9):1,84:1):1):1,83:3):1,86:6):8,87:11):3,88:26):8):3):12):16):5):7,(((((2:1,3:5):27,((26:30,(55:7,56:4):31):8,54:19):9):7,45:22):8,(((13:23,(90:2,91:3):13):7,(((92:1,93:2):0,94:3):9,(95:0,96:1):5):5):18,(97:16,98:17):15):9):2,(21:20,(22:2,23:2):13):8):9):5,46:24):6,((((5:49,(24:7,25:6):37):11,(38:12,39:21):19):9,(29:27,((((51:2,52:3):9,53:7):25,125:47):11,57:31):6):5):7,(49:1,50:3):21):12):2,(40:10,(41:2,42:2):12):7):2,((((14:1,16:0):3,15:2):27,37:27):5,(((18:16,19:18):18,((((30:0,32:10):1,31:0):8,33:16):14,(34:0,(35:0,36:2):4):22):13):7,(27:11,28:9):10):5):8):5,(((4:26,((9:0,10:0):3,(11:2,12:2):3):8):5,((6:0,7:0):4,8:4):12):29,43:22):5):7,44:25):14,126:36):16,(113:11,114:9):28):18,(17:32,(122:23,(127:0,128:0):54):8):9):19,(119:4,120:2):7):5,121:13):2,115:0,116:0,117:0,118:0);
tree PAUP_245 = [&U] ((((((((((((((((((((((1:0,110:2):1,((106:0,108:0,109:2):1,107:0):4):1,105:2):2,111:4):1,20:6):7,112:5):8,(99:16,((100:9,101:8):3,(102:2,(103:0,104:0,129:0):8):10):11):10):26,(123:21,124:15):19):24,(((47:24,48:21):10,(((58:0,59:0):8,(60:2,(61:0,62:0):0):5):11,(63:1,64:3):24):8):17,((((65:4,(67:1,(68:0,69:1):3):2):2,66:3):14,70:14):15,(((((71:0,74:0):1,(72:0,73:0):1):2,(75:4,(76:4,78:11):3):0):5,77:7):14,((79:19,89:32):8,(((((80:2,((81:0,82:0,85:9):1,84:1):1):1,83:3):1,86:6):8,87:11):3,88:26):8):3):12):16):5):7,(((((2:1,3:5):27,((26:30,(55:7,56:4):31):8,54:19):9):7,45:22):8,(((13:23,(90:2,91:3):13):7,((92:1,93:2,94:3):9,(95:0,96:1):5):5):18,(97:16,98:17):15):9):2,(21:20,(22:2,23:2):13):8):9):5,46:24):6,((((5:49,(24:7,25:6):37):11,(38:12,39:21):19):9,(29:27,((((51:2,52:3):9,53:7):25,125:47):11,57:31):6):5):7,(49:1,50:3):21):12):2,(40:10,(41:2,42:2):12):7):2,((((14:1,16:0):3,15:2):27,37:27):5,(((18:16,19:18):18,((((30:0,32:10):1,31:0):8,33:16):14,(34:0,(35:0,36:2):4):22):13):7,(27:11,28:9):10):5):8):5,(((4:26,((9:0,10:0):3,(11:2,12:2):3):8):5,((6:0,7:0):4,8:4):12):29,43:22):5):7,44:25):14,126:36):16,(113:11,114:9):28):18,(17:32,(122:23,(127:0,128:0):54):8):9):19,(119:4,120:2):7):5,121:13):2,115:0,116:0,117:0,118:0);
tree PAUP_246 = [&U] ((((((((((((((((((((((1:0,110:2):1,((106:0,108:0,109:2):1,107:0):4):1,105:2):2,111:4):1,20:6):7,112:5):8,(99:16,((100:9,101:8):3,(102:2,(103:0,104:0,129:0):8):10):11):10):26,(123:21,124:15):19):24,(((47:24,48:21):10,(((58:0,59:0):8,(60:2,(61:0,62:0):0):5):11,(63:1,64:3):24):8):17,((((65:4,(67:1,(68:0,69:1):3):2):2,66:3):14,70:14):15,((((((71:0,74:0):1,(72:0,73:0):1):2,(76:4,78:11):3):0,75:4):5,77:7):14,((79:19,89:32):7,(((80:2,(((81:0,82:0,85:9):2,84:0):1,(83:4,86:6):1):1):8,87:11):3,88:24):9):4):12):16):5):7,(((((2:1,3:5):27,((26:30,(55:7,56:4):31):8,54:19):9):7,45:22):8,(((13:23,(90:2,91:3):13):7,(((92:1,93:2):0,94:3):9,(95:0,96:1):5):5):18,(97:16,98:17):15):9):2,(21:20,(22:2,23:2):13):8):9):5,46:24):6,((((5:49,(24:7,25:6):37):11,(38:12,39:21):19):9,(29:27,((((51:2,52:3):9,53:7):25,125:47):11,57:31):6):5):7,(49:1,50:3):21):12):2,(40:10,(41:2,42:2):12):7):2,((((14:1,16:0):3,15:2):27,37:27):5,(((18:16,19:18):18,((((30:0,32:10):1,31:0):8,33:16):14,(34:0,(35:0,36:2):4):22):13):7,(27:11,28:9):10):5):8):5,(((4:26,((9:0,10:0):3,(11:2,12:2):3):8):5,((6:0,7:0):4,8:4):12):29,43:22):5):7,44:25):14,126:36):16,(113:11,114:9):28):18,(17:32,(122:23,(127:0,128:0):54):8):9):19,(119:4,120:2):7):5,121:13):2,115:0,116:0,117:0,118:0);
tree PAUP_247 = [&U] ((((((((((((((((((((((1:0,110:2):1,((106:0,108:0,109:2):1,107:0):4):1,105:2):2,111:4):1,20:6):7,112:5):8,(99:16,((100:9,101:8):3,(102:2,(103:0,104:0,129:0):8):10):11):10):26,(123:21,124:15):19):24,(((47:24,48:21):10,(((58:0,59:0):8,(60:2,61:0,62:0):5):11,(63:1,64:3):24):8):17,((((65:4,(67:1,(68:0,69:1):3):2):2,66:3):14,70:14):15,(((((71:0,74:0):1,(72:0,73:0):1,(76:4,78:11):3):2,75:4):5,77:7):14,((79:19,89:32):8,(((((80:2,((81:0,82:0,85:9):1,84:1):1):1,83:3):1,86:6):8,87:11):3,88:26):8):3):12):16):5):7,(((((2:1,3:5):27,((26:30,(55:7,56:4):31):8,54:19):9):7,45:22):8,(((13:23,(90:2,91:3):13):7,(((92:1,93:2):0,94:3):9,(95:0,96:1):5):5):18,(97:16,98:17):15):9):2,(21:20,(22:2,23:2):13):8):9):5,46:24):6,((((5:49,(24:7,25:6):37):11,(38:12,39:21):19):9,(29:27,((((51:2,52:3):9,53:7):25,125:47):11,57:31):6):5):7,(49:1,50:3):21):12):2,(40:10,(41:2,42:2):12):7):2,((((14:1,16:0):3,15:2):27,37:27):5,(((18:16,19:18):18,((((30:0,32:10):1,31:0):8,33:16):14,(34:0,(35:0,36:2):4):22):13):7,(27:11,28:9):10):5):8):5,(((4:26,((9:0,10:0):3,(11:2,12:2):3):8):5,((6:0,7:0):4,8:4):12):29,43:22):5):7,44:25):14,126:36):16,(113:11,114:9):28):18,(17:32,(122:23,(127:0,128:0):54):8):9):19,(119:4,120:2):7):5,121:13):2,115:0,116:0,117:0,118:0);
tree PAUP_248 = [&U] ((((((((((((((((((((((1:0,110:2):1,((106:0,108:0,109:2):1,107:0):4):1,105:2):2,111:4):1,20:6):7,112:5):8,(99:16,((100:9,101:8):3,(102:2,(103:0,104:0,129:0):8):10):11):10):26,(123:21,124:15):19):24,(((47:24,48:21):10,(((58:0,59:0):8,(60:2,61:0,62:0):5):11,(63:1,64:3):24):8):17,((((65:4,(67:1,(68:0,69:1):3):2):2,66:3):14,70:14):15,((((((71:0,74:0):1,(72:0,73:0):1):2,(75:3,76:6):1):2,78:12):3,77:7):14,((79:19,89:32):8,(((((80:2,((81:0,82:0,85:9):1,84:1):1):1,83:3):1,86:6):8,87:11):3,88:26):8):3):12):16):5):7,(((((2:1,3:5):27,((26:30,(55:7,56:4):31):8,54:19):9):7,45:22):8,(((13:23,(90:2,91:3):13):7,(((92:1,93:2):0,94:3):9,(95:0,96:1):5):5):18,(97:16,98:17):15):9):2,(21:20,(22:2,23:2):13):8):9):5,46:24):6,((((5:49,(24:7,25:6):37):11,(38:12,39:21):19):9,(29:27,((((51:2,52:3):9,53:7):25,125:47):11,57:31):6):5):7,(49:1,50:3):21):12):2,(40:10,(41:2,42:2):12):7):2,((((14:1,16:0):3,15:2):27,37:27):5,(((18:16,19:18):18,((((30:0,32:10):1,31:0):8,33:16):14,(34:0,(35:0,36:2):4):22):13):7,(27:11,28:9):10):5):8):5,(((4:26,((9:0,10:0):3,(11:2,12:2):3):8):5,((6:0,7:0):4,8:4):12):29,43:22):5):7,44:25):14,126:36):16,(113:11,114:9):28):18,(17:32,(122:23,(127:0,128:0):54):8):9):19,(119:4,120:2):7):5,121:13):2,115:0,116:0,117:0,118:0);
tree PAUP_249 = [&U] (((((((((((((((((((((1:0,105:2,110:2):1,((106:0,108:0,109:2):1,107:0):4):3,111:4):1,20:6):7,112:5):8,(99:16,((100:9,101:8):3,(102:2,(103:0,104:0,129:0):8):10):11):10):26,(123:21,124:15):19):24,(((47:24,48:21):10,(((58:0,59:0):8,(60:2,61:0,62:0):5):11,(63:1,64:3):24):8):17,((((65:4,(67:1,(68:0,69:1):3):2):2,66:3):14,70:14):15,((((((71:0,74:0):1,(72:0,73:0):1):2,75:4):3,(76:5,78:10):3):2,77:7):14,((79:19,89:32):8,(((((80:2,((81:0,82:0,85:9):1,84:1):1):1,83:3):1,86:6):8,87:11):3,88:26):8):3):12):16):5):7,(((((2:1,3:5):27,((26:30,(55:7,56:4):31):8,54:19):9):7,45:22):8,(((13:23,(90:2,91:3):13):7,(((92:1,93:2):0,94:3):9,(95:0,96:1):5):5):18,(97:16,98:17):15):9):2,(21:20,(22:2,23:2):13):8):9):5,46:24):6,((((5:49,(24:7,25:6):37):11,(38:12,39:21):19):9,(29:27,((((51:2,52:3):9,53:7):25,125:47):11,57:31):6):5):7,(49:1,50:3):21):12):2,(40:10,(41:2,42:2):12):7):2,((((14:1,16:0):3,15:2):27,37:27):5,(((18:16,19:18):18,((((30:0,32:10):1,31:0):8,33:16):14,(34:0,(35:0,36:2):4):22):13):7,(27:11,28:9):10):5):8):5,(((4:26,((9:0,10:0):3,(11:2,12:2):3):8):5,((6:0,7:0):4,8:4):12):29,43:22):5):7,44:25):14,126:36):16,(113:11,114:9):28):18,(17:32,(122:23,(127:0,128:0):54):8):9):19,(119:4,120:2):7):5,121:13):2,115:0,116:0,117:0,118:0);
tree PAUP_250 = [&U] ((((((((((((((((((((((1:0,110:2):1,((106:0,108:0,109:2):1,107:0):4):1,105:2):2,111:4):1,20:6):7,112:5):8,(99:16,((100:9,101:8):3,(102:2,(103:0,104:0,129:0):8):10):11):10):26,(123:21,124:15):19):24,(((47:24,48:21):10,(((58:0,59:0):8,(60:2,61:0,62:0):5):11,(63:1,64:3):24):8):17,((((65:4,(67:1,(68:0,69:1):3):2):2,66:3):14,70:14):15,((((((71:0,74:0):1,(72:0,73:0):1):2,75:4):3,(76:5,78:10):3):2,77:7):14,((79:19,89:32):8,(((((80:2,((81:0,82:0,85:9):1,84:1):1):1,83:3):1,86:6):8,87:11):3,88:26):8):3):12):16):5):7,(((((2:1,3:5):27,((26:30,(55:7,56:4):31):8,54:19):9):7,45:22):8,(((13:23,(90:2,91:3):13):7,((92:1,93:2,94:3):9,(95:0,96:1):5):5):18,(97:16,98:17):15):9):2,(21:20,(22:2,23:2):13):8):9):5,46:24):6,((((5:49,(24:7,25:6):37):11,(38:12,39:21):19):9,(29:27,((((51:2,52:3):9,53:7):25,125:47):11,57:31):6):5):7,(49:1,50:3):21):12):2,(40:10,(41:2,42:2):12):7):2,((((14:1,16:0):3,15:2):27,37:27):5,(((18:16,19:18):18,((((30:0,32:10):1,31:0):8,33:16):14,(34:0,(35:0,36:2):4):22):13):7,(27:11,28:9):10):5):8):5,(((4:26,((9:0,10:0):3,(11:2,12:2):3):8):5,((6:0,7:0):4,8:4):12):29,43:22):5):7,44:25):14,126:36):16,(113:11,114:9):28):18,(17:32,(122:23,(127:0,128:0):54):8):9):19,(119:4,120:2):7):5,121:13):2,115:0,116:0,117:0,118:0);
tree PAUP_251 = [&U] ((((((((((((((((((((((1:0,110:2):1,((106:0,108:0,109:2):1,107:0):4):1,105:2):2,111:4):1,20:6):7,112:5):8,(99:16,((100:9,101:8):3,(102:2,(103:0,104:0,129:0):8):10):11):10):26,(123:21,124:15):19):24,(((47:24,48:21):10,(((58:0,59:0):8,(60:2,(61:0,62:0):0):5):11,(63:1,64:3):24):8):17,((((65:4,(67:1,(68:0,69:1):3):2):2,66:3):14,70:14):15,((((((71:0,74:0):1,(72:0,73:0):1):2,75:4):3,(76:5,78:10):3):2,77:7):14,((79:19,89:32):8,(((((80:2,((81:0,82:0,85:9):1,84:1):1):1,83:3):1,86:6):8,87:11):3,88:26):8):3):12):16):5):7,(((((2:1,3:5):27,((26:30,(55:7,56:4):31):8,54:19):9):7,45:22):8,(((13:23,(90:2,91:3):13):7,((92:1,93:2,94:3):9,(95:0,96:1):5):5):18,(97:16,98:17):15):9):2,(21:20,(22:2,23:2):13):8):9):5,46:24):6,((((5:49,(24:7,25:6):37):11,(38:12,39:21):19):9,(29:27,((((51:2,52:3):9,53:7):25,125:47):11,57:31):6):5):7,(49:1,50:3):21):12):2,(40:10,(41:2,42:2):12):7):2,((((14:1,16:0):3,15:2):27,37:27):5,(((18:16,19:18):18,((((30:0,32:10):1,31:0):8,33:16):14,(34:0,(35:0,36:2):4):22):13):7,(27:11,28:9):10):5):8):5,(((4:26,((9:0,10:0):3,(11:2,12:2):3):8):5,((6:0,7:0):4,8:4):12):29,43:22):5):7,44:25):14,126:36):16,(113:11,114:9):28):18,(17:32,(122:23,(127:0,128:0):54):8):9):19,(119:4,120:2):7):5,121:13):2,115:0,116:0,117:0,118:0);
tree PAUP_252 = [&U] ((((((((((((((((((((((1:0,110:2):1,((106:0,108:0,109:2):1,107:0):4):1,105:2):2,111:4):1,20:6):7,112:5):8,(99:16,((100:9,101:8):3,(102:2,(103:0,104:0,129:0):8):10):11):10):26,(123:21,124:15):19):24,(((47:24,48:21):10,(((58:0,59:0):8,(60:2,(61:0,62:0):0):5):11,(63:1,64:3):24):8):17,((((65:4,(67:1,(68:0,69:1):3):2):2,66:3):14,70:14):15,(((((71:0,74:0):1,(72:0,73:0):1,(76:4,78:11):3):2,75:4):5,77:7):14,((79:19,89:32):8,(((((80:2,((81:0,82:0,85:9):1,84:1):1):1,83:3):1,86:6):8,87:11):3,88:26):8):3):12):16):5):7,(((((2:1,3:5):27,((26:30,(55:7,56:4):31):8,54:19):9):7,45:22):8,(((13:23,(90:2,91:3):13):7,((92:1,93:2,94:3):9,(95:0,96:1):5):5):18,(97:16,98:17):15):9):2,(21:20,(22:2,23:2):13):8):9):5,46:24):6,((((5:49,(24:7,25:6):37):11,(38:12,39:21):19):9,(29:27,((((51:2,52:3):9,53:7):25,125:47):11,57:31):6):5):7,(49:1,50:3):21):12):2,(40:10,(41:2,42:2):12):7):2,((((14:1,16:0):3,15:2):27,37:27):5,(((18:16,19:18):18,((((30:0,32:10):1,31:0):8,33:16):14,(34:0,(35:0,36:2):4):22):13):7,(27:11,28:9):10):5):8):5,(((4:26,((9:0,10:0):3,(11:2,12:2):3):8):5,((6:0,7:0):4,8:4):12):29,43:22):5):7,44:25):14,126:36):16,(113:11,114:9):28):18,(17:32,(122:23,(127:0,128:0):54):8):9):19,(119:4,120:2):7):5,121:13):2,115:0,116:0,117:0,118:0);
tree PAUP_253 = [&U] (((((((((((((((((((((1:0,105:2,110:2):1,((106:0,108:0,109:2):1,107:0):4):3,111:4):1,20:6):7,112:5):8,(99:16,((100:9,101:8):3,(102:2,(103:0,104:0,129:0):8):10):11):10):26,(123:21,124:15):19):24,(((47:24,48:21):10,(((58:0,59:0):8,(60:2,(61:0,62:0):0):5):11,(63:1,64:3):24):8):17,((((65:4,(67:1,(68:0,69:1):3):2):2,66:3):14,70:14):15,((((((71:0,74:0):1,(72:0,73:0):1):2,75:4):3,(76:5,78:10):3):2,77:7):14,((79:19,89:32):8,(((((80:2,((81:0,82:0,85:9):1,84:1):1):1,83:3):1,86:6):8,87:11):3,88:26):8):3):12):16):5):7,(((((2:1,3:5):27,((26:30,(55:7,56:4):31):8,54:19):9):7,45:22):8,(((13:23,(90:2,91:3):13):7,((92:1,93:2,94:3):9,(95:0,96:1):5):5):18,(97:16,98:17):15):9):2,(21:20,(22:2,23:2):13):8):9):5,46:24):6,((((5:49,(24:7,25:6):37):11,(38:12,39:21):19):9,(29:27,((((51:2,52:3):9,53:7):25,125:47):11,57:31):6):5):7,(49:1,50:3):21):12):2,(40:10,(41:2,42:2):12):7):2,((((14:1,16:0):3,15:2):27,37:27):5,(((18:16,19:18):18,((((30:0,32:10):1,31:0):8,33:16):14,(34:0,(35:0,36:2):4):22):13):7,(27:11,28:9):10):5):8):5,(((4:26,((9:0,10:0):3,(11:2,12:2):3):8):5,((6:0,7:0):4,8:4):12):29,43:22):5):7,44:25):14,126:36):16,(113:11,114:9):28):18,(17:32,(122:23,(127:0,128:0):54):8):9):19,(119:4,120:2):7):5,121:13):2,115:0,116:0,117:0,118:0);
tree PAUP_254 = [&U] ((((((((((((((((((((((1:0,110:2):1,((106:0,108:0,109:2):1,107:0):4):1,105:2):2,111:4):1,20:6):7,112:5):9,(99:17,((100:9,101:8):3,(102:2,(103:0,104:0,129:0):8):10):10):10):26,(123:21,124:15):18):24,(((47:24,48:21):10,(((58:0,59:0):8,(60:2,(61:0,62:0):0):5):11,(63:1,64:3):24):8):16,((((65:4,(67:1,(68:0,69:1):3):2):2,66:3):14,70:14):17,((((((71:0,74:0):1,(72:0,73:0):1,(76:4,78:11):3):2,75:4):5,77:7):11,(((80:2,((81:0,82:0,85:9):1,84:1):1):1,83:3,86:7):10,(87:11,88:25):3):6):7,(79:17,89:34):8):11):15):5):8,(((((2:1,3:5):27,((26:30,(55:7,56:4):31):8,54:19):9):7,45:22):8,(((13:23,(90:2,91:3):13):7,(((92:1,93:2):0,94:3):9,(95:0,96:1):5):5):18,(97:16,98:17):15):9):2,(21:20,(22:2,23:2):13):8):9):5,46:24):6,((((5:49,(24:7,25:6):37):11,(38:12,39:21):19):9,(29:27,((((51:2,52:3):9,53:7):25,125:47):11,57:31):6):5):7,(49:1,50:3):21):12):2,(40:10,(41:2,42:2):12):7):2,(((14:1,16:0):2,15:3):30,((((18:14,19:18):18,37:23):8,((((30:0,32:10):1,31:0):8,33:16):15,(34:0,(35:0,36:2):4):21):16):3,(27:11,28:9):10):7):7):5,(((4:26,((9:0,10:0):3,(11:2,12:2):3):8):5,((6:0,7:0):4,8:4):12):29,43:22):6):7,44:24):14,126:37):15,(113:11,114:9):28):18,(17:32,(122:23,(127:0,128:0):54):8):9):19,(119:4,120:2):7):5,121:13):2,115:0,116:0,117:0,118:0);
tree PAUP_255 = [&U] ((((((((((((((((((((((1:0,110:2):1,((106:0,108:0,109:2):1,107:0):4):1,105:2):2,111:4):1,20:6):7,112:5):9,(99:17,((100:9,101:8):3,(102:2,(103:0,104:0,129:0):8):10):10):10):26,(123:21,124:15):18):24,(((47:24,48:21):10,(((58:0,59:0):8,(60:2,(61:0,62:0):0):5):11,(63:1,64:3):24):8):16,((((65:4,(67:1,(68:0,69:1):3):2):2,66:3):14,70:14):17,((((((((71:0,74:0):1,(72:0,73:0):1):1,75:5):2,76:4):4,77:5):3,78:13):11,(((80:2,((81:0,82:0,85:9):1,84:1):1):1,83:3,86:7):10,(87:11,88:25):3):5):7,(79:17,89:34):7):12):15):5):8,(((((2:1,3:5):27,((26:30,(55:7,56:4):31):8,54:19):9):7,45:22):8,(((13:23,(90:2,91:3):13):7,(((92:1,93:2):0,94:3):9,(95:0,96:1):5):5):18,(97:16,98:17):15):9):2,(21:20,(22:2,23:2):13):8):9):5,46:24):6,((((5:49,(24:7,25:6):37):11,(38:12,39:21):19):9,(29:27,((((51:2,52:3):9,53:7):25,125:47):11,57:31):6):5):7,(49:1,50:3):21):12):2,(40:10,(41:2,42:2):12):7):2,(((14:1,16:0):2,15:3):30,((((18:14,19:18):18,37:23):8,((((30:0,32:10):1,31:0):8,33:16):15,(34:0,(35:0,36:2):4):21):16):3,(27:11,28:9):10):7):7):5,(((4:26,((9:0,10:0):3,(11:2,12:2):3):8):5,((6:0,7:0):4,8:4):12):29,43:22):6):7,44:24):14,126:37):15,(113:11,114:9):28):18,(17:32,(122:23,(127:0,128:0):54):8):9):19,(119:4,120:2):7):5,121:13):2,115:0,116:0,117:0,118:0);
tree PAUP_256 = [&U] ((((((((((((((((((((((1:0,110:2):1,((106:0,108:0,109:2):1,107:0):4):1,105:2):2,111:4):1,20:6):7,112:5):9,(99:17,((100:9,101:8):3,(102:2,(103:0,104:0,129:0):8):10):10):10):26,(123:21,124:15):18):24,(((47:24,48:21):10,(((58:0,59:0):8,(60:2,(61:0,62:0):0):5):11,(63:1,64:3):24):8):16,((((65:4,(67:1,(68:0,69:1):3):2):2,66:3):14,70:14):17,((((((((71:0,74:0):1,(72:0,73:0):1):2,75:4):2,76:5):2,78:12):2,77:6):12,(((80:2,((81:0,82:0,85:9):1,84:1):1):1,83:3,86:7):10,(87:11,88:25):3):6):7,(79:17,89:34):8):11):15):5):8,(((((2:1,3:5):27,((26:30,(55:7,56:4):31):8,54:19):9):7,45:22):8,(((13:23,(90:2,91:3):13):7,(((92:1,93:2):0,94:3):9,(95:0,96:1):5):5):18,(97:16,98:17):15):9):2,(21:20,(22:2,23:2):13):8):9):5,46:24):6,((((5:49,(24:7,25:6):37):11,(38:12,39:21):19):9,(29:27,((((51:2,52:3):9,53:7):25,125:47):11,57:31):6):5):7,(49:1,50:3):21):12):2,(40:10,(41:2,42:2):12):7):2,(((14:1,16:0):2,15:3):30,((((18:14,19:18):18,37:23):8,((((30:0,32:10):1,31:0):8,33:16):15,(34:0,(35:0,36:2):4):21):16):3,(27:11,28:9):10):7):7):5,(((4:26,((9:0,10:0):3,(11:2,12:2):3):8):5,((6:0,7:0):4,8:4):12):29,43:22):6):7,44:24):14,126:37):15,(113:11,114:9):28):18,(17:32,(122:23,(127:0,128:0):54):8):9):19,(119:4,120:2):7):5,121:13):2,115:0,116:0,117:0,118:0);
tree PAUP_257 = [&U] ((((((((((((((((((((((1:0,110:2):1,((106:0,108:0,109:2):1,107:0):4):1,105:2):2,111:4):1,20:6):7,112:5):9,(99:17,((100:9,101:8):3,(102:2,(103:0,104:0,129:0):8):10):10):10):26,(123:21,124:15):18):24,(((47:24,48:21):10,(((58:0,59:0):8,(60:2,(61:0,62:0):0):5):11,(63:1,64:3):24):8):16,((((65:4,(67:1,(68:0,69:1):3):2):2,66:3):14,70:14):17,(((((((71:0,74:0):1,(72:0,73:0):1):2,(75:3,76:6):1):2,78:12):3,77:7):11,(((80:2,((81:0,82:0,85:9):1,84:1):1):1,83:3,86:7):10,(87:11,88:25):3):6):7,(79:17,89:34):8):11):15):5):8,(((((2:1,3:5):27,((26:30,(55:7,56:4):31):8,54:19):9):7,45:22):8,(((13:23,(90:2,91:3):13):7,(((92:1,93:2):0,94:3):9,(95:0,96:1):5):5):18,(97:16,98:17):15):9):2,(21:20,(22:2,23:2):13):8):9):5,46:24):6,((((5:49,(24:7,25:6):37):11,(38:12,39:21):19):9,(29:27,((((51:2,52:3):9,53:7):25,125:47):11,57:31):6):5):7,(49:1,50:3):21):12):2,(40:10,(41:2,42:2):12):7):2,(((14:1,16:0):2,15:3):30,((((18:14,19:18):18,37:23):8,((((30:0,32:10):1,31:0):8,33:16):15,(34:0,(35:0,36:2):4):21):16):3,(27:11,28:9):10):7):7):5,(((4:26,((9:0,10:0):3,(11:2,12:2):3):8):5,((6:0,7:0):4,8:4):12):29,43:22):6):7,44:24):14,126:37):15,(113:11,114:9):28):18,(17:32,(122:23,(127:0,128:0):54):8):9):19,(119:4,120:2):7):5,121:13):2,115:0,116:0,117:0,118:0);
tree PAUP_258 = [&U] ((((((((((((((((((((((1:0,110:2):1,((106:0,108:0,109:2):1,107:0):4):1,105:2):2,111:4):1,20:6):7,112:5):9,(99:17,((100:9,101:8):3,(102:2,(103:0,104:0,129:0):8):10):10):10):26,(123:21,124:15):18):24,(((47:24,48:21):10,(((58:0,59:0):8,(60:2,(61:0,62:0):0):5):11,(63:1,64:3):24):8):16,((((65:4,(67:1,(68:0,69:1):3):2):2,66:3):14,70:14):17,((((((((71:0,74:0):1,(72:0,73:0):1):1,76:6):1,75:4):2,78:12):3,77:7):11,(((80:2,((81:0,82:0,85:9):1,84:1):1):1,83:3,86:7):10,(87:11,88:25):3):6):7,(79:17,89:34):8):11):15):5):8,(((((2:1,3:5):27,((26:30,(55:7,56:4):31):8,54:19):9):7,45:22):8,(((13:23,(90:2,91:3):13):7,(((92:1,93:2):0,94:3):9,(95:0,96:1):5):5):18,(97:16,98:17):15):9):2,(21:20,(22:2,23:2):13):8):9):5,46:24):6,((((5:49,(24:7,25:6):37):11,(38:12,39:21):19):9,(29:27,((((51:2,52:3):9,53:7):25,125:47):11,57:31):6):5):7,(49:1,50:3):21):12):2,(40:10,(41:2,42:2):12):7):2,(((14:1,16:0):2,15:3):30,((((18:14,19:18):18,37:23):8,((((30:0,32:10):1,31:0):8,33:16):15,(34:0,(35:0,36:2):4):21):16):3,(27:11,28:9):10):7):7):5,(((4:26,((9:0,10:0):3,(11:2,12:2):3):8):5,((6:0,7:0):4,8:4):12):29,43:22):6):7,44:24):14,126:37):15,(113:11,114:9):28):18,(17:32,(122:23,(127:0,128:0):54):8):9):19,(119:4,120:2):7):5,121:13):2,115:0,116:0,117:0,118:0);
tree PAUP_259 = [&U] ((((((((((((((((((((((1:0,110:2):1,((106:0,108:0,109:2):1,107:0):4):1,105:2):2,111:4):1,20:6):7,112:5):9,(99:17,((100:9,101:8):3,(102:2,(103:0,104:0,129:0):8):10):10):10):26,(123:21,124:15):18):24,(((47:24,48:21):10,(((58:0,59:0):8,(60:2,(61:0,62:0):0):5):11,(63:1,64:3):24):8):16,((((65:4,(67:1,(68:0,69:1):3):2):2,66:3):14,70:14):17,((((((71:0,74:0):1,(72:0,73:0):1):2,(75:4,(76:4,78:11):3):0):5,77:7):11,(((80:2,((81:0,82:0,85:9):1,84:1):1):1,83:3,86:7):10,(87:11,88:25):3):6):7,(79:17,89:34):8):11):15):5):8,(((((2:1,3:5):27,((26:30,(55:7,56:4):31):8,54:19):9):7,45:22):8,(((13:23,(90:2,91:3):13):7,(((92:1,93:2):0,94:3):9,(95:0,96:1):5):5):18,(97:16,98:17):15):9):2,(21:20,(22:2,23:2):13):8):9):5,46:24):6,((((5:49,(24:7,25:6):37):11,(38:12,39:21):19):9,(29:27,((((51:2,52:3):9,53:7):25,125:47):11,57:31):6):5):7,(49:1,50:3):21):12):2,(40:10,(41:2,42:2):12):7):2,(((14:1,16:0):2,15:3):30,((((18:14,19:18):18,37:23):8,((((30:0,32:10):1,31:0):8,33:16):15,(34:0,(35:0,36:2):4):21):16):3,(27:11,28:9):10):7):7):5,(((4:26,((9:0,10:0):3,(11:2,12:2):3):8):5,((6:0,7:0):4,8:4):12):29,43:22):6):7,44:24):14,126:37):15,(113:11,114:9):28):18,(17:32,(122:23,(127:0,128:0):54):8):9):19,(119:4,120:2):7):5,121:13):2,115:0,116:0,117:0,118:0);
tree PAUP_260 = [&U] ((((((((((((((((((((((1:0,110:2):1,((106:0,108:0,109:2):1,107:0):4):1,105:2):2,111:4):1,20:6):7,112:5):9,(99:17,((100:9,101:8):3,(102:2,(103:0,104:0,129:0):8):10):10):10):26,(123:21,124:15):18):24,(((47:24,48:21):10,(((58:0,59:0):8,(60:2,(61:0,62:0):0):5):11,(63:1,64:3):24):8):16,((((65:4,(67:1,(68:0,69:1):3):2):2,66:3):14,70:14):17,(((((((71:0,74:0):1,(72:0,73:0):1):2,(76:4,78:11):3):0,75:4):5,77:7):11,(((80:2,((81:0,82:0,85:9):1,84:1):1):1,83:3,86:7):10,(87:11,88:25):3):6):7,(79:17,89:34):8):11):15):5):8,(((((2:1,3:5):27,((26:30,(55:7,56:4):31):8,54:19):9):7,45:22):8,(((13:23,(90:2,91:3):13):7,(((92:1,93:2):0,94:3):9,(95:0,96:1):5):5):18,(97:16,98:17):15):9):2,(21:20,(22:2,23:2):13):8):9):5,46:24):6,((((5:49,(24:7,25:6):37):11,(38:12,39:21):19):9,(29:27,((((51:2,52:3):9,53:7):25,125:47):11,57:31):6):5):7,(49:1,50:3):21):12):2,(40:10,(41:2,42:2):12):7):2,(((14:1,16:0):2,15:3):30,((((18:14,19:18):18,37:23):8,((((30:0,32:10):1,31:0):8,33:16):15,(34:0,(35:0,36:2):4):21):16):3,(27:11,28:9):10):7):7):5,(((4:26,((9:0,10:0):3,(11:2,12:2):3):8):5,((6:0,7:0):4,8:4):12):29,43:22):6):7,44:24):14,126:37):15,(113:11,114:9):28):18,(17:32,(122:23,(127:0,128:0):54):8):9):19,(119:4,120:2):7):5,121:13):2,115:0,116:0,117:0,118:0);
tree PAUP_261 = [&U] ((((((((((((((((((((((1:0,110:2):1,((106:0,108:0,109:2):1,107:0):4):1,105:2):2,111:4):1,20:6):7,112:5):9,(99:17,((100:9,101:8):3,(102:2,(103:0,104:0,129:0):8):10):10):10):26,(123:21,124:15):18):24,(((47:24,48:21):10,(((58:0,59:0):8,(60:2,(61:0,62:0):0):5):11,(63:1,64:3):24):8):16,(((65:4,(66:3,(67:1,(68:0,69:1):3):2):3):13,70:14):17,(((((((71:0,74:0):1,(72:0,73:0):1):2,75:4):3,(76:5,78:10):3):2,77:7):11,(((80:2,((81:0,82:0,85:9):1,84:1):1):1,83:3,86:7):10,(87:11,88:25):3):6):7,(79:17,89:34):8):11):15):5):8,(((((2:1,3:5):27,((26:30,(55:7,56:4):31):8,54:19):9):7,45:22):8,(((13:23,(90:2,91:3):13):7,(((92:1,93:2):0,94:3):9,(95:0,96:1):5):5):18,(97:16,98:17):15):9):2,(21:20,(22:2,23:2):13):8):9):5,46:24):6,((((5:49,(24:7,25:6):37):11,(38:12,39:21):19):9,(29:27,((((51:2,52:3):9,53:7):25,125:47):11,57:31):6):5):7,(49:1,50:3):21):12):2,(40:10,(41:2,42:2):12):7):2,(((14:1,16:0):2,15:3):30,((((18:14,19:18):18,37:23):8,((((30:0,32:10):1,31:0):8,33:16):15,(34:0,(35:0,36:2):4):21):16):3,(27:11,28:9):10):7):7):5,(((4:26,((9:0,10:0):3,(11:2,12:2):3):8):5,((6:0,7:0):4,8:4):12):29,43:22):6):7,44:24):14,126:37):15,(113:11,114:9):28):18,(17:32,(122:23,(127:0,128:0):54):8):9):19,(119:4,120:2):7):5,121:13):2,115:0,116:0,117:0,118:0);
tree PAUP_262 = [&U] ((((((((((((((((((((((1:0,110:2):1,((106:0,108:0,109:2):1,107:0):4):1,105:2):2,111:4):1,20:6):7,112:5):9,(99:17,((100:9,101:8):3,(102:2,(103:0,104:0,129:0):8):10):10):10):26,(123:21,124:15):18):24,(((47:24,48:21):10,(((58:0,59:0):8,(60:2,61:0,62:0):5):11,(63:1,64:3):24):8):16,((((65:4,(67:1,(68:0,69:1):3):2):2,66:3):14,70:14):17,(((((((71:0,74:0):1,(72:0,73:0):1):2,75:4):3,(76:5,78:10):3):2,77:7):11,(((80:2,((81:0,82:0,85:9):1,84:1):1):1,83:3,86:7):10,(87:11,88:25):3):6):7,(79:17,89:34):8):11):15):5):8,(((((2:1,3:5):27,((26:30,(55:7,56:4):31):8,54:19):9):7,45:22):8,(((13:23,(90:2,91:3):13):7,(((92:1,93:2):0,94:3):9,(95:0,96:1):5):5):18,(97:16,98:17):15):9):2,(21:20,(22:2,23:2):13):8):9):5,46:24):6,((((5:49,(24:7,25:6):37):11,(38:12,39:21):19):9,(29:27,((((51:2,52:3):9,53:7):25,125:47):11,57:31):6):5):7,(49:1,50:3):21):12):2,(40:10,(41:2,42:2):12):7):2,(((14:1,16:0):2,15:3):30,((((18:14,19:18):18,37:23):8,((((30:0,32:10):1,31:0):8,33:16):15,(34:0,(35:0,36:2):4):21):16):3,(27:11,28:9):10):7):7):5,(((4:26,((9:0,10:0):3,(11:2,12:2):3):8):5,((6:0,7:0):4,8:4):12):29,43:22):6):7,44:24):14,126:37):15,(113:11,114:9):28):18,(17:32,(122:23,(127:0,128:0):54):8):9):19,(119:4,120:2):7):5,121:13):2,115:0,116:0,117:0,118:0);
tree PAUP_263 = [&U] ((((((((((((((((((((((1:0,110:2):1,105:1):1,((106:0,108:0,109:2):1,107:0):5):2,111:4):1,20:6):7,112:5):9,(99:17,((100:9,101:8):3,(102:2,(103:0,104:0,129:0):8):10):10):10):26,(123:21,124:15):18):24,(((47:24,48:21):10,(((58:0,59:0):8,(60:2,(61:0,62:0):0):5):11,(63:1,64:3):24):8):16,((((65:4,(67:1,(68:0,69:1):3):2):2,66:3):14,70:14):17,(((((((71:0,74:0):1,(72:0,73:0):1):2,75:4):3,(76:5,78:10):3):2,77:7):11,(((80:2,((81:0,82:0,85:9):1,84:1):1):1,83:3,86:7):10,(87:11,88:25):3):6):7,(79:17,89:34):8):11):15):5):8,(((((2:1,3:5):27,((26:30,(55:7,56:4):31):8,54:19):9):7,45:22):8,(((13:23,(90:2,91:3):13):7,(((92:1,93:2):0,94:3):9,(95:0,96:1):5):5):18,(97:16,98:17):15):9):2,(21:20,(22:2,23:2):13):8):9):5,46:24):6,((((5:49,(24:7,25:6):37):11,(38:12,39:21):19):9,(29:27,((((51:2,52:3):9,53:7):25,125:47):11,57:31):6):5):7,(49:1,50:3):21):12):2,(40:10,(41:2,42:2):12):7):2,(((14:1,16:0):2,15:3):30,((((18:14,19:18):18,37:23):8,((((30:0,32:10):1,31:0):8,33:16):15,(34:0,(35:0,36:2):4):21):16):3,(27:11,28:9):10):7):7):5,(((4:26,((9:0,10:0):3,(11:2,12:2):3):8):5,((6:0,7:0):4,8:4):12):29,43:22):6):7,44:24):14,126:37):15,(113:11,114:9):28):18,(17:32,(122:23,(127:0,128:0):54):8):9):19,(119:4,120:2):7):5,121:13):2,115:0,116:0,117:0,118:0);
tree PAUP_264 = [&U] (((((((((((((((((((((((1:0,110:2):1,((106:0,108:0,109:2):1,107:0):4):1,105:2):2,111:4):1,20:6):7,112:5):9,(99:17,((100:9,101:8):3,(102:2,(103:0,104:0,129:0):8):10):10):10):26,(123:21,124:15):18):24,(((47:24,48:21):10,(((58:0,59:0):8,(60:2,(61:0,62:0):0):5):11,(63:1,64:3):24):8):16,((((65:4,(67:1,(68:0,69:1):3):2):2,66:3):14,70:14):17,(((((((71:0,74:0):1,(72:0,73:0):1):2,75:4):3,(76:5,78:10):3):2,77:7):11,(((80:2,((81:0,82:0,85:9):1,84:1):1):1,83:3,86:7):10,(87:11,88:25):3):6):7,(79:17,89:34):8):11):15):5):8,(((((2:1,3:5):26,((26:30,(55:7,56:4):31):8,54:19):9):7,45:23):8,(((13:23,(90:2,91:3):13):6,(((92:1,93:2):0,94:3):9,(95:0,96:1):5):6):18,(97:17,98:16):15):9):3,(21:19,(22:2,23:3):13):7):9):5,46:25):5,((((5:49,(24:7,25:6):37):11,(38:12,39:21):19):9,(29:27,((((51:2,52:3):9,53:7):25,125:47):11,57:31):6):5):8,(49:1,50:3):21):12):4,40:11):5,(41:2,42:2):10):3,(((14:1,16:0):1,15:3):30,((((18:14,19:18):18,37:23):8,((((30:0,32:10):1,31:0):8,33:16):14,(34:0,(35:0,36:2):4):22):15):3,(27:11,28:9):10):9):5):5,(((4:26,((9:0,10:0):3,(11:2,12:2):3):8):5,((6:0,7:0):4,8:4):12):29,43:23):5):7,44:24):16,126:37):15,(113:11,114:9):27):18,(17:32,(122:23,(127:0,128:0):54):8):9):19,(119:4,120:2):7):5,121:13):2,115:0,116:0,117:0,118:0);
tree PAUP_265 = [&U] ((((((((((((((((((((((1:0,110:2):1,((106:0,108:0,109:2):1,107:0):4):1,105:2):2,111:4):1,20:6):7,112:5):9,(99:17,((100:9,101:8):3,(102:2,(103:0,104:0,129:0):8):10):10):10):26,(123:21,124:15):18):24,(((47:24,48:21):10,(((58:0,59:0):8,(60:2,(61:0,62:0):0):5):11,(63:1,64:3):24):8):16,((((65:4,(67:1,(68:0,69:1):3):2):2,66:3):14,70:14):17,(((((((71:0,74:0):1,(72:0,73:0):1):2,75:4):3,(76:5,78:10):3):2,77:7):11,(((80:2,((81:0,82:0,85:9):1,84:1):1):1,83:3,86:7):10,(87:11,88:25):3):6):7,(79:17,89:34):8):11):15):5):7,(((((2:1,3:5):27,((26:30,(55:7,56:4):31):8,54:19):9):7,45:22):8,(((13:23,(90:2,91:3):13):7,(((92:1,93:2):0,94:3):9,(95:0,96:1):5):5):18,(97:16,98:17):15):9):3,(21:20,(22:2,23:2):13):7):9):5,46:25):6,((((5:49,(24:7,25:6):37):11,(38:12,39:21):19):9,(29:27,((((51:2,52:3):9,53:7):25,125:47):11,57:31):6):5):7,(49:1,50:3):21):11):4,40:13):3,((((14:1,16:0):1,15:3):31,((((18:15,19:17):18,37:22):8,((((30:0,32:10):1,31:0):8,33:16):14,(34:0,(35:0,36:2):4):22):16):3,(27:10,28:10):10):9):4,(41:2,42:2):11):3):5,(((4:26,((9:0,10:0):3,(11:2,12:2):3):8):5,((6:0,7:0):4,8:4):12):30,43:22):5):8,44:24):15,126:37):15,(113:11,114:9):27):19,(17:32,(122:23,(127:0,128:0):54):8):9):19,(119:4,120:2):7):5,121:13):2,115:0,116:0,117:0,118:0);
tree PAUP_266 = [&U] (((((((((((((((((((((((1:0,110:2):1,((106:0,108:0,109:2):1,107:0):4):1,105:2):2,111:4):1,20:6):7,112:5):9,(99:17,((100:9,101:8):3,(102:2,(103:0,104:0,129:0):8):10):10):10):26,(123:21,124:15):18):24,(((47:24,48:21):10,(((58:0,59:0):8,(60:2,(61:0,62:0):0):5):11,(63:1,64:3):24):8):16,((((65:4,(67:1,(68:0,69:1):3):2):2,66:3):14,70:14):17,(((((((71:0,74:0):1,(72:0,73:0):1):2,75:4):3,(76:5,78:10):3):2,77:7):11,(((80:2,((81:0,82:0,85:9):1,84:1):1):1,83:3,86:7):10,(87:11,88:25):3):6):7,(79:17,89:34):8):11):15):5):7,(((((2:1,3:5):27,((26:30,(55:7,56:4):31):8,54:19):9):7,45:22):8,(((13:23,(90:2,91:3):13):7,(((92:1,93:2):0,94:3):9,(95:0,96:1):5):5):18,(97:16,98:17):15):9):3,(21:20,(22:2,23:2):13):7):9):5,46:25):6,((((5:49,(24:7,25:6):37):11,(38:12,39:21):19):9,(29:27,((((51:2,52:3):9,53:7):25,125:47):11,57:31):6):5):7,(49:1,50:3):21):11):4,40:13):4,(((14:1,16:0):1,15:3):31,((((18:15,19:17):19,37:21):8,((((30:0,32:10):1,31:0):8,33:16):14,(34:0,(35:0,36:2):4):22):17):3,(27:10,28:10):9):9):5):2,(41:2,42:2):11):5,(((4:25,((9:0,10:0):3,(11:2,12:2):3):9):5,((6:0,7:0):4,8:4):11):30,43:23):5):7,44:24):16,126:37):15,(113:11,114:9):27):18,(17:32,(122:23,(127:0,128:0):54):8):9):19,(119:4,120:2):7):5,121:13):2,115:0,116:0,117:0,118:0);
tree PAUP_267 = [&U] (((((((((((((((((((((1:0,105:2,110:2):1,((106:0,108:0,109:2):1,107:0):4):3,111:4):1,20:6):7,112:5):9,(99:17,((100:9,101:8):3,(102:2,(103:0,104:0,129:0):8):10):10):10):26,(123:21,124:15):18):24,(((47:24,48:21):10,(((58:0,59:0):8,(60:2,(61:0,62:0):0):5):11,(63:1,64:3):24):8):16,((((65:4,(67:1,(68:0,69:1):3):2):2,66:3):14,70:14):17,(((((((71:0,74:0):1,(72:0,73:0):1):2,75:4):3,(76:5,78:10):3):2,77:7):11,(((80:2,((81:0,82:0,85:9):1,84:1):1):1,83:3,86:7):10,(87:11,88:25):3):6):7,(79:17,89:34):8):11):15):5):8,(((((2:1,3:5):27,((26:30,(55:7,56:4):31):8,54:19):9):7,45:22):8,(((13:23,(90:2,91:3):13):7,(((92:1,93:2):0,94:3):9,(95:0,96:1):5):5):18,(97:16,98:17):15):9):2,(21:20,(22:2,23:2):13):8):9):5,46:24):6,((((5:49,(24:7,25:6):37):11,(38:12,39:21):19):9,(29:27,((((51:2,52:3):9,53:7):25,125:47):11,57:31):6):5):7,(49:1,50:3):21):12):2,(40:10,(41:2,42:2):12):7):2,(((14:1,16:0):2,15:3):30,((((18:14,19:18):18,37:23):8,((((30:0,32:10):1,31:0):8,33:16):15,(34:0,(35:0,36:2):4):21):16):3,(27:11,28:9):10):7):7):5,(((4:26,((9:0,10:0):3,(11:2,12:2):3):8):5,((6:0,7:0):4,8:4):12):29,43:22):6):7,44:24):14,126:37):15,(113:11,114:9):28):18,(17:32,(122:23,(127:0,128:0):54):8):9):19,(119:4,120:2):7):5,121:13):2,115:0,116:0,117:0,118:0);
tree PAUP_268 = [&U] (((((((((((((((((((((1:0,((106:0,108:0,109:2):1,107:0):5,110:2):1,105:1):3,111:4):1,20:6):7,112:5):9,(99:17,((100:9,101:8):3,(102:2,(103:0,104:0,129:0):8):10):10):10):26,(123:21,124:15):18):24,(((47:24,48:21):10,(((58:0,59:0):8,(60:2,(61:0,62:0):0):5):11,(63:1,64:3):24):8):16,((((65:4,(67:1,(68:0,69:1):3):2):2,66:3):14,70:14):17,(((((((71:0,74:0):1,(72:0,73:0):1):2,75:4):3,(76:5,78:10):3):2,77:7):11,(((80:2,((81:0,82:0,85:9):1,84:1):1):1,83:3,86:7):10,(87:11,88:25):3):6):7,(79:17,89:34):8):11):15):5):8,(((((2:1,3:5):27,((26:30,(55:7,56:4):31):8,54:19):9):7,45:22):8,(((13:23,(90:2,91:3):13):7,(((92:1,93:2):0,94:3):9,(95:0,96:1):5):5):18,(97:16,98:17):15):9):2,(21:20,(22:2,23:2):13):8):9):5,46:24):6,((((5:49,(24:7,25:6):37):11,(38:12,39:21):19):9,(29:27,((((51:2,52:3):9,53:7):25,125:47):11,57:31):6):5):7,(49:1,50:3):21):12):2,(40:10,(41:2,42:2):12):7):2,(((14:1,16:0):2,15:3):30,((((18:14,19:18):18,37:23):8,((((30:0,32:10):1,31:0):8,33:16):15,(34:0,(35:0,36:2):4):21):16):3,(27:11,28:9):10):7):7):5,(((4:26,((9:0,10:0):3,(11:2,12:2):3):8):5,((6:0,7:0):4,8:4):12):29,43:22):6):7,44:24):14,126:37):15,(113:11,114:9):28):18,(17:32,(122:23,(127:0,128:0):54):8):9):19,(119:4,120:2):7):5,121:13):2,115:0,116:0,117:0,118:0);
tree PAUP_269 = [&U] ((((((((((((((((((((((1:0,110:2):1,((106:0,108:0,109:2):1,107:0):4):1,105:2):2,111:4):1,20:6):7,112:5):9,(99:17,((100:9,101:8):3,(102:2,(103:0,104:0,129:0):8):10):10):10):26,(123:21,124:15):18):24,(((47:24,48:21):10,(((58:0,59:0):8,(60:2,(61:0,62:0):0):5):11,(63:1,64:3):24):8):16,((((65:4,(67:1,(68:0,69:1):3):2):2,66:3):14,70:14):17,(((((((71:0,74:0):1,(72:0,73:0):1):2,75:4):3,(76:5,78:10):3):2,77:7):11,(((80:2,((81:0,82:0,85:9):1,84:1):1):1,83:3,86:7):10,(87:11,88:25):3):6):7,(79:17,89:34):8):11):15):5):8,(((((2:1,3:5):27,((26:30,(55:7,56:4):31):8,54:19):9):7,45:22):8,(((13:23,(90:2,91:3):13):7,((92:1,93:2,94:3):9,(95:0,96:1):5):5):18,(97:16,98:17):15):9):2,(21:20,(22:2,23:2):13):8):9):5,46:24):6,((((5:49,(24:7,25:6):37):11,(38:12,39:21):19):9,(29:27,((((51:2,52:3):9,53:7):25,125:47):11,57:31):6):5):7,(49:1,50:3):21):12):2,(40:10,(41:2,42:2):12):7):2,(((14:1,16:0):2,15:3):30,((((18:14,19:18):18,37:23):8,((((30:0,32:10):1,31:0):8,33:16):15,(34:0,(35:0,36:2):4):21):16):3,(27:11,28:9):10):7):7):5,(((4:26,((9:0,10:0):3,(11:2,12:2):3):8):5,((6:0,7:0):4,8:4):12):29,43:22):6):7,44:24):14,126:37):15,(113:11,114:9):28):18,(17:32,(122:23,(127:0,128:0):54):8):9):19,(119:4,120:2):7):5,121:13):2,115:0,116:0,117:0,118:0);
tree PAUP_270 = [&U] ((((((((((((((((((((((1:0,110:2):1,((106:0,108:0,109:2):1,107:0):4):1,105:2):2,111:4):1,20:6):7,112:5):9,(99:17,((100:9,101:8):3,(102:2,(103:0,104:0,129:0):8):10):10):10):26,(123:21,124:15):18):24,(((47:24,48:21):10,(((58:0,59:0):8,(60:2,(61:0,62:0):0):5):11,(63:1,64:3):24):8):16,((((65:4,(67:1,(68:0,69:1):3):2):2,66:3):14,70:14):17,((((((71:0,74:0):1,(72:0,73:0):1,(76:4,78:11):3):2,75:4):5,77:7):11,(((80:2,((81:0,82:0,85:9):1,84:1):1):1,(83:3,86:7):0):10,(87:11,88:25):3):6):7,(79:17,89:34):8):11):15):5):8,(((((2:1,3:5):27,((26:30,(55:7,56:4):31):8,54:19):9):7,45:22):8,(((13:23,(90:2,91:3):13):7,(((92:1,93:2):0,94:3):9,(95:0,96:1):5):5):18,(97:16,98:17):15):9):2,(21:20,(22:2,23:2):13):8):9):5,46:24):6,((((5:49,(24:7,25:6):37):11,(38:12,39:21):19):9,(29:27,((((51:2,52:3):9,53:7):25,125:47):11,57:31):6):5):7,(49:1,50:3):21):12):2,(40:10,(41:2,42:2):12):7):2,(((14:1,16:0):2,15:3):30,((((18:14,19:18):18,37:23):8,((((30:0,32:10):1,31:0):8,33:16):15,(34:0,(35:0,36:2):4):21):16):3,(27:11,28:9):10):7):7):5,(((4:26,((9:0,10:0):3,(11:2,12:2):3):8):5,((6:0,7:0):4,8:4):12):29,43:22):6):7,44:24):14,126:37):15,(113:11,114:9):28):18,(17:32,(122:23,(127:0,128:0):54):8):9):19,(119:4,120:2):7):5,121:13):2,115:0,116:0,117:0,118:0);
tree PAUP_271 = [&U] ((((((((((((((((((((((1:0,110:2):1,((106:0,108:0,109:2):1,107:0):4):1,105:2):2,111:4):1,20:6):7,112:5):9,(99:17,((100:9,101:8):3,(102:2,(103:0,104:0,129:0):8):10):10):10):26,(123:21,124:15):18):24,(((47:24,48:21):10,(((58:0,59:0):8,(60:2,(61:0,62:0):0):5):11,(63:1,64:3):24):8):16,((((65:4,(67:1,(68:0,69:1):3):2):2,66:3):14,70:14):17,((((((((71:0,74:0):1,(72:0,73:0):1):1,75:5):2,76:4):4,77:5):3,78:13):11,(((80:2,((81:0,82:0,85:9):1,84:1):1):1,(83:3,86:7):0):10,(87:11,88:25):3):5):7,(79:17,89:34):7):12):15):5):8,(((((2:1,3:5):27,((26:30,(55:7,56:4):31):8,54:19):9):7,45:22):8,(((13:23,(90:2,91:3):13):7,(((92:1,93:2):0,94:3):9,(95:0,96:1):5):5):18,(97:16,98:17):15):9):2,(21:20,(22:2,23:2):13):8):9):5,46:24):6,((((5:49,(24:7,25:6):37):11,(38:12,39:21):19):9,(29:27,((((51:2,52:3):9,53:7):25,125:47):11,57:31):6):5):7,(49:1,50:3):21):12):2,(40:10,(41:2,42:2):12):7):2,(((14:1,16:0):2,15:3):30,((((18:14,19:18):18,37:23):8,((((30:0,32:10):1,31:0):8,33:16):15,(34:0,(35:0,36:2):4):21):16):3,(27:11,28:9):10):7):7):5,(((4:26,((9:0,10:0):3,(11:2,12:2):3):8):5,((6:0,7:0):4,8:4):12):29,43:22):6):7,44:24):14,126:37):15,(113:11,114:9):28):18,(17:32,(122:23,(127:0,128:0):54):8):9):19,(119:4,120:2):7):5,121:13):2,115:0,116:0,117:0,118:0);
tree PAUP_272 = [&U] ((((((((((((((((((((((1:0,110:2):1,((106:0,108:0,109:2):1,107:0):4):1,105:2):2,111:4):1,20:6):7,112:5):9,(99:17,((100:9,101:8):3,(102:2,(103:0,104:0,129:0):8):10):10):10):26,(123:21,124:15):18):24,(((47:24,48:21):10,(((58:0,59:0):8,(60:2,(61:0,62:0):0):5):11,(63:1,64:3):24):8):16,((((65:4,(67:1,(68:0,69:1):3):2):2,66:3):14,70:14):17,((((((((71:0,74:0):1,(72:0,73:0):1):2,75:4):2,76:5):2,78:12):2,77:6):12,(((80:2,((81:0,82:0,85:9):1,84:1):1):1,(83:3,86:7):0):10,(87:11,88:25):3):6):7,(79:17,89:34):8):11):15):5):8,(((((2:1,3:5):27,((26:30,(55:7,56:4):31):8,54:19):9):7,45:22):8,(((13:23,(90:2,91:3):13):7,(((92:1,93:2):0,94:3):9,(95:0,96:1):5):5):18,(97:16,98:17):15):9):2,(21:20,(22:2,23:2):13):8):9):5,46:24):6,((((5:49,(24:7,25:6):37):11,(38:12,39:21):19):9,(29:27,((((51:2,52:3):9,53:7):25,125:47):11,57:31):6):5):7,(49:1,50:3):21):12):2,(40:10,(41:2,42:2):12):7):2,(((14:1,16:0):2,15:3):30,((((18:14,19:18):18,37:23):8,((((30:0,32:10):1,31:0):8,33:16):15,(34:0,(35:0,36:2):4):21):16):3,(27:11,28:9):10):7):7):5,(((4:26,((9:0,10:0):3,(11:2,12:2):3):8):5,((6:0,7:0):4,8:4):12):29,43:22):6):7,44:24):14,126:37):15,(113:11,114:9):28):18,(17:32,(122:23,(127:0,128:0):54):8):9):19,(119:4,120:2):7):5,121:13):2,115:0,116:0,117:0,118:0);
tree PAUP_273 = [&U] ((((((((((((((((((((((1:0,110:2):1,((106:0,108:0,109:2):1,107:0):4):1,105:2):2,111:4):1,20:6):7,112:5):9,(99:17,((100:9,101:8):3,(102:2,(103:0,104:0,129:0):8):10):10):10):26,(123:21,124:15):18):24,(((47:24,48:21):10,(((58:0,59:0):8,(60:2,(61:0,62:0):0):5):11,(63:1,64:3):24):8):16,((((65:4,(67:1,(68:0,69:1):3):2):2,66:3):14,70:14):17,(((((((71:0,74:0):1,(72:0,73:0):1):2,(75:3,76:6):1):2,78:12):3,77:7):11,(((80:2,((81:0,82:0,85:9):1,84:1):1):1,(83:3,86:7):0):10,(87:11,88:25):3):6):7,(79:17,89:34):8):11):15):5):8,(((((2:1,3:5):27,((26:30,(55:7,56:4):31):8,54:19):9):7,45:22):8,(((13:23,(90:2,91:3):13):7,(((92:1,93:2):0,94:3):9,(95:0,96:1):5):5):18,(97:16,98:17):15):9):2,(21:20,(22:2,23:2):13):8):9):5,46:24):6,((((5:49,(24:7,25:6):37):11,(38:12,39:21):19):9,(29:27,((((51:2,52:3):9,53:7):25,125:47):11,57:31):6):5):7,(49:1,50:3):21):12):2,(40:10,(41:2,42:2):12):7):2,(((14:1,16:0):2,15:3):30,((((18:14,19:18):18,37:23):8,((((30:0,32:10):1,31:0):8,33:16):15,(34:0,(35:0,36:2):4):21):16):3,(27:11,28:9):10):7):7):5,(((4:26,((9:0,10:0):3,(11:2,12:2):3):8):5,((6:0,7:0):4,8:4):12):29,43:22):6):7,44:24):14,126:37):15,(113:11,114:9):28):18,(17:32,(122:23,(127:0,128:0):54):8):9):19,(119:4,120:2):7):5,121:13):2,115:0,116:0,117:0,118:0);
tree PAUP_274 = [&U] ((((((((((((((((((((((1:0,110:2):1,((106:0,108:0,109:2):1,107:0):4):1,105:2):2,111:4):1,20:6):7,112:5):9,(99:17,((100:9,101:8):3,(102:2,(103:0,104:0,129:0):8):10):10):10):26,(123:21,124:15):18):24,(((47:24,48:21):10,(((58:0,59:0):8,(60:2,(61:0,62:0):0):5):11,(63:1,64:3):24):8):16,((((65:4,(67:1,(68:0,69:1):3):2):2,66:3):14,70:14):17,((((((((71:0,74:0):1,(72:0,73:0):1):1,76:6):1,75:4):2,78:12):3,77:7):11,(((80:2,((81:0,82:0,85:9):1,84:1):1):1,(83:3,86:7):0):10,(87:11,88:25):3):6):7,(79:17,89:34):8):11):15):5):8,(((((2:1,3:5):27,((26:30,(55:7,56:4):31):8,54:19):9):7,45:22):8,(((13:23,(90:2,91:3):13):7,(((92:1,93:2):0,94:3):9,(95:0,96:1):5):5):18,(97:16,98:17):15):9):2,(21:20,(22:2,23:2):13):8):9):5,46:24):6,((((5:49,(24:7,25:6):37):11,(38:12,39:21):19):9,(29:27,((((51:2,52:3):9,53:7):25,125:47):11,57:31):6):5):7,(49:1,50:3):21):12):2,(40:10,(41:2,42:2):12):7):2,(((14:1,16:0):2,15:3):30,((((18:14,19:18):18,37:23):8,((((30:0,32:10):1,31:0):8,33:16):15,(34:0,(35:0,36:2):4):21):16):3,(27:11,28:9):10):7):7):5,(((4:26,((9:0,10:0):3,(11:2,12:2):3):8):5,((6:0,7:0):4,8:4):12):29,43:22):6):7,44:24):14,126:37):15,(113:11,114:9):28):18,(17:32,(122:23,(127:0,128:0):54):8):9):19,(119:4,120:2):7):5,121:13):2,115:0,116:0,117:0,118:0);
tree PAUP_275 = [&U] ((((((((((((((((((((((1:0,110:2):1,((106:0,108:0,109:2):1,107:0):4):1,105:2):2,111:4):1,20:6):7,112:5):9,(99:17,((100:9,101:8):3,(102:2,(103:0,104:0,129:0):8):10):10):10):26,(123:21,124:15):18):24,(((47:24,48:21):10,(((58:0,59:0):8,(60:2,(61:0,62:0):0):5):11,(63:1,64:3):24):8):16,((((65:4,(67:1,(68:0,69:1):3):2):2,66:3):14,70:14):17,((((((71:0,74:0):1,(72:0,73:0):1):2,(75:4,(76:4,78:11):3):0):5,77:7):11,(((80:2,((81:0,82:0,85:9):1,84:1):1):1,(83:3,86:7):0):10,(87:11,88:25):3):6):7,(79:17,89:34):8):11):15):5):8,(((((2:1,3:5):27,((26:30,(55:7,56:4):31):8,54:19):9):7,45:22):8,(((13:23,(90:2,91:3):13):7,(((92:1,93:2):0,94:3):9,(95:0,96:1):5):5):18,(97:16,98:17):15):9):2,(21:20,(22:2,23:2):13):8):9):5,46:24):6,((((5:49,(24:7,25:6):37):11,(38:12,39:21):19):9,(29:27,((((51:2,52:3):9,53:7):25,125:47):11,57:31):6):5):7,(49:1,50:3):21):12):2,(40:10,(41:2,42:2):12):7):2,(((14:1,16:0):2,15:3):30,((((18:14,19:18):18,37:23):8,((((30:0,32:10):1,31:0):8,33:16):15,(34:0,(35:0,36:2):4):21):16):3,(27:11,28:9):10):7):7):5,(((4:26,((9:0,10:0):3,(11:2,12:2):3):8):5,((6:0,7:0):4,8:4):12):29,43:22):6):7,44:24):14,126:37):15,(113:11,114:9):28):18,(17:32,(122:23,(127:0,128:0):54):8):9):19,(119:4,120:2):7):5,121:13):2,115:0,116:0,117:0,118:0);
tree PAUP_276 = [&U] ((((((((((((((((((((((1:0,110:2):1,((106:0,108:0,109:2):1,107:0):4):1,105:2):2,111:4):1,20:6):7,112:5):9,(99:17,((100:9,101:8):3,(102:2,(103:0,104:0,129:0):8):10):10):10):26,(123:21,124:15):18):24,(((47:24,48:21):10,(((58:0,59:0):8,(60:2,(61:0,62:0):0):5):11,(63:1,64:3):24):8):16,((((65:4,(67:1,(68:0,69:1):3):2):2,66:3):14,70:14):17,(((((((71:0,74:0):1,(72:0,73:0):1):2,(76:4,78:11):3):0,75:4):5,77:7):11,(((80:2,((81:0,82:0,85:9):1,84:1):1):1,(83:3,86:7):0):10,(87:11,88:25):3):6):7,(79:17,89:34):8):11):15):5):8,(((((2:1,3:5):27,((26:30,(55:7,56:4):31):8,54:19):9):7,45:22):8,(((13:23,(90:2,91:3):13):7,(((92:1,93:2):0,94:3):9,(95:0,96:1):5):5):18,(97:16,98:17):15):9):2,(21:20,(22:2,23:2):13):8):9):5,46:24):6,((((5:49,(24:7,25:6):37):11,(38:12,39:21):19):9,(29:27,((((51:2,52:3):9,53:7):25,125:47):11,57:31):6):5):7,(49:1,50:3):21):12):2,(40:10,(41:2,42:2):12):7):2,(((14:1,16:0):2,15:3):30,((((18:14,19:18):18,37:23):8,((((30:0,32:10):1,31:0):8,33:16):15,(34:0,(35:0,36:2):4):21):16):3,(27:11,28:9):10):7):7):5,(((4:26,((9:0,10:0):3,(11:2,12:2):3):8):5,((6:0,7:0):4,8:4):12):29,43:22):6):7,44:24):14,126:37):15,(113:11,114:9):28):18,(17:32,(122:23,(127:0,128:0):54):8):9):19,(119:4,120:2):7):5,121:13):2,115:0,116:0,117:0,118:0);
tree PAUP_277 = [&U] ((((((((((((((((((((((1:0,110:2):1,((106:0,108:0,109:2):1,107:0):4):1,105:2):2,111:4):1,20:6):7,112:5):9,(99:17,((100:9,101:8):3,(102:2,(103:0,104:0,129:0):8):10):10):10):26,(123:21,124:15):18):24,(((47:24,48:21):10,(((58:0,59:0):8,(60:2,(61:0,62:0):0):5):11,(63:1,64:3):24):8):16,(((65:4,(66:3,(67:1,(68:0,69:1):3):2):3):13,70:14):17,(((((((71:0,74:0):1,(72:0,73:0):1):2,75:4):3,(76:5,78:10):3):2,77:7):11,(((80:2,((81:0,82:0,85:9):1,84:1):1):1,(83:3,86:7):0):10,(87:11,88:25):3):6):7,(79:17,89:34):8):11):15):5):8,(((((2:1,3:5):27,((26:30,(55:7,56:4):31):8,54:19):9):7,45:22):8,(((13:23,(90:2,91:3):13):7,(((92:1,93:2):0,94:3):9,(95:0,96:1):5):5):18,(97:16,98:17):15):9):2,(21:20,(22:2,23:2):13):8):9):5,46:24):6,((((5:49,(24:7,25:6):37):11,(38:12,39:21):19):9,(29:27,((((51:2,52:3):9,53:7):25,125:47):11,57:31):6):5):7,(49:1,50:3):21):12):2,(40:10,(41:2,42:2):12):7):2,(((14:1,16:0):2,15:3):30,((((18:14,19:18):18,37:23):8,((((30:0,32:10):1,31:0):8,33:16):15,(34:0,(35:0,36:2):4):21):16):3,(27:11,28:9):10):7):7):5,(((4:26,((9:0,10:0):3,(11:2,12:2):3):8):5,((6:0,7:0):4,8:4):12):29,43:22):6):7,44:24):14,126:37):15,(113:11,114:9):28):18,(17:32,(122:23,(127:0,128:0):54):8):9):19,(119:4,120:2):7):5,121:13):2,115:0,116:0,117:0,118:0);
tree PAUP_278 = [&U] ((((((((((((((((((((((1:0,110:2):1,((106:0,108:0,109:2):1,107:0):4):1,105:2):2,111:4):1,20:6):7,112:5):9,(99:17,((100:9,101:8):3,(102:2,(103:0,104:0,129:0):8):10):10):10):26,(123:21,124:15):18):24,(((47:24,48:21):10,(((58:0,59:0):8,(60:2,61:0,62:0):5):11,(63:1,64:3):24):8):16,((((65:4,(67:1,(68:0,69:1):3):2):2,66:3):14,70:14):17,(((((((71:0,74:0):1,(72:0,73:0):1):2,75:4):3,(76:5,78:10):3):2,77:7):11,(((80:2,((81:0,82:0,85:9):1,84:1):1):1,(83:3,86:7):0):10,(87:11,88:25):3):6):7,(79:17,89:34):8):11):15):5):8,(((((2:1,3:5):27,((26:30,(55:7,56:4):31):8,54:19):9):7,45:22):8,(((13:23,(90:2,91:3):13):7,(((92:1,93:2):0,94:3):9,(95:0,96:1):5):5):18,(97:16,98:17):15):9):2,(21:20,(22:2,23:2):13):8):9):5,46:24):6,((((5:49,(24:7,25:6):37):11,(38:12,39:21):19):9,(29:27,((((51:2,52:3):9,53:7):25,125:47):11,57:31):6):5):7,(49:1,50:3):21):12):2,(40:10,(41:2,42:2):12):7):2,(((14:1,16:0):2,15:3):30,((((18:14,19:18):18,37:23):8,((((30:0,32:10):1,31:0):8,33:16):15,(34:0,(35:0,36:2):4):21):16):3,(27:11,28:9):10):7):7):5,(((4:26,((9:0,10:0):3,(11:2,12:2):3):8):5,((6:0,7:0):4,8:4):12):29,43:22):6):7,44:24):14,126:37):15,(113:11,114:9):28):18,(17:32,(122:23,(127:0,128:0):54):8):9):19,(119:4,120:2):7):5,121:13):2,115:0,116:0,117:0,118:0);
tree PAUP_279 = [&U] ((((((((((((((((((((((1:0,110:2):1,105:1):1,((106:0,108:0,109:2):1,107:0):5):2,111:4):1,20:6):7,112:5):9,(99:17,((100:9,101:8):3,(102:2,(103:0,104:0,129:0):8):10):10):10):26,(123:21,124:15):18):24,(((47:24,48:21):10,(((58:0,59:0):8,(60:2,(61:0,62:0):0):5):11,(63:1,64:3):24):8):16,((((65:4,(67:1,(68:0,69:1):3):2):2,66:3):14,70:14):17,(((((((71:0,74:0):1,(72:0,73:0):1):2,75:4):3,(76:5,78:10):3):2,77:7):11,(((80:2,((81:0,82:0,85:9):1,84:1):1):1,(83:3,86:7):0):10,(87:11,88:25):3):6):7,(79:17,89:34):8):11):15):5):8,(((((2:1,3:5):27,((26:30,(55:7,56:4):31):8,54:19):9):7,45:22):8,(((13:23,(90:2,91:3):13):7,(((92:1,93:2):0,94:3):9,(95:0,96:1):5):5):18,(97:16,98:17):15):9):2,(21:20,(22:2,23:2):13):8):9):5,46:24):6,((((5:49,(24:7,25:6):37):11,(38:12,39:21):19):9,(29:27,((((51:2,52:3):9,53:7):25,125:47):11,57:31):6):5):7,(49:1,50:3):21):12):2,(40:10,(41:2,42:2):12):7):2,(((14:1,16:0):2,15:3):30,((((18:14,19:18):18,37:23):8,((((30:0,32:10):1,31:0):8,33:16):15,(34:0,(35:0,36:2):4):21):16):3,(27:11,28:9):10):7):7):5,(((4:26,((9:0,10:0):3,(11:2,12:2):3):8):5,((6:0,7:0):4,8:4):12):29,43:22):6):7,44:24):14,126:37):15,(113:11,114:9):28):18,(17:32,(122:23,(127:0,128:0):54):8):9):19,(119:4,120:2):7):5,121:13):2,115:0,116:0,117:0,118:0);
tree PAUP_280 = [&U] (((((((((((((((((((((((1:0,110:2):1,((106:0,108:0,109:2):1,107:0):4):1,105:2):2,111:4):1,20:6):7,112:5):9,(99:17,((100:9,101:8):3,(102:2,(103:0,104:0,129:0):8):10):10):10):26,(123:21,124:15):18):24,(((47:24,48:21):10,(((58:0,59:0):8,(60:2,(61:0,62:0):0):5):11,(63:1,64:3):24):8):16,((((65:4,(67:1,(68:0,69:1):3):2):2,66:3):14,70:14):17,(((((((71:0,74:0):1,(72:0,73:0):1):2,75:4):3,(76:5,78:10):3):2,77:7):11,(((80:2,((81:0,82:0,85:9):1,84:1):1):1,(83:3,86:7):0):10,(87:11,88:25):3):6):7,(79:17,89:34):8):11):15):5):8,(((((2:1,3:5):26,((26:30,(55:7,56:4):31):8,54:19):9):7,45:23):8,(((13:23,(90:2,91:3):13):6,(((92:1,93:2):0,94:3):9,(95:0,96:1):5):6):18,(97:17,98:16):15):9):3,(21:19,(22:2,23:3):13):7):9):5,46:25):5,((((5:49,(24:7,25:6):37):11,(38:12,39:21):19):9,(29:27,((((51:2,52:3):9,53:7):25,125:47):11,57:31):6):5):8,(49:1,50:3):21):12):4,40:11):5,(41:2,42:2):10):3,(((14:1,16:0):1,15:3):30,((((18:14,19:18):18,37:23):8,((((30:0,32:10):1,31:0):8,33:16):14,(34:0,(35:0,36:2):4):22):15):3,(27:11,28:9):10):9):5):5,(((4:26,((9:0,10:0):3,(11:2,12:2):3):8):5,((6:0,7:0):4,8:4):12):29,43:23):5):7,44:24):16,126:37):15,(113:11,114:9):27):18,(17:32,(122:23,(127:0,128:0):54):8):9):19,(119:4,120:2):7):5,121:13):2,115:0,116:0,117:0,118:0);
tree PAUP_281 = [&U] ((((((((((((((((((((((1:0,110:2):1,((106:0,108:0,109:2):1,107:0):4):1,105:2):2,111:4):1,20:6):7,112:5):9,(99:17,((100:9,101:8):3,(102:2,(103:0,104:0,129:0):8):10):10):10):26,(123:21,124:15):18):24,(((47:24,48:21):10,(((58:0,59:0):8,(60:2,(61:0,62:0):0):5):11,(63:1,64:3):24):8):16,((((65:4,(67:1,(68:0,69:1):3):2):2,66:3):14,70:14):17,(((((((71:0,74:0):1,(72:0,73:0):1):2,75:4):3,(76:5,78:10):3):2,77:7):11,(((80:2,((81:0,82:0,85:9):1,84:1):1):1,(83:3,86:7):0):10,(87:11,88:25):3):6):7,(79:17,89:34):8):11):15):5):7,(((((2:1,3:5):27,((26:30,(55:7,56:4):31):8,54:19):9):7,45:22):8,(((13:23,(90:2,91:3):13):7,(((92:1,93:2):0,94:3):9,(95:0,96:1):5):5):18,(97:16,98:17):15):9):3,(21:20,(22:2,23:2):13):7):9):5,46:25):6,((((5:49,(24:7,25:6):37):11,(38:12,39:21):19):9,(29:27,((((51:2,52:3):9,53:7):25,125:47):11,57:31):6):5):7,(49:1,50:3):21):11):4,40:13):3,((((14:1,16:0):1,15:3):31,((((18:15,19:17):18,37:22):8,((((30:0,32:10):1,31:0):8,33:16):14,(34:0,(35:0,36:2):4):22):16):3,(27:10,28:10):10):9):4,(41:2,42:2):11):3):5,(((4:26,((9:0,10:0):3,(11:2,12:2):3):8):5,((6:0,7:0):4,8:4):12):30,43:22):5):8,44:24):15,126:37):15,(113:11,114:9):27):19,(17:32,(122:23,(127:0,128:0):54):8):9):19,(119:4,120:2):7):5,121:13):2,115:0,116:0,117:0,118:0);
tree PAUP_282 = [&U] (((((((((((((((((((((((1:0,110:2):1,((106:0,108:0,109:2):1,107:0):4):1,105:2):2,111:4):1,20:6):7,112:5):9,(99:17,((100:9,101:8):3,(102:2,(103:0,104:0,129:0):8):10):10):10):26,(123:21,124:15):18):24,(((47:24,48:21):10,(((58:0,59:0):8,(60:2,(61:0,62:0):0):5):11,(63:1,64:3):24):8):16,((((65:4,(67:1,(68:0,69:1):3):2):2,66:3):14,70:14):17,(((((((71:0,74:0):1,(72:0,73:0):1):2,75:4):3,(76:5,78:10):3):2,77:7):11,(((80:2,((81:0,82:0,85:9):1,84:1):1):1,(83:3,86:7):0):10,(87:11,88:25):3):6):7,(79:17,89:34):8):11):15):5):7,(((((2:1,3:5):27,((26:30,(55:7,56:4):31):8,54:19):9):7,45:22):8,(((13:23,(90:2,91:3):13):7,(((92:1,93:2):0,94:3):9,(95:0,96:1):5):5):18,(97:16,98:17):15):9):3,(21:20,(22:2,23:2):13):7):9):5,46:25):6,((((5:49,(24:7,25:6):37):11,(38:12,39:21):19):9,(29:27,((((51:2,52:3):9,53:7):25,125:47):11,57:31):6):5):7,(49:1,50:3):21):11):4,40:13):4,(((14:1,16:0):1,15:3):31,((((18:15,19:17):19,37:21):8,((((30:0,32:10):1,31:0):8,33:16):14,(34:0,(35:0,36:2):4):22):17):3,(27:10,28:10):9):9):5):2,(41:2,42:2):11):5,(((4:25,((9:0,10:0):3,(11:2,12:2):3):9):5,((6:0,7:0):4,8:4):11):30,43:23):5):7,44:24):16,126:37):15,(113:11,114:9):27):18,(17:32,(122:23,(127:0,128:0):54):8):9):19,(119:4,120:2):7):5,121:13):2,115:0,116:0,117:0,118:0);
tree PAUP_283 = [&U] (((((((((((((((((((((1:0,105:2,110:2):1,((106:0,108:0,109:2):1,107:0):4):3,111:4):1,20:6):7,112:5):9,(99:17,((100:9,101:8):3,(102:2,(103:0,104:0,129:0):8):10):10):10):26,(123:21,124:15):18):24,(((47:24,48:21):10,(((58:0,59:0):8,(60:2,(61:0,62:0):0):5):11,(63:1,64:3):24):8):16,((((65:4,(67:1,(68:0,69:1):3):2):2,66:3):14,70:14):17,(((((((71:0,74:0):1,(72:0,73:0):1):2,75:4):3,(76:5,78:10):3):2,77:7):11,(((80:2,((81:0,82:0,85:9):1,84:1):1):1,(83:3,86:7):0):10,(87:11,88:25):3):6):7,(79:17,89:34):8):11):15):5):8,(((((2:1,3:5):27,((26:30,(55:7,56:4):31):8,54:19):9):7,45:22):8,(((13:23,(90:2,91:3):13):7,(((92:1,93:2):0,94:3):9,(95:0,96:1):5):5):18,(97:16,98:17):15):9):2,(21:20,(22:2,23:2):13):8):9):5,46:24):6,((((5:49,(24:7,25:6):37):11,(38:12,39:21):19):9,(29:27,((((51:2,52:3):9,53:7):25,125:47):11,57:31):6):5):7,(49:1,50:3):21):12):2,(40:10,(41:2,42:2):12):7):2,(((14:1,16:0):2,15:3):30,((((18:14,19:18):18,37:23):8,((((30:0,32:10):1,31:0):8,33:16):15,(34:0,(35:0,36:2):4):21):16):3,(27:11,28:9):10):7):7):5,(((4:26,((9:0,10:0):3,(11:2,12:2):3):8):5,((6:0,7:0):4,8:4):12):29,43:22):6):7,44:24):14,126:37):15,(113:11,114:9):28):18,(17:32,(122:23,(127:0,128:0):54):8):9):19,(119:4,120:2):7):5,121:13):2,115:0,116:0,117:0,118:0);
tree PAUP_284 = [&U] (((((((((((((((((((((1:0,((106:0,108:0,109:2):1,107:0):5,110:2):1,105:1):3,111:4):1,20:6):7,112:5):9,(99:17,((100:9,101:8):3,(102:2,(103:0,104:0,129:0):8):10):10):10):26,(123:21,124:15):18):24,(((47:24,48:21):10,(((58:0,59:0):8,(60:2,(61:0,62:0):0):5):11,(63:1,64:3):24):8):16,((((65:4,(67:1,(68:0,69:1):3):2):2,66:3):14,70:14):17,(((((((71:0,74:0):1,(72:0,73:0):1):2,75:4):3,(76:5,78:10):3):2,77:7):11,(((80:2,((81:0,82:0,85:9):1,84:1):1):1,(83:3,86:7):0):10,(87:11,88:25):3):6):7,(79:17,89:34):8):11):15):5):8,(((((2:1,3:5):27,((26:30,(55:7,56:4):31):8,54:19):9):7,45:22):8,(((13:23,(90:2,91:3):13):7,(((92:1,93:2):0,94:3):9,(95:0,96:1):5):5):18,(97:16,98:17):15):9):2,(21:20,(22:2,23:2):13):8):9):5,46:24):6,((((5:49,(24:7,25:6):37):11,(38:12,39:21):19):9,(29:27,((((51:2,52:3):9,53:7):25,125:47):11,57:31):6):5):7,(49:1,50:3):21):12):2,(40:10,(41:2,42:2):12):7):2,(((14:1,16:0):2,15:3):30,((((18:14,19:18):18,37:23):8,((((30:0,32:10):1,31:0):8,33:16):15,(34:0,(35:0,36:2):4):21):16):3,(27:11,28:9):10):7):7):5,(((4:26,((9:0,10:0):3,(11:2,12:2):3):8):5,((6:0,7:0):4,8:4):12):29,43:22):6):7,44:24):14,126:37):15,(113:11,114:9):28):18,(17:32,(122:23,(127:0,128:0):54):8):9):19,(119:4,120:2):7):5,121:13):2,115:0,116:0,117:0,118:0);
tree PAUP_285 = [&U] ((((((((((((((((((((((1:0,110:2):1,((106:0,108:0,109:2):1,107:0):4):1,105:2):2,111:4):1,20:6):7,112:5):9,(99:17,((100:9,101:8):3,(102:2,(103:0,104:0,129:0):8):10):10):10):26,(123:21,124:15):18):24,(((47:24,48:21):10,(((58:0,59:0):8,(60:2,(61:0,62:0):0):5):11,(63:1,64:3):24):8):16,((((65:4,(67:1,(68:0,69:1):3):2):2,66:3):14,70:14):17,(((((((71:0,74:0):1,(72:0,73:0):1):2,75:4):3,(76:5,78:10):3):2,77:7):11,(((80:2,((81:0,82:0,85:9):1,84:1):1):1,(83:3,86:7):0):10,(87:11,88:25):3):6):7,(79:17,89:34):8):11):15):5):8,(((((2:1,3:5):27,((26:30,(55:7,56:4):31):8,54:19):9):7,45:22):8,(((13:23,(90:2,91:3):13):7,((92:1,93:2,94:3):9,(95:0,96:1):5):5):18,(97:16,98:17):15):9):2,(21:20,(22:2,23:2):13):8):9):5,46:24):6,((((5:49,(24:7,25:6):37):11,(38:12,39:21):19):9,(29:27,((((51:2,52:3):9,53:7):25,125:47):11,57:31):6):5):7,(49:1,50:3):21):12):2,(40:10,(41:2,42:2):12):7):2,(((14:1,16:0):2,15:3):30,((((18:14,19:18):18,37:23):8,((((30:0,32:10):1,31:0):8,33:16):15,(34:0,(35:0,36:2):4):21):16):3,(27:11,28:9):10):7):7):5,(((4:26,((9:0,10:0):3,(11:2,12:2):3):8):5,((6:0,7:0):4,8:4):12):29,43:22):6):7,44:24):14,126:37):15,(113:11,114:9):28):18,(17:32,(122:23,(127:0,128:0):54):8):9):19,(119:4,120:2):7):5,121:13):2,115:0,116:0,117:0,118:0);
tree PAUP_286 = [&U] ((((((((((((((((((((((1:0,110:2):1,((106:0,108:0,109:2):1,107:0):4):1,105:2):2,111:4):1,20:6):7,112:5):9,(99:17,((100:9,101:8):3,(102:2,(103:0,104:0,129:0):8):10):10):10):26,(123:21,124:15):18):24,(((47:24,48:21):10,(((58:0,59:0):8,(60:2,(61:0,62:0):0):5):11,(63:1,64:3):24):8):16,((((65:4,(67:1,(68:0,69:1):3):2):2,66:3):14,70:14):17,(((((((71:0,74:0):1,(72:0,73:0):1):2,75:4):3,(76:5,78:10):3):2,77:7):11,(((80:2,((81:0,82:0,85:9):1,84:1):1):1,(83:3,86:7):0):10,(87:11,88:25):3):6):7,(79:17,89:34):8):11):15):5):8,(((((2:1,3:5):27,((26:30,(55:7,56:4):31):8,54:19):9):7,45:22):8,(((13:23,(90:2,91:3):13):7,(((92:1,93:2):0,94:3):9,(95:0,96:1):5):5):18,(97:16,98:17):15):9):2,(21:20,(22:2,23:2):13):8):9):5,46:24):6,((((5:49,(24:7,25:6):37):11,(38:12,39:21):19):9,(29:27,((((51:2,52:3):9,53:7):25,125:47):11,57:31):6):5):7,(49:1,50:3):21):12):2,(40:10,(41:2,42:2):12):7):2,((((14:1,16:0):3,15:2):27,37:27):5,(((18:16,19:18):18,((((30:0,32:10):1,31:0):8,33:16):14,(34:0,(35:0,36:2):4):22):13):7,(27:11,28:9):10):5):8):5,(((4:26,((9:0,10:0):3,(11:2,12:2):3):8):5,((6:0,7:0):4,8:4):12):29,43:22):5):7,44:25):14,126:36):16,(113:11,114:9):28):18,(17:32,(122:23,(127:0,128:0):54):8):9):19,(119:4,120:2):7):5,121:13):2,115:0,116:0,117:0,118:0);
tree PAUP_287 = [&U] ((((((((((((((((((((((1:0,110:2):1,((106:0,108:0,109:2):1,107:0):4):1,105:2):2,111:4):1,20:6):7,112:5):9,(99:17,((100:9,101:8):3,(102:2,(103:0,104:0,129:0):8):10):10):10):26,(123:21,124:15):18):24,(((47:24,48:21):10,(((58:0,59:0):8,(60:2,(61:0,62:0):0):5):11,(63:1,64:3):24):8):16,((((65:4,(67:1,(68:0,69:1):3):2):2,66:3):14,70:14):17,(((((((71:0,74:0):1,(72:0,73:0):1):2,75:4):3,(76:5,78:10):3):2,77:7):12,((((80:2,((81:0,82:0,85:9):1,84:1):1):1,83:3):1,86:6):10,(87:11,88:25):2):7):6,(79:17,89:34):8):11):15):5):8,(((((2:1,3:5):27,((26:30,(55:7,56:4):31):8,54:19):9):7,45:22):8,(((13:23,(90:2,91:3):13):7,(((92:1,93:2):0,94:3):9,(95:0,96:1):5):5):18,(97:16,98:17):15):9):2,(21:20,(22:2,23:2):13):8):9):5,46:24):6,((((5:49,(24:7,25:6):37):11,(38:12,39:21):19):9,(29:27,((((51:2,52:3):9,53:7):25,125:47):11,57:31):6):5):7,(49:1,50:3):21):12):2,(40:10,(41:2,42:2):12):7):2,(((14:1,16:0):2,15:3):30,((((18:14,19:18):18,37:23):8,((((30:0,32:10):1,31:0):8,33:16):15,(34:0,(35:0,36:2):4):21):16):3,(27:11,28:9):10):7):7):5,(((4:26,((9:0,10:0):3,(11:2,12:2):3):8):5,((6:0,7:0):4,8:4):12):29,43:22):6):7,44:24):14,126:37):15,(113:11,114:9):28):18,(17:32,(122:23,(127:0,128:0):54):8):9):19,(119:4,120:2):7):5,121:13):2,115:0,116:0,117:0,118:0);
tree PAUP_288 = [&U] ((((((((((((((((((((((1:0,110:2):1,((106:0,108:0,109:2):1,107:0):4):1,105:2):2,111:4):1,20:6):7,112:5):9,(99:17,((100:9,101:8):3,(102:2,(103:0,104:0,129:0):8):10):10):10):25,(123:21,124:15):18):24,(((47:24,48:21):9,(((58:0,59:0):8,(60:2,(61:0,62:0):0):5):11,(63:1,64:3):24):9):16,((((65:4,(67:1,(68:0,69:1):3):2):2,66:3):14,70:14):18,((((((71:0,74:0):1,(72:0,73:0):1,(76:4,78:11):3):2,75:4):5,77:7):13,(((80:2,(((81:0,82:0,85:9):2,84:0):1,(83:4,86:6):1):1):8,87:11):4,88:23):8):6,(79:17,89:34):8):10):14):5):9,(((((2:1,3:5):27,((26:30,(55:7,56:4):31):8,54:19):9):7,45:22):8,(((13:23,(90:2,91:3):13):7,(((92:1,93:2):0,94:3):9,(95:0,96:1):5):5):18,(97:16,98:17):15):9):2,(21:20,(22:2,23:2):13):8):9):5,46:24):6,((((5:49,(24:7,25:6):37):11,(38:12,39:21):19):9,(29:27,((((51:2,52:3):9,53:7):25,125:47):11,57:31):6):5):7,(49:1,50:3):21):12):2,(40:10,(41:2,42:2):12):7):2,(((14:1,16:0):2,15:3):30,((((18:14,19:18):18,37:23):8,((((30:0,32:10):1,31:0):8,33:16):15,(34:0,(35:0,36:2):4):21):16):3,(27:11,28:9):10):7):7):5,(((4:26,((9:0,10:0):3,(11:2,12:2):3):8):5,((6:0,7:0):4,8:4):12):29,43:22):6):7,44:24):14,126:37):15,(113:11,114:9):28):18,(17:32,(122:23,(127:0,128:0):54):8):9):19,(119:4,120:2):7):5,121:13):2,115:0,116:0,117:0,118:0);
tree PAUP_289 = [&U] ((((((((((((((((((((((1:0,110:2):1,((106:0,108:0,109:2):1,107:0):4):1,105:2):2,111:4):1,20:6):7,112:5):9,(99:17,((100:9,101:8):3,(102:2,(103:0,104:0,129:0):8):10):10):10):25,(123:21,124:15):18):24,(((47:24,48:21):9,(((58:0,59:0):8,(60:2,(61:0,62:0):0):5):11,(63:1,64:3):24):9):16,((((65:4,(67:1,(68:0,69:1):3):2):2,66:3):14,70:14):18,((((((((71:0,74:0):1,(72:0,73:0):1):1,75:5):3,76:3):4,77:6):3,78:12):13,(((80:2,(((81:0,82:0,85:9):2,84:0):1,(83:4,86:6):1):1):8,87:11):5,88:22):7):6,(79:17,89:34):8):10):14):5):9,(((((2:1,3:5):27,((26:30,(55:7,56:4):31):8,54:19):9):7,45:22):8,(((13:23,(90:2,91:3):13):7,(((92:1,93:2):0,94:3):9,(95:0,96:1):5):5):18,(97:16,98:17):15):9):2,(21:20,(22:2,23:2):13):8):9):5,46:24):6,((((5:49,(24:7,25:6):37):11,(38:12,39:21):19):9,(29:27,((((51:2,52:3):9,53:7):25,125:47):11,57:31):6):5):7,(49:1,50:3):21):12):2,(40:10,(41:2,42:2):12):7):2,(((14:1,16:0):2,15:3):30,((((18:14,19:18):18,37:23):8,((((30:0,32:10):1,31:0):8,33:16):15,(34:0,(35:0,36:2):4):21):16):3,(27:11,28:9):10):7):7):5,(((4:26,((9:0,10:0):3,(11:2,12:2):3):8):5,((6:0,7:0):4,8:4):12):29,43:22):6):7,44:24):14,126:37):15,(113:11,114:9):28):18,(17:32,(122:23,(127:0,128:0):54):8):9):19,(119:4,120:2):7):5,121:13):2,115:0,116:0,117:0,118:0);
tree PAUP_290 = [&U] ((((((((((((((((((((((1:0,110:2):1,((106:0,108:0,109:2):1,107:0):4):1,105:2):2,111:4):1,20:6):7,112:5):9,(99:17,((100:9,101:8):3,(102:2,(103:0,104:0,129:0):8):10):10):10):25,(123:21,124:15):18):24,(((47:24,48:21):9,(((58:0,59:0):8,(60:2,(61:0,62:0):0):5):11,(63:1,64:3):24):9):16,((((65:4,(67:1,(68:0,69:1):3):2):2,66:3):14,70:14):18,((((((((71:0,74:0):1,(72:0,73:0):1):2,75:4):3,76:4):2,78:11):2,77:7):14,(((80:2,(((81:0,82:0,85:9):2,84:0):1,(83:4,86:6):1):1):8,87:11):5,88:22):8):6,(79:17,89:34):9):9):14):5):9,(((((2:1,3:5):27,((26:30,(55:7,56:4):31):8,54:19):9):7,45:22):8,(((13:23,(90:2,91:3):13):7,(((92:1,93:2):0,94:3):9,(95:0,96:1):5):5):18,(97:16,98:17):15):9):2,(21:20,(22:2,23:2):13):8):9):5,46:24):6,((((5:49,(24:7,25:6):37):11,(38:12,39:21):19):9,(29:27,((((51:2,52:3):9,53:7):25,125:47):11,57:31):6):5):7,(49:1,50:3):21):12):2,(40:10,(41:2,42:2):12):7):2,(((14:1,16:0):2,15:3):30,((((18:14,19:18):18,37:23):8,((((30:0,32:10):1,31:0):8,33:16):15,(34:0,(35:0,36:2):4):21):16):3,(27:11,28:9):10):7):7):5,(((4:26,((9:0,10:0):3,(11:2,12:2):3):8):5,((6:0,7:0):4,8:4):12):29,43:22):6):7,44:24):14,126:37):15,(113:11,114:9):28):18,(17:32,(122:23,(127:0,128:0):54):8):9):19,(119:4,120:2):7):5,121:13):2,115:0,116:0,117:0,118:0);
tree PAUP_291 = [&U] ((((((((((((((((((((((1:0,110:2):1,((106:0,108:0,109:2):1,107:0):4):1,105:2):2,111:4):1,20:6):7,112:5):9,(99:17,((100:9,101:8):3,(102:2,(103:0,104:0,129:0):8):10):10):10):25,(123:21,124:15):18):24,(((47:24,48:21):9,(((58:0,59:0):8,(60:2,(61:0,62:0):0):5):11,(63:1,64:3):24):9):16,((((65:4,(67:1,(68:0,69:1):3):2):2,66:3):14,70:14):18,(((((((71:0,74:0):1,(72:0,73:0):1):2,(75:3,76:6):1):2,78:12):3,77:7):13,(((80:2,(((81:0,82:0,85:9):2,84:0):1,(83:4,86:6):1):1):8,87:11):4,88:23):8):6,(79:17,89:34):8):10):14):5):9,(((((2:1,3:5):27,((26:30,(55:7,56:4):31):8,54:19):9):7,45:22):8,(((13:23,(90:2,91:3):13):7,(((92:1,93:2):0,94:3):9,(95:0,96:1):5):5):18,(97:16,98:17):15):9):2,(21:20,(22:2,23:2):13):8):9):5,46:24):6,((((5:49,(24:7,25:6):37):11,(38:12,39:21):19):9,(29:27,((((51:2,52:3):9,53:7):25,125:47):11,57:31):6):5):7,(49:1,50:3):21):12):2,(40:10,(41:2,42:2):12):7):2,(((14:1,16:0):2,15:3):30,((((18:14,19:18):18,37:23):8,((((30:0,32:10):1,31:0):8,33:16):15,(34:0,(35:0,36:2):4):21):16):3,(27:11,28:9):10):7):7):5,(((4:26,((9:0,10:0):3,(11:2,12:2):3):8):5,((6:0,7:0):4,8:4):12):29,43:22):6):7,44:24):14,126:37):15,(113:11,114:9):28):18,(17:32,(122:23,(127:0,128:0):54):8):9):19,(119:4,120:2):7):5,121:13):2,115:0,116:0,117:0,118:0);
tree PAUP_292 = [&U] ((((((((((((((((((((((1:0,110:2):1,((106:0,108:0,109:2):1,107:0):4):1,105:2):2,111:4):1,20:6):7,112:5):9,(99:17,((100:9,101:8):3,(102:2,(103:0,104:0,129:0):8):10):10):10):25,(123:21,124:15):18):24,(((47:24,48:21):9,(((58:0,59:0):8,(60:2,(61:0,62:0):0):5):11,(63:1,64:3):24):9):16,((((65:4,(67:1,(68:0,69:1):3):2):2,66:3):14,70:14):18,((((((((71:0,74:0):1,(72:0,73:0):1):1,76:6):1,75:4):2,78:12):3,77:7):13,(((80:2,(((81:0,82:0,85:9):2,84:0):1,(83:4,86:6):1):1):8,87:11):4,88:23):8):6,(79:17,89:34):8):10):14):5):9,(((((2:1,3:5):27,((26:30,(55:7,56:4):31):8,54:19):9):7,45:22):8,(((13:23,(90:2,91:3):13):7,(((92:1,93:2):0,94:3):9,(95:0,96:1):5):5):18,(97:16,98:17):15):9):2,(21:20,(22:2,23:2):13):8):9):5,46:24):6,((((5:49,(24:7,25:6):37):11,(38:12,39:21):19):9,(29:27,((((51:2,52:3):9,53:7):25,125:47):11,57:31):6):5):7,(49:1,50:3):21):12):2,(40:10,(41:2,42:2):12):7):2,(((14:1,16:0):2,15:3):30,((((18:14,19:18):18,37:23):8,((((30:0,32:10):1,31:0):8,33:16):15,(34:0,(35:0,36:2):4):21):16):3,(27:11,28:9):10):7):7):5,(((4:26,((9:0,10:0):3,(11:2,12:2):3):8):5,((6:0,7:0):4,8:4):12):29,43:22):6):7,44:24):14,126:37):15,(113:11,114:9):28):18,(17:32,(122:23,(127:0,128:0):54):8):9):19,(119:4,120:2):7):5,121:13):2,115:0,116:0,117:0,118:0);
tree PAUP_293 = [&U] ((((((((((((((((((((((1:0,110:2):1,((106:0,108:0,109:2):1,107:0):4):1,105:2):2,111:4):1,20:6):7,112:5):9,(99:17,((100:9,101:8):3,(102:2,(103:0,104:0,129:0):8):10):10):10):25,(123:21,124:15):18):24,(((47:24,48:21):9,(((58:0,59:0):8,(60:2,(61:0,62:0):0):5):11,(63:1,64:3):24):9):16,((((65:4,(67:1,(68:0,69:1):3):2):2,66:3):14,70:14):18,((((((71:0,74:0):1,(72:0,73:0):1):2,(75:4,(76:4,78:11):3):0):5,77:7):13,(((80:2,(((81:0,82:0,85:9):2,84:0):1,(83:4,86:6):1):1):8,87:11):4,88:23):8):6,(79:17,89:34):8):10):14):5):9,(((((2:1,3:5):27,((26:30,(55:7,56:4):31):8,54:19):9):7,45:22):8,(((13:23,(90:2,91:3):13):7,(((92:1,93:2):0,94:3):9,(95:0,96:1):5):5):18,(97:16,98:17):15):9):2,(21:20,(22:2,23:2):13):8):9):5,46:24):6,((((5:49,(24:7,25:6):37):11,(38:12,39:21):19):9,(29:27,((((51:2,52:3):9,53:7):25,125:47):11,57:31):6):5):7,(49:1,50:3):21):12):2,(40:10,(41:2,42:2):12):7):2,(((14:1,16:0):2,15:3):30,((((18:14,19:18):18,37:23):8,((((30:0,32:10):1,31:0):8,33:16):15,(34:0,(35:0,36:2):4):21):16):3,(27:11,28:9):10):7):7):5,(((4:26,((9:0,10:0):3,(11:2,12:2):3):8):5,((6:0,7:0):4,8:4):12):29,43:22):6):7,44:24):14,126:37):15,(113:11,114:9):28):18,(17:32,(122:23,(127:0,128:0):54):8):9):19,(119:4,120:2):7):5,121:13):2,115:0,116:0,117:0,118:0);
tree PAUP_294 = [&U] ((((((((((((((((((((((1:0,110:2):1,((106:0,108:0,109:2):1,107:0):4):1,105:2):2,111:4):1,20:6):7,112:5):9,(99:17,((100:9,101:8):3,(102:2,(103:0,104:0,129:0):8):10):10):10):25,(123:21,124:15):18):24,(((47:24,48:21):9,(((58:0,59:0):8,(60:2,(61:0,62:0):0):5):11,(63:1,64:3):24):9):16,((((65:4,(67:1,(68:0,69:1):3):2):2,66:3):14,70:14):18,(((((((71:0,74:0):1,(72:0,73:0):1):2,(76:4,78:11):3):0,75:4):5,77:7):13,(((80:2,(((81:0,82:0,85:9):2,84:0):1,(83:4,86:6):1):1):8,87:11):4,88:23):8):6,(79:17,89:34):8):10):14):5):9,(((((2:1,3:5):27,((26:30,(55:7,56:4):31):8,54:19):9):7,45:22):8,(((13:23,(90:2,91:3):13):7,(((92:1,93:2):0,94:3):9,(95:0,96:1):5):5):18,(97:16,98:17):15):9):2,(21:20,(22:2,23:2):13):8):9):5,46:24):6,((((5:49,(24:7,25:6):37):11,(38:12,39:21):19):9,(29:27,((((51:2,52:3):9,53:7):25,125:47):11,57:31):6):5):7,(49:1,50:3):21):12):2,(40:10,(41:2,42:2):12):7):2,(((14:1,16:0):2,15:3):30,((((18:14,19:18):18,37:23):8,((((30:0,32:10):1,31:0):8,33:16):15,(34:0,(35:0,36:2):4):21):16):3,(27:11,28:9):10):7):7):5,(((4:26,((9:0,10:0):3,(11:2,12:2):3):8):5,((6:0,7:0):4,8:4):12):29,43:22):6):7,44:24):14,126:37):15,(113:11,114:9):28):18,(17:32,(122:23,(127:0,128:0):54):8):9):19,(119:4,120:2):7):5,121:13):2,115:0,116:0,117:0,118:0);
tree PAUP_295 = [&U] ((((((((((((((((((((((1:0,110:2):1,((106:0,108:0,109:2):1,107:0):4):1,105:2):2,111:4):1,20:6):7,112:5):9,(99:17,((100:9,101:8):3,(102:2,(103:0,104:0,129:0):8):10):10):10):25,(123:21,124:15):18):24,(((47:24,48:21):9,(((58:0,59:0):8,(60:2,(61:0,62:0):0):5):11,(63:1,64:3):24):9):16,(((65:3,(66:3,(67:1,(68:0,69:1):3):2):4):13,70:15):17,(((((((71:0,74:0):1,(72:0,73:0):1):2,75:4):3,(76:5,78:10):3):2,77:7):13,(((80:2,(((81:0,82:0,85:9):2,84:0):1,(83:4,86:6):1):1):8,87:11):4,88:23):8):6,(79:17,89:34):8):10):14):5):9,(((((2:1,3:5):27,((26:30,(55:7,56:4):31):8,54:19):9):7,45:22):8,(((13:23,(90:2,91:3):13):7,(((92:1,93:2):0,94:3):9,(95:0,96:1):5):5):18,(97:16,98:17):15):9):2,(21:20,(22:2,23:2):13):8):9):5,46:24):6,((((5:49,(24:7,25:6):37):11,(38:12,39:21):19):9,(29:27,((((51:2,52:3):9,53:7):25,125:47):11,57:31):6):5):7,(49:1,50:3):21):12):2,(40:10,(41:2,42:2):12):7):2,(((14:1,16:0):2,15:3):30,((((18:14,19:18):18,37:23):8,((((30:0,32:10):1,31:0):8,33:16):15,(34:0,(35:0,36:2):4):21):16):3,(27:11,28:9):10):7):7):5,(((4:26,((9:0,10:0):3,(11:2,12:2):3):8):5,((6:0,7:0):4,8:4):12):29,43:22):6):7,44:24):14,126:37):15,(113:11,114:9):28):18,(17:32,(122:23,(127:0,128:0):54):8):9):19,(119:4,120:2):7):5,121:13):2,115:0,116:0,117:0,118:0);
tree PAUP_296 = [&U] ((((((((((((((((((((((1:0,110:2):1,((106:0,108:0,109:2):1,107:0):4):1,105:2):2,111:4):1,20:6):7,112:5):9,(99:17,((100:9,101:8):3,(102:2,(103:0,104:0,129:0):8):10):10):10):25,(123:21,124:15):18):24,(((47:24,48:21):9,(((58:0,59:0):8,(60:2,61:0,62:0):5):11,(63:1,64:3):24):9):16,((((65:4,(67:1,(68:0,69:1):3):2):2,66:3):14,70:14):18,(((((((71:0,74:0):1,(72:0,73:0):1):2,75:4):3,(76:5,78:10):3):2,77:7):13,(((80:2,(((81:0,82:0,85:9):2,84:0):1,(83:4,86:6):1):1):8,87:11):4,88:23):8):6,(79:17,89:34):8):10):14):5):9,(((((2:1,3:5):27,((26:30,(55:7,56:4):31):8,54:19):9):7,45:22):8,(((13:23,(90:2,91:3):13):7,(((92:1,93:2):0,94:3):9,(95:0,96:1):5):5):18,(97:16,98:17):15):9):2,(21:20,(22:2,23:2):13):8):9):5,46:24):6,((((5:49,(24:7,25:6):37):11,(38:12,39:21):19):9,(29:27,((((51:2,52:3):9,53:7):25,125:47):11,57:31):6):5):7,(49:1,50:3):21):12):2,(40:10,(41:2,42:2):12):7):2,(((14:1,16:0):2,15:3):30,((((18:14,19:18):18,37:23):8,((((30:0,32:10):1,31:0):8,33:16):15,(34:0,(35:0,36:2):4):21):16):3,(27:11,28:9):10):7):7):5,(((4:26,((9:0,10:0):3,(11:2,12:2):3):8):5,((6:0,7:0):4,8:4):12):29,43:22):6):7,44:24):14,126:37):15,(113:11,114:9):28):18,(17:32,(122:23,(127:0,128:0):54):8):9):19,(119:4,120:2):7):5,121:13):2,115:0,116:0,117:0,118:0);
tree PAUP_297 = [&U] ((((((((((((((((((((((1:0,110:2):1,105:1):1,((106:0,108:0,109:2):1,107:0):5):2,111:4):1,20:6):7,112:5):9,(99:17,((100:9,101:8):3,(102:2,(103:0,104:0,129:0):8):10):10):10):25,(123:21,124:15):18):24,(((47:24,48:21):9,(((58:0,59:0):8,(60:2,(61:0,62:0):0):5):11,(63:1,64:3):24):9):16,((((65:4,(67:1,(68:0,69:1):3):2):2,66:3):14,70:14):18,(((((((71:0,74:0):1,(72:0,73:0):1):2,75:4):3,(76:5,78:10):3):2,77:7):13,(((80:2,(((81:0,82:0,85:9):2,84:0):1,(83:4,86:6):1):1):8,87:11):4,88:23):8):6,(79:17,89:34):8):10):14):5):9,(((((2:1,3:5):27,((26:30,(55:7,56:4):31):8,54:19):9):7,45:22):8,(((13:23,(90:2,91:3):13):7,(((92:1,93:2):0,94:3):9,(95:0,96:1):5):5):18,(97:16,98:17):15):9):2,(21:20,(22:2,23:2):13):8):9):5,46:24):6,((((5:49,(24:7,25:6):37):11,(38:12,39:21):19):9,(29:27,((((51:2,52:3):9,53:7):25,125:47):11,57:31):6):5):7,(49:1,50:3):21):12):2,(40:10,(41:2,42:2):12):7):2,(((14:1,16:0):2,15:3):30,((((18:14,19:18):18,37:23):8,((((30:0,32:10):1,31:0):8,33:16):15,(34:0,(35:0,36:2):4):21):16):3,(27:11,28:9):10):7):7):5,(((4:26,((9:0,10:0):3,(11:2,12:2):3):8):5,((6:0,7:0):4,8:4):12):29,43:22):6):7,44:24):14,126:37):15,(113:11,114:9):28):18,(17:32,(122:23,(127:0,128:0):54):8):9):19,(119:4,120:2):7):5,121:13):2,115:0,116:0,117:0,118:0);
tree PAUP_298 = [&U] (((((((((((((((((((((((1:0,110:2):1,((106:0,108:0,109:2):1,107:0):4):1,105:2):2,111:4):1,20:6):7,112:5):9,(99:17,((100:9,101:8):3,(102:2,(103:0,104:0,129:0):8):10):10):10):25,(123:21,124:15):18):24,(((47:24,48:21):9,(((58:0,59:0):8,(60:2,(61:0,62:0):0):5):11,(63:1,64:3):24):9):16,((((65:4,(67:1,(68:0,69:1):3):2):2,66:3):14,70:14):18,(((((((71:0,74:0):1,(72:0,73:0):1):2,75:4):3,(76:5,78:10):3):2,77:7):13,(((80:2,(((81:0,82:0,85:9):2,84:0):1,(83:4,86:6):1):1):8,87:11):4,88:23):8):6,(79:17,89:34):8):10):14):5):9,(((((2:1,3:5):26,((26:30,(55:7,56:4):31):8,54:19):9):7,45:23):8,(((13:23,(90:2,91:3):13):6,(((92:1,93:2):0,94:3):9,(95:0,96:1):5):6):18,(97:17,98:16):15):9):3,(21:19,(22:2,23:3):13):7):9):5,46:25):5,((((5:49,(24:7,25:6):37):11,(38:12,39:21):19):9,(29:27,((((51:2,52:3):9,53:7):25,125:47):11,57:31):6):5):8,(49:1,50:3):21):12):4,40:11):5,(41:2,42:2):10):3,(((14:1,16:0):1,15:3):30,((((18:14,19:18):18,37:23):8,((((30:0,32:10):1,31:0):8,33:16):14,(34:0,(35:0,36:2):4):22):15):3,(27:11,28:9):10):9):5):5,(((4:26,((9:0,10:0):3,(11:2,12:2):3):8):5,((6:0,7:0):4,8:4):12):29,43:23):5):7,44:24):16,126:37):15,(113:11,114:9):27):18,(17:32,(122:23,(127:0,128:0):54):8):9):19,(119:4,120:2):7):5,121:13):2,115:0,116:0,117:0,118:0);
tree PAUP_299 = [&U] ((((((((((((((((((((((1:0,110:2):1,((106:0,108:0,109:2):1,107:0):4):1,105:2):2,111:4):1,20:6):7,112:5):9,(99:17,((100:9,101:8):3,(102:2,(103:0,104:0,129:0):8):10):10):10):25,(123:21,124:15):18):24,(((47:24,48:21):9,(((58:0,59:0):8,(60:2,(61:0,62:0):0):5):11,(63:1,64:3):24):9):16,((((65:4,(67:1,(68:0,69:1):3):2):2,66:3):14,70:14):18,(((((((71:0,74:0):1,(72:0,73:0):1):2,75:4):3,(76:5,78:10):3):2,77:7):13,(((80:2,(((81:0,82:0,85:9):2,84:0):1,(83:4,86:6):1):1):8,87:11):4,88:23):8):6,(79:17,89:34):8):10):14):5):8,(((((2:1,3:5):27,((26:30,(55:7,56:4):31):8,54:19):9):7,45:22):8,(((13:23,(90:2,91:3):13):7,(((92:1,93:2):0,94:3):9,(95:0,96:1):5):5):18,(97:16,98:17):15):9):3,(21:20,(22:2,23:2):13):7):9):5,46:25):6,((((5:49,(24:7,25:6):37):11,(38:12,39:21):19):9,(29:27,((((51:2,52:3):9,53:7):25,125:47):11,57:31):6):5):7,(49:1,50:3):21):11):4,40:13):3,((((14:1,16:0):1,15:3):31,((((18:15,19:17):18,37:22):8,((((30:0,32:10):1,31:0):8,33:16):14,(34:0,(35:0,36:2):4):22):16):3,(27:10,28:10):10):9):4,(41:2,42:2):11):3):5,(((4:26,((9:0,10:0):3,(11:2,12:2):3):8):5,((6:0,7:0):4,8:4):12):30,43:22):5):8,44:24):15,126:37):15,(113:11,114:9):27):19,(17:32,(122:23,(127:0,128:0):54):8):9):19,(119:4,120:2):7):5,121:13):2,115:0,116:0,117:0,118:0);
tree PAUP_300 = [&U] (((((((((((((((((((((((1:0,110:2):1,((106:0,108:0,109:2):1,107:0):4):1,105:2):2,111:4):1,20:6):7,112:5):9,(99:17,((100:9,101:8):3,(102:2,(103:0,104:0,129:0):8):10):10):10):25,(123:21,124:15):18):24,(((47:24,48:21):9,(((58:0,59:0):8,(60:2,(61:0,62:0):0):5):11,(63:1,64:3):24):9):16,((((65:4,(67:1,(68:0,69:1):3):2):2,66:3):14,70:14):18,(((((((71:0,74:0):1,(72:0,73:0):1):2,75:4):3,(76:5,78:10):3):2,77:7):13,(((80:2,(((81:0,82:0,85:9):2,84:0):1,(83:4,86:6):1):1):8,87:11):4,88:23):8):6,(79:17,89:34):8):10):14):5):8,(((((2:1,3:5):27,((26:30,(55:7,56:4):31):8,54:19):9):7,45:22):8,(((13:23,(90:2,91:3):13):7,(((92:1,93:2):0,94:3):9,(95:0,96:1):5):5):18,(97:16,98:17):15):9):3,(21:20,(22:2,23:2):13):7):9):5,46:25):6,((((5:49,(24:7,25:6):37):11,(38:12,39:21):19):9,(29:27,((((51:2,52:3):9,53:7):25,125:47):11,57:31):6):5):7,(49:1,50:3):21):11):4,40:13):4,(((14:1,16:0):1,15:3):31,((((18:15,19:17):19,37:21):8,((((30:0,32:10):1,31:0):8,33:16):14,(34:0,(35:0,36:2):4):22):17):3,(27:10,28:10):9):9):5):2,(41:2,42:2):11):5,(((4:25,((9:0,10:0):3,(11:2,12:2):3):9):5,((6:0,7:0):4,8:4):11):30,43:23):5):7,44:24):16,126:37):15,(113:11,114:9):27):18,(17:32,(122:23,(127:0,128:0):54):8):9):19,(119:4,120:2):7):5,121:13):2,115:0,116:0,117:0,118:0);
tree PAUP_301 = [&U] (((((((((((((((((((((1:0,105:2,110:2):1,((106:0,108:0,109:2):1,107:0):4):3,111:4):1,20:6):7,112:5):9,(99:17,((100:9,101:8):3,(102:2,(103:0,104:0,129:0):8):10):10):10):25,(123:21,124:15):18):24,(((47:24,48:21):9,(((58:0,59:0):8,(60:2,(61:0,62:0):0):5):11,(63:1,64:3):24):9):16,((((65:4,(67:1,(68:0,69:1):3):2):2,66:3):14,70:14):18,(((((((71:0,74:0):1,(72:0,73:0):1):2,75:4):3,(76:5,78:10):3):2,77:7):13,(((80:2,(((81:0,82:0,85:9):2,84:0):1,(83:4,86:6):1):1):8,87:11):4,88:23):8):6,(79:17,89:34):8):10):14):5):9,(((((2:1,3:5):27,((26:30,(55:7,56:4):31):8,54:19):9):7,45:22):8,(((13:23,(90:2,91:3):13):7,(((92:1,93:2):0,94:3):9,(95:0,96:1):5):5):18,(97:16,98:17):15):9):2,(21:20,(22:2,23:2):13):8):9):5,46:24):6,((((5:49,(24:7,25:6):37):11,(38:12,39:21):19):9,(29:27,((((51:2,52:3):9,53:7):25,125:47):11,57:31):6):5):7,(49:1,50:3):21):12):2,(40:10,(41:2,42:2):12):7):2,(((14:1,16:0):2,15:3):30,((((18:14,19:18):18,37:23):8,((((30:0,32:10):1,31:0):8,33:16):15,(34:0,(35:0,36:2):4):21):16):3,(27:11,28:9):10):7):7):5,(((4:26,((9:0,10:0):3,(11:2,12:2):3):8):5,((6:0,7:0):4,8:4):12):29,43:22):6):7,44:24):14,126:37):15,(113:11,114:9):28):18,(17:32,(122:23,(127:0,128:0):54):8):9):19,(119:4,120:2):7):5,121:13):2,115:0,116:0,117:0,118:0);
tree PAUP_302 = [&U] (((((((((((((((((((((1:0,((106:0,108:0,109:2):1,107:0):5,110:2):1,105:1):3,111:4):1,20:6):7,112:5):9,(99:17,((100:9,101:8):3,(102:2,(103:0,104:0,129:0):8):10):10):10):25,(123:21,124:15):18):24,(((47:24,48:21):9,(((58:0,59:0):8,(60:2,(61:0,62:0):0):5):11,(63:1,64:3):24):9):16,((((65:4,(67:1,(68:0,69:1):3):2):2,66:3):14,70:14):18,(((((((71:0,74:0):1,(72:0,73:0):1):2,75:4):3,(76:5,78:10):3):2,77:7):13,(((80:2,(((81:0,82:0,85:9):2,84:0):1,(83:4,86:6):1):1):8,87:11):4,88:23):8):6,(79:17,89:34):8):10):14):5):9,(((((2:1,3:5):27,((26:30,(55:7,56:4):31):8,54:19):9):7,45:22):8,(((13:23,(90:2,91:3):13):7,(((92:1,93:2):0,94:3):9,(95:0,96:1):5):5):18,(97:16,98:17):15):9):2,(21:20,(22:2,23:2):13):8):9):5,46:24):6,((((5:49,(24:7,25:6):37):11,(38:12,39:21):19):9,(29:27,((((51:2,52:3):9,53:7):25,125:47):11,57:31):6):5):7,(49:1,50:3):21):12):2,(40:10,(41:2,42:2):12):7):2,(((14:1,16:0):2,15:3):30,((((18:14,19:18):18,37:23):8,((((30:0,32:10):1,31:0):8,33:16):15,(34:0,(35:0,36:2):4):21):16):3,(27:11,28:9):10):7):7):5,(((4:26,((9:0,10:0):3,(11:2,12:2):3):8):5,((6:0,7:0):4,8:4):12):29,43:22):6):7,44:24):14,126:37):15,(113:11,114:9):28):18,(17:32,(122:23,(127:0,128:0):54):8):9):19,(119:4,120:2):7):5,121:13):2,115:0,116:0,117:0,118:0);
tree PAUP_303 = [&U] ((((((((((((((((((((((1:0,110:2):1,((106:0,108:0,109:2):1,107:0):4):1,105:2):2,111:4):1,20:6):7,112:5):9,(99:17,((100:9,101:8):3,(102:2,(103:0,104:0,129:0):8):10):10):10):25,(123:21,124:15):18):24,(((47:24,48:21):9,(((58:0,59:0):8,(60:2,(61:0,62:0):0):5):11,(63:1,64:3):24):9):16,((((65:4,(67:1,(68:0,69:1):3):2):2,66:3):14,70:14):18,(((((((71:0,74:0):1,(72:0,73:0):1):2,75:4):3,(76:5,78:10):3):2,77:7):13,(((80:2,(((81:0,82:0,85:9):2,84:0):1,(83:4,86:6):1):1):8,87:11):4,88:23):8):6,(79:17,89:34):8):10):14):5):9,(((((2:1,3:5):27,((26:30,(55:7,56:4):31):8,54:19):9):7,45:22):8,(((13:23,(90:2,91:3):13):7,((92:1,93:2,94:3):9,(95:0,96:1):5):5):18,(97:16,98:17):15):9):2,(21:20,(22:2,23:2):13):8):9):5,46:24):6,((((5:49,(24:7,25:6):37):11,(38:12,39:21):19):9,(29:27,((((51:2,52:3):9,53:7):25,125:47):11,57:31):6):5):7,(49:1,50:3):21):12):2,(40:10,(41:2,42:2):12):7):2,(((14:1,16:0):2,15:3):30,((((18:14,19:18):18,37:23):8,((((30:0,32:10):1,31:0):8,33:16):15,(34:0,(35:0,36:2):4):21):16):3,(27:11,28:9):10):7):7):5,(((4:26,((9:0,10:0):3,(11:2,12:2):3):8):5,((6:0,7:0):4,8:4):12):29,43:22):6):7,44:24):14,126:37):15,(113:11,114:9):28):18,(17:32,(122:23,(127:0,128:0):54):8):9):19,(119:4,120:2):7):5,121:13):2,115:0,116:0,117:0,118:0);
tree PAUP_304 = [&U] ((((((((((((((((((((((1:0,110:2):1,((106:0,108:0,109:2):1,107:0):4):1,105:2):2,111:4):1,20:6):7,112:5):9,(99:17,((100:9,101:8):3,(102:2,(103:0,104:0,129:0):8):10):10):10):25,(123:21,124:15):18):24,(((47:24,48:21):9,(((58:0,59:0):8,(60:2,(61:0,62:0):0):5):11,(63:1,64:3):24):9):16,((((65:4,(67:1,(68:0,69:1):3):2):2,66:3):14,70:14):18,((((((71:0,74:0):1,(72:0,73:0):1,(76:4,78:11):3):2,75:4):5,77:7):12,((80:2,(((81:0,82:0,85:9):1,84:1):1,(83:3,86:7):1):0):10,(87:12,88:24):3):6):7,(79:17,89:34):7):11):14):5):9,(((((2:1,3:5):27,((26:30,(55:7,56:4):31):8,54:19):9):7,45:22):8,(((13:23,(90:2,91:3):13):7,(((92:1,93:2):0,94:3):9,(95:0,96:1):5):5):18,(97:16,98:17):15):9):2,(21:20,(22:2,23:2):13):8):9):5,46:24):6,((((5:49,(24:7,25:6):37):11,(38:12,39:21):19):9,(29:27,((((51:2,52:3):9,53:7):25,125:47):11,57:31):6):5):7,(49:1,50:3):21):12):2,(40:10,(41:2,42:2):12):7):2,(((14:1,16:0):2,15:3):30,((((18:14,19:18):18,37:23):8,((((30:0,32:10):1,31:0):8,33:16):15,(34:0,(35:0,36:2):4):21):16):3,(27:11,28:9):10):7):7):5,(((4:26,((9:0,10:0):3,(11:2,12:2):3):8):5,((6:0,7:0):4,8:4):12):29,43:22):6):7,44:24):14,126:37):15,(113:11,114:9):28):18,(17:32,(122:23,(127:0,128:0):54):8):9):19,(119:4,120:2):7):5,121:13):2,115:0,116:0,117:0,118:0);
tree PAUP_305 = [&U] ((((((((((((((((((((((1:0,110:2):1,((106:0,108:0,109:2):1,107:0):4):1,105:2):2,111:4):1,20:6):7,112:5):9,(99:17,((100:9,101:8):3,(102:2,(103:0,104:0,129:0):8):10):10):10):25,(123:21,124:15):18):24,(((47:24,48:21):9,(((58:0,59:0):8,(60:2,(61:0,62:0):0):5):11,(63:1,64:3):24):9):16,((((65:4,(67:1,(68:0,69:1):3):2):2,66:3):14,70:14):18,((((((((71:0,74:0):1,(72:0,73:0):1):1,75:5):2,76:4):4,77:5):3,78:13):12,((80:2,(((81:0,82:0,85:9):1,84:1):1,(83:3,86:7):1):0):10,(87:12,88:24):3):5):7,(79:17,89:34):6):12):14):5):9,(((((2:1,3:5):27,((26:30,(55:7,56:4):31):8,54:19):9):7,45:22):8,(((13:23,(90:2,91:3):13):7,(((92:1,93:2):0,94:3):9,(95:0,96:1):5):5):18,(97:16,98:17):15):9):2,(21:20,(22:2,23:2):13):8):9):5,46:24):6,((((5:49,(24:7,25:6):37):11,(38:12,39:21):19):9,(29:27,((((51:2,52:3):9,53:7):25,125:47):11,57:31):6):5):7,(49:1,50:3):21):12):2,(40:10,(41:2,42:2):12):7):2,(((14:1,16:0):2,15:3):30,((((18:14,19:18):18,37:23):8,((((30:0,32:10):1,31:0):8,33:16):15,(34:0,(35:0,36:2):4):21):16):3,(27:11,28:9):10):7):7):5,(((4:26,((9:0,10:0):3,(11:2,12:2):3):8):5,((6:0,7:0):4,8:4):12):29,43:22):6):7,44:24):14,126:37):15,(113:11,114:9):28):18,(17:32,(122:23,(127:0,128:0):54):8):9):19,(119:4,120:2):7):5,121:13):2,115:0,116:0,117:0,118:0);
tree PAUP_306 = [&U] ((((((((((((((((((((((1:0,110:2):1,((106:0,108:0,109:2):1,107:0):4):1,105:2):2,111:4):1,20:6):7,112:5):9,(99:17,((100:9,101:8):3,(102:2,(103:0,104:0,129:0):8):10):10):10):25,(123:21,124:15):18):24,(((47:24,48:21):9,(((58:0,59:0):8,(60:2,(61:0,62:0):0):5):11,(63:1,64:3):24):9):16,((((65:4,(67:1,(68:0,69:1):3):2):2,66:3):14,70:14):18,((((((((71:0,74:0):1,(72:0,73:0):1):2,75:4):2,76:5):2,78:12):2,77:6):13,((80:2,(((81:0,82:0,85:9):1,84:1):1,(83:3,86:7):1):0):10,(87:12,88:24):3):6):7,(79:17,89:34):7):11):14):5):9,(((((2:1,3:5):27,((26:30,(55:7,56:4):31):8,54:19):9):7,45:22):8,(((13:23,(90:2,91:3):13):7,(((92:1,93:2):0,94:3):9,(95:0,96:1):5):5):18,(97:16,98:17):15):9):2,(21:20,(22:2,23:2):13):8):9):5,46:24):6,((((5:49,(24:7,25:6):37):11,(38:12,39:21):19):9,(29:27,((((51:2,52:3):9,53:7):25,125:47):11,57:31):6):5):7,(49:1,50:3):21):12):2,(40:10,(41:2,42:2):12):7):2,(((14:1,16:0):2,15:3):30,((((18:14,19:18):18,37:23):8,((((30:0,32:10):1,31:0):8,33:16):15,(34:0,(35:0,36:2):4):21):16):3,(27:11,28:9):10):7):7):5,(((4:26,((9:0,10:0):3,(11:2,12:2):3):8):5,((6:0,7:0):4,8:4):12):29,43:22):6):7,44:24):14,126:37):15,(113:11,114:9):28):18,(17:32,(122:23,(127:0,128:0):54):8):9):19,(119:4,120:2):7):5,121:13):2,115:0,116:0,117:0,118:0);
tree PAUP_307 = [&U] ((((((((((((((((((((((1:0,110:2):1,((106:0,108:0,109:2):1,107:0):4):1,105:2):2,111:4):1,20:6):7,112:5):9,(99:17,((100:9,101:8):3,(102:2,(103:0,104:0,129:0):8):10):10):10):25,(123:21,124:15):18):24,(((47:24,48:21):9,(((58:0,59:0):8,(60:2,(61:0,62:0):0):5):11,(63:1,64:3):24):9):16,((((65:4,(67:1,(68:0,69:1):3):2):2,66:3):14,70:14):18,(((((((71:0,74:0):1,(72:0,73:0):1):2,(75:3,76:6):1):2,78:12):3,77:7):12,((80:2,(((81:0,82:0,85:9):1,84:1):1,(83:3,86:7):1):0):10,(87:12,88:24):3):6):7,(79:17,89:34):7):11):14):5):9,(((((2:1,3:5):27,((26:30,(55:7,56:4):31):8,54:19):9):7,45:22):8,(((13:23,(90:2,91:3):13):7,(((92:1,93:2):0,94:3):9,(95:0,96:1):5):5):18,(97:16,98:17):15):9):2,(21:20,(22:2,23:2):13):8):9):5,46:24):6,((((5:49,(24:7,25:6):37):11,(38:12,39:21):19):9,(29:27,((((51:2,52:3):9,53:7):25,125:47):11,57:31):6):5):7,(49:1,50:3):21):12):2,(40:10,(41:2,42:2):12):7):2,(((14:1,16:0):2,15:3):30,((((18:14,19:18):18,37:23):8,((((30:0,32:10):1,31:0):8,33:16):15,(34:0,(35:0,36:2):4):21):16):3,(27:11,28:9):10):7):7):5,(((4:26,((9:0,10:0):3,(11:2,12:2):3):8):5,((6:0,7:0):4,8:4):12):29,43:22):6):7,44:24):14,126:37):15,(113:11,114:9):28):18,(17:32,(122:23,(127:0,128:0):54):8):9):19,(119:4,120:2):7):5,121:13):2,115:0,116:0,117:0,118:0);
tree PAUP_308 = [&U] ((((((((((((((((((((((1:0,110:2):1,((106:0,108:0,109:2):1,107:0):4):1,105:2):2,111:4):1,20:6):7,112:5):9,(99:17,((100:9,101:8):3,(102:2,(103:0,104:0,129:0):8):10):10):10):25,(123:21,124:15):18):24,(((47:24,48:21):9,(((58:0,59:0):8,(60:2,(61:0,62:0):0):5):11,(63:1,64:3):24):9):16,((((65:4,(67:1,(68:0,69:1):3):2):2,66:3):14,70:14):18,((((((((71:0,74:0):1,(72:0,73:0):1):1,76:6):1,75:4):2,78:12):3,77:7):12,((80:2,(((81:0,82:0,85:9):1,84:1):1,(83:3,86:7):1):0):10,(87:12,88:24):3):6):7,(79:17,89:34):7):11):14):5):9,(((((2:1,3:5):27,((26:30,(55:7,56:4):31):8,54:19):9):7,45:22):8,(((13:23,(90:2,91:3):13):7,(((92:1,93:2):0,94:3):9,(95:0,96:1):5):5):18,(97:16,98:17):15):9):2,(21:20,(22:2,23:2):13):8):9):5,46:24):6,((((5:49,(24:7,25:6):37):11,(38:12,39:21):19):9,(29:27,((((51:2,52:3):9,53:7):25,125:47):11,57:31):6):5):7,(49:1,50:3):21):12):2,(40:10,(41:2,42:2):12):7):2,(((14:1,16:0):2,15:3):30,((((18:14,19:18):18,37:23):8,((((30:0,32:10):1,31:0):8,33:16):15,(34:0,(35:0,36:2):4):21):16):3,(27:11,28:9):10):7):7):5,(((4:26,((9:0,10:0):3,(11:2,12:2):3):8):5,((6:0,7:0):4,8:4):12):29,43:22):6):7,44:24):14,126:37):15,(113:11,114:9):28):18,(17:32,(122:23,(127:0,128:0):54):8):9):19,(119:4,120:2):7):5,121:13):2,115:0,116:0,117:0,118:0);
tree PAUP_309 = [&U] ((((((((((((((((((((((1:0,110:2):1,((106:0,108:0,109:2):1,107:0):4):1,105:2):2,111:4):1,20:6):7,112:5):9,(99:17,((100:9,101:8):3,(102:2,(103:0,104:0,129:0):8):10):10):10):25,(123:21,124:15):18):24,(((47:24,48:21):9,(((58:0,59:0):8,(60:2,(61:0,62:0):0):5):11,(63:1,64:3):24):9):16,((((65:4,(67:1,(68:0,69:1):3):2):2,66:3):14,70:14):18,((((((71:0,74:0):1,(72:0,73:0):1):2,(75:4,(76:4,78:11):3):0):5,77:7):12,((80:2,(((81:0,82:0,85:9):1,84:1):1,(83:3,86:7):1):0):10,(87:12,88:24):3):6):7,(79:17,89:34):7):11):14):5):9,(((((2:1,3:5):27,((26:30,(55:7,56:4):31):8,54:19):9):7,45:22):8,(((13:23,(90:2,91:3):13):7,(((92:1,93:2):0,94:3):9,(95:0,96:1):5):5):18,(97:16,98:17):15):9):2,(21:20,(22:2,23:2):13):8):9):5,46:24):6,((((5:49,(24:7,25:6):37):11,(38:12,39:21):19):9,(29:27,((((51:2,52:3):9,53:7):25,125:47):11,57:31):6):5):7,(49:1,50:3):21):12):2,(40:10,(41:2,42:2):12):7):2,(((14:1,16:0):2,15:3):30,((((18:14,19:18):18,37:23):8,((((30:0,32:10):1,31:0):8,33:16):15,(34:0,(35:0,36:2):4):21):16):3,(27:11,28:9):10):7):7):5,(((4:26,((9:0,10:0):3,(11:2,12:2):3):8):5,((6:0,7:0):4,8:4):12):29,43:22):6):7,44:24):14,126:37):15,(113:11,114:9):28):18,(17:32,(122:23,(127:0,128:0):54):8):9):19,(119:4,120:2):7):5,121:13):2,115:0,116:0,117:0,118:0);
tree PAUP_310 = [&U] ((((((((((((((((((((((1:0,110:2):1,((106:0,108:0,109:2):1,107:0):4):1,105:2):2,111:4):1,20:6):7,112:5):9,(99:17,((100:9,101:8):3,(102:2,(103:0,104:0,129:0):8):10):10):10):25,(123:21,124:15):18):24,(((47:24,48:21):9,(((58:0,59:0):8,(60:2,(61:0,62:0):0):5):11,(63:1,64:3):24):9):16,((((65:4,(67:1,(68:0,69:1):3):2):2,66:3):14,70:14):18,(((((((71:0,74:0):1,(72:0,73:0):1):2,(76:4,78:11):3):0,75:4):5,77:7):12,((80:2,(((81:0,82:0,85:9):1,84:1):1,(83:3,86:7):1):0):10,(87:12,88:24):3):6):7,(79:17,89:34):7):11):14):5):9,(((((2:1,3:5):27,((26:30,(55:7,56:4):31):8,54:19):9):7,45:22):8,(((13:23,(90:2,91:3):13):7,(((92:1,93:2):0,94:3):9,(95:0,96:1):5):5):18,(97:16,98:17):15):9):2,(21:20,(22:2,23:2):13):8):9):5,46:24):6,((((5:49,(24:7,25:6):37):11,(38:12,39:21):19):9,(29:27,((((51:2,52:3):9,53:7):25,125:47):11,57:31):6):5):7,(49:1,50:3):21):12):2,(40:10,(41:2,42:2):12):7):2,(((14:1,16:0):2,15:3):30,((((18:14,19:18):18,37:23):8,((((30:0,32:10):1,31:0):8,33:16):15,(34:0,(35:0,36:2):4):21):16):3,(27:11,28:9):10):7):7):5,(((4:26,((9:0,10:0):3,(11:2,12:2):3):8):5,((6:0,7:0):4,8:4):12):29,43:22):6):7,44:24):14,126:37):15,(113:11,114:9):28):18,(17:32,(122:23,(127:0,128:0):54):8):9):19,(119:4,120:2):7):5,121:13):2,115:0,116:0,117:0,118:0);
tree PAUP_311 = [&U] ((((((((((((((((((((((1:0,110:2):1,((106:0,108:0,109:2):1,107:0):4):1,105:2):2,111:4):1,20:6):7,112:5):9,(99:17,((100:9,101:8):3,(102:2,(103:0,104:0,129:0):8):10):10):10):25,(123:21,124:15):18):24,(((47:24,48:21):9,(((58:0,59:0):8,(60:2,(61:0,62:0):0):5):11,(63:1,64:3):24):9):16,(((65:3,(66:3,(67:1,(68:0,69:1):3):2):4):13,70:15):17,(((((((71:0,74:0):1,(72:0,73:0):1):2,75:4):3,(76:5,78:10):3):2,77:7):12,((80:2,(((81:0,82:0,85:9):1,84:1):1,(83:3,86:7):1):0):10,(87:12,88:24):3):6):7,(79:17,89:34):7):11):14):5):9,(((((2:1,3:5):27,((26:30,(55:7,56:4):31):8,54:19):9):7,45:22):8,(((13:23,(90:2,91:3):13):7,(((92:1,93:2):0,94:3):9,(95:0,96:1):5):5):18,(97:16,98:17):15):9):2,(21:20,(22:2,23:2):13):8):9):5,46:24):6,((((5:49,(24:7,25:6):37):11,(38:12,39:21):19):9,(29:27,((((51:2,52:3):9,53:7):25,125:47):11,57:31):6):5):7,(49:1,50:3):21):12):2,(40:10,(41:2,42:2):12):7):2,(((14:1,16:0):2,15:3):30,((((18:14,19:18):18,37:23):8,((((30:0,32:10):1,31:0):8,33:16):15,(34:0,(35:0,36:2):4):21):16):3,(27:11,28:9):10):7):7):5,(((4:26,((9:0,10:0):3,(11:2,12:2):3):8):5,((6:0,7:0):4,8:4):12):29,43:22):6):7,44:24):14,126:37):15,(113:11,114:9):28):18,(17:32,(122:23,(127:0,128:0):54):8):9):19,(119:4,120:2):7):5,121:13):2,115:0,116:0,117:0,118:0);
tree PAUP_312 = [&U] ((((((((((((((((((((((1:0,110:2):1,((106:0,108:0,109:2):1,107:0):4):1,105:2):2,111:4):1,20:6):7,112:5):9,(99:17,((100:9,101:8):3,(102:2,(103:0,104:0,129:0):8):10):10):10):25,(123:21,124:15):18):24,(((47:24,48:21):9,(((58:0,59:0):8,(60:2,61:0,62:0):5):11,(63:1,64:3):24):9):16,((((65:4,(67:1,(68:0,69:1):3):2):2,66:3):14,70:14):18,(((((((71:0,74:0):1,(72:0,73:0):1):2,75:4):3,(76:5,78:10):3):2,77:7):12,((80:2,(((81:0,82:0,85:9):1,84:1):1,(83:3,86:7):1):0):10,(87:12,88:24):3):6):7,(79:17,89:34):7):11):14):5):9,(((((2:1,3:5):27,((26:30,(55:7,56:4):31):8,54:19):9):7,45:22):8,(((13:23,(90:2,91:3):13):7,(((92:1,93:2):0,94:3):9,(95:0,96:1):5):5):18,(97:16,98:17):15):9):2,(21:20,(22:2,23:2):13):8):9):5,46:24):6,((((5:49,(24:7,25:6):37):11,(38:12,39:21):19):9,(29:27,((((51:2,52:3):9,53:7):25,125:47):11,57:31):6):5):7,(49:1,50:3):21):12):2,(40:10,(41:2,42:2):12):7):2,(((14:1,16:0):2,15:3):30,((((18:14,19:18):18,37:23):8,((((30:0,32:10):1,31:0):8,33:16):15,(34:0,(35:0,36:2):4):21):16):3,(27:11,28:9):10):7):7):5,(((4:26,((9:0,10:0):3,(11:2,12:2):3):8):5,((6:0,7:0):4,8:4):12):29,43:22):6):7,44:24):14,126:37):15,(113:11,114:9):28):18,(17:32,(122:23,(127:0,128:0):54):8):9):19,(119:4,120:2):7):5,121:13):2,115:0,116:0,117:0,118:0);
tree PAUP_313 = [&U] ((((((((((((((((((((((1:0,110:2):1,105:1):1,((106:0,108:0,109:2):1,107:0):5):2,111:4):1,20:6):7,112:5):9,(99:17,((100:9,101:8):3,(102:2,(103:0,104:0,129:0):8):10):10):10):25,(123:21,124:15):18):24,(((47:24,48:21):9,(((58:0,59:0):8,(60:2,(61:0,62:0):0):5):11,(63:1,64:3):24):9):16,((((65:4,(67:1,(68:0,69:1):3):2):2,66:3):14,70:14):18,(((((((71:0,74:0):1,(72:0,73:0):1):2,75:4):3,(76:5,78:10):3):2,77:7):12,((80:2,(((81:0,82:0,85:9):1,84:1):1,(83:3,86:7):1):0):10,(87:12,88:24):3):6):7,(79:17,89:34):7):11):14):5):9,(((((2:1,3:5):27,((26:30,(55:7,56:4):31):8,54:19):9):7,45:22):8,(((13:23,(90:2,91:3):13):7,(((92:1,93:2):0,94:3):9,(95:0,96:1):5):5):18,(97:16,98:17):15):9):2,(21:20,(22:2,23:2):13):8):9):5,46:24):6,((((5:49,(24:7,25:6):37):11,(38:12,39:21):19):9,(29:27,((((51:2,52:3):9,53:7):25,125:47):11,57:31):6):5):7,(49:1,50:3):21):12):2,(40:10,(41:2,42:2):12):7):2,(((14:1,16:0):2,15:3):30,((((18:14,19:18):18,37:23):8,((((30:0,32:10):1,31:0):8,33:16):15,(34:0,(35:0,36:2):4):21):16):3,(27:11,28:9):10):7):7):5,(((4:26,((9:0,10:0):3,(11:2,12:2):3):8):5,((6:0,7:0):4,8:4):12):29,43:22):6):7,44:24):14,126:37):15,(113:11,114:9):28):18,(17:32,(122:23,(127:0,128:0):54):8):9):19,(119:4,120:2):7):5,121:13):2,115:0,116:0,117:0,118:0);
tree PAUP_314 = [&U] (((((((((((((((((((((((1:0,110:2):1,((106:0,108:0,109:2):1,107:0):4):1,105:2):2,111:4):1,20:6):7,112:5):9,(99:17,((100:9,101:8):3,(102:2,(103:0,104:0,129:0):8):10):10):10):25,(123:21,124:15):18):24,(((47:24,48:21):9,(((58:0,59:0):8,(60:2,(61:0,62:0):0):5):11,(63:1,64:3):24):9):16,((((65:4,(67:1,(68:0,69:1):3):2):2,66:3):14,70:14):18,(((((((71:0,74:0):1,(72:0,73:0):1):2,75:4):3,(76:5,78:10):3):2,77:7):12,((80:2,(((81:0,82:0,85:9):1,84:1):1,(83:3,86:7):1):0):10,(87:12,88:24):3):6):7,(79:17,89:34):7):11):14):5):9,(((((2:1,3:5):26,((26:30,(55:7,56:4):31):8,54:19):9):7,45:23):8,(((13:23,(90:2,91:3):13):6,(((92:1,93:2):0,94:3):9,(95:0,96:1):5):6):18,(97:17,98:16):15):9):3,(21:19,(22:2,23:3):13):7):9):5,46:25):5,((((5:49,(24:7,25:6):37):11,(38:12,39:21):19):9,(29:27,((((51:2,52:3):9,53:7):25,125:47):11,57:31):6):5):8,(49:1,50:3):21):12):4,40:11):5,(41:2,42:2):10):3,(((14:1,16:0):1,15:3):30,((((18:14,19:18):18,37:23):8,((((30:0,32:10):1,31:0):8,33:16):14,(34:0,(35:0,36:2):4):22):15):3,(27:11,28:9):10):9):5):5,(((4:26,((9:0,10:0):3,(11:2,12:2):3):8):5,((6:0,7:0):4,8:4):12):29,43:23):5):7,44:24):16,126:37):15,(113:11,114:9):27):18,(17:32,(122:23,(127:0,128:0):54):8):9):19,(119:4,120:2):7):5,121:13):2,115:0,116:0,117:0,118:0);
[truncated: 2,114,299 more chars]
