# Supplementary material for: Identification of shared single copy nuclear genes in Arabidopsis, Populus, Vitis and Oryza and their phylogenetic utility across various taxonomic levels
Source: BMC Evol Biol. 2010 Feb 24;10:61. doi: 10.1186/1471-2148-10-61 (PMC2848037; doi:10.1186/1471-2148-10-61)
Supplement: Additional file 3 — ML and MP trees for the 18 single copy genes based on alignments of EST and finished cDNA sequences are provided as well as the ML and MP bootstrap consensus trees. MP bootstrap consensus trees and all ML trees are available as PDF files and the collection of MP trees for each alignment is available as a .tre file. [file 1471-2148-10-61-S3.ZIP › EST_Trees/5561.mp.tre]

#NEXUS 

Begin trees;  [Treefile saved Thu Feb 21 16:48:44 2008]
[!
>Data file = /Users/jduarte/MPpaup2.nex
>Heuristic search settings:
>  Optimality criterion = parsimony
>    Character-status summary:
>      Of 254 total characters:
>        All characters are of type 'unord'
>        All characters have equal weight
>        52 characters are constant
>        63 variable characters are parsimony-uninformative
>        Number of parsimony-informative characters = 139
>    Gaps are treated as "missing"
>    Multistate taxa interpreted as uncertainty
>  Starting tree(s) obtained via stepwise addition
>  Addition sequence: random
>    Number of replicates = 10
>    Starting seed = 705368244
>  Number of trees held at each step during stepwise addition = 1
>  Branch-swapping algorithm: tree-bisection-reconnection (TBR)
>  Steepest descent option not in effect
>  'MaxTrees' setting = 2000 (will not be increased)
>  Branches collapsed (creating polytomies) if maximum branch length is zero
>  'MulTrees' option in effect
>  Topological constraints not enforced
>  Trees are unrooted
>
>Search terminated prematurely (no room to store new trees)
>   2000 trees retained
>   Time used = 00:08:29 (CPU time = 00:08:21.4)
]
	Translate
		1 gnl|TIGR|Picsi_TA10448_3332,
		2 Acorus_americanus,
		3 gnl|TIGR|Aegsp_BF291496,
		4 gnl|TIGR|Arahy_TA649_3818,
		5 gnl|Arath7|AT1G77710.1,
		6 Asparagus_officinalis,
		7 gnl|TIGR|Brana_TA10869_3708,
		8 gnl|TIGR|Brana_TA10868_3708,
		9 gnl|TIGR|Brana_CD843959,
		10 gnl|TIGR|Brana_TA10870_3708,
		11 gnl|TIGR|Brana_CD838663,
		12 gnl|TIGR|Braol_DY026916,
		13 gnl|TIGR|Brara_TA3964_3711,
		14 gnl|TIGR|Capan_TA5581_4072,
		15 gnl|TIGR|Capan_BM064442,
		16 gnl|TIGR|Cofca_TA3800_49390,
		17 gnl|TIGR|Cryja_TA3627_3369,
		18 gnl|TIGR|Cucme_TA452_3656,
		19 gnl|TIGR|Cycpe_AJ886345,
		20 gnl|TIGR|Eupes_DV124277,
		21 gnl|TIGR|Fesar_DT681011,
		22 gnl|TIGR|Gerhy_TA3058_18101,
		23 gnl|TIGR|Glyma_TA48991_3847,
		24 gnl|TIGR|Glyma_TA48990_3847,
		25 gnl|TIGR|Glyso_BM523991,
		26 gnl|TIGR|Hedte_CB076061,
		27 gnl|TIGR|Hedte_CB076724,
		28 gnl|TIGR|Hedte_CB077676,
		29 gnl|TIGR|Helan_TA16187_4232,
		30 gnl|TIGR|Helex_TA2006_400408,
		31 gnl|TIGR|Helex_EE660533,
		32 gnl|TIGR|Horvu_TA35114_4513,
		33 gnl|TIGR|Horvu_CV059000,
		34 gnl|TIGR|Lacpe_TA675_43195,
		35 gnl|TIGR|Lacsa_DW065475,
		36 gnl|TIGR|Lacse_TA2745_75943,
		37 gnl|TIGR|Lacvi_TA261_75947,
		38 gnl|TIGR|Nicbe_CK287509,
		39 gnl|TIGR|Nicsy_BP748106,
		40 gnl|TIGR|Nicta_EB444561,
		41 Nuphar_advena,
		42 gnl|Orysa5|Os01g73140.1,
		43 gnl|TIGR|Panvi_DN142924,
		44 gnl|Poptr1|estExt_Genewise1_v1,
		45 gnl|Poptr1|estExt_fgenesh4_pg.,
		46 gnl|TIGR|Poptr_TA14649_3694,
		47 gnl|TIGR|Poptr_TA6200_293756,
		48 gnl|TIGR|Popeu_TA3871_75702,
		49 gnl|TIGR|Popto_CF936984,
		50 gnl|TIGR|Poptr_TA7224_113636,
		51 gnl|TIGR|Poptr_BU835443,
		52 gnl|TIGR|Sacof_CA284819,
		53 gnl|TIGR|Sacof_CA272426,
		54 gnl|TIGR|Sacof_BQ535458,
		55 gnl|TIGR|Sacof_CA079325,
		56 gnl|TIGR|Sacof_CA078566,
		57 gnl|TIGR|Sacof_TA39714_4547,
		58 gnl|TIGR|Sacof_CA192389,
		59 gnl|TIGR|Sacof_CA078567,
		60 gnl|TIGR|Sacof_CA239095,
		61 gnl|TIGR|Sorbi_BM318640,
		62 gnl|TIGR|Sorbi_CF772123,
		63 gnl|TIGR|Theha_EC599091,
		64 gnl|TIGR|Thlca_TA224_107243,
		65 gnl|TIGR|Triae_TA68352_4565,
		66 gnl|TIGR|Triae_CA683412,
		67 gnl|TIGR|Triae_TA68356_4565,
		68 gnl|TIGR|Triae_CK214567,
		69 gnl|TIGR|Triae_CA646940,
		70 gnl|TIGR|Trimo_BF199973,
		71 gnl|TIGR|Tarof_TA332_50225,
		72 gnl|TIGR|Tarof_DY835103,
		73 gnl|TIGR|Nicta_TA3938_4097,
		74 gnl|TIGR|Solly_TA24669_4081,
		75 gnl|TIGR|Soltu_TA32077_4113,
		76 gnl|TIGR|Soltu_TA32078_4113,
		77 gnl|TIGR|Nicta_CV021434,
		78 gnl|TIGR|Soltu_TA33155_4113,
		79 gnl|TIGR|Solly_TA17393_4081,
		80 gnl|TIGR|Solha_DN172163,
		81 gnl|TIGR|Antma_TA6393_4151,
		82 gnl|TIGR|Mimgu_TA1974_4155,
		83 gnl|TIGR|Mimgu_TA1895_4155,
		84 gnl|TIGR|Mescr_TA4651_3544,
		85 gnl|TIGR|Pruar_TA4516_36596,
		86 gnl|TIGR|Prupe_TA7672_3760,
		87 gnl|TIGR|Malx_TA31438_3750,
		88 gnl|TIGR|Malx_TA31437_3750,
		89 gnl|TIGR|Goshi_TA29985_3635,
		90 gnl|TIGR|Gosar_TA7683_29729,
		91 gnl|TIGR|Goshi_DN803128,
		92 gnl|TIGR|Goshi_TA42842_3635,
		93 gnl|TIGR|Goshi_DT457779,
		94 gnl|TIGR|Goshi_TA29522_3635,
		95 gnl|TIGR|Gosar_TA8816_29729,
		96 gnl|TIGR|Lotja_TA3492_34305,
		97 gnl|TIGR|Lotja_BW598458,
		98 gnl|TIGR|Medsa_TA1325_3879,
		99 gnl|TIGR|Medtr_DY616277,
		100 gnl|TIGR|Medtr_TA21638_3880,
		101 gnl|TIGR|Medtr_BQ156233,
		102 gnl|TIGR|Proju_TA20_13230,
		103 gnl|TIGR|Quero_TA180_38942,
		104 gnl|TIGR|Pangi_DV555045,
		105 gnl|TIGR|Citcl_TA5702_85681,
		106 gnl|TIGR|Citre_CF830217,
		107 gnl|TIGR|Citsi_TA13907_2711,
		108 gnl|TIGR|Citre_CF830218,
		109 gnl|TIGR|Citsi_CB292051,
		110 gnl|TIGR|Citsi_CB291259,
		111 gnl|TIGR|Vitvi_EE099180,
		112 gnl|TIGR|Vitri_TA633_96939,
		113 gnl|TIGR|Vitvi_EC976951,
		114 gnl|TIGR|Vitsh_CV098894,
		115 gnl|TIGR|Vitvi_TA34984_29760,
		116 gnl|TIGR|Vithy_CF206056,
		117 gnl|TIGR|Vitvi_TA34930_29760,
		118 gnl|TIGR|Vitvi_TA34982_29760,
		119 gnl|TIGR|Vitvi_TA34901_29760,
		120 gnl|TIGR|Vitvi_EC973559,
		121 gnl|TIGR|Vitvi_CB348550,
		122 gnl|TIGR|Ipoba_TA1678_4120,
		123 gnl|TIGR|Ipoba_TA1677_4120,
		124 gnl|TIGR|Iponi_TA8693_35883,
		125 Persea_americana,
		126 gnl|TIGR|Pinpi_TA5058_71647,
		127 gnl|TIGR|Pinta_TA8279_3352,
		128 gnl|TIGR|Picab_TA462_3329,
		129 gnl|TIGR|Picgl_TA16138_3330,
		130 gnl|TIGR|Pseme_TA1442_3357,
		131 Zamia_fischeri,
		132 Welwitschia_mirabilis,
		133 gnl|TIGR|Welmi_CK766728,
		134 gnl|TIGR|Phaeq_TA149_78828,
		135 gnl|TIGR|Betvu_TA4364_161934,
		136 gnl|TIGR|Frax_CO380910,
		137 gnl|TIGR|Ricco_EE260411,
		138 gnl|TIGR|Sceob_EC186960,
		139 gnl|TIGR|Picgl_DR570125,
		140 gnl|TIGR|Pinta_TA24684_3352,
		141 gnl|TIGR|Zeama_TA105752_4577,
		142 gnl|TIGR|Zinel_AU293838,
		143 gnl|TIGR|Zinof_TA5505_94328
		;
tree PAUP_1 = [&U] (1:0,((((((((((2:20,(6:20,134:27):8):8,41:12):4,(((5:11,64:10):3,((((7:0,13:0):1,(8:0,(9:2,11:8):4):3):2,10:1):7,12:5):5):3,63:9):25):5,((((((4:13,((23:3,(24:1,25:0):4):9,(((96:0,97:7):8,(98:1,99:0,(100:0,101:1):2):14):7,102:25):5):5):7,(((19:35,135:23):7,84:13):7,((((20:11,137:44):4,((44:1,51:4):10,(((45:1,46:0,47:1):2,48:2,49:0):0,50:2):4):4):9,((((89:0,90:1):1,(91:2,92:0):2):11,(93:3,(94:1,95:0):3):6):10,((105:0,106:0,108:3):1,107:0,(109:6,110:25):0):13):6):2,((((111:1,(112:0,116:7):1):1,113:1,(114:1,120:2):0,115:0,117:0,118:4):1,119:1):1,121:11):14):6):4):5,(103:1,104:1):7):2,((85:2,86:1):10,((87:4,88:6):3,136:19):4):7):4,((((((((14:1,15:8):7,(74:6,(75:2,76:4):3):4):3,((38:0,40:2):1,(39:1,73:1):2):10):7,(77:6,(78:0,(79:1,80:0):2):8):6):9,((81:14,82:15):7,83:12):6):5,(16:18,((26:1,27:3):5,28:9):14):12):7,((22:12,((34:3,(35:0,36:0,37:0):1):5,(71:2,72:5):8):10):6,((29:3,(30:0,31:15):1):12,142:9):6):7):6,18:16):7):6,((122:1,123:0):4,124:6):18):7):6,125:16):6,(((((((((3:3,(42:8,(43:4,(((((52:2,53:0):1,(59:23,60:17):2):0,(54:0,58:1):1,55:0,56:2,57:1):2,141:6):1,(61:0,62:1):3):2):7):7):2,69:7):1,65:2):0,(32:0,(33:17,70:4):1):2):1,(66:2,67:0,68:6):1):2,21:4):13,(138:36,140:51):7):12,143:17):11,(132:2,133:3):23):10):12,(17:28,139:59):10):8,131:24):12,130:4):3,(126:2,127:0):4):6,128:0,129:0);
tree PAUP_2 = [&U] (1:0,((((((((((2:20,(6:20,134:27):8):8,41:12):4,(((5:11,64:10):3,((((7:0,13:0):1,(8:0,(9:2,11:8):4):3):2,10:1):7,12:5):5):3,63:9):25):5,((((((4:13,((23:3,(24:1,25:0):4):9,(((96:0,97:7):8,(98:1,99:0,(100:0,101:1):2):14):7,102:25):5):5):7,(((19:35,135:23):7,84:13):7,((((20:11,137:44):4,((44:1,51:4):10,(((45:1,46:0,47:1):2,48:2,49:0):0,50:2):4):4):8,((((89:0,90:1):1,(91:2,92:0):2):11,(93:3,(94:1,95:0):3):5):10,(105:0,106:0,(107:0,(109:6,110:25):0):1,108:3):14):6):3,((((111:1,(112:0,116:7):1):1,113:1,(114:1,120:2):0,115:0,117:0,118:4):1,119:1):1,121:11):14):6):4):5,(103:1,104:1):7):2,((85:2,86:1):10,((87:4,88:6):3,136:19):4):7):4,((((((((14:1,15:8):7,(74:6,(75:2,76:4):3):4):3,((38:0,40:2):1,(39:1,73:1):2):10):7,(77:6,(78:0,(79:1,80:0):2):8):6):9,((81:14,82:15):7,83:12):6):5,(16:18,((26:1,27:3):5,28:9):14):12):7,((22:12,((34:3,(35:0,36:0,37:0):1):5,(71:2,72:5):8):10):6,((29:3,(30:0,31:15):1):12,142:9):6):7):6,18:16):7):6,((122:1,123:0):4,124:6):18):7):6,125:16):6,(((((((((3:3,(42:8,(43:4,(((((52:2,53:0):1,(59:23,60:17):2):0,(54:0,58:1):1,55:0,56:2,57:1):2,141:6):1,(61:0,62:1):3):2):7):7):2,69:7):1,65:2):0,(32:0,(33:17,70:4):1):2):1,(66:2,67:0,68:6):1):2,21:4):13,(138:36,140:51):7):12,143:17):11,(132:2,133:3):23):10):12,(17:28,139:59):10):8,131:24):12,130:4):3,(126:2,127:0):4):6,128:0,129:0);
tree PAUP_3 = [&U] (1:0,((((((((((2:20,(6:20,134:27):8):8,41:12):4,(((5:11,64:10):3,((((7:0,13:0):1,(8:0,(9:2,11:8):4):3):2,10:1):7,12:5):5):3,63:9):25):5,((((((4:13,((23:3,(24:1,25:0):4):9,(((96:0,97:7):8,(98:1,99:0,(100:0,101:1):2):14):7,102:25):5):5):7,(((19:35,135:23):7,84:13):7,((((20:11,137:44):4,((44:1,51:4):10,(((45:1,46:0,47:1):2,48:2,49:0):0,50:2):4):4):8,((((89:0,90:1):1,(91:2,92:0):2):11,(93:3,(94:1,95:0):3):5):10,((105:0,106:0,(107:0,(109:6,110:25):0):1):1,108:3):13):6):3,((((111:1,(112:0,116:7):1):1,113:1,(114:1,120:2):0,115:0,117:0,118:4):1,119:1):1,121:11):14):6):4):5,(103:1,104:1):7):2,((85:2,86:1):10,((87:4,88:6):3,136:19):4):7):4,((((((((14:1,15:8):7,(74:6,(75:2,76:4):3):4):3,((38:0,40:2):1,(39:1,73:1):2):10):7,(77:6,(78:0,(79:1,80:0):2):8):6):9,((81:14,82:15):7,83:12):6):5,(16:18,((26:1,27:3):5,28:9):14):12):7,((22:12,((34:3,(35:0,36:0,37:0):1):5,(71:2,72:5):8):10):6,((29:3,(30:0,31:15):1):12,142:9):6):7):6,18:16):7):6,((122:1,123:0):4,124:6):18):7):6,125:16):6,(((((((((3:3,(42:8,(43:4,(((((52:2,53:0):1,(59:23,60:17):2):0,(54:0,58:1):1,55:0,56:2,57:1):2,141:6):1,(61:0,62:1):3):2):7):7):2,69:7):1,65:2):0,(32:0,(33:17,70:4):1):2):1,(66:2,67:0,68:6):1):2,21:4):13,(138:36,140:51):7):12,143:17):11,(132:2,133:3):23):10):12,(17:28,139:59):10):8,131:24):12,130:4):3,(126:2,127:0):4):6,128:0,129:0);
tree PAUP_4 = [&U] (1:0,((((((((((2:20,(6:20,134:27):8):8,41:12):4,(((5:11,64:10):3,((((7:0,13:0):1,(8:0,(9:2,11:8):4):3):2,10:1):7,12:5):5):3,63:9):25):5,((((((4:13,((23:3,(24:1,25:0):4):9,(((96:0,97:7):8,(98:1,99:0,(100:0,101:1):2):14):7,102:25):5):5):7,(((19:35,135:23):7,84:13):6,(((20:11,137:44):4,((44:1,51:4):10,(((45:1,46:0,47:1):2,48:2,49:0):0,50:2):4):5):9,(((((89:0,90:1):1,(91:2,92:0):2):11,(93:3,(94:1,95:0):3):6):10,((105:0,106:0,108:3):1,107:0,(109:6,110:25):0):13):6,((((111:1,(112:0,116:7):1):1,113:1,(114:1,120:2):0,115:0,117:0,118:4):1,119:1):1,121:11):14):2):5):5):5,(103:1,104:1):7):2,((85:2,86:1):10,((87:4,88:6):3,136:19):4):7):4,((((((((14:1,15:8):7,(74:6,(75:2,76:4):3):4):3,((38:0,40:2):1,(39:1,73:1):2):10):7,(77:6,(78:0,(79:1,80:0):2):8):6):9,((81:14,82:15):7,83:12):6):5,(16:18,((26:1,27:3):5,28:9):14):12):7,((22:12,((34:3,(35:0,36:0,37:0):1):5,(71:2,72:5):8):10):6,((29:3,(30:0,31:15):1):12,142:9):6):7):6,18:16):7):6,((122:1,123:0):4,124:6):18):7):6,125:16):6,(((((((((3:3,(42:8,(43:4,(((((52:2,53:0):1,(59:23,60:17):2):0,(54:0,58:1):1,55:0,56:2,57:1):2,141:6):1,(61:0,62:1):3):2):7):7):2,69:7):1,65:2):0,(32:0,(33:17,70:4):1):2):1,(66:2,67:0,68:6):1):2,21:4):13,(138:36,140:51):7):12,143:17):11,(132:2,133:3):23):10):12,(17:28,139:59):10):8,131:24):12,130:4):3,(126:2,127:0):4):6,128:0,129:0);
tree PAUP_5 = [&U] (1:0,((((((((((2:20,(6:20,134:27):8):8,41:12):4,(((5:11,64:10):3,((((7:0,13:0):1,(8:0,(9:2,11:8):4):3):2,10:1):7,12:5):5):3,63:9):25):5,((((((4:13,((23:3,(24:1,25:0):4):9,(((96:0,97:7):8,(98:1,99:0,(100:0,101:1):2):14):7,102:25):5):5):7,(((19:35,135:23):7,84:13):7,((((20:11,137:44):4,((44:1,51:4):10,(((45:1,46:0,47:1):2,48:2,49:0):0,50:2):4):4):9,((((89:0,90:1):1,(91:2,92:0):2):11,(93:3,(94:1,95:0):3):6):10,((105:0,106:0,108:3):1,107:0,109:6,110:25):13):6):2,((((111:1,(112:0,116:7):1):1,113:1,(114:1,120:2):0,115:0,117:0,118:4):1,119:1):1,121:11):14):6):4):5,(103:1,104:1):7):2,((85:2,86:1):10,((87:4,88:6):3,136:19):4):7):4,((((((((14:1,15:8):7,(74:6,(75:2,76:4):3):4):3,((38:0,40:2):1,(39:1,73:1):2):10):7,(77:6,(78:0,(79:1,80:0):2):8):6):9,((81:14,82:15):7,83:12):6):5,(16:18,((26:1,27:3):5,28:9):14):12):7,((22:12,((34:3,(35:0,36:0,37:0):1):5,(71:2,72:5):8):10):6,((29:3,(30:0,31:15):1):12,142:9):6):7):6,18:16):7):6,((122:1,123:0):4,124:6):18):7):6,125:16):6,(((((((((3:3,(42:8,(43:4,(((((52:2,53:0):1,(59:23,60:17):2):0,(54:0,58:1):1,55:0,56:2,57:1):2,141:6):1,(61:0,62:1):3):2):7):7):2,69:7):1,65:2):0,(32:0,(33:17,70:4):1):2):1,(66:2,67:0,68:6):1):2,21:4):13,(138:36,140:51):7):12,143:17):11,(132:2,133:3):23):10):12,(17:28,139:59):10):8,131:24):12,130:4):3,(126:2,127:0):4):6,128:0,129:0);
tree PAUP_6 = [&U] (1:0,((((((((((2:20,(6:20,134:27):8):8,41:12):4,(((5:11,64:10):3,((((7:0,13:0):1,(8:0,(9:2,11:8):4):3):2,10:1):7,12:5):5):3,63:9):25):5,((((((4:13,((23:3,(24:1,25:0):4):9,(((96:0,97:7):8,(98:1,99:0,(100:0,101:1):2):14):7,102:25):5):5):7,(((19:35,135:23):7,84:13):7,((((20:11,137:44):4,((44:1,51:4):10,(((45:1,46:0,47:1):2,48:2,49:0):0,50:2):4):4):9,((((89:0,90:1):1,(91:2,92:0):2):11,(93:3,(94:1,95:0):3):6):10,((105:0,106:0,108:3):1,(107:0,(109:6,110:25):0):0):13):6):2,((((111:1,(112:0,116:7):1):1,113:1,(114:1,120:2):0,115:0,117:0,118:4):1,119:1):1,121:11):14):6):4):5,(103:1,104:1):7):2,((85:2,86:1):10,((87:4,88:6):3,136:19):4):7):4,((((((((14:1,15:8):7,(74:6,(75:2,76:4):3):4):3,((38:0,40:2):1,(39:1,73:1):2):10):7,(77:6,(78:0,(79:1,80:0):2):8):6):9,((81:14,82:15):7,83:12):6):5,(16:18,((26:1,27:3):5,28:9):14):12):7,((22:12,((34:3,(35:0,36:0,37:0):1):5,(71:2,72:5):8):10):6,((29:3,(30:0,31:15):1):12,142:9):6):7):6,18:16):7):6,((122:1,123:0):4,124:6):18):7):6,125:16):6,(((((((((3:3,(42:8,(43:4,(((((52:2,53:0):1,(59:23,60:17):2):0,(54:0,58:1):1,55:0,56:2,57:1):2,141:6):1,(61:0,62:1):3):2):7):7):2,69:7):1,65:2):0,(32:0,(33:17,70:4):1):2):1,(66:2,67:0,68:6):1):2,21:4):13,(138:36,140:51):7):12,143:17):11,(132:2,133:3):23):10):12,(17:28,139:59):10):8,131:24):12,130:4):3,(126:2,127:0):4):6,128:0,129:0);
tree PAUP_7 = [&U] (1:0,((((((((((2:20,(6:20,134:27):8):8,41:12):4,(((5:11,64:10):3,((((7:0,13:0):1,(8:0,(9:2,11:8):4):3):2,10:1):7,12:5):5):3,63:9):25):5,((((((4:13,((23:3,(24:1,25:0):4):9,(((96:0,97:7):8,(98:1,99:0,(100:0,101:1):2):14):7,102:25):5):5):7,(((19:35,135:23):7,84:13):7,((((20:11,137:44):4,((44:1,51:4):10,(((45:1,46:0,47:1):2,48:2,49:0):0,50:2):4):4):9,((((89:0,90:1):1,(91:2,92:0):2):11,(93:3,(94:1,95:0):3):6):10,((105:0,106:0,108:3):1,(107:0,109:6,110:25):0):13):6):2,((((111:1,(112:0,116:7):1):1,113:1,(114:1,120:2):0,115:0,117:0,118:4):1,119:1):1,121:11):14):6):4):5,(103:1,104:1):7):2,((85:2,86:1):10,((87:4,88:6):3,136:19):4):7):4,((((((((14:1,15:8):7,(74:6,(75:2,76:4):3):4):3,((38:0,40:2):1,(39:1,73:1):2):10):7,(77:6,(78:0,(79:1,80:0):2):8):6):9,((81:14,82:15):7,83:12):6):5,(16:18,((26:1,27:3):5,28:9):14):12):7,((22:12,((34:3,(35:0,36:0,37:0):1):5,(71:2,72:5):8):10):6,((29:3,(30:0,31:15):1):12,142:9):6):7):6,18:16):7):6,((122:1,123:0):4,124:6):18):7):6,125:16):6,(((((((((3:3,(42:8,(43:4,(((((52:2,53:0):1,(59:23,60:17):2):0,(54:0,58:1):1,55:0,56:2,57:1):2,141:6):1,(61:0,62:1):3):2):7):7):2,69:7):1,65:2):0,(32:0,(33:17,70:4):1):2):1,(66:2,67:0,68:6):1):2,21:4):13,(138:36,140:51):7):12,143:17):11,(132:2,133:3):23):10):12,(17:28,139:59):10):8,131:24):12,130:4):3,(126:2,127:0):4):6,128:0,129:0);
tree PAUP_8 = [&U] (1:0,((((((((((2:20,(6:20,134:27):8):8,41:12):4,(((5:11,64:10):3,((((7:0,13:0):1,(8:0,(9:2,11:8):4):3):2,10:1):7,12:5):5):3,63:9):25):5,((((((4:13,((23:3,(24:1,25:0):4):9,(((96:0,97:7):8,(98:1,99:0,(100:0,101:1):2):14):7,102:25):5):5):7,(((19:35,135:23):7,84:13):7,((((20:11,137:44):4,((44:1,51:4):10,(((45:1,46:0,47:1):2,48:2,49:0):0,50:2):4):4):9,((((89:0,90:1):1,(91:2,92:0):2):11,(93:3,(94:1,95:0):3):6):10,((105:0,106:0,108:3):1,107:0,(109:6,110:25):0):13):6):2,(((111:1,(112:0,116:7):1):1,113:1,(114:1,120:2):0,115:0,117:0,118:4,119:1):2,121:11):14):6):4):5,(103:1,104:1):7):2,((85:2,86:1):10,((87:4,88:6):3,136:19):4):7):4,((((((((14:1,15:8):7,(74:6,(75:2,76:4):3):4):3,((38:0,40:2):1,(39:1,73:1):2):10):7,(77:6,(78:0,(79:1,80:0):2):8):6):9,((81:14,82:15):7,83:12):6):5,(16:18,((26:1,27:3):5,28:9):14):12):7,((22:12,((34:3,(35:0,36:0,37:0):1):5,(71:2,72:5):8):10):6,((29:3,(30:0,31:15):1):12,142:9):6):7):6,18:16):7):6,((122:1,123:0):4,124:6):18):7):6,125:16):6,(((((((((3:3,(42:8,(43:4,(((((52:2,53:0):1,(59:23,60:17):2):0,(54:0,58:1):1,55:0,56:2,57:1):2,141:6):1,(61:0,62:1):3):2):7):7):2,69:7):1,65:2):0,(32:0,(33:17,70:4):1):2):1,(66:2,67:0,68:6):1):2,21:4):13,(138:36,140:51):7):12,143:17):11,(132:2,133:3):23):10):12,(17:28,139:59):10):8,131:24):12,130:4):3,(126:2,127:0):4):6,128:0,129:0);
tree PAUP_9 = [&U] (1:0,((((((((((2:20,(6:20,134:27):8):8,41:12):4,(((5:11,64:10):3,((((7:0,13:0):1,(8:0,(9:2,11:8):4):3):2,10:1):7,12:5):5):3,63:9):25):5,((((((4:13,((23:3,(24:1,25:0):4):9,(((96:0,97:7):8,(98:1,99:0,(100:0,101:1):2):14):7,102:25):5):5):7,(((19:35,135:23):7,84:13):7,((((20:11,137:44):4,((44:1,51:4):10,(((45:1,46:0,47:1):2,48:2,49:0):0,50:2):4):4):9,((((89:0,90:1):1,(91:2,92:0):2):11,(93:3,(94:1,95:0):3):6):10,((105:0,106:0,108:3):1,107:0,(109:6,110:25):0):13):6):2,(((111:1,(112:0,116:7):1):1,113:1,114:1,115:0,117:0,118:4,119:1,120:2):2,121:11):14):6):4):5,(103:1,104:1):7):2,((85:2,86:1):10,((87:4,88:6):3,136:19):4):7):4,((((((((14:1,15:8):7,(74:6,(75:2,76:4):3):4):3,((38:0,40:2):1,(39:1,73:1):2):10):7,(77:6,(78:0,(79:1,80:0):2):8):6):9,((81:14,82:15):7,83:12):6):5,(16:18,((26:1,27:3):5,28:9):14):12):7,((22:12,((34:3,(35:0,36:0,37:0):1):5,(71:2,72:5):8):10):6,((29:3,(30:0,31:15):1):12,142:9):6):7):6,18:16):7):6,((122:1,123:0):4,124:6):18):7):6,125:16):6,(((((((((3:3,(42:8,(43:4,(((((52:2,53:0):1,(59:23,60:17):2):0,(54:0,58:1):1,55:0,56:2,57:1):2,141:6):1,(61:0,62:1):3):2):7):7):2,69:7):1,65:2):0,(32:0,(33:17,70:4):1):2):1,(66:2,67:0,68:6):1):2,21:4):13,(138:36,140:51):7):12,143:17):11,(132:2,133:3):23):10):12,(17:28,139:59):10):8,131:24):12,130:4):3,(126:2,127:0):4):6,128:0,129:0);
tree PAUP_10 = [&U] (1:0,((((((((((2:20,(6:20,134:27):8):8,41:12):4,(((5:11,64:10):3,((((7:0,13:0):1,(8:0,(9:2,11:8):4):3):2,10:1):7,12:5):5):3,63:9):25):5,((((((4:13,((23:3,(24:1,25:0):4):9,(((96:0,97:7):8,(98:1,99:0,(100:0,101:1):2):14):7,102:25):5):5):7,(((19:35,135:23):7,84:13):7,((((20:11,137:44):4,((44:1,51:4):10,((45:1,46:0,47:1):2,48:2,49:0,50:2):4):4):9,((((89:0,90:1):1,(91:2,92:0):2):11,(93:3,(94:1,95:0):3):6):10,((105:0,106:0,108:3):1,107:0,(109:6,110:25):0):13):6):2,((((111:1,(112:0,116:7):1):1,113:1,(114:1,120:2):0,115:0,117:0,118:4):1,119:1):1,121:11):14):6):4):5,(103:1,104:1):7):2,((85:2,86:1):10,((87:4,88:6):3,136:19):4):7):4,((((((((14:1,15:8):7,(74:6,(75:2,76:4):3):4):3,((38:0,40:2):1,(39:1,73:1):2):10):7,(77:6,(78:0,(79:1,80:0):2):8):6):9,((81:14,82:15):7,83:12):6):5,(16:18,((26:1,27:3):5,28:9):14):12):7,((22:12,((34:3,(35:0,36:0,37:0):1):5,(71:2,72:5):8):10):6,((29:3,(30:0,31:15):1):12,142:9):6):7):6,18:16):7):6,((122:1,123:0):4,124:6):18):7):6,125:16):6,(((((((((3:3,(42:8,(43:4,(((((52:2,53:0):1,(59:23,60:17):2):0,(54:0,58:1):1,55:0,56:2,57:1):2,141:6):1,(61:0,62:1):3):2):7):7):2,69:7):1,65:2):0,(32:0,(33:17,70:4):1):2):1,(66:2,67:0,68:6):1):2,21:4):13,(138:36,140:51):7):12,143:17):11,(132:2,133:3):23):10):12,(17:28,139:59):10):8,131:24):12,130:4):3,(126:2,127:0):4):6,128:0,129:0);
tree PAUP_11 = [&U] (1:0,((((((((((2:20,(6:20,134:27):8):8,41:12):4,(((5:11,64:10):3,((((7:0,13:0):1,(8:0,(9:2,11:8):4):3):2,10:1):7,12:5):5):3,63:9):25):5,((((((4:13,((23:3,(24:1,25:0):4):9,(((96:0,97:7):8,(98:1,99:0,(100:0,101:1):2):14):7,102:25):5):5):7,(((19:35,135:23):7,84:13):7,((((20:11,137:44):4,((44:1,51:4):10,(((45:1,46:0,47:1):2,48:2,49:0):0,50:2):4):4):9,((((89:0,90:1):1,(91:2,92:0):2):11,(93:3,(94:1,95:0):3):6):10,((105:0,106:0,108:3):1,107:0,(109:6,110:25):0):13):6):2,((((111:1,(112:0,116:7):1):1,113:1,114:1,115:0,117:0,118:4,120:2):1,119:1):1,121:11):14):6):4):5,(103:1,104:1):7):2,((85:2,86:1):10,((87:4,88:6):3,136:19):4):7):4,((((((((14:1,15:8):7,(74:6,(75:2,76:4):3):4):3,((38:0,40:2):1,(39:1,73:1):2):10):7,(77:6,(78:0,(79:1,80:0):2):8):6):9,((81:14,82:15):7,83:12):6):5,(16:18,((26:1,27:3):5,28:9):14):12):7,((22:12,((34:3,(35:0,36:0,37:0):1):5,(71:2,72:5):8):10):6,((29:3,(30:0,31:15):1):12,142:9):6):7):6,18:16):7):6,((122:1,123:0):4,124:6):18):7):6,125:16):6,(((((((((3:3,(42:8,(43:4,(((((52:2,53:0):1,(59:23,60:17):2):0,(54:0,58:1):1,55:0,56:2,57:1):2,141:6):1,(61:0,62:1):3):2):7):7):2,69:7):1,65:2):0,(32:0,(33:17,70:4):1):2):1,(66:2,67:0,68:6):1):2,21:4):13,(138:36,140:51):7):12,143:17):11,(132:2,133:3):23):10):12,(17:28,139:59):10):8,131:24):12,130:4):3,(126:2,127:0):4):6,128:0,129:0);
tree PAUP_12 = [&U] (1:0,((((((((((2:20,(6:20,134:27):8):8,41:12):4,(((5:11,64:10):3,((((7:0,13:0):1,(8:0,(9:2,11:8):4):3):2,10:1):7,12:5):5):3,63:9):25):5,((((((4:13,((23:3,(24:1,25:0):4):9,(((96:0,97:7):8,(98:1,99:0,(100:0,101:1):2):14):7,102:25):5):5):7,(((19:35,135:23):7,84:13):7,((((20:11,137:44):4,((44:1,51:4):10,(((45:1,46:0,47:1):2,49:0,50:2):1,48:2):3):4):9,((((89:0,90:1):1,(91:2,92:0):2):11,(93:3,(94:1,95:0):3):6):10,((105:0,106:0,108:3):1,107:0,(109:6,110:25):0):13):6):2,((((111:1,(112:0,116:7):1):1,113:1,(114:1,120:2):0,115:0,117:0,118:4):1,119:1):1,121:11):14):6):4):5,(103:1,104:1):7):2,((85:2,86:1):10,((87:4,88:6):3,136:19):4):7):4,((((((((14:1,15:8):7,(74:6,(75:2,76:4):3):4):3,((38:0,40:2):1,(39:1,73:1):2):10):7,(77:6,(78:0,(79:1,80:0):2):8):6):9,((81:14,82:15):7,83:12):6):5,(16:18,((26:1,27:3):5,28:9):14):12):7,((22:12,((34:3,(35:0,36:0,37:0):1):5,(71:2,72:5):8):10):6,((29:3,(30:0,31:15):1):12,142:9):6):7):6,18:16):7):6,((122:1,123:0):4,124:6):18):7):6,125:16):6,(((((((((3:3,(42:8,(43:4,(((((52:2,53:0):1,(59:23,60:17):2):0,(54:0,58:1):1,55:0,56:2,57:1):2,141:6):1,(61:0,62:1):3):2):7):7):2,69:7):1,65:2):0,(32:0,(33:17,70:4):1):2):1,(66:2,67:0,68:6):1):2,21:4):13,(138:36,140:51):7):12,143:17):11,(132:2,133:3):23):10):12,(17:28,139:59):10):8,131:24):12,130:4):3,(126:2,127:0):4):6,128:0,129:0);
tree PAUP_13 = [&U] (1:0,((((((((((2:20,(6:20,134:27):8):8,41:12):5,(((5:11,64:10):3,((((7:0,13:0):1,(8:0,(9:2,11:8):4):3):2,10:1):7,12:5):5):3,63:9):24):5,(((((4:13,((23:3,(24:1,25:0):4):9,(((96:0,97:7):8,(98:1,99:0,(100:0,101:1):2):14):7,102:25):5):5):7,(((19:35,135:23):7,84:13):7,((((20:11,137:44):4,((44:1,51:4):10,(((45:1,46:0,47:1):2,48:2,49:0):0,50:2):4):4):9,((((89:0,90:1):1,(91:2,92:0):2):11,(93:3,(94:1,95:0):3):6):10,((105:0,106:0,108:3):1,107:0,(109:6,110:25):0):13):6):2,((((111:1,(112:0,116:7):1):1,113:1,(114:1,120:2):0,115:0,117:0,118:4):1,119:1):1,121:11):14):6):4):5,(103:1,104:1):7):4,(((((((((14:1,15:8):7,(74:6,(75:2,76:4):3):4):3,((38:0,40:2):1,(39:1,73:1):2):10):7,(77:6,(78:0,(79:1,80:0):2):8):6):9,((81:14,82:15):7,83:12):6):6,(16:18,((26:1,27:3):5,28:9):14):11):8,((22:11,((34:3,(35:0,36:0,37:0):1):5,(71:2,72:5):8):10):6,((29:4,(30:1,31:14):1):11,142:10):6):6):6,18:18):4,((85:2,86:1):11,((87:3,88:7):3,136:18):3):7):2):7,((122:1,123:0):4,124:6):19):7):6,125:15):6,(((((((((3:3,(42:8,(43:4,(((((52:2,53:0):1,(59:23,60:17):2):0,(54:0,58:1):1,55:0,56:2,57:1):2,141:6):1,(61:0,62:1):3):2):7):7):2,69:7):1,65:2):0,(32:0,(33:17,70:4):1):2):1,(66:2,67:0,68:6):1):2,21:4):12,(138:35,140:52):7):12,143:18):11,(132:2,133:3):24):10):12,(17:28,139:59):11):7,131:24):12,130:4):3,(126:2,127:0):4):6,128:0,129:0);
tree PAUP_14 = [&U] (1:0,((((((((((2:20,(6:20,134:27):8):8,41:12):4,(((5:11,64:10):3,((((7:0,13:0):1,(8:0,(9:2,11:8):4):3):2,10:1):7,12:5):5):3,63:9):25):5,((((((4:13,((23:3,(24:1,25:0):4):9,(((96:0,97:7):8,(98:1,99:0,(100:0,101:1):2):14):7,102:25):5):5):7,(((19:35,135:23):7,84:13):7,((((20:11,137:44):4,((44:1,51:4):10,(((45:1,46:0,47:1):2,48:2,49:0):0,50:2):4):4):9,((((89:0,90:1):1,(91:2,92:0):2):11,(93:3,(94:1,95:0):3):6):10,((105:0,106:0,108:3):1,107:0,(109:6,110:25):0):13):6):2,((((111:1,(112:0,116:7):1):1,113:1,114:1,115:0,117:0,(118:4,120:2):0):1,119:1):1,121:11):14):6):4):5,(103:1,104:1):7):2,((85:2,86:1):10,((87:4,88:6):3,136:19):4):7):4,((((((((14:1,15:8):7,(74:6,(75:2,76:4):3):4):3,((38:0,40:2):1,(39:1,73:1):2):10):7,(77:6,(78:0,(79:1,80:0):2):8):6):9,((81:14,82:15):7,83:12):6):5,(16:18,((26:1,27:3):5,28:9):14):12):7,((22:12,((34:3,(35:0,36:0,37:0):1):5,(71:2,72:5):8):10):6,((29:3,(30:0,31:15):1):12,142:9):6):7):6,18:16):7):6,((122:1,123:0):4,124:6):18):7):6,125:16):6,(((((((((3:3,(42:8,(43:4,(((((52:2,53:0):1,(59:23,60:17):2):0,(54:0,58:1):1,55:0,56:2,57:1):2,141:6):1,(61:0,62:1):3):2):7):7):2,69:7):1,65:2):0,(32:0,(33:17,70:4):1):2):1,(66:2,67:0,68:6):1):2,21:4):13,(138:36,140:51):7):12,143:17):11,(132:2,133:3):23):10):12,(17:28,139:59):10):8,131:24):12,130:4):3,(126:2,127:0):4):6,128:0,129:0);
tree PAUP_15 = [&U] (1:0,((((((((((2:20,(6:20,134:27):8):8,41:12):4,(((5:11,64:10):3,((((7:0,13:0):1,(8:0,(9:2,11:8):4):3):2,10:1):7,12:5):5):3,63:9):25):5,((((((4:13,((23:3,(24:1,25:0):4):9,(((96:0,97:7):8,(98:1,99:0,(100:0,101:1):2):14):7,102:25):5):5):7,(((19:35,135:23):7,84:13):7,((((20:12,137:43):4,((44:1,51:4):10,(((45:1,46:0,47:1):2,48:2,49:0):0,50:2):4):5):8,((((89:0,90:1):1,(91:2,92:0):2):11,(93:3,(94:1,95:0):3):6):10,((105:0,106:0,108:3):1,107:0,(109:6,110:25):0):13):6):2,((((111:1,(112:0,116:7):1):1,113:1,(114:1,120:2):0,115:0,117:0,118:4):1,119:1):1,121:11):14):6):4):5,(103:1,104:1):7):2,((85:2,86:1):10,((87:4,88:6):3,136:19):4):7):4,(((((((((14:1,15:8):7,(74:6,(75:2,76:4):3):4):4,((38:0,40:2):1,(39:1,73:1):2):9):9,(77:6,(78:0,(79:1,80:0):2):7):6):9,83:13):2,(81:14,82:15):6):9,(16:19,((26:1,27:3):5,28:9):13):11):8,((22:12,((34:3,(35:0,36:0,37:0):1):5,(71:2,72:5):8):9):6,((29:3,(30:0,31:15):1):12,142:9):7):8):4,18:16):7):6,((122:1,123:0):4,124:6):18):7):6,125:16):6,(((((((((3:3,(42:8,(43:4,(((((52:2,53:0):1,(59:23,60:17):2):0,(54:0,58:1):1,55:0,56:2,57:1):2,141:6):1,(61:0,62:1):3):2):7):7):2,69:7):1,65:2):0,(32:0,(33:17,70:4):1):2):1,(66:2,67:0,68:6):1):2,21:4):13,(138:36,140:51):7):12,143:17):11,(132:2,133:3):23):10):12,(17:28,139:59):10):8,131:24):12,130:4):3,(126:2,127:0):4):6,128:0,129:0);
tree PAUP_16 = [&U] (1:0,((((((((((2:20,(6:20,134:27):8):8,41:12):4,(((5:11,64:10):3,((((7:0,13:0):1,(8:0,(9:2,11:8):4):3):2,10:1):7,12:5):5):3,63:9):25):5,((((((4:13,((23:3,(24:1,25:0):4):9,(((96:0,97:7):8,(98:1,99:0,(100:0,101:1):2):14):7,102:25):5):5):7,(((19:35,135:23):7,84:13):7,((((20:11,137:44):4,((44:1,51:4):10,(((45:1,46:0,47:1):2,48:2,49:0):0,50:2):4):4):9,((((89:0,90:1):1,(91:2,92:0):2):11,(93:3,(94:1,95:0):3):6):10,((105:0,106:0,108:3):1,107:0,(109:6,110:25):0):13):6):2,((((111:1,(112:0,116:7):1):1,113:1,(114:1,120:2):0,115:0,117:0,118:4):1,119:1):1,121:11):14):6):4):5,(103:1,104:1):7):2,((85:2,86:1):10,((87:4,88:6):3,136:19):4):7):4,((((((((14:1,15:8):7,(74:6,(75:2,76:4):3):4):3,((38:0,40:2):1,(39:1,73:1):2):10):7,(77:6,(78:0,(79:1,80:0):2):8):6):9,((81:14,82:15):7,83:12):6):6,(16:18,((26:1,27:3):5,28:9):14):11):7,((22:11,((34:3,(35:0,36:0,37:0):1):5,(71:2,72:5):8):10):6,(((29:3,30:1):1,31:15):11,142:10):6):7):6,18:17):6):6,((122:1,123:0):4,124:6):18):7):6,125:16):6,(((((((((3:3,(42:8,(43:4,(((((52:2,53:0):1,(59:23,60:17):2):0,(54:0,58:1):1,55:0,56:2,57:1):2,141:6):1,(61:0,62:1):3):2):7):7):2,69:7):1,65:2):0,(32:0,(33:17,70:4):1):2):1,(66:2,67:0,68:6):1):2,21:4):13,(138:36,140:51):7):12,143:17):11,(132:2,133:3):23):10):12,(17:28,139:59):10):8,131:24):12,130:4):3,(126:2,127:0):4):6,128:0,129:0);
tree PAUP_17 = [&U] (1:0,((((((((((2:20,(6:20,134:27):8):8,41:12):4,(((5:11,64:10):3,((((7:0,13:0):1,(8:0,(9:2,11:8):4):3):2,10:1):7,12:5):5):3,63:9):25):5,((((((4:13,((23:3,(24:1,25:0):4):9,(((96:0,97:7):8,(98:1,99:0,(100:0,101:1):2):14):7,102:25):5):5):7,(((19:35,135:23):7,84:13):7,((((20:11,137:44):4,((44:1,51:4):10,(((45:1,46:0,47:1):2,48:2,49:0):0,50:2):4):4):9,((((89:0,90:1):1,(91:2,92:0):2):11,(93:3,(94:1,95:0):3):6):10,((105:0,106:0,108:3):1,107:0,(109:6,110:25):0):13):6):2,((((111:1,(112:0,116:7):1):1,113:1,(114:1,120:2):0,115:0,117:0,118:4):1,119:1):1,121:11):14):6):4):5,(103:1,104:1):7):2,((85:2,86:1):10,((87:4,88:6):3,136:19):4):7):4,((((((((14:1,15:8):7,(74:6,(75:2,76:4):3):4):3,((38:0,40:2):1,(39:1,73:1):2):10):7,(77:6,(78:0,(79:1,80:0):2):8):6):9,((81:14,82:15):7,83:12):6):5,(16:18,((26:1,27:3):5,28:9):14):12):7,((22:12,((34:3,(35:0,36:0,37:0):1):5,(71:2,72:5):8):10):6,((29:3,(30:0,31:15):1):12,142:9):6):7):6,18:16):7):6,((122:1,123:0):4,124:6):18):7):6,125:16):6,(((((((((3:3,(42:8,(43:4,(((((52:2,53:0):1,(59:23,60:17):2):0,(54:0,58:1):1,55:0,56:2,57:1):2,141:6):1,(61:0,62:1):3):2):7):7):2,69:7):1,65:2):0,(32:0,(33:17,70:4):1):2):1,66:2,67:0,68:6):3,21:4):13,(138:36,140:51):7):12,143:17):11,(132:2,133:3):23):10):12,(17:28,139:59):10):8,131:24):12,130:4):3,(126:2,127:0):4):6,128:0,129:0);
tree PAUP_18 = [&U] (1:0,((((((((((2:20,(6:20,134:27):8):8,41:12):4,(((5:11,64:10):3,((((7:0,13:0):1,(8:0,(9:2,11:8):4):3):2,10:1):7,12:5):5):3,63:9):25):5,((((((4:13,((23:3,(24:1,25:0):4):9,(((96:0,97:7):8,(98:1,99:0,(100:0,101:1):2):14):7,102:25):5):5):7,(((19:35,135:23):7,84:13):7,((((20:11,137:44):4,((44:1,51:4):10,(((45:1,46:0,47:1):2,48:2,49:0):0,50:2):4):4):9,((((89:0,90:1):1,(91:2,92:0):2):11,(93:3,(94:1,95:0):3):6):10,((105:0,106:0,108:3):1,107:0,(109:6,110:25):0):13):6):2,((((111:1,(112:0,116:7):1):1,113:1,(114:1,120:2):0,115:0,117:0,118:4):1,119:1):1,121:11):14):6):4):5,(103:1,104:1):7):2,((85:2,86:1):10,((87:4,88:6):3,136:19):4):7):4,((((((((14:1,15:8):7,(74:6,(75:2,76:4):3):4):3,((38:0,40:2):1,(39:1,73:1):2):10):7,(77:6,(78:0,(79:1,80:0):2):8):6):9,((81:14,82:15):7,83:12):6):5,(16:18,((26:1,27:3):5,28:9):14):12):7,((22:12,((34:3,(35:0,36:0,37:0):1):5,(71:2,72:5):8):10):6,((29:3,(30:0,31:15):1):12,142:9):6):7):6,18:16):7):6,((122:1,123:0):4,124:6):18):7):6,125:16):6,((((((((3:3,(42:8,(43:4,(((((52:2,53:0):1,(59:23,60:17):2):0,(54:0,58:1):1,55:0,56:2,57:1):2,141:6):1,(61:0,62:1):3):2):7):7):2,69:7):1,(32:0,(33:17,70:4):1):2,(66:2,67:0,68:6):1):1,65:2):2,21:4):13,(138:36,140:51):7):12,143:17):11,(132:2,133:3):23):10):12,(17:28,139:59):10):8,131:24):12,130:4):3,(126:2,127:0):4):6,128:0,129:0);
tree PAUP_19 = [&U] (1:0,((((((((((2:20,(6:20,134:27):8):8,41:12):4,(((5:11,64:10):3,((((7:0,13:0):1,(8:0,(9:2,11:8):4):3):2,10:1):7,12:5):5):3,63:9):25):5,((((((4:13,((23:3,(24:1,25:0):4):9,(((96:0,97:7):8,(98:1,99:0,(100:0,101:1):2):14):7,102:25):5):5):7,(((19:35,135:23):7,84:13):7,((((20:11,137:44):4,((44:1,51:4):10,(((45:1,46:0,47:1):2,48:2,49:0):0,50:2):4):4):9,((((89:0,90:1):1,(91:2,92:0):2):11,(93:3,(94:1,95:0):3):6):10,((105:0,106:0,108:3):1,107:0,(109:6,110:25):0):13):6):2,((((111:1,(112:0,116:7):1):1,113:1,(114:1,120:2):0,115:0,117:0,118:4):1,119:1):1,121:11):14):6):4):5,(103:1,104:1):7):2,((85:2,86:1):10,((87:4,88:6):3,136:19):4):7):4,((((((((14:1,15:8):7,(74:6,(75:2,76:4):3):4):3,((38:0,40:2):1,(39:1,73:1):2):10):7,(77:6,(78:0,(79:1,80:0):2):8):6):9,((81:14,82:15):7,83:12):6):5,(16:18,((26:1,27:3):5,28:9):14):12):7,((22:12,((34:3,(35:0,36:0,37:0):1):5,(71:2,72:5):8):10):6,((29:3,(30:0,31:15):1):12,142:9):6):7):6,18:16):7):6,((122:1,123:0):4,124:6):18):7):6,125:16):6,(((((((3:3,(42:8,(43:4,(((((52:2,53:0):1,(59:23,60:17):2):0,(54:0,58:1):1,55:0,56:2,57:1):2,141:6):1,(61:0,62:1):3):2):7):7):2,69:7):1,(32:0,(33:17,70:4):1):2,65:2,(66:2,67:0,68:6):1):3,21:4):13,(138:36,140:51):7):12,143:17):11,(132:2,133:3):23):10):12,(17:28,139:59):10):8,131:24):12,130:4):3,(126:2,127:0):4):6,128:0,129:0);
tree PAUP_20 = [&U] (1:0,((((((((((2:20,(6:20,134:27):8):8,41:12):4,(((5:11,64:10):3,((((7:0,13:0):1,(8:0,(9:2,11:8):4):3):2,10:1):7,12:5):5):3,63:9):25):5,((((((4:13,((23:3,(24:1,25:0):4):9,(((96:0,97:7):8,(98:1,99:0,(100:0,101:1):2):14):7,102:25):5):5):7,(((19:35,135:23):7,84:13):7,((((20:11,137:44):4,((44:1,51:4):10,(((45:1,46:0,47:1):2,48:2,49:0):0,50:2):4):4):9,((((89:0,90:1):1,(91:2,92:0):2):11,(93:3,(94:1,95:0):3):6):10,((105:0,106:0,108:3):1,107:0,(109:6,110:25):0):13):6):2,((((111:1,(112:0,116:7):1):1,113:1,(114:1,120:2):0,115:0,117:0,118:4):1,119:1):1,121:11):14):6):4):5,(103:1,104:1):7):2,((85:2,86:1):10,((87:4,88:6):3,136:19):4):7):4,((((((((14:1,15:8):7,(74:6,(75:2,76:4):3):4):3,(38:0,(39:1,73:1):2,40:2):11):7,(77:6,(78:0,(79:1,80:0):2):8):6):9,((81:14,82:15):7,83:12):6):5,(16:18,((26:1,27:3):5,28:9):14):12):7,((22:12,((34:3,(35:0,36:0,37:0):1):5,(71:2,72:5):8):10):6,((29:3,(30:0,31:15):1):12,142:9):6):7):6,18:16):7):6,((122:1,123:0):4,124:6):18):7):6,125:16):6,(((((((((3:3,(42:8,(43:4,(((((52:2,53:0):1,(59:23,60:17):2):0,(54:0,58:1):1,55:0,56:2,57:1):2,141:6):1,(61:0,62:1):3):2):7):7):2,69:7):1,65:2):0,(32:0,(33:17,70:4):1):2):1,(66:2,67:0,68:6):1):2,21:4):13,(138:36,140:51):7):12,143:17):11,(132:2,133:3):23):10):12,(17:28,139:59):10):8,131:24):12,130:4):3,(126:2,127:0):4):6,128:0,129:0);
tree PAUP_21 = [&U] (1:0,((((((((((2:20,(6:20,134:27):8):8,41:12):4,(((5:11,64:10):3,((((7:0,13:0):1,(8:0,(9:2,11:8):4):3):2,10:1):7,12:5):5):3,63:9):25):5,((((((4:13,((23:3,(24:1,25:0):4):9,(((96:0,97:7):8,(98:1,99:0,(100:0,101:1):2):14):7,102:25):5):5):7,(((19:35,135:23):7,84:13):7,((((20:11,137:44):4,((44:1,51:4):10,(((45:1,46:0,47:1):2,48:2,49:0):0,50:2):4):4):9,((((89:0,90:1):1,(91:2,92:0):2):11,(93:3,(94:1,95:0):3):6):10,((105:0,106:0,108:3):1,107:0,(109:6,110:25):0):13):6):2,((((111:1,(112:0,116:7):1):1,113:1,(114:1,120:2):0,115:0,117:0,118:4):1,119:1):1,121:11):14):6):4):5,(103:1,104:1):7):2,((85:2,86:1):10,((87:4,88:6):3,136:19):4):7):4,((((((((14:1,15:8):7,(74:6,(75:2,76:4):3):4):3,((38:0,40:2):1,(39:1,73:1):2):10):7,(77:6,(78:0,(79:1,80:0):2):8):6):9,((81:14,82:15):7,83:12):6):5,(16:18,((26:1,27:3):5,28:9):14):12):7,((22:12,((34:3,(35:0,36:0,37:0):1):5,(71:2,72:5):8):10):6,((29:3,(30:0,31:15):1):12,142:9):6):7):6,18:16):7):6,((122:1,123:0):4,124:6):18):7):6,125:16):6,((((((((3:3,(42:8,(43:4,(((((52:2,53:0):1,(59:23,60:17):2):0,(54:0,58:1):1,55:0,56:2,57:1):2,141:6):1,(61:0,62:1):3):2):7):7):2,69:7):1,65:2):0,(32:0,(33:17,70:4):1):2,(66:2,67:0,68:6):1):3,21:4):13,(138:36,140:51):7):12,143:17):11,(132:2,133:3):23):10):12,(17:28,139:59):10):8,131:24):12,130:4):3,(126:2,127:0):4):6,128:0,129:0);
tree PAUP_22 = [&U] (1:0,((((((((((2:20,(6:20,134:27):8):8,41:12):4,(((5:11,64:10):3,((((7:0,13:0):1,(8:0,(9:2,11:8):4):3):2,10:1):7,12:5):5):3,63:9):25):5,((((((4:13,((23:3,(24:1,25:0):4):9,(((96:0,97:7):8,(98:1,99:0,(100:0,101:1):2):14):7,102:25):5):5):7,(((19:35,135:23):7,84:13):7,((((20:11,137:44):4,((44:1,51:4):10,(((45:1,46:0,47:1):2,48:2,49:0):0,50:2):4):4):9,((((89:0,90:1):1,(91:2,92:0):2):11,(93:3,(94:1,95:0):3):6):10,((105:0,106:0,108:3):1,107:0,(109:6,110:25):0):13):6):2,((((111:1,(112:0,116:7):1):1,113:1,(114:1,120:2):0,115:0,117:0,118:4):1,119:1):1,121:11):14):6):4):5,(103:1,104:1):7):2,((85:2,86:1):10,((87:4,88:6):3,136:19):4):7):4,((((((((14:1,15:8):7,(74:6,(75:2,76:4):3):4):3,((38:0,40:2):1,(39:1,73:1):2):10):7,(77:6,(78:0,(79:1,80:0):2):8):6):9,((81:14,82:15):7,83:12):6):5,(16:18,((26:1,27:3):5,28:9):14):12):7,((22:12,((34:3,(35:0,36:0,37:0):1):5,(71:2,72:5):8):10):6,((29:3,(30:0,31:15):1):12,142:9):6):7):6,18:16):7):6,((122:1,123:0):4,124:6):18):7):6,125:16):6,((((((((3:3,(42:8,(43:4,(((((52:2,53:0):1,(59:23,60:17):2):0,(54:0,58:1):1,55:0,56:2,57:1):2,141:6):1,(61:0,62:1):3):2):7):7):2,69:7):1,(32:0,(33:17,70:4):1):2,65:2):1,66:2,67:0,68:6):3,21:4):13,(138:36,140:51):7):12,143:17):11,(132:2,133:3):23):10):12,(17:28,139:59):10):8,131:24):12,130:4):3,(126:2,127:0):4):6,128:0,129:0);
tree PAUP_23 = [&U] (1:0,((((((((((2:20,(6:20,134:27):8):8,41:12):4,(((5:11,64:10):3,((((7:0,13:0):1,(8:0,(9:2,11:8):4):3):2,10:1):7,12:5):5):3,63:9):25):5,((((((4:13,((23:3,(24:1,25:0):4):9,(((96:0,97:7):8,(98:1,99:0,(100:0,101:1):2):14):7,102:25):5):5):7,(((19:35,135:23):7,84:13):7,((((20:11,137:44):4,((44:1,51:4):10,(((45:1,46:0,47:1):2,48:2,49:0):0,50:2):4):4):9,((((89:0,90:1):1,(91:2,92:0):2):11,(93:3,(94:1,95:0):3):6):10,((105:0,106:0,108:3):1,107:0,(109:6,110:25):0):13):6):2,((((111:1,(112:0,116:7):1):1,113:1,(114:1,120:2):0,115:0,117:0,118:4):1,119:1):1,121:11):14):6):4):5,(103:1,104:1):7):2,((85:2,86:1):10,((87:4,88:6):3,136:19):4):7):4,((((((((14:1,15:8):7,(74:6,(75:2,76:4):3):4):3,((38:0,40:2):1,(39:1,73:1):2):10):7,(77:6,(78:0,(79:1,80:0):2):8):6):9,((81:14,82:15):7,83:12):6):5,(16:18,((26:1,27:3):5,28:9):14):12):7,((22:12,((34:3,(35:0,36:0,37:0):1):5,(71:2,72:5):8):10):6,((29:3,(30:0,31:15):1):12,142:9):6):7):6,18:16):7):6,((122:1,123:0):4,124:6):18):7):6,125:16):6,(((((((3:4,(42:7,(43:4,(((((52:2,53:0):1,(59:23,60:17):2):0,(54:0,58:1):1,55:0,56:2,57:1):2,141:6):1,(61:0,62:1):3):2):8):7):2,(65:1,69:7):1):0,(32:0,(33:17,70:4):1):2,(66:2,67:0,68:6):1):3,21:4):13,(138:36,140:51):7):12,143:17):11,(132:2,133:3):23):10):12,(17:28,139:59):10):8,131:24):12,130:4):3,(126:2,127:0):4):6,128:0,129:0);
tree PAUP_24 = [&U] (1:0,((((((((((2:20,(6:20,134:27):8):8,41:12):4,(((5:11,64:10):3,((((7:0,13:0):1,(8:0,(9:2,11:8):4):3):2,10:1):7,12:5):5):3,63:9):25):5,((((((4:13,((23:3,(24:1,25:0):4):9,(((96:0,97:7):8,(98:1,99:0,(100:0,101:1):2):14):7,102:25):5):5):7,(((19:35,135:23):7,84:13):7,((((20:11,137:44):4,((44:1,51:4):10,(((45:1,46:0,47:1):2,48:2,49:0):0,50:2):4):4):9,((((89:0,90:1):1,(91:2,92:0):2):11,(93:3,(94:1,95:0):3):6):10,((105:0,106:0,108:3):1,107:0,(109:6,110:25):0):13):6):2,((((111:1,(112:0,116:7):1):1,113:1,(114:1,120:2):0,115:0,117:0,118:4):1,119:1):1,121:11):14):6):4):5,(103:1,104:1):7):2,((85:2,86:1):10,((87:4,88:6):3,136:19):4):7):4,((((((((14:1,15:8):7,(74:6,(75:2,76:4):3):4):3,((38:0,40:2):1,(39:1,73:1):2):10):7,(77:6,(78:0,(79:1,80:0):2):8):6):9,((81:14,82:15):7,83:12):6):5,(16:18,((26:1,27:3):5,28:9):14):12):7,((22:12,((34:3,(35:0,36:0,37:0):1):5,(71:2,72:5):8):10):6,((29:3,(30:0,31:15):1):12,142:9):6):7):6,18:16):7):6,((122:1,123:0):4,124:6):18):7):6,125:16):6,((((((((3:3,(42:8,(43:4,(((((52:2,53:0):1,(59:23,60:17):2):0,(54:0,58:1):1,55:0,56:2,57:1):2,141:6):1,(61:0,62:1):3):2):7):7):2,69:7):1,(32:0,(33:17,70:4):1):2,65:2):1,(66:2,67:0,68:6):1):2,21:4):13,(138:36,140:51):7):12,143:17):11,(132:2,133:3):23):10):12,(17:28,139:59):10):8,131:24):12,130:4):3,(126:2,127:0):4):6,128:0,129:0);
tree PAUP_25 = [&U] (1:0,((((((((((2:20,(6:20,134:27):8):8,41:12):4,(((5:11,64:10):3,((((7:0,13:0):1,(8:0,(9:2,11:8):4):3):2,10:1):7,12:5):5):3,63:9):25):5,((((((4:13,((23:3,(24:1,25:0):4):9,(((96:0,97:7):8,(98:1,99:0,(100:0,101:1):2):14):7,102:25):5):5):7,(((19:35,135:23):7,84:13):7,((((20:11,137:44):4,((44:1,51:4):10,(((45:1,46:0,47:1):2,48:2,49:0):0,50:2):4):4):9,((((89:0,90:1):1,(91:2,92:0):2):11,(93:3,(94:1,95:0):3):6):10,((105:0,106:0,108:3):1,107:0,(109:6,110:25):0):13):6):2,((((111:1,(112:0,116:7):1):1,113:1,(114:1,120:2):0,115:0,117:0,118:4):1,119:1):1,121:11):14):6):4):5,(103:1,104:1):7):2,((85:2,86:1):10,((87:4,88:6):3,136:19):4):7):4,((((((((14:1,15:8):7,(74:6,(75:2,76:4):3):4):3,((38:0,40:2):1,(39:1,73:1):2):10):7,(77:6,(78:0,(79:1,80:0):2):8):6):9,((81:14,82:15):7,83:12):6):5,(16:18,((26:1,27:3):5,28:9):14):12):7,((22:12,((34:3,(35:0,36:0,37:0):1):5,(71:2,72:5):8):10):6,((29:3,(30:0,31:15):1):12,142:9):6):7):6,18:16):7):6,((122:1,123:0):4,124:6):18):7):6,125:16):6,(((((((((3:3,69:6):2,(42:7,(43:4,(((((52:2,53:0):1,(59:23,60:17):2):0,(54:0,58:1):1,55:0,56:2,57:1):2,141:6):1,(61:0,62:1):3):2):8):8):1,(32:0,(33:17,70:4):1):2):0,65:2):1,(66:2,67:0,68:6):1):2,21:4):13,(138:36,140:51):7):12,143:17):11,(132:2,133:3):23):10):12,(17:28,139:59):10):8,131:24):12,130:4):3,(126:2,127:0):4):6,128:0,129:0);
tree PAUP_26 = [&U] (1:0,((((((((((2:20,(6:20,134:27):8):8,41:12):4,(((5:11,64:10):3,((((7:0,13:0):1,(8:0,(9:2,11:8):4):3):2,10:1):7,12:5):5):3,63:9):25):5,((((((4:13,((23:3,(24:1,25:0):4):9,(((96:0,97:7):8,(98:1,99:0,(100:0,101:1):2):14):7,102:25):5):5):7,(((19:35,135:23):7,84:13):7,((((20:11,137:44):4,((44:1,51:4):10,(((45:1,46:0,47:1):2,48:2,49:0):0,50:2):4):4):9,((((89:0,90:1):1,(91:2,92:0):2):11,(93:3,(94:1,95:0):3):6):10,((105:0,106:0,108:3):1,107:0,(109:6,110:25):0):13):6):2,((((111:1,(112:0,116:7):1):1,113:1,(114:1,120:2):0,115:0,117:0,118:4):1,119:1):1,121:11):14):6):4):5,(103:1,104:1):7):2,((85:2,86:1):10,((87:4,88:6):3,136:19):4):7):4,((((((((14:1,15:8):7,(74:6,(75:2,76:4):3):4):3,((38:0,40:2):1,(39:1,73:1):2):10):7,(77:6,(78:0,(79:1,80:0):2):8):6):9,((81:14,82:15):7,83:12):6):5,(16:18,((26:1,27:3):5,28:9):14):12):7,((22:12,((34:3,(35:0,36:0,37:0):1):5,(71:2,72:5):8):10):6,((29:3,(30:0,31:15):1):12,142:9):6):7):6,18:16):7):6,((122:1,123:0):4,124:6):18):7):6,125:16):6,((((((((3:3,69:6):2,(42:7,(43:4,(((((52:2,53:0):1,(59:23,60:17):2):0,(54:0,58:1):1,55:0,56:2,57:1):2,141:6):1,(61:0,62:1):3):2):8):8):1,(32:0,(33:17,70:4):1):2,65:2):1,(66:2,67:0,68:6):1):2,21:4):13,(138:36,140:51):7):12,143:17):11,(132:2,133:3):23):10):12,(17:28,139:59):10):8,131:24):12,130:4):3,(126:2,127:0):4):6,128:0,129:0);
tree PAUP_27 = [&U] (1:0,((((((((((2:20,(6:20,134:27):8):8,41:12):4,(((5:11,64:10):3,((((7:0,13:0):1,(8:0,(9:2,11:8):4):3):2,10:1):7,12:5):5):3,63:9):25):5,((((((4:13,((23:3,(24:1,25:0):4):9,(((96:0,97:7):8,(98:1,99:0,(100:0,101:1):2):14):7,102:25):5):5):7,(((19:35,135:23):7,84:13):7,((((20:11,137:44):4,((44:1,51:4):10,(((45:1,46:0,47:1):2,48:2,49:0):0,50:2):4):4):9,((((89:0,90:1):1,(91:2,92:0):2):11,(93:3,(94:1,95:0):3):6):10,((105:0,106:0,108:3):1,107:0,(109:6,110:25):0):13):6):2,((((111:1,(112:0,116:7):1):1,113:1,(114:1,120:2):0,115:0,117:0,118:4):1,119:1):1,121:11):14):6):4):5,(103:1,104:1):7):2,((85:2,86:1):10,((87:4,88:6):3,136:19):4):7):4,((((((((14:1,15:8):7,(74:6,(75:2,76:4):3):4):3,((38:0,40:2):1,(39:1,73:1):2):10):7,(77:6,(78:0,(79:1,80:0):2):8):6):9,((81:14,82:15):7,83:12):6):5,(16:18,((26:1,27:3):5,28:9):14):12):7,((22:12,((34:3,(35:0,36:0,37:0):1):5,(71:2,72:5):8):10):6,((29:3,(30:0,31:15):1):12,142:9):6):7):6,18:16):7):6,((122:1,123:0):4,124:6):18):7):6,125:16):6,(((((((3:3,69:6):2,(42:7,(43:4,(((((52:2,53:0):1,(59:23,60:17):2):0,(54:0,58:1):1,55:0,56:2,57:1):2,141:6):1,(61:0,62:1):3):2):8):8):1,(32:0,(33:17,70:4):1):2,65:2,(66:2,67:0,68:6):1):3,21:4):13,(138:36,140:51):7):12,143:17):11,(132:2,133:3):23):10):12,(17:28,139:59):10):8,131:24):12,130:4):3,(126:2,127:0):4):6,128:0,129:0);
tree PAUP_28 = [&U] (1:0,((((((((((2:20,(6:20,134:27):8):8,41:12):4,(((5:11,64:10):3,((((7:0,13:0):1,(8:0,(9:2,11:8):4):3):2,10:1):7,12:5):5):3,63:9):25):5,((((((4:13,((23:3,(24:1,25:0):4):9,(((96:0,97:7):8,(98:1,99:0,(100:0,101:1):2):14):7,102:25):5):5):7,(((19:35,135:23):7,84:13):7,((((20:11,137:44):4,((44:1,51:4):10,(((45:1,46:0,47:1):2,48:2,49:0):0,50:2):4):4):9,((((89:0,90:1):1,(91:2,92:0):2):11,(93:3,(94:1,95:0):3):6):10,((105:0,106:0,108:3):1,107:0,(109:6,110:25):0):13):6):2,((((111:1,(112:0,116:7):1):1,113:1,(114:1,120:2):0,115:0,117:0,118:4):1,119:1):1,121:11):14):6):4):5,(103:1,104:1):7):2,((85:2,86:1):10,((87:4,88:6):3,136:19):4):7):4,((((((((14:1,15:8):7,(74:6,(75:2,76:4):3):4):3,((38:0,40:2):1,(39:1,73:1):2):10):7,(77:6,(78:0,(79:1,80:0):2):8):6):9,((81:14,82:15):7,83:12):6):5,(16:18,((26:1,27:3):5,28:9):14):12):7,((22:12,((34:3,(35:0,36:0,37:0):1):5,(71:2,72:5):8):10):6,((29:3,(30:0,31:15):1):12,142:9):6):7):6,18:16):7):6,((122:1,123:0):4,124:6):18):7):6,125:16):6,((((((((3:4,(42:7,(43:4,(((((52:2,53:0):1,(59:23,60:17):2):0,(54:0,58:1):1,55:0,56:2,57:1):2,141:6):1,(61:0,62:1):3):2):8):7):2,(65:1,69:7):1):0,(32:0,(33:17,70:4):1):2):1,(66:2,67:0,68:6):1):2,21:4):13,(138:36,140:51):7):12,143:17):11,(132:2,133:3):23):10):12,(17:28,139:59):10):8,131:24):12,130:4):3,(126:2,127:0):4):6,128:0,129:0);
tree PAUP_29 = [&U] (1:0,((((((((((2:20,(6:20,134:27):8):8,41:12):4,(((5:11,64:10):3,((((7:0,13:0):1,(8:0,(9:2,11:8):4):3):2,10:1):7,12:5):5):3,63:9):25):5,((((((4:13,((23:3,(24:1,25:0):4):9,(((96:0,97:7):8,(98:1,99:0,(100:0,101:1):2):14):7,102:25):5):5):7,(((19:35,135:23):7,84:13):7,((((20:11,137:44):4,((44:1,51:4):10,(((45:1,46:0,47:1):2,48:2,49:0):0,50:2):4):4):9,((((89:0,90:1):1,(91:2,92:0):2):11,(93:3,(94:1,95:0):3):6):10,((105:0,106:0,108:3):1,107:0,(109:6,110:25):0):13):6):2,((((111:1,(112:0,116:7):1):1,113:1,(114:1,120:2):0,115:0,117:0,118:4):1,119:1):1,121:11):14):6):4):5,(103:1,104:1):7):2,((85:2,86:1):10,((87:4,88:6):3,136:19):4):7):4,((((((((14:1,15:8):7,(74:6,(75:2,76:4):3):4):3,((38:0,40:2):1,(39:1,73:1):2):10):7,(77:6,(78:0,(79:1,80:0):2):8):6):9,((81:14,82:15):7,83:12):6):5,(16:18,((26:1,27:3):5,28:9):14):12):7,((22:12,((34:3,(35:0,36:0,37:0):1):5,(71:2,72:5):8):10):6,((29:3,(30:0,31:15):1):12,142:9):6):7):6,18:16):7):6,((122:1,123:0):4,124:6):18):7):6,125:16):6,((((((((3:4,(42:7,(43:4,(((((52:2,53:0):1,(59:23,60:17):2):0,(54:0,58:1):1,55:0,56:2,57:1):2,141:6):1,(61:0,62:1):3):2):8):7):2,(32:0,(33:17,70:4):1):2):0,(65:1,69:7):1):1,(66:2,67:0,68:6):1):2,21:4):13,(138:36,140:51):7):12,143:17):11,(132:2,133:3):23):10):12,(17:28,139:59):10):8,131:24):12,130:4):3,(126:2,127:0):4):6,128:0,129:0);
tree PAUP_30 = [&U] (1:0,((((((((((2:20,(6:20,134:27):8):8,41:12):4,(((5:11,64:10):3,((((7:0,13:0):1,(8:0,(9:2,11:8):4):3):2,10:1):7,12:5):5):3,63:9):25):5,((((((4:13,((23:3,(24:1,25:0):4):9,(((96:0,97:7):8,(98:1,99:0,(100:0,101:1):2):14):7,102:25):5):5):7,(((19:35,135:23):7,84:13):7,((((20:11,137:44):4,((44:1,51:4):10,(((45:1,46:0,47:1):2,48:2,49:0):0,50:2):4):4):9,((((89:0,90:1):1,(91:2,92:0):2):11,(93:3,(94:1,95:0):3):6):10,((105:0,106:0,108:3):1,107:0,(109:6,110:25):0):13):6):2,((((111:1,(112:0,116:7):1):1,113:1,(114:1,120:2):0,115:0,117:0,118:4):1,119:1):1,121:11):14):6):4):5,(103:1,104:1):7):2,((85:2,86:1):10,((87:4,88:6):3,136:19):4):7):4,((((((((14:1,15:8):7,(74:6,(75:2,76:4):3):4):3,((38:0,40:2):1,(39:1,73:1):2):10):7,(77:6,(78:0,(79:1,80:0):2):8):6):9,((81:14,82:15):7,83:12):6):5,(16:18,((26:1,27:3):5,28:9):14):12):7,((22:12,((34:3,(35:0,36:0,37:0):1):5,(71:2,72:5):8):10):6,((29:3,(30:0,31:15):1):12,142:9):6):7):6,18:16):7):6,((122:1,123:0):4,124:6):18):7):6,125:16):6,(((((((3:4,(42:7,(43:4,(((((52:2,53:0):1,(59:23,60:17):2):0,(54:0,58:1):1,55:0,56:2,57:1):2,141:6):1,(61:0,62:1):3):2):8):7):2,(32:0,(33:17,70:4):1):2,(65:1,69:7):1):1,(66:2,67:0,68:6):1):2,21:4):13,(138:36,140:51):7):12,143:17):11,(132:2,133:3):23):10):12,(17:28,139:59):10):8,131:24):12,130:4):3,(126:2,127:0):4):6,128:0,129:0);
tree PAUP_31 = [&U] (1:0,((((((((((2:20,(6:20,134:27):8):8,41:12):4,(((5:11,64:10):3,((((7:0,13:0):1,(8:0,(9:2,11:8):4):3):2,10:1):7,12:5):5):3,63:9):25):5,((((((4:13,((23:3,(24:1,25:0):4):9,(((96:0,97:7):8,(98:1,99:0,(100:0,101:1):2):14):7,102:25):5):5):7,(((19:35,135:23):7,84:13):7,((((20:11,137:44):4,((44:1,51:4):10,(((45:1,46:0,47:1):2,48:2,49:0):0,50:2):4):4):9,((((89:0,90:1):1,(91:2,92:0):2):11,(93:3,(94:1,95:0):3):6):10,((105:0,106:0,108:3):1,107:0,(109:6,110:25):0):13):6):2,((((111:1,(112:0,116:7):1):1,113:1,(114:1,120:2):0,115:0,117:0,118:4):1,119:1):1,121:11):14):6):4):5,(103:1,104:1):7):2,((85:2,86:1):10,((87:4,88:6):3,136:19):4):7):4,((((((((14:1,15:8):7,(74:6,(75:2,76:4):3):4):3,((38:0,40:2):1,(39:1,73:1):2):10):7,(77:6,(78:0,(79:1,80:0):2):8):6):9,((81:14,82:15):7,83:12):6):5,(16:18,((26:1,27:3):5,28:9):14):12):7,((22:12,((34:3,(35:0,36:0,37:0):1):5,(71:2,72:5):8):10):6,((29:3,(30:0,31:15):1):12,142:9):6):7):6,18:16):7):6,((122:1,123:0):4,124:6):18):7):6,125:16):6,((((((3:4,(42:7,(43:4,(((((52:2,53:0):1,(59:23,60:17):2):0,(54:0,58:1):1,55:0,56:2,57:1):2,141:6):1,(61:0,62:1):3):2):8):7):2,(32:0,(33:17,70:4):1):2,(65:1,69:7):1,(66:2,67:0,68:6):1):3,21:4):13,(138:36,140:51):7):12,143:17):11,(132:2,133:3):23):10):12,(17:28,139:59):10):8,131:24):12,130:4):3,(126:2,127:0):4):6,128:0,129:0);
tree PAUP_32 = [&U] (1:0,((((((((((2:20,(6:20,134:27):8):8,41:12):4,(((5:11,64:10):3,((((7:0,13:0):1,(8:0,(9:2,11:8):4):3):2,10:1):7,12:5):5):3,63:9):25):5,((((((4:13,((23:3,(24:1,25:0):4):9,(((96:0,97:7):8,(98:1,99:0,(100:0,101:1):2):14):7,102:25):5):5):7,(((19:35,135:23):7,84:13):7,((((20:11,137:44):4,((44:1,51:4):10,(((45:1,46:0,47:1):2,48:2,49:0):0,50:2):4):4):9,((((89:0,90:1):1,(91:2,92:0):2):11,(93:3,(94:1,95:0):3):6):10,((105:0,106:0,108:3):1,107:0,(109:6,110:25):0):13):6):2,((((111:1,(112:0,116:7):1):1,113:1,(114:1,120:2):0,115:0,117:0,118:4):1,119:1):1,121:11):14):6):4):5,(103:1,104:1):7):2,((85:2,86:1):10,((87:4,88:6):3,136:19):4):7):4,((((((((14:1,15:8):7,(74:6,(75:2,76:4):3):4):3,((38:0,40:2):1,(39:1,73:1):2):10):7,(77:6,(78:0,(79:1,80:0):2):8):6):9,((81:14,82:15):7,83:12):6):5,(16:18,((26:1,27:3):5,28:9):14):12):7,((22:12,((34:3,(35:0,36:0,37:0):1):5,(71:2,72:5):8):10):6,((29:3,(30:0,31:15):1):12,142:9):6):7):6,18:16):7):6,((122:1,123:0):4,124:6):18):7):6,125:16):6,((((((((3:4,69:6):2,65:2):0,((32:0,(33:17,70:4):1):1,(42:8,(43:4,(((((52:2,53:0):1,(59:23,60:17):2):0,(54:0,58:1):1,55:0,56:2,57:1):2,141:6):1,(61:0,62:1):3):2):7):8):1):1,(66:2,67:0,68:6):1):2,21:4):13,(138:36,140:51):7):12,143:17):11,(132:2,133:3):23):10):12,(17:28,139:59):10):8,131:24):12,130:4):3,(126:2,127:0):4):6,128:0,129:0);
tree PAUP_33 = [&U] (1:0,((((((((((2:20,(6:20,134:27):8):8,41:12):4,(((5:11,64:10):3,((((7:0,13:0):1,(8:0,(9:2,11:8):4):3):2,10:1):7,12:5):5):3,63:9):25):5,((((((4:13,((23:3,(24:1,25:0):4):9,(((96:0,97:7):8,(98:1,99:0,(100:0,101:1):2):14):7,102:25):5):5):7,(((19:35,135:23):7,84:13):7,((((20:11,137:44):4,((44:1,51:4):10,(((45:1,46:0,47:1):2,48:2,49:0):0,50:2):4):4):9,((((89:0,90:1):1,(91:2,92:0):2):11,(93:3,(94:1,95:0):3):6):10,((105:0,106:0,108:3):1,107:0,(109:6,110:25):0):13):6):2,((((111:1,(112:0,116:7):1):1,113:1,(114:1,120:2):0,115:0,117:0,118:4):1,119:1):1,121:11):14):6):4):5,(103:1,104:1):7):2,((85:2,86:1):10,((87:4,88:6):3,136:19):4):7):4,((((((((14:1,15:8):7,(74:6,(75:2,76:4):3):4):3,((38:0,40:2):1,(39:1,73:1):2):10):7,(77:6,(78:0,(79:1,80:0):2):8):6):9,((81:14,82:15):7,83:12):6):5,(16:18,((26:1,27:3):5,28:9):14):12):7,((22:12,((34:3,(35:0,36:0,37:0):1):5,(71:2,72:5):8):10):6,((29:3,(30:0,31:15):1):12,142:9):6):7):6,18:16):7):6,((122:1,123:0):4,124:6):18):7):6,125:16):6,(((((((((3:3,69:6):2,(42:7,(43:4,(((((52:2,53:0):1,(59:23,60:17):2):0,(54:0,58:1):1,55:0,56:2,57:1):2,141:6):1,(61:0,62:1):3):2):8):8):1,65:2):0,(32:0,(33:17,70:4):1):2):1,(66:2,67:0,68:6):1):2,21:4):13,(138:36,140:51):7):12,143:17):11,(132:2,133:3):23):10):12,(17:28,139:59):10):8,131:24):12,130:4):3,(126:2,127:0):4):6,128:0,129:0);
tree PAUP_34 = [&U] (1:0,((((((((((2:20,(6:20,134:27):8):8,41:12):4,(((5:11,64:10):3,((((7:0,13:0):1,(8:0,(9:2,11:8):4):3):2,10:1):7,12:5):5):3,63:9):25):5,((((((4:13,((23:3,(24:1,25:0):4):9,(((96:0,97:7):8,(98:1,99:0,(100:0,101:1):2):14):7,102:25):5):5):7,(((19:35,135:23):7,84:13):7,((((20:11,137:44):4,((44:1,51:4):10,(((45:1,46:0,47:1):2,48:2,49:0):0,50:2):4):4):9,((((89:0,90:1):1,(91:2,92:0):2):11,(93:3,(94:1,95:0):3):6):10,((105:0,106:0,108:3):1,107:0,(109:6,110:25):0):13):6):2,((((111:1,(112:0,116:7):1):1,113:1,(114:1,120:2):0,115:0,117:0,118:4):1,119:1):1,121:11):14):6):4):5,(103:1,104:1):7):2,((85:2,86:1):10,((87:4,88:6):3,136:19):4):7):4,((((((((14:1,15:8):7,(74:6,(75:2,76:4):3):4):3,((38:0,40:2):1,(39:1,73:1):2):10):7,(77:6,(78:0,(79:1,80:0):2):8):6):9,((81:14,82:15):7,83:12):6):5,(16:18,((26:1,27:3):5,28:9):14):12):7,((22:12,((34:3,(35:0,36:0,37:0):1):5,(71:2,72:5):8):10):6,((29:3,(30:0,31:15):1):12,142:9):6):7):6,18:16):7):6,((122:1,123:0):4,124:6):18):7):6,125:16):6,(((((((((3:3,(42:7,(43:3,(((((52:2,53:0):1,(59:23,60:17):2):0,(54:0,58:1):1,55:0,56:2,57:1):3,(61:0,62:1):3):1,141:6):2):7):8):2,69:7):1,65:2):0,(32:0,(33:17,70:4):1):2):1,(66:2,67:0,68:6):1):2,21:4):13,(138:36,140:51):7):12,143:17):11,(132:2,133:3):23):10):12,(17:28,139:59):10):8,131:24):12,130:4):3,(126:2,127:0):4):6,128:0,129:0);
tree PAUP_35 = [&U] (1:0,((((((((((2:20,(6:20,134:27):8):8,41:12):4,(((5:11,64:10):3,((((7:0,13:0):1,(8:0,(9:2,11:8):4):3):2,10:1):7,12:5):5):3,63:9):25):5,((((((4:13,((23:3,(24:1,25:0):4):9,(((96:0,97:7):8,(98:1,99:0,(100:0,101:1):2):14):7,102:25):5):5):7,(((19:35,135:23):7,84:13):7,((((20:11,137:44):4,((44:1,51:4):10,(((45:1,46:0,47:1):2,48:2,49:0):0,50:2):4):4):9,((((89:0,90:1):1,(91:2,92:0):2):11,(93:3,(94:1,95:0):3):6):10,((105:0,106:0,108:3):1,107:0,(109:6,110:25):0):13):6):2,((((111:1,(112:0,116:7):1):1,113:1,(114:1,120:2):0,115:0,117:0,118:4):1,119:1):1,121:11):14):6):4):5,(103:1,104:1):7):2,((85:2,86:1):10,((87:4,88:6):3,136:19):4):7):4,((((((((14:1,15:8):7,(74:6,(75:2,76:4):3):4):3,((38:0,40:2):1,(39:1,73:1):2):10):7,(77:6,(78:0,(79:1,80:0):2):8):6):9,((81:14,82:15):7,83:12):6):5,(16:18,((26:1,27:3):5,28:9):14):12):7,((22:12,((34:3,(35:0,36:0,37:0):1):5,(71:2,72:5):8):10):6,((29:3,(30:0,31:15):1):12,142:9):6):7):6,18:16):7):6,((122:1,123:0):4,124:6):18):7):6,125:16):6,(((((((((3:3,(42:8,(43:4,((((52:2,53:0):1,(54:0,58:1):1,55:0,56:2,57:1,(59:23,60:17):2):2,141:6):1,(61:0,62:1):3):2):7):7):2,69:7):1,65:2):0,(32:0,(33:17,70:4):1):2):1,(66:2,67:0,68:6):1):2,21:4):13,(138:36,140:51):7):12,143:17):11,(132:2,133:3):23):10):12,(17:28,139:59):10):8,131:24):12,130:4):3,(126:2,127:0):4):6,128:0,129:0);
tree PAUP_36 = [&U] (1:0,((((((((((2:20,(6:20,134:27):8):8,41:12):4,(((5:11,64:10):3,((((7:0,13:0):1,(8:0,(9:2,11:8):4):3):2,10:1):7,12:5):5):3,63:9):25):5,((((((4:13,((23:3,(24:1,25:0):4):9,(((96:0,97:7):8,(98:1,99:0,(100:0,101:1):2):14):7,102:25):5):5):7,(((19:35,135:23):7,84:13):7,((((20:11,137:44):4,((44:1,51:4):10,(((45:1,46:0,47:1):2,48:2,49:0):0,50:2):4):4):9,((((89:0,90:1):1,(91:2,92:0):2):11,(93:3,(94:1,95:0):3):6):10,((105:0,106:0,108:3):1,107:0,(109:6,110:25):0):13):6):2,((((111:1,(112:0,116:7):1):1,113:1,(114:1,120:2):0,115:0,117:0,118:4):1,119:1):1,121:11):14):6):4):5,(103:1,104:1):7):2,((85:2,86:1):10,((87:4,88:6):3,136:19):4):7):4,((((((((14:1,15:8):7,(74:6,(75:2,76:4):3):4):3,((38:0,40:2):1,(39:1,73:1):2):10):7,(77:6,(78:0,(79:1,80:0):2):8):6):9,((81:14,82:15):7,83:12):6):5,(16:18,((26:1,27:3):5,28:9):14):12):7,((22:12,((34:3,(35:0,36:0,37:0):1):5,(71:2,72:5):8):10):6,((29:3,(30:0,31:15):1):12,142:9):6):7):6,18:16):7):6,((122:1,123:0):4,124:6):18):7):6,125:16):6,(((((((((3:3,(42:7,(43:3,((((52:2,53:0):1,(54:0,58:1):1,55:0,56:2,57:1,(59:23,60:17):2):3,(61:0,62:1):3):1,141:6):2):7):8):2,69:7):1,65:2):0,(32:0,(33:17,70:4):1):2):1,(66:2,67:0,68:6):1):2,21:4):13,(138:36,140:51):7):12,143:17):11,(132:2,133:3):23):10):12,(17:28,139:59):10):8,131:24):12,130:4):3,(126:2,127:0):4):6,128:0,129:0);
tree PAUP_37 = [&U] (1:0,((((((((((2:20,(6:20,134:27):8):8,41:12):4,(((5:11,64:10):3,((((7:0,13:0):1,(8:0,(9:2,11:8):4):3):2,10:1):7,12:5):5):3,63:9):25):5,((((((4:13,((23:3,(24:1,25:0):4):9,(((96:0,97:7):8,(98:1,99:0,(100:0,101:1):2):14):7,102:25):5):5):7,(((19:35,135:23):7,84:13):7,((((20:11,137:44):4,((44:1,51:4):10,(((45:1,46:0,47:1):2,48:2,49:0):0,50:2):4):4):9,((((89:0,90:1):1,(91:2,92:0):2):11,(93:3,(94:1,95:0):3):6):10,((105:0,106:0,108:3):1,107:0,(109:6,110:25):0):13):6):2,((((111:1,(112:0,116:7):1):1,113:1,(114:1,120:2):0,115:0,117:0,118:4):1,119:1):1,121:11):14):6):4):5,(103:1,104:1):7):2,((85:2,86:1):10,((87:4,88:6):3,136:19):4):7):4,((((((((14:1,15:8):7,(74:6,(75:2,76:4):3):4):3,((38:0,40:2):1,(39:1,73:1):2):10):7,(77:6,(78:0,(79:1,80:0):2):8):6):9,((81:14,82:15):7,83:12):6):5,(16:18,((26:1,27:3):5,28:9):14):12):7,((22:12,((34:3,(35:0,36:0,37:0):1):5,(71:2,72:5):8):10):6,((29:3,(30:0,31:15):1):12,142:9):6):7):6,18:16):7):6,((122:1,123:0):4,124:6):18):7):6,125:16):6,(((((((((3:3,(42:8,(43:4,((((52:2,53:0,(59:24,60:16):2):1,(54:0,58:1):1,55:0,56:2,57:1):2,141:6):1,(61:0,62:1):3):2):7):7):2,69:7):1,65:2):0,(32:0,(33:17,70:4):1):2):1,(66:2,67:0,68:6):1):2,21:4):13,(138:36,140:51):7):12,143:17):11,(132:2,133:3):23):10):12,(17:28,139:59):10):8,131:24):12,130:4):3,(126:2,127:0):4):6,128:0,129:0);
tree PAUP_38 = [&U] (1:0,((((((((2:21,(((((((((4:13,((23:3,(24:1,25:0):4):9,(((96:0,97:7):8,(98:1,99:0,(100:0,101:1):2):14):7,102:25):5):5):7,(((19:35,135:23):7,84:13):7,((((20:11,137:44):4,((44:1,51:4):10,(((45:1,46:0,47:1):2,48:2,49:0):0,50:2):4):4):9,((((89:0,90:1):1,(91:2,92:0):2):11,(93:3,(94:1,95:0):3):6):10,((105:0,106:0,108:3):1,107:0,(109:6,110:25):0):13):6):2,((((111:1,(112:0,116:7):1):1,113:1,(114:1,120:2):0,115:0,117:0,118:4):1,119:1):1,121:11):14):6):4):5,(103:1,104:1):7):2,((85:2,86:1):10,((87:4,88:6):3,136:19):4):7):4,((((((((14:1,15:8):7,(74:6,(75:2,76:4):3):4):3,((38:0,40:2):1,(39:1,73:1):2):10):7,(77:6,(78:0,(79:1,80:0):2):8):6):9,((81:14,82:15):7,83:12):6):5,(16:18,((26:1,27:3):5,28:9):14):12):7,((22:12,((34:3,(35:0,36:0,37:0):1):5,(71:2,72:5):8):10):6,((29:3,(30:0,31:15):1):12,142:9):6):7):7,18:15):6):6,((122:1,123:0):4,124:6):20):7,125:18):6,(((5:11,64:10):3,((((7:0,13:0):1,(8:0,(9:2,11:8):4):3):2,10:1):7,12:5):5):3,63:9):23):7,41:12):7):8,(6:20,134:24):6):9,((((((((3:3,(42:8,(43:4,(((((52:2,53:0):1,(59:23,60:17):2):0,(54:0,58:1):1,55:0,56:2,57:1):2,141:6):1,(61:0,62:1):3):2):7):7):2,69:7):1,65:2):0,(32:0,(33:17,70:4):1):2):1,(66:2,67:0,68:6):1):2,21:4):13,(138:37,140:50):8):12,143:14):10):6,(132:1,133:4):26):11,(17:22,139:65):11):8,131:19):16,130:4):3,(126:2,127:0):4):6,128:0,129:0);
tree PAUP_39 = [&U] (1:0,((((((((((2:20,(6:20,134:27):8):8,41:12):4,(((5:11,64:10):3,((((7:0,13:0):1,(8:0,(9:2,11:8):4):3):2,10:1):7,12:5):5):3,63:9):25):5,((((((4:13,((23:3,(24:1,25:0):4):9,(((96:0,97:7):8,(98:1,99:0,(100:0,101:1):2):14):7,102:25):5):5):7,(((19:35,135:23):7,84:13):7,((((20:11,137:44):4,((44:1,51:4):10,(((45:1,46:0,47:1):2,48:2,49:0):0,50:2):4):4):8,((((89:0,90:1):1,(91:2,92:0):2):11,(93:3,(94:1,95:0):3):5):10,(105:0,106:0,(107:0,(109:6,110:25):0):1,108:3):14):6):3,((((111:1,(112:0,116:7):1):1,113:1,(114:1,120:2):0,115:0,117:0,118:4):1,119:1):1,121:11):14):6):4):5,(103:1,104:1):7):2,((85:2,86:1):10,((87:4,88:6):3,136:19):4):7):4,((((((((14:1,15:8):7,(74:6,(75:2,76:4):3):4):3,((38:0,40:2):1,(39:1,73:1):2):10):7,(77:6,(78:0,(79:1,80:0):2):8):6):9,((81:14,82:15):7,83:12):6):5,(16:18,((26:1,27:3):5,28:9):14):12):7,((22:12,((34:3,(35:0,36:0,37:0):1):5,(71:2,72:5):8):10):6,((29:3,(30:0,31:15):1):12,142:9):6):7):6,18:16):7):6,((122:1,123:0):4,124:6):18):7):6,125:16):6,(((((((((3:3,(42:8,(43:4,(((((52:2,53:0):1,(59:23,60:17):2):0,(54:0,58:1):1,55:0,56:2,57:1):2,141:6):1,(61:0,62:1):3):2):7):7):2,69:7):1,65:2):0,(32:0,(33:17,70:4):1):2):1,(66:2,67:0,68:6):1):2,21:4):13,(138:36,140:51):7):12,143:17):11,(132:2,133:3):23):10):12,(17:28,139:59):10):8,131:24):12,130:4):3,(126:2,127:0):4):6,128:0,129:0);
tree PAUP_40 = [&U] (1:0,((((((((((2:20,(6:20,134:27):8):8,41:12):4,(((5:11,64:10):3,((((7:0,13:0):1,(8:0,(9:2,11:8):4):3):2,10:1):7,12:5):5):3,63:9):25):5,((((((4:13,((23:3,(24:1,25:0):4):9,(((96:0,97:7):8,(98:1,99:0,(100:0,101:1):2):14):7,102:25):5):5):7,(((19:35,135:23):7,84:13):7,((((20:11,137:44):4,((44:1,51:4):10,(((45:1,46:0,47:1):2,48:2,49:0):0,50:2):4):4):8,((((89:0,90:1):1,(91:2,92:0):2):11,(93:3,(94:1,95:0):3):5):10,((105:0,106:0,(107:0,(109:6,110:25):0):1):1,108:3):13):6):3,((((111:1,(112:0,116:7):1):1,113:1,(114:1,120:2):0,115:0,117:0,118:4):1,119:1):1,121:11):14):6):4):5,(103:1,104:1):7):2,((85:2,86:1):10,((87:4,88:6):3,136:19):4):7):4,((((((((14:1,15:8):7,(74:6,(75:2,76:4):3):4):3,((38:0,40:2):1,(39:1,73:1):2):10):7,(77:6,(78:0,(79:1,80:0):2):8):6):9,((81:14,82:15):7,83:12):6):5,(16:18,((26:1,27:3):5,28:9):14):12):7,((22:12,((34:3,(35:0,36:0,37:0):1):5,(71:2,72:5):8):10):6,((29:3,(30:0,31:15):1):12,142:9):6):7):6,18:16):7):6,((122:1,123:0):4,124:6):18):7):6,125:16):6,(((((((((3:3,(42:8,(43:4,(((((52:2,53:0):1,(59:23,60:17):2):0,(54:0,58:1):1,55:0,56:2,57:1):2,141:6):1,(61:0,62:1):3):2):7):7):2,69:7):1,65:2):0,(32:0,(33:17,70:4):1):2):1,(66:2,67:0,68:6):1):2,21:4):13,(138:36,140:51):7):12,143:17):11,(132:2,133:3):23):10):12,(17:28,139:59):10):8,131:24):12,130:4):3,(126:2,127:0):4):6,128:0,129:0);
tree PAUP_41 = [&U] (1:0,((((((((((2:20,(6:20,134:27):8):8,41:12):4,(((5:11,64:10):3,((((7:0,13:0):1,(8:0,(9:2,11:8):4):3):2,10:1):7,12:5):5):3,63:9):25):5,((((((4:13,((23:3,(24:1,25:0):4):9,(((96:0,97:7):8,(98:1,99:0,(100:0,101:1):2):14):7,102:25):5):5):7,(((19:35,135:23):7,84:13):7,((((20:11,137:44):4,((44:1,51:4):10,(((45:1,46:0,47:1):2,48:2,49:0):0,50:2):4):4):9,((((89:0,90:1):1,(91:2,92:0):2):11,(93:3,(94:1,95:0):3):6):10,((105:0,106:0,108:3):1,107:0,109:6,110:25):13):6):2,((((111:1,(112:0,116:7):1):1,113:1,(114:1,120:2):0,115:0,117:0,118:4):1,119:1):1,121:11):14):6):4):5,(103:1,104:1):7):2,((85:2,86:1):10,((87:4,88:6):3,136:19):4):7):4,((((((((14:1,15:8):7,(74:6,(75:2,76:4):3):4):3,((38:0,40:2):1,(39:1,73:1):2):10):7,(77:6,(78:0,(79:1,80:0):2):8):6):9,((81:14,82:15):7,83:12):6):5,(16:18,((26:1,27:3):5,28:9):14):12):7,((22:12,((34:3,(35:0,36:0,37:0):1):5,(71:2,72:5):8):10):6,((29:3,(30:0,31:15):1):12,142:9):6):7):6,18:16):7):6,((122:1,123:0):4,124:6):18):7):6,125:16):6,(((((((((3:3,(42:8,(43:4,(((((52:2,53:0):1,(59:23,60:17):2):0,(54:0,58:1):1,55:0,56:2,57:1):2,141:6):1,(61:0,62:1):3):2):7):7):2,69:7):1,65:2):0,(32:0,(33:17,70:4):1):2):1,(66:2,67:0,68:6):1):2,21:4):13,(138:36,140:51):7):12,143:17):11,(132:2,133:3):23):10):12,(17:28,139:59):10):8,131:24):12,130:4):3,(126:2,127:0):4):6,128:0,129:0);
tree PAUP_42 = [&U] (1:0,((((((((((2:20,(6:20,134:27):8):8,41:12):4,(((5:11,64:10):3,((((7:0,13:0):1,(8:0,(9:2,11:8):4):3):2,10:1):7,12:5):5):3,63:9):25):5,((((((4:13,((23:3,(24:1,25:0):4):9,(((96:0,97:7):8,(98:1,99:0,(100:0,101:1):2):14):7,102:25):5):5):7,(((19:35,135:23):7,84:13):7,((((20:11,137:44):4,((44:1,51:4):10,(((45:1,46:0,47:1):2,48:2,49:0):0,50:2):4):4):9,((((89:0,90:1):1,(91:2,92:0):2):11,(93:3,(94:1,95:0):3):6):10,((105:0,106:0,108:3):1,(107:0,(109:6,110:25):0):0):13):6):2,((((111:1,(112:0,116:7):1):1,113:1,(114:1,120:2):0,115:0,117:0,118:4):1,119:1):1,121:11):14):6):4):5,(103:1,104:1):7):2,((85:2,86:1):10,((87:4,88:6):3,136:19):4):7):4,((((((((14:1,15:8):7,(74:6,(75:2,76:4):3):4):3,((38:0,40:2):1,(39:1,73:1):2):10):7,(77:6,(78:0,(79:1,80:0):2):8):6):9,((81:14,82:15):7,83:12):6):5,(16:18,((26:1,27:3):5,28:9):14):12):7,((22:12,((34:3,(35:0,36:0,37:0):1):5,(71:2,72:5):8):10):6,((29:3,(30:0,31:15):1):12,142:9):6):7):6,18:16):7):6,((122:1,123:0):4,124:6):18):7):6,125:16):6,(((((((((3:3,(42:8,(43:4,(((((52:2,53:0):1,(59:23,60:17):2):0,(54:0,58:1):1,55:0,56:2,57:1):2,141:6):1,(61:0,62:1):3):2):7):7):2,69:7):1,65:2):0,(32:0,(33:17,70:4):1):2):1,(66:2,67:0,68:6):1):2,21:4):13,(138:36,140:51):7):12,143:17):11,(132:2,133:3):23):10):12,(17:28,139:59):10):8,131:24):12,130:4):3,(126:2,127:0):4):6,128:0,129:0);
tree PAUP_43 = [&U] (1:0,((((((((((2:20,(6:20,134:27):8):8,41:12):4,(((5:11,64:10):3,((((7:0,13:0):1,(8:0,(9:2,11:8):4):3):2,10:1):7,12:5):5):3,63:9):25):5,((((((4:13,((23:3,(24:1,25:0):4):9,(((96:0,97:7):8,(98:1,99:0,(100:0,101:1):2):14):7,102:25):5):5):7,(((19:35,135:23):7,84:13):7,((((20:11,137:44):4,((44:1,51:4):10,(((45:1,46:0,47:1):2,48:2,49:0):0,50:2):4):4):8,((((89:0,90:1):1,(91:2,92:0):2):11,(93:3,(94:1,95:0):3):5):10,(105:0,106:0,(107:0,109:6,110:25):1,108:3):14):6):3,((((111:1,(112:0,116:7):1):1,113:1,(114:1,120:2):0,115:0,117:0,118:4):1,119:1):1,121:11):14):6):4):5,(103:1,104:1):7):2,((85:2,86:1):10,((87:4,88:6):3,136:19):4):7):4,((((((((14:1,15:8):7,(74:6,(75:2,76:4):3):4):3,((38:0,40:2):1,(39:1,73:1):2):10):7,(77:6,(78:0,(79:1,80:0):2):8):6):9,((81:14,82:15):7,83:12):6):5,(16:18,((26:1,27:3):5,28:9):14):12):7,((22:12,((34:3,(35:0,36:0,37:0):1):5,(71:2,72:5):8):10):6,((29:3,(30:0,31:15):1):12,142:9):6):7):6,18:16):7):6,((122:1,123:0):4,124:6):18):7):6,125:16):6,(((((((((3:3,(42:8,(43:4,(((((52:2,53:0):1,(59:23,60:17):2):0,(54:0,58:1):1,55:0,56:2,57:1):2,141:6):1,(61:0,62:1):3):2):7):7):2,69:7):1,65:2):0,(32:0,(33:17,70:4):1):2):1,(66:2,67:0,68:6):1):2,21:4):13,(138:36,140:51):7):12,143:17):11,(132:2,133:3):23):10):12,(17:28,139:59):10):8,131:24):12,130:4):3,(126:2,127:0):4):6,128:0,129:0);
tree PAUP_44 = [&U] (1:0,((((((((((2:20,(6:20,134:27):8):8,41:12):4,(((5:11,64:10):3,((((7:0,13:0):1,(8:0,(9:2,11:8):4):3):2,10:1):7,12:5):5):3,63:9):25):5,((((((4:13,((23:3,(24:1,25:0):4):9,(((96:0,97:7):8,(98:1,99:0,(100:0,101:1):2):14):7,102:25):5):5):7,(((19:35,135:23):7,84:13):7,((((20:11,137:44):4,((44:1,51:4):10,(((45:1,46:0,47:1):2,48:2,49:0):0,50:2):4):4):8,((((89:0,90:1):1,(91:2,92:0):2):11,(93:3,(94:1,95:0):3):5):10,(105:0,106:0,(107:0,(109:6,110:25):0):1,108:3):14):6):3,(((111:1,(112:0,116:7):1):1,113:1,(114:1,120:2):0,115:0,117:0,118:4,119:1):2,121:11):14):6):4):5,(103:1,104:1):7):2,((85:2,86:1):10,((87:4,88:6):3,136:19):4):7):4,((((((((14:1,15:8):7,(74:6,(75:2,76:4):3):4):3,((38:0,40:2):1,(39:1,73:1):2):10):7,(77:6,(78:0,(79:1,80:0):2):8):6):9,((81:14,82:15):7,83:12):6):5,(16:18,((26:1,27:3):5,28:9):14):12):7,((22:12,((34:3,(35:0,36:0,37:0):1):5,(71:2,72:5):8):10):6,((29:3,(30:0,31:15):1):12,142:9):6):7):6,18:16):7):6,((122:1,123:0):4,124:6):18):7):6,125:16):6,(((((((((3:3,(42:8,(43:4,(((((52:2,53:0):1,(59:23,60:17):2):0,(54:0,58:1):1,55:0,56:2,57:1):2,141:6):1,(61:0,62:1):3):2):7):7):2,69:7):1,65:2):0,(32:0,(33:17,70:4):1):2):1,(66:2,67:0,68:6):1):2,21:4):13,(138:36,140:51):7):12,143:17):11,(132:2,133:3):23):10):12,(17:28,139:59):10):8,131:24):12,130:4):3,(126:2,127:0):4):6,128:0,129:0);
tree PAUP_45 = [&U] (1:0,((((((((((2:20,(6:20,134:27):8):8,41:12):4,(((5:11,64:10):3,((((7:0,13:0):1,(8:0,(9:2,11:8):4):3):2,10:1):7,12:5):5):3,63:9):25):5,((((((4:13,((23:3,(24:1,25:0):4):9,(((96:0,97:7):8,(98:1,99:0,(100:0,101:1):2):14):7,102:25):5):5):7,(((19:35,135:23):7,84:13):7,((((20:11,137:44):4,((44:1,51:4):10,(((45:1,46:0,47:1):2,48:2,49:0):0,50:2):4):4):8,((((89:0,90:1):1,(91:2,92:0):2):11,(93:3,(94:1,95:0):3):5):10,(105:0,106:0,(107:0,(109:6,110:25):0):1,108:3):14):6):3,(((111:1,(112:0,116:7):1):1,113:1,114:1,115:0,117:0,118:4,119:1,120:2):2,121:11):14):6):4):5,(103:1,104:1):7):2,((85:2,86:1):10,((87:4,88:6):3,136:19):4):7):4,((((((((14:1,15:8):7,(74:6,(75:2,76:4):3):4):3,((38:0,40:2):1,(39:1,73:1):2):10):7,(77:6,(78:0,(79:1,80:0):2):8):6):9,((81:14,82:15):7,83:12):6):5,(16:18,((26:1,27:3):5,28:9):14):12):7,((22:12,((34:3,(35:0,36:0,37:0):1):5,(71:2,72:5):8):10):6,((29:3,(30:0,31:15):1):12,142:9):6):7):6,18:16):7):6,((122:1,123:0):4,124:6):18):7):6,125:16):6,(((((((((3:3,(42:8,(43:4,(((((52:2,53:0):1,(59:23,60:17):2):0,(54:0,58:1):1,55:0,56:2,57:1):2,141:6):1,(61:0,62:1):3):2):7):7):2,69:7):1,65:2):0,(32:0,(33:17,70:4):1):2):1,(66:2,67:0,68:6):1):2,21:4):13,(138:36,140:51):7):12,143:17):11,(132:2,133:3):23):10):12,(17:28,139:59):10):8,131:24):12,130:4):3,(126:2,127:0):4):6,128:0,129:0);
tree PAUP_46 = [&U] (1:0,((((((((((2:20,(6:20,134:27):8):8,41:12):4,(((5:11,64:10):3,((((7:0,13:0):1,(8:0,(9:2,11:8):4):3):2,10:1):7,12:5):5):3,63:9):25):5,((((((4:13,((23:3,(24:1,25:0):4):9,(((96:0,97:7):8,(98:1,99:0,(100:0,101:1):2):14):7,102:25):5):5):7,(((19:35,135:23):7,84:13):7,((((20:11,137:44):4,((44:1,51:4):10,((45:1,46:0,47:1):2,48:2,49:0,50:2):4):4):8,((((89:0,90:1):1,(91:2,92:0):2):11,(93:3,(94:1,95:0):3):5):10,(105:0,106:0,(107:0,(109:6,110:25):0):1,108:3):14):6):3,((((111:1,(112:0,116:7):1):1,113:1,(114:1,120:2):0,115:0,117:0,118:4):1,119:1):1,121:11):14):6):4):5,(103:1,104:1):7):2,((85:2,86:1):10,((87:4,88:6):3,136:19):4):7):4,((((((((14:1,15:8):7,(74:6,(75:2,76:4):3):4):3,((38:0,40:2):1,(39:1,73:1):2):10):7,(77:6,(78:0,(79:1,80:0):2):8):6):9,((81:14,82:15):7,83:12):6):5,(16:18,((26:1,27:3):5,28:9):14):12):7,((22:12,((34:3,(35:0,36:0,37:0):1):5,(71:2,72:5):8):10):6,((29:3,(30:0,31:15):1):12,142:9):6):7):6,18:16):7):6,((122:1,123:0):4,124:6):18):7):6,125:16):6,(((((((((3:3,(42:8,(43:4,(((((52:2,53:0):1,(59:23,60:17):2):0,(54:0,58:1):1,55:0,56:2,57:1):2,141:6):1,(61:0,62:1):3):2):7):7):2,69:7):1,65:2):0,(32:0,(33:17,70:4):1):2):1,(66:2,67:0,68:6):1):2,21:4):13,(138:36,140:51):7):12,143:17):11,(132:2,133:3):23):10):12,(17:28,139:59):10):8,131:24):12,130:4):3,(126:2,127:0):4):6,128:0,129:0);
tree PAUP_47 = [&U] (1:0,((((((((((2:20,(6:20,134:27):8):8,41:12):4,(((5:11,64:10):3,((((7:0,13:0):1,(8:0,(9:2,11:8):4):3):2,10:1):7,12:5):5):3,63:9):25):5,((((((4:13,((23:3,(24:1,25:0):4):9,(((96:0,97:7):8,(98:1,99:0,(100:0,101:1):2):14):7,102:25):5):5):7,(((19:35,135:23):7,84:13):7,((((20:11,137:44):4,((44:1,51:4):10,(((45:1,46:0,47:1):2,49:0,50:2):1,48:2):3):4):8,((((89:0,90:1):1,(91:2,92:0):2):11,(93:3,(94:1,95:0):3):5):10,(105:0,106:0,(107:0,(109:6,110:25):0):1,108:3):14):6):3,((((111:1,(112:0,116:7):1):1,113:1,(114:1,120:2):0,115:0,117:0,118:4):1,119:1):1,121:11):14):6):4):5,(103:1,104:1):7):2,((85:2,86:1):10,((87:4,88:6):3,136:19):4):7):4,((((((((14:1,15:8):7,(74:6,(75:2,76:4):3):4):3,((38:0,40:2):1,(39:1,73:1):2):10):7,(77:6,(78:0,(79:1,80:0):2):8):6):9,((81:14,82:15):7,83:12):6):5,(16:18,((26:1,27:3):5,28:9):14):12):7,((22:12,((34:3,(35:0,36:0,37:0):1):5,(71:2,72:5):8):10):6,((29:3,(30:0,31:15):1):12,142:9):6):7):6,18:16):7):6,((122:1,123:0):4,124:6):18):7):6,125:16):6,(((((((((3:3,(42:8,(43:4,(((((52:2,53:0):1,(59:23,60:17):2):0,(54:0,58:1):1,55:0,56:2,57:1):2,141:6):1,(61:0,62:1):3):2):7):7):2,69:7):1,65:2):0,(32:0,(33:17,70:4):1):2):1,(66:2,67:0,68:6):1):2,21:4):13,(138:36,140:51):7):12,143:17):11,(132:2,133:3):23):10):12,(17:28,139:59):10):8,131:24):12,130:4):3,(126:2,127:0):4):6,128:0,129:0);
tree PAUP_48 = [&U] (1:0,((((((((((2:20,(6:20,134:27):8):8,41:12):4,(((5:11,64:10):3,((((7:0,13:0):1,(8:0,(9:2,11:8):4):3):2,10:1):7,12:5):5):3,63:9):25):5,((((((4:13,((23:3,(24:1,25:0):4):9,(((96:0,97:7):8,(98:1,99:0,(100:0,101:1):2):14):7,102:25):5):5):7,(((19:35,135:23):7,84:13):7,((((20:11,137:44):4,((44:1,51:4):10,(((45:1,46:0,47:1):2,48:2,49:0):0,50:2):4):4):8,((((89:0,90:1):1,(91:2,92:0):2):11,(93:3,(94:1,95:0):3):5):10,(105:0,106:0,(107:0,(109:6,110:25):0):1,108:3):14):6):3,((((111:1,(112:0,116:7):1):1,113:1,114:1,115:0,117:0,118:4,120:2):1,119:1):1,121:11):14):6):4):5,(103:1,104:1):7):2,((85:2,86:1):10,((87:4,88:6):3,136:19):4):7):4,((((((((14:1,15:8):7,(74:6,(75:2,76:4):3):4):3,((38:0,40:2):1,(39:1,73:1):2):10):7,(77:6,(78:0,(79:1,80:0):2):8):6):9,((81:14,82:15):7,83:12):6):5,(16:18,((26:1,27:3):5,28:9):14):12):7,((22:12,((34:3,(35:0,36:0,37:0):1):5,(71:2,72:5):8):10):6,((29:3,(30:0,31:15):1):12,142:9):6):7):6,18:16):7):6,((122:1,123:0):4,124:6):18):7):6,125:16):6,(((((((((3:3,(42:8,(43:4,(((((52:2,53:0):1,(59:23,60:17):2):0,(54:0,58:1):1,55:0,56:2,57:1):2,141:6):1,(61:0,62:1):3):2):7):7):2,69:7):1,65:2):0,(32:0,(33:17,70:4):1):2):1,(66:2,67:0,68:6):1):2,21:4):13,(138:36,140:51):7):12,143:17):11,(132:2,133:3):23):10):12,(17:28,139:59):10):8,131:24):12,130:4):3,(126:2,127:0):4):6,128:0,129:0);
tree PAUP_49 = [&U] (1:0,((((((((((2:20,(6:20,134:27):8):8,41:12):5,(((5:11,64:10):3,((((7:0,13:0):1,(8:0,(9:2,11:8):4):3):2,10:1):7,12:5):5):3,63:9):24):5,(((((4:13,((23:3,(24:1,25:0):4):9,(((96:0,97:7):8,(98:1,99:0,(100:0,101:1):2):14):7,102:25):5):5):7,(((19:35,135:23):7,84:13):7,((((20:11,137:44):4,((44:1,51:4):10,(((45:1,46:0,47:1):2,48:2,49:0):0,50:2):4):4):8,((((89:0,90:1):1,(91:2,92:0):2):11,(93:3,(94:1,95:0):3):5):10,(105:0,106:0,(107:0,(109:6,110:25):0):1,108:3):14):6):3,((((111:1,(112:0,116:7):1):1,113:1,(114:1,120:2):0,115:0,117:0,118:4):1,119:1):1,121:11):14):6):4):5,(103:1,104:1):7):4,(((((((((14:1,15:8):7,(74:6,(75:2,76:4):3):4):3,((38:0,40:2):1,(39:1,73:1):2):10):7,(77:6,(78:0,(79:1,80:0):2):8):6):9,((81:14,82:15):7,83:12):6):6,(16:18,((26:1,27:3):5,28:9):14):11):8,((22:11,((34:3,(35:0,36:0,37:0):1):5,(71:2,72:5):8):10):6,((29:4,(30:1,31:14):1):11,142:10):6):6):6,18:18):4,((85:2,86:1):11,((87:3,88:7):3,136:18):3):7):2):7,((122:1,123:0):4,124:6):19):7):6,125:15):6,(((((((((3:3,(42:8,(43:4,(((((52:2,53:0):1,(59:23,60:17):2):0,(54:0,58:1):1,55:0,56:2,57:1):2,141:6):1,(61:0,62:1):3):2):7):7):2,69:7):1,65:2):0,(32:0,(33:17,70:4):1):2):1,(66:2,67:0,68:6):1):2,21:4):12,(138:35,140:52):7):12,143:18):11,(132:2,133:3):24):10):12,(17:28,139:59):11):7,131:24):12,130:4):3,(126:2,127:0):4):6,128:0,129:0);
tree PAUP_50 = [&U] (1:0,((((((((((2:20,(6:20,134:27):8):8,41:12):4,(((5:11,64:10):3,((((7:0,13:0):1,(8:0,(9:2,11:8):4):3):2,10:1):7,12:5):5):3,63:9):25):5,((((((4:13,((23:3,(24:1,25:0):4):9,(((96:0,97:7):8,(98:1,99:0,(100:0,101:1):2):14):7,102:25):5):5):7,(((19:35,135:23):7,84:13):7,((((20:11,137:44):4,((44:1,51:4):10,(((45:1,46:0,47:1):2,48:2,49:0):0,50:2):4):4):8,((((89:0,90:1):1,(91:2,92:0):2):11,(93:3,(94:1,95:0):3):5):10,(105:0,106:0,(107:0,(109:6,110:25):0):1,108:3):14):6):3,((((111:1,(112:0,116:7):1):1,113:1,114:1,115:0,117:0,(118:4,120:2):0):1,119:1):1,121:11):14):6):4):5,(103:1,104:1):7):2,((85:2,86:1):10,((87:4,88:6):3,136:19):4):7):4,((((((((14:1,15:8):7,(74:6,(75:2,76:4):3):4):3,((38:0,40:2):1,(39:1,73:1):2):10):7,(77:6,(78:0,(79:1,80:0):2):8):6):9,((81:14,82:15):7,83:12):6):5,(16:18,((26:1,27:3):5,28:9):14):12):7,((22:12,((34:3,(35:0,36:0,37:0):1):5,(71:2,72:5):8):10):6,((29:3,(30:0,31:15):1):12,142:9):6):7):6,18:16):7):6,((122:1,123:0):4,124:6):18):7):6,125:16):6,(((((((((3:3,(42:8,(43:4,(((((52:2,53:0):1,(59:23,60:17):2):0,(54:0,58:1):1,55:0,56:2,57:1):2,141:6):1,(61:0,62:1):3):2):7):7):2,69:7):1,65:2):0,(32:0,(33:17,70:4):1):2):1,(66:2,67:0,68:6):1):2,21:4):13,(138:36,140:51):7):12,143:17):11,(132:2,133:3):23):10):12,(17:28,139:59):10):8,131:24):12,130:4):3,(126:2,127:0):4):6,128:0,129:0);
tree PAUP_51 = [&U] (1:0,((((((((((2:20,(6:20,134:27):8):8,41:12):4,(((5:11,64:10):3,((((7:0,13:0):1,(8:0,(9:2,11:8):4):3):2,10:1):7,12:5):5):3,63:9):25):5,((((((4:13,((23:3,(24:1,25:0):4):9,(((96:0,97:7):8,(98:1,99:0,(100:0,101:1):2):14):7,102:25):5):5):7,(((19:35,135:23):7,84:13):7,((((20:12,137:43):4,((44:1,51:4):10,(((45:1,46:0,47:1):2,48:2,49:0):0,50:2):4):5):7,((((89:0,90:1):1,(91:2,92:0):2):11,(93:3,(94:1,95:0):3):5):10,(105:0,106:0,(107:0,(109:6,110:25):0):1,108:3):14):6):3,((((111:1,(112:0,116:7):1):1,113:1,(114:1,120:2):0,115:0,117:0,118:4):1,119:1):1,121:11):14):6):4):5,(103:1,104:1):7):2,((85:2,86:1):10,((87:4,88:6):3,136:19):4):7):4,(((((((((14:1,15:8):7,(74:6,(75:2,76:4):3):4):4,((38:0,40:2):1,(39:1,73:1):2):9):9,(77:6,(78:0,(79:1,80:0):2):7):6):9,83:13):2,(81:14,82:15):6):9,(16:19,((26:1,27:3):5,28:9):13):11):8,((22:12,((34:3,(35:0,36:0,37:0):1):5,(71:2,72:5):8):9):6,((29:3,(30:0,31:15):1):12,142:9):7):8):4,18:16):7):6,((122:1,123:0):4,124:6):18):7):6,125:16):6,(((((((((3:3,(42:8,(43:4,(((((52:2,53:0):1,(59:23,60:17):2):0,(54:0,58:1):1,55:0,56:2,57:1):2,141:6):1,(61:0,62:1):3):2):7):7):2,69:7):1,65:2):0,(32:0,(33:17,70:4):1):2):1,(66:2,67:0,68:6):1):2,21:4):13,(138:36,140:51):7):12,143:17):11,(132:2,133:3):23):10):12,(17:28,139:59):10):8,131:24):12,130:4):3,(126:2,127:0):4):6,128:0,129:0);
tree PAUP_52 = [&U] (1:0,((((((((((2:20,(6:20,134:27):8):8,41:12):4,(((5:11,64:10):3,((((7:0,13:0):1,(8:0,(9:2,11:8):4):3):2,10:1):7,12:5):5):3,63:9):25):5,((((((4:13,((23:3,(24:1,25:0):4):9,(((96:0,97:7):8,(98:1,99:0,(100:0,101:1):2):14):7,102:25):5):5):7,(((19:35,135:23):7,84:13):7,((((20:11,137:44):4,((44:1,51:4):10,(((45:1,46:0,47:1):2,48:2,49:0):0,50:2):4):4):8,((((89:0,90:1):1,(91:2,92:0):2):11,(93:3,(94:1,95:0):3):5):10,(105:0,106:0,(107:0,(109:6,110:25):0):1,108:3):14):6):3,((((111:1,(112:0,116:7):1):1,113:1,(114:1,120:2):0,115:0,117:0,118:4):1,119:1):1,121:11):14):6):4):5,(103:1,104:1):7):2,((85:2,86:1):10,((87:4,88:6):3,136:19):4):7):4,((((((((14:1,15:8):7,(74:6,(75:2,76:4):3):4):3,((38:0,40:2):1,(39:1,73:1):2):10):7,(77:6,(78:0,(79:1,80:0):2):8):6):9,((81:14,82:15):7,83:12):6):6,(16:18,((26:1,27:3):5,28:9):14):11):7,((22:11,((34:3,(35:0,36:0,37:0):1):5,(71:2,72:5):8):10):6,(((29:3,30:1):1,31:15):11,142:10):6):7):6,18:17):6):6,((122:1,123:0):4,124:6):18):7):6,125:16):6,(((((((((3:3,(42:8,(43:4,(((((52:2,53:0):1,(59:23,60:17):2):0,(54:0,58:1):1,55:0,56:2,57:1):2,141:6):1,(61:0,62:1):3):2):7):7):2,69:7):1,65:2):0,(32:0,(33:17,70:4):1):2):1,(66:2,67:0,68:6):1):2,21:4):13,(138:36,140:51):7):12,143:17):11,(132:2,133:3):23):10):12,(17:28,139:59):10):8,131:24):12,130:4):3,(126:2,127:0):4):6,128:0,129:0);
tree PAUP_53 = [&U] (1:0,((((((((((2:20,(6:20,134:27):8):8,41:12):4,(((5:11,64:10):3,((((7:0,13:0):1,(8:0,(9:2,11:8):4):3):2,10:1):7,12:5):5):3,63:9):25):5,((((((4:13,((23:3,(24:1,25:0):4):9,(((96:0,97:7):8,(98:1,99:0,(100:0,101:1):2):14):7,102:25):5):5):7,(((19:35,135:23):7,84:13):7,((((20:11,137:44):4,((44:1,51:4):10,(((45:1,46:0,47:1):2,48:2,49:0):0,50:2):4):4):8,((((89:0,90:1):1,(91:2,92:0):2):11,(93:3,(94:1,95:0):3):5):10,(105:0,106:0,(107:0,(109:6,110:25):0):1,108:3):14):6):3,((((111:1,(112:0,116:7):1):1,113:1,(114:1,120:2):0,115:0,117:0,118:4):1,119:1):1,121:11):14):6):4):5,(103:1,104:1):7):2,((85:2,86:1):10,((87:4,88:6):3,136:19):4):7):4,((((((((14:1,15:8):7,(74:6,(75:2,76:4):3):4):3,((38:0,40:2):1,(39:1,73:1):2):10):7,(77:6,(78:0,(79:1,80:0):2):8):6):9,((81:14,82:15):7,83:12):6):5,(16:18,((26:1,27:3):5,28:9):14):12):7,((22:12,((34:3,(35:0,36:0,37:0):1):5,(71:2,72:5):8):10):6,((29:3,(30:0,31:15):1):12,142:9):6):7):6,18:16):7):6,((122:1,123:0):4,124:6):18):7):6,125:16):6,(((((((((3:3,(42:8,(43:4,(((((52:2,53:0):1,(59:23,60:17):2):0,(54:0,58:1):1,55:0,56:2,57:1):2,141:6):1,(61:0,62:1):3):2):7):7):2,69:7):1,65:2):0,(32:0,(33:17,70:4):1):2):1,66:2,67:0,68:6):3,21:4):13,(138:36,140:51):7):12,143:17):11,(132:2,133:3):23):10):12,(17:28,139:59):10):8,131:24):12,130:4):3,(126:2,127:0):4):6,128:0,129:0);
tree PAUP_54 = [&U] (1:0,((((((((((2:20,(6:20,134:27):8):8,41:12):4,(((5:11,64:10):3,((((7:0,13:0):1,(8:0,(9:2,11:8):4):3):2,10:1):7,12:5):5):3,63:9):25):5,((((((4:13,((23:3,(24:1,25:0):4):9,(((96:0,97:7):8,(98:1,99:0,(100:0,101:1):2):14):7,102:25):5):5):7,(((19:35,135:23):7,84:13):7,((((20:11,137:44):4,((44:1,51:4):10,(((45:1,46:0,47:1):2,48:2,49:0):0,50:2):4):4):8,((((89:0,90:1):1,(91:2,92:0):2):11,(93:3,(94:1,95:0):3):5):10,(105:0,106:0,(107:0,(109:6,110:25):0):1,108:3):14):6):3,((((111:1,(112:0,116:7):1):1,113:1,(114:1,120:2):0,115:0,117:0,118:4):1,119:1):1,121:11):14):6):4):5,(103:1,104:1):7):2,((85:2,86:1):10,((87:4,88:6):3,136:19):4):7):4,((((((((14:1,15:8):7,(74:6,(75:2,76:4):3):4):3,((38:0,40:2):1,(39:1,73:1):2):10):7,(77:6,(78:0,(79:1,80:0):2):8):6):9,((81:14,82:15):7,83:12):6):5,(16:18,((26:1,27:3):5,28:9):14):12):7,((22:12,((34:3,(35:0,36:0,37:0):1):5,(71:2,72:5):8):10):6,((29:3,(30:0,31:15):1):12,142:9):6):7):6,18:16):7):6,((122:1,123:0):4,124:6):18):7):6,125:16):6,((((((((3:3,(42:8,(43:4,(((((52:2,53:0):1,(59:23,60:17):2):0,(54:0,58:1):1,55:0,56:2,57:1):2,141:6):1,(61:0,62:1):3):2):7):7):2,69:7):1,(32:0,(33:17,70:4):1):2,(66:2,67:0,68:6):1):1,65:2):2,21:4):13,(138:36,140:51):7):12,143:17):11,(132:2,133:3):23):10):12,(17:28,139:59):10):8,131:24):12,130:4):3,(126:2,127:0):4):6,128:0,129:0);
tree PAUP_55 = [&U] (1:0,((((((((((2:20,(6:20,134:27):8):8,41:12):4,(((5:11,64:10):3,((((7:0,13:0):1,(8:0,(9:2,11:8):4):3):2,10:1):7,12:5):5):3,63:9):25):5,((((((4:13,((23:3,(24:1,25:0):4):9,(((96:0,97:7):8,(98:1,99:0,(100:0,101:1):2):14):7,102:25):5):5):7,(((19:35,135:23):7,84:13):7,((((20:11,137:44):4,((44:1,51:4):10,(((45:1,46:0,47:1):2,48:2,49:0):0,50:2):4):4):8,((((89:0,90:1):1,(91:2,92:0):2):11,(93:3,(94:1,95:0):3):5):10,(105:0,106:0,(107:0,(109:6,110:25):0):1,108:3):14):6):3,((((111:1,(112:0,116:7):1):1,113:1,(114:1,120:2):0,115:0,117:0,118:4):1,119:1):1,121:11):14):6):4):5,(103:1,104:1):7):2,((85:2,86:1):10,((87:4,88:6):3,136:19):4):7):4,((((((((14:1,15:8):7,(74:6,(75:2,76:4):3):4):3,((38:0,40:2):1,(39:1,73:1):2):10):7,(77:6,(78:0,(79:1,80:0):2):8):6):9,((81:14,82:15):7,83:12):6):5,(16:18,((26:1,27:3):5,28:9):14):12):7,((22:12,((34:3,(35:0,36:0,37:0):1):5,(71:2,72:5):8):10):6,((29:3,(30:0,31:15):1):12,142:9):6):7):6,18:16):7):6,((122:1,123:0):4,124:6):18):7):6,125:16):6,(((((((3:3,(42:8,(43:4,(((((52:2,53:0):1,(59:23,60:17):2):0,(54:0,58:1):1,55:0,56:2,57:1):2,141:6):1,(61:0,62:1):3):2):7):7):2,69:7):1,(32:0,(33:17,70:4):1):2,65:2,(66:2,67:0,68:6):1):3,21:4):13,(138:36,140:51):7):12,143:17):11,(132:2,133:3):23):10):12,(17:28,139:59):10):8,131:24):12,130:4):3,(126:2,127:0):4):6,128:0,129:0);
tree PAUP_56 = [&U] (1:0,((((((((((2:20,(6:20,134:27):8):8,41:12):4,(((5:11,64:10):3,((((7:0,13:0):1,(8:0,(9:2,11:8):4):3):2,10:1):7,12:5):5):3,63:9):25):5,((((((4:13,((23:3,(24:1,25:0):4):9,(((96:0,97:7):8,(98:1,99:0,(100:0,101:1):2):14):7,102:25):5):5):7,(((19:35,135:23):7,84:13):7,((((20:11,137:44):4,((44:1,51:4):10,(((45:1,46:0,47:1):2,48:2,49:0):0,50:2):4):4):8,((((89:0,90:1):1,(91:2,92:0):2):11,(93:3,(94:1,95:0):3):5):10,(105:0,106:0,(107:0,(109:6,110:25):0):1,108:3):14):6):3,((((111:1,(112:0,116:7):1):1,113:1,(114:1,120:2):0,115:0,117:0,118:4):1,119:1):1,121:11):14):6):4):5,(103:1,104:1):7):2,((85:2,86:1):10,((87:4,88:6):3,136:19):4):7):4,((((((((14:1,15:8):7,(74:6,(75:2,76:4):3):4):3,(38:0,(39:1,73:1):2,40:2):11):7,(77:6,(78:0,(79:1,80:0):2):8):6):9,((81:14,82:15):7,83:12):6):5,(16:18,((26:1,27:3):5,28:9):14):12):7,((22:12,((34:3,(35:0,36:0,37:0):1):5,(71:2,72:5):8):10):6,((29:3,(30:0,31:15):1):12,142:9):6):7):6,18:16):7):6,((122:1,123:0):4,124:6):18):7):6,125:16):6,(((((((((3:3,(42:8,(43:4,(((((52:2,53:0):1,(59:23,60:17):2):0,(54:0,58:1):1,55:0,56:2,57:1):2,141:6):1,(61:0,62:1):3):2):7):7):2,69:7):1,65:2):0,(32:0,(33:17,70:4):1):2):1,(66:2,67:0,68:6):1):2,21:4):13,(138:36,140:51):7):12,143:17):11,(132:2,133:3):23):10):12,(17:28,139:59):10):8,131:24):12,130:4):3,(126:2,127:0):4):6,128:0,129:0);
tree PAUP_57 = [&U] (1:0,((((((((((2:20,(6:20,134:27):8):8,41:12):4,(((5:11,64:10):3,((((7:0,13:0):1,(8:0,(9:2,11:8):4):3):2,10:1):7,12:5):5):3,63:9):25):5,((((((4:13,((23:3,(24:1,25:0):4):9,(((96:0,97:7):8,(98:1,99:0,(100:0,101:1):2):14):7,102:25):5):5):7,(((19:35,135:23):7,84:13):7,((((20:11,137:44):4,((44:1,51:4):10,(((45:1,46:0,47:1):2,48:2,49:0):0,50:2):4):4):8,((((89:0,90:1):1,(91:2,92:0):2):11,(93:3,(94:1,95:0):3):5):10,(105:0,106:0,(107:0,(109:6,110:25):0):1,108:3):14):6):3,((((111:1,(112:0,116:7):1):1,113:1,(114:1,120:2):0,115:0,117:0,118:4):1,119:1):1,121:11):14):6):4):5,(103:1,104:1):7):2,((85:2,86:1):10,((87:4,88:6):3,136:19):4):7):4,((((((((14:1,15:8):7,(74:6,(75:2,76:4):3):4):3,((38:0,40:2):1,(39:1,73:1):2):10):7,(77:6,(78:0,(79:1,80:0):2):8):6):9,((81:14,82:15):7,83:12):6):5,(16:18,((26:1,27:3):5,28:9):14):12):7,((22:12,((34:3,(35:0,36:0,37:0):1):5,(71:2,72:5):8):10):6,((29:3,(30:0,31:15):1):12,142:9):6):7):6,18:16):7):6,((122:1,123:0):4,124:6):18):7):6,125:16):6,((((((((3:3,(42:8,(43:4,(((((52:2,53:0):1,(59:23,60:17):2):0,(54:0,58:1):1,55:0,56:2,57:1):2,141:6):1,(61:0,62:1):3):2):7):7):2,69:7):1,65:2):0,(32:0,(33:17,70:4):1):2,(66:2,67:0,68:6):1):3,21:4):13,(138:36,140:51):7):12,143:17):11,(132:2,133:3):23):10):12,(17:28,139:59):10):8,131:24):12,130:4):3,(126:2,127:0):4):6,128:0,129:0);
tree PAUP_58 = [&U] (1:0,((((((((((2:20,(6:20,134:27):8):8,41:12):4,(((5:11,64:10):3,((((7:0,13:0):1,(8:0,(9:2,11:8):4):3):2,10:1):7,12:5):5):3,63:9):25):5,((((((4:13,((23:3,(24:1,25:0):4):9,(((96:0,97:7):8,(98:1,99:0,(100:0,101:1):2):14):7,102:25):5):5):7,(((19:35,135:23):7,84:13):7,((((20:11,137:44):4,((44:1,51:4):10,(((45:1,46:0,47:1):2,48:2,49:0):0,50:2):4):4):8,((((89:0,90:1):1,(91:2,92:0):2):11,(93:3,(94:1,95:0):3):5):10,(105:0,106:0,(107:0,(109:6,110:25):0):1,108:3):14):6):3,((((111:1,(112:0,116:7):1):1,113:1,(114:1,120:2):0,115:0,117:0,118:4):1,119:1):1,121:11):14):6):4):5,(103:1,104:1):7):2,((85:2,86:1):10,((87:4,88:6):3,136:19):4):7):4,((((((((14:1,15:8):7,(74:6,(75:2,76:4):3):4):3,((38:0,40:2):1,(39:1,73:1):2):10):7,(77:6,(78:0,(79:1,80:0):2):8):6):9,((81:14,82:15):7,83:12):6):5,(16:18,((26:1,27:3):5,28:9):14):12):7,((22:12,((34:3,(35:0,36:0,37:0):1):5,(71:2,72:5):8):10):6,((29:3,(30:0,31:15):1):12,142:9):6):7):6,18:16):7):6,((122:1,123:0):4,124:6):18):7):6,125:16):6,((((((((3:3,(42:8,(43:4,(((((52:2,53:0):1,(59:23,60:17):2):0,(54:0,58:1):1,55:0,56:2,57:1):2,141:6):1,(61:0,62:1):3):2):7):7):2,69:7):1,(32:0,(33:17,70:4):1):2,65:2):1,66:2,67:0,68:6):3,21:4):13,(138:36,140:51):7):12,143:17):11,(132:2,133:3):23):10):12,(17:28,139:59):10):8,131:24):12,130:4):3,(126:2,127:0):4):6,128:0,129:0);
tree PAUP_59 = [&U] (1:0,((((((((((2:20,(6:20,134:27):8):8,41:12):4,(((5:11,64:10):3,((((7:0,13:0):1,(8:0,(9:2,11:8):4):3):2,10:1):7,12:5):5):3,63:9):25):5,((((((4:13,((23:3,(24:1,25:0):4):9,(((96:0,97:7):8,(98:1,99:0,(100:0,101:1):2):14):7,102:25):5):5):7,(((19:35,135:23):7,84:13):7,((((20:11,137:44):4,((44:1,51:4):10,(((45:1,46:0,47:1):2,48:2,49:0):0,50:2):4):4):8,((((89:0,90:1):1,(91:2,92:0):2):11,(93:3,(94:1,95:0):3):5):10,(105:0,106:0,(107:0,(109:6,110:25):0):1,108:3):14):6):3,((((111:1,(112:0,116:7):1):1,113:1,(114:1,120:2):0,115:0,117:0,118:4):1,119:1):1,121:11):14):6):4):5,(103:1,104:1):7):2,((85:2,86:1):10,((87:4,88:6):3,136:19):4):7):4,((((((((14:1,15:8):7,(74:6,(75:2,76:4):3):4):3,((38:0,40:2):1,(39:1,73:1):2):10):7,(77:6,(78:0,(79:1,80:0):2):8):6):9,((81:14,82:15):7,83:12):6):5,(16:18,((26:1,27:3):5,28:9):14):12):7,((22:12,((34:3,(35:0,36:0,37:0):1):5,(71:2,72:5):8):10):6,((29:3,(30:0,31:15):1):12,142:9):6):7):6,18:16):7):6,((122:1,123:0):4,124:6):18):7):6,125:16):6,(((((((3:4,(42:7,(43:4,(((((52:2,53:0):1,(59:23,60:17):2):0,(54:0,58:1):1,55:0,56:2,57:1):2,141:6):1,(61:0,62:1):3):2):8):7):2,(65:1,69:7):1):0,(32:0,(33:17,70:4):1):2,(66:2,67:0,68:6):1):3,21:4):13,(138:36,140:51):7):12,143:17):11,(132:2,133:3):23):10):12,(17:28,139:59):10):8,131:24):12,130:4):3,(126:2,127:0):4):6,128:0,129:0);
tree PAUP_60 = [&U] (1:0,((((((((((2:20,(6:20,134:27):8):8,41:12):4,(((5:11,64:10):3,((((7:0,13:0):1,(8:0,(9:2,11:8):4):3):2,10:1):7,12:5):5):3,63:9):25):5,((((((4:13,((23:3,(24:1,25:0):4):9,(((96:0,97:7):8,(98:1,99:0,(100:0,101:1):2):14):7,102:25):5):5):7,(((19:35,135:23):7,84:13):7,((((20:11,137:44):4,((44:1,51:4):10,(((45:1,46:0,47:1):2,48:2,49:0):0,50:2):4):4):8,((((89:0,90:1):1,(91:2,92:0):2):11,(93:3,(94:1,95:0):3):5):10,(105:0,106:0,(107:0,(109:6,110:25):0):1,108:3):14):6):3,((((111:1,(112:0,116:7):1):1,113:1,(114:1,120:2):0,115:0,117:0,118:4):1,119:1):1,121:11):14):6):4):5,(103:1,104:1):7):2,((85:2,86:1):10,((87:4,88:6):3,136:19):4):7):4,((((((((14:1,15:8):7,(74:6,(75:2,76:4):3):4):3,((38:0,40:2):1,(39:1,73:1):2):10):7,(77:6,(78:0,(79:1,80:0):2):8):6):9,((81:14,82:15):7,83:12):6):5,(16:18,((26:1,27:3):5,28:9):14):12):7,((22:12,((34:3,(35:0,36:0,37:0):1):5,(71:2,72:5):8):10):6,((29:3,(30:0,31:15):1):12,142:9):6):7):6,18:16):7):6,((122:1,123:0):4,124:6):18):7):6,125:16):6,((((((((3:3,(42:8,(43:4,(((((52:2,53:0):1,(59:23,60:17):2):0,(54:0,58:1):1,55:0,56:2,57:1):2,141:6):1,(61:0,62:1):3):2):7):7):2,69:7):1,(32:0,(33:17,70:4):1):2,65:2):1,(66:2,67:0,68:6):1):2,21:4):13,(138:36,140:51):7):12,143:17):11,(132:2,133:3):23):10):12,(17:28,139:59):10):8,131:24):12,130:4):3,(126:2,127:0):4):6,128:0,129:0);
tree PAUP_61 = [&U] (1:0,((((((((((2:20,(6:20,134:27):8):8,41:12):4,(((5:11,64:10):3,((((7:0,13:0):1,(8:0,(9:2,11:8):4):3):2,10:1):7,12:5):5):3,63:9):25):5,((((((4:13,((23:3,(24:1,25:0):4):9,(((96:0,97:7):8,(98:1,99:0,(100:0,101:1):2):14):7,102:25):5):5):7,(((19:35,135:23):7,84:13):7,((((20:11,137:44):4,((44:1,51:4):10,(((45:1,46:0,47:1):2,48:2,49:0):0,50:2):4):4):8,((((89:0,90:1):1,(91:2,92:0):2):11,(93:3,(94:1,95:0):3):5):10,(105:0,106:0,(107:0,(109:6,110:25):0):1,108:3):14):6):3,((((111:1,(112:0,116:7):1):1,113:1,(114:1,120:2):0,115:0,117:0,118:4):1,119:1):1,121:11):14):6):4):5,(103:1,104:1):7):2,((85:2,86:1):10,((87:4,88:6):3,136:19):4):7):4,((((((((14:1,15:8):7,(74:6,(75:2,76:4):3):4):3,((38:0,40:2):1,(39:1,73:1):2):10):7,(77:6,(78:0,(79:1,80:0):2):8):6):9,((81:14,82:15):7,83:12):6):5,(16:18,((26:1,27:3):5,28:9):14):12):7,((22:12,((34:3,(35:0,36:0,37:0):1):5,(71:2,72:5):8):10):6,((29:3,(30:0,31:15):1):12,142:9):6):7):6,18:16):7):6,((122:1,123:0):4,124:6):18):7):6,125:16):6,(((((((((3:3,69:6):2,(42:7,(43:4,(((((52:2,53:0):1,(59:23,60:17):2):0,(54:0,58:1):1,55:0,56:2,57:1):2,141:6):1,(61:0,62:1):3):2):8):8):1,(32:0,(33:17,70:4):1):2):0,65:2):1,(66:2,67:0,68:6):1):2,21:4):13,(138:36,140:51):7):12,143:17):11,(132:2,133:3):23):10):12,(17:28,139:59):10):8,131:24):12,130:4):3,(126:2,127:0):4):6,128:0,129:0);
tree PAUP_62 = [&U] (1:0,((((((((((2:20,(6:20,134:27):8):8,41:12):4,(((5:11,64:10):3,((((7:0,13:0):1,(8:0,(9:2,11:8):4):3):2,10:1):7,12:5):5):3,63:9):25):5,((((((4:13,((23:3,(24:1,25:0):4):9,(((96:0,97:7):8,(98:1,99:0,(100:0,101:1):2):14):7,102:25):5):5):7,(((19:35,135:23):7,84:13):7,((((20:11,137:44):4,((44:1,51:4):10,(((45:1,46:0,47:1):2,48:2,49:0):0,50:2):4):4):8,((((89:0,90:1):1,(91:2,92:0):2):11,(93:3,(94:1,95:0):3):5):10,(105:0,106:0,(107:0,(109:6,110:25):0):1,108:3):14):6):3,((((111:1,(112:0,116:7):1):1,113:1,(114:1,120:2):0,115:0,117:0,118:4):1,119:1):1,121:11):14):6):4):5,(103:1,104:1):7):2,((85:2,86:1):10,((87:4,88:6):3,136:19):4):7):4,((((((((14:1,15:8):7,(74:6,(75:2,76:4):3):4):3,((38:0,40:2):1,(39:1,73:1):2):10):7,(77:6,(78:0,(79:1,80:0):2):8):6):9,((81:14,82:15):7,83:12):6):5,(16:18,((26:1,27:3):5,28:9):14):12):7,((22:12,((34:3,(35:0,36:0,37:0):1):5,(71:2,72:5):8):10):6,((29:3,(30:0,31:15):1):12,142:9):6):7):6,18:16):7):6,((122:1,123:0):4,124:6):18):7):6,125:16):6,((((((((3:3,69:6):2,(42:7,(43:4,(((((52:2,53:0):1,(59:23,60:17):2):0,(54:0,58:1):1,55:0,56:2,57:1):2,141:6):1,(61:0,62:1):3):2):8):8):1,(32:0,(33:17,70:4):1):2,65:2):1,(66:2,67:0,68:6):1):2,21:4):13,(138:36,140:51):7):12,143:17):11,(132:2,133:3):23):10):12,(17:28,139:59):10):8,131:24):12,130:4):3,(126:2,127:0):4):6,128:0,129:0);
tree PAUP_63 = [&U] (1:0,((((((((((2:20,(6:20,134:27):8):8,41:12):4,(((5:11,64:10):3,((((7:0,13:0):1,(8:0,(9:2,11:8):4):3):2,10:1):7,12:5):5):3,63:9):25):5,((((((4:13,((23:3,(24:1,25:0):4):9,(((96:0,97:7):8,(98:1,99:0,(100:0,101:1):2):14):7,102:25):5):5):7,(((19:35,135:23):7,84:13):7,((((20:11,137:44):4,((44:1,51:4):10,(((45:1,46:0,47:1):2,48:2,49:0):0,50:2):4):4):8,((((89:0,90:1):1,(91:2,92:0):2):11,(93:3,(94:1,95:0):3):5):10,(105:0,106:0,(107:0,(109:6,110:25):0):1,108:3):14):6):3,((((111:1,(112:0,116:7):1):1,113:1,(114:1,120:2):0,115:0,117:0,118:4):1,119:1):1,121:11):14):6):4):5,(103:1,104:1):7):2,((85:2,86:1):10,((87:4,88:6):3,136:19):4):7):4,((((((((14:1,15:8):7,(74:6,(75:2,76:4):3):4):3,((38:0,40:2):1,(39:1,73:1):2):10):7,(77:6,(78:0,(79:1,80:0):2):8):6):9,((81:14,82:15):7,83:12):6):5,(16:18,((26:1,27:3):5,28:9):14):12):7,((22:12,((34:3,(35:0,36:0,37:0):1):5,(71:2,72:5):8):10):6,((29:3,(30:0,31:15):1):12,142:9):6):7):6,18:16):7):6,((122:1,123:0):4,124:6):18):7):6,125:16):6,(((((((3:3,69:6):2,(42:7,(43:4,(((((52:2,53:0):1,(59:23,60:17):2):0,(54:0,58:1):1,55:0,56:2,57:1):2,141:6):1,(61:0,62:1):3):2):8):8):1,(32:0,(33:17,70:4):1):2,65:2,(66:2,67:0,68:6):1):3,21:4):13,(138:36,140:51):7):12,143:17):11,(132:2,133:3):23):10):12,(17:28,139:59):10):8,131:24):12,130:4):3,(126:2,127:0):4):6,128:0,129:0);
tree PAUP_64 = [&U] (1:0,((((((((((2:20,(6:20,134:27):8):8,41:12):4,(((5:11,64:10):3,((((7:0,13:0):1,(8:0,(9:2,11:8):4):3):2,10:1):7,12:5):5):3,63:9):25):5,((((((4:13,((23:3,(24:1,25:0):4):9,(((96:0,97:7):8,(98:1,99:0,(100:0,101:1):2):14):7,102:25):5):5):7,(((19:35,135:23):7,84:13):7,((((20:11,137:44):4,((44:1,51:4):10,(((45:1,46:0,47:1):2,48:2,49:0):0,50:2):4):4):8,((((89:0,90:1):1,(91:2,92:0):2):11,(93:3,(94:1,95:0):3):5):10,(105:0,106:0,(107:0,(109:6,110:25):0):1,108:3):14):6):3,((((111:1,(112:0,116:7):1):1,113:1,(114:1,120:2):0,115:0,117:0,118:4):1,119:1):1,121:11):14):6):4):5,(103:1,104:1):7):2,((85:2,86:1):10,((87:4,88:6):3,136:19):4):7):4,((((((((14:1,15:8):7,(74:6,(75:2,76:4):3):4):3,((38:0,40:2):1,(39:1,73:1):2):10):7,(77:6,(78:0,(79:1,80:0):2):8):6):9,((81:14,82:15):7,83:12):6):5,(16:18,((26:1,27:3):5,28:9):14):12):7,((22:12,((34:3,(35:0,36:0,37:0):1):5,(71:2,72:5):8):10):6,((29:3,(30:0,31:15):1):12,142:9):6):7):6,18:16):7):6,((122:1,123:0):4,124:6):18):7):6,125:16):6,((((((((3:4,(42:7,(43:4,(((((52:2,53:0):1,(59:23,60:17):2):0,(54:0,58:1):1,55:0,56:2,57:1):2,141:6):1,(61:0,62:1):3):2):8):7):2,(65:1,69:7):1):0,(32:0,(33:17,70:4):1):2):1,(66:2,67:0,68:6):1):2,21:4):13,(138:36,140:51):7):12,143:17):11,(132:2,133:3):23):10):12,(17:28,139:59):10):8,131:24):12,130:4):3,(126:2,127:0):4):6,128:0,129:0);
tree PAUP_65 = [&U] (1:0,((((((((((2:20,(6:20,134:27):8):8,41:12):4,(((5:11,64:10):3,((((7:0,13:0):1,(8:0,(9:2,11:8):4):3):2,10:1):7,12:5):5):3,63:9):25):5,((((((4:13,((23:3,(24:1,25:0):4):9,(((96:0,97:7):8,(98:1,99:0,(100:0,101:1):2):14):7,102:25):5):5):7,(((19:35,135:23):7,84:13):7,((((20:11,137:44):4,((44:1,51:4):10,(((45:1,46:0,47:1):2,48:2,49:0):0,50:2):4):4):8,((((89:0,90:1):1,(91:2,92:0):2):11,(93:3,(94:1,95:0):3):5):10,(105:0,106:0,(107:0,(109:6,110:25):0):1,108:3):14):6):3,((((111:1,(112:0,116:7):1):1,113:1,(114:1,120:2):0,115:0,117:0,118:4):1,119:1):1,121:11):14):6):4):5,(103:1,104:1):7):2,((85:2,86:1):10,((87:4,88:6):3,136:19):4):7):4,((((((((14:1,15:8):7,(74:6,(75:2,76:4):3):4):3,((38:0,40:2):1,(39:1,73:1):2):10):7,(77:6,(78:0,(79:1,80:0):2):8):6):9,((81:14,82:15):7,83:12):6):5,(16:18,((26:1,27:3):5,28:9):14):12):7,((22:12,((34:3,(35:0,36:0,37:0):1):5,(71:2,72:5):8):10):6,((29:3,(30:0,31:15):1):12,142:9):6):7):6,18:16):7):6,((122:1,123:0):4,124:6):18):7):6,125:16):6,((((((((3:4,(42:7,(43:4,(((((52:2,53:0):1,(59:23,60:17):2):0,(54:0,58:1):1,55:0,56:2,57:1):2,141:6):1,(61:0,62:1):3):2):8):7):2,(32:0,(33:17,70:4):1):2):0,(65:1,69:7):1):1,(66:2,67:0,68:6):1):2,21:4):13,(138:36,140:51):7):12,143:17):11,(132:2,133:3):23):10):12,(17:28,139:59):10):8,131:24):12,130:4):3,(126:2,127:0):4):6,128:0,129:0);
tree PAUP_66 = [&U] (1:0,((((((((((2:20,(6:20,134:27):8):8,41:12):4,(((5:11,64:10):3,((((7:0,13:0):1,(8:0,(9:2,11:8):4):3):2,10:1):7,12:5):5):3,63:9):25):5,((((((4:13,((23:3,(24:1,25:0):4):9,(((96:0,97:7):8,(98:1,99:0,(100:0,101:1):2):14):7,102:25):5):5):7,(((19:35,135:23):7,84:13):7,((((20:11,137:44):4,((44:1,51:4):10,(((45:1,46:0,47:1):2,48:2,49:0):0,50:2):4):4):8,((((89:0,90:1):1,(91:2,92:0):2):11,(93:3,(94:1,95:0):3):5):10,(105:0,106:0,(107:0,(109:6,110:25):0):1,108:3):14):6):3,((((111:1,(112:0,116:7):1):1,113:1,(114:1,120:2):0,115:0,117:0,118:4):1,119:1):1,121:11):14):6):4):5,(103:1,104:1):7):2,((85:2,86:1):10,((87:4,88:6):3,136:19):4):7):4,((((((((14:1,15:8):7,(74:6,(75:2,76:4):3):4):3,((38:0,40:2):1,(39:1,73:1):2):10):7,(77:6,(78:0,(79:1,80:0):2):8):6):9,((81:14,82:15):7,83:12):6):5,(16:18,((26:1,27:3):5,28:9):14):12):7,((22:12,((34:3,(35:0,36:0,37:0):1):5,(71:2,72:5):8):10):6,((29:3,(30:0,31:15):1):12,142:9):6):7):6,18:16):7):6,((122:1,123:0):4,124:6):18):7):6,125:16):6,(((((((3:4,(42:7,(43:4,(((((52:2,53:0):1,(59:23,60:17):2):0,(54:0,58:1):1,55:0,56:2,57:1):2,141:6):1,(61:0,62:1):3):2):8):7):2,(32:0,(33:17,70:4):1):2,(65:1,69:7):1):1,(66:2,67:0,68:6):1):2,21:4):13,(138:36,140:51):7):12,143:17):11,(132:2,133:3):23):10):12,(17:28,139:59):10):8,131:24):12,130:4):3,(126:2,127:0):4):6,128:0,129:0);
tree PAUP_67 = [&U] (1:0,((((((((((2:20,(6:20,134:27):8):8,41:12):4,(((5:11,64:10):3,((((7:0,13:0):1,(8:0,(9:2,11:8):4):3):2,10:1):7,12:5):5):3,63:9):25):5,((((((4:13,((23:3,(24:1,25:0):4):9,(((96:0,97:7):8,(98:1,99:0,(100:0,101:1):2):14):7,102:25):5):5):7,(((19:35,135:23):7,84:13):7,((((20:11,137:44):4,((44:1,51:4):10,(((45:1,46:0,47:1):2,48:2,49:0):0,50:2):4):4):8,((((89:0,90:1):1,(91:2,92:0):2):11,(93:3,(94:1,95:0):3):5):10,(105:0,106:0,(107:0,(109:6,110:25):0):1,108:3):14):6):3,((((111:1,(112:0,116:7):1):1,113:1,(114:1,120:2):0,115:0,117:0,118:4):1,119:1):1,121:11):14):6):4):5,(103:1,104:1):7):2,((85:2,86:1):10,((87:4,88:6):3,136:19):4):7):4,((((((((14:1,15:8):7,(74:6,(75:2,76:4):3):4):3,((38:0,40:2):1,(39:1,73:1):2):10):7,(77:6,(78:0,(79:1,80:0):2):8):6):9,((81:14,82:15):7,83:12):6):5,(16:18,((26:1,27:3):5,28:9):14):12):7,((22:12,((34:3,(35:0,36:0,37:0):1):5,(71:2,72:5):8):10):6,((29:3,(30:0,31:15):1):12,142:9):6):7):6,18:16):7):6,((122:1,123:0):4,124:6):18):7):6,125:16):6,((((((3:4,(42:7,(43:4,(((((52:2,53:0):1,(59:23,60:17):2):0,(54:0,58:1):1,55:0,56:2,57:1):2,141:6):1,(61:0,62:1):3):2):8):7):2,(32:0,(33:17,70:4):1):2,(65:1,69:7):1,(66:2,67:0,68:6):1):3,21:4):13,(138:36,140:51):7):12,143:17):11,(132:2,133:3):23):10):12,(17:28,139:59):10):8,131:24):12,130:4):3,(126:2,127:0):4):6,128:0,129:0);
tree PAUP_68 = [&U] (1:0,((((((((((2:20,(6:20,134:27):8):8,41:12):4,(((5:11,64:10):3,((((7:0,13:0):1,(8:0,(9:2,11:8):4):3):2,10:1):7,12:5):5):3,63:9):25):5,((((((4:13,((23:3,(24:1,25:0):4):9,(((96:0,97:7):8,(98:1,99:0,(100:0,101:1):2):14):7,102:25):5):5):7,(((19:35,135:23):7,84:13):7,((((20:11,137:44):4,((44:1,51:4):10,(((45:1,46:0,47:1):2,48:2,49:0):0,50:2):4):4):8,((((89:0,90:1):1,(91:2,92:0):2):11,(93:3,(94:1,95:0):3):5):10,(105:0,106:0,(107:0,(109:6,110:25):0):1,108:3):14):6):3,((((111:1,(112:0,116:7):1):1,113:1,(114:1,120:2):0,115:0,117:0,118:4):1,119:1):1,121:11):14):6):4):5,(103:1,104:1):7):2,((85:2,86:1):10,((87:4,88:6):3,136:19):4):7):4,((((((((14:1,15:8):7,(74:6,(75:2,76:4):3):4):3,((38:0,40:2):1,(39:1,73:1):2):10):7,(77:6,(78:0,(79:1,80:0):2):8):6):9,((81:14,82:15):7,83:12):6):5,(16:18,((26:1,27:3):5,28:9):14):12):7,((22:12,((34:3,(35:0,36:0,37:0):1):5,(71:2,72:5):8):10):6,((29:3,(30:0,31:15):1):12,142:9):6):7):6,18:16):7):6,((122:1,123:0):4,124:6):18):7):6,125:16):6,((((((((3:4,69:6):2,65:2):0,((32:0,(33:17,70:4):1):1,(42:8,(43:4,(((((52:2,53:0):1,(59:23,60:17):2):0,(54:0,58:1):1,55:0,56:2,57:1):2,141:6):1,(61:0,62:1):3):2):7):8):1):1,(66:2,67:0,68:6):1):2,21:4):13,(138:36,140:51):7):12,143:17):11,(132:2,133:3):23):10):12,(17:28,139:59):10):8,131:24):12,130:4):3,(126:2,127:0):4):6,128:0,129:0);
tree PAUP_69 = [&U] (1:0,((((((((((2:20,(6:20,134:27):8):8,41:12):4,(((5:11,64:10):3,((((7:0,13:0):1,(8:0,(9:2,11:8):4):3):2,10:1):7,12:5):5):3,63:9):25):5,((((((4:13,((23:3,(24:1,25:0):4):9,(((96:0,97:7):8,(98:1,99:0,(100:0,101:1):2):14):7,102:25):5):5):7,(((19:35,135:23):7,84:13):7,((((20:11,137:44):4,((44:1,51:4):10,(((45:1,46:0,47:1):2,48:2,49:0):0,50:2):4):4):8,((((89:0,90:1):1,(91:2,92:0):2):11,(93:3,(94:1,95:0):3):5):10,(105:0,106:0,(107:0,(109:6,110:25):0):1,108:3):14):6):3,((((111:1,(112:0,116:7):1):1,113:1,(114:1,120:2):0,115:0,117:0,118:4):1,119:1):1,121:11):14):6):4):5,(103:1,104:1):7):2,((85:2,86:1):10,((87:4,88:6):3,136:19):4):7):4,((((((((14:1,15:8):7,(74:6,(75:2,76:4):3):4):3,((38:0,40:2):1,(39:1,73:1):2):10):7,(77:6,(78:0,(79:1,80:0):2):8):6):9,((81:14,82:15):7,83:12):6):5,(16:18,((26:1,27:3):5,28:9):14):12):7,((22:12,((34:3,(35:0,36:0,37:0):1):5,(71:2,72:5):8):10):6,((29:3,(30:0,31:15):1):12,142:9):6):7):6,18:16):7):6,((122:1,123:0):4,124:6):18):7):6,125:16):6,(((((((((3:3,69:6):2,(42:7,(43:4,(((((52:2,53:0):1,(59:23,60:17):2):0,(54:0,58:1):1,55:0,56:2,57:1):2,141:6):1,(61:0,62:1):3):2):8):8):1,65:2):0,(32:0,(33:17,70:4):1):2):1,(66:2,67:0,68:6):1):2,21:4):13,(138:36,140:51):7):12,143:17):11,(132:2,133:3):23):10):12,(17:28,139:59):10):8,131:24):12,130:4):3,(126:2,127:0):4):6,128:0,129:0);
tree PAUP_70 = [&U] (1:0,((((((((((2:20,(6:20,134:27):8):8,41:12):4,(((5:11,64:10):3,((((7:0,13:0):1,(8:0,(9:2,11:8):4):3):2,10:1):7,12:5):5):3,63:9):25):5,((((((4:13,((23:3,(24:1,25:0):4):9,(((96:0,97:7):8,(98:1,99:0,(100:0,101:1):2):14):7,102:25):5):5):7,(((19:35,135:23):7,84:13):7,((((20:11,137:44):4,((44:1,51:4):10,(((45:1,46:0,47:1):2,48:2,49:0):0,50:2):4):4):8,((((89:0,90:1):1,(91:2,92:0):2):11,(93:3,(94:1,95:0):3):5):10,(105:0,106:0,(107:0,(109:6,110:25):0):1,108:3):14):6):3,((((111:1,(112:0,116:7):1):1,113:1,(114:1,120:2):0,115:0,117:0,118:4):1,119:1):1,121:11):14):6):4):5,(103:1,104:1):7):2,((85:2,86:1):10,((87:4,88:6):3,136:19):4):7):4,((((((((14:1,15:8):7,(74:6,(75:2,76:4):3):4):3,((38:0,40:2):1,(39:1,73:1):2):10):7,(77:6,(78:0,(79:1,80:0):2):8):6):9,((81:14,82:15):7,83:12):6):5,(16:18,((26:1,27:3):5,28:9):14):12):7,((22:12,((34:3,(35:0,36:0,37:0):1):5,(71:2,72:5):8):10):6,((29:3,(30:0,31:15):1):12,142:9):6):7):6,18:16):7):6,((122:1,123:0):4,124:6):18):7):6,125:16):6,(((((((((3:3,(42:7,(43:3,(((((52:2,53:0):1,(59:23,60:17):2):0,(54:0,58:1):1,55:0,56:2,57:1):3,(61:0,62:1):3):1,141:6):2):7):8):2,69:7):1,65:2):0,(32:0,(33:17,70:4):1):2):1,(66:2,67:0,68:6):1):2,21:4):13,(138:36,140:51):7):12,143:17):11,(132:2,133:3):23):10):12,(17:28,139:59):10):8,131:24):12,130:4):3,(126:2,127:0):4):6,128:0,129:0);
tree PAUP_71 = [&U] (1:0,((((((((((2:20,(6:20,134:27):8):8,41:12):4,(((5:11,64:10):3,((((7:0,13:0):1,(8:0,(9:2,11:8):4):3):2,10:1):7,12:5):5):3,63:9):25):5,((((((4:13,((23:3,(24:1,25:0):4):9,(((96:0,97:7):8,(98:1,99:0,(100:0,101:1):2):14):7,102:25):5):5):7,(((19:35,135:23):7,84:13):7,((((20:11,137:44):4,((44:1,51:4):10,(((45:1,46:0,47:1):2,48:2,49:0):0,50:2):4):4):8,((((89:0,90:1):1,(91:2,92:0):2):11,(93:3,(94:1,95:0):3):5):10,(105:0,106:0,(107:0,(109:6,110:25):0):1,108:3):14):6):3,((((111:1,(112:0,116:7):1):1,113:1,(114:1,120:2):0,115:0,117:0,118:4):1,119:1):1,121:11):14):6):4):5,(103:1,104:1):7):2,((85:2,86:1):10,((87:4,88:6):3,136:19):4):7):4,((((((((14:1,15:8):7,(74:6,(75:2,76:4):3):4):3,((38:0,40:2):1,(39:1,73:1):2):10):7,(77:6,(78:0,(79:1,80:0):2):8):6):9,((81:14,82:15):7,83:12):6):5,(16:18,((26:1,27:3):5,28:9):14):12):7,((22:12,((34:3,(35:0,36:0,37:0):1):5,(71:2,72:5):8):10):6,((29:3,(30:0,31:15):1):12,142:9):6):7):6,18:16):7):6,((122:1,123:0):4,124:6):18):7):6,125:16):6,(((((((((3:3,(42:7,(43:3,((((52:2,53:0):1,(54:0,58:1):1,55:0,56:2,57:1,(59:23,60:17):2):3,(61:0,62:1):3):1,141:6):2):7):8):2,69:7):1,65:2):0,(32:0,(33:17,70:4):1):2):1,(66:2,67:0,68:6):1):2,21:4):13,(138:36,140:51):7):12,143:17):11,(132:2,133:3):23):10):12,(17:28,139:59):10):8,131:24):12,130:4):3,(126:2,127:0):4):6,128:0,129:0);
tree PAUP_72 = [&U] (1:0,((((((((((2:20,(6:20,134:27):8):8,41:12):4,(((5:11,64:10):3,((((7:0,13:0):1,(8:0,(9:2,11:8):4):3):2,10:1):7,12:5):5):3,63:9):25):5,((((((4:13,((23:3,(24:1,25:0):4):9,(((96:0,97:7):8,(98:1,99:0,(100:0,101:1):2):14):7,102:25):5):5):7,(((19:35,135:23):7,84:13):7,((((20:11,137:44):4,((44:1,51:4):10,(((45:1,46:0,47:1):2,48:2,49:0):0,50:2):4):4):8,((((89:0,90:1):1,(91:2,92:0):2):11,(93:3,(94:1,95:0):3):5):10,(105:0,106:0,(107:0,(109:6,110:25):0):1,108:3):14):6):3,((((111:1,(112:0,116:7):1):1,113:1,(114:1,120:2):0,115:0,117:0,118:4):1,119:1):1,121:11):14):6):4):5,(103:1,104:1):7):2,((85:2,86:1):10,((87:4,88:6):3,136:19):4):7):4,((((((((14:1,15:8):7,(74:6,(75:2,76:4):3):4):3,((38:0,40:2):1,(39:1,73:1):2):10):7,(77:6,(78:0,(79:1,80:0):2):8):6):9,((81:14,82:15):7,83:12):6):5,(16:18,((26:1,27:3):5,28:9):14):12):7,((22:12,((34:3,(35:0,36:0,37:0):1):5,(71:2,72:5):8):10):6,((29:3,(30:0,31:15):1):12,142:9):6):7):6,18:16):7):6,((122:1,123:0):4,124:6):18):7):6,125:16):6,(((((((((3:3,(42:8,(43:4,((((52:2,53:0):1,(54:0,58:1):1,55:0,56:2,57:1,(59:23,60:17):2):2,141:6):1,(61:0,62:1):3):2):7):7):2,69:7):1,65:2):0,(32:0,(33:17,70:4):1):2):1,(66:2,67:0,68:6):1):2,21:4):13,(138:36,140:51):7):12,143:17):11,(132:2,133:3):23):10):12,(17:28,139:59):10):8,131:24):12,130:4):3,(126:2,127:0):4):6,128:0,129:0);
tree PAUP_73 = [&U] (1:0,((((((((((2:20,(6:20,134:27):8):8,41:12):4,(((5:11,64:10):3,((((7:0,13:0):1,(8:0,(9:2,11:8):4):3):2,10:1):7,12:5):5):3,63:9):25):5,((((((4:13,((23:3,(24:1,25:0):4):9,(((96:0,97:7):8,(98:1,99:0,(100:0,101:1):2):14):7,102:25):5):5):7,(((19:35,135:23):7,84:13):7,((((20:11,137:44):4,((44:1,51:4):10,(((45:1,46:0,47:1):2,48:2,49:0):0,50:2):4):4):8,((((89:0,90:1):1,(91:2,92:0):2):11,(93:3,(94:1,95:0):3):5):10,(105:0,106:0,(107:0,(109:6,110:25):0):1,108:3):14):6):3,((((111:1,(112:0,116:7):1):1,113:1,(114:1,120:2):0,115:0,117:0,118:4):1,119:1):1,121:11):14):6):4):5,(103:1,104:1):7):2,((85:2,86:1):10,((87:4,88:6):3,136:19):4):7):4,((((((((14:1,15:8):7,(74:6,(75:2,76:4):3):4):3,((38:0,40:2):1,(39:1,73:1):2):10):7,(77:6,(78:0,(79:1,80:0):2):8):6):9,((81:14,82:15):7,83:12):6):5,(16:18,((26:1,27:3):5,28:9):14):12):7,((22:12,((34:3,(35:0,36:0,37:0):1):5,(71:2,72:5):8):10):6,((29:3,(30:0,31:15):1):12,142:9):6):7):6,18:16):7):6,((122:1,123:0):4,124:6):18):7):6,125:16):6,(((((((((3:3,(42:8,(43:4,((((52:2,53:0,(59:24,60:16):2):1,(54:0,58:1):1,55:0,56:2,57:1):2,141:6):1,(61:0,62:1):3):2):7):7):2,69:7):1,65:2):0,(32:0,(33:17,70:4):1):2):1,(66:2,67:0,68:6):1):2,21:4):13,(138:36,140:51):7):12,143:17):11,(132:2,133:3):23):10):12,(17:28,139:59):10):8,131:24):12,130:4):3,(126:2,127:0):4):6,128:0,129:0);
tree PAUP_74 = [&U] (1:0,((((((((2:21,(((((((((4:13,((23:3,(24:1,25:0):4):9,(((96:0,97:7):8,(98:1,99:0,(100:0,101:1):2):14):7,102:25):5):5):7,(((19:35,135:23):7,84:13):7,((((20:11,137:44):4,((44:1,51:4):10,(((45:1,46:0,47:1):2,48:2,49:0):0,50:2):4):4):8,((((89:0,90:1):1,(91:2,92:0):2):11,(93:3,(94:1,95:0):3):5):10,(105:0,106:0,(107:0,(109:6,110:25):0):1,108:3):14):6):3,((((111:1,(112:0,116:7):1):1,113:1,(114:1,120:2):0,115:0,117:0,118:4):1,119:1):1,121:11):14):6):4):5,(103:1,104:1):7):2,((85:2,86:1):10,((87:4,88:6):3,136:19):4):7):4,((((((((14:1,15:8):7,(74:6,(75:2,76:4):3):4):3,((38:0,40:2):1,(39:1,73:1):2):10):7,(77:6,(78:0,(79:1,80:0):2):8):6):9,((81:14,82:15):7,83:12):6):5,(16:18,((26:1,27:3):5,28:9):14):12):7,((22:12,((34:3,(35:0,36:0,37:0):1):5,(71:2,72:5):8):10):6,((29:3,(30:0,31:15):1):12,142:9):6):7):7,18:15):6):6,((122:1,123:0):4,124:6):20):7,125:18):6,(((5:11,64:10):3,((((7:0,13:0):1,(8:0,(9:2,11:8):4):3):2,10:1):7,12:5):5):3,63:9):23):7,41:12):7):8,(6:20,134:24):6):9,((((((((3:3,(42:8,(43:4,(((((52:2,53:0):1,(59:23,60:17):2):0,(54:0,58:1):1,55:0,56:2,57:1):2,141:6):1,(61:0,62:1):3):2):7):7):2,69:7):1,65:2):0,(32:0,(33:17,70:4):1):2):1,(66:2,67:0,68:6):1):2,21:4):13,(138:37,140:50):8):12,143:14):10):6,(132:1,133:4):26):11,(17:22,139:65):11):8,131:19):16,130:4):3,(126:2,127:0):4):6,128:0,129:0);
tree PAUP_75 = [&U] (1:0,((((((((((2:20,(6:20,134:27):8):8,41:12):4,(((5:11,64:10):3,((((7:0,13:0):1,(8:0,(9:2,11:8):4):3):2,10:1):7,12:5):5):3,63:9):25):5,((((((4:13,((23:3,(24:1,25:0):4):9,(((96:0,97:7):8,(98:1,99:0,(100:0,101:1):2):14):7,102:25):5):5):7,(((19:35,135:23):7,84:13):7,((((20:11,137:44):4,((44:1,51:4):10,(((45:1,46:0,47:1):2,48:2,49:0):0,50:2):4):4):8,((((89:0,90:1):1,(91:2,92:0):2):11,(93:3,(94:1,95:0):3):5):10,((105:0,106:0,(107:0,109:6,110:25):1):1,108:3):13):6):3,((((111:1,(112:0,116:7):1):1,113:1,(114:1,120:2):0,115:0,117:0,118:4):1,119:1):1,121:11):14):6):4):5,(103:1,104:1):7):2,((85:2,86:1):10,((87:4,88:6):3,136:19):4):7):4,((((((((14:1,15:8):7,(74:6,(75:2,76:4):3):4):3,((38:0,40:2):1,(39:1,73:1):2):10):7,(77:6,(78:0,(79:1,80:0):2):8):6):9,((81:14,82:15):7,83:12):6):5,(16:18,((26:1,27:3):5,28:9):14):12):7,((22:12,((34:3,(35:0,36:0,37:0):1):5,(71:2,72:5):8):10):6,((29:3,(30:0,31:15):1):12,142:9):6):7):6,18:16):7):6,((122:1,123:0):4,124:6):18):7):6,125:16):6,(((((((((3:3,(42:8,(43:4,(((((52:2,53:0):1,(59:23,60:17):2):0,(54:0,58:1):1,55:0,56:2,57:1):2,141:6):1,(61:0,62:1):3):2):7):7):2,69:7):1,65:2):0,(32:0,(33:17,70:4):1):2):1,(66:2,67:0,68:6):1):2,21:4):13,(138:36,140:51):7):12,143:17):11,(132:2,133:3):23):10):12,(17:28,139:59):10):8,131:24):12,130:4):3,(126:2,127:0):4):6,128:0,129:0);
tree PAUP_76 = [&U] (1:0,((((((((((2:20,(6:20,134:27):8):8,41:12):4,(((5:11,64:10):3,((((7:0,13:0):1,(8:0,(9:2,11:8):4):3):2,10:1):7,12:5):5):3,63:9):25):5,((((((4:13,((23:3,(24:1,25:0):4):9,(((96:0,97:7):8,(98:1,99:0,(100:0,101:1):2):14):7,102:25):5):5):7,(((19:35,135:23):7,84:13):7,((((20:11,137:44):4,((44:1,51:4):10,(((45:1,46:0,47:1):2,48:2,49:0):0,50:2):4):4):8,((((89:0,90:1):1,(91:2,92:0):2):11,(93:3,(94:1,95:0):3):5):10,(105:0,106:0,(107:0,109:6,110:25):1,108:3):14):6):3,((((111:1,(112:0,116:7):1):1,113:1,(114:1,120:2):0,115:0,117:0,118:4):1,119:1):1,121:11):14):6):4):5,(103:1,104:1):7):2,((85:2,86:1):10,((87:4,88:6):3,136:19):4):7):4,((((((((14:1,15:8):7,(74:6,(75:2,76:4):3):4):3,((38:0,40:2):1,(39:1,73:1):2):10):7,(77:6,(78:0,(79:1,80:0):2):8):6):9,((81:14,82:15):7,83:12):6):5,(16:18,((26:1,27:3):5,28:9):14):12):7,((22:12,((34:3,(35:0,36:0,37:0):1):5,(71:2,72:5):8):10):6,((29:3,(30:0,31:15):1):12,142:9):6):7):6,18:16):7):6,((122:1,123:0):4,124:6):18):7):6,125:16):6,(((((((((3:3,(42:8,(43:4,(((((52:2,53:0):1,(59:23,60:17):2):0,(54:0,58:1):1,55:0,56:2,57:1):2,141:6):1,(61:0,62:1):3):2):7):7):2,69:7):1,65:2):0,(32:0,(33:17,70:4):1):2):1,(66:2,67:0,68:6):1):2,21:4):13,(138:36,140:51):7):12,143:17):11,(132:2,133:3):23):10):12,(17:28,139:59):10):8,131:24):12,130:4):3,(126:2,127:0):4):6,128:0,129:0);
tree PAUP_77 = [&U] (1:0,((((((((((2:20,(6:20,134:27):8):8,41:12):4,(((5:11,64:10):3,((((7:0,13:0):1,(8:0,(9:2,11:8):4):3):2,10:1):7,12:5):5):3,63:9):25):5,((((((4:13,((23:3,(24:1,25:0):4):9,(((96:0,97:7):8,(98:1,99:0,(100:0,101:1):2):14):7,102:25):5):5):7,(((19:35,135:23):7,84:13):7,((((20:11,137:44):4,((44:1,51:4):10,(((45:1,46:0,47:1):2,48:2,49:0):0,50:2):4):4):8,((((89:0,90:1):1,(91:2,92:0):2):11,(93:3,(94:1,95:0):3):5):10,((105:0,106:0,(107:0,(109:6,110:25):0):1):1,108:3):13):6):3,(((111:1,(112:0,116:7):1):1,113:1,(114:1,120:2):0,115:0,117:0,118:4,119:1):2,121:11):14):6):4):5,(103:1,104:1):7):2,((85:2,86:1):10,((87:4,88:6):3,136:19):4):7):4,((((((((14:1,15:8):7,(74:6,(75:2,76:4):3):4):3,((38:0,40:2):1,(39:1,73:1):2):10):7,(77:6,(78:0,(79:1,80:0):2):8):6):9,((81:14,82:15):7,83:12):6):5,(16:18,((26:1,27:3):5,28:9):14):12):7,((22:12,((34:3,(35:0,36:0,37:0):1):5,(71:2,72:5):8):10):6,((29:3,(30:0,31:15):1):12,142:9):6):7):6,18:16):7):6,((122:1,123:0):4,124:6):18):7):6,125:16):6,(((((((((3:3,(42:8,(43:4,(((((52:2,53:0):1,(59:23,60:17):2):0,(54:0,58:1):1,55:0,56:2,57:1):2,141:6):1,(61:0,62:1):3):2):7):7):2,69:7):1,65:2):0,(32:0,(33:17,70:4):1):2):1,(66:2,67:0,68:6):1):2,21:4):13,(138:36,140:51):7):12,143:17):11,(132:2,133:3):23):10):12,(17:28,139:59):10):8,131:24):12,130:4):3,(126:2,127:0):4):6,128:0,129:0);
tree PAUP_78 = [&U] (1:0,((((((((((2:20,(6:20,134:27):8):8,41:12):4,(((5:11,64:10):3,((((7:0,13:0):1,(8:0,(9:2,11:8):4):3):2,10:1):7,12:5):5):3,63:9):25):5,((((((4:13,((23:3,(24:1,25:0):4):9,(((96:0,97:7):8,(98:1,99:0,(100:0,101:1):2):14):7,102:25):5):5):7,(((19:35,135:23):7,84:13):7,((((20:11,137:44):4,((44:1,51:4):10,(((45:1,46:0,47:1):2,48:2,49:0):0,50:2):4):4):8,((((89:0,90:1):1,(91:2,92:0):2):11,(93:3,(94:1,95:0):3):5):10,((105:0,106:0,(107:0,(109:6,110:25):0):1):1,108:3):13):6):3,(((111:1,(112:0,116:7):1):1,113:1,114:1,115:0,117:0,118:4,119:1,120:2):2,121:11):14):6):4):5,(103:1,104:1):7):2,((85:2,86:1):10,((87:4,88:6):3,136:19):4):7):4,((((((((14:1,15:8):7,(74:6,(75:2,76:4):3):4):3,((38:0,40:2):1,(39:1,73:1):2):10):7,(77:6,(78:0,(79:1,80:0):2):8):6):9,((81:14,82:15):7,83:12):6):5,(16:18,((26:1,27:3):5,28:9):14):12):7,((22:12,((34:3,(35:0,36:0,37:0):1):5,(71:2,72:5):8):10):6,((29:3,(30:0,31:15):1):12,142:9):6):7):6,18:16):7):6,((122:1,123:0):4,124:6):18):7):6,125:16):6,(((((((((3:3,(42:8,(43:4,(((((52:2,53:0):1,(59:23,60:17):2):0,(54:0,58:1):1,55:0,56:2,57:1):2,141:6):1,(61:0,62:1):3):2):7):7):2,69:7):1,65:2):0,(32:0,(33:17,70:4):1):2):1,(66:2,67:0,68:6):1):2,21:4):13,(138:36,140:51):7):12,143:17):11,(132:2,133:3):23):10):12,(17:28,139:59):10):8,131:24):12,130:4):3,(126:2,127:0):4):6,128:0,129:0);
tree PAUP_79 = [&U] (1:0,((((((((((2:20,(6:20,134:27):8):8,41:12):4,(((5:11,64:10):3,((((7:0,13:0):1,(8:0,(9:2,11:8):4):3):2,10:1):7,12:5):5):3,63:9):25):5,((((((4:13,((23:3,(24:1,25:0):4):9,(((96:0,97:7):8,(98:1,99:0,(100:0,101:1):2):14):7,102:25):5):5):7,(((19:35,135:23):7,84:13):7,((((20:11,137:44):4,((44:1,51:4):10,((45:1,46:0,47:1):2,48:2,49:0,50:2):4):4):8,((((89:0,90:1):1,(91:2,92:0):2):11,(93:3,(94:1,95:0):3):5):10,((105:0,106:0,(107:0,(109:6,110:25):0):1):1,108:3):13):6):3,((((111:1,(112:0,116:7):1):1,113:1,(114:1,120:2):0,115:0,117:0,118:4):1,119:1):1,121:11):14):6):4):5,(103:1,104:1):7):2,((85:2,86:1):10,((87:4,88:6):3,136:19):4):7):4,((((((((14:1,15:8):7,(74:6,(75:2,76:4):3):4):3,((38:0,40:2):1,(39:1,73:1):2):10):7,(77:6,(78:0,(79:1,80:0):2):8):6):9,((81:14,82:15):7,83:12):6):5,(16:18,((26:1,27:3):5,28:9):14):12):7,((22:12,((34:3,(35:0,36:0,37:0):1):5,(71:2,72:5):8):10):6,((29:3,(30:0,31:15):1):12,142:9):6):7):6,18:16):7):6,((122:1,123:0):4,124:6):18):7):6,125:16):6,(((((((((3:3,(42:8,(43:4,(((((52:2,53:0):1,(59:23,60:17):2):0,(54:0,58:1):1,55:0,56:2,57:1):2,141:6):1,(61:0,62:1):3):2):7):7):2,69:7):1,65:2):0,(32:0,(33:17,70:4):1):2):1,(66:2,67:0,68:6):1):2,21:4):13,(138:36,140:51):7):12,143:17):11,(132:2,133:3):23):10):12,(17:28,139:59):10):8,131:24):12,130:4):3,(126:2,127:0):4):6,128:0,129:0);
tree PAUP_80 = [&U] (1:0,((((((((((2:20,(6:20,134:27):8):8,41:12):4,(((5:11,64:10):3,((((7:0,13:0):1,(8:0,(9:2,11:8):4):3):2,10:1):7,12:5):5):3,63:9):25):5,((((((4:13,((23:3,(24:1,25:0):4):9,(((96:0,97:7):8,(98:1,99:0,(100:0,101:1):2):14):7,102:25):5):5):7,(((19:35,135:23):7,84:13):7,((((20:11,137:44):4,((44:1,51:4):10,(((45:1,46:0,47:1):2,48:2,49:0):0,50:2):4):4):8,((((89:0,90:1):1,(91:2,92:0):2):11,(93:3,(94:1,95:0):3):5):10,((105:0,106:0,(107:0,(109:6,110:25):0):1):1,108:3):13):6):3,((((111:1,(112:0,116:7):1):1,113:1,114:1,115:0,117:0,118:4,120:2):1,119:1):1,121:11):14):6):4):5,(103:1,104:1):7):2,((85:2,86:1):10,((87:4,88:6):3,136:19):4):7):4,((((((((14:1,15:8):7,(74:6,(75:2,76:4):3):4):3,((38:0,40:2):1,(39:1,73:1):2):10):7,(77:6,(78:0,(79:1,80:0):2):8):6):9,((81:14,82:15):7,83:12):6):5,(16:18,((26:1,27:3):5,28:9):14):12):7,((22:12,((34:3,(35:0,36:0,37:0):1):5,(71:2,72:5):8):10):6,((29:3,(30:0,31:15):1):12,142:9):6):7):6,18:16):7):6,((122:1,123:0):4,124:6):18):7):6,125:16):6,(((((((((3:3,(42:8,(43:4,(((((52:2,53:0):1,(59:23,60:17):2):0,(54:0,58:1):1,55:0,56:2,57:1):2,141:6):1,(61:0,62:1):3):2):7):7):2,69:7):1,65:2):0,(32:0,(33:17,70:4):1):2):1,(66:2,67:0,68:6):1):2,21:4):13,(138:36,140:51):7):12,143:17):11,(132:2,133:3):23):10):12,(17:28,139:59):10):8,131:24):12,130:4):3,(126:2,127:0):4):6,128:0,129:0);
tree PAUP_81 = [&U] (1:0,((((((((((2:20,(6:20,134:27):8):8,41:12):4,(((5:11,64:10):3,((((7:0,13:0):1,(8:0,(9:2,11:8):4):3):2,10:1):7,12:5):5):3,63:9):25):5,((((((4:13,((23:3,(24:1,25:0):4):9,(((96:0,97:7):8,(98:1,99:0,(100:0,101:1):2):14):7,102:25):5):5):7,(((19:35,135:23):7,84:13):7,((((20:11,137:44):4,((44:1,51:4):10,(((45:1,46:0,47:1):2,49:0,50:2):1,48:2):3):4):8,((((89:0,90:1):1,(91:2,92:0):2):11,(93:3,(94:1,95:0):3):5):10,((105:0,106:0,(107:0,(109:6,110:25):0):1):1,108:3):13):6):3,((((111:1,(112:0,116:7):1):1,113:1,(114:1,120:2):0,115:0,117:0,118:4):1,119:1):1,121:11):14):6):4):5,(103:1,104:1):7):2,((85:2,86:1):10,((87:4,88:6):3,136:19):4):7):4,((((((((14:1,15:8):7,(74:6,(75:2,76:4):3):4):3,((38:0,40:2):1,(39:1,73:1):2):10):7,(77:6,(78:0,(79:1,80:0):2):8):6):9,((81:14,82:15):7,83:12):6):5,(16:18,((26:1,27:3):5,28:9):14):12):7,((22:12,((34:3,(35:0,36:0,37:0):1):5,(71:2,72:5):8):10):6,((29:3,(30:0,31:15):1):12,142:9):6):7):6,18:16):7):6,((122:1,123:0):4,124:6):18):7):6,125:16):6,(((((((((3:3,(42:8,(43:4,(((((52:2,53:0):1,(59:23,60:17):2):0,(54:0,58:1):1,55:0,56:2,57:1):2,141:6):1,(61:0,62:1):3):2):7):7):2,69:7):1,65:2):0,(32:0,(33:17,70:4):1):2):1,(66:2,67:0,68:6):1):2,21:4):13,(138:36,140:51):7):12,143:17):11,(132:2,133:3):23):10):12,(17:28,139:59):10):8,131:24):12,130:4):3,(126:2,127:0):4):6,128:0,129:0);
tree PAUP_82 = [&U] (1:0,((((((((((2:20,(6:20,134:27):8):8,41:12):5,(((5:11,64:10):3,((((7:0,13:0):1,(8:0,(9:2,11:8):4):3):2,10:1):7,12:5):5):3,63:9):24):5,(((((4:13,((23:3,(24:1,25:0):4):9,(((96:0,97:7):8,(98:1,99:0,(100:0,101:1):2):14):7,102:25):5):5):7,(((19:35,135:23):7,84:13):7,((((20:11,137:44):4,((44:1,51:4):10,(((45:1,46:0,47:1):2,48:2,49:0):0,50:2):4):4):8,((((89:0,90:1):1,(91:2,92:0):2):11,(93:3,(94:1,95:0):3):5):10,((105:0,106:0,(107:0,(109:6,110:25):0):1):1,108:3):13):6):3,((((111:1,(112:0,116:7):1):1,113:1,(114:1,120:2):0,115:0,117:0,118:4):1,119:1):1,121:11):14):6):4):5,(103:1,104:1):7):4,(((((((((14:1,15:8):7,(74:6,(75:2,76:4):3):4):3,((38:0,40:2):1,(39:1,73:1):2):10):7,(77:6,(78:0,(79:1,80:0):2):8):6):9,((81:14,82:15):7,83:12):6):6,(16:18,((26:1,27:3):5,28:9):14):11):8,((22:11,((34:3,(35:0,36:0,37:0):1):5,(71:2,72:5):8):10):6,((29:4,(30:1,31:14):1):11,142:10):6):6):6,18:18):4,((85:2,86:1):11,((87:3,88:7):3,136:18):3):7):2):7,((122:1,123:0):4,124:6):19):7):6,125:15):6,(((((((((3:3,(42:8,(43:4,(((((52:2,53:0):1,(59:23,60:17):2):0,(54:0,58:1):1,55:0,56:2,57:1):2,141:6):1,(61:0,62:1):3):2):7):7):2,69:7):1,65:2):0,(32:0,(33:17,70:4):1):2):1,(66:2,67:0,68:6):1):2,21:4):12,(138:35,140:52):7):12,143:18):11,(132:2,133:3):24):10):12,(17:28,139:59):11):7,131:24):12,130:4):3,(126:2,127:0):4):6,128:0,129:0);
tree PAUP_83 = [&U] (1:0,((((((((((2:20,(6:20,134:27):8):8,41:12):4,(((5:11,64:10):3,((((7:0,13:0):1,(8:0,(9:2,11:8):4):3):2,10:1):7,12:5):5):3,63:9):25):5,((((((4:13,((23:3,(24:1,25:0):4):9,(((96:0,97:7):8,(98:1,99:0,(100:0,101:1):2):14):7,102:25):5):5):7,(((19:35,135:23):7,84:13):7,((((20:11,137:44):4,((44:1,51:4):10,(((45:1,46:0,47:1):2,48:2,49:0):0,50:2):4):4):8,((((89:0,90:1):1,(91:2,92:0):2):11,(93:3,(94:1,95:0):3):5):10,((105:0,106:0,(107:0,(109:6,110:25):0):1):1,108:3):13):6):3,((((111:1,(112:0,116:7):1):1,113:1,114:1,115:0,117:0,(118:4,120:2):0):1,119:1):1,121:11):14):6):4):5,(103:1,104:1):7):2,((85:2,86:1):10,((87:4,88:6):3,136:19):4):7):4,((((((((14:1,15:8):7,(74:6,(75:2,76:4):3):4):3,((38:0,40:2):1,(39:1,73:1):2):10):7,(77:6,(78:0,(79:1,80:0):2):8):6):9,((81:14,82:15):7,83:12):6):5,(16:18,((26:1,27:3):5,28:9):14):12):7,((22:12,((34:3,(35:0,36:0,37:0):1):5,(71:2,72:5):8):10):6,((29:3,(30:0,31:15):1):12,142:9):6):7):6,18:16):7):6,((122:1,123:0):4,124:6):18):7):6,125:16):6,(((((((((3:3,(42:8,(43:4,(((((52:2,53:0):1,(59:23,60:17):2):0,(54:0,58:1):1,55:0,56:2,57:1):2,141:6):1,(61:0,62:1):3):2):7):7):2,69:7):1,65:2):0,(32:0,(33:17,70:4):1):2):1,(66:2,67:0,68:6):1):2,21:4):13,(138:36,140:51):7):12,143:17):11,(132:2,133:3):23):10):12,(17:28,139:59):10):8,131:24):12,130:4):3,(126:2,127:0):4):6,128:0,129:0);
tree PAUP_84 = [&U] (1:0,((((((((((2:20,(6:20,134:27):8):8,41:12):4,(((5:11,64:10):3,((((7:0,13:0):1,(8:0,(9:2,11:8):4):3):2,10:1):7,12:5):5):3,63:9):25):5,((((((4:13,((23:3,(24:1,25:0):4):9,(((96:0,97:7):8,(98:1,99:0,(100:0,101:1):2):14):7,102:25):5):5):7,(((19:35,135:23):7,84:13):7,((((20:12,137:43):4,((44:1,51:4):10,(((45:1,46:0,47:1):2,48:2,49:0):0,50:2):4):5):7,((((89:0,90:1):1,(91:2,92:0):2):11,(93:3,(94:1,95:0):3):5):10,((105:0,106:0,(107:0,(109:6,110:25):0):1):1,108:3):13):6):3,((((111:1,(112:0,116:7):1):1,113:1,(114:1,120:2):0,115:0,117:0,118:4):1,119:1):1,121:11):14):6):4):5,(103:1,104:1):7):2,((85:2,86:1):10,((87:4,88:6):3,136:19):4):7):4,(((((((((14:1,15:8):7,(74:6,(75:2,76:4):3):4):4,((38:0,40:2):1,(39:1,73:1):2):9):9,(77:6,(78:0,(79:1,80:0):2):7):6):9,83:13):2,(81:14,82:15):6):9,(16:19,((26:1,27:3):5,28:9):13):11):8,((22:12,((34:3,(35:0,36:0,37:0):1):5,(71:2,72:5):8):9):6,((29:3,(30:0,31:15):1):12,142:9):7):8):4,18:16):7):6,((122:1,123:0):4,124:6):18):7):6,125:16):6,(((((((((3:3,(42:8,(43:4,(((((52:2,53:0):1,(59:23,60:17):2):0,(54:0,58:1):1,55:0,56:2,57:1):2,141:6):1,(61:0,62:1):3):2):7):7):2,69:7):1,65:2):0,(32:0,(33:17,70:4):1):2):1,(66:2,67:0,68:6):1):2,21:4):13,(138:36,140:51):7):12,143:17):11,(132:2,133:3):23):10):12,(17:28,139:59):10):8,131:24):12,130:4):3,(126:2,127:0):4):6,128:0,129:0);
tree PAUP_85 = [&U] (1:0,((((((((((2:20,(6:20,134:27):8):8,41:12):4,(((5:11,64:10):3,((((7:0,13:0):1,(8:0,(9:2,11:8):4):3):2,10:1):7,12:5):5):3,63:9):25):5,((((((4:13,((23:3,(24:1,25:0):4):9,(((96:0,97:7):8,(98:1,99:0,(100:0,101:1):2):14):7,102:25):5):5):7,(((19:35,135:23):7,84:13):7,((((20:11,137:44):4,((44:1,51:4):10,(((45:1,46:0,47:1):2,48:2,49:0):0,50:2):4):4):8,((((89:0,90:1):1,(91:2,92:0):2):11,(93:3,(94:1,95:0):3):5):10,((105:0,106:0,(107:0,(109:6,110:25):0):1):1,108:3):13):6):3,((((111:1,(112:0,116:7):1):1,113:1,(114:1,120:2):0,115:0,117:0,118:4):1,119:1):1,121:11):14):6):4):5,(103:1,104:1):7):2,((85:2,86:1):10,((87:4,88:6):3,136:19):4):7):4,((((((((14:1,15:8):7,(74:6,(75:2,76:4):3):4):3,((38:0,40:2):1,(39:1,73:1):2):10):7,(77:6,(78:0,(79:1,80:0):2):8):6):9,((81:14,82:15):7,83:12):6):6,(16:18,((26:1,27:3):5,28:9):14):11):7,((22:11,((34:3,(35:0,36:0,37:0):1):5,(71:2,72:5):8):10):6,(((29:3,30:1):1,31:15):11,142:10):6):7):6,18:17):6):6,((122:1,123:0):4,124:6):18):7):6,125:16):6,(((((((((3:3,(42:8,(43:4,(((((52:2,53:0):1,(59:23,60:17):2):0,(54:0,58:1):1,55:0,56:2,57:1):2,141:6):1,(61:0,62:1):3):2):7):7):2,69:7):1,65:2):0,(32:0,(33:17,70:4):1):2):1,(66:2,67:0,68:6):1):2,21:4):13,(138:36,140:51):7):12,143:17):11,(132:2,133:3):23):10):12,(17:28,139:59):10):8,131:24):12,130:4):3,(126:2,127:0):4):6,128:0,129:0);
tree PAUP_86 = [&U] (1:0,((((((((((2:20,(6:20,134:27):8):8,41:12):4,(((5:11,64:10):3,((((7:0,13:0):1,(8:0,(9:2,11:8):4):3):2,10:1):7,12:5):5):3,63:9):25):5,((((((4:13,((23:3,(24:1,25:0):4):9,(((96:0,97:7):8,(98:1,99:0,(100:0,101:1):2):14):7,102:25):5):5):7,(((19:35,135:23):7,84:13):7,((((20:11,137:44):4,((44:1,51:4):10,(((45:1,46:0,47:1):2,48:2,49:0):0,50:2):4):4):8,((((89:0,90:1):1,(91:2,92:0):2):11,(93:3,(94:1,95:0):3):5):10,((105:0,106:0,(107:0,(109:6,110:25):0):1):1,108:3):13):6):3,((((111:1,(112:0,116:7):1):1,113:1,(114:1,120:2):0,115:0,117:0,118:4):1,119:1):1,121:11):14):6):4):5,(103:1,104:1):7):2,((85:2,86:1):10,((87:4,88:6):3,136:19):4):7):4,((((((((14:1,15:8):7,(74:6,(75:2,76:4):3):4):3,((38:0,40:2):1,(39:1,73:1):2):10):7,(77:6,(78:0,(79:1,80:0):2):8):6):9,((81:14,82:15):7,83:12):6):5,(16:18,((26:1,27:3):5,28:9):14):12):7,((22:12,((34:3,(35:0,36:0,37:0):1):5,(71:2,72:5):8):10):6,((29:3,(30:0,31:15):1):12,142:9):6):7):6,18:16):7):6,((122:1,123:0):4,124:6):18):7):6,125:16):6,(((((((((3:3,(42:8,(43:4,(((((52:2,53:0):1,(59:23,60:17):2):0,(54:0,58:1):1,55:0,56:2,57:1):2,141:6):1,(61:0,62:1):3):2):7):7):2,69:7):1,65:2):0,(32:0,(33:17,70:4):1):2):1,66:2,67:0,68:6):3,21:4):13,(138:36,140:51):7):12,143:17):11,(132:2,133:3):23):10):12,(17:28,139:59):10):8,131:24):12,130:4):3,(126:2,127:0):4):6,128:0,129:0);
tree PAUP_87 = [&U] (1:0,((((((((((2:20,(6:20,134:27):8):8,41:12):4,(((5:11,64:10):3,((((7:0,13:0):1,(8:0,(9:2,11:8):4):3):2,10:1):7,12:5):5):3,63:9):25):5,((((((4:13,((23:3,(24:1,25:0):4):9,(((96:0,97:7):8,(98:1,99:0,(100:0,101:1):2):14):7,102:25):5):5):7,(((19:35,135:23):7,84:13):7,((((20:11,137:44):4,((44:1,51:4):10,(((45:1,46:0,47:1):2,48:2,49:0):0,50:2):4):4):8,((((89:0,90:1):1,(91:2,92:0):2):11,(93:3,(94:1,95:0):3):5):10,((105:0,106:0,(107:0,(109:6,110:25):0):1):1,108:3):13):6):3,((((111:1,(112:0,116:7):1):1,113:1,(114:1,120:2):0,115:0,117:0,118:4):1,119:1):1,121:11):14):6):4):5,(103:1,104:1):7):2,((85:2,86:1):10,((87:4,88:6):3,136:19):4):7):4,((((((((14:1,15:8):7,(74:6,(75:2,76:4):3):4):3,((38:0,40:2):1,(39:1,73:1):2):10):7,(77:6,(78:0,(79:1,80:0):2):8):6):9,((81:14,82:15):7,83:12):6):5,(16:18,((26:1,27:3):5,28:9):14):12):7,((22:12,((34:3,(35:0,36:0,37:0):1):5,(71:2,72:5):8):10):6,((29:3,(30:0,31:15):1):12,142:9):6):7):6,18:16):7):6,((122:1,123:0):4,124:6):18):7):6,125:16):6,((((((((3:3,(42:8,(43:4,(((((52:2,53:0):1,(59:23,60:17):2):0,(54:0,58:1):1,55:0,56:2,57:1):2,141:6):1,(61:0,62:1):3):2):7):7):2,69:7):1,(32:0,(33:17,70:4):1):2,(66:2,67:0,68:6):1):1,65:2):2,21:4):13,(138:36,140:51):7):12,143:17):11,(132:2,133:3):23):10):12,(17:28,139:59):10):8,131:24):12,130:4):3,(126:2,127:0):4):6,128:0,129:0);
tree PAUP_88 = [&U] (1:0,((((((((((2:20,(6:20,134:27):8):8,41:12):4,(((5:11,64:10):3,((((7:0,13:0):1,(8:0,(9:2,11:8):4):3):2,10:1):7,12:5):5):3,63:9):25):5,((((((4:13,((23:3,(24:1,25:0):4):9,(((96:0,97:7):8,(98:1,99:0,(100:0,101:1):2):14):7,102:25):5):5):7,(((19:35,135:23):7,84:13):7,((((20:11,137:44):4,((44:1,51:4):10,(((45:1,46:0,47:1):2,48:2,49:0):0,50:2):4):4):8,((((89:0,90:1):1,(91:2,92:0):2):11,(93:3,(94:1,95:0):3):5):10,((105:0,106:0,(107:0,(109:6,110:25):0):1):1,108:3):13):6):3,((((111:1,(112:0,116:7):1):1,113:1,(114:1,120:2):0,115:0,117:0,118:4):1,119:1):1,121:11):14):6):4):5,(103:1,104:1):7):2,((85:2,86:1):10,((87:4,88:6):3,136:19):4):7):4,((((((((14:1,15:8):7,(74:6,(75:2,76:4):3):4):3,((38:0,40:2):1,(39:1,73:1):2):10):7,(77:6,(78:0,(79:1,80:0):2):8):6):9,((81:14,82:15):7,83:12):6):5,(16:18,((26:1,27:3):5,28:9):14):12):7,((22:12,((34:3,(35:0,36:0,37:0):1):5,(71:2,72:5):8):10):6,((29:3,(30:0,31:15):1):12,142:9):6):7):6,18:16):7):6,((122:1,123:0):4,124:6):18):7):6,125:16):6,(((((((3:3,(42:8,(43:4,(((((52:2,53:0):1,(59:23,60:17):2):0,(54:0,58:1):1,55:0,56:2,57:1):2,141:6):1,(61:0,62:1):3):2):7):7):2,69:7):1,(32:0,(33:17,70:4):1):2,65:2,(66:2,67:0,68:6):1):3,21:4):13,(138:36,140:51):7):12,143:17):11,(132:2,133:3):23):10):12,(17:28,139:59):10):8,131:24):12,130:4):3,(126:2,127:0):4):6,128:0,129:0);
tree PAUP_89 = [&U] (1:0,((((((((((2:20,(6:20,134:27):8):8,41:12):4,(((5:11,64:10):3,((((7:0,13:0):1,(8:0,(9:2,11:8):4):3):2,10:1):7,12:5):5):3,63:9):25):5,((((((4:13,((23:3,(24:1,25:0):4):9,(((96:0,97:7):8,(98:1,99:0,(100:0,101:1):2):14):7,102:25):5):5):7,(((19:35,135:23):7,84:13):7,((((20:11,137:44):4,((44:1,51:4):10,(((45:1,46:0,47:1):2,48:2,49:0):0,50:2):4):4):8,((((89:0,90:1):1,(91:2,92:0):2):11,(93:3,(94:1,95:0):3):5):10,((105:0,106:0,(107:0,(109:6,110:25):0):1):1,108:3):13):6):3,((((111:1,(112:0,116:7):1):1,113:1,(114:1,120:2):0,115:0,117:0,118:4):1,119:1):1,121:11):14):6):4):5,(103:1,104:1):7):2,((85:2,86:1):10,((87:4,88:6):3,136:19):4):7):4,((((((((14:1,15:8):7,(74:6,(75:2,76:4):3):4):3,(38:0,(39:1,73:1):2,40:2):11):7,(77:6,(78:0,(79:1,80:0):2):8):6):9,((81:14,82:15):7,83:12):6):5,(16:18,((26:1,27:3):5,28:9):14):12):7,((22:12,((34:3,(35:0,36:0,37:0):1):5,(71:2,72:5):8):10):6,((29:3,(30:0,31:15):1):12,142:9):6):7):6,18:16):7):6,((122:1,123:0):4,124:6):18):7):6,125:16):6,(((((((((3:3,(42:8,(43:4,(((((52:2,53:0):1,(59:23,60:17):2):0,(54:0,58:1):1,55:0,56:2,57:1):2,141:6):1,(61:0,62:1):3):2):7):7):2,69:7):1,65:2):0,(32:0,(33:17,70:4):1):2):1,(66:2,67:0,68:6):1):2,21:4):13,(138:36,140:51):7):12,143:17):11,(132:2,133:3):23):10):12,(17:28,139:59):10):8,131:24):12,130:4):3,(126:2,127:0):4):6,128:0,129:0);
tree PAUP_90 = [&U] (1:0,((((((((((2:20,(6:20,134:27):8):8,41:12):4,(((5:11,64:10):3,((((7:0,13:0):1,(8:0,(9:2,11:8):4):3):2,10:1):7,12:5):5):3,63:9):25):5,((((((4:13,((23:3,(24:1,25:0):4):9,(((96:0,97:7):8,(98:1,99:0,(100:0,101:1):2):14):7,102:25):5):5):7,(((19:35,135:23):7,84:13):7,((((20:11,137:44):4,((44:1,51:4):10,(((45:1,46:0,47:1):2,48:2,49:0):0,50:2):4):4):8,((((89:0,90:1):1,(91:2,92:0):2):11,(93:3,(94:1,95:0):3):5):10,((105:0,106:0,(107:0,(109:6,110:25):0):1):1,108:3):13):6):3,((((111:1,(112:0,116:7):1):1,113:1,(114:1,120:2):0,115:0,117:0,118:4):1,119:1):1,121:11):14):6):4):5,(103:1,104:1):7):2,((85:2,86:1):10,((87:4,88:6):3,136:19):4):7):4,((((((((14:1,15:8):7,(74:6,(75:2,76:4):3):4):3,((38:0,40:2):1,(39:1,73:1):2):10):7,(77:6,(78:0,(79:1,80:0):2):8):6):9,((81:14,82:15):7,83:12):6):5,(16:18,((26:1,27:3):5,28:9):14):12):7,((22:12,((34:3,(35:0,36:0,37:0):1):5,(71:2,72:5):8):10):6,((29:3,(30:0,31:15):1):12,142:9):6):7):6,18:16):7):6,((122:1,123:0):4,124:6):18):7):6,125:16):6,((((((((3:3,(42:8,(43:4,(((((52:2,53:0):1,(59:23,60:17):2):0,(54:0,58:1):1,55:0,56:2,57:1):2,141:6):1,(61:0,62:1):3):2):7):7):2,69:7):1,65:2):0,(32:0,(33:17,70:4):1):2,(66:2,67:0,68:6):1):3,21:4):13,(138:36,140:51):7):12,143:17):11,(132:2,133:3):23):10):12,(17:28,139:59):10):8,131:24):12,130:4):3,(126:2,127:0):4):6,128:0,129:0);
tree PAUP_91 = [&U] (1:0,((((((((((2:20,(6:20,134:27):8):8,41:12):4,(((5:11,64:10):3,((((7:0,13:0):1,(8:0,(9:2,11:8):4):3):2,10:1):7,12:5):5):3,63:9):25):5,((((((4:13,((23:3,(24:1,25:0):4):9,(((96:0,97:7):8,(98:1,99:0,(100:0,101:1):2):14):7,102:25):5):5):7,(((19:35,135:23):7,84:13):7,((((20:11,137:44):4,((44:1,51:4):10,(((45:1,46:0,47:1):2,48:2,49:0):0,50:2):4):4):8,((((89:0,90:1):1,(91:2,92:0):2):11,(93:3,(94:1,95:0):3):5):10,((105:0,106:0,(107:0,(109:6,110:25):0):1):1,108:3):13):6):3,((((111:1,(112:0,116:7):1):1,113:1,(114:1,120:2):0,115:0,117:0,118:4):1,119:1):1,121:11):14):6):4):5,(103:1,104:1):7):2,((85:2,86:1):10,((87:4,88:6):3,136:19):4):7):4,((((((((14:1,15:8):7,(74:6,(75:2,76:4):3):4):3,((38:0,40:2):1,(39:1,73:1):2):10):7,(77:6,(78:0,(79:1,80:0):2):8):6):9,((81:14,82:15):7,83:12):6):5,(16:18,((26:1,27:3):5,28:9):14):12):7,((22:12,((34:3,(35:0,36:0,37:0):1):5,(71:2,72:5):8):10):6,((29:3,(30:0,31:15):1):12,142:9):6):7):6,18:16):7):6,((122:1,123:0):4,124:6):18):7):6,125:16):6,((((((((3:3,(42:8,(43:4,(((((52:2,53:0):1,(59:23,60:17):2):0,(54:0,58:1):1,55:0,56:2,57:1):2,141:6):1,(61:0,62:1):3):2):7):7):2,69:7):1,(32:0,(33:17,70:4):1):2,65:2):1,66:2,67:0,68:6):3,21:4):13,(138:36,140:51):7):12,143:17):11,(132:2,133:3):23):10):12,(17:28,139:59):10):8,131:24):12,130:4):3,(126:2,127:0):4):6,128:0,129:0);
tree PAUP_92 = [&U] (1:0,((((((((((2:20,(6:20,134:27):8):8,41:12):4,(((5:11,64:10):3,((((7:0,13:0):1,(8:0,(9:2,11:8):4):3):2,10:1):7,12:5):5):3,63:9):25):5,((((((4:13,((23:3,(24:1,25:0):4):9,(((96:0,97:7):8,(98:1,99:0,(100:0,101:1):2):14):7,102:25):5):5):7,(((19:35,135:23):7,84:13):7,((((20:11,137:44):4,((44:1,51:4):10,(((45:1,46:0,47:1):2,48:2,49:0):0,50:2):4):4):8,((((89:0,90:1):1,(91:2,92:0):2):11,(93:3,(94:1,95:0):3):5):10,((105:0,106:0,(107:0,(109:6,110:25):0):1):1,108:3):13):6):3,((((111:1,(112:0,116:7):1):1,113:1,(114:1,120:2):0,115:0,117:0,118:4):1,119:1):1,121:11):14):6):4):5,(103:1,104:1):7):2,((85:2,86:1):10,((87:4,88:6):3,136:19):4):7):4,((((((((14:1,15:8):7,(74:6,(75:2,76:4):3):4):3,((38:0,40:2):1,(39:1,73:1):2):10):7,(77:6,(78:0,(79:1,80:0):2):8):6):9,((81:14,82:15):7,83:12):6):5,(16:18,((26:1,27:3):5,28:9):14):12):7,((22:12,((34:3,(35:0,36:0,37:0):1):5,(71:2,72:5):8):10):6,((29:3,(30:0,31:15):1):12,142:9):6):7):6,18:16):7):6,((122:1,123:0):4,124:6):18):7):6,125:16):6,(((((((3:4,(42:7,(43:4,(((((52:2,53:0):1,(59:23,60:17):2):0,(54:0,58:1):1,55:0,56:2,57:1):2,141:6):1,(61:0,62:1):3):2):8):7):2,(65:1,69:7):1):0,(32:0,(33:17,70:4):1):2,(66:2,67:0,68:6):1):3,21:4):13,(138:36,140:51):7):12,143:17):11,(132:2,133:3):23):10):12,(17:28,139:59):10):8,131:24):12,130:4):3,(126:2,127:0):4):6,128:0,129:0);
tree PAUP_93 = [&U] (1:0,((((((((((2:20,(6:20,134:27):8):8,41:12):4,(((5:11,64:10):3,((((7:0,13:0):1,(8:0,(9:2,11:8):4):3):2,10:1):7,12:5):5):3,63:9):25):5,((((((4:13,((23:3,(24:1,25:0):4):9,(((96:0,97:7):8,(98:1,99:0,(100:0,101:1):2):14):7,102:25):5):5):7,(((19:35,135:23):7,84:13):7,((((20:11,137:44):4,((44:1,51:4):10,(((45:1,46:0,47:1):2,48:2,49:0):0,50:2):4):4):8,((((89:0,90:1):1,(91:2,92:0):2):11,(93:3,(94:1,95:0):3):5):10,((105:0,106:0,(107:0,(109:6,110:25):0):1):1,108:3):13):6):3,((((111:1,(112:0,116:7):1):1,113:1,(114:1,120:2):0,115:0,117:0,118:4):1,119:1):1,121:11):14):6):4):5,(103:1,104:1):7):2,((85:2,86:1):10,((87:4,88:6):3,136:19):4):7):4,((((((((14:1,15:8):7,(74:6,(75:2,76:4):3):4):3,((38:0,40:2):1,(39:1,73:1):2):10):7,(77:6,(78:0,(79:1,80:0):2):8):6):9,((81:14,82:15):7,83:12):6):5,(16:18,((26:1,27:3):5,28:9):14):12):7,((22:12,((34:3,(35:0,36:0,37:0):1):5,(71:2,72:5):8):10):6,((29:3,(30:0,31:15):1):12,142:9):6):7):6,18:16):7):6,((122:1,123:0):4,124:6):18):7):6,125:16):6,((((((((3:3,(42:8,(43:4,(((((52:2,53:0):1,(59:23,60:17):2):0,(54:0,58:1):1,55:0,56:2,57:1):2,141:6):1,(61:0,62:1):3):2):7):7):2,69:7):1,(32:0,(33:17,70:4):1):2,65:2):1,(66:2,67:0,68:6):1):2,21:4):13,(138:36,140:51):7):12,143:17):11,(132:2,133:3):23):10):12,(17:28,139:59):10):8,131:24):12,130:4):3,(126:2,127:0):4):6,128:0,129:0);
tree PAUP_94 = [&U] (1:0,((((((((((2:20,(6:20,134:27):8):8,41:12):4,(((5:11,64:10):3,((((7:0,13:0):1,(8:0,(9:2,11:8):4):3):2,10:1):7,12:5):5):3,63:9):25):5,((((((4:13,((23:3,(24:1,25:0):4):9,(((96:0,97:7):8,(98:1,99:0,(100:0,101:1):2):14):7,102:25):5):5):7,(((19:35,135:23):7,84:13):7,((((20:11,137:44):4,((44:1,51:4):10,(((45:1,46:0,47:1):2,48:2,49:0):0,50:2):4):4):8,((((89:0,90:1):1,(91:2,92:0):2):11,(93:3,(94:1,95:0):3):5):10,((105:0,106:0,(107:0,(109:6,110:25):0):1):1,108:3):13):6):3,((((111:1,(112:0,116:7):1):1,113:1,(114:1,120:2):0,115:0,117:0,118:4):1,119:1):1,121:11):14):6):4):5,(103:1,104:1):7):2,((85:2,86:1):10,((87:4,88:6):3,136:19):4):7):4,((((((((14:1,15:8):7,(74:6,(75:2,76:4):3):4):3,((38:0,40:2):1,(39:1,73:1):2):10):7,(77:6,(78:0,(79:1,80:0):2):8):6):9,((81:14,82:15):7,83:12):6):5,(16:18,((26:1,27:3):5,28:9):14):12):7,((22:12,((34:3,(35:0,36:0,37:0):1):5,(71:2,72:5):8):10):6,((29:3,(30:0,31:15):1):12,142:9):6):7):6,18:16):7):6,((122:1,123:0):4,124:6):18):7):6,125:16):6,(((((((((3:3,69:6):2,(42:7,(43:4,(((((52:2,53:0):1,(59:23,60:17):2):0,(54:0,58:1):1,55:0,56:2,57:1):2,141:6):1,(61:0,62:1):3):2):8):8):1,(32:0,(33:17,70:4):1):2):0,65:2):1,(66:2,67:0,68:6):1):2,21:4):13,(138:36,140:51):7):12,143:17):11,(132:2,133:3):23):10):12,(17:28,139:59):10):8,131:24):12,130:4):3,(126:2,127:0):4):6,128:0,129:0);
tree PAUP_95 = [&U] (1:0,((((((((((2:20,(6:20,134:27):8):8,41:12):4,(((5:11,64:10):3,((((7:0,13:0):1,(8:0,(9:2,11:8):4):3):2,10:1):7,12:5):5):3,63:9):25):5,((((((4:13,((23:3,(24:1,25:0):4):9,(((96:0,97:7):8,(98:1,99:0,(100:0,101:1):2):14):7,102:25):5):5):7,(((19:35,135:23):7,84:13):7,((((20:11,137:44):4,((44:1,51:4):10,(((45:1,46:0,47:1):2,48:2,49:0):0,50:2):4):4):8,((((89:0,90:1):1,(91:2,92:0):2):11,(93:3,(94:1,95:0):3):5):10,((105:0,106:0,(107:0,(109:6,110:25):0):1):1,108:3):13):6):3,((((111:1,(112:0,116:7):1):1,113:1,(114:1,120:2):0,115:0,117:0,118:4):1,119:1):1,121:11):14):6):4):5,(103:1,104:1):7):2,((85:2,86:1):10,((87:4,88:6):3,136:19):4):7):4,((((((((14:1,15:8):7,(74:6,(75:2,76:4):3):4):3,((38:0,40:2):1,(39:1,73:1):2):10):7,(77:6,(78:0,(79:1,80:0):2):8):6):9,((81:14,82:15):7,83:12):6):5,(16:18,((26:1,27:3):5,28:9):14):12):7,((22:12,((34:3,(35:0,36:0,37:0):1):5,(71:2,72:5):8):10):6,((29:3,(30:0,31:15):1):12,142:9):6):7):6,18:16):7):6,((122:1,123:0):4,124:6):18):7):6,125:16):6,((((((((3:3,69:6):2,(42:7,(43:4,(((((52:2,53:0):1,(59:23,60:17):2):0,(54:0,58:1):1,55:0,56:2,57:1):2,141:6):1,(61:0,62:1):3):2):8):8):1,(32:0,(33:17,70:4):1):2,65:2):1,(66:2,67:0,68:6):1):2,21:4):13,(138:36,140:51):7):12,143:17):11,(132:2,133:3):23):10):12,(17:28,139:59):10):8,131:24):12,130:4):3,(126:2,127:0):4):6,128:0,129:0);
tree PAUP_96 = [&U] (1:0,((((((((((2:20,(6:20,134:27):8):8,41:12):4,(((5:11,64:10):3,((((7:0,13:0):1,(8:0,(9:2,11:8):4):3):2,10:1):7,12:5):5):3,63:9):25):5,((((((4:13,((23:3,(24:1,25:0):4):9,(((96:0,97:7):8,(98:1,99:0,(100:0,101:1):2):14):7,102:25):5):5):7,(((19:35,135:23):7,84:13):7,((((20:11,137:44):4,((44:1,51:4):10,(((45:1,46:0,47:1):2,48:2,49:0):0,50:2):4):4):8,((((89:0,90:1):1,(91:2,92:0):2):11,(93:3,(94:1,95:0):3):5):10,((105:0,106:0,(107:0,(109:6,110:25):0):1):1,108:3):13):6):3,((((111:1,(112:0,116:7):1):1,113:1,(114:1,120:2):0,115:0,117:0,118:4):1,119:1):1,121:11):14):6):4):5,(103:1,104:1):7):2,((85:2,86:1):10,((87:4,88:6):3,136:19):4):7):4,((((((((14:1,15:8):7,(74:6,(75:2,76:4):3):4):3,((38:0,40:2):1,(39:1,73:1):2):10):7,(77:6,(78:0,(79:1,80:0):2):8):6):9,((81:14,82:15):7,83:12):6):5,(16:18,((26:1,27:3):5,28:9):14):12):7,((22:12,((34:3,(35:0,36:0,37:0):1):5,(71:2,72:5):8):10):6,((29:3,(30:0,31:15):1):12,142:9):6):7):6,18:16):7):6,((122:1,123:0):4,124:6):18):7):6,125:16):6,(((((((3:3,69:6):2,(42:7,(43:4,(((((52:2,53:0):1,(59:23,60:17):2):0,(54:0,58:1):1,55:0,56:2,57:1):2,141:6):1,(61:0,62:1):3):2):8):8):1,(32:0,(33:17,70:4):1):2,65:2,(66:2,67:0,68:6):1):3,21:4):13,(138:36,140:51):7):12,143:17):11,(132:2,133:3):23):10):12,(17:28,139:59):10):8,131:24):12,130:4):3,(126:2,127:0):4):6,128:0,129:0);
tree PAUP_97 = [&U] (1:0,((((((((((2:20,(6:20,134:27):8):8,41:12):4,(((5:11,64:10):3,((((7:0,13:0):1,(8:0,(9:2,11:8):4):3):2,10:1):7,12:5):5):3,63:9):25):5,((((((4:13,((23:3,(24:1,25:0):4):9,(((96:0,97:7):8,(98:1,99:0,(100:0,101:1):2):14):7,102:25):5):5):7,(((19:35,135:23):7,84:13):7,((((20:11,137:44):4,((44:1,51:4):10,(((45:1,46:0,47:1):2,48:2,49:0):0,50:2):4):4):8,((((89:0,90:1):1,(91:2,92:0):2):11,(93:3,(94:1,95:0):3):5):10,((105:0,106:0,(107:0,(109:6,110:25):0):1):1,108:3):13):6):3,((((111:1,(112:0,116:7):1):1,113:1,(114:1,120:2):0,115:0,117:0,118:4):1,119:1):1,121:11):14):6):4):5,(103:1,104:1):7):2,((85:2,86:1):10,((87:4,88:6):3,136:19):4):7):4,((((((((14:1,15:8):7,(74:6,(75:2,76:4):3):4):3,((38:0,40:2):1,(39:1,73:1):2):10):7,(77:6,(78:0,(79:1,80:0):2):8):6):9,((81:14,82:15):7,83:12):6):5,(16:18,((26:1,27:3):5,28:9):14):12):7,((22:12,((34:3,(35:0,36:0,37:0):1):5,(71:2,72:5):8):10):6,((29:3,(30:0,31:15):1):12,142:9):6):7):6,18:16):7):6,((122:1,123:0):4,124:6):18):7):6,125:16):6,((((((((3:4,(42:7,(43:4,(((((52:2,53:0):1,(59:23,60:17):2):0,(54:0,58:1):1,55:0,56:2,57:1):2,141:6):1,(61:0,62:1):3):2):8):7):2,(65:1,69:7):1):0,(32:0,(33:17,70:4):1):2):1,(66:2,67:0,68:6):1):2,21:4):13,(138:36,140:51):7):12,143:17):11,(132:2,133:3):23):10):12,(17:28,139:59):10):8,131:24):12,130:4):3,(126:2,127:0):4):6,128:0,129:0);
tree PAUP_98 = [&U] (1:0,((((((((((2:20,(6:20,134:27):8):8,41:12):4,(((5:11,64:10):3,((((7:0,13:0):1,(8:0,(9:2,11:8):4):3):2,10:1):7,12:5):5):3,63:9):25):5,((((((4:13,((23:3,(24:1,25:0):4):9,(((96:0,97:7):8,(98:1,99:0,(100:0,101:1):2):14):7,102:25):5):5):7,(((19:35,135:23):7,84:13):7,((((20:11,137:44):4,((44:1,51:4):10,(((45:1,46:0,47:1):2,48:2,49:0):0,50:2):4):4):8,((((89:0,90:1):1,(91:2,92:0):2):11,(93:3,(94:1,95:0):3):5):10,((105:0,106:0,(107:0,(109:6,110:25):0):1):1,108:3):13):6):3,((((111:1,(112:0,116:7):1):1,113:1,(114:1,120:2):0,115:0,117:0,118:4):1,119:1):1,121:11):14):6):4):5,(103:1,104:1):7):2,((85:2,86:1):10,((87:4,88:6):3,136:19):4):7):4,((((((((14:1,15:8):7,(74:6,(75:2,76:4):3):4):3,((38:0,40:2):1,(39:1,73:1):2):10):7,(77:6,(78:0,(79:1,80:0):2):8):6):9,((81:14,82:15):7,83:12):6):5,(16:18,((26:1,27:3):5,28:9):14):12):7,((22:12,((34:3,(35:0,36:0,37:0):1):5,(71:2,72:5):8):10):6,((29:3,(30:0,31:15):1):12,142:9):6):7):6,18:16):7):6,((122:1,123:0):4,124:6):18):7):6,125:16):6,((((((((3:4,(42:7,(43:4,(((((52:2,53:0):1,(59:23,60:17):2):0,(54:0,58:1):1,55:0,56:2,57:1):2,141:6):1,(61:0,62:1):3):2):8):7):2,(32:0,(33:17,70:4):1):2):0,(65:1,69:7):1):1,(66:2,67:0,68:6):1):2,21:4):13,(138:36,140:51):7):12,143:17):11,(132:2,133:3):23):10):12,(17:28,139:59):10):8,131:24):12,130:4):3,(126:2,127:0):4):6,128:0,129:0);
tree PAUP_99 = [&U] (1:0,((((((((((2:20,(6:20,134:27):8):8,41:12):4,(((5:11,64:10):3,((((7:0,13:0):1,(8:0,(9:2,11:8):4):3):2,10:1):7,12:5):5):3,63:9):25):5,((((((4:13,((23:3,(24:1,25:0):4):9,(((96:0,97:7):8,(98:1,99:0,(100:0,101:1):2):14):7,102:25):5):5):7,(((19:35,135:23):7,84:13):7,((((20:11,137:44):4,((44:1,51:4):10,(((45:1,46:0,47:1):2,48:2,49:0):0,50:2):4):4):8,((((89:0,90:1):1,(91:2,92:0):2):11,(93:3,(94:1,95:0):3):5):10,((105:0,106:0,(107:0,(109:6,110:25):0):1):1,108:3):13):6):3,((((111:1,(112:0,116:7):1):1,113:1,(114:1,120:2):0,115:0,117:0,118:4):1,119:1):1,121:11):14):6):4):5,(103:1,104:1):7):2,((85:2,86:1):10,((87:4,88:6):3,136:19):4):7):4,((((((((14:1,15:8):7,(74:6,(75:2,76:4):3):4):3,((38:0,40:2):1,(39:1,73:1):2):10):7,(77:6,(78:0,(79:1,80:0):2):8):6):9,((81:14,82:15):7,83:12):6):5,(16:18,((26:1,27:3):5,28:9):14):12):7,((22:12,((34:3,(35:0,36:0,37:0):1):5,(71:2,72:5):8):10):6,((29:3,(30:0,31:15):1):12,142:9):6):7):6,18:16):7):6,((122:1,123:0):4,124:6):18):7):6,125:16):6,(((((((3:4,(42:7,(43:4,(((((52:2,53:0):1,(59:23,60:17):2):0,(54:0,58:1):1,55:0,56:2,57:1):2,141:6):1,(61:0,62:1):3):2):8):7):2,(32:0,(33:17,70:4):1):2,(65:1,69:7):1):1,(66:2,67:0,68:6):1):2,21:4):13,(138:36,140:51):7):12,143:17):11,(132:2,133:3):23):10):12,(17:28,139:59):10):8,131:24):12,130:4):3,(126:2,127:0):4):6,128:0,129:0);
tree PAUP_100 = [&U] (1:0,((((((((((2:20,(6:20,134:27):8):8,41:12):4,(((5:11,64:10):3,((((7:0,13:0):1,(8:0,(9:2,11:8):4):3):2,10:1):7,12:5):5):3,63:9):25):5,((((((4:13,((23:3,(24:1,25:0):4):9,(((96:0,97:7):8,(98:1,99:0,(100:0,101:1):2):14):7,102:25):5):5):7,(((19:35,135:23):7,84:13):7,((((20:11,137:44):4,((44:1,51:4):10,(((45:1,46:0,47:1):2,48:2,49:0):0,50:2):4):4):8,((((89:0,90:1):1,(91:2,92:0):2):11,(93:3,(94:1,95:0):3):5):10,((105:0,106:0,(107:0,(109:6,110:25):0):1):1,108:3):13):6):3,((((111:1,(112:0,116:7):1):1,113:1,(114:1,120:2):0,115:0,117:0,118:4):1,119:1):1,121:11):14):6):4):5,(103:1,104:1):7):2,((85:2,86:1):10,((87:4,88:6):3,136:19):4):7):4,((((((((14:1,15:8):7,(74:6,(75:2,76:4):3):4):3,((38:0,40:2):1,(39:1,73:1):2):10):7,(77:6,(78:0,(79:1,80:0):2):8):6):9,((81:14,82:15):7,83:12):6):5,(16:18,((26:1,27:3):5,28:9):14):12):7,((22:12,((34:3,(35:0,36:0,37:0):1):5,(71:2,72:5):8):10):6,((29:3,(30:0,31:15):1):12,142:9):6):7):6,18:16):7):6,((122:1,123:0):4,124:6):18):7):6,125:16):6,((((((3:4,(42:7,(43:4,(((((52:2,53:0):1,(59:23,60:17):2):0,(54:0,58:1):1,55:0,56:2,57:1):2,141:6):1,(61:0,62:1):3):2):8):7):2,(32:0,(33:17,70:4):1):2,(65:1,69:7):1,(66:2,67:0,68:6):1):3,21:4):13,(138:36,140:51):7):12,143:17):11,(132:2,133:3):23):10):12,(17:28,139:59):10):8,131:24):12,130:4):3,(126:2,127:0):4):6,128:0,129:0);
tree PAUP_101 = [&U] (1:0,((((((((((2:20,(6:20,134:27):8):8,41:12):4,(((5:11,64:10):3,((((7:0,13:0):1,(8:0,(9:2,11:8):4):3):2,10:1):7,12:5):5):3,63:9):25):5,((((((4:13,((23:3,(24:1,25:0):4):9,(((96:0,97:7):8,(98:1,99:0,(100:0,101:1):2):14):7,102:25):5):5):7,(((19:35,135:23):7,84:13):7,((((20:11,137:44):4,((44:1,51:4):10,(((45:1,46:0,47:1):2,48:2,49:0):0,50:2):4):4):8,((((89:0,90:1):1,(91:2,92:0):2):11,(93:3,(94:1,95:0):3):5):10,((105:0,106:0,(107:0,(109:6,110:25):0):1):1,108:3):13):6):3,((((111:1,(112:0,116:7):1):1,113:1,(114:1,120:2):0,115:0,117:0,118:4):1,119:1):1,121:11):14):6):4):5,(103:1,104:1):7):2,((85:2,86:1):10,((87:4,88:6):3,136:19):4):7):4,((((((((14:1,15:8):7,(74:6,(75:2,76:4):3):4):3,((38:0,40:2):1,(39:1,73:1):2):10):7,(77:6,(78:0,(79:1,80:0):2):8):6):9,((81:14,82:15):7,83:12):6):5,(16:18,((26:1,27:3):5,28:9):14):12):7,((22:12,((34:3,(35:0,36:0,37:0):1):5,(71:2,72:5):8):10):6,((29:3,(30:0,31:15):1):12,142:9):6):7):6,18:16):7):6,((122:1,123:0):4,124:6):18):7):6,125:16):6,((((((((3:4,69:6):2,65:2):0,((32:0,(33:17,70:4):1):1,(42:8,(43:4,(((((52:2,53:0):1,(59:23,60:17):2):0,(54:0,58:1):1,55:0,56:2,57:1):2,141:6):1,(61:0,62:1):3):2):7):8):1):1,(66:2,67:0,68:6):1):2,21:4):13,(138:36,140:51):7):12,143:17):11,(132:2,133:3):23):10):12,(17:28,139:59):10):8,131:24):12,130:4):3,(126:2,127:0):4):6,128:0,129:0);
tree PAUP_102 = [&U] (1:0,((((((((((2:20,(6:20,134:27):8):8,41:12):4,(((5:11,64:10):3,((((7:0,13:0):1,(8:0,(9:2,11:8):4):3):2,10:1):7,12:5):5):3,63:9):25):5,((((((4:13,((23:3,(24:1,25:0):4):9,(((96:0,97:7):8,(98:1,99:0,(100:0,101:1):2):14):7,102:25):5):5):7,(((19:35,135:23):7,84:13):7,((((20:11,137:44):4,((44:1,51:4):10,(((45:1,46:0,47:1):2,48:2,49:0):0,50:2):4):4):8,((((89:0,90:1):1,(91:2,92:0):2):11,(93:3,(94:1,95:0):3):5):10,((105:0,106:0,(107:0,(109:6,110:25):0):1):1,108:3):13):6):3,((((111:1,(112:0,116:7):1):1,113:1,(114:1,120:2):0,115:0,117:0,118:4):1,119:1):1,121:11):14):6):4):5,(103:1,104:1):7):2,((85:2,86:1):10,((87:4,88:6):3,136:19):4):7):4,((((((((14:1,15:8):7,(74:6,(75:2,76:4):3):4):3,((38:0,40:2):1,(39:1,73:1):2):10):7,(77:6,(78:0,(79:1,80:0):2):8):6):9,((81:14,82:15):7,83:12):6):5,(16:18,((26:1,27:3):5,28:9):14):12):7,((22:12,((34:3,(35:0,36:0,37:0):1):5,(71:2,72:5):8):10):6,((29:3,(30:0,31:15):1):12,142:9):6):7):6,18:16):7):6,((122:1,123:0):4,124:6):18):7):6,125:16):6,(((((((((3:3,69:6):2,(42:7,(43:4,(((((52:2,53:0):1,(59:23,60:17):2):0,(54:0,58:1):1,55:0,56:2,57:1):2,141:6):1,(61:0,62:1):3):2):8):8):1,65:2):0,(32:0,(33:17,70:4):1):2):1,(66:2,67:0,68:6):1):2,21:4):13,(138:36,140:51):7):12,143:17):11,(132:2,133:3):23):10):12,(17:28,139:59):10):8,131:24):12,130:4):3,(126:2,127:0):4):6,128:0,129:0);
tree PAUP_103 = [&U] (1:0,((((((((((2:20,(6:20,134:27):8):8,41:12):4,(((5:11,64:10):3,((((7:0,13:0):1,(8:0,(9:2,11:8):4):3):2,10:1):7,12:5):5):3,63:9):25):5,((((((4:13,((23:3,(24:1,25:0):4):9,(((96:0,97:7):8,(98:1,99:0,(100:0,101:1):2):14):7,102:25):5):5):7,(((19:35,135:23):7,84:13):7,((((20:11,137:44):4,((44:1,51:4):10,(((45:1,46:0,47:1):2,48:2,49:0):0,50:2):4):4):8,((((89:0,90:1):1,(91:2,92:0):2):11,(93:3,(94:1,95:0):3):5):10,((105:0,106:0,(107:0,(109:6,110:25):0):1):1,108:3):13):6):3,((((111:1,(112:0,116:7):1):1,113:1,(114:1,120:2):0,115:0,117:0,118:4):1,119:1):1,121:11):14):6):4):5,(103:1,104:1):7):2,((85:2,86:1):10,((87:4,88:6):3,136:19):4):7):4,((((((((14:1,15:8):7,(74:6,(75:2,76:4):3):4):3,((38:0,40:2):1,(39:1,73:1):2):10):7,(77:6,(78:0,(79:1,80:0):2):8):6):9,((81:14,82:15):7,83:12):6):5,(16:18,((26:1,27:3):5,28:9):14):12):7,((22:12,((34:3,(35:0,36:0,37:0):1):5,(71:2,72:5):8):10):6,((29:3,(30:0,31:15):1):12,142:9):6):7):6,18:16):7):6,((122:1,123:0):4,124:6):18):7):6,125:16):6,(((((((((3:3,(42:7,(43:3,(((((52:2,53:0):1,(59:23,60:17):2):0,(54:0,58:1):1,55:0,56:2,57:1):3,(61:0,62:1):3):1,141:6):2):7):8):2,69:7):1,65:2):0,(32:0,(33:17,70:4):1):2):1,(66:2,67:0,68:6):1):2,21:4):13,(138:36,140:51):7):12,143:17):11,(132:2,133:3):23):10):12,(17:28,139:59):10):8,131:24):12,130:4):3,(126:2,127:0):4):6,128:0,129:0);
tree PAUP_104 = [&U] (1:0,((((((((((2:20,(6:20,134:27):8):8,41:12):4,(((5:11,64:10):3,((((7:0,13:0):1,(8:0,(9:2,11:8):4):3):2,10:1):7,12:5):5):3,63:9):25):5,((((((4:13,((23:3,(24:1,25:0):4):9,(((96:0,97:7):8,(98:1,99:0,(100:0,101:1):2):14):7,102:25):5):5):7,(((19:35,135:23):7,84:13):7,((((20:11,137:44):4,((44:1,51:4):10,(((45:1,46:0,47:1):2,48:2,49:0):0,50:2):4):4):8,((((89:0,90:1):1,(91:2,92:0):2):11,(93:3,(94:1,95:0):3):5):10,((105:0,106:0,(107:0,(109:6,110:25):0):1):1,108:3):13):6):3,((((111:1,(112:0,116:7):1):1,113:1,(114:1,120:2):0,115:0,117:0,118:4):1,119:1):1,121:11):14):6):4):5,(103:1,104:1):7):2,((85:2,86:1):10,((87:4,88:6):3,136:19):4):7):4,((((((((14:1,15:8):7,(74:6,(75:2,76:4):3):4):3,((38:0,40:2):1,(39:1,73:1):2):10):7,(77:6,(78:0,(79:1,80:0):2):8):6):9,((81:14,82:15):7,83:12):6):5,(16:18,((26:1,27:3):5,28:9):14):12):7,((22:12,((34:3,(35:0,36:0,37:0):1):5,(71:2,72:5):8):10):6,((29:3,(30:0,31:15):1):12,142:9):6):7):6,18:16):7):6,((122:1,123:0):4,124:6):18):7):6,125:16):6,(((((((((3:3,(42:8,(43:4,((((52:2,53:0):1,(54:0,58:1):1,55:0,56:2,57:1,(59:23,60:17):2):2,141:6):1,(61:0,62:1):3):2):7):7):2,69:7):1,65:2):0,(32:0,(33:17,70:4):1):2):1,(66:2,67:0,68:6):1):2,21:4):13,(138:36,140:51):7):12,143:17):11,(132:2,133:3):23):10):12,(17:28,139:59):10):8,131:24):12,130:4):3,(126:2,127:0):4):6,128:0,129:0);
tree PAUP_105 = [&U] (1:0,((((((((((2:20,(6:20,134:27):8):8,41:12):4,(((5:11,64:10):3,((((7:0,13:0):1,(8:0,(9:2,11:8):4):3):2,10:1):7,12:5):5):3,63:9):25):5,((((((4:13,((23:3,(24:1,25:0):4):9,(((96:0,97:7):8,(98:1,99:0,(100:0,101:1):2):14):7,102:25):5):5):7,(((19:35,135:23):7,84:13):7,((((20:11,137:44):4,((44:1,51:4):10,(((45:1,46:0,47:1):2,48:2,49:0):0,50:2):4):4):8,((((89:0,90:1):1,(91:2,92:0):2):11,(93:3,(94:1,95:0):3):5):10,((105:0,106:0,(107:0,(109:6,110:25):0):1):1,108:3):13):6):3,((((111:1,(112:0,116:7):1):1,113:1,(114:1,120:2):0,115:0,117:0,118:4):1,119:1):1,121:11):14):6):4):5,(103:1,104:1):7):2,((85:2,86:1):10,((87:4,88:6):3,136:19):4):7):4,((((((((14:1,15:8):7,(74:6,(75:2,76:4):3):4):3,((38:0,40:2):1,(39:1,73:1):2):10):7,(77:6,(78:0,(79:1,80:0):2):8):6):9,((81:14,82:15):7,83:12):6):5,(16:18,((26:1,27:3):5,28:9):14):12):7,((22:12,((34:3,(35:0,36:0,37:0):1):5,(71:2,72:5):8):10):6,((29:3,(30:0,31:15):1):12,142:9):6):7):6,18:16):7):6,((122:1,123:0):4,124:6):18):7):6,125:16):6,(((((((((3:3,(42:7,(43:3,((((52:2,53:0):1,(54:0,58:1):1,55:0,56:2,57:1,(59:23,60:17):2):3,(61:0,62:1):3):1,141:6):2):7):8):2,69:7):1,65:2):0,(32:0,(33:17,70:4):1):2):1,(66:2,67:0,68:6):1):2,21:4):13,(138:36,140:51):7):12,143:17):11,(132:2,133:3):23):10):12,(17:28,139:59):10):8,131:24):12,130:4):3,(126:2,127:0):4):6,128:0,129:0);
tree PAUP_106 = [&U] (1:0,((((((((((2:20,(6:20,134:27):8):8,41:12):4,(((5:11,64:10):3,((((7:0,13:0):1,(8:0,(9:2,11:8):4):3):2,10:1):7,12:5):5):3,63:9):25):5,((((((4:13,((23:3,(24:1,25:0):4):9,(((96:0,97:7):8,(98:1,99:0,(100:0,101:1):2):14):7,102:25):5):5):7,(((19:35,135:23):7,84:13):7,((((20:11,137:44):4,((44:1,51:4):10,(((45:1,46:0,47:1):2,48:2,49:0):0,50:2):4):4):8,((((89:0,90:1):1,(91:2,92:0):2):11,(93:3,(94:1,95:0):3):5):10,((105:0,106:0,(107:0,(109:6,110:25):0):1):1,108:3):13):6):3,((((111:1,(112:0,116:7):1):1,113:1,(114:1,120:2):0,115:0,117:0,118:4):1,119:1):1,121:11):14):6):4):5,(103:1,104:1):7):2,((85:2,86:1):10,((87:4,88:6):3,136:19):4):7):4,((((((((14:1,15:8):7,(74:6,(75:2,76:4):3):4):3,((38:0,40:2):1,(39:1,73:1):2):10):7,(77:6,(78:0,(79:1,80:0):2):8):6):9,((81:14,82:15):7,83:12):6):5,(16:18,((26:1,27:3):5,28:9):14):12):7,((22:12,((34:3,(35:0,36:0,37:0):1):5,(71:2,72:5):8):10):6,((29:3,(30:0,31:15):1):12,142:9):6):7):6,18:16):7):6,((122:1,123:0):4,124:6):18):7):6,125:16):6,(((((((((3:3,(42:8,(43:4,((((52:2,53:0,(59:24,60:16):2):1,(54:0,58:1):1,55:0,56:2,57:1):2,141:6):1,(61:0,62:1):3):2):7):7):2,69:7):1,65:2):0,(32:0,(33:17,70:4):1):2):1,(66:2,67:0,68:6):1):2,21:4):13,(138:36,140:51):7):12,143:17):11,(132:2,133:3):23):10):12,(17:28,139:59):10):8,131:24):12,130:4):3,(126:2,127:0):4):6,128:0,129:0);
tree PAUP_107 = [&U] (1:0,((((((((((2:20,(6:20,134:27):8):8,41:12):4,(((5:11,64:10):3,((((7:0,13:0):1,(8:0,(9:2,11:8):4):3):2,10:1):7,12:5):5):3,63:9):25):5,((((((4:13,((23:3,(24:1,25:0):4):9,(((96:0,97:7):8,(98:1,99:0,(100:0,101:1):2):14):7,102:25):5):5):7,(((19:35,135:23):7,84:13):7,((((20:11,137:44):4,((44:1,51:4):10,(((45:1,46:0,47:1):2,48:2,49:0):0,50:2):4):4):8,((((89:0,90:1):1,(91:2,92:0):2):11,(93:3,(94:1,95:0):3):5):10,((105:0,106:0,(107:0,(109:6,110:25):0):1):1,108:3):13):6):3,((((111:1,(112:0,116:7):1):1,113:1,114:1,115:0,117:0,118:4,120:2):1,119:1):1,121:11):14):6):4):5,(103:1,104:1):7):2,((85:2,86:1):10,((87:4,88:6):3,136:19):4):7):4,((((((((14:1,15:8):7,(74:6,(75:2,76:4):3):4):3,((38:0,40:2):1,(39:1,73:1):2):10):7,(77:6,(78:0,(79:1,80:0):2):8):6):9,((81:14,82:15):7,83:12):6):5,(16:18,((26:1,27:3):5,28:9):14):12):7,((22:12,((34:3,(35:0,36:0,37:0):1):5,(71:2,72:5):8):10):6,((29:3,(30:0,31:15):1):12,142:9):6):7):6,18:16):7):6,((122:1,123:0):4,124:6):18):7):6,125:16):6,(((((((((3:3,(42:8,(43:4,(((((52:2,53:0):1,(59:23,60:17):2):0,(54:0,58:1):1,55:0,56:2,57:1):2,141:6):1,(61:0,62:1):3):2):7):7):2,69:7):1,65:2):0,(32:0,(33:17,70:4):1):2):1,(66:2,67:0,68:6):1):2,21:4):13,(138:36,140:51):7):12,143:17):11,(132:2,133:3):23):10):12,(17:28,139:59):10):8,131:24):12,130:4):3,(126:2,127:0):4):6,128:0,129:0);
tree PAUP_108 = [&U] (1:0,((((((((2:21,(((((((((4:13,((23:3,(24:1,25:0):4):9,(((96:0,97:7):8,(98:1,99:0,(100:0,101:1):2):14):7,102:25):5):5):7,(((19:35,135:23):7,84:13):7,((((20:11,137:44):4,((44:1,51:4):10,(((45:1,46:0,47:1):2,48:2,49:0):0,50:2):4):4):8,((((89:0,90:1):1,(91:2,92:0):2):11,(93:3,(94:1,95:0):3):5):10,((105:0,106:0,(107:0,(109:6,110:25):0):1):1,108:3):13):6):3,((((111:1,(112:0,116:7):1):1,113:1,(114:1,120:2):0,115:0,117:0,118:4):1,119:1):1,121:11):14):6):4):5,(103:1,104:1):7):2,((85:2,86:1):10,((87:4,88:6):3,136:19):4):7):4,((((((((14:1,15:8):7,(74:6,(75:2,76:4):3):4):3,((38:0,40:2):1,(39:1,73:1):2):10):7,(77:6,(78:0,(79:1,80:0):2):8):6):9,((81:14,82:15):7,83:12):6):5,(16:18,((26:1,27:3):5,28:9):14):12):7,((22:12,((34:3,(35:0,36:0,37:0):1):5,(71:2,72:5):8):10):6,((29:3,(30:0,31:15):1):12,142:9):6):7):7,18:15):6):6,((122:1,123:0):4,124:6):20):7,125:18):6,(((5:11,64:10):3,((((7:0,13:0):1,(8:0,(9:2,11:8):4):3):2,10:1):7,12:5):5):3,63:9):23):7,41:12):7):8,(6:20,134:24):6):9,((((((((3:3,(42:8,(43:4,(((((52:2,53:0):1,(59:23,60:17):2):0,(54:0,58:1):1,55:0,56:2,57:1):2,141:6):1,(61:0,62:1):3):2):7):7):2,69:7):1,65:2):0,(32:0,(33:17,70:4):1):2):1,(66:2,67:0,68:6):1):2,21:4):13,(138:37,140:50):8):12,143:14):10):6,(132:1,133:4):26):11,(17:22,139:65):11):8,131:19):16,130:4):3,(126:2,127:0):4):6,128:0,129:0);
tree PAUP_109 = [&U] (1:0,((((((((((2:20,(6:20,134:27):8):8,41:12):4,(((5:11,64:10):3,((((7:0,13:0):1,(8:0,(9:2,11:8):4):3):2,10:1):7,12:5):5):3,63:9):25):5,((((((4:13,((23:3,(24:1,25:0):4):9,(((96:0,97:7):8,(98:1,99:0,(100:0,101:1):2):14):7,102:25):5):5):7,(((19:35,135:23):7,84:13):6,(((20:11,137:44):4,((44:1,51:4):10,(((45:1,46:0,47:1):2,48:2,49:0):0,50:2):4):5):9,(((((89:0,90:1):1,(91:2,92:0):2):11,(93:3,(94:1,95:0):3):6):10,((105:0,106:0,108:3):1,107:0,(109:6,110:25):0):13):6,(((111:1,(112:0,116:7):1):1,113:1,(114:1,120:2):0,115:0,117:0,118:4,119:1):2,121:11):14):2):5):5):5,(103:1,104:1):7):2,((85:2,86:1):10,((87:4,88:6):3,136:19):4):7):4,((((((((14:1,15:8):7,(74:6,(75:2,76:4):3):4):3,((38:0,40:2):1,(39:1,73:1):2):10):7,(77:6,(78:0,(79:1,80:0):2):8):6):9,((81:14,82:15):7,83:12):6):5,(16:18,((26:1,27:3):5,28:9):14):12):7,((22:12,((34:3,(35:0,36:0,37:0):1):5,(71:2,72:5):8):10):6,((29:3,(30:0,31:15):1):12,142:9):6):7):6,18:16):7):6,((122:1,123:0):4,124:6):18):7):6,125:16):6,(((((((((3:3,(42:8,(43:4,(((((52:2,53:0):1,(59:23,60:17):2):0,(54:0,58:1):1,55:0,56:2,57:1):2,141:6):1,(61:0,62:1):3):2):7):7):2,69:7):1,65:2):0,(32:0,(33:17,70:4):1):2):1,(66:2,67:0,68:6):1):2,21:4):13,(138:36,140:51):7):12,143:17):11,(132:2,133:3):23):10):12,(17:28,139:59):10):8,131:24):12,130:4):3,(126:2,127:0):4):6,128:0,129:0);
tree PAUP_110 = [&U] (1:0,((((((((((2:20,(6:20,134:27):8):8,41:12):4,(((5:11,64:10):3,((((7:0,13:0):1,(8:0,(9:2,11:8):4):3):2,10:1):7,12:5):5):3,63:9):25):5,((((((4:13,((23:3,(24:1,25:0):4):9,(((96:0,97:7):8,(98:1,99:0,(100:0,101:1):2):14):7,102:25):5):5):7,(((19:35,135:23):7,84:13):6,(((20:11,137:44):4,((44:1,51:4):10,(((45:1,46:0,47:1):2,48:2,49:0):0,50:2):4):5):9,(((((89:0,90:1):1,(91:2,92:0):2):11,(93:3,(94:1,95:0):3):6):10,((105:0,106:0,108:3):1,107:0,(109:6,110:25):0):13):6,(((111:1,(112:0,116:7):1):1,113:1,114:1,115:0,117:0,118:4,119:1,120:2):2,121:11):14):2):5):5):5,(103:1,104:1):7):2,((85:2,86:1):10,((87:4,88:6):3,136:19):4):7):4,((((((((14:1,15:8):7,(74:6,(75:2,76:4):3):4):3,((38:0,40:2):1,(39:1,73:1):2):10):7,(77:6,(78:0,(79:1,80:0):2):8):6):9,((81:14,82:15):7,83:12):6):5,(16:18,((26:1,27:3):5,28:9):14):12):7,((22:12,((34:3,(35:0,36:0,37:0):1):5,(71:2,72:5):8):10):6,((29:3,(30:0,31:15):1):12,142:9):6):7):6,18:16):7):6,((122:1,123:0):4,124:6):18):7):6,125:16):6,(((((((((3:3,(42:8,(43:4,(((((52:2,53:0):1,(59:23,60:17):2):0,(54:0,58:1):1,55:0,56:2,57:1):2,141:6):1,(61:0,62:1):3):2):7):7):2,69:7):1,65:2):0,(32:0,(33:17,70:4):1):2):1,(66:2,67:0,68:6):1):2,21:4):13,(138:36,140:51):7):12,143:17):11,(132:2,133:3):23):10):12,(17:28,139:59):10):8,131:24):12,130:4):3,(126:2,127:0):4):6,128:0,129:0);
tree PAUP_111 = [&U] (1:0,((((((((((2:20,(6:20,134:27):8):8,41:12):4,(((5:11,64:10):3,((((7:0,13:0):1,(8:0,(9:2,11:8):4):3):2,10:1):7,12:5):5):3,63:9):25):5,((((((4:13,((23:3,(24:1,25:0):4):9,(((96:0,97:7):8,(98:1,99:0,(100:0,101:1):2):14):7,102:25):5):5):7,(((19:35,135:23):7,84:13):6,(((20:11,137:44):4,((44:1,51:4):10,(((45:1,46:0,47:1):2,48:2,49:0):0,50:2):4):5):9,(((((89:0,90:1):1,(91:2,92:0):2):11,(93:3,(94:1,95:0):3):6):10,((105:0,106:0,108:3):1,107:0,(109:6,110:25):0):13):6,((((111:1,(112:0,116:7):1):1,113:1,114:1,115:0,117:0,118:4,120:2):1,119:1):1,121:11):14):2):5):5):5,(103:1,104:1):7):2,((85:2,86:1):10,((87:4,88:6):3,136:19):4):7):4,((((((((14:1,15:8):7,(74:6,(75:2,76:4):3):4):3,((38:0,40:2):1,(39:1,73:1):2):10):7,(77:6,(78:0,(79:1,80:0):2):8):6):9,((81:14,82:15):7,83:12):6):5,(16:18,((26:1,27:3):5,28:9):14):12):7,((22:12,((34:3,(35:0,36:0,37:0):1):5,(71:2,72:5):8):10):6,((29:3,(30:0,31:15):1):12,142:9):6):7):6,18:16):7):6,((122:1,123:0):4,124:6):18):7):6,125:16):6,(((((((((3:3,(42:8,(43:4,(((((52:2,53:0):1,(59:23,60:17):2):0,(54:0,58:1):1,55:0,56:2,57:1):2,141:6):1,(61:0,62:1):3):2):7):7):2,69:7):1,65:2):0,(32:0,(33:17,70:4):1):2):1,(66:2,67:0,68:6):1):2,21:4):13,(138:36,140:51):7):12,143:17):11,(132:2,133:3):23):10):12,(17:28,139:59):10):8,131:24):12,130:4):3,(126:2,127:0):4):6,128:0,129:0);
tree PAUP_112 = [&U] (1:0,((((((((((2:20,(6:20,134:27):8):8,41:12):4,(((5:11,64:10):3,((((7:0,13:0):1,(8:0,(9:2,11:8):4):3):2,10:1):7,12:5):5):3,63:9):25):5,((((((4:13,((23:3,(24:1,25:0):4):9,(((96:0,97:7):8,(98:1,99:0,(100:0,101:1):2):14):7,102:25):5):5):7,(((19:35,135:23):7,84:13):6,(((20:11,137:44):4,((44:1,51:4):10,(((45:1,46:0,47:1):2,48:2,49:0):0,50:2):4):5):9,(((((89:0,90:1):1,(91:2,92:0):2):11,(93:3,(94:1,95:0):3):6):10,((105:0,106:0,108:3):1,107:0,109:6,110:25):13):6,((((111:1,(112:0,116:7):1):1,113:1,(114:1,120:2):0,115:0,117:0,118:4):1,119:1):1,121:11):14):2):5):5):5,(103:1,104:1):7):2,((85:2,86:1):10,((87:4,88:6):3,136:19):4):7):4,((((((((14:1,15:8):7,(74:6,(75:2,76:4):3):4):3,((38:0,40:2):1,(39:1,73:1):2):10):7,(77:6,(78:0,(79:1,80:0):2):8):6):9,((81:14,82:15):7,83:12):6):5,(16:18,((26:1,27:3):5,28:9):14):12):7,((22:12,((34:3,(35:0,36:0,37:0):1):5,(71:2,72:5):8):10):6,((29:3,(30:0,31:15):1):12,142:9):6):7):6,18:16):7):6,((122:1,123:0):4,124:6):18):7):6,125:16):6,(((((((((3:3,(42:8,(43:4,(((((52:2,53:0):1,(59:23,60:17):2):0,(54:0,58:1):1,55:0,56:2,57:1):2,141:6):1,(61:0,62:1):3):2):7):7):2,69:7):1,65:2):0,(32:0,(33:17,70:4):1):2):1,(66:2,67:0,68:6):1):2,21:4):13,(138:36,140:51):7):12,143:17):11,(132:2,133:3):23):10):12,(17:28,139:59):10):8,131:24):12,130:4):3,(126:2,127:0):4):6,128:0,129:0);
tree PAUP_113 = [&U] (1:0,((((((((((2:20,(6:20,134:27):8):8,41:12):4,(((5:11,64:10):3,((((7:0,13:0):1,(8:0,(9:2,11:8):4):3):2,10:1):7,12:5):5):3,63:9):25):5,((((((4:13,((23:3,(24:1,25:0):4):9,(((96:0,97:7):8,(98:1,99:0,(100:0,101:1):2):14):7,102:25):5):5):7,(((19:35,135:23):7,84:13):6,(((20:11,137:44):4,((44:1,51:4):10,(((45:1,46:0,47:1):2,48:2,49:0):0,50:2):4):5):9,(((((89:0,90:1):1,(91:2,92:0):2):11,(93:3,(94:1,95:0):3):6):10,(((105:0,106:0,108:3):1,107:0,109:6):0,110:25):13):6,((((111:1,(112:0,116:7):1):1,113:1,(114:1,120:2):0,115:0,117:0,118:4):1,119:1):1,121:11):14):2):5):5):5,(103:1,104:1):7):2,((85:2,86:1):10,((87:4,88:6):3,136:19):4):7):4,((((((((14:1,15:8):7,(74:6,(75:2,76:4):3):4):3,((38:0,40:2):1,(39:1,73:1):2):10):7,(77:6,(78:0,(79:1,80:0):2):8):6):9,((81:14,82:15):7,83:12):6):5,(16:18,((26:1,27:3):5,28:9):14):12):7,((22:12,((34:3,(35:0,36:0,37:0):1):5,(71:2,72:5):8):10):6,((29:3,(30:0,31:15):1):12,142:9):6):7):6,18:16):7):6,((122:1,123:0):4,124:6):18):7):6,125:16):6,(((((((((3:3,(42:8,(43:4,(((((52:2,53:0):1,(59:23,60:17):2):0,(54:0,58:1):1,55:0,56:2,57:1):2,141:6):1,(61:0,62:1):3):2):7):7):2,69:7):1,65:2):0,(32:0,(33:17,70:4):1):2):1,(66:2,67:0,68:6):1):2,21:4):13,(138:36,140:51):7):12,143:17):11,(132:2,133:3):23):10):12,(17:28,139:59):10):8,131:24):12,130:4):3,(126:2,127:0):4):6,128:0,129:0);
tree PAUP_114 = [&U] (1:0,((((((((((2:20,(6:20,134:27):8):8,41:12):4,(((5:11,64:10):3,((((7:0,13:0):1,(8:0,(9:2,11:8):4):3):2,10:1):7,12:5):5):3,63:9):25):5,((((((4:13,((23:3,(24:1,25:0):4):9,(((96:0,97:7):8,(98:1,99:0,(100:0,101:1):2):14):7,102:25):5):5):7,(((19:35,135:23):7,84:13):6,(((20:11,137:44):4,((44:1,51:4):10,((45:1,46:0,47:1):2,48:2,49:0,50:2):4):5):9,(((((89:0,90:1):1,(91:2,92:0):2):11,(93:3,(94:1,95:0):3):6):10,((105:0,106:0,108:3):1,107:0,(109:6,110:25):0):13):6,((((111:1,(112:0,116:7):1):1,113:1,(114:1,120:2):0,115:0,117:0,118:4):1,119:1):1,121:11):14):2):5):5):5,(103:1,104:1):7):2,((85:2,86:1):10,((87:4,88:6):3,136:19):4):7):4,((((((((14:1,15:8):7,(74:6,(75:2,76:4):3):4):3,((38:0,40:2):1,(39:1,73:1):2):10):7,(77:6,(78:0,(79:1,80:0):2):8):6):9,((81:14,82:15):7,83:12):6):5,(16:18,((26:1,27:3):5,28:9):14):12):7,((22:12,((34:3,(35:0,36:0,37:0):1):5,(71:2,72:5):8):10):6,((29:3,(30:0,31:15):1):12,142:9):6):7):6,18:16):7):6,((122:1,123:0):4,124:6):18):7):6,125:16):6,(((((((((3:3,(42:8,(43:4,(((((52:2,53:0):1,(59:23,60:17):2):0,(54:0,58:1):1,55:0,56:2,57:1):2,141:6):1,(61:0,62:1):3):2):7):7):2,69:7):1,65:2):0,(32:0,(33:17,70:4):1):2):1,(66:2,67:0,68:6):1):2,21:4):13,(138:36,140:51):7):12,143:17):11,(132:2,133:3):23):10):12,(17:28,139:59):10):8,131:24):12,130:4):3,(126:2,127:0):4):6,128:0,129:0);
tree PAUP_115 = [&U] (1:0,((((((((((2:20,(6:20,134:27):8):8,41:12):4,(((5:11,64:10):3,((((7:0,13:0):1,(8:0,(9:2,11:8):4):3):2,10:1):7,12:5):5):3,63:9):25):5,((((((4:13,((23:3,(24:1,25:0):4):9,(((96:0,97:7):8,(98:1,99:0,(100:0,101:1):2):14):7,102:25):5):5):7,(((19:35,135:23):7,84:13):6,(((20:11,137:44):4,((44:1,51:4):10,(((45:1,46:0,47:1):2,49:0,50:2):1,48:2):3):5):9,(((((89:0,90:1):1,(91:2,92:0):2):11,(93:3,(94:1,95:0):3):6):10,((105:0,106:0,108:3):1,107:0,(109:6,110:25):0):13):6,((((111:1,(112:0,116:7):1):1,113:1,(114:1,120:2):0,115:0,117:0,118:4):1,119:1):1,121:11):14):2):5):5):5,(103:1,104:1):7):2,((85:2,86:1):10,((87:4,88:6):3,136:19):4):7):4,((((((((14:1,15:8):7,(74:6,(75:2,76:4):3):4):3,((38:0,40:2):1,(39:1,73:1):2):10):7,(77:6,(78:0,(79:1,80:0):2):8):6):9,((81:14,82:15):7,83:12):6):5,(16:18,((26:1,27:3):5,28:9):14):12):7,((22:12,((34:3,(35:0,36:0,37:0):1):5,(71:2,72:5):8):10):6,((29:3,(30:0,31:15):1):12,142:9):6):7):6,18:16):7):6,((122:1,123:0):4,124:6):18):7):6,125:16):6,(((((((((3:3,(42:8,(43:4,(((((52:2,53:0):1,(59:23,60:17):2):0,(54:0,58:1):1,55:0,56:2,57:1):2,141:6):1,(61:0,62:1):3):2):7):7):2,69:7):1,65:2):0,(32:0,(33:17,70:4):1):2):1,(66:2,67:0,68:6):1):2,21:4):13,(138:36,140:51):7):12,143:17):11,(132:2,133:3):23):10):12,(17:28,139:59):10):8,131:24):12,130:4):3,(126:2,127:0):4):6,128:0,129:0);
tree PAUP_116 = [&U] (1:0,((((((((((2:20,(6:20,134:27):8):8,41:12):5,(((5:11,64:10):3,((((7:0,13:0):1,(8:0,(9:2,11:8):4):3):2,10:1):7,12:5):5):3,63:9):24):5,(((((4:13,((23:3,(24:1,25:0):4):9,(((96:0,97:7):8,(98:1,99:0,(100:0,101:1):2):14):7,102:25):5):5):7,(((19:35,135:23):7,84:13):6,(((20:11,137:44):4,((44:1,51:4):10,(((45:1,46:0,47:1):2,48:2,49:0):0,50:2):4):5):9,(((((89:0,90:1):1,(91:2,92:0):2):11,(93:3,(94:1,95:0):3):6):10,((105:0,106:0,108:3):1,107:0,(109:6,110:25):0):13):6,((((111:1,(112:0,116:7):1):1,113:1,(114:1,120:2):0,115:0,117:0,118:4):1,119:1):1,121:11):14):2):5):5):5,(103:1,104:1):7):4,(((((((((14:1,15:8):7,(74:6,(75:2,76:4):3):4):3,((38:0,40:2):1,(39:1,73:1):2):10):7,(77:6,(78:0,(79:1,80:0):2):8):6):9,((81:14,82:15):7,83:12):6):6,(16:18,((26:1,27:3):5,28:9):14):11):8,((22:11,((34:3,(35:0,36:0,37:0):1):5,(71:2,72:5):8):10):6,((29:4,(30:1,31:14):1):11,142:10):6):6):6,18:18):4,((85:2,86:1):11,((87:3,88:7):3,136:18):3):7):2):7,((122:1,123:0):4,124:6):19):7):6,125:15):6,(((((((((3:3,(42:8,(43:4,(((((52:2,53:0):1,(59:23,60:17):2):0,(54:0,58:1):1,55:0,56:2,57:1):2,141:6):1,(61:0,62:1):3):2):7):7):2,69:7):1,65:2):0,(32:0,(33:17,70:4):1):2):1,(66:2,67:0,68:6):1):2,21:4):12,(138:35,140:52):7):12,143:18):11,(132:2,133:3):24):10):12,(17:28,139:59):11):7,131:24):12,130:4):3,(126:2,127:0):4):6,128:0,129:0);
tree PAUP_117 = [&U] (1:0,((((((((((2:20,(6:20,134:27):8):8,41:12):4,(((5:11,64:10):3,((((7:0,13:0):1,(8:0,(9:2,11:8):4):3):2,10:1):7,12:5):5):3,63:9):25):5,((((((4:13,((23:3,(24:1,25:0):4):9,(((96:0,97:7):8,(98:1,99:0,(100:0,101:1):2):14):7,102:25):5):5):7,(((19:35,135:23):7,84:13):6,(((20:11,137:44):4,((44:1,51:4):10,(((45:1,46:0,47:1):2,48:2,49:0):0,50:2):4):5):9,(((((89:0,90:1):1,(91:2,92:0):2):11,(93:3,(94:1,95:0):3):6):10,((105:0,106:0,108:3):1,107:0,(109:6,110:25):0):13):6,((((111:1,(112:0,116:7):1):1,113:1,114:1,115:0,117:0,(118:4,120:2):0):1,119:1):1,121:11):14):2):5):5):5,(103:1,104:1):7):2,((85:2,86:1):10,((87:4,88:6):3,136:19):4):7):4,((((((((14:1,15:8):7,(74:6,(75:2,76:4):3):4):3,((38:0,40:2):1,(39:1,73:1):2):10):7,(77:6,(78:0,(79:1,80:0):2):8):6):9,((81:14,82:15):7,83:12):6):5,(16:18,((26:1,27:3):5,28:9):14):12):7,((22:12,((34:3,(35:0,36:0,37:0):1):5,(71:2,72:5):8):10):6,((29:3,(30:0,31:15):1):12,142:9):6):7):6,18:16):7):6,((122:1,123:0):4,124:6):18):7):6,125:16):6,(((((((((3:3,(42:8,(43:4,(((((52:2,53:0):1,(59:23,60:17):2):0,(54:0,58:1):1,55:0,56:2,57:1):2,141:6):1,(61:0,62:1):3):2):7):7):2,69:7):1,65:2):0,(32:0,(33:17,70:4):1):2):1,(66:2,67:0,68:6):1):2,21:4):13,(138:36,140:51):7):12,143:17):11,(132:2,133:3):23):10):12,(17:28,139:59):10):8,131:24):12,130:4):3,(126:2,127:0):4):6,128:0,129:0);
tree PAUP_118 = [&U] (1:0,((((((((((2:20,(6:20,134:27):8):8,41:12):4,(((5:11,64:10):3,((((7:0,13:0):1,(8:0,(9:2,11:8):4):3):2,10:1):7,12:5):5):3,63:9):25):5,((((((4:13,((23:3,(24:1,25:0):4):9,(((96:0,97:7):8,(98:1,99:0,(100:0,101:1):2):14):7,102:25):5):5):7,(((19:35,135:23):7,84:13):6,(((20:11,137:44):4,((44:1,51:4):10,(((45:1,46:0,47:1):2,48:2,49:0):0,50:2):4):5):9,(((((89:0,90:1):1,(91:2,92:0):2):11,(93:3,(94:1,95:0):3):6):10,((105:0,106:0,108:3):1,107:0,(109:6,110:25):0):13):6,((((111:1,(112:0,116:7):1):1,113:1,(114:1,120:2):0,115:0,117:0,118:4):1,119:1):1,121:11):14):2):5):5):5,(103:1,104:1):7):2,((85:2,86:1):10,((87:4,88:6):3,136:19):4):7):4,(((((((((14:1,15:8):7,(74:6,(75:2,76:4):3):4):4,((38:0,40:2):1,(39:1,73:1):2):9):9,(77:6,(78:0,(79:1,80:0):2):7):6):9,83:13):2,(81:14,82:15):6):9,(16:19,((26:1,27:3):5,28:9):13):11):8,((22:12,((34:3,(35:0,36:0,37:0):1):5,(71:2,72:5):8):9):6,((29:3,(30:0,31:15):1):12,142:9):7):8):4,18:16):7):6,((122:1,123:0):4,124:6):18):7):6,125:16):6,(((((((((3:3,(42:8,(43:4,(((((52:2,53:0):1,(59:23,60:17):2):0,(54:0,58:1):1,55:0,56:2,57:1):2,141:6):1,(61:0,62:1):3):2):7):7):2,69:7):1,65:2):0,(32:0,(33:17,70:4):1):2):1,(66:2,67:0,68:6):1):2,21:4):13,(138:36,140:51):7):12,143:17):11,(132:2,133:3):23):10):12,(17:28,139:59):10):8,131:24):12,130:4):3,(126:2,127:0):4):6,128:0,129:0);
tree PAUP_119 = [&U] (1:0,((((((((((2:20,(6:20,134:27):8):8,41:12):4,(((5:11,64:10):3,((((7:0,13:0):1,(8:0,(9:2,11:8):4):3):2,10:1):7,12:5):5):3,63:9):25):5,((((((4:13,((23:3,(24:1,25:0):4):9,(((96:0,97:7):8,(98:1,99:0,(100:0,101:1):2):14):7,102:25):5):5):7,(((19:35,135:23):7,84:13):6,(((20:11,137:44):4,((44:1,51:4):10,(((45:1,46:0,47:1):2,48:2,49:0):0,50:2):4):5):9,(((((89:0,90:1):1,(91:2,92:0):2):11,(93:3,(94:1,95:0):3):6):10,((105:0,106:0,108:3):1,107:0,(109:6,110:25):0):13):6,((((111:1,(112:0,116:7):1):1,113:1,(114:1,120:2):0,115:0,117:0,118:4):1,119:1):1,121:11):14):2):5):5):5,(103:1,104:1):7):2,((85:2,86:1):10,((87:4,88:6):3,136:19):4):7):4,((((((((14:1,15:8):7,(74:6,(75:2,76:4):3):4):3,((38:0,40:2):1,(39:1,73:1):2):10):7,(77:6,(78:0,(79:1,80:0):2):8):6):9,((81:14,82:15):7,83:12):6):6,(16:18,((26:1,27:3):5,28:9):14):11):7,((22:11,((34:3,(35:0,36:0,37:0):1):5,(71:2,72:5):8):10):6,(((29:3,30:1):1,31:15):11,142:10):6):7):6,18:17):6):6,((122:1,123:0):4,124:6):18):7):6,125:16):6,(((((((((3:3,(42:8,(43:4,(((((52:2,53:0):1,(59:23,60:17):2):0,(54:0,58:1):1,55:0,56:2,57:1):2,141:6):1,(61:0,62:1):3):2):7):7):2,69:7):1,65:2):0,(32:0,(33:17,70:4):1):2):1,(66:2,67:0,68:6):1):2,21:4):13,(138:36,140:51):7):12,143:17):11,(132:2,133:3):23):10):12,(17:28,139:59):10):8,131:24):12,130:4):3,(126:2,127:0):4):6,128:0,129:0);
tree PAUP_120 = [&U] (1:0,((((((((((2:20,(6:20,134:27):8):8,41:12):4,(((5:11,64:10):3,((((7:0,13:0):1,(8:0,(9:2,11:8):4):3):2,10:1):7,12:5):5):3,63:9):25):5,((((((4:13,((23:3,(24:1,25:0):4):9,(((96:0,97:7):8,(98:1,99:0,(100:0,101:1):2):14):7,102:25):5):5):7,(((19:35,135:23):7,84:13):6,(((20:11,137:44):4,((44:1,51:4):10,(((45:1,46:0,47:1):2,48:2,49:0):0,50:2):4):5):9,(((((89:0,90:1):1,(91:2,92:0):2):11,(93:3,(94:1,95:0):3):6):10,((105:0,106:0,108:3):1,107:0,(109:6,110:25):0):13):6,((((111:1,(112:0,116:7):1):1,113:1,(114:1,120:2):0,115:0,117:0,118:4):1,119:1):1,121:11):14):2):5):5):5,(103:1,104:1):7):2,((85:2,86:1):10,((87:4,88:6):3,136:19):4):7):4,((((((((14:1,15:8):7,(74:6,(75:2,76:4):3):4):3,((38:0,40:2):1,(39:1,73:1):2):10):7,(77:6,(78:0,(79:1,80:0):2):8):6):9,((81:14,82:15):7,83:12):6):5,(16:18,((26:1,27:3):5,28:9):14):12):7,((22:12,((34:3,(35:0,36:0,37:0):1):5,(71:2,72:5):8):10):6,((29:3,(30:0,31:15):1):12,142:9):6):7):6,18:16):7):6,((122:1,123:0):4,124:6):18):7):6,125:16):6,(((((((((3:3,(42:8,(43:4,(((((52:2,53:0):1,(59:23,60:17):2):0,(54:0,58:1):1,55:0,56:2,57:1):2,141:6):1,(61:0,62:1):3):2):7):7):2,69:7):1,65:2):0,(32:0,(33:17,70:4):1):2):1,66:2,67:0,68:6):3,21:4):13,(138:36,140:51):7):12,143:17):11,(132:2,133:3):23):10):12,(17:28,139:59):10):8,131:24):12,130:4):3,(126:2,127:0):4):6,128:0,129:0);
tree PAUP_121 = [&U] (1:0,((((((((((2:20,(6:20,134:27):8):8,41:12):4,(((5:11,64:10):3,((((7:0,13:0):1,(8:0,(9:2,11:8):4):3):2,10:1):7,12:5):5):3,63:9):25):5,((((((4:13,((23:3,(24:1,25:0):4):9,(((96:0,97:7):8,(98:1,99:0,(100:0,101:1):2):14):7,102:25):5):5):7,(((19:35,135:23):7,84:13):6,(((20:11,137:44):4,((44:1,51:4):10,(((45:1,46:0,47:1):2,48:2,49:0):0,50:2):4):5):9,(((((89:0,90:1):1,(91:2,92:0):2):11,(93:3,(94:1,95:0):3):6):10,((105:0,106:0,108:3):1,107:0,(109:6,110:25):0):13):6,((((111:1,(112:0,116:7):1):1,113:1,(114:1,120:2):0,115:0,117:0,118:4):1,119:1):1,121:11):14):2):5):5):5,(103:1,104:1):7):2,((85:2,86:1):10,((87:4,88:6):3,136:19):4):7):4,((((((((14:1,15:8):7,(74:6,(75:2,76:4):3):4):3,((38:0,40:2):1,(39:1,73:1):2):10):7,(77:6,(78:0,(79:1,80:0):2):8):6):9,((81:14,82:15):7,83:12):6):5,(16:18,((26:1,27:3):5,28:9):14):12):7,((22:12,((34:3,(35:0,36:0,37:0):1):5,(71:2,72:5):8):10):6,((29:3,(30:0,31:15):1):12,142:9):6):7):6,18:16):7):6,((122:1,123:0):4,124:6):18):7):6,125:16):6,((((((((3:3,(42:8,(43:4,(((((52:2,53:0):1,(59:23,60:17):2):0,(54:0,58:1):1,55:0,56:2,57:1):2,141:6):1,(61:0,62:1):3):2):7):7):2,69:7):1,(32:0,(33:17,70:4):1):2,(66:2,67:0,68:6):1):1,65:2):2,21:4):13,(138:36,140:51):7):12,143:17):11,(132:2,133:3):23):10):12,(17:28,139:59):10):8,131:24):12,130:4):3,(126:2,127:0):4):6,128:0,129:0);
tree PAUP_122 = [&U] (1:0,((((((((((2:20,(6:20,134:27):8):8,41:12):4,(((5:11,64:10):3,((((7:0,13:0):1,(8:0,(9:2,11:8):4):3):2,10:1):7,12:5):5):3,63:9):25):5,((((((4:13,((23:3,(24:1,25:0):4):9,(((96:0,97:7):8,(98:1,99:0,(100:0,101:1):2):14):7,102:25):5):5):7,(((19:35,135:23):7,84:13):6,(((20:11,137:44):4,((44:1,51:4):10,(((45:1,46:0,47:1):2,48:2,49:0):0,50:2):4):5):9,(((((89:0,90:1):1,(91:2,92:0):2):11,(93:3,(94:1,95:0):3):6):10,((105:0,106:0,108:3):1,107:0,(109:6,110:25):0):13):6,((((111:1,(112:0,116:7):1):1,113:1,(114:1,120:2):0,115:0,117:0,118:4):1,119:1):1,121:11):14):2):5):5):5,(103:1,104:1):7):2,((85:2,86:1):10,((87:4,88:6):3,136:19):4):7):4,((((((((14:1,15:8):7,(74:6,(75:2,76:4):3):4):3,((38:0,40:2):1,(39:1,73:1):2):10):7,(77:6,(78:0,(79:1,80:0):2):8):6):9,((81:14,82:15):7,83:12):6):5,(16:18,((26:1,27:3):5,28:9):14):12):7,((22:12,((34:3,(35:0,36:0,37:0):1):5,(71:2,72:5):8):10):6,((29:3,(30:0,31:15):1):12,142:9):6):7):6,18:16):7):6,((122:1,123:0):4,124:6):18):7):6,125:16):6,(((((((3:3,(42:8,(43:4,(((((52:2,53:0):1,(59:23,60:17):2):0,(54:0,58:1):1,55:0,56:2,57:1):2,141:6):1,(61:0,62:1):3):2):7):7):2,69:7):1,(32:0,(33:17,70:4):1):2,65:2,(66:2,67:0,68:6):1):3,21:4):13,(138:36,140:51):7):12,143:17):11,(132:2,133:3):23):10):12,(17:28,139:59):10):8,131:24):12,130:4):3,(126:2,127:0):4):6,128:0,129:0);
tree PAUP_123 = [&U] (1:0,((((((((((2:20,(6:20,134:27):8):8,41:12):4,(((5:11,64:10):3,((((7:0,13:0):1,(8:0,(9:2,11:8):4):3):2,10:1):7,12:5):5):3,63:9):25):5,((((((4:13,((23:3,(24:1,25:0):4):9,(((96:0,97:7):8,(98:1,99:0,(100:0,101:1):2):14):7,102:25):5):5):7,(((19:35,135:23):7,84:13):6,(((20:11,137:44):4,((44:1,51:4):10,(((45:1,46:0,47:1):2,48:2,49:0):0,50:2):4):5):9,(((((89:0,90:1):1,(91:2,92:0):2):11,(93:3,(94:1,95:0):3):6):10,((105:0,106:0,108:3):1,107:0,(109:6,110:25):0):13):6,((((111:1,(112:0,116:7):1):1,113:1,(114:1,120:2):0,115:0,117:0,118:4):1,119:1):1,121:11):14):2):5):5):5,(103:1,104:1):7):2,((85:2,86:1):10,((87:4,88:6):3,136:19):4):7):4,((((((((14:1,15:8):7,(74:6,(75:2,76:4):3):4):3,(38:0,(39:1,73:1):2,40:2):11):7,(77:6,(78:0,(79:1,80:0):2):8):6):9,((81:14,82:15):7,83:12):6):5,(16:18,((26:1,27:3):5,28:9):14):12):7,((22:12,((34:3,(35:0,36:0,37:0):1):5,(71:2,72:5):8):10):6,((29:3,(30:0,31:15):1):12,142:9):6):7):6,18:16):7):6,((122:1,123:0):4,124:6):18):7):6,125:16):6,(((((((((3:3,(42:8,(43:4,(((((52:2,53:0):1,(59:23,60:17):2):0,(54:0,58:1):1,55:0,56:2,57:1):2,141:6):1,(61:0,62:1):3):2):7):7):2,69:7):1,65:2):0,(32:0,(33:17,70:4):1):2):1,(66:2,67:0,68:6):1):2,21:4):13,(138:36,140:51):7):12,143:17):11,(132:2,133:3):23):10):12,(17:28,139:59):10):8,131:24):12,130:4):3,(126:2,127:0):4):6,128:0,129:0);
tree PAUP_124 = [&U] (1:0,((((((((((2:20,(6:20,134:27):8):8,41:12):4,(((5:11,64:10):3,((((7:0,13:0):1,(8:0,(9:2,11:8):4):3):2,10:1):7,12:5):5):3,63:9):25):5,((((((4:13,((23:3,(24:1,25:0):4):9,(((96:0,97:7):8,(98:1,99:0,(100:0,101:1):2):14):7,102:25):5):5):7,(((19:35,135:23):7,84:13):6,(((20:11,137:44):4,((44:1,51:4):10,(((45:1,46:0,47:1):2,48:2,49:0):0,50:2):4):5):9,(((((89:0,90:1):1,(91:2,92:0):2):11,(93:3,(94:1,95:0):3):6):10,((105:0,106:0,108:3):1,107:0,(109:6,110:25):0):13):6,((((111:1,(112:0,116:7):1):1,113:1,(114:1,120:2):0,115:0,117:0,118:4):1,119:1):1,121:11):14):2):5):5):5,(103:1,104:1):7):2,((85:2,86:1):10,((87:4,88:6):3,136:19):4):7):4,((((((((14:1,15:8):7,(74:6,(75:2,76:4):3):4):3,((38:0,40:2):1,(39:1,73:1):2):10):7,(77:6,(78:0,(79:1,80:0):2):8):6):9,((81:14,82:15):7,83:12):6):5,(16:18,((26:1,27:3):5,28:9):14):12):7,((22:12,((34:3,(35:0,36:0,37:0):1):5,(71:2,72:5):8):10):6,((29:3,(30:0,31:15):1):12,142:9):6):7):6,18:16):7):6,((122:1,123:0):4,124:6):18):7):6,125:16):6,((((((((3:3,(42:8,(43:4,(((((52:2,53:0):1,(59:23,60:17):2):0,(54:0,58:1):1,55:0,56:2,57:1):2,141:6):1,(61:0,62:1):3):2):7):7):2,69:7):1,65:2):0,(32:0,(33:17,70:4):1):2,(66:2,67:0,68:6):1):3,21:4):13,(138:36,140:51):7):12,143:17):11,(132:2,133:3):23):10):12,(17:28,139:59):10):8,131:24):12,130:4):3,(126:2,127:0):4):6,128:0,129:0);
tree PAUP_125 = [&U] (1:0,((((((((((2:20,(6:20,134:27):8):8,41:12):4,(((5:11,64:10):3,((((7:0,13:0):1,(8:0,(9:2,11:8):4):3):2,10:1):7,12:5):5):3,63:9):25):5,((((((4:13,((23:3,(24:1,25:0):4):9,(((96:0,97:7):8,(98:1,99:0,(100:0,101:1):2):14):7,102:25):5):5):7,(((19:35,135:23):7,84:13):6,(((20:11,137:44):4,((44:1,51:4):10,(((45:1,46:0,47:1):2,48:2,49:0):0,50:2):4):5):9,(((((89:0,90:1):1,(91:2,92:0):2):11,(93:3,(94:1,95:0):3):6):10,((105:0,106:0,108:3):1,107:0,(109:6,110:25):0):13):6,((((111:1,(112:0,116:7):1):1,113:1,(114:1,120:2):0,115:0,117:0,118:4):1,119:1):1,121:11):14):2):5):5):5,(103:1,104:1):7):2,((85:2,86:1):10,((87:4,88:6):3,136:19):4):7):4,((((((((14:1,15:8):7,(74:6,(75:2,76:4):3):4):3,((38:0,40:2):1,(39:1,73:1):2):10):7,(77:6,(78:0,(79:1,80:0):2):8):6):9,((81:14,82:15):7,83:12):6):5,(16:18,((26:1,27:3):5,28:9):14):12):7,((22:12,((34:3,(35:0,36:0,37:0):1):5,(71:2,72:5):8):10):6,((29:3,(30:0,31:15):1):12,142:9):6):7):6,18:16):7):6,((122:1,123:0):4,124:6):18):7):6,125:16):6,((((((((3:3,(42:8,(43:4,(((((52:2,53:0):1,(59:23,60:17):2):0,(54:0,58:1):1,55:0,56:2,57:1):2,141:6):1,(61:0,62:1):3):2):7):7):2,69:7):1,(32:0,(33:17,70:4):1):2,65:2):1,66:2,67:0,68:6):3,21:4):13,(138:36,140:51):7):12,143:17):11,(132:2,133:3):23):10):12,(17:28,139:59):10):8,131:24):12,130:4):3,(126:2,127:0):4):6,128:0,129:0);
tree PAUP_126 = [&U] (1:0,((((((((((2:20,(6:20,134:27):8):8,41:12):4,(((5:11,64:10):3,((((7:0,13:0):1,(8:0,(9:2,11:8):4):3):2,10:1):7,12:5):5):3,63:9):25):5,((((((4:13,((23:3,(24:1,25:0):4):9,(((96:0,97:7):8,(98:1,99:0,(100:0,101:1):2):14):7,102:25):5):5):7,(((19:35,135:23):7,84:13):6,(((20:11,137:44):4,((44:1,51:4):10,(((45:1,46:0,47:1):2,48:2,49:0):0,50:2):4):5):9,(((((89:0,90:1):1,(91:2,92:0):2):11,(93:3,(94:1,95:0):3):6):10,((105:0,106:0,108:3):1,107:0,(109:6,110:25):0):13):6,((((111:1,(112:0,116:7):1):1,113:1,(114:1,120:2):0,115:0,117:0,118:4):1,119:1):1,121:11):14):2):5):5):5,(103:1,104:1):7):2,((85:2,86:1):10,((87:4,88:6):3,136:19):4):7):4,((((((((14:1,15:8):7,(74:6,(75:2,76:4):3):4):3,((38:0,40:2):1,(39:1,73:1):2):10):7,(77:6,(78:0,(79:1,80:0):2):8):6):9,((81:14,82:15):7,83:12):6):5,(16:18,((26:1,27:3):5,28:9):14):12):7,((22:12,((34:3,(35:0,36:0,37:0):1):5,(71:2,72:5):8):10):6,((29:3,(30:0,31:15):1):12,142:9):6):7):6,18:16):7):6,((122:1,123:0):4,124:6):18):7):6,125:16):6,(((((((3:4,(42:7,(43:4,(((((52:2,53:0):1,(59:23,60:17):2):0,(54:0,58:1):1,55:0,56:2,57:1):2,141:6):1,(61:0,62:1):3):2):8):7):2,(65:1,69:7):1):0,(32:0,(33:17,70:4):1):2,(66:2,67:0,68:6):1):3,21:4):13,(138:36,140:51):7):12,143:17):11,(132:2,133:3):23):10):12,(17:28,139:59):10):8,131:24):12,130:4):3,(126:2,127:0):4):6,128:0,129:0);
tree PAUP_127 = [&U] (1:0,((((((((((2:20,(6:20,134:27):8):8,41:12):4,(((5:11,64:10):3,((((7:0,13:0):1,(8:0,(9:2,11:8):4):3):2,10:1):7,12:5):5):3,63:9):25):5,((((((4:13,((23:3,(24:1,25:0):4):9,(((96:0,97:7):8,(98:1,99:0,(100:0,101:1):2):14):7,102:25):5):5):7,(((19:35,135:23):7,84:13):6,(((20:11,137:44):4,((44:1,51:4):10,(((45:1,46:0,47:1):2,48:2,49:0):0,50:2):4):5):9,(((((89:0,90:1):1,(91:2,92:0):2):11,(93:3,(94:1,95:0):3):6):10,((105:0,106:0,108:3):1,107:0,(109:6,110:25):0):13):6,((((111:1,(112:0,116:7):1):1,113:1,(114:1,120:2):0,115:0,117:0,118:4):1,119:1):1,121:11):14):2):5):5):5,(103:1,104:1):7):2,((85:2,86:1):10,((87:4,88:6):3,136:19):4):7):4,((((((((14:1,15:8):7,(74:6,(75:2,76:4):3):4):3,((38:0,40:2):1,(39:1,73:1):2):10):7,(77:6,(78:0,(79:1,80:0):2):8):6):9,((81:14,82:15):7,83:12):6):5,(16:18,((26:1,27:3):5,28:9):14):12):7,((22:12,((34:3,(35:0,36:0,37:0):1):5,(71:2,72:5):8):10):6,((29:3,(30:0,31:15):1):12,142:9):6):7):6,18:16):7):6,((122:1,123:0):4,124:6):18):7):6,125:16):6,((((((((3:3,(42:8,(43:4,(((((52:2,53:0):1,(59:23,60:17):2):0,(54:0,58:1):1,55:0,56:2,57:1):2,141:6):1,(61:0,62:1):3):2):7):7):2,69:7):1,(32:0,(33:17,70:4):1):2,65:2):1,(66:2,67:0,68:6):1):2,21:4):13,(138:36,140:51):7):12,143:17):11,(132:2,133:3):23):10):12,(17:28,139:59):10):8,131:24):12,130:4):3,(126:2,127:0):4):6,128:0,129:0);
tree PAUP_128 = [&U] (1:0,((((((((((2:20,(6:20,134:27):8):8,41:12):4,(((5:11,64:10):3,((((7:0,13:0):1,(8:0,(9:2,11:8):4):3):2,10:1):7,12:5):5):3,63:9):25):5,((((((4:13,((23:3,(24:1,25:0):4):9,(((96:0,97:7):8,(98:1,99:0,(100:0,101:1):2):14):7,102:25):5):5):7,(((19:35,135:23):7,84:13):6,(((20:11,137:44):4,((44:1,51:4):10,(((45:1,46:0,47:1):2,48:2,49:0):0,50:2):4):5):9,(((((89:0,90:1):1,(91:2,92:0):2):11,(93:3,(94:1,95:0):3):6):10,((105:0,106:0,108:3):1,107:0,(109:6,110:25):0):13):6,((((111:1,(112:0,116:7):1):1,113:1,(114:1,120:2):0,115:0,117:0,118:4):1,119:1):1,121:11):14):2):5):5):5,(103:1,104:1):7):2,((85:2,86:1):10,((87:4,88:6):3,136:19):4):7):4,((((((((14:1,15:8):7,(74:6,(75:2,76:4):3):4):3,((38:0,40:2):1,(39:1,73:1):2):10):7,(77:6,(78:0,(79:1,80:0):2):8):6):9,((81:14,82:15):7,83:12):6):5,(16:18,((26:1,27:3):5,28:9):14):12):7,((22:12,((34:3,(35:0,36:0,37:0):1):5,(71:2,72:5):8):10):6,((29:3,(30:0,31:15):1):12,142:9):6):7):6,18:16):7):6,((122:1,123:0):4,124:6):18):7):6,125:16):6,(((((((((3:3,69:6):2,(42:7,(43:4,(((((52:2,53:0):1,(59:23,60:17):2):0,(54:0,58:1):1,55:0,56:2,57:1):2,141:6):1,(61:0,62:1):3):2):8):8):1,(32:0,(33:17,70:4):1):2):0,65:2):1,(66:2,67:0,68:6):1):2,21:4):13,(138:36,140:51):7):12,143:17):11,(132:2,133:3):23):10):12,(17:28,139:59):10):8,131:24):12,130:4):3,(126:2,127:0):4):6,128:0,129:0);
tree PAUP_129 = [&U] (1:0,((((((((((2:20,(6:20,134:27):8):8,41:12):4,(((5:11,64:10):3,((((7:0,13:0):1,(8:0,(9:2,11:8):4):3):2,10:1):7,12:5):5):3,63:9):25):5,((((((4:13,((23:3,(24:1,25:0):4):9,(((96:0,97:7):8,(98:1,99:0,(100:0,101:1):2):14):7,102:25):5):5):7,(((19:35,135:23):7,84:13):6,(((20:11,137:44):4,((44:1,51:4):10,(((45:1,46:0,47:1):2,48:2,49:0):0,50:2):4):5):9,(((((89:0,90:1):1,(91:2,92:0):2):11,(93:3,(94:1,95:0):3):6):10,((105:0,106:0,108:3):1,107:0,(109:6,110:25):0):13):6,((((111:1,(112:0,116:7):1):1,113:1,(114:1,120:2):0,115:0,117:0,118:4):1,119:1):1,121:11):14):2):5):5):5,(103:1,104:1):7):2,((85:2,86:1):10,((87:4,88:6):3,136:19):4):7):4,((((((((14:1,15:8):7,(74:6,(75:2,76:4):3):4):3,((38:0,40:2):1,(39:1,73:1):2):10):7,(77:6,(78:0,(79:1,80:0):2):8):6):9,((81:14,82:15):7,83:12):6):5,(16:18,((26:1,27:3):5,28:9):14):12):7,((22:12,((34:3,(35:0,36:0,37:0):1):5,(71:2,72:5):8):10):6,((29:3,(30:0,31:15):1):12,142:9):6):7):6,18:16):7):6,((122:1,123:0):4,124:6):18):7):6,125:16):6,((((((((3:3,69:6):2,(42:7,(43:4,(((((52:2,53:0):1,(59:23,60:17):2):0,(54:0,58:1):1,55:0,56:2,57:1):2,141:6):1,(61:0,62:1):3):2):8):8):1,(32:0,(33:17,70:4):1):2,65:2):1,(66:2,67:0,68:6):1):2,21:4):13,(138:36,140:51):7):12,143:17):11,(132:2,133:3):23):10):12,(17:28,139:59):10):8,131:24):12,130:4):3,(126:2,127:0):4):6,128:0,129:0);
tree PAUP_130 = [&U] (1:0,((((((((((2:20,(6:20,134:27):8):8,41:12):4,(((5:11,64:10):3,((((7:0,13:0):1,(8:0,(9:2,11:8):4):3):2,10:1):7,12:5):5):3,63:9):25):5,((((((4:13,((23:3,(24:1,25:0):4):9,(((96:0,97:7):8,(98:1,99:0,(100:0,101:1):2):14):7,102:25):5):5):7,(((19:35,135:23):7,84:13):6,(((20:11,137:44):4,((44:1,51:4):10,(((45:1,46:0,47:1):2,48:2,49:0):0,50:2):4):5):9,(((((89:0,90:1):1,(91:2,92:0):2):11,(93:3,(94:1,95:0):3):6):10,((105:0,106:0,108:3):1,107:0,(109:6,110:25):0):13):6,((((111:1,(112:0,116:7):1):1,113:1,(114:1,120:2):0,115:0,117:0,118:4):1,119:1):1,121:11):14):2):5):5):5,(103:1,104:1):7):2,((85:2,86:1):10,((87:4,88:6):3,136:19):4):7):4,((((((((14:1,15:8):7,(74:6,(75:2,76:4):3):4):3,((38:0,40:2):1,(39:1,73:1):2):10):7,(77:6,(78:0,(79:1,80:0):2):8):6):9,((81:14,82:15):7,83:12):6):5,(16:18,((26:1,27:3):5,28:9):14):12):7,((22:12,((34:3,(35:0,36:0,37:0):1):5,(71:2,72:5):8):10):6,((29:3,(30:0,31:15):1):12,142:9):6):7):6,18:16):7):6,((122:1,123:0):4,124:6):18):7):6,125:16):6,(((((((3:3,69:6):2,(42:7,(43:4,(((((52:2,53:0):1,(59:23,60:17):2):0,(54:0,58:1):1,55:0,56:2,57:1):2,141:6):1,(61:0,62:1):3):2):8):8):1,(32:0,(33:17,70:4):1):2,65:2,(66:2,67:0,68:6):1):3,21:4):13,(138:36,140:51):7):12,143:17):11,(132:2,133:3):23):10):12,(17:28,139:59):10):8,131:24):12,130:4):3,(126:2,127:0):4):6,128:0,129:0);
tree PAUP_131 = [&U] (1:0,((((((((((2:20,(6:20,134:27):8):8,41:12):4,(((5:11,64:10):3,((((7:0,13:0):1,(8:0,(9:2,11:8):4):3):2,10:1):7,12:5):5):3,63:9):25):5,((((((4:13,((23:3,(24:1,25:0):4):9,(((96:0,97:7):8,(98:1,99:0,(100:0,101:1):2):14):7,102:25):5):5):7,(((19:35,135:23):7,84:13):6,(((20:11,137:44):4,((44:1,51:4):10,(((45:1,46:0,47:1):2,48:2,49:0):0,50:2):4):5):9,(((((89:0,90:1):1,(91:2,92:0):2):11,(93:3,(94:1,95:0):3):6):10,((105:0,106:0,108:3):1,107:0,(109:6,110:25):0):13):6,((((111:1,(112:0,116:7):1):1,113:1,(114:1,120:2):0,115:0,117:0,118:4):1,119:1):1,121:11):14):2):5):5):5,(103:1,104:1):7):2,((85:2,86:1):10,((87:4,88:6):3,136:19):4):7):4,((((((((14:1,15:8):7,(74:6,(75:2,76:4):3):4):3,((38:0,40:2):1,(39:1,73:1):2):10):7,(77:6,(78:0,(79:1,80:0):2):8):6):9,((81:14,82:15):7,83:12):6):5,(16:18,((26:1,27:3):5,28:9):14):12):7,((22:12,((34:3,(35:0,36:0,37:0):1):5,(71:2,72:5):8):10):6,((29:3,(30:0,31:15):1):12,142:9):6):7):6,18:16):7):6,((122:1,123:0):4,124:6):18):7):6,125:16):6,((((((((3:4,(42:7,(43:4,(((((52:2,53:0):1,(59:23,60:17):2):0,(54:0,58:1):1,55:0,56:2,57:1):2,141:6):1,(61:0,62:1):3):2):8):7):2,(65:1,69:7):1):0,(32:0,(33:17,70:4):1):2):1,(66:2,67:0,68:6):1):2,21:4):13,(138:36,140:51):7):12,143:17):11,(132:2,133:3):23):10):12,(17:28,139:59):10):8,131:24):12,130:4):3,(126:2,127:0):4):6,128:0,129:0);
tree PAUP_132 = [&U] (1:0,((((((((((2:20,(6:20,134:27):8):8,41:12):4,(((5:11,64:10):3,((((7:0,13:0):1,(8:0,(9:2,11:8):4):3):2,10:1):7,12:5):5):3,63:9):25):5,((((((4:13,((23:3,(24:1,25:0):4):9,(((96:0,97:7):8,(98:1,99:0,(100:0,101:1):2):14):7,102:25):5):5):7,(((19:35,135:23):7,84:13):6,(((20:11,137:44):4,((44:1,51:4):10,(((45:1,46:0,47:1):2,48:2,49:0):0,50:2):4):5):9,(((((89:0,90:1):1,(91:2,92:0):2):11,(93:3,(94:1,95:0):3):6):10,((105:0,106:0,108:3):1,107:0,(109:6,110:25):0):13):6,((((111:1,(112:0,116:7):1):1,113:1,(114:1,120:2):0,115:0,117:0,118:4):1,119:1):1,121:11):14):2):5):5):5,(103:1,104:1):7):2,((85:2,86:1):10,((87:4,88:6):3,136:19):4):7):4,((((((((14:1,15:8):7,(74:6,(75:2,76:4):3):4):3,((38:0,40:2):1,(39:1,73:1):2):10):7,(77:6,(78:0,(79:1,80:0):2):8):6):9,((81:14,82:15):7,83:12):6):5,(16:18,((26:1,27:3):5,28:9):14):12):7,((22:12,((34:3,(35:0,36:0,37:0):1):5,(71:2,72:5):8):10):6,((29:3,(30:0,31:15):1):12,142:9):6):7):6,18:16):7):6,((122:1,123:0):4,124:6):18):7):6,125:16):6,((((((((3:4,(42:7,(43:4,(((((52:2,53:0):1,(59:23,60:17):2):0,(54:0,58:1):1,55:0,56:2,57:1):2,141:6):1,(61:0,62:1):3):2):8):7):2,(32:0,(33:17,70:4):1):2):0,(65:1,69:7):1):1,(66:2,67:0,68:6):1):2,21:4):13,(138:36,140:51):7):12,143:17):11,(132:2,133:3):23):10):12,(17:28,139:59):10):8,131:24):12,130:4):3,(126:2,127:0):4):6,128:0,129:0);
tree PAUP_133 = [&U] (1:0,((((((((((2:20,(6:20,134:27):8):8,41:12):4,(((5:11,64:10):3,((((7:0,13:0):1,(8:0,(9:2,11:8):4):3):2,10:1):7,12:5):5):3,63:9):25):5,((((((4:13,((23:3,(24:1,25:0):4):9,(((96:0,97:7):8,(98:1,99:0,(100:0,101:1):2):14):7,102:25):5):5):7,(((19:35,135:23):7,84:13):6,(((20:11,137:44):4,((44:1,51:4):10,(((45:1,46:0,47:1):2,48:2,49:0):0,50:2):4):5):9,(((((89:0,90:1):1,(91:2,92:0):2):11,(93:3,(94:1,95:0):3):6):10,((105:0,106:0,108:3):1,107:0,(109:6,110:25):0):13):6,((((111:1,(112:0,116:7):1):1,113:1,(114:1,120:2):0,115:0,117:0,118:4):1,119:1):1,121:11):14):2):5):5):5,(103:1,104:1):7):2,((85:2,86:1):10,((87:4,88:6):3,136:19):4):7):4,((((((((14:1,15:8):7,(74:6,(75:2,76:4):3):4):3,((38:0,40:2):1,(39:1,73:1):2):10):7,(77:6,(78:0,(79:1,80:0):2):8):6):9,((81:14,82:15):7,83:12):6):5,(16:18,((26:1,27:3):5,28:9):14):12):7,((22:12,((34:3,(35:0,36:0,37:0):1):5,(71:2,72:5):8):10):6,((29:3,(30:0,31:15):1):12,142:9):6):7):6,18:16):7):6,((122:1,123:0):4,124:6):18):7):6,125:16):6,(((((((3:4,(42:7,(43:4,(((((52:2,53:0):1,(59:23,60:17):2):0,(54:0,58:1):1,55:0,56:2,57:1):2,141:6):1,(61:0,62:1):3):2):8):7):2,(32:0,(33:17,70:4):1):2,(65:1,69:7):1):1,(66:2,67:0,68:6):1):2,21:4):13,(138:36,140:51):7):12,143:17):11,(132:2,133:3):23):10):12,(17:28,139:59):10):8,131:24):12,130:4):3,(126:2,127:0):4):6,128:0,129:0);
tree PAUP_134 = [&U] (1:0,((((((((((2:20,(6:20,134:27):8):8,41:12):4,(((5:11,64:10):3,((((7:0,13:0):1,(8:0,(9:2,11:8):4):3):2,10:1):7,12:5):5):3,63:9):25):5,((((((4:13,((23:3,(24:1,25:0):4):9,(((96:0,97:7):8,(98:1,99:0,(100:0,101:1):2):14):7,102:25):5):5):7,(((19:35,135:23):7,84:13):6,(((20:11,137:44):4,((44:1,51:4):10,(((45:1,46:0,47:1):2,48:2,49:0):0,50:2):4):5):9,(((((89:0,90:1):1,(91:2,92:0):2):11,(93:3,(94:1,95:0):3):6):10,((105:0,106:0,108:3):1,107:0,(109:6,110:25):0):13):6,((((111:1,(112:0,116:7):1):1,113:1,(114:1,120:2):0,115:0,117:0,118:4):1,119:1):1,121:11):14):2):5):5):5,(103:1,104:1):7):2,((85:2,86:1):10,((87:4,88:6):3,136:19):4):7):4,((((((((14:1,15:8):7,(74:6,(75:2,76:4):3):4):3,((38:0,40:2):1,(39:1,73:1):2):10):7,(77:6,(78:0,(79:1,80:0):2):8):6):9,((81:14,82:15):7,83:12):6):5,(16:18,((26:1,27:3):5,28:9):14):12):7,((22:12,((34:3,(35:0,36:0,37:0):1):5,(71:2,72:5):8):10):6,((29:3,(30:0,31:15):1):12,142:9):6):7):6,18:16):7):6,((122:1,123:0):4,124:6):18):7):6,125:16):6,((((((3:4,(42:7,(43:4,(((((52:2,53:0):1,(59:23,60:17):2):0,(54:0,58:1):1,55:0,56:2,57:1):2,141:6):1,(61:0,62:1):3):2):8):7):2,(32:0,(33:17,70:4):1):2,(65:1,69:7):1,(66:2,67:0,68:6):1):3,21:4):13,(138:36,140:51):7):12,143:17):11,(132:2,133:3):23):10):12,(17:28,139:59):10):8,131:24):12,130:4):3,(126:2,127:0):4):6,128:0,129:0);
tree PAUP_135 = [&U] (1:0,((((((((((2:20,(6:20,134:27):8):8,41:12):4,(((5:11,64:10):3,((((7:0,13:0):1,(8:0,(9:2,11:8):4):3):2,10:1):7,12:5):5):3,63:9):25):5,((((((4:13,((23:3,(24:1,25:0):4):9,(((96:0,97:7):8,(98:1,99:0,(100:0,101:1):2):14):7,102:25):5):5):7,(((19:35,135:23):7,84:13):6,(((20:11,137:44):4,((44:1,51:4):10,(((45:1,46:0,47:1):2,48:2,49:0):0,50:2):4):5):9,(((((89:0,90:1):1,(91:2,92:0):2):11,(93:3,(94:1,95:0):3):6):10,((105:0,106:0,108:3):1,107:0,(109:6,110:25):0):13):6,((((111:1,(112:0,116:7):1):1,113:1,(114:1,120:2):0,115:0,117:0,118:4):1,119:1):1,121:11):14):2):5):5):5,(103:1,104:1):7):2,((85:2,86:1):10,((87:4,88:6):3,136:19):4):7):4,((((((((14:1,15:8):7,(74:6,(75:2,76:4):3):4):3,((38:0,40:2):1,(39:1,73:1):2):10):7,(77:6,(78:0,(79:1,80:0):2):8):6):9,((81:14,82:15):7,83:12):6):5,(16:18,((26:1,27:3):5,28:9):14):12):7,((22:12,((34:3,(35:0,36:0,37:0):1):5,(71:2,72:5):8):10):6,((29:3,(30:0,31:15):1):12,142:9):6):7):6,18:16):7):6,((122:1,123:0):4,124:6):18):7):6,125:16):6,((((((((3:4,69:6):2,65:2):0,((32:0,(33:17,70:4):1):1,(42:8,(43:4,(((((52:2,53:0):1,(59:23,60:17):2):0,(54:0,58:1):1,55:0,56:2,57:1):2,141:6):1,(61:0,62:1):3):2):7):8):1):1,(66:2,67:0,68:6):1):2,21:4):13,(138:36,140:51):7):12,143:17):11,(132:2,133:3):23):10):12,(17:28,139:59):10):8,131:24):12,130:4):3,(126:2,127:0):4):6,128:0,129:0);
tree PAUP_136 = [&U] (1:0,((((((((((2:20,(6:20,134:27):8):8,41:12):4,(((5:11,64:10):3,((((7:0,13:0):1,(8:0,(9:2,11:8):4):3):2,10:1):7,12:5):5):3,63:9):25):5,((((((4:13,((23:3,(24:1,25:0):4):9,(((96:0,97:7):8,(98:1,99:0,(100:0,101:1):2):14):7,102:25):5):5):7,(((19:35,135:23):7,84:13):6,(((20:11,137:44):4,((44:1,51:4):10,(((45:1,46:0,47:1):2,48:2,49:0):0,50:2):4):5):9,(((((89:0,90:1):1,(91:2,92:0):2):11,(93:3,(94:1,95:0):3):6):10,((105:0,106:0,108:3):1,107:0,(109:6,110:25):0):13):6,((((111:1,(112:0,116:7):1):1,113:1,(114:1,120:2):0,115:0,117:0,118:4):1,119:1):1,121:11):14):2):5):5):5,(103:1,104:1):7):2,((85:2,86:1):10,((87:4,88:6):3,136:19):4):7):4,((((((((14:1,15:8):7,(74:6,(75:2,76:4):3):4):3,((38:0,40:2):1,(39:1,73:1):2):10):7,(77:6,(78:0,(79:1,80:0):2):8):6):9,((81:14,82:15):7,83:12):6):5,(16:18,((26:1,27:3):5,28:9):14):12):7,((22:12,((34:3,(35:0,36:0,37:0):1):5,(71:2,72:5):8):10):6,((29:3,(30:0,31:15):1):12,142:9):6):7):6,18:16):7):6,((122:1,123:0):4,124:6):18):7):6,125:16):6,(((((((((3:3,69:6):2,(42:7,(43:4,(((((52:2,53:0):1,(59:23,60:17):2):0,(54:0,58:1):1,55:0,56:2,57:1):2,141:6):1,(61:0,62:1):3):2):8):8):1,65:2):0,(32:0,(33:17,70:4):1):2):1,(66:2,67:0,68:6):1):2,21:4):13,(138:36,140:51):7):12,143:17):11,(132:2,133:3):23):10):12,(17:28,139:59):10):8,131:24):12,130:4):3,(126:2,127:0):4):6,128:0,129:0);
tree PAUP_137 = [&U] (1:0,((((((((((2:20,(6:20,134:27):8):8,41:12):4,(((5:11,64:10):3,((((7:0,13:0):1,(8:0,(9:2,11:8):4):3):2,10:1):7,12:5):5):3,63:9):25):5,((((((4:13,((23:3,(24:1,25:0):4):9,(((96:0,97:7):8,(98:1,99:0,(100:0,101:1):2):14):7,102:25):5):5):7,(((19:35,135:23):7,84:13):6,(((20:11,137:44):4,((44:1,51:4):10,(((45:1,46:0,47:1):2,48:2,49:0):0,50:2):4):5):9,(((((89:0,90:1):1,(91:2,92:0):2):11,(93:3,(94:1,95:0):3):6):10,((105:0,106:0,108:3):1,107:0,(109:6,110:25):0):13):6,((((111:1,(112:0,116:7):1):1,113:1,(114:1,120:2):0,115:0,117:0,118:4):1,119:1):1,121:11):14):2):5):5):5,(103:1,104:1):7):2,((85:2,86:1):10,((87:4,88:6):3,136:19):4):7):4,((((((((14:1,15:8):7,(74:6,(75:2,76:4):3):4):3,((38:0,40:2):1,(39:1,73:1):2):10):7,(77:6,(78:0,(79:1,80:0):2):8):6):9,((81:14,82:15):7,83:12):6):5,(16:18,((26:1,27:3):5,28:9):14):12):7,((22:12,((34:3,(35:0,36:0,37:0):1):5,(71:2,72:5):8):10):6,((29:3,(30:0,31:15):1):12,142:9):6):7):6,18:16):7):6,((122:1,123:0):4,124:6):18):7):6,125:16):6,(((((((((3:3,(42:7,(43:3,(((((52:2,53:0):1,(59:23,60:17):2):0,(54:0,58:1):1,55:0,56:2,57:1):3,(61:0,62:1):3):1,141:6):2):7):8):2,69:7):1,65:2):0,(32:0,(33:17,70:4):1):2):1,(66:2,67:0,68:6):1):2,21:4):13,(138:36,140:51):7):12,143:17):11,(132:2,133:3):23):10):12,(17:28,139:59):10):8,131:24):12,130:4):3,(126:2,127:0):4):6,128:0,129:0);
tree PAUP_138 = [&U] (1:0,((((((((((2:20,(6:20,134:27):8):8,41:12):4,(((5:11,64:10):3,((((7:0,13:0):1,(8:0,(9:2,11:8):4):3):2,10:1):7,12:5):5):3,63:9):25):5,((((((4:13,((23:3,(24:1,25:0):4):9,(((96:0,97:7):8,(98:1,99:0,(100:0,101:1):2):14):7,102:25):5):5):7,(((19:35,135:23):7,84:13):6,(((20:11,137:44):4,((44:1,51:4):10,(((45:1,46:0,47:1):2,48:2,49:0):0,50:2):4):5):9,(((((89:0,90:1):1,(91:2,92:0):2):11,(93:3,(94:1,95:0):3):6):10,((105:0,106:0,108:3):1,107:0,(109:6,110:25):0):13):6,((((111:1,(112:0,116:7):1):1,113:1,(114:1,120:2):0,115:0,117:0,118:4):1,119:1):1,121:11):14):2):5):5):5,(103:1,104:1):7):2,((85:2,86:1):10,((87:4,88:6):3,136:19):4):7):4,((((((((14:1,15:8):7,(74:6,(75:2,76:4):3):4):3,((38:0,40:2):1,(39:1,73:1):2):10):7,(77:6,(78:0,(79:1,80:0):2):8):6):9,((81:14,82:15):7,83:12):6):5,(16:18,((26:1,27:3):5,28:9):14):12):7,((22:12,((34:3,(35:0,36:0,37:0):1):5,(71:2,72:5):8):10):6,((29:3,(30:0,31:15):1):12,142:9):6):7):6,18:16):7):6,((122:1,123:0):4,124:6):18):7):6,125:16):6,(((((((((3:3,(42:8,(43:4,((((52:2,53:0):1,(54:0,58:1):1,55:0,56:2,57:1,(59:23,60:17):2):2,141:6):1,(61:0,62:1):3):2):7):7):2,69:7):1,65:2):0,(32:0,(33:17,70:4):1):2):1,(66:2,67:0,68:6):1):2,21:4):13,(138:36,140:51):7):12,143:17):11,(132:2,133:3):23):10):12,(17:28,139:59):10):8,131:24):12,130:4):3,(126:2,127:0):4):6,128:0,129:0);
tree PAUP_139 = [&U] (1:0,((((((((((2:20,(6:20,134:27):8):8,41:12):4,(((5:11,64:10):3,((((7:0,13:0):1,(8:0,(9:2,11:8):4):3):2,10:1):7,12:5):5):3,63:9):25):5,((((((4:13,((23:3,(24:1,25:0):4):9,(((96:0,97:7):8,(98:1,99:0,(100:0,101:1):2):14):7,102:25):5):5):7,(((19:35,135:23):7,84:13):6,(((20:11,137:44):4,((44:1,51:4):10,(((45:1,46:0,47:1):2,48:2,49:0):0,50:2):4):5):9,(((((89:0,90:1):1,(91:2,92:0):2):11,(93:3,(94:1,95:0):3):6):10,((105:0,106:0,108:3):1,107:0,(109:6,110:25):0):13):6,((((111:1,(112:0,116:7):1):1,113:1,(114:1,120:2):0,115:0,117:0,118:4):1,119:1):1,121:11):14):2):5):5):5,(103:1,104:1):7):2,((85:2,86:1):10,((87:4,88:6):3,136:19):4):7):4,((((((((14:1,15:8):7,(74:6,(75:2,76:4):3):4):3,((38:0,40:2):1,(39:1,73:1):2):10):7,(77:6,(78:0,(79:1,80:0):2):8):6):9,((81:14,82:15):7,83:12):6):5,(16:18,((26:1,27:3):5,28:9):14):12):7,((22:12,((34:3,(35:0,36:0,37:0):1):5,(71:2,72:5):8):10):6,((29:3,(30:0,31:15):1):12,142:9):6):7):6,18:16):7):6,((122:1,123:0):4,124:6):18):7):6,125:16):6,(((((((((3:3,(42:7,(43:3,((((52:2,53:0):1,(54:0,58:1):1,55:0,56:2,57:1,(59:23,60:17):2):3,(61:0,62:1):3):1,141:6):2):7):8):2,69:7):1,65:2):0,(32:0,(33:17,70:4):1):2):1,(66:2,67:0,68:6):1):2,21:4):13,(138:36,140:51):7):12,143:17):11,(132:2,133:3):23):10):12,(17:28,139:59):10):8,131:24):12,130:4):3,(126:2,127:0):4):6,128:0,129:0);
tree PAUP_140 = [&U] (1:0,((((((((((2:20,(6:20,134:27):8):8,41:12):4,(((5:11,64:10):3,((((7:0,13:0):1,(8:0,(9:2,11:8):4):3):2,10:1):7,12:5):5):3,63:9):25):5,((((((4:13,((23:3,(24:1,25:0):4):9,(((96:0,97:7):8,(98:1,99:0,(100:0,101:1):2):14):7,102:25):5):5):7,(((19:35,135:23):7,84:13):6,(((20:11,137:44):4,((44:1,51:4):10,(((45:1,46:0,47:1):2,48:2,49:0):0,50:2):4):5):9,(((((89:0,90:1):1,(91:2,92:0):2):11,(93:3,(94:1,95:0):3):6):10,((105:0,106:0,108:3):1,107:0,(109:6,110:25):0):13):6,((((111:1,(112:0,116:7):1):1,113:1,(114:1,120:2):0,115:0,117:0,118:4):1,119:1):1,121:11):14):2):5):5):5,(103:1,104:1):7):2,((85:2,86:1):10,((87:4,88:6):3,136:19):4):7):4,((((((((14:1,15:8):7,(74:6,(75:2,76:4):3):4):3,((38:0,40:2):1,(39:1,73:1):2):10):7,(77:6,(78:0,(79:1,80:0):2):8):6):9,((81:14,82:15):7,83:12):6):5,(16:18,((26:1,27:3):5,28:9):14):12):7,((22:12,((34:3,(35:0,36:0,37:0):1):5,(71:2,72:5):8):10):6,((29:3,(30:0,31:15):1):12,142:9):6):7):6,18:16):7):6,((122:1,123:0):4,124:6):18):7):6,125:16):6,(((((((((3:3,(42:8,(43:4,((((52:2,53:0,(59:24,60:16):2):1,(54:0,58:1):1,55:0,56:2,57:1):2,141:6):1,(61:0,62:1):3):2):7):7):2,69:7):1,65:2):0,(32:0,(33:17,70:4):1):2):1,(66:2,67:0,68:6):1):2,21:4):13,(138:36,140:51):7):12,143:17):11,(132:2,133:3):23):10):12,(17:28,139:59):10):8,131:24):12,130:4):3,(126:2,127:0):4):6,128:0,129:0);
tree PAUP_141 = [&U] (1:0,((((((((2:21,(((((((((4:13,((23:3,(24:1,25:0):4):9,(((96:0,97:7):8,(98:1,99:0,(100:0,101:1):2):14):7,102:25):5):5):7,(((19:35,135:23):7,84:13):6,(((20:11,137:44):4,((44:1,51:4):10,(((45:1,46:0,47:1):2,48:2,49:0):0,50:2):4):5):9,(((((89:0,90:1):1,(91:2,92:0):2):11,(93:3,(94:1,95:0):3):6):10,((105:0,106:0,108:3):1,107:0,(109:6,110:25):0):13):6,((((111:1,(112:0,116:7):1):1,113:1,(114:1,120:2):0,115:0,117:0,118:4):1,119:1):1,121:11):14):2):5):5):5,(103:1,104:1):7):2,((85:2,86:1):10,((87:4,88:6):3,136:19):4):7):4,((((((((14:1,15:8):7,(74:6,(75:2,76:4):3):4):3,((38:0,40:2):1,(39:1,73:1):2):10):7,(77:6,(78:0,(79:1,80:0):2):8):6):9,((81:14,82:15):7,83:12):6):5,(16:18,((26:1,27:3):5,28:9):14):12):7,((22:12,((34:3,(35:0,36:0,37:0):1):5,(71:2,72:5):8):10):6,((29:3,(30:0,31:15):1):12,142:9):6):7):7,18:15):6):6,((122:1,123:0):4,124:6):20):7,125:18):6,(((5:11,64:10):3,((((7:0,13:0):1,(8:0,(9:2,11:8):4):3):2,10:1):7,12:5):5):3,63:9):23):7,41:12):7):8,(6:20,134:24):6):9,((((((((3:3,(42:8,(43:4,(((((52:2,53:0):1,(59:23,60:17):2):0,(54:0,58:1):1,55:0,56:2,57:1):2,141:6):1,(61:0,62:1):3):2):7):7):2,69:7):1,65:2):0,(32:0,(33:17,70:4):1):2):1,(66:2,67:0,68:6):1):2,21:4):13,(138:37,140:50):8):12,143:14):10):6,(132:1,133:4):26):11,(17:22,139:65):11):8,131:19):16,130:4):3,(126:2,127:0):4):6,128:0,129:0);
tree PAUP_142 = [&U] (1:0,((((((((((2:20,(6:20,134:27):8):8,41:12):4,(((5:11,64:10):3,((((7:0,13:0):1,(8:0,(9:2,11:8):4):3):2,10:1):7,12:5):5):3,63:9):25):5,((((((4:13,((23:3,(24:1,25:0):4):9,(((96:0,97:7):8,(98:1,99:0,(100:0,101:1):2):14):7,102:25):5):5):7,(((19:35,135:23):7,84:13):7,((((20:11,137:44):4,((44:1,51:4):10,(((45:1,46:0,47:1):2,48:2,49:0):0,50:2):4):4):9,((((89:0,90:1):1,(91:2,92:0):2):11,(93:3,(94:1,95:0):3):6):10,((105:0,106:0,108:3):1,(107:0,109:6,110:25):0):13):6):2,((((111:1,(112:0,116:7):1):1,113:1,(114:1,120:2):0,115:0,117:0,118:4):1,119:1):1,121:11):14):6):4):5,(103:1,104:1):7):2,((85:2,86:1):10,((87:4,88:6):3,136:19):4):7):4,((((((((14:1,15:8):7,(74:6,(75:2,76:4):3):4):3,((38:0,40:2):1,(39:1,73:1):2):10):7,(77:6,(78:0,(79:1,80:0):2):8):6):9,((81:14,82:15):7,83:12):6):5,(16:18,((26:1,27:3):5,28:9):14):12):7,((22:12,((34:3,(35:0,36:0,37:0):1):5,(71:2,72:5):8):10):6,((29:3,(30:0,31:15):1):12,142:9):6):7):6,18:16):7):6,((122:1,123:0):4,124:6):18):7):6,125:16):6,(((((((((3:3,(42:8,(43:4,(((((52:2,53:0):1,(59:23,60:17):2):0,(54:0,58:1):1,55:0,56:2,57:1):2,141:6):1,(61:0,62:1):3):2):7):7):2,69:7):1,65:2):0,(32:0,(33:17,70:4):1):2):1,(66:2,67:0,68:6):1):2,21:4):13,(138:36,140:51):7):12,143:17):11,(132:2,133:3):23):10):12,(17:28,139:59):10):8,131:24):12,130:4):3,(126:2,127:0):4):6,128:0,129:0);
tree PAUP_143 = [&U] (1:0,((((((((((2:20,(6:20,134:27):8):8,41:12):4,(((5:11,64:10):3,((((7:0,13:0):1,(8:0,(9:2,11:8):4):3):2,10:1):7,12:5):5):3,63:9):25):5,((((((4:13,((23:3,(24:1,25:0):4):9,(((96:0,97:7):8,(98:1,99:0,(100:0,101:1):2):14):7,102:25):5):5):7,(((19:35,135:23):7,84:13):7,((((20:11,137:44):4,((44:1,51:4):10,(((45:1,46:0,47:1):2,48:2,49:0):0,50:2):4):4):9,((((89:0,90:1):1,(91:2,92:0):2):11,(93:3,(94:1,95:0):3):6):10,((105:0,106:0,108:3):1,(107:0,109:6,110:25):0):13):6):2,(((111:1,(112:0,116:7):1):1,113:1,(114:1,120:2):0,115:0,117:0,118:4,119:1):2,121:11):14):6):4):5,(103:1,104:1):7):2,((85:2,86:1):10,((87:4,88:6):3,136:19):4):7):4,((((((((14:1,15:8):7,(74:6,(75:2,76:4):3):4):3,((38:0,40:2):1,(39:1,73:1):2):10):7,(77:6,(78:0,(79:1,80:0):2):8):6):9,((81:14,82:15):7,83:12):6):5,(16:18,((26:1,27:3):5,28:9):14):12):7,((22:12,((34:3,(35:0,36:0,37:0):1):5,(71:2,72:5):8):10):6,((29:3,(30:0,31:15):1):12,142:9):6):7):6,18:16):7):6,((122:1,123:0):4,124:6):18):7):6,125:16):6,(((((((((3:3,(42:8,(43:4,(((((52:2,53:0):1,(59:23,60:17):2):0,(54:0,58:1):1,55:0,56:2,57:1):2,141:6):1,(61:0,62:1):3):2):7):7):2,69:7):1,65:2):0,(32:0,(33:17,70:4):1):2):1,(66:2,67:0,68:6):1):2,21:4):13,(138:36,140:51):7):12,143:17):11,(132:2,133:3):23):10):12,(17:28,139:59):10):8,131:24):12,130:4):3,(126:2,127:0):4):6,128:0,129:0);
tree PAUP_144 = [&U] (1:0,((((((((((2:20,(6:20,134:27):8):8,41:12):4,(((5:11,64:10):3,((((7:0,13:0):1,(8:0,(9:2,11:8):4):3):2,10:1):7,12:5):5):3,63:9):25):5,((((((4:13,((23:3,(24:1,25:0):4):9,(((96:0,97:7):8,(98:1,99:0,(100:0,101:1):2):14):7,102:25):5):5):7,(((19:35,135:23):7,84:13):7,((((20:11,137:44):4,((44:1,51:4):10,(((45:1,46:0,47:1):2,48:2,49:0):0,50:2):4):4):9,((((89:0,90:1):1,(91:2,92:0):2):11,(93:3,(94:1,95:0):3):6):10,((105:0,106:0,108:3):1,(107:0,109:6,110:25):0):13):6):2,(((111:1,(112:0,116:7):1):1,113:1,114:1,115:0,117:0,118:4,119:1,120:2):2,121:11):14):6):4):5,(103:1,104:1):7):2,((85:2,86:1):10,((87:4,88:6):3,136:19):4):7):4,((((((((14:1,15:8):7,(74:6,(75:2,76:4):3):4):3,((38:0,40:2):1,(39:1,73:1):2):10):7,(77:6,(78:0,(79:1,80:0):2):8):6):9,((81:14,82:15):7,83:12):6):5,(16:18,((26:1,27:3):5,28:9):14):12):7,((22:12,((34:3,(35:0,36:0,37:0):1):5,(71:2,72:5):8):10):6,((29:3,(30:0,31:15):1):12,142:9):6):7):6,18:16):7):6,((122:1,123:0):4,124:6):18):7):6,125:16):6,(((((((((3:3,(42:8,(43:4,(((((52:2,53:0):1,(59:23,60:17):2):0,(54:0,58:1):1,55:0,56:2,57:1):2,141:6):1,(61:0,62:1):3):2):7):7):2,69:7):1,65:2):0,(32:0,(33:17,70:4):1):2):1,(66:2,67:0,68:6):1):2,21:4):13,(138:36,140:51):7):12,143:17):11,(132:2,133:3):23):10):12,(17:28,139:59):10):8,131:24):12,130:4):3,(126:2,127:0):4):6,128:0,129:0);
tree PAUP_145 = [&U] (1:0,((((((((((2:20,(6:20,134:27):8):8,41:12):4,(((5:11,64:10):3,((((7:0,13:0):1,(8:0,(9:2,11:8):4):3):2,10:1):7,12:5):5):3,63:9):25):5,((((((4:13,((23:3,(24:1,25:0):4):9,(((96:0,97:7):8,(98:1,99:0,(100:0,101:1):2):14):7,102:25):5):5):7,(((19:35,135:23):7,84:13):7,((((20:11,137:44):4,((44:1,51:4):10,((45:1,46:0,47:1):2,48:2,49:0,50:2):4):4):9,((((89:0,90:1):1,(91:2,92:0):2):11,(93:3,(94:1,95:0):3):6):10,((105:0,106:0,108:3):1,(107:0,109:6,110:25):0):13):6):2,((((111:1,(112:0,116:7):1):1,113:1,(114:1,120:2):0,115:0,117:0,118:4):1,119:1):1,121:11):14):6):4):5,(103:1,104:1):7):2,((85:2,86:1):10,((87:4,88:6):3,136:19):4):7):4,((((((((14:1,15:8):7,(74:6,(75:2,76:4):3):4):3,((38:0,40:2):1,(39:1,73:1):2):10):7,(77:6,(78:0,(79:1,80:0):2):8):6):9,((81:14,82:15):7,83:12):6):5,(16:18,((26:1,27:3):5,28:9):14):12):7,((22:12,((34:3,(35:0,36:0,37:0):1):5,(71:2,72:5):8):10):6,((29:3,(30:0,31:15):1):12,142:9):6):7):6,18:16):7):6,((122:1,123:0):4,124:6):18):7):6,125:16):6,(((((((((3:3,(42:8,(43:4,(((((52:2,53:0):1,(59:23,60:17):2):0,(54:0,58:1):1,55:0,56:2,57:1):2,141:6):1,(61:0,62:1):3):2):7):7):2,69:7):1,65:2):0,(32:0,(33:17,70:4):1):2):1,(66:2,67:0,68:6):1):2,21:4):13,(138:36,140:51):7):12,143:17):11,(132:2,133:3):23):10):12,(17:28,139:59):10):8,131:24):12,130:4):3,(126:2,127:0):4):6,128:0,129:0);
tree PAUP_146 = [&U] (1:0,((((((((((2:20,(6:20,134:27):8):8,41:12):4,(((5:11,64:10):3,((((7:0,13:0):1,(8:0,(9:2,11:8):4):3):2,10:1):7,12:5):5):3,63:9):25):5,((((((4:13,((23:3,(24:1,25:0):4):9,(((96:0,97:7):8,(98:1,99:0,(100:0,101:1):2):14):7,102:25):5):5):7,(((19:35,135:23):7,84:13):7,((((20:11,137:44):4,((44:1,51:4):10,(((45:1,46:0,47:1):2,49:0,50:2):1,48:2):3):4):9,((((89:0,90:1):1,(91:2,92:0):2):11,(93:3,(94:1,95:0):3):6):10,((105:0,106:0,108:3):1,(107:0,109:6,110:25):0):13):6):2,((((111:1,(112:0,116:7):1):1,113:1,(114:1,120:2):0,115:0,117:0,118:4):1,119:1):1,121:11):14):6):4):5,(103:1,104:1):7):2,((85:2,86:1):10,((87:4,88:6):3,136:19):4):7):4,((((((((14:1,15:8):7,(74:6,(75:2,76:4):3):4):3,((38:0,40:2):1,(39:1,73:1):2):10):7,(77:6,(78:0,(79:1,80:0):2):8):6):9,((81:14,82:15):7,83:12):6):5,(16:18,((26:1,27:3):5,28:9):14):12):7,((22:12,((34:3,(35:0,36:0,37:0):1):5,(71:2,72:5):8):10):6,((29:3,(30:0,31:15):1):12,142:9):6):7):6,18:16):7):6,((122:1,123:0):4,124:6):18):7):6,125:16):6,(((((((((3:3,(42:8,(43:4,(((((52:2,53:0):1,(59:23,60:17):2):0,(54:0,58:1):1,55:0,56:2,57:1):2,141:6):1,(61:0,62:1):3):2):7):7):2,69:7):1,65:2):0,(32:0,(33:17,70:4):1):2):1,(66:2,67:0,68:6):1):2,21:4):13,(138:36,140:51):7):12,143:17):11,(132:2,133:3):23):10):12,(17:28,139:59):10):8,131:24):12,130:4):3,(126:2,127:0):4):6,128:0,129:0);
tree PAUP_147 = [&U] (1:0,((((((((((2:20,(6:20,134:27):8):8,41:12):4,(((5:11,64:10):3,((((7:0,13:0):1,(8:0,(9:2,11:8):4):3):2,10:1):7,12:5):5):3,63:9):25):5,((((((4:13,((23:3,(24:1,25:0):4):9,(((96:0,97:7):8,(98:1,99:0,(100:0,101:1):2):14):7,102:25):5):5):7,(((19:35,135:23):7,84:13):7,((((20:11,137:44):4,((44:1,51:4):10,(((45:1,46:0,47:1):2,48:2,49:0):0,50:2):4):4):9,((((89:0,90:1):1,(91:2,92:0):2):11,(93:3,(94:1,95:0):3):6):10,((105:0,106:0,108:3):1,(107:0,109:6,110:25):0):13):6):2,((((111:1,(112:0,116:7):1):1,113:1,114:1,115:0,117:0,118:4,120:2):1,119:1):1,121:11):14):6):4):5,(103:1,104:1):7):2,((85:2,86:1):10,((87:4,88:6):3,136:19):4):7):4,((((((((14:1,15:8):7,(74:6,(75:2,76:4):3):4):3,((38:0,40:2):1,(39:1,73:1):2):10):7,(77:6,(78:0,(79:1,80:0):2):8):6):9,((81:14,82:15):7,83:12):6):5,(16:18,((26:1,27:3):5,28:9):14):12):7,((22:12,((34:3,(35:0,36:0,37:0):1):5,(71:2,72:5):8):10):6,((29:3,(30:0,31:15):1):12,142:9):6):7):6,18:16):7):6,((122:1,123:0):4,124:6):18):7):6,125:16):6,(((((((((3:3,(42:8,(43:4,(((((52:2,53:0):1,(59:23,60:17):2):0,(54:0,58:1):1,55:0,56:2,57:1):2,141:6):1,(61:0,62:1):3):2):7):7):2,69:7):1,65:2):0,(32:0,(33:17,70:4):1):2):1,(66:2,67:0,68:6):1):2,21:4):13,(138:36,140:51):7):12,143:17):11,(132:2,133:3):23):10):12,(17:28,139:59):10):8,131:24):12,130:4):3,(126:2,127:0):4):6,128:0,129:0);
tree PAUP_148 = [&U] (1:0,((((((((((2:20,(6:20,134:27):8):8,41:12):5,(((5:11,64:10):3,((((7:0,13:0):1,(8:0,(9:2,11:8):4):3):2,10:1):7,12:5):5):3,63:9):24):5,(((((4:13,((23:3,(24:1,25:0):4):9,(((96:0,97:7):8,(98:1,99:0,(100:0,101:1):2):14):7,102:25):5):5):7,(((19:35,135:23):7,84:13):7,((((20:11,137:44):4,((44:1,51:4):10,(((45:1,46:0,47:1):2,48:2,49:0):0,50:2):4):4):9,((((89:0,90:1):1,(91:2,92:0):2):11,(93:3,(94:1,95:0):3):6):10,((105:0,106:0,108:3):1,(107:0,109:6,110:25):0):13):6):2,((((111:1,(112:0,116:7):1):1,113:1,(114:1,120:2):0,115:0,117:0,118:4):1,119:1):1,121:11):14):6):4):5,(103:1,104:1):7):4,(((((((((14:1,15:8):7,(74:6,(75:2,76:4):3):4):3,((38:0,40:2):1,(39:1,73:1):2):10):7,(77:6,(78:0,(79:1,80:0):2):8):6):9,((81:14,82:15):7,83:12):6):6,(16:18,((26:1,27:3):5,28:9):14):11):8,((22:11,((34:3,(35:0,36:0,37:0):1):5,(71:2,72:5):8):10):6,((29:4,(30:1,31:14):1):11,142:10):6):6):6,18:18):4,((85:2,86:1):11,((87:3,88:7):3,136:18):3):7):2):7,((122:1,123:0):4,124:6):19):7):6,125:15):6,(((((((((3:3,(42:8,(43:4,(((((52:2,53:0):1,(59:23,60:17):2):0,(54:0,58:1):1,55:0,56:2,57:1):2,141:6):1,(61:0,62:1):3):2):7):7):2,69:7):1,65:2):0,(32:0,(33:17,70:4):1):2):1,(66:2,67:0,68:6):1):2,21:4):12,(138:35,140:52):7):12,143:18):11,(132:2,133:3):24):10):12,(17:28,139:59):11):7,131:24):12,130:4):3,(126:2,127:0):4):6,128:0,129:0);
tree PAUP_149 = [&U] (1:0,((((((((((2:20,(6:20,134:27):8):8,41:12):4,(((5:11,64:10):3,((((7:0,13:0):1,(8:0,(9:2,11:8):4):3):2,10:1):7,12:5):5):3,63:9):25):5,((((((4:13,((23:3,(24:1,25:0):4):9,(((96:0,97:7):8,(98:1,99:0,(100:0,101:1):2):14):7,102:25):5):5):7,(((19:35,135:23):7,84:13):7,((((20:11,137:44):4,((44:1,51:4):10,(((45:1,46:0,47:1):2,48:2,49:0):0,50:2):4):4):9,((((89:0,90:1):1,(91:2,92:0):2):11,(93:3,(94:1,95:0):3):6):10,((105:0,106:0,108:3):1,(107:0,109:6,110:25):0):13):6):2,((((111:1,(112:0,116:7):1):1,113:1,114:1,115:0,117:0,(118:4,120:2):0):1,119:1):1,121:11):14):6):4):5,(103:1,104:1):7):2,((85:2,86:1):10,((87:4,88:6):3,136:19):4):7):4,((((((((14:1,15:8):7,(74:6,(75:2,76:4):3):4):3,((38:0,40:2):1,(39:1,73:1):2):10):7,(77:6,(78:0,(79:1,80:0):2):8):6):9,((81:14,82:15):7,83:12):6):5,(16:18,((26:1,27:3):5,28:9):14):12):7,((22:12,((34:3,(35:0,36:0,37:0):1):5,(71:2,72:5):8):10):6,((29:3,(30:0,31:15):1):12,142:9):6):7):6,18:16):7):6,((122:1,123:0):4,124:6):18):7):6,125:16):6,(((((((((3:3,(42:8,(43:4,(((((52:2,53:0):1,(59:23,60:17):2):0,(54:0,58:1):1,55:0,56:2,57:1):2,141:6):1,(61:0,62:1):3):2):7):7):2,69:7):1,65:2):0,(32:0,(33:17,70:4):1):2):1,(66:2,67:0,68:6):1):2,21:4):13,(138:36,140:51):7):12,143:17):11,(132:2,133:3):23):10):12,(17:28,139:59):10):8,131:24):12,130:4):3,(126:2,127:0):4):6,128:0,129:0);
tree PAUP_150 = [&U] (1:0,((((((((((2:20,(6:20,134:27):8):8,41:12):4,(((5:11,64:10):3,((((7:0,13:0):1,(8:0,(9:2,11:8):4):3):2,10:1):7,12:5):5):3,63:9):25):5,((((((4:13,((23:3,(24:1,25:0):4):9,(((96:0,97:7):8,(98:1,99:0,(100:0,101:1):2):14):7,102:25):5):5):7,(((19:35,135:23):7,84:13):7,((((20:12,137:43):4,((44:1,51:4):10,(((45:1,46:0,47:1):2,48:2,49:0):0,50:2):4):5):8,((((89:0,90:1):1,(91:2,92:0):2):11,(93:3,(94:1,95:0):3):6):10,((105:0,106:0,108:3):1,(107:0,109:6,110:25):0):13):6):2,((((111:1,(112:0,116:7):1):1,113:1,(114:1,120:2):0,115:0,117:0,118:4):1,119:1):1,121:11):14):6):4):5,(103:1,104:1):7):2,((85:2,86:1):10,((87:4,88:6):3,136:19):4):7):4,(((((((((14:1,15:8):7,(74:6,(75:2,76:4):3):4):4,((38:0,40:2):1,(39:1,73:1):2):9):9,(77:6,(78:0,(79:1,80:0):2):7):6):9,83:13):2,(81:14,82:15):6):9,(16:19,((26:1,27:3):5,28:9):13):11):8,((22:12,((34:3,(35:0,36:0,37:0):1):5,(71:2,72:5):8):9):6,((29:3,(30:0,31:15):1):12,142:9):7):8):4,18:16):7):6,((122:1,123:0):4,124:6):18):7):6,125:16):6,(((((((((3:3,(42:8,(43:4,(((((52:2,53:0):1,(59:23,60:17):2):0,(54:0,58:1):1,55:0,56:2,57:1):2,141:6):1,(61:0,62:1):3):2):7):7):2,69:7):1,65:2):0,(32:0,(33:17,70:4):1):2):1,(66:2,67:0,68:6):1):2,21:4):13,(138:36,140:51):7):12,143:17):11,(132:2,133:3):23):10):12,(17:28,139:59):10):8,131:24):12,130:4):3,(126:2,127:0):4):6,128:0,129:0);
tree PAUP_151 = [&U] (1:0,((((((((((2:20,(6:20,134:27):8):8,41:12):4,(((5:11,64:10):3,((((7:0,13:0):1,(8:0,(9:2,11:8):4):3):2,10:1):7,12:5):5):3,63:9):25):5,((((((4:13,((23:3,(24:1,25:0):4):9,(((96:0,97:7):8,(98:1,99:0,(100:0,101:1):2):14):7,102:25):5):5):7,(((19:35,135:23):7,84:13):7,((((20:11,137:44):4,((44:1,51:4):10,(((45:1,46:0,47:1):2,48:2,49:0):0,50:2):4):4):9,((((89:0,90:1):1,(91:2,92:0):2):11,(93:3,(94:1,95:0):3):6):10,((105:0,106:0,108:3):1,(107:0,109:6,110:25):0):13):6):2,((((111:1,(112:0,116:7):1):1,113:1,(114:1,120:2):0,115:0,117:0,118:4):1,119:1):1,121:11):14):6):4):5,(103:1,104:1):7):2,((85:2,86:1):10,((87:4,88:6):3,136:19):4):7):4,((((((((14:1,15:8):7,(74:6,(75:2,76:4):3):4):3,((38:0,40:2):1,(39:1,73:1):2):10):7,(77:6,(78:0,(79:1,80:0):2):8):6):9,((81:14,82:15):7,83:12):6):6,(16:18,((26:1,27:3):5,28:9):14):11):7,((22:11,((34:3,(35:0,36:0,37:0):1):5,(71:2,72:5):8):10):6,(((29:3,30:1):1,31:15):11,142:10):6):7):6,18:17):6):6,((122:1,123:0):4,124:6):18):7):6,125:16):6,(((((((((3:3,(42:8,(43:4,(((((52:2,53:0):1,(59:23,60:17):2):0,(54:0,58:1):1,55:0,56:2,57:1):2,141:6):1,(61:0,62:1):3):2):7):7):2,69:7):1,65:2):0,(32:0,(33:17,70:4):1):2):1,(66:2,67:0,68:6):1):2,21:4):13,(138:36,140:51):7):12,143:17):11,(132:2,133:3):23):10):12,(17:28,139:59):10):8,131:24):12,130:4):3,(126:2,127:0):4):6,128:0,129:0);
tree PAUP_152 = [&U] (1:0,((((((((((2:20,(6:20,134:27):8):8,41:12):4,(((5:11,64:10):3,((((7:0,13:0):1,(8:0,(9:2,11:8):4):3):2,10:1):7,12:5):5):3,63:9):25):5,((((((4:13,((23:3,(24:1,25:0):4):9,(((96:0,97:7):8,(98:1,99:0,(100:0,101:1):2):14):7,102:25):5):5):7,(((19:35,135:23):7,84:13):7,((((20:11,137:44):4,((44:1,51:4):10,(((45:1,46:0,47:1):2,48:2,49:0):0,50:2):4):4):9,((((89:0,90:1):1,(91:2,92:0):2):11,(93:3,(94:1,95:0):3):6):10,((105:0,106:0,108:3):1,(107:0,109:6,110:25):0):13):6):2,((((111:1,(112:0,116:7):1):1,113:1,(114:1,120:2):0,115:0,117:0,118:4):1,119:1):1,121:11):14):6):4):5,(103:1,104:1):7):2,((85:2,86:1):10,((87:4,88:6):3,136:19):4):7):4,((((((((14:1,15:8):7,(74:6,(75:2,76:4):3):4):3,((38:0,40:2):1,(39:1,73:1):2):10):7,(77:6,(78:0,(79:1,80:0):2):8):6):9,((81:14,82:15):7,83:12):6):5,(16:18,((26:1,27:3):5,28:9):14):12):7,((22:12,((34:3,(35:0,36:0,37:0):1):5,(71:2,72:5):8):10):6,((29:3,(30:0,31:15):1):12,142:9):6):7):6,18:16):7):6,((122:1,123:0):4,124:6):18):7):6,125:16):6,(((((((((3:3,(42:8,(43:4,(((((52:2,53:0):1,(59:23,60:17):2):0,(54:0,58:1):1,55:0,56:2,57:1):2,141:6):1,(61:0,62:1):3):2):7):7):2,69:7):1,65:2):0,(32:0,(33:17,70:4):1):2):1,66:2,67:0,68:6):3,21:4):13,(138:36,140:51):7):12,143:17):11,(132:2,133:3):23):10):12,(17:28,139:59):10):8,131:24):12,130:4):3,(126:2,127:0):4):6,128:0,129:0);
tree PAUP_153 = [&U] (1:0,((((((((((2:20,(6:20,134:27):8):8,41:12):4,(((5:11,64:10):3,((((7:0,13:0):1,(8:0,(9:2,11:8):4):3):2,10:1):7,12:5):5):3,63:9):25):5,((((((4:13,((23:3,(24:1,25:0):4):9,(((96:0,97:7):8,(98:1,99:0,(100:0,101:1):2):14):7,102:25):5):5):7,(((19:35,135:23):7,84:13):7,((((20:11,137:44):4,((44:1,51:4):10,(((45:1,46:0,47:1):2,48:2,49:0):0,50:2):4):4):9,((((89:0,90:1):1,(91:2,92:0):2):11,(93:3,(94:1,95:0):3):6):10,((105:0,106:0,108:3):1,(107:0,109:6,110:25):0):13):6):2,((((111:1,(112:0,116:7):1):1,113:1,(114:1,120:2):0,115:0,117:0,118:4):1,119:1):1,121:11):14):6):4):5,(103:1,104:1):7):2,((85:2,86:1):10,((87:4,88:6):3,136:19):4):7):4,((((((((14:1,15:8):7,(74:6,(75:2,76:4):3):4):3,((38:0,40:2):1,(39:1,73:1):2):10):7,(77:6,(78:0,(79:1,80:0):2):8):6):9,((81:14,82:15):7,83:12):6):5,(16:18,((26:1,27:3):5,28:9):14):12):7,((22:12,((34:3,(35:0,36:0,37:0):1):5,(71:2,72:5):8):10):6,((29:3,(30:0,31:15):1):12,142:9):6):7):6,18:16):7):6,((122:1,123:0):4,124:6):18):7):6,125:16):6,((((((((3:3,(42:8,(43:4,(((((52:2,53:0):1,(59:23,60:17):2):0,(54:0,58:1):1,55:0,56:2,57:1):2,141:6):1,(61:0,62:1):3):2):7):7):2,69:7):1,(32:0,(33:17,70:4):1):2,(66:2,67:0,68:6):1):1,65:2):2,21:4):13,(138:36,140:51):7):12,143:17):11,(132:2,133:3):23):10):12,(17:28,139:59):10):8,131:24):12,130:4):3,(126:2,127:0):4):6,128:0,129:0);
tree PAUP_154 = [&U] (1:0,((((((((((2:20,(6:20,134:27):8):8,41:12):4,(((5:11,64:10):3,((((7:0,13:0):1,(8:0,(9:2,11:8):4):3):2,10:1):7,12:5):5):3,63:9):25):5,((((((4:13,((23:3,(24:1,25:0):4):9,(((96:0,97:7):8,(98:1,99:0,(100:0,101:1):2):14):7,102:25):5):5):7,(((19:35,135:23):7,84:13):7,((((20:11,137:44):4,((44:1,51:4):10,(((45:1,46:0,47:1):2,48:2,49:0):0,50:2):4):4):9,((((89:0,90:1):1,(91:2,92:0):2):11,(93:3,(94:1,95:0):3):6):10,((105:0,106:0,108:3):1,(107:0,109:6,110:25):0):13):6):2,((((111:1,(112:0,116:7):1):1,113:1,(114:1,120:2):0,115:0,117:0,118:4):1,119:1):1,121:11):14):6):4):5,(103:1,104:1):7):2,((85:2,86:1):10,((87:4,88:6):3,136:19):4):7):4,((((((((14:1,15:8):7,(74:6,(75:2,76:4):3):4):3,((38:0,40:2):1,(39:1,73:1):2):10):7,(77:6,(78:0,(79:1,80:0):2):8):6):9,((81:14,82:15):7,83:12):6):5,(16:18,((26:1,27:3):5,28:9):14):12):7,((22:12,((34:3,(35:0,36:0,37:0):1):5,(71:2,72:5):8):10):6,((29:3,(30:0,31:15):1):12,142:9):6):7):6,18:16):7):6,((122:1,123:0):4,124:6):18):7):6,125:16):6,(((((((3:3,(42:8,(43:4,(((((52:2,53:0):1,(59:23,60:17):2):0,(54:0,58:1):1,55:0,56:2,57:1):2,141:6):1,(61:0,62:1):3):2):7):7):2,69:7):1,(32:0,(33:17,70:4):1):2,65:2,(66:2,67:0,68:6):1):3,21:4):13,(138:36,140:51):7):12,143:17):11,(132:2,133:3):23):10):12,(17:28,139:59):10):8,131:24):12,130:4):3,(126:2,127:0):4):6,128:0,129:0);
tree PAUP_155 = [&U] (1:0,((((((((((2:20,(6:20,134:27):8):8,41:12):4,(((5:11,64:10):3,((((7:0,13:0):1,(8:0,(9:2,11:8):4):3):2,10:1):7,12:5):5):3,63:9):25):5,((((((4:13,((23:3,(24:1,25:0):4):9,(((96:0,97:7):8,(98:1,99:0,(100:0,101:1):2):14):7,102:25):5):5):7,(((19:35,135:23):7,84:13):7,((((20:11,137:44):4,((44:1,51:4):10,(((45:1,46:0,47:1):2,48:2,49:0):0,50:2):4):4):9,((((89:0,90:1):1,(91:2,92:0):2):11,(93:3,(94:1,95:0):3):6):10,((105:0,106:0,108:3):1,(107:0,109:6,110:25):0):13):6):2,((((111:1,(112:0,116:7):1):1,113:1,(114:1,120:2):0,115:0,117:0,118:4):1,119:1):1,121:11):14):6):4):5,(103:1,104:1):7):2,((85:2,86:1):10,((87:4,88:6):3,136:19):4):7):4,((((((((14:1,15:8):7,(74:6,(75:2,76:4):3):4):3,(38:0,(39:1,73:1):2,40:2):11):7,(77:6,(78:0,(79:1,80:0):2):8):6):9,((81:14,82:15):7,83:12):6):5,(16:18,((26:1,27:3):5,28:9):14):12):7,((22:12,((34:3,(35:0,36:0,37:0):1):5,(71:2,72:5):8):10):6,((29:3,(30:0,31:15):1):12,142:9):6):7):6,18:16):7):6,((122:1,123:0):4,124:6):18):7):6,125:16):6,(((((((((3:3,(42:8,(43:4,(((((52:2,53:0):1,(59:23,60:17):2):0,(54:0,58:1):1,55:0,56:2,57:1):2,141:6):1,(61:0,62:1):3):2):7):7):2,69:7):1,65:2):0,(32:0,(33:17,70:4):1):2):1,(66:2,67:0,68:6):1):2,21:4):13,(138:36,140:51):7):12,143:17):11,(132:2,133:3):23):10):12,(17:28,139:59):10):8,131:24):12,130:4):3,(126:2,127:0):4):6,128:0,129:0);
tree PAUP_156 = [&U] (1:0,((((((((((2:20,(6:20,134:27):8):8,41:12):4,(((5:11,64:10):3,((((7:0,13:0):1,(8:0,(9:2,11:8):4):3):2,10:1):7,12:5):5):3,63:9):25):5,((((((4:13,((23:3,(24:1,25:0):4):9,(((96:0,97:7):8,(98:1,99:0,(100:0,101:1):2):14):7,102:25):5):5):7,(((19:35,135:23):7,84:13):7,((((20:11,137:44):4,((44:1,51:4):10,(((45:1,46:0,47:1):2,48:2,49:0):0,50:2):4):4):9,((((89:0,90:1):1,(91:2,92:0):2):11,(93:3,(94:1,95:0):3):6):10,((105:0,106:0,108:3):1,(107:0,109:6,110:25):0):13):6):2,((((111:1,(112:0,116:7):1):1,113:1,(114:1,120:2):0,115:0,117:0,118:4):1,119:1):1,121:11):14):6):4):5,(103:1,104:1):7):2,((85:2,86:1):10,((87:4,88:6):3,136:19):4):7):4,((((((((14:1,15:8):7,(74:6,(75:2,76:4):3):4):3,((38:0,40:2):1,(39:1,73:1):2):10):7,(77:6,(78:0,(79:1,80:0):2):8):6):9,((81:14,82:15):7,83:12):6):5,(16:18,((26:1,27:3):5,28:9):14):12):7,((22:12,((34:3,(35:0,36:0,37:0):1):5,(71:2,72:5):8):10):6,((29:3,(30:0,31:15):1):12,142:9):6):7):6,18:16):7):6,((122:1,123:0):4,124:6):18):7):6,125:16):6,((((((((3:3,(42:8,(43:4,(((((52:2,53:0):1,(59:23,60:17):2):0,(54:0,58:1):1,55:0,56:2,57:1):2,141:6):1,(61:0,62:1):3):2):7):7):2,69:7):1,65:2):0,(32:0,(33:17,70:4):1):2,(66:2,67:0,68:6):1):3,21:4):13,(138:36,140:51):7):12,143:17):11,(132:2,133:3):23):10):12,(17:28,139:59):10):8,131:24):12,130:4):3,(126:2,127:0):4):6,128:0,129:0);
tree PAUP_157 = [&U] (1:0,((((((((((2:20,(6:20,134:27):8):8,41:12):4,(((5:11,64:10):3,((((7:0,13:0):1,(8:0,(9:2,11:8):4):3):2,10:1):7,12:5):5):3,63:9):25):5,((((((4:13,((23:3,(24:1,25:0):4):9,(((96:0,97:7):8,(98:1,99:0,(100:0,101:1):2):14):7,102:25):5):5):7,(((19:35,135:23):7,84:13):7,((((20:11,137:44):4,((44:1,51:4):10,(((45:1,46:0,47:1):2,48:2,49:0):0,50:2):4):4):9,((((89:0,90:1):1,(91:2,92:0):2):11,(93:3,(94:1,95:0):3):6):10,((105:0,106:0,108:3):1,(107:0,109:6,110:25):0):13):6):2,((((111:1,(112:0,116:7):1):1,113:1,(114:1,120:2):0,115:0,117:0,118:4):1,119:1):1,121:11):14):6):4):5,(103:1,104:1):7):2,((85:2,86:1):10,((87:4,88:6):3,136:19):4):7):4,((((((((14:1,15:8):7,(74:6,(75:2,76:4):3):4):3,((38:0,40:2):1,(39:1,73:1):2):10):7,(77:6,(78:0,(79:1,80:0):2):8):6):9,((81:14,82:15):7,83:12):6):5,(16:18,((26:1,27:3):5,28:9):14):12):7,((22:12,((34:3,(35:0,36:0,37:0):1):5,(71:2,72:5):8):10):6,((29:3,(30:0,31:15):1):12,142:9):6):7):6,18:16):7):6,((122:1,123:0):4,124:6):18):7):6,125:16):6,((((((((3:3,(42:8,(43:4,(((((52:2,53:0):1,(59:23,60:17):2):0,(54:0,58:1):1,55:0,56:2,57:1):2,141:6):1,(61:0,62:1):3):2):7):7):2,69:7):1,(32:0,(33:17,70:4):1):2,65:2):1,66:2,67:0,68:6):3,21:4):13,(138:36,140:51):7):12,143:17):11,(132:2,133:3):23):10):12,(17:28,139:59):10):8,131:24):12,130:4):3,(126:2,127:0):4):6,128:0,129:0);
tree PAUP_158 = [&U] (1:0,((((((((((2:20,(6:20,134:27):8):8,41:12):4,(((5:11,64:10):3,((((7:0,13:0):1,(8:0,(9:2,11:8):4):3):2,10:1):7,12:5):5):3,63:9):25):5,((((((4:13,((23:3,(24:1,25:0):4):9,(((96:0,97:7):8,(98:1,99:0,(100:0,101:1):2):14):7,102:25):5):5):7,(((19:35,135:23):7,84:13):7,((((20:11,137:44):4,((44:1,51:4):10,(((45:1,46:0,47:1):2,48:2,49:0):0,50:2):4):4):9,((((89:0,90:1):1,(91:2,92:0):2):11,(93:3,(94:1,95:0):3):6):10,((105:0,106:0,108:3):1,(107:0,109:6,110:25):0):13):6):2,((((111:1,(112:0,116:7):1):1,113:1,(114:1,120:2):0,115:0,117:0,118:4):1,119:1):1,121:11):14):6):4):5,(103:1,104:1):7):2,((85:2,86:1):10,((87:4,88:6):3,136:19):4):7):4,((((((((14:1,15:8):7,(74:6,(75:2,76:4):3):4):3,((38:0,40:2):1,(39:1,73:1):2):10):7,(77:6,(78:0,(79:1,80:0):2):8):6):9,((81:14,82:15):7,83:12):6):5,(16:18,((26:1,27:3):5,28:9):14):12):7,((22:12,((34:3,(35:0,36:0,37:0):1):5,(71:2,72:5):8):10):6,((29:3,(30:0,31:15):1):12,142:9):6):7):6,18:16):7):6,((122:1,123:0):4,124:6):18):7):6,125:16):6,(((((((3:4,(42:7,(43:4,(((((52:2,53:0):1,(59:23,60:17):2):0,(54:0,58:1):1,55:0,56:2,57:1):2,141:6):1,(61:0,62:1):3):2):8):7):2,(65:1,69:7):1):0,(32:0,(33:17,70:4):1):2,(66:2,67:0,68:6):1):3,21:4):13,(138:36,140:51):7):12,143:17):11,(132:2,133:3):23):10):12,(17:28,139:59):10):8,131:24):12,130:4):3,(126:2,127:0):4):6,128:0,129:0);
tree PAUP_159 = [&U] (1:0,((((((((((2:20,(6:20,134:27):8):8,41:12):4,(((5:11,64:10):3,((((7:0,13:0):1,(8:0,(9:2,11:8):4):3):2,10:1):7,12:5):5):3,63:9):25):5,((((((4:13,((23:3,(24:1,25:0):4):9,(((96:0,97:7):8,(98:1,99:0,(100:0,101:1):2):14):7,102:25):5):5):7,(((19:35,135:23):7,84:13):7,((((20:11,137:44):4,((44:1,51:4):10,(((45:1,46:0,47:1):2,48:2,49:0):0,50:2):4):4):9,((((89:0,90:1):1,(91:2,92:0):2):11,(93:3,(94:1,95:0):3):6):10,((105:0,106:0,108:3):1,(107:0,109:6,110:25):0):13):6):2,((((111:1,(112:0,116:7):1):1,113:1,(114:1,120:2):0,115:0,117:0,118:4):1,119:1):1,121:11):14):6):4):5,(103:1,104:1):7):2,((85:2,86:1):10,((87:4,88:6):3,136:19):4):7):4,((((((((14:1,15:8):7,(74:6,(75:2,76:4):3):4):3,((38:0,40:2):1,(39:1,73:1):2):10):7,(77:6,(78:0,(79:1,80:0):2):8):6):9,((81:14,82:15):7,83:12):6):5,(16:18,((26:1,27:3):5,28:9):14):12):7,((22:12,((34:3,(35:0,36:0,37:0):1):5,(71:2,72:5):8):10):6,((29:3,(30:0,31:15):1):12,142:9):6):7):6,18:16):7):6,((122:1,123:0):4,124:6):18):7):6,125:16):6,((((((((3:3,(42:8,(43:4,(((((52:2,53:0):1,(59:23,60:17):2):0,(54:0,58:1):1,55:0,56:2,57:1):2,141:6):1,(61:0,62:1):3):2):7):7):2,69:7):1,(32:0,(33:17,70:4):1):2,65:2):1,(66:2,67:0,68:6):1):2,21:4):13,(138:36,140:51):7):12,143:17):11,(132:2,133:3):23):10):12,(17:28,139:59):10):8,131:24):12,130:4):3,(126:2,127:0):4):6,128:0,129:0);
tree PAUP_160 = [&U] (1:0,((((((((((2:20,(6:20,134:27):8):8,41:12):4,(((5:11,64:10):3,((((7:0,13:0):1,(8:0,(9:2,11:8):4):3):2,10:1):7,12:5):5):3,63:9):25):5,((((((4:13,((23:3,(24:1,25:0):4):9,(((96:0,97:7):8,(98:1,99:0,(100:0,101:1):2):14):7,102:25):5):5):7,(((19:35,135:23):7,84:13):7,((((20:11,137:44):4,((44:1,51:4):10,(((45:1,46:0,47:1):2,48:2,49:0):0,50:2):4):4):9,((((89:0,90:1):1,(91:2,92:0):2):11,(93:3,(94:1,95:0):3):6):10,((105:0,106:0,108:3):1,(107:0,109:6,110:25):0):13):6):2,((((111:1,(112:0,116:7):1):1,113:1,(114:1,120:2):0,115:0,117:0,118:4):1,119:1):1,121:11):14):6):4):5,(103:1,104:1):7):2,((85:2,86:1):10,((87:4,88:6):3,136:19):4):7):4,((((((((14:1,15:8):7,(74:6,(75:2,76:4):3):4):3,((38:0,40:2):1,(39:1,73:1):2):10):7,(77:6,(78:0,(79:1,80:0):2):8):6):9,((81:14,82:15):7,83:12):6):5,(16:18,((26:1,27:3):5,28:9):14):12):7,((22:12,((34:3,(35:0,36:0,37:0):1):5,(71:2,72:5):8):10):6,((29:3,(30:0,31:15):1):12,142:9):6):7):6,18:16):7):6,((122:1,123:0):4,124:6):18):7):6,125:16):6,(((((((((3:3,69:6):2,(42:7,(43:4,(((((52:2,53:0):1,(59:23,60:17):2):0,(54:0,58:1):1,55:0,56:2,57:1):2,141:6):1,(61:0,62:1):3):2):8):8):1,(32:0,(33:17,70:4):1):2):0,65:2):1,(66:2,67:0,68:6):1):2,21:4):13,(138:36,140:51):7):12,143:17):11,(132:2,133:3):23):10):12,(17:28,139:59):10):8,131:24):12,130:4):3,(126:2,127:0):4):6,128:0,129:0);
tree PAUP_161 = [&U] (1:0,((((((((((2:20,(6:20,134:27):8):8,41:12):4,(((5:11,64:10):3,((((7:0,13:0):1,(8:0,(9:2,11:8):4):3):2,10:1):7,12:5):5):3,63:9):25):5,((((((4:13,((23:3,(24:1,25:0):4):9,(((96:0,97:7):8,(98:1,99:0,(100:0,101:1):2):14):7,102:25):5):5):7,(((19:35,135:23):7,84:13):7,((((20:11,137:44):4,((44:1,51:4):10,(((45:1,46:0,47:1):2,48:2,49:0):0,50:2):4):4):9,((((89:0,90:1):1,(91:2,92:0):2):11,(93:3,(94:1,95:0):3):6):10,((105:0,106:0,108:3):1,(107:0,109:6,110:25):0):13):6):2,((((111:1,(112:0,116:7):1):1,113:1,(114:1,120:2):0,115:0,117:0,118:4):1,119:1):1,121:11):14):6):4):5,(103:1,104:1):7):2,((85:2,86:1):10,((87:4,88:6):3,136:19):4):7):4,((((((((14:1,15:8):7,(74:6,(75:2,76:4):3):4):3,((38:0,40:2):1,(39:1,73:1):2):10):7,(77:6,(78:0,(79:1,80:0):2):8):6):9,((81:14,82:15):7,83:12):6):5,(16:18,((26:1,27:3):5,28:9):14):12):7,((22:12,((34:3,(35:0,36:0,37:0):1):5,(71:2,72:5):8):10):6,((29:3,(30:0,31:15):1):12,142:9):6):7):6,18:16):7):6,((122:1,123:0):4,124:6):18):7):6,125:16):6,((((((((3:3,69:6):2,(42:7,(43:4,(((((52:2,53:0):1,(59:23,60:17):2):0,(54:0,58:1):1,55:0,56:2,57:1):2,141:6):1,(61:0,62:1):3):2):8):8):1,(32:0,(33:17,70:4):1):2,65:2):1,(66:2,67:0,68:6):1):2,21:4):13,(138:36,140:51):7):12,143:17):11,(132:2,133:3):23):10):12,(17:28,139:59):10):8,131:24):12,130:4):3,(126:2,127:0):4):6,128:0,129:0);
tree PAUP_162 = [&U] (1:0,((((((((((2:20,(6:20,134:27):8):8,41:12):4,(((5:11,64:10):3,((((7:0,13:0):1,(8:0,(9:2,11:8):4):3):2,10:1):7,12:5):5):3,63:9):25):5,((((((4:13,((23:3,(24:1,25:0):4):9,(((96:0,97:7):8,(98:1,99:0,(100:0,101:1):2):14):7,102:25):5):5):7,(((19:35,135:23):7,84:13):7,((((20:11,137:44):4,((44:1,51:4):10,(((45:1,46:0,47:1):2,48:2,49:0):0,50:2):4):4):9,((((89:0,90:1):1,(91:2,92:0):2):11,(93:3,(94:1,95:0):3):6):10,((105:0,106:0,108:3):1,(107:0,109:6,110:25):0):13):6):2,((((111:1,(112:0,116:7):1):1,113:1,(114:1,120:2):0,115:0,117:0,118:4):1,119:1):1,121:11):14):6):4):5,(103:1,104:1):7):2,((85:2,86:1):10,((87:4,88:6):3,136:19):4):7):4,((((((((14:1,15:8):7,(74:6,(75:2,76:4):3):4):3,((38:0,40:2):1,(39:1,73:1):2):10):7,(77:6,(78:0,(79:1,80:0):2):8):6):9,((81:14,82:15):7,83:12):6):5,(16:18,((26:1,27:3):5,28:9):14):12):7,((22:12,((34:3,(35:0,36:0,37:0):1):5,(71:2,72:5):8):10):6,((29:3,(30:0,31:15):1):12,142:9):6):7):6,18:16):7):6,((122:1,123:0):4,124:6):18):7):6,125:16):6,(((((((3:3,69:6):2,(42:7,(43:4,(((((52:2,53:0):1,(59:23,60:17):2):0,(54:0,58:1):1,55:0,56:2,57:1):2,141:6):1,(61:0,62:1):3):2):8):8):1,(32:0,(33:17,70:4):1):2,65:2,(66:2,67:0,68:6):1):3,21:4):13,(138:36,140:51):7):12,143:17):11,(132:2,133:3):23):10):12,(17:28,139:59):10):8,131:24):12,130:4):3,(126:2,127:0):4):6,128:0,129:0);
tree PAUP_163 = [&U] (1:0,((((((((((2:20,(6:20,134:27):8):8,41:12):4,(((5:11,64:10):3,((((7:0,13:0):1,(8:0,(9:2,11:8):4):3):2,10:1):7,12:5):5):3,63:9):25):5,((((((4:13,((23:3,(24:1,25:0):4):9,(((96:0,97:7):8,(98:1,99:0,(100:0,101:1):2):14):7,102:25):5):5):7,(((19:35,135:23):7,84:13):7,((((20:11,137:44):4,((44:1,51:4):10,(((45:1,46:0,47:1):2,48:2,49:0):0,50:2):4):4):9,((((89:0,90:1):1,(91:2,92:0):2):11,(93:3,(94:1,95:0):3):6):10,((105:0,106:0,108:3):1,(107:0,109:6,110:25):0):13):6):2,((((111:1,(112:0,116:7):1):1,113:1,(114:1,120:2):0,115:0,117:0,118:4):1,119:1):1,121:11):14):6):4):5,(103:1,104:1):7):2,((85:2,86:1):10,((87:4,88:6):3,136:19):4):7):4,((((((((14:1,15:8):7,(74:6,(75:2,76:4):3):4):3,((38:0,40:2):1,(39:1,73:1):2):10):7,(77:6,(78:0,(79:1,80:0):2):8):6):9,((81:14,82:15):7,83:12):6):5,(16:18,((26:1,27:3):5,28:9):14):12):7,((22:12,((34:3,(35:0,36:0,37:0):1):5,(71:2,72:5):8):10):6,((29:3,(30:0,31:15):1):12,142:9):6):7):6,18:16):7):6,((122:1,123:0):4,124:6):18):7):6,125:16):6,((((((((3:4,(42:7,(43:4,(((((52:2,53:0):1,(59:23,60:17):2):0,(54:0,58:1):1,55:0,56:2,57:1):2,141:6):1,(61:0,62:1):3):2):8):7):2,(65:1,69:7):1):0,(32:0,(33:17,70:4):1):2):1,(66:2,67:0,68:6):1):2,21:4):13,(138:36,140:51):7):12,143:17):11,(132:2,133:3):23):10):12,(17:28,139:59):10):8,131:24):12,130:4):3,(126:2,127:0):4):6,128:0,129:0);
tree PAUP_164 = [&U] (1:0,((((((((((2:20,(6:20,134:27):8):8,41:12):4,(((5:11,64:10):3,((((7:0,13:0):1,(8:0,(9:2,11:8):4):3):2,10:1):7,12:5):5):3,63:9):25):5,((((((4:13,((23:3,(24:1,25:0):4):9,(((96:0,97:7):8,(98:1,99:0,(100:0,101:1):2):14):7,102:25):5):5):7,(((19:35,135:23):7,84:13):7,((((20:11,137:44):4,((44:1,51:4):10,(((45:1,46:0,47:1):2,48:2,49:0):0,50:2):4):4):9,((((89:0,90:1):1,(91:2,92:0):2):11,(93:3,(94:1,95:0):3):6):10,((105:0,106:0,108:3):1,(107:0,109:6,110:25):0):13):6):2,((((111:1,(112:0,116:7):1):1,113:1,(114:1,120:2):0,115:0,117:0,118:4):1,119:1):1,121:11):14):6):4):5,(103:1,104:1):7):2,((85:2,86:1):10,((87:4,88:6):3,136:19):4):7):4,((((((((14:1,15:8):7,(74:6,(75:2,76:4):3):4):3,((38:0,40:2):1,(39:1,73:1):2):10):7,(77:6,(78:0,(79:1,80:0):2):8):6):9,((81:14,82:15):7,83:12):6):5,(16:18,((26:1,27:3):5,28:9):14):12):7,((22:12,((34:3,(35:0,36:0,37:0):1):5,(71:2,72:5):8):10):6,((29:3,(30:0,31:15):1):12,142:9):6):7):6,18:16):7):6,((122:1,123:0):4,124:6):18):7):6,125:16):6,((((((((3:4,(42:7,(43:4,(((((52:2,53:0):1,(59:23,60:17):2):0,(54:0,58:1):1,55:0,56:2,57:1):2,141:6):1,(61:0,62:1):3):2):8):7):2,(32:0,(33:17,70:4):1):2):0,(65:1,69:7):1):1,(66:2,67:0,68:6):1):2,21:4):13,(138:36,140:51):7):12,143:17):11,(132:2,133:3):23):10):12,(17:28,139:59):10):8,131:24):12,130:4):3,(126:2,127:0):4):6,128:0,129:0);
tree PAUP_165 = [&U] (1:0,((((((((((2:20,(6:20,134:27):8):8,41:12):4,(((5:11,64:10):3,((((7:0,13:0):1,(8:0,(9:2,11:8):4):3):2,10:1):7,12:5):5):3,63:9):25):5,((((((4:13,((23:3,(24:1,25:0):4):9,(((96:0,97:7):8,(98:1,99:0,(100:0,101:1):2):14):7,102:25):5):5):7,(((19:35,135:23):7,84:13):7,((((20:11,137:44):4,((44:1,51:4):10,(((45:1,46:0,47:1):2,48:2,49:0):0,50:2):4):4):9,((((89:0,90:1):1,(91:2,92:0):2):11,(93:3,(94:1,95:0):3):6):10,((105:0,106:0,108:3):1,(107:0,109:6,110:25):0):13):6):2,((((111:1,(112:0,116:7):1):1,113:1,(114:1,120:2):0,115:0,117:0,118:4):1,119:1):1,121:11):14):6):4):5,(103:1,104:1):7):2,((85:2,86:1):10,((87:4,88:6):3,136:19):4):7):4,((((((((14:1,15:8):7,(74:6,(75:2,76:4):3):4):3,((38:0,40:2):1,(39:1,73:1):2):10):7,(77:6,(78:0,(79:1,80:0):2):8):6):9,((81:14,82:15):7,83:12):6):5,(16:18,((26:1,27:3):5,28:9):14):12):7,((22:12,((34:3,(35:0,36:0,37:0):1):5,(71:2,72:5):8):10):6,((29:3,(30:0,31:15):1):12,142:9):6):7):6,18:16):7):6,((122:1,123:0):4,124:6):18):7):6,125:16):6,(((((((3:4,(42:7,(43:4,(((((52:2,53:0):1,(59:23,60:17):2):0,(54:0,58:1):1,55:0,56:2,57:1):2,141:6):1,(61:0,62:1):3):2):8):7):2,(32:0,(33:17,70:4):1):2,(65:1,69:7):1):1,(66:2,67:0,68:6):1):2,21:4):13,(138:36,140:51):7):12,143:17):11,(132:2,133:3):23):10):12,(17:28,139:59):10):8,131:24):12,130:4):3,(126:2,127:0):4):6,128:0,129:0);
tree PAUP_166 = [&U] (1:0,((((((((((2:20,(6:20,134:27):8):8,41:12):4,(((5:11,64:10):3,((((7:0,13:0):1,(8:0,(9:2,11:8):4):3):2,10:1):7,12:5):5):3,63:9):25):5,((((((4:13,((23:3,(24:1,25:0):4):9,(((96:0,97:7):8,(98:1,99:0,(100:0,101:1):2):14):7,102:25):5):5):7,(((19:35,135:23):7,84:13):7,((((20:11,137:44):4,((44:1,51:4):10,(((45:1,46:0,47:1):2,48:2,49:0):0,50:2):4):4):9,((((89:0,90:1):1,(91:2,92:0):2):11,(93:3,(94:1,95:0):3):6):10,((105:0,106:0,108:3):1,(107:0,109:6,110:25):0):13):6):2,((((111:1,(112:0,116:7):1):1,113:1,(114:1,120:2):0,115:0,117:0,118:4):1,119:1):1,121:11):14):6):4):5,(103:1,104:1):7):2,((85:2,86:1):10,((87:4,88:6):3,136:19):4):7):4,((((((((14:1,15:8):7,(74:6,(75:2,76:4):3):4):3,((38:0,40:2):1,(39:1,73:1):2):10):7,(77:6,(78:0,(79:1,80:0):2):8):6):9,((81:14,82:15):7,83:12):6):5,(16:18,((26:1,27:3):5,28:9):14):12):7,((22:12,((34:3,(35:0,36:0,37:0):1):5,(71:2,72:5):8):10):6,((29:3,(30:0,31:15):1):12,142:9):6):7):6,18:16):7):6,((122:1,123:0):4,124:6):18):7):6,125:16):6,((((((3:4,(42:7,(43:4,(((((52:2,53:0):1,(59:23,60:17):2):0,(54:0,58:1):1,55:0,56:2,57:1):2,141:6):1,(61:0,62:1):3):2):8):7):2,(32:0,(33:17,70:4):1):2,(65:1,69:7):1,(66:2,67:0,68:6):1):3,21:4):13,(138:36,140:51):7):12,143:17):11,(132:2,133:3):23):10):12,(17:28,139:59):10):8,131:24):12,130:4):3,(126:2,127:0):4):6,128:0,129:0);
tree PAUP_167 = [&U] (1:0,((((((((((2:20,(6:20,134:27):8):8,41:12):4,(((5:11,64:10):3,((((7:0,13:0):1,(8:0,(9:2,11:8):4):3):2,10:1):7,12:5):5):3,63:9):25):5,((((((4:13,((23:3,(24:1,25:0):4):9,(((96:0,97:7):8,(98:1,99:0,(100:0,101:1):2):14):7,102:25):5):5):7,(((19:35,135:23):7,84:13):7,((((20:11,137:44):4,((44:1,51:4):10,(((45:1,46:0,47:1):2,48:2,49:0):0,50:2):4):4):9,((((89:0,90:1):1,(91:2,92:0):2):11,(93:3,(94:1,95:0):3):6):10,((105:0,106:0,108:3):1,(107:0,109:6,110:25):0):13):6):2,((((111:1,(112:0,116:7):1):1,113:1,(114:1,120:2):0,115:0,117:0,118:4):1,119:1):1,121:11):14):6):4):5,(103:1,104:1):7):2,((85:2,86:1):10,((87:4,88:6):3,136:19):4):7):4,((((((((14:1,15:8):7,(74:6,(75:2,76:4):3):4):3,((38:0,40:2):1,(39:1,73:1):2):10):7,(77:6,(78:0,(79:1,80:0):2):8):6):9,((81:14,82:15):7,83:12):6):5,(16:18,((26:1,27:3):5,28:9):14):12):7,((22:12,((34:3,(35:0,36:0,37:0):1):5,(71:2,72:5):8):10):6,((29:3,(30:0,31:15):1):12,142:9):6):7):6,18:16):7):6,((122:1,123:0):4,124:6):18):7):6,125:16):6,((((((((3:4,69:6):2,65:2):0,((32:0,(33:17,70:4):1):1,(42:8,(43:4,(((((52:2,53:0):1,(59:23,60:17):2):0,(54:0,58:1):1,55:0,56:2,57:1):2,141:6):1,(61:0,62:1):3):2):7):8):1):1,(66:2,67:0,68:6):1):2,21:4):13,(138:36,140:51):7):12,143:17):11,(132:2,133:3):23):10):12,(17:28,139:59):10):8,131:24):12,130:4):3,(126:2,127:0):4):6,128:0,129:0);
tree PAUP_168 = [&U] (1:0,((((((((((2:20,(6:20,134:27):8):8,41:12):4,(((5:11,64:10):3,((((7:0,13:0):1,(8:0,(9:2,11:8):4):3):2,10:1):7,12:5):5):3,63:9):25):5,((((((4:13,((23:3,(24:1,25:0):4):9,(((96:0,97:7):8,(98:1,99:0,(100:0,101:1):2):14):7,102:25):5):5):7,(((19:35,135:23):7,84:13):7,((((20:11,137:44):4,((44:1,51:4):10,(((45:1,46:0,47:1):2,48:2,49:0):0,50:2):4):4):9,((((89:0,90:1):1,(91:2,92:0):2):11,(93:3,(94:1,95:0):3):6):10,((105:0,106:0,108:3):1,(107:0,109:6,110:25):0):13):6):2,((((111:1,(112:0,116:7):1):1,113:1,(114:1,120:2):0,115:0,117:0,118:4):1,119:1):1,121:11):14):6):4):5,(103:1,104:1):7):2,((85:2,86:1):10,((87:4,88:6):3,136:19):4):7):4,((((((((14:1,15:8):7,(74:6,(75:2,76:4):3):4):3,((38:0,40:2):1,(39:1,73:1):2):10):7,(77:6,(78:0,(79:1,80:0):2):8):6):9,((81:14,82:15):7,83:12):6):5,(16:18,((26:1,27:3):5,28:9):14):12):7,((22:12,((34:3,(35:0,36:0,37:0):1):5,(71:2,72:5):8):10):6,((29:3,(30:0,31:15):1):12,142:9):6):7):6,18:16):7):6,((122:1,123:0):4,124:6):18):7):6,125:16):6,(((((((((3:3,69:6):2,(42:7,(43:4,(((((52:2,53:0):1,(59:23,60:17):2):0,(54:0,58:1):1,55:0,56:2,57:1):2,141:6):1,(61:0,62:1):3):2):8):8):1,65:2):0,(32:0,(33:17,70:4):1):2):1,(66:2,67:0,68:6):1):2,21:4):13,(138:36,140:51):7):12,143:17):11,(132:2,133:3):23):10):12,(17:28,139:59):10):8,131:24):12,130:4):3,(126:2,127:0):4):6,128:0,129:0);
tree PAUP_169 = [&U] (1:0,((((((((((2:20,(6:20,134:27):8):8,41:12):4,(((5:11,64:10):3,((((7:0,13:0):1,(8:0,(9:2,11:8):4):3):2,10:1):7,12:5):5):3,63:9):25):5,((((((4:13,((23:3,(24:1,25:0):4):9,(((96:0,97:7):8,(98:1,99:0,(100:0,101:1):2):14):7,102:25):5):5):7,(((19:35,135:23):7,84:13):7,((((20:11,137:44):4,((44:1,51:4):10,(((45:1,46:0,47:1):2,48:2,49:0):0,50:2):4):4):9,((((89:0,90:1):1,(91:2,92:0):2):11,(93:3,(94:1,95:0):3):6):10,((105:0,106:0,108:3):1,(107:0,109:6,110:25):0):13):6):2,((((111:1,(112:0,116:7):1):1,113:1,(114:1,120:2):0,115:0,117:0,118:4):1,119:1):1,121:11):14):6):4):5,(103:1,104:1):7):2,((85:2,86:1):10,((87:4,88:6):3,136:19):4):7):4,((((((((14:1,15:8):7,(74:6,(75:2,76:4):3):4):3,((38:0,40:2):1,(39:1,73:1):2):10):7,(77:6,(78:0,(79:1,80:0):2):8):6):9,((81:14,82:15):7,83:12):6):5,(16:18,((26:1,27:3):5,28:9):14):12):7,((22:12,((34:3,(35:0,36:0,37:0):1):5,(71:2,72:5):8):10):6,((29:3,(30:0,31:15):1):12,142:9):6):7):6,18:16):7):6,((122:1,123:0):4,124:6):18):7):6,125:16):6,(((((((((3:3,(42:7,(43:3,(((((52:2,53:0):1,(59:23,60:17):2):0,(54:0,58:1):1,55:0,56:2,57:1):3,(61:0,62:1):3):1,141:6):2):7):8):2,69:7):1,65:2):0,(32:0,(33:17,70:4):1):2):1,(66:2,67:0,68:6):1):2,21:4):13,(138:36,140:51):7):12,143:17):11,(132:2,133:3):23):10):12,(17:28,139:59):10):8,131:24):12,130:4):3,(126:2,127:0):4):6,128:0,129:0);
tree PAUP_170 = [&U] (1:0,((((((((((2:20,(6:20,134:27):8):8,41:12):4,(((5:11,64:10):3,((((7:0,13:0):1,(8:0,(9:2,11:8):4):3):2,10:1):7,12:5):5):3,63:9):25):5,((((((4:13,((23:3,(24:1,25:0):4):9,(((96:0,97:7):8,(98:1,99:0,(100:0,101:1):2):14):7,102:25):5):5):7,(((19:35,135:23):7,84:13):7,((((20:11,137:44):4,((44:1,51:4):10,(((45:1,46:0,47:1):2,48:2,49:0):0,50:2):4):4):9,((((89:0,90:1):1,(91:2,92:0):2):11,(93:3,(94:1,95:0):3):6):10,((105:0,106:0,108:3):1,(107:0,109:6,110:25):0):13):6):2,((((111:1,(112:0,116:7):1):1,113:1,(114:1,120:2):0,115:0,117:0,118:4):1,119:1):1,121:11):14):6):4):5,(103:1,104:1):7):2,((85:2,86:1):10,((87:4,88:6):3,136:19):4):7):4,((((((((14:1,15:8):7,(74:6,(75:2,76:4):3):4):3,((38:0,40:2):1,(39:1,73:1):2):10):7,(77:6,(78:0,(79:1,80:0):2):8):6):9,((81:14,82:15):7,83:12):6):5,(16:18,((26:1,27:3):5,28:9):14):12):7,((22:12,((34:3,(35:0,36:0,37:0):1):5,(71:2,72:5):8):10):6,((29:3,(30:0,31:15):1):12,142:9):6):7):6,18:16):7):6,((122:1,123:0):4,124:6):18):7):6,125:16):6,(((((((((3:3,(42:8,(43:4,((((52:2,53:0):1,(54:0,58:1):1,55:0,56:2,57:1,(59:23,60:17):2):2,141:6):1,(61:0,62:1):3):2):7):7):2,69:7):1,65:2):0,(32:0,(33:17,70:4):1):2):1,(66:2,67:0,68:6):1):2,21:4):13,(138:36,140:51):7):12,143:17):11,(132:2,133:3):23):10):12,(17:28,139:59):10):8,131:24):12,130:4):3,(126:2,127:0):4):6,128:0,129:0);
tree PAUP_171 = [&U] (1:0,((((((((((2:20,(6:20,134:27):8):8,41:12):4,(((5:11,64:10):3,((((7:0,13:0):1,(8:0,(9:2,11:8):4):3):2,10:1):7,12:5):5):3,63:9):25):5,((((((4:13,((23:3,(24:1,25:0):4):9,(((96:0,97:7):8,(98:1,99:0,(100:0,101:1):2):14):7,102:25):5):5):7,(((19:35,135:23):7,84:13):7,((((20:11,137:44):4,((44:1,51:4):10,(((45:1,46:0,47:1):2,48:2,49:0):0,50:2):4):4):9,((((89:0,90:1):1,(91:2,92:0):2):11,(93:3,(94:1,95:0):3):6):10,((105:0,106:0,108:3):1,(107:0,109:6,110:25):0):13):6):2,((((111:1,(112:0,116:7):1):1,113:1,(114:1,120:2):0,115:0,117:0,118:4):1,119:1):1,121:11):14):6):4):5,(103:1,104:1):7):2,((85:2,86:1):10,((87:4,88:6):3,136:19):4):7):4,((((((((14:1,15:8):7,(74:6,(75:2,76:4):3):4):3,((38:0,40:2):1,(39:1,73:1):2):10):7,(77:6,(78:0,(79:1,80:0):2):8):6):9,((81:14,82:15):7,83:12):6):5,(16:18,((26:1,27:3):5,28:9):14):12):7,((22:12,((34:3,(35:0,36:0,37:0):1):5,(71:2,72:5):8):10):6,((29:3,(30:0,31:15):1):12,142:9):6):7):6,18:16):7):6,((122:1,123:0):4,124:6):18):7):6,125:16):6,(((((((((3:3,(42:7,(43:3,((((52:2,53:0):1,(54:0,58:1):1,55:0,56:2,57:1,(59:23,60:17):2):3,(61:0,62:1):3):1,141:6):2):7):8):2,69:7):1,65:2):0,(32:0,(33:17,70:4):1):2):1,(66:2,67:0,68:6):1):2,21:4):13,(138:36,140:51):7):12,143:17):11,(132:2,133:3):23):10):12,(17:28,139:59):10):8,131:24):12,130:4):3,(126:2,127:0):4):6,128:0,129:0);
tree PAUP_172 = [&U] (1:0,((((((((((2:20,(6:20,134:27):8):8,41:12):4,(((5:11,64:10):3,((((7:0,13:0):1,(8:0,(9:2,11:8):4):3):2,10:1):7,12:5):5):3,63:9):25):5,((((((4:13,((23:3,(24:1,25:0):4):9,(((96:0,97:7):8,(98:1,99:0,(100:0,101:1):2):14):7,102:25):5):5):7,(((19:35,135:23):7,84:13):7,((((20:11,137:44):4,((44:1,51:4):10,(((45:1,46:0,47:1):2,48:2,49:0):0,50:2):4):4):9,((((89:0,90:1):1,(91:2,92:0):2):11,(93:3,(94:1,95:0):3):6):10,((105:0,106:0,108:3):1,(107:0,109:6,110:25):0):13):6):2,((((111:1,(112:0,116:7):1):1,113:1,(114:1,120:2):0,115:0,117:0,118:4):1,119:1):1,121:11):14):6):4):5,(103:1,104:1):7):2,((85:2,86:1):10,((87:4,88:6):3,136:19):4):7):4,((((((((14:1,15:8):7,(74:6,(75:2,76:4):3):4):3,((38:0,40:2):1,(39:1,73:1):2):10):7,(77:6,(78:0,(79:1,80:0):2):8):6):9,((81:14,82:15):7,83:12):6):5,(16:18,((26:1,27:3):5,28:9):14):12):7,((22:12,((34:3,(35:0,36:0,37:0):1):5,(71:2,72:5):8):10):6,((29:3,(30:0,31:15):1):12,142:9):6):7):6,18:16):7):6,((122:1,123:0):4,124:6):18):7):6,125:16):6,(((((((((3:3,(42:8,(43:4,((((52:2,53:0,(59:24,60:16):2):1,(54:0,58:1):1,55:0,56:2,57:1):2,141:6):1,(61:0,62:1):3):2):7):7):2,69:7):1,65:2):0,(32:0,(33:17,70:4):1):2):1,(66:2,67:0,68:6):1):2,21:4):13,(138:36,140:51):7):12,143:17):11,(132:2,133:3):23):10):12,(17:28,139:59):10):8,131:24):12,130:4):3,(126:2,127:0):4):6,128:0,129:0);
tree PAUP_173 = [&U] (1:0,((((((((2:21,(((((((((4:13,((23:3,(24:1,25:0):4):9,(((96:0,97:7):8,(98:1,99:0,(100:0,101:1):2):14):7,102:25):5):5):7,(((19:35,135:23):7,84:13):7,((((20:11,137:44):4,((44:1,51:4):10,(((45:1,46:0,47:1):2,48:2,49:0):0,50:2):4):4):9,((((89:0,90:1):1,(91:2,92:0):2):11,(93:3,(94:1,95:0):3):6):10,((105:0,106:0,108:3):1,(107:0,109:6,110:25):0):13):6):2,((((111:1,(112:0,116:7):1):1,113:1,(114:1,120:2):0,115:0,117:0,118:4):1,119:1):1,121:11):14):6):4):5,(103:1,104:1):7):2,((85:2,86:1):10,((87:4,88:6):3,136:19):4):7):4,((((((((14:1,15:8):7,(74:6,(75:2,76:4):3):4):3,((38:0,40:2):1,(39:1,73:1):2):10):7,(77:6,(78:0,(79:1,80:0):2):8):6):9,((81:14,82:15):7,83:12):6):5,(16:18,((26:1,27:3):5,28:9):14):12):7,((22:12,((34:3,(35:0,36:0,37:0):1):5,(71:2,72:5):8):10):6,((29:3,(30:0,31:15):1):12,142:9):6):7):7,18:15):6):6,((122:1,123:0):4,124:6):20):7,125:18):6,(((5:11,64:10):3,((((7:0,13:0):1,(8:0,(9:2,11:8):4):3):2,10:1):7,12:5):5):3,63:9):23):7,41:12):7):8,(6:20,134:24):6):9,((((((((3:3,(42:8,(43:4,(((((52:2,53:0):1,(59:23,60:17):2):0,(54:0,58:1):1,55:0,56:2,57:1):2,141:6):1,(61:0,62:1):3):2):7):7):2,69:7):1,65:2):0,(32:0,(33:17,70:4):1):2):1,(66:2,67:0,68:6):1):2,21:4):13,(138:37,140:50):8):12,143:14):10):6,(132:1,133:4):26):11,(17:22,139:65):11):8,131:19):16,130:4):3,(126:2,127:0):4):6,128:0,129:0);
tree PAUP_174 = [&U] (1:0,((((((((((2:20,(6:20,134:27):8):8,41:12):4,(((5:11,64:10):3,((((7:0,13:0):1,(8:0,(9:2,11:8):4):3):2,10:1):7,12:5):5):3,63:9):25):5,((((((4:13,((23:3,(24:1,25:0):4):9,(((96:0,97:7):8,(98:1,99:0,(100:0,101:1):2):14):7,102:25):5):5):7,(((19:35,135:23):7,84:13):7,((((20:11,137:44):4,((44:1,51:4):10,(((45:1,46:0,47:1):2,48:2,49:0):0,50:2):4):4):9,((((89:0,90:1):1,(91:2,92:0):2):11,(93:3,(94:1,95:0):3):6):10,((105:0,106:0,108:3):1,(107:0,(109:6,110:25):0):0):13):6):2,(((111:1,(112:0,116:7):1):1,113:1,(114:1,120:2):0,115:0,117:0,118:4,119:1):2,121:11):14):6):4):5,(103:1,104:1):7):2,((85:2,86:1):10,((87:4,88:6):3,136:19):4):7):4,((((((((14:1,15:8):7,(74:6,(75:2,76:4):3):4):3,((38:0,40:2):1,(39:1,73:1):2):10):7,(77:6,(78:0,(79:1,80:0):2):8):6):9,((81:14,82:15):7,83:12):6):5,(16:18,((26:1,27:3):5,28:9):14):12):7,((22:12,((34:3,(35:0,36:0,37:0):1):5,(71:2,72:5):8):10):6,((29:3,(30:0,31:15):1):12,142:9):6):7):6,18:16):7):6,((122:1,123:0):4,124:6):18):7):6,125:16):6,(((((((((3:3,(42:8,(43:4,(((((52:2,53:0):1,(59:23,60:17):2):0,(54:0,58:1):1,55:0,56:2,57:1):2,141:6):1,(61:0,62:1):3):2):7):7):2,69:7):1,65:2):0,(32:0,(33:17,70:4):1):2):1,(66:2,67:0,68:6):1):2,21:4):13,(138:36,140:51):7):12,143:17):11,(132:2,133:3):23):10):12,(17:28,139:59):10):8,131:24):12,130:4):3,(126:2,127:0):4):6,128:0,129:0);
tree PAUP_175 = [&U] (1:0,((((((((((2:20,(6:20,134:27):8):8,41:12):4,(((5:11,64:10):3,((((7:0,13:0):1,(8:0,(9:2,11:8):4):3):2,10:1):7,12:5):5):3,63:9):25):5,((((((4:13,((23:3,(24:1,25:0):4):9,(((96:0,97:7):8,(98:1,99:0,(100:0,101:1):2):14):7,102:25):5):5):7,(((19:35,135:23):7,84:13):7,((((20:11,137:44):4,((44:1,51:4):10,((45:1,46:0,47:1):2,48:2,49:0,50:2):4):4):9,((((89:0,90:1):1,(91:2,92:0):2):11,(93:3,(94:1,95:0):3):6):10,((105:0,106:0,108:3):1,(107:0,(109:6,110:25):0):0):13):6):2,((((111:1,(112:0,116:7):1):1,113:1,(114:1,120:2):0,115:0,117:0,118:4):1,119:1):1,121:11):14):6):4):5,(103:1,104:1):7):2,((85:2,86:1):10,((87:4,88:6):3,136:19):4):7):4,((((((((14:1,15:8):7,(74:6,(75:2,76:4):3):4):3,((38:0,40:2):1,(39:1,73:1):2):10):7,(77:6,(78:0,(79:1,80:0):2):8):6):9,((81:14,82:15):7,83:12):6):5,(16:18,((26:1,27:3):5,28:9):14):12):7,((22:12,((34:3,(35:0,36:0,37:0):1):5,(71:2,72:5):8):10):6,((29:3,(30:0,31:15):1):12,142:9):6):7):6,18:16):7):6,((122:1,123:0):4,124:6):18):7):6,125:16):6,(((((((((3:3,(42:8,(43:4,(((((52:2,53:0):1,(59:23,60:17):2):0,(54:0,58:1):1,55:0,56:2,57:1):2,141:6):1,(61:0,62:1):3):2):7):7):2,69:7):1,65:2):0,(32:0,(33:17,70:4):1):2):1,(66:2,67:0,68:6):1):2,21:4):13,(138:36,140:51):7):12,143:17):11,(132:2,133:3):23):10):12,(17:28,139:59):10):8,131:24):12,130:4):3,(126:2,127:0):4):6,128:0,129:0);
tree PAUP_176 = [&U] (1:0,((((((((((2:20,(6:20,134:27):8):8,41:12):4,(((5:11,64:10):3,((((7:0,13:0):1,(8:0,(9:2,11:8):4):3):2,10:1):7,12:5):5):3,63:9):25):5,((((((4:13,((23:3,(24:1,25:0):4):9,(((96:0,97:7):8,(98:1,99:0,(100:0,101:1):2):14):7,102:25):5):5):7,(((19:35,135:23):7,84:13):7,((((20:11,137:44):4,((44:1,51:4):10,(((45:1,46:0,47:1):2,48:2,49:0):0,50:2):4):4):9,((((89:0,90:1):1,(91:2,92:0):2):11,(93:3,(94:1,95:0):3):6):10,((105:0,106:0,108:3):1,(107:0,(109:6,110:25):0):0):13):6):2,((((111:1,(112:0,116:7):1):1,113:1,114:1,115:0,117:0,118:4,120:2):1,119:1):1,121:11):14):6):4):5,(103:1,104:1):7):2,((85:2,86:1):10,((87:4,88:6):3,136:19):4):7):4,((((((((14:1,15:8):7,(74:6,(75:2,76:4):3):4):3,((38:0,40:2):1,(39:1,73:1):2):10):7,(77:6,(78:0,(79:1,80:0):2):8):6):9,((81:14,82:15):7,83:12):6):5,(16:18,((26:1,27:3):5,28:9):14):12):7,((22:12,((34:3,(35:0,36:0,37:0):1):5,(71:2,72:5):8):10):6,((29:3,(30:0,31:15):1):12,142:9):6):7):6,18:16):7):6,((122:1,123:0):4,124:6):18):7):6,125:16):6,(((((((((3:3,(42:8,(43:4,(((((52:2,53:0):1,(59:23,60:17):2):0,(54:0,58:1):1,55:0,56:2,57:1):2,141:6):1,(61:0,62:1):3):2):7):7):2,69:7):1,65:2):0,(32:0,(33:17,70:4):1):2):1,(66:2,67:0,68:6):1):2,21:4):13,(138:36,140:51):7):12,143:17):11,(132:2,133:3):23):10):12,(17:28,139:59):10):8,131:24):12,130:4):3,(126:2,127:0):4):6,128:0,129:0);
tree PAUP_177 = [&U] (1:0,((((((((((2:20,(6:20,134:27):8):8,41:12):4,(((5:11,64:10):3,((((7:0,13:0):1,(8:0,(9:2,11:8):4):3):2,10:1):7,12:5):5):3,63:9):25):5,((((((4:13,((23:3,(24:1,25:0):4):9,(((96:0,97:7):8,(98:1,99:0,(100:0,101:1):2):14):7,102:25):5):5):7,(((19:35,135:23):7,84:13):7,((((20:11,137:44):4,((44:1,51:4):10,(((45:1,46:0,47:1):2,49:0,50:2):1,48:2):3):4):9,((((89:0,90:1):1,(91:2,92:0):2):11,(93:3,(94:1,95:0):3):6):10,((105:0,106:0,108:3):1,(107:0,(109:6,110:25):0):0):13):6):2,((((111:1,(112:0,116:7):1):1,113:1,(114:1,120:2):0,115:0,117:0,118:4):1,119:1):1,121:11):14):6):4):5,(103:1,104:1):7):2,((85:2,86:1):10,((87:4,88:6):3,136:19):4):7):4,((((((((14:1,15:8):7,(74:6,(75:2,76:4):3):4):3,((38:0,40:2):1,(39:1,73:1):2):10):7,(77:6,(78:0,(79:1,80:0):2):8):6):9,((81:14,82:15):7,83:12):6):5,(16:18,((26:1,27:3):5,28:9):14):12):7,((22:12,((34:3,(35:0,36:0,37:0):1):5,(71:2,72:5):8):10):6,((29:3,(30:0,31:15):1):12,142:9):6):7):6,18:16):7):6,((122:1,123:0):4,124:6):18):7):6,125:16):6,(((((((((3:3,(42:8,(43:4,(((((52:2,53:0):1,(59:23,60:17):2):0,(54:0,58:1):1,55:0,56:2,57:1):2,141:6):1,(61:0,62:1):3):2):7):7):2,69:7):1,65:2):0,(32:0,(33:17,70:4):1):2):1,(66:2,67:0,68:6):1):2,21:4):13,(138:36,140:51):7):12,143:17):11,(132:2,133:3):23):10):12,(17:28,139:59):10):8,131:24):12,130:4):3,(126:2,127:0):4):6,128:0,129:0);
tree PAUP_178 = [&U] (1:0,((((((((((2:20,(6:20,134:27):8):8,41:12):4,(((5:11,64:10):3,((((7:0,13:0):1,(8:0,(9:2,11:8):4):3):2,10:1):7,12:5):5):3,63:9):25):5,((((((4:13,((23:3,(24:1,25:0):4):9,(((96:0,97:7):8,(98:1,99:0,(100:0,101:1):2):14):7,102:25):5):5):7,(((19:35,135:23):7,84:13):7,((((20:11,137:44):4,((44:1,51:4):10,(((45:1,46:0,47:1):2,48:2,49:0):0,50:2):4):4):9,((((89:0,90:1):1,(91:2,92:0):2):11,(93:3,(94:1,95:0):3):6):10,((105:0,106:0,108:3):1,(107:0,(109:6,110:25):0):0):13):6):2,(((111:1,(112:0,116:7):1):1,113:1,114:1,115:0,117:0,118:4,119:1,120:2):2,121:11):14):6):4):5,(103:1,104:1):7):2,((85:2,86:1):10,((87:4,88:6):3,136:19):4):7):4,((((((((14:1,15:8):7,(74:6,(75:2,76:4):3):4):3,((38:0,40:2):1,(39:1,73:1):2):10):7,(77:6,(78:0,(79:1,80:0):2):8):6):9,((81:14,82:15):7,83:12):6):5,(16:18,((26:1,27:3):5,28:9):14):12):7,((22:12,((34:3,(35:0,36:0,37:0):1):5,(71:2,72:5):8):10):6,((29:3,(30:0,31:15):1):12,142:9):6):7):6,18:16):7):6,((122:1,123:0):4,124:6):18):7):6,125:16):6,(((((((((3:3,(42:8,(43:4,(((((52:2,53:0):1,(59:23,60:17):2):0,(54:0,58:1):1,55:0,56:2,57:1):2,141:6):1,(61:0,62:1):3):2):7):7):2,69:7):1,65:2):0,(32:0,(33:17,70:4):1):2):1,(66:2,67:0,68:6):1):2,21:4):13,(138:36,140:51):7):12,143:17):11,(132:2,133:3):23):10):12,(17:28,139:59):10):8,131:24):12,130:4):3,(126:2,127:0):4):6,128:0,129:0);
tree PAUP_179 = [&U] (1:0,((((((((((2:20,(6:20,134:27):8):8,41:12):5,(((5:11,64:10):3,((((7:0,13:0):1,(8:0,(9:2,11:8):4):3):2,10:1):7,12:5):5):3,63:9):24):5,(((((4:13,((23:3,(24:1,25:0):4):9,(((96:0,97:7):8,(98:1,99:0,(100:0,101:1):2):14):7,102:25):5):5):7,(((19:35,135:23):7,84:13):7,((((20:11,137:44):4,((44:1,51:4):10,(((45:1,46:0,47:1):2,48:2,49:0):0,50:2):4):4):9,((((89:0,90:1):1,(91:2,92:0):2):11,(93:3,(94:1,95:0):3):6):10,((105:0,106:0,108:3):1,(107:0,(109:6,110:25):0):0):13):6):2,((((111:1,(112:0,116:7):1):1,113:1,(114:1,120:2):0,115:0,117:0,118:4):1,119:1):1,121:11):14):6):4):5,(103:1,104:1):7):4,(((((((((14:1,15:8):7,(74:6,(75:2,76:4):3):4):3,((38:0,40:2):1,(39:1,73:1):2):10):7,(77:6,(78:0,(79:1,80:0):2):8):6):9,((81:14,82:15):7,83:12):6):6,(16:18,((26:1,27:3):5,28:9):14):11):8,((22:11,((34:3,(35:0,36:0,37:0):1):5,(71:2,72:5):8):10):6,((29:4,(30:1,31:14):1):11,142:10):6):6):6,18:18):4,((85:2,86:1):11,((87:3,88:7):3,136:18):3):7):2):7,((122:1,123:0):4,124:6):19):7):6,125:15):6,(((((((((3:3,(42:8,(43:4,(((((52:2,53:0):1,(59:23,60:17):2):0,(54:0,58:1):1,55:0,56:2,57:1):2,141:6):1,(61:0,62:1):3):2):7):7):2,69:7):1,65:2):0,(32:0,(33:17,70:4):1):2):1,(66:2,67:0,68:6):1):2,21:4):12,(138:35,140:52):7):12,143:18):11,(132:2,133:3):24):10):12,(17:28,139:59):11):7,131:24):12,130:4):3,(126:2,127:0):4):6,128:0,129:0);
tree PAUP_180 = [&U] (1:0,((((((((((2:20,(6:20,134:27):8):8,41:12):4,(((5:11,64:10):3,((((7:0,13:0):1,(8:0,(9:2,11:8):4):3):2,10:1):7,12:5):5):3,63:9):25):5,((((((4:13,((23:3,(24:1,25:0):4):9,(((96:0,97:7):8,(98:1,99:0,(100:0,101:1):2):14):7,102:25):5):5):7,(((19:35,135:23):7,84:13):7,((((20:11,137:44):4,((44:1,51:4):10,(((45:1,46:0,47:1):2,48:2,49:0):0,50:2):4):4):9,((((89:0,90:1):1,(91:2,92:0):2):11,(93:3,(94:1,95:0):3):6):10,((105:0,106:0,108:3):1,(107:0,(109:6,110:25):0):0):13):6):2,((((111:1,(112:0,116:7):1):1,113:1,114:1,115:0,117:0,(118:4,120:2):0):1,119:1):1,121:11):14):6):4):5,(103:1,104:1):7):2,((85:2,86:1):10,((87:4,88:6):3,136:19):4):7):4,((((((((14:1,15:8):7,(74:6,(75:2,76:4):3):4):3,((38:0,40:2):1,(39:1,73:1):2):10):7,(77:6,(78:0,(79:1,80:0):2):8):6):9,((81:14,82:15):7,83:12):6):5,(16:18,((26:1,27:3):5,28:9):14):12):7,((22:12,((34:3,(35:0,36:0,37:0):1):5,(71:2,72:5):8):10):6,((29:3,(30:0,31:15):1):12,142:9):6):7):6,18:16):7):6,((122:1,123:0):4,124:6):18):7):6,125:16):6,(((((((((3:3,(42:8,(43:4,(((((52:2,53:0):1,(59:23,60:17):2):0,(54:0,58:1):1,55:0,56:2,57:1):2,141:6):1,(61:0,62:1):3):2):7):7):2,69:7):1,65:2):0,(32:0,(33:17,70:4):1):2):1,(66:2,67:0,68:6):1):2,21:4):13,(138:36,140:51):7):12,143:17):11,(132:2,133:3):23):10):12,(17:28,139:59):10):8,131:24):12,130:4):3,(126:2,127:0):4):6,128:0,129:0);
tree PAUP_181 = [&U] (1:0,((((((((((2:20,(6:20,134:27):8):8,41:12):4,(((5:11,64:10):3,((((7:0,13:0):1,(8:0,(9:2,11:8):4):3):2,10:1):7,12:5):5):3,63:9):25):5,((((((4:13,((23:3,(24:1,25:0):4):9,(((96:0,97:7):8,(98:1,99:0,(100:0,101:1):2):14):7,102:25):5):5):7,(((19:35,135:23):7,84:13):7,((((20:11,137:44):4,((44:1,51:4):10,(((45:1,46:0,47:1):2,48:2,49:0):0,50:2):4):4):9,((((89:0,90:1):1,(91:2,92:0):2):11,(93:3,(94:1,95:0):3):6):10,((105:0,106:0,108:3):1,(107:0,(109:6,110:25):0):0):13):6):2,(((111:1,(112:0,116:7):1):1,113:1,114:1,115:0,117:0,(118:4,120:2):0,119:1):2,121:11):14):6):4):5,(103:1,104:1):7):2,((85:2,86:1):10,((87:4,88:6):3,136:19):4):7):4,((((((((14:1,15:8):7,(74:6,(75:2,76:4):3):4):3,((38:0,40:2):1,(39:1,73:1):2):10):7,(77:6,(78:0,(79:1,80:0):2):8):6):9,((81:14,82:15):7,83:12):6):5,(16:18,((26:1,27:3):5,28:9):14):12):7,((22:12,((34:3,(35:0,36:0,37:0):1):5,(71:2,72:5):8):10):6,((29:3,(30:0,31:15):1):12,142:9):6):7):6,18:16):7):6,((122:1,123:0):4,124:6):18):7):6,125:16):6,(((((((((3:3,(42:8,(43:4,(((((52:2,53:0):1,(59:23,60:17):2):0,(54:0,58:1):1,55:0,56:2,57:1):2,141:6):1,(61:0,62:1):3):2):7):7):2,69:7):1,65:2):0,(32:0,(33:17,70:4):1):2):1,(66:2,67:0,68:6):1):2,21:4):13,(138:36,140:51):7):12,143:17):11,(132:2,133:3):23):10):12,(17:28,139:59):10):8,131:24):12,130:4):3,(126:2,127:0):4):6,128:0,129:0);
tree PAUP_182 = [&U] (1:0,((((((((((2:20,(6:20,134:27):8):8,41:12):4,(((5:11,64:10):3,((((7:0,13:0):1,(8:0,(9:2,11:8):4):3):2,10:1):7,12:5):5):3,63:9):25):5,((((((4:13,((23:3,(24:1,25:0):4):9,(((96:0,97:7):8,(98:1,99:0,(100:0,101:1):2):14):7,102:25):5):5):7,(((19:35,135:23):7,84:13):7,((((20:12,137:43):4,((44:1,51:4):10,(((45:1,46:0,47:1):2,48:2,49:0):0,50:2):4):5):8,((((89:0,90:1):1,(91:2,92:0):2):11,(93:3,(94:1,95:0):3):6):10,((105:0,106:0,108:3):1,(107:0,(109:6,110:25):0):0):13):6):2,((((111:1,(112:0,116:7):1):1,113:1,(114:1,120:2):0,115:0,117:0,118:4):1,119:1):1,121:11):14):6):4):5,(103:1,104:1):7):2,((85:2,86:1):10,((87:4,88:6):3,136:19):4):7):4,(((((((((14:1,15:8):7,(74:6,(75:2,76:4):3):4):4,((38:0,40:2):1,(39:1,73:1):2):9):9,(77:6,(78:0,(79:1,80:0):2):7):6):9,83:13):2,(81:14,82:15):6):9,(16:19,((26:1,27:3):5,28:9):13):11):8,((22:12,((34:3,(35:0,36:0,37:0):1):5,(71:2,72:5):8):9):6,((29:3,(30:0,31:15):1):12,142:9):7):8):4,18:16):7):6,((122:1,123:0):4,124:6):18):7):6,125:16):6,(((((((((3:3,(42:8,(43:4,(((((52:2,53:0):1,(59:23,60:17):2):0,(54:0,58:1):1,55:0,56:2,57:1):2,141:6):1,(61:0,62:1):3):2):7):7):2,69:7):1,65:2):0,(32:0,(33:17,70:4):1):2):1,(66:2,67:0,68:6):1):2,21:4):13,(138:36,140:51):7):12,143:17):11,(132:2,133:3):23):10):12,(17:28,139:59):10):8,131:24):12,130:4):3,(126:2,127:0):4):6,128:0,129:0);
tree PAUP_183 = [&U] (1:0,((((((((((2:20,(6:20,134:27):8):8,41:12):4,(((5:11,64:10):3,((((7:0,13:0):1,(8:0,(9:2,11:8):4):3):2,10:1):7,12:5):5):3,63:9):25):5,((((((4:13,((23:3,(24:1,25:0):4):9,(((96:0,97:7):8,(98:1,99:0,(100:0,101:1):2):14):7,102:25):5):5):7,(((19:35,135:23):7,84:13):7,((((20:11,137:44):4,((44:1,51:4):10,(((45:1,46:0,47:1):2,48:2,49:0):0,50:2):4):4):9,((((89:0,90:1):1,(91:2,92:0):2):11,(93:3,(94:1,95:0):3):6):10,((105:0,106:0,108:3):1,(107:0,(109:6,110:25):0):0):13):6):2,((((111:1,(112:0,116:7):1):1,113:1,(114:1,120:2):0,115:0,117:0,118:4):1,119:1):1,121:11):14):6):4):5,(103:1,104:1):7):2,((85:2,86:1):10,((87:4,88:6):3,136:19):4):7):4,((((((((14:1,15:8):7,(74:6,(75:2,76:4):3):4):3,((38:0,40:2):1,(39:1,73:1):2):10):7,(77:6,(78:0,(79:1,80:0):2):8):6):9,((81:14,82:15):7,83:12):6):6,(16:18,((26:1,27:3):5,28:9):14):11):7,((22:11,((34:3,(35:0,36:0,37:0):1):5,(71:2,72:5):8):10):6,(((29:3,30:1):1,31:15):11,142:10):6):7):6,18:17):6):6,((122:1,123:0):4,124:6):18):7):6,125:16):6,(((((((((3:3,(42:8,(43:4,(((((52:2,53:0):1,(59:23,60:17):2):0,(54:0,58:1):1,55:0,56:2,57:1):2,141:6):1,(61:0,62:1):3):2):7):7):2,69:7):1,65:2):0,(32:0,(33:17,70:4):1):2):1,(66:2,67:0,68:6):1):2,21:4):13,(138:36,140:51):7):12,143:17):11,(132:2,133:3):23):10):12,(17:28,139:59):10):8,131:24):12,130:4):3,(126:2,127:0):4):6,128:0,129:0);
tree PAUP_184 = [&U] (1:0,((((((((((2:20,(6:20,134:27):8):8,41:12):4,(((5:11,64:10):3,((((7:0,13:0):1,(8:0,(9:2,11:8):4):3):2,10:1):7,12:5):5):3,63:9):25):5,((((((4:13,((23:3,(24:1,25:0):4):9,(((96:0,97:7):8,(98:1,99:0,(100:0,101:1):2):14):7,102:25):5):5):7,(((19:35,135:23):7,84:13):7,((((20:11,137:44):4,((44:1,51:4):10,(((45:1,46:0,47:1):2,48:2,49:0):0,50:2):4):4):9,((((89:0,90:1):1,(91:2,92:0):2):11,(93:3,(94:1,95:0):3):6):10,((105:0,106:0,108:3):1,(107:0,(109:6,110:25):0):0):13):6):2,((((111:1,(112:0,116:7):1):1,113:1,(114:1,120:2):0,115:0,117:0,118:4):1,119:1):1,121:11):14):6):4):5,(103:1,104:1):7):2,((85:2,86:1):10,((87:4,88:6):3,136:19):4):7):4,((((((((14:1,15:8):7,(74:6,(75:2,76:4):3):4):3,((38:0,40:2):1,(39:1,73:1):2):10):7,(77:6,(78:0,(79:1,80:0):2):8):6):9,((81:14,82:15):7,83:12):6):5,(16:18,((26:1,27:3):5,28:9):14):12):7,((22:12,((34:3,(35:0,36:0,37:0):1):5,(71:2,72:5):8):10):6,((29:3,(30:0,31:15):1):12,142:9):6):7):6,18:16):7):6,((122:1,123:0):4,124:6):18):7):6,125:16):6,(((((((((3:3,(42:8,(43:4,(((((52:2,53:0):1,(59:23,60:17):2):0,(54:0,58:1):1,55:0,56:2,57:1):2,141:6):1,(61:0,62:1):3):2):7):7):2,69:7):1,65:2):0,(32:0,(33:17,70:4):1):2):1,66:2,67:0,68:6):3,21:4):13,(138:36,140:51):7):12,143:17):11,(132:2,133:3):23):10):12,(17:28,139:59):10):8,131:24):12,130:4):3,(126:2,127:0):4):6,128:0,129:0);
tree PAUP_185 = [&U] (1:0,((((((((((2:20,(6:20,134:27):8):8,41:12):4,(((5:11,64:10):3,((((7:0,13:0):1,(8:0,(9:2,11:8):4):3):2,10:1):7,12:5):5):3,63:9):25):5,((((((4:13,((23:3,(24:1,25:0):4):9,(((96:0,97:7):8,(98:1,99:0,(100:0,101:1):2):14):7,102:25):5):5):7,(((19:35,135:23):7,84:13):7,((((20:11,137:44):4,((44:1,51:4):10,(((45:1,46:0,47:1):2,48:2,49:0):0,50:2):4):4):9,((((89:0,90:1):1,(91:2,92:0):2):11,(93:3,(94:1,95:0):3):6):10,((105:0,106:0,108:3):1,(107:0,(109:6,110:25):0):0):13):6):2,((((111:1,(112:0,116:7):1):1,113:1,(114:1,120:2):0,115:0,117:0,118:4):1,119:1):1,121:11):14):6):4):5,(103:1,104:1):7):2,((85:2,86:1):10,((87:4,88:6):3,136:19):4):7):4,((((((((14:1,15:8):7,(74:6,(75:2,76:4):3):4):3,((38:0,40:2):1,(39:1,73:1):2):10):7,(77:6,(78:0,(79:1,80:0):2):8):6):9,((81:14,82:15):7,83:12):6):5,(16:18,((26:1,27:3):5,28:9):14):12):7,((22:12,((34:3,(35:0,36:0,37:0):1):5,(71:2,72:5):8):10):6,((29:3,(30:0,31:15):1):12,142:9):6):7):6,18:16):7):6,((122:1,123:0):4,124:6):18):7):6,125:16):6,((((((((3:3,(42:8,(43:4,(((((52:2,53:0):1,(59:23,60:17):2):0,(54:0,58:1):1,55:0,56:2,57:1):2,141:6):1,(61:0,62:1):3):2):7):7):2,69:7):1,(32:0,(33:17,70:4):1):2,(66:2,67:0,68:6):1):1,65:2):2,21:4):13,(138:36,140:51):7):12,143:17):11,(132:2,133:3):23):10):12,(17:28,139:59):10):8,131:24):12,130:4):3,(126:2,127:0):4):6,128:0,129:0);
tree PAUP_186 = [&U] (1:0,((((((((((2:20,(6:20,134:27):8):8,41:12):4,(((5:11,64:10):3,((((7:0,13:0):1,(8:0,(9:2,11:8):4):3):2,10:1):7,12:5):5):3,63:9):25):5,((((((4:13,((23:3,(24:1,25:0):4):9,(((96:0,97:7):8,(98:1,99:0,(100:0,101:1):2):14):7,102:25):5):5):7,(((19:35,135:23):7,84:13):7,((((20:11,137:44):4,((44:1,51:4):10,(((45:1,46:0,47:1):2,48:2,49:0):0,50:2):4):4):9,((((89:0,90:1):1,(91:2,92:0):2):11,(93:3,(94:1,95:0):3):6):10,((105:0,106:0,108:3):1,(107:0,(109:6,110:25):0):0):13):6):2,((((111:1,(112:0,116:7):1):1,113:1,(114:1,120:2):0,115:0,117:0,118:4):1,119:1):1,121:11):14):6):4):5,(103:1,104:1):7):2,((85:2,86:1):10,((87:4,88:6):3,136:19):4):7):4,((((((((14:1,15:8):7,(74:6,(75:2,76:4):3):4):3,((38:0,40:2):1,(39:1,73:1):2):10):7,(77:6,(78:0,(79:1,80:0):2):8):6):9,((81:14,82:15):7,83:12):6):5,(16:18,((26:1,27:3):5,28:9):14):12):7,((22:12,((34:3,(35:0,36:0,37:0):1):5,(71:2,72:5):8):10):6,((29:3,(30:0,31:15):1):12,142:9):6):7):6,18:16):7):6,((122:1,123:0):4,124:6):18):7):6,125:16):6,(((((((3:3,(42:8,(43:4,(((((52:2,53:0):1,(59:23,60:17):2):0,(54:0,58:1):1,55:0,56:2,57:1):2,141:6):1,(61:0,62:1):3):2):7):7):2,69:7):1,(32:0,(33:17,70:4):1):2,65:2,(66:2,67:0,68:6):1):3,21:4):13,(138:36,140:51):7):12,143:17):11,(132:2,133:3):23):10):12,(17:28,139:59):10):8,131:24):12,130:4):3,(126:2,127:0):4):6,128:0,129:0);
tree PAUP_187 = [&U] (1:0,((((((((((2:20,(6:20,134:27):8):8,41:12):4,(((5:11,64:10):3,((((7:0,13:0):1,(8:0,(9:2,11:8):4):3):2,10:1):7,12:5):5):3,63:9):25):5,((((((4:13,((23:3,(24:1,25:0):4):9,(((96:0,97:7):8,(98:1,99:0,(100:0,101:1):2):14):7,102:25):5):5):7,(((19:35,135:23):7,84:13):7,((((20:11,137:44):4,((44:1,51:4):10,(((45:1,46:0,47:1):2,48:2,49:0):0,50:2):4):4):9,((((89:0,90:1):1,(91:2,92:0):2):11,(93:3,(94:1,95:0):3):6):10,((105:0,106:0,108:3):1,(107:0,(109:6,110:25):0):0):13):6):2,((((111:1,(112:0,116:7):1):1,113:1,(114:1,120:2):0,115:0,117:0,118:4):1,119:1):1,121:11):14):6):4):5,(103:1,104:1):7):2,((85:2,86:1):10,((87:4,88:6):3,136:19):4):7):4,((((((((14:1,15:8):7,(74:6,(75:2,76:4):3):4):3,(38:0,(39:1,73:1):2,40:2):11):7,(77:6,(78:0,(79:1,80:0):2):8):6):9,((81:14,82:15):7,83:12):6):5,(16:18,((26:1,27:3):5,28:9):14):12):7,((22:12,((34:3,(35:0,36:0,37:0):1):5,(71:2,72:5):8):10):6,((29:3,(30:0,31:15):1):12,142:9):6):7):6,18:16):7):6,((122:1,123:0):4,124:6):18):7):6,125:16):6,(((((((((3:3,(42:8,(43:4,(((((52:2,53:0):1,(59:23,60:17):2):0,(54:0,58:1):1,55:0,56:2,57:1):2,141:6):1,(61:0,62:1):3):2):7):7):2,69:7):1,65:2):0,(32:0,(33:17,70:4):1):2):1,(66:2,67:0,68:6):1):2,21:4):13,(138:36,140:51):7):12,143:17):11,(132:2,133:3):23):10):12,(17:28,139:59):10):8,131:24):12,130:4):3,(126:2,127:0):4):6,128:0,129:0);
tree PAUP_188 = [&U] (1:0,((((((((((2:20,(6:20,134:27):8):8,41:12):4,(((5:11,64:10):3,((((7:0,13:0):1,(8:0,(9:2,11:8):4):3):2,10:1):7,12:5):5):3,63:9):25):5,((((((4:13,((23:3,(24:1,25:0):4):9,(((96:0,97:7):8,(98:1,99:0,(100:0,101:1):2):14):7,102:25):5):5):7,(((19:35,135:23):7,84:13):7,((((20:11,137:44):4,((44:1,51:4):10,(((45:1,46:0,47:1):2,48:2,49:0):0,50:2):4):4):9,((((89:0,90:1):1,(91:2,92:0):2):11,(93:3,(94:1,95:0):3):6):10,((105:0,106:0,108:3):1,(107:0,(109:6,110:25):0):0):13):6):2,((((111:1,(112:0,116:7):1):1,113:1,(114:1,120:2):0,115:0,117:0,118:4):1,119:1):1,121:11):14):6):4):5,(103:1,104:1):7):2,((85:2,86:1):10,((87:4,88:6):3,136:19):4):7):4,((((((((14:1,15:8):7,(74:6,(75:2,76:4):3):4):3,((38:0,40:2):1,(39:1,73:1):2):10):7,(77:6,(78:0,(79:1,80:0):2):8):6):9,((81:14,82:15):7,83:12):6):5,(16:18,((26:1,27:3):5,28:9):14):12):7,((22:12,((34:3,(35:0,36:0,37:0):1):5,(71:2,72:5):8):10):6,((29:3,(30:0,31:15):1):12,142:9):6):7):6,18:16):7):6,((122:1,123:0):4,124:6):18):7):6,125:16):6,((((((((3:3,(42:8,(43:4,(((((52:2,53:0):1,(59:23,60:17):2):0,(54:0,58:1):1,55:0,56:2,57:1):2,141:6):1,(61:0,62:1):3):2):7):7):2,69:7):1,65:2):0,(32:0,(33:17,70:4):1):2,(66:2,67:0,68:6):1):3,21:4):13,(138:36,140:51):7):12,143:17):11,(132:2,133:3):23):10):12,(17:28,139:59):10):8,131:24):12,130:4):3,(126:2,127:0):4):6,128:0,129:0);
tree PAUP_189 = [&U] (1:0,((((((((((2:20,(6:20,134:27):8):8,41:12):4,(((5:11,64:10):3,((((7:0,13:0):1,(8:0,(9:2,11:8):4):3):2,10:1):7,12:5):5):3,63:9):25):5,((((((4:13,((23:3,(24:1,25:0):4):9,(((96:0,97:7):8,(98:1,99:0,(100:0,101:1):2):14):7,102:25):5):5):7,(((19:35,135:23):7,84:13):7,((((20:11,137:44):4,((44:1,51:4):10,(((45:1,46:0,47:1):2,48:2,49:0):0,50:2):4):4):9,((((89:0,90:1):1,(91:2,92:0):2):11,(93:3,(94:1,95:0):3):6):10,((105:0,106:0,108:3):1,(107:0,(109:6,110:25):0):0):13):6):2,((((111:1,(112:0,116:7):1):1,113:1,(114:1,120:2):0,115:0,117:0,118:4):1,119:1):1,121:11):14):6):4):5,(103:1,104:1):7):2,((85:2,86:1):10,((87:4,88:6):3,136:19):4):7):4,((((((((14:1,15:8):7,(74:6,(75:2,76:4):3):4):3,((38:0,40:2):1,(39:1,73:1):2):10):7,(77:6,(78:0,(79:1,80:0):2):8):6):9,((81:14,82:15):7,83:12):6):5,(16:18,((26:1,27:3):5,28:9):14):12):7,((22:12,((34:3,(35:0,36:0,37:0):1):5,(71:2,72:5):8):10):6,((29:3,(30:0,31:15):1):12,142:9):6):7):6,18:16):7):6,((122:1,123:0):4,124:6):18):7):6,125:16):6,((((((((3:3,(42:8,(43:4,(((((52:2,53:0):1,(59:23,60:17):2):0,(54:0,58:1):1,55:0,56:2,57:1):2,141:6):1,(61:0,62:1):3):2):7):7):2,69:7):1,(32:0,(33:17,70:4):1):2,65:2):1,66:2,67:0,68:6):3,21:4):13,(138:36,140:51):7):12,143:17):11,(132:2,133:3):23):10):12,(17:28,139:59):10):8,131:24):12,130:4):3,(126:2,127:0):4):6,128:0,129:0);
tree PAUP_190 = [&U] (1:0,((((((((((2:20,(6:20,134:27):8):8,41:12):4,(((5:11,64:10):3,((((7:0,13:0):1,(8:0,(9:2,11:8):4):3):2,10:1):7,12:5):5):3,63:9):25):5,((((((4:13,((23:3,(24:1,25:0):4):9,(((96:0,97:7):8,(98:1,99:0,(100:0,101:1):2):14):7,102:25):5):5):7,(((19:35,135:23):7,84:13):7,((((20:11,137:44):4,((44:1,51:4):10,(((45:1,46:0,47:1):2,48:2,49:0):0,50:2):4):4):9,((((89:0,90:1):1,(91:2,92:0):2):11,(93:3,(94:1,95:0):3):6):10,((105:0,106:0,108:3):1,(107:0,(109:6,110:25):0):0):13):6):2,((((111:1,(112:0,116:7):1):1,113:1,(114:1,120:2):0,115:0,117:0,118:4):1,119:1):1,121:11):14):6):4):5,(103:1,104:1):7):2,((85:2,86:1):10,((87:4,88:6):3,136:19):4):7):4,((((((((14:1,15:8):7,(74:6,(75:2,76:4):3):4):3,((38:0,40:2):1,(39:1,73:1):2):10):7,(77:6,(78:0,(79:1,80:0):2):8):6):9,((81:14,82:15):7,83:12):6):5,(16:18,((26:1,27:3):5,28:9):14):12):7,((22:12,((34:3,(35:0,36:0,37:0):1):5,(71:2,72:5):8):10):6,((29:3,(30:0,31:15):1):12,142:9):6):7):6,18:16):7):6,((122:1,123:0):4,124:6):18):7):6,125:16):6,(((((((3:4,(42:7,(43:4,(((((52:2,53:0):1,(59:23,60:17):2):0,(54:0,58:1):1,55:0,56:2,57:1):2,141:6):1,(61:0,62:1):3):2):8):7):2,(65:1,69:7):1):0,(32:0,(33:17,70:4):1):2,(66:2,67:0,68:6):1):3,21:4):13,(138:36,140:51):7):12,143:17):11,(132:2,133:3):23):10):12,(17:28,139:59):10):8,131:24):12,130:4):3,(126:2,127:0):4):6,128:0,129:0);
tree PAUP_191 = [&U] (1:0,((((((((((2:20,(6:20,134:27):8):8,41:12):4,(((5:11,64:10):3,((((7:0,13:0):1,(8:0,(9:2,11:8):4):3):2,10:1):7,12:5):5):3,63:9):25):5,((((((4:13,((23:3,(24:1,25:0):4):9,(((96:0,97:7):8,(98:1,99:0,(100:0,101:1):2):14):7,102:25):5):5):7,(((19:35,135:23):7,84:13):7,((((20:11,137:44):4,((44:1,51:4):10,(((45:1,46:0,47:1):2,48:2,49:0):0,50:2):4):4):9,((((89:0,90:1):1,(91:2,92:0):2):11,(93:3,(94:1,95:0):3):6):10,((105:0,106:0,108:3):1,(107:0,(109:6,110:25):0):0):13):6):2,((((111:1,(112:0,116:7):1):1,113:1,(114:1,120:2):0,115:0,117:0,118:4):1,119:1):1,121:11):14):6):4):5,(103:1,104:1):7):2,((85:2,86:1):10,((87:4,88:6):3,136:19):4):7):4,((((((((14:1,15:8):7,(74:6,(75:2,76:4):3):4):3,((38:0,40:2):1,(39:1,73:1):2):10):7,(77:6,(78:0,(79:1,80:0):2):8):6):9,((81:14,82:15):7,83:12):6):5,(16:18,((26:1,27:3):5,28:9):14):12):7,((22:12,((34:3,(35:0,36:0,37:0):1):5,(71:2,72:5):8):10):6,((29:3,(30:0,31:15):1):12,142:9):6):7):6,18:16):7):6,((122:1,123:0):4,124:6):18):7):6,125:16):6,((((((((3:3,(42:8,(43:4,(((((52:2,53:0):1,(59:23,60:17):2):0,(54:0,58:1):1,55:0,56:2,57:1):2,141:6):1,(61:0,62:1):3):2):7):7):2,69:7):1,(32:0,(33:17,70:4):1):2,65:2):1,(66:2,67:0,68:6):1):2,21:4):13,(138:36,140:51):7):12,143:17):11,(132:2,133:3):23):10):12,(17:28,139:59):10):8,131:24):12,130:4):3,(126:2,127:0):4):6,128:0,129:0);
tree PAUP_192 = [&U] (1:0,((((((((((2:20,(6:20,134:27):8):8,41:12):4,(((5:11,64:10):3,((((7:0,13:0):1,(8:0,(9:2,11:8):4):3):2,10:1):7,12:5):5):3,63:9):25):5,((((((4:13,((23:3,(24:1,25:0):4):9,(((96:0,97:7):8,(98:1,99:0,(100:0,101:1):2):14):7,102:25):5):5):7,(((19:35,135:23):7,84:13):7,((((20:11,137:44):4,((44:1,51:4):10,(((45:1,46:0,47:1):2,48:2,49:0):0,50:2):4):4):9,((((89:0,90:1):1,(91:2,92:0):2):11,(93:3,(94:1,95:0):3):6):10,((105:0,106:0,108:3):1,(107:0,(109:6,110:25):0):0):13):6):2,((((111:1,(112:0,116:7):1):1,113:1,(114:1,120:2):0,115:0,117:0,118:4):1,119:1):1,121:11):14):6):4):5,(103:1,104:1):7):2,((85:2,86:1):10,((87:4,88:6):3,136:19):4):7):4,((((((((14:1,15:8):7,(74:6,(75:2,76:4):3):4):3,((38:0,40:2):1,(39:1,73:1):2):10):7,(77:6,(78:0,(79:1,80:0):2):8):6):9,((81:14,82:15):7,83:12):6):5,(16:18,((26:1,27:3):5,28:9):14):12):7,((22:12,((34:3,(35:0,36:0,37:0):1):5,(71:2,72:5):8):10):6,((29:3,(30:0,31:15):1):12,142:9):6):7):6,18:16):7):6,((122:1,123:0):4,124:6):18):7):6,125:16):6,(((((((((3:3,69:6):2,(42:7,(43:4,(((((52:2,53:0):1,(59:23,60:17):2):0,(54:0,58:1):1,55:0,56:2,57:1):2,141:6):1,(61:0,62:1):3):2):8):8):1,(32:0,(33:17,70:4):1):2):0,65:2):1,(66:2,67:0,68:6):1):2,21:4):13,(138:36,140:51):7):12,143:17):11,(132:2,133:3):23):10):12,(17:28,139:59):10):8,131:24):12,130:4):3,(126:2,127:0):4):6,128:0,129:0);
tree PAUP_193 = [&U] (1:0,((((((((((2:20,(6:20,134:27):8):8,41:12):4,(((5:11,64:10):3,((((7:0,13:0):1,(8:0,(9:2,11:8):4):3):2,10:1):7,12:5):5):3,63:9):25):5,((((((4:13,((23:3,(24:1,25:0):4):9,(((96:0,97:7):8,(98:1,99:0,(100:0,101:1):2):14):7,102:25):5):5):7,(((19:35,135:23):7,84:13):7,((((20:11,137:44):4,((44:1,51:4):10,(((45:1,46:0,47:1):2,48:2,49:0):0,50:2):4):4):9,((((89:0,90:1):1,(91:2,92:0):2):11,(93:3,(94:1,95:0):3):6):10,((105:0,106:0,108:3):1,(107:0,(109:6,110:25):0):0):13):6):2,((((111:1,(112:0,116:7):1):1,113:1,(114:1,120:2):0,115:0,117:0,118:4):1,119:1):1,121:11):14):6):4):5,(103:1,104:1):7):2,((85:2,86:1):10,((87:4,88:6):3,136:19):4):7):4,((((((((14:1,15:8):7,(74:6,(75:2,76:4):3):4):3,((38:0,40:2):1,(39:1,73:1):2):10):7,(77:6,(78:0,(79:1,80:0):2):8):6):9,((81:14,82:15):7,83:12):6):5,(16:18,((26:1,27:3):5,28:9):14):12):7,((22:12,((34:3,(35:0,36:0,37:0):1):5,(71:2,72:5):8):10):6,((29:3,(30:0,31:15):1):12,142:9):6):7):6,18:16):7):6,((122:1,123:0):4,124:6):18):7):6,125:16):6,((((((((3:3,69:6):2,(42:7,(43:4,(((((52:2,53:0):1,(59:23,60:17):2):0,(54:0,58:1):1,55:0,56:2,57:1):2,141:6):1,(61:0,62:1):3):2):8):8):1,(32:0,(33:17,70:4):1):2,65:2):1,(66:2,67:0,68:6):1):2,21:4):13,(138:36,140:51):7):12,143:17):11,(132:2,133:3):23):10):12,(17:28,139:59):10):8,131:24):12,130:4):3,(126:2,127:0):4):6,128:0,129:0);
tree PAUP_194 = [&U] (1:0,((((((((((2:20,(6:20,134:27):8):8,41:12):4,(((5:11,64:10):3,((((7:0,13:0):1,(8:0,(9:2,11:8):4):3):2,10:1):7,12:5):5):3,63:9):25):5,((((((4:13,((23:3,(24:1,25:0):4):9,(((96:0,97:7):8,(98:1,99:0,(100:0,101:1):2):14):7,102:25):5):5):7,(((19:35,135:23):7,84:13):7,((((20:11,137:44):4,((44:1,51:4):10,(((45:1,46:0,47:1):2,48:2,49:0):0,50:2):4):4):9,((((89:0,90:1):1,(91:2,92:0):2):11,(93:3,(94:1,95:0):3):6):10,((105:0,106:0,108:3):1,(107:0,(109:6,110:25):0):0):13):6):2,((((111:1,(112:0,116:7):1):1,113:1,(114:1,120:2):0,115:0,117:0,118:4):1,119:1):1,121:11):14):6):4):5,(103:1,104:1):7):2,((85:2,86:1):10,((87:4,88:6):3,136:19):4):7):4,((((((((14:1,15:8):7,(74:6,(75:2,76:4):3):4):3,((38:0,40:2):1,(39:1,73:1):2):10):7,(77:6,(78:0,(79:1,80:0):2):8):6):9,((81:14,82:15):7,83:12):6):5,(16:18,((26:1,27:3):5,28:9):14):12):7,((22:12,((34:3,(35:0,36:0,37:0):1):5,(71:2,72:5):8):10):6,((29:3,(30:0,31:15):1):12,142:9):6):7):6,18:16):7):6,((122:1,123:0):4,124:6):18):7):6,125:16):6,(((((((3:3,69:6):2,(42:7,(43:4,(((((52:2,53:0):1,(59:23,60:17):2):0,(54:0,58:1):1,55:0,56:2,57:1):2,141:6):1,(61:0,62:1):3):2):8):8):1,(32:0,(33:17,70:4):1):2,65:2,(66:2,67:0,68:6):1):3,21:4):13,(138:36,140:51):7):12,143:17):11,(132:2,133:3):23):10):12,(17:28,139:59):10):8,131:24):12,130:4):3,(126:2,127:0):4):6,128:0,129:0);
tree PAUP_195 = [&U] (1:0,((((((((((2:20,(6:20,134:27):8):8,41:12):4,(((5:11,64:10):3,((((7:0,13:0):1,(8:0,(9:2,11:8):4):3):2,10:1):7,12:5):5):3,63:9):25):5,((((((4:13,((23:3,(24:1,25:0):4):9,(((96:0,97:7):8,(98:1,99:0,(100:0,101:1):2):14):7,102:25):5):5):7,(((19:35,135:23):7,84:13):7,((((20:11,137:44):4,((44:1,51:4):10,(((45:1,46:0,47:1):2,48:2,49:0):0,50:2):4):4):9,((((89:0,90:1):1,(91:2,92:0):2):11,(93:3,(94:1,95:0):3):6):10,((105:0,106:0,108:3):1,(107:0,(109:6,110:25):0):0):13):6):2,((((111:1,(112:0,116:7):1):1,113:1,(114:1,120:2):0,115:0,117:0,118:4):1,119:1):1,121:11):14):6):4):5,(103:1,104:1):7):2,((85:2,86:1):10,((87:4,88:6):3,136:19):4):7):4,((((((((14:1,15:8):7,(74:6,(75:2,76:4):3):4):3,((38:0,40:2):1,(39:1,73:1):2):10):7,(77:6,(78:0,(79:1,80:0):2):8):6):9,((81:14,82:15):7,83:12):6):5,(16:18,((26:1,27:3):5,28:9):14):12):7,((22:12,((34:3,(35:0,36:0,37:0):1):5,(71:2,72:5):8):10):6,((29:3,(30:0,31:15):1):12,142:9):6):7):6,18:16):7):6,((122:1,123:0):4,124:6):18):7):6,125:16):6,((((((((3:4,(42:7,(43:4,(((((52:2,53:0):1,(59:23,60:17):2):0,(54:0,58:1):1,55:0,56:2,57:1):2,141:6):1,(61:0,62:1):3):2):8):7):2,(65:1,69:7):1):0,(32:0,(33:17,70:4):1):2):1,(66:2,67:0,68:6):1):2,21:4):13,(138:36,140:51):7):12,143:17):11,(132:2,133:3):23):10):12,(17:28,139:59):10):8,131:24):12,130:4):3,(126:2,127:0):4):6,128:0,129:0);
tree PAUP_196 = [&U] (1:0,((((((((((2:20,(6:20,134:27):8):8,41:12):4,(((5:11,64:10):3,((((7:0,13:0):1,(8:0,(9:2,11:8):4):3):2,10:1):7,12:5):5):3,63:9):25):5,((((((4:13,((23:3,(24:1,25:0):4):9,(((96:0,97:7):8,(98:1,99:0,(100:0,101:1):2):14):7,102:25):5):5):7,(((19:35,135:23):7,84:13):7,((((20:11,137:44):4,((44:1,51:4):10,(((45:1,46:0,47:1):2,48:2,49:0):0,50:2):4):4):9,((((89:0,90:1):1,(91:2,92:0):2):11,(93:3,(94:1,95:0):3):6):10,((105:0,106:0,108:3):1,(107:0,(109:6,110:25):0):0):13):6):2,((((111:1,(112:0,116:7):1):1,113:1,(114:1,120:2):0,115:0,117:0,118:4):1,119:1):1,121:11):14):6):4):5,(103:1,104:1):7):2,((85:2,86:1):10,((87:4,88:6):3,136:19):4):7):4,((((((((14:1,15:8):7,(74:6,(75:2,76:4):3):4):3,((38:0,40:2):1,(39:1,73:1):2):10):7,(77:6,(78:0,(79:1,80:0):2):8):6):9,((81:14,82:15):7,83:12):6):5,(16:18,((26:1,27:3):5,28:9):14):12):7,((22:12,((34:3,(35:0,36:0,37:0):1):5,(71:2,72:5):8):10):6,((29:3,(30:0,31:15):1):12,142:9):6):7):6,18:16):7):6,((122:1,123:0):4,124:6):18):7):6,125:16):6,((((((((3:4,(42:7,(43:4,(((((52:2,53:0):1,(59:23,60:17):2):0,(54:0,58:1):1,55:0,56:2,57:1):2,141:6):1,(61:0,62:1):3):2):8):7):2,(32:0,(33:17,70:4):1):2):0,(65:1,69:7):1):1,(66:2,67:0,68:6):1):2,21:4):13,(138:36,140:51):7):12,143:17):11,(132:2,133:3):23):10):12,(17:28,139:59):10):8,131:24):12,130:4):3,(126:2,127:0):4):6,128:0,129:0);
tree PAUP_197 = [&U] (1:0,((((((((((2:20,(6:20,134:27):8):8,41:12):4,(((5:11,64:10):3,((((7:0,13:0):1,(8:0,(9:2,11:8):4):3):2,10:1):7,12:5):5):3,63:9):25):5,((((((4:13,((23:3,(24:1,25:0):4):9,(((96:0,97:7):8,(98:1,99:0,(100:0,101:1):2):14):7,102:25):5):5):7,(((19:35,135:23):7,84:13):7,((((20:11,137:44):4,((44:1,51:4):10,(((45:1,46:0,47:1):2,48:2,49:0):0,50:2):4):4):9,((((89:0,90:1):1,(91:2,92:0):2):11,(93:3,(94:1,95:0):3):6):10,((105:0,106:0,108:3):1,(107:0,(109:6,110:25):0):0):13):6):2,((((111:1,(112:0,116:7):1):1,113:1,(114:1,120:2):0,115:0,117:0,118:4):1,119:1):1,121:11):14):6):4):5,(103:1,104:1):7):2,((85:2,86:1):10,((87:4,88:6):3,136:19):4):7):4,((((((((14:1,15:8):7,(74:6,(75:2,76:4):3):4):3,((38:0,40:2):1,(39:1,73:1):2):10):7,(77:6,(78:0,(79:1,80:0):2):8):6):9,((81:14,82:15):7,83:12):6):5,(16:18,((26:1,27:3):5,28:9):14):12):7,((22:12,((34:3,(35:0,36:0,37:0):1):5,(71:2,72:5):8):10):6,((29:3,(30:0,31:15):1):12,142:9):6):7):6,18:16):7):6,((122:1,123:0):4,124:6):18):7):6,125:16):6,(((((((3:4,(42:7,(43:4,(((((52:2,53:0):1,(59:23,60:17):2):0,(54:0,58:1):1,55:0,56:2,57:1):2,141:6):1,(61:0,62:1):3):2):8):7):2,(32:0,(33:17,70:4):1):2,(65:1,69:7):1):1,(66:2,67:0,68:6):1):2,21:4):13,(138:36,140:51):7):12,143:17):11,(132:2,133:3):23):10):12,(17:28,139:59):10):8,131:24):12,130:4):3,(126:2,127:0):4):6,128:0,129:0);
tree PAUP_198 = [&U] (1:0,((((((((((2:20,(6:20,134:27):8):8,41:12):4,(((5:11,64:10):3,((((7:0,13:0):1,(8:0,(9:2,11:8):4):3):2,10:1):7,12:5):5):3,63:9):25):5,((((((4:13,((23:3,(24:1,25:0):4):9,(((96:0,97:7):8,(98:1,99:0,(100:0,101:1):2):14):7,102:25):5):5):7,(((19:35,135:23):7,84:13):7,((((20:11,137:44):4,((44:1,51:4):10,(((45:1,46:0,47:1):2,48:2,49:0):0,50:2):4):4):9,((((89:0,90:1):1,(91:2,92:0):2):11,(93:3,(94:1,95:0):3):6):10,((105:0,106:0,108:3):1,(107:0,(109:6,110:25):0):0):13):6):2,((((111:1,(112:0,116:7):1):1,113:1,(114:1,120:2):0,115:0,117:0,118:4):1,119:1):1,121:11):14):6):4):5,(103:1,104:1):7):2,((85:2,86:1):10,((87:4,88:6):3,136:19):4):7):4,((((((((14:1,15:8):7,(74:6,(75:2,76:4):3):4):3,((38:0,40:2):1,(39:1,73:1):2):10):7,(77:6,(78:0,(79:1,80:0):2):8):6):9,((81:14,82:15):7,83:12):6):5,(16:18,((26:1,27:3):5,28:9):14):12):7,((22:12,((34:3,(35:0,36:0,37:0):1):5,(71:2,72:5):8):10):6,((29:3,(30:0,31:15):1):12,142:9):6):7):6,18:16):7):6,((122:1,123:0):4,124:6):18):7):6,125:16):6,((((((3:4,(42:7,(43:4,(((((52:2,53:0):1,(59:23,60:17):2):0,(54:0,58:1):1,55:0,56:2,57:1):2,141:6):1,(61:0,62:1):3):2):8):7):2,(32:0,(33:17,70:4):1):2,(65:1,69:7):1,(66:2,67:0,68:6):1):3,21:4):13,(138:36,140:51):7):12,143:17):11,(132:2,133:3):23):10):12,(17:28,139:59):10):8,131:24):12,130:4):3,(126:2,127:0):4):6,128:0,129:0);
tree PAUP_199 = [&U] (1:0,((((((((((2:20,(6:20,134:27):8):8,41:12):4,(((5:11,64:10):3,((((7:0,13:0):1,(8:0,(9:2,11:8):4):3):2,10:1):7,12:5):5):3,63:9):25):5,((((((4:13,((23:3,(24:1,25:0):4):9,(((96:0,97:7):8,(98:1,99:0,(100:0,101:1):2):14):7,102:25):5):5):7,(((19:35,135:23):7,84:13):7,((((20:11,137:44):4,((44:1,51:4):10,(((45:1,46:0,47:1):2,48:2,49:0):0,50:2):4):4):9,((((89:0,90:1):1,(91:2,92:0):2):11,(93:3,(94:1,95:0):3):6):10,((105:0,106:0,108:3):1,(107:0,(109:6,110:25):0):0):13):6):2,((((111:1,(112:0,116:7):1):1,113:1,(114:1,120:2):0,115:0,117:0,118:4):1,119:1):1,121:11):14):6):4):5,(103:1,104:1):7):2,((85:2,86:1):10,((87:4,88:6):3,136:19):4):7):4,((((((((14:1,15:8):7,(74:6,(75:2,76:4):3):4):3,((38:0,40:2):1,(39:1,73:1):2):10):7,(77:6,(78:0,(79:1,80:0):2):8):6):9,((81:14,82:15):7,83:12):6):5,(16:18,((26:1,27:3):5,28:9):14):12):7,((22:12,((34:3,(35:0,36:0,37:0):1):5,(71:2,72:5):8):10):6,((29:3,(30:0,31:15):1):12,142:9):6):7):6,18:16):7):6,((122:1,123:0):4,124:6):18):7):6,125:16):6,((((((((3:4,69:6):2,65:2):0,((32:0,(33:17,70:4):1):1,(42:8,(43:4,(((((52:2,53:0):1,(59:23,60:17):2):0,(54:0,58:1):1,55:0,56:2,57:1):2,141:6):1,(61:0,62:1):3):2):7):8):1):1,(66:2,67:0,68:6):1):2,21:4):13,(138:36,140:51):7):12,143:17):11,(132:2,133:3):23):10):12,(17:28,139:59):10):8,131:24):12,130:4):3,(126:2,127:0):4):6,128:0,129:0);
tree PAUP_200 = [&U] (1:0,((((((((((2:20,(6:20,134:27):8):8,41:12):4,(((5:11,64:10):3,((((7:0,13:0):1,(8:0,(9:2,11:8):4):3):2,10:1):7,12:5):5):3,63:9):25):5,((((((4:13,((23:3,(24:1,25:0):4):9,(((96:0,97:7):8,(98:1,99:0,(100:0,101:1):2):14):7,102:25):5):5):7,(((19:35,135:23):7,84:13):7,((((20:11,137:44):4,((44:1,51:4):10,(((45:1,46:0,47:1):2,48:2,49:0):0,50:2):4):4):9,((((89:0,90:1):1,(91:2,92:0):2):11,(93:3,(94:1,95:0):3):6):10,((105:0,106:0,108:3):1,(107:0,(109:6,110:25):0):0):13):6):2,((((111:1,(112:0,116:7):1):1,113:1,(114:1,120:2):0,115:0,117:0,118:4):1,119:1):1,121:11):14):6):4):5,(103:1,104:1):7):2,((85:2,86:1):10,((87:4,88:6):3,136:19):4):7):4,((((((((14:1,15:8):7,(74:6,(75:2,76:4):3):4):3,((38:0,40:2):1,(39:1,73:1):2):10):7,(77:6,(78:0,(79:1,80:0):2):8):6):9,((81:14,82:15):7,83:12):6):5,(16:18,((26:1,27:3):5,28:9):14):12):7,((22:12,((34:3,(35:0,36:0,37:0):1):5,(71:2,72:5):8):10):6,((29:3,(30:0,31:15):1):12,142:9):6):7):6,18:16):7):6,((122:1,123:0):4,124:6):18):7):6,125:16):6,(((((((((3:3,69:6):2,(42:7,(43:4,(((((52:2,53:0):1,(59:23,60:17):2):0,(54:0,58:1):1,55:0,56:2,57:1):2,141:6):1,(61:0,62:1):3):2):8):8):1,65:2):0,(32:0,(33:17,70:4):1):2):1,(66:2,67:0,68:6):1):2,21:4):13,(138:36,140:51):7):12,143:17):11,(132:2,133:3):23):10):12,(17:28,139:59):10):8,131:24):12,130:4):3,(126:2,127:0):4):6,128:0,129:0);
tree PAUP_201 = [&U] (1:0,((((((((((2:20,(6:20,134:27):8):8,41:12):4,(((5:11,64:10):3,((((7:0,13:0):1,(8:0,(9:2,11:8):4):3):2,10:1):7,12:5):5):3,63:9):25):5,((((((4:13,((23:3,(24:1,25:0):4):9,(((96:0,97:7):8,(98:1,99:0,(100:0,101:1):2):14):7,102:25):5):5):7,(((19:35,135:23):7,84:13):7,((((20:11,137:44):4,((44:1,51:4):10,(((45:1,46:0,47:1):2,48:2,49:0):0,50:2):4):4):9,((((89:0,90:1):1,(91:2,92:0):2):11,(93:3,(94:1,95:0):3):6):10,((105:0,106:0,108:3):1,(107:0,(109:6,110:25):0):0):13):6):2,((((111:1,(112:0,116:7):1):1,113:1,(114:1,120:2):0,115:0,117:0,118:4):1,119:1):1,121:11):14):6):4):5,(103:1,104:1):7):2,((85:2,86:1):10,((87:4,88:6):3,136:19):4):7):4,((((((((14:1,15:8):7,(74:6,(75:2,76:4):3):4):3,((38:0,40:2):1,(39:1,73:1):2):10):7,(77:6,(78:0,(79:1,80:0):2):8):6):9,((81:14,82:15):7,83:12):6):5,(16:18,((26:1,27:3):5,28:9):14):12):7,((22:12,((34:3,(35:0,36:0,37:0):1):5,(71:2,72:5):8):10):6,((29:3,(30:0,31:15):1):12,142:9):6):7):6,18:16):7):6,((122:1,123:0):4,124:6):18):7):6,125:16):6,(((((((((3:3,(42:7,(43:3,(((((52:2,53:0):1,(59:23,60:17):2):0,(54:0,58:1):1,55:0,56:2,57:1):3,(61:0,62:1):3):1,141:6):2):7):8):2,69:7):1,65:2):0,(32:0,(33:17,70:4):1):2):1,(66:2,67:0,68:6):1):2,21:4):13,(138:36,140:51):7):12,143:17):11,(132:2,133:3):23):10):12,(17:28,139:59):10):8,131:24):12,130:4):3,(126:2,127:0):4):6,128:0,129:0);
tree PAUP_202 = [&U] (1:0,((((((((((2:20,(6:20,134:27):8):8,41:12):4,(((5:11,64:10):3,((((7:0,13:0):1,(8:0,(9:2,11:8):4):3):2,10:1):7,12:5):5):3,63:9):25):5,((((((4:13,((23:3,(24:1,25:0):4):9,(((96:0,97:7):8,(98:1,99:0,(100:0,101:1):2):14):7,102:25):5):5):7,(((19:35,135:23):7,84:13):7,((((20:11,137:44):4,((44:1,51:4):10,(((45:1,46:0,47:1):2,48:2,49:0):0,50:2):4):4):9,((((89:0,90:1):1,(91:2,92:0):2):11,(93:3,(94:1,95:0):3):6):10,((105:0,106:0,108:3):1,(107:0,(109:6,110:25):0):0):13):6):2,((((111:1,(112:0,116:7):1):1,113:1,(114:1,120:2):0,115:0,117:0,118:4):1,119:1):1,121:11):14):6):4):5,(103:1,104:1):7):2,((85:2,86:1):10,((87:4,88:6):3,136:19):4):7):4,((((((((14:1,15:8):7,(74:6,(75:2,76:4):3):4):3,((38:0,40:2):1,(39:1,73:1):2):10):7,(77:6,(78:0,(79:1,80:0):2):8):6):9,((81:14,82:15):7,83:12):6):5,(16:18,((26:1,27:3):5,28:9):14):12):7,((22:12,((34:3,(35:0,36:0,37:0):1):5,(71:2,72:5):8):10):6,((29:3,(30:0,31:15):1):12,142:9):6):7):6,18:16):7):6,((122:1,123:0):4,124:6):18):7):6,125:16):6,(((((((((3:3,(42:8,(43:4,((((52:2,53:0):1,(54:0,58:1):1,55:0,56:2,57:1,(59:23,60:17):2):2,141:6):1,(61:0,62:1):3):2):7):7):2,69:7):1,65:2):0,(32:0,(33:17,70:4):1):2):1,(66:2,67:0,68:6):1):2,21:4):13,(138:36,140:51):7):12,143:17):11,(132:2,133:3):23):10):12,(17:28,139:59):10):8,131:24):12,130:4):3,(126:2,127:0):4):6,128:0,129:0);
tree PAUP_203 = [&U] (1:0,((((((((((2:20,(6:20,134:27):8):8,41:12):4,(((5:11,64:10):3,((((7:0,13:0):1,(8:0,(9:2,11:8):4):3):2,10:1):7,12:5):5):3,63:9):25):5,((((((4:13,((23:3,(24:1,25:0):4):9,(((96:0,97:7):8,(98:1,99:0,(100:0,101:1):2):14):7,102:25):5):5):7,(((19:35,135:23):7,84:13):7,((((20:11,137:44):4,((44:1,51:4):10,(((45:1,46:0,47:1):2,48:2,49:0):0,50:2):4):4):9,((((89:0,90:1):1,(91:2,92:0):2):11,(93:3,(94:1,95:0):3):6):10,((105:0,106:0,108:3):1,(107:0,(109:6,110:25):0):0):13):6):2,((((111:1,(112:0,116:7):1):1,113:1,(114:1,120:2):0,115:0,117:0,118:4):1,119:1):1,121:11):14):6):4):5,(103:1,104:1):7):2,((85:2,86:1):10,((87:4,88:6):3,136:19):4):7):4,((((((((14:1,15:8):7,(74:6,(75:2,76:4):3):4):3,((38:0,40:2):1,(39:1,73:1):2):10):7,(77:6,(78:0,(79:1,80:0):2):8):6):9,((81:14,82:15):7,83:12):6):5,(16:18,((26:1,27:3):5,28:9):14):12):7,((22:12,((34:3,(35:0,36:0,37:0):1):5,(71:2,72:5):8):10):6,((29:3,(30:0,31:15):1):12,142:9):6):7):6,18:16):7):6,((122:1,123:0):4,124:6):18):7):6,125:16):6,(((((((((3:3,(42:7,(43:3,((((52:2,53:0):1,(54:0,58:1):1,55:0,56:2,57:1,(59:23,60:17):2):3,(61:0,62:1):3):1,141:6):2):7):8):2,69:7):1,65:2):0,(32:0,(33:17,70:4):1):2):1,(66:2,67:0,68:6):1):2,21:4):13,(138:36,140:51):7):12,143:17):11,(132:2,133:3):23):10):12,(17:28,139:59):10):8,131:24):12,130:4):3,(126:2,127:0):4):6,128:0,129:0);
tree PAUP_204 = [&U] (1:0,((((((((((2:20,(6:20,134:27):8):8,41:12):4,(((5:11,64:10):3,((((7:0,13:0):1,(8:0,(9:2,11:8):4):3):2,10:1):7,12:5):5):3,63:9):25):5,((((((4:13,((23:3,(24:1,25:0):4):9,(((96:0,97:7):8,(98:1,99:0,(100:0,101:1):2):14):7,102:25):5):5):7,(((19:35,135:23):7,84:13):7,((((20:11,137:44):4,((44:1,51:4):10,(((45:1,46:0,47:1):2,48:2,49:0):0,50:2):4):4):9,((((89:0,90:1):1,(91:2,92:0):2):11,(93:3,(94:1,95:0):3):6):10,((105:0,106:0,108:3):1,(107:0,(109:6,110:25):0):0):13):6):2,((((111:1,(112:0,116:7):1):1,113:1,(114:1,120:2):0,115:0,117:0,118:4):1,119:1):1,121:11):14):6):4):5,(103:1,104:1):7):2,((85:2,86:1):10,((87:4,88:6):3,136:19):4):7):4,((((((((14:1,15:8):7,(74:6,(75:2,76:4):3):4):3,((38:0,40:2):1,(39:1,73:1):2):10):7,(77:6,(78:0,(79:1,80:0):2):8):6):9,((81:14,82:15):7,83:12):6):5,(16:18,((26:1,27:3):5,28:9):14):12):7,((22:12,((34:3,(35:0,36:0,37:0):1):5,(71:2,72:5):8):10):6,((29:3,(30:0,31:15):1):12,142:9):6):7):6,18:16):7):6,((122:1,123:0):4,124:6):18):7):6,125:16):6,(((((((((3:3,(42:8,(43:4,((((52:2,53:0,(59:24,60:16):2):1,(54:0,58:1):1,55:0,56:2,57:1):2,141:6):1,(61:0,62:1):3):2):7):7):2,69:7):1,65:2):0,(32:0,(33:17,70:4):1):2):1,(66:2,67:0,68:6):1):2,21:4):13,(138:36,140:51):7):12,143:17):11,(132:2,133:3):23):10):12,(17:28,139:59):10):8,131:24):12,130:4):3,(126:2,127:0):4):6,128:0,129:0);
tree PAUP_205 = [&U] (1:0,((((((((2:21,(((((((((4:13,((23:3,(24:1,25:0):4):9,(((96:0,97:7):8,(98:1,99:0,(100:0,101:1):2):14):7,102:25):5):5):7,(((19:35,135:23):7,84:13):7,((((20:11,137:44):4,((44:1,51:4):10,(((45:1,46:0,47:1):2,48:2,49:0):0,50:2):4):4):9,((((89:0,90:1):1,(91:2,92:0):2):11,(93:3,(94:1,95:0):3):6):10,((105:0,106:0,108:3):1,(107:0,(109:6,110:25):0):0):13):6):2,((((111:1,(112:0,116:7):1):1,113:1,(114:1,120:2):0,115:0,117:0,118:4):1,119:1):1,121:11):14):6):4):5,(103:1,104:1):7):2,((85:2,86:1):10,((87:4,88:6):3,136:19):4):7):4,((((((((14:1,15:8):7,(74:6,(75:2,76:4):3):4):3,((38:0,40:2):1,(39:1,73:1):2):10):7,(77:6,(78:0,(79:1,80:0):2):8):6):9,((81:14,82:15):7,83:12):6):5,(16:18,((26:1,27:3):5,28:9):14):12):7,((22:12,((34:3,(35:0,36:0,37:0):1):5,(71:2,72:5):8):10):6,((29:3,(30:0,31:15):1):12,142:9):6):7):7,18:15):6):6,((122:1,123:0):4,124:6):20):7,125:18):6,(((5:11,64:10):3,((((7:0,13:0):1,(8:0,(9:2,11:8):4):3):2,10:1):7,12:5):5):3,63:9):23):7,41:12):7):8,(6:20,134:24):6):9,((((((((3:3,(42:8,(43:4,(((((52:2,53:0):1,(59:23,60:17):2):0,(54:0,58:1):1,55:0,56:2,57:1):2,141:6):1,(61:0,62:1):3):2):7):7):2,69:7):1,65:2):0,(32:0,(33:17,70:4):1):2):1,(66:2,67:0,68:6):1):2,21:4):13,(138:37,140:50):8):12,143:14):10):6,(132:1,133:4):26):11,(17:22,139:65):11):8,131:19):16,130:4):3,(126:2,127:0):4):6,128:0,129:0);
tree PAUP_206 = [&U] (1:0,((((((((((2:20,(6:20,134:27):8):8,41:12):4,(((5:11,64:10):3,((((7:0,13:0):1,(8:0,(9:2,11:8):4):3):2,10:1):7,12:5):5):3,63:9):25):5,((((((4:13,((23:3,(24:1,25:0):4):9,(((96:0,97:7):8,(98:1,99:0,(100:0,101:1):2):14):7,102:25):5):5):7,(((19:35,135:23):7,84:13):7,((((20:11,137:44):4,((44:1,51:4):10,(((45:1,46:0,47:1):2,48:2,49:0):0,50:2):4):4):9,((((89:0,90:1):1,(91:2,92:0):2):11,(93:3,(94:1,95:0):3):6):10,((105:0,106:0,108:3):1,(107:0,(109:6,110:25):0):0):13):6):2,((((111:1,(112:0,116:7):1):1,113:1,(114:1,120:2):0,115:0,117:0,118:4):1,119:1):1,121:11):14):6):4):5,(103:1,104:1):7):2,((85:2,86:1):10,((87:4,88:6):3,136:19):4):7):4,((((((((14:1,15:8):7,(74:6,(75:2,76:4):3):4):3,((38:0,40:2):1,(39:1,73:1):2):10):7,(77:6,(78:0,(79:1,80:0):2):8):6):9,((81:14,82:15):7,83:12):6):5,(16:18,((26:1,27:3):5,28:9):14):12):7,((22:12,((34:3,(35:0,36:0,37:0):1):5,(71:2,72:5):8):10):6,((29:3,(30:0,31:15):1):12,142:9):6):7):6,18:16):7):6,((122:1,123:0):4,124:6):18):7):6,125:16):6,(((((((3:3,69:6):2,(42:7,(43:4,(((((52:2,53:0):1,(59:23,60:17):2):0,(54:0,58:1):1,55:0,56:2,57:1):2,141:6):1,(61:0,62:1):3):2):8):8):1,(32:0,(33:17,70:4):1):2,65:2,(66:2,67:0,68:6):1):3,21:4):13,(138:36,140:51):7):12,143:17):11,(132:2,133:3):23):10):12,(17:28,139:59):10):8,131:24):12,130:4):3,(126:2,127:0):4):6,128:0,129:0);
tree PAUP_207 = [&U] (1:0,((((((((((2:20,(6:20,134:27):8):8,41:12):4,(((5:11,64:10):3,((((7:0,13:0):1,(8:0,(9:2,11:8):4):3):2,10:1):7,12:5):5):3,63:9):25):5,((((((4:13,((23:3,(24:1,25:0):4):9,(((96:0,97:7):8,(98:1,99:0,(100:0,101:1):2):14):7,102:25):5):5):7,(((19:35,135:23):7,84:13):7,((((20:11,137:44):4,((44:1,51:4):10,(((45:1,46:0,47:1):2,48:2,49:0):0,50:2):4):4):9,((((89:0,90:1):1,(91:2,92:0):2):11,(93:3,(94:1,95:0):3):6):10,((105:0,106:0,108:3):1,107:0,(109:6,110:25):0):13):6):2,(((111:1,(112:0,116:7):1):1,113:1,(114:1,120:2):0,115:0,117:0,118:4,119:1):2,121:11):14):6):4):5,(103:1,104:1):7):2,((85:2,86:1):10,((87:4,88:6):3,136:19):4):7):4,((((((((14:1,15:8):7,(74:6,(75:2,76:4):3):4):3,((38:0,40:2):1,(39:1,73:1):2):10):7,(77:6,(78:0,(79:1,80:0):2):8):6):9,((81:14,82:15):7,83:12):6):5,(16:18,((26:1,27:3):5,28:9):14):12):7,((22:12,((34:3,(35:0,36:0,37:0):1):5,(71:2,72:5):8):10):6,((29:3,(30:0,31:15):1):12,142:9):6):7):6,18:16):7):6,((122:1,123:0):4,124:6):18):7):6,125:16):6,(((((((((3:3,(42:8,(43:4,(((((52:2,53:0):1,(59:23,60:17):2):0,(54:0,58:1):1,55:0,56:2,57:1):2,141:6):1,(61:0,62:1):3):2):7):7):2,69:7):1,65:2):0,(32:0,(33:17,70:4):1):2):1,(66:2,67:0,68:6):1):2,21:4):13,(138:36,140:51):7):12,143:17):11,(132:2,133:3):23):10):12,(17:28,139:59):10):8,131:24):12,130:4):3,(126:2,127:0):4):6,128:0,129:0);
tree PAUP_208 = [&U] (1:0,((((((((((2:20,(6:20,134:27):8):8,41:12):4,(((5:11,64:10):3,((((7:0,13:0):1,(8:0,(9:2,11:8):4):3):2,10:1):7,12:5):5):3,63:9):25):5,((((((4:13,((23:3,(24:1,25:0):4):9,(((96:0,97:7):8,(98:1,99:0,(100:0,101:1):2):14):7,102:25):5):5):7,(((19:35,135:23):7,84:13):7,((((20:11,137:44):4,((44:1,51:4):10,(((45:1,46:0,47:1):2,48:2,49:0):0,50:2):4):4):9,((((89:0,90:1):1,(91:2,92:0):2):11,(93:3,(94:1,95:0):3):6):10,((105:0,106:0,108:3):1,107:0,(109:6,110:25):0):13):6):2,(((111:1,(112:0,116:7):1):1,113:1,114:1,115:0,117:0,118:4,119:1,120:2):2,121:11):14):6):4):5,(103:1,104:1):7):2,((85:2,86:1):10,((87:4,88:6):3,136:19):4):7):4,((((((((14:1,15:8):7,(74:6,(75:2,76:4):3):4):3,((38:0,40:2):1,(39:1,73:1):2):10):7,(77:6,(78:0,(79:1,80:0):2):8):6):9,((81:14,82:15):7,83:12):6):5,(16:18,((26:1,27:3):5,28:9):14):12):7,((22:12,((34:3,(35:0,36:0,37:0):1):5,(71:2,72:5):8):10):6,((29:3,(30:0,31:15):1):12,142:9):6):7):6,18:16):7):6,((122:1,123:0):4,124:6):18):7):6,125:16):6,(((((((((3:3,(42:8,(43:4,(((((52:2,53:0):1,(59:23,60:17):2):0,(54:0,58:1):1,55:0,56:2,57:1):2,141:6):1,(61:0,62:1):3):2):7):7):2,69:7):1,65:2):0,(32:0,(33:17,70:4):1):2):1,(66:2,67:0,68:6):1):2,21:4):13,(138:36,140:51):7):12,143:17):11,(132:2,133:3):23):10):12,(17:28,139:59):10):8,131:24):12,130:4):3,(126:2,127:0):4):6,128:0,129:0);
tree PAUP_209 = [&U] (1:0,((((((((((2:20,(6:20,134:27):8):8,41:12):4,(((5:11,64:10):3,((((7:0,13:0):1,(8:0,(9:2,11:8):4):3):2,10:1):7,12:5):5):3,63:9):25):5,((((((4:13,((23:3,(24:1,25:0):4):9,(((96:0,97:7):8,(98:1,99:0,(100:0,101:1):2):14):7,102:25):5):5):7,(((19:35,135:23):7,84:13):7,((((20:11,137:44):4,((44:1,51:4):10,(((45:1,46:0,47:1):2,48:2,49:0):0,50:2):4):4):9,((((89:0,90:1):1,(91:2,92:0):2):11,(93:3,(94:1,95:0):3):6):10,((105:0,106:0,108:3):1,107:0,(109:6,110:25):0):13):6):2,((((111:1,(112:0,116:7):1):1,113:1,114:1,115:0,117:0,(118:4,120:2):0):1,119:1):1,121:11):14):6):4):5,(103:1,104:1):7):2,((85:2,86:1):10,((87:4,88:6):3,136:19):4):7):4,((((((((14:1,15:8):7,(74:6,(75:2,76:4):3):4):3,((38:0,40:2):1,(39:1,73:1):2):10):7,(77:6,(78:0,(79:1,80:0):2):8):6):9,((81:14,82:15):7,83:12):6):5,(16:18,((26:1,27:3):5,28:9):14):12):7,((22:12,((34:3,(35:0,36:0,37:0):1):5,(71:2,72:5):8):10):6,((29:3,(30:0,31:15):1):12,142:9):6):7):6,18:16):7):6,((122:1,123:0):4,124:6):18):7):6,125:16):6,(((((((((3:3,(42:8,(43:4,(((((52:2,53:0):1,(59:23,60:17):2):0,(54:0,58:1):1,55:0,56:2,57:1):2,141:6):1,(61:0,62:1):3):2):7):7):2,69:7):1,65:2):0,(32:0,(33:17,70:4):1):2):1,(66:2,67:0,68:6):1):2,21:4):13,(138:36,140:51):7):12,143:17):11,(132:2,133:3):23):10):12,(17:28,139:59):10):8,131:24):12,130:4):3,(126:2,127:0):4):6,128:0,129:0);
tree PAUP_210 = [&U] (1:0,((((((((((2:20,(6:20,134:27):8):8,41:12):4,(((5:11,64:10):3,((((7:0,13:0):1,(8:0,(9:2,11:8):4):3):2,10:1):7,12:5):5):3,63:9):25):5,((((((4:13,((23:3,(24:1,25:0):4):9,(((96:0,97:7):8,(98:1,99:0,(100:0,101:1):2):14):7,102:25):5):5):7,(((19:35,135:23):7,84:13):6,(((20:11,137:44):4,((44:1,51:4):10,(((45:1,46:0,47:1):2,48:2,49:0):0,50:2):4):5):9,(((((89:0,90:1):1,(91:2,92:0):2):11,(93:3,(94:1,95:0):3):6):10,((105:0,106:0,108:3):1,107:0,(109:6,110:25):0):13):6,(((111:1,(112:0,116:7):1):1,113:1,(114:1,120:2):0,115:0,117:0,118:4,119:1):2,121:11):14):2):5):5):5,(103:1,104:1):7):2,((85:2,86:1):10,((87:4,88:6):3,136:19):4):7):4,((((((((14:1,15:8):7,(74:6,(75:2,76:4):3):4):3,((38:0,40:2):1,(39:1,73:1):2):10):7,(77:6,(78:0,(79:1,80:0):2):8):6):9,((81:14,82:15):7,83:12):6):5,(16:18,((26:1,27:3):5,28:9):14):12):7,((22:12,((34:3,(35:0,36:0,37:0):1):5,(71:2,72:5):8):10):6,((29:3,(30:0,31:15):1):12,142:9):6):7):6,18:16):7):6,((122:1,123:0):4,124:6):18):7):6,125:16):6,(((((((((3:3,(42:8,(43:4,(((((52:2,53:0):1,(59:23,60:17):2):0,(54:0,58:1):1,55:0,56:2,57:1):2,141:6):1,(61:0,62:1):3):2):7):7):2,69:7):1,65:2):0,(32:0,(33:17,70:4):1):2):1,(66:2,67:0,68:6):1):2,21:4):13,(138:36,140:51):7):12,143:17):11,(132:2,133:3):23):10):12,(17:28,139:59):10):8,131:24):12,130:4):3,(126:2,127:0):4):6,128:0,129:0);
tree PAUP_211 = [&U] (1:0,((((((((((2:20,(6:20,134:27):8):8,41:12):4,(((5:11,64:10):3,((((7:0,13:0):1,(8:0,(9:2,11:8):4):3):2,10:1):7,12:5):5):3,63:9):25):5,((((((4:13,((23:3,(24:1,25:0):4):9,(((96:0,97:7):8,(98:1,99:0,(100:0,101:1):2):14):7,102:25):5):5):7,(((19:35,135:23):7,84:13):7,((((20:11,137:44):4,((44:1,51:4):10,(((45:1,46:0,47:1):2,48:2,49:0):0,50:2):4):4):8,((((89:0,90:1):1,(91:2,92:0):2):11,(93:3,(94:1,95:0):3):5):10,(105:0,106:0,(107:0,(109:6,110:25):0):1,108:3):14):6):3,(((111:1,(112:0,116:7):1):1,113:1,(114:1,120:2):0,115:0,117:0,118:4,119:1):2,121:11):14):6):4):5,(103:1,104:1):7):2,((85:2,86:1):10,((87:4,88:6):3,136:19):4):7):4,((((((((14:1,15:8):7,(74:6,(75:2,76:4):3):4):3,((38:0,40:2):1,(39:1,73:1):2):10):7,(77:6,(78:0,(79:1,80:0):2):8):6):9,((81:14,82:15):7,83:12):6):5,(16:18,((26:1,27:3):5,28:9):14):12):7,((22:12,((34:3,(35:0,36:0,37:0):1):5,(71:2,72:5):8):10):6,((29:3,(30:0,31:15):1):12,142:9):6):7):6,18:16):7):6,((122:1,123:0):4,124:6):18):7):6,125:16):6,(((((((((3:3,(42:8,(43:4,(((((52:2,53:0):1,(59:23,60:17):2):0,(54:0,58:1):1,55:0,56:2,57:1):2,141:6):1,(61:0,62:1):3):2):7):7):2,69:7):1,65:2):0,(32:0,(33:17,70:4):1):2):1,(66:2,67:0,68:6):1):2,21:4):13,(138:36,140:51):7):12,143:17):11,(132:2,133:3):23):10):12,(17:28,139:59):10):8,131:24):12,130:4):3,(126:2,127:0):4):6,128:0,129:0);
tree PAUP_212 = [&U] (1:0,((((((((((2:20,(6:20,134:27):8):8,41:12):4,(((5:11,64:10):3,((((7:0,13:0):1,(8:0,(9:2,11:8):4):3):2,10:1):7,12:5):5):3,63:9):25):5,((((((4:13,((23:3,(24:1,25:0):4):9,(((96:0,97:7):8,(98:1,99:0,(100:0,101:1):2):14):7,102:25):5):5):7,(((19:35,135:23):7,84:13):7,((((20:11,137:44):4,((44:1,51:4):10,(((45:1,46:0,47:1):2,48:2,49:0):0,50:2):4):4):8,((((89:0,90:1):1,(91:2,92:0):2):11,(93:3,(94:1,95:0):3):5):10,((105:0,106:0,(107:0,(109:6,110:25):0):1):1,108:3):13):6):3,(((111:1,(112:0,116:7):1):1,113:1,(114:1,120:2):0,115:0,117:0,118:4,119:1):2,121:11):14):6):4):5,(103:1,104:1):7):2,((85:2,86:1):10,((87:4,88:6):3,136:19):4):7):4,((((((((14:1,15:8):7,(74:6,(75:2,76:4):3):4):3,((38:0,40:2):1,(39:1,73:1):2):10):7,(77:6,(78:0,(79:1,80:0):2):8):6):9,((81:14,82:15):7,83:12):6):5,(16:18,((26:1,27:3):5,28:9):14):12):7,((22:12,((34:3,(35:0,36:0,37:0):1):5,(71:2,72:5):8):10):6,((29:3,(30:0,31:15):1):12,142:9):6):7):6,18:16):7):6,((122:1,123:0):4,124:6):18):7):6,125:16):6,(((((((((3:3,(42:8,(43:4,(((((52:2,53:0):1,(59:23,60:17):2):0,(54:0,58:1):1,55:0,56:2,57:1):2,141:6):1,(61:0,62:1):3):2):7):7):2,69:7):1,65:2):0,(32:0,(33:17,70:4):1):2):1,(66:2,67:0,68:6):1):2,21:4):13,(138:36,140:51):7):12,143:17):11,(132:2,133:3):23):10):12,(17:28,139:59):10):8,131:24):12,130:4):3,(126:2,127:0):4):6,128:0,129:0);
tree PAUP_213 = [&U] (1:0,((((((((((2:20,(6:20,134:27):8):8,41:12):4,(((5:11,64:10):3,((((7:0,13:0):1,(8:0,(9:2,11:8):4):3):2,10:1):7,12:5):5):3,63:9):25):5,((((((4:13,((23:3,(24:1,25:0):4):9,(((96:0,97:7):8,(98:1,99:0,(100:0,101:1):2):14):7,102:25):5):5):7,(((19:35,135:23):7,84:13):7,((((20:11,137:44):4,((44:1,51:4):10,(((45:1,46:0,47:1):2,48:2,49:0):0,50:2):4):4):9,((((89:0,90:1):1,(91:2,92:0):2):11,(93:3,(94:1,95:0):3):6):10,((105:0,106:0,108:3):1,107:0,(109:6,110:25):0):13):6):2,(((111:1,(112:0,116:7):1):1,113:1,114:1,115:0,117:0,(118:4,120:2):0,119:1):2,121:11):14):6):4):5,(103:1,104:1):7):2,((85:2,86:1):10,((87:4,88:6):3,136:19):4):7):4,((((((((14:1,15:8):7,(74:6,(75:2,76:4):3):4):3,((38:0,40:2):1,(39:1,73:1):2):10):7,(77:6,(78:0,(79:1,80:0):2):8):6):9,((81:14,82:15):7,83:12):6):5,(16:18,((26:1,27:3):5,28:9):14):12):7,((22:12,((34:3,(35:0,36:0,37:0):1):5,(71:2,72:5):8):10):6,((29:3,(30:0,31:15):1):12,142:9):6):7):6,18:16):7):6,((122:1,123:0):4,124:6):18):7):6,125:16):6,(((((((((3:3,(42:8,(43:4,(((((52:2,53:0):1,(59:23,60:17):2):0,(54:0,58:1):1,55:0,56:2,57:1):2,141:6):1,(61:0,62:1):3):2):7):7):2,69:7):1,65:2):0,(32:0,(33:17,70:4):1):2):1,(66:2,67:0,68:6):1):2,21:4):13,(138:36,140:51):7):12,143:17):11,(132:2,133:3):23):10):12,(17:28,139:59):10):8,131:24):12,130:4):3,(126:2,127:0):4):6,128:0,129:0);
tree PAUP_214 = [&U] (1:0,((((((((((2:20,(6:20,134:27):8):8,41:12):4,(((5:11,64:10):3,((((7:0,13:0):1,(8:0,(9:2,11:8):4):3):2,10:1):7,12:5):5):3,63:9):25):5,((((((4:13,((23:3,(24:1,25:0):4):9,(((96:0,97:7):8,(98:1,99:0,(100:0,101:1):2):14):7,102:25):5):5):7,(((19:35,135:23):7,84:13):7,((((20:11,137:44):4,((44:1,51:4):10,(((45:1,46:0,47:1):2,49:0,50:2):1,48:2):3):4):9,((((89:0,90:1):1,(91:2,92:0):2):11,(93:3,(94:1,95:0):3):6):10,((105:0,106:0,108:3):1,107:0,(109:6,110:25):0):13):6):2,(((111:1,(112:0,116:7):1):1,113:1,(114:1,120:2):0,115:0,117:0,118:4,119:1):2,121:11):14):6):4):5,(103:1,104:1):7):2,((85:2,86:1):10,((87:4,88:6):3,136:19):4):7):4,((((((((14:1,15:8):7,(74:6,(75:2,76:4):3):4):3,((38:0,40:2):1,(39:1,73:1):2):10):7,(77:6,(78:0,(79:1,80:0):2):8):6):9,((81:14,82:15):7,83:12):6):5,(16:18,((26:1,27:3):5,28:9):14):12):7,((22:12,((34:3,(35:0,36:0,37:0):1):5,(71:2,72:5):8):10):6,((29:3,(30:0,31:15):1):12,142:9):6):7):6,18:16):7):6,((122:1,123:0):4,124:6):18):7):6,125:16):6,(((((((((3:3,(42:8,(43:4,(((((52:2,53:0):1,(59:23,60:17):2):0,(54:0,58:1):1,55:0,56:2,57:1):2,141:6):1,(61:0,62:1):3):2):7):7):2,69:7):1,65:2):0,(32:0,(33:17,70:4):1):2):1,(66:2,67:0,68:6):1):2,21:4):13,(138:36,140:51):7):12,143:17):11,(132:2,133:3):23):10):12,(17:28,139:59):10):8,131:24):12,130:4):3,(126:2,127:0):4):6,128:0,129:0);
tree PAUP_215 = [&U] (1:0,((((((((((2:20,(6:20,134:27):8):8,41:12):4,(((5:11,64:10):3,((((7:0,13:0):1,(8:0,(9:2,11:8):4):3):2,10:1):7,12:5):5):3,63:9):25):5,((((((4:13,((23:3,(24:1,25:0):4):9,(((96:0,97:7):8,(98:1,99:0,(100:0,101:1):2):14):7,102:25):5):5):7,(((19:35,135:23):7,84:13):7,((((20:11,137:44):4,((44:1,51:4):10,((45:1,46:0,47:1):2,48:2,49:0,50:2):4):4):9,((((89:0,90:1):1,(91:2,92:0):2):11,(93:3,(94:1,95:0):3):6):10,((105:0,106:0,108:3):1,107:0,(109:6,110:25):0):13):6):2,(((111:1,(112:0,116:7):1):1,113:1,(114:1,120:2):0,115:0,117:0,118:4,119:1):2,121:11):14):6):4):5,(103:1,104:1):7):2,((85:2,86:1):10,((87:4,88:6):3,136:19):4):7):4,((((((((14:1,15:8):7,(74:6,(75:2,76:4):3):4):3,((38:0,40:2):1,(39:1,73:1):2):10):7,(77:6,(78:0,(79:1,80:0):2):8):6):9,((81:14,82:15):7,83:12):6):5,(16:18,((26:1,27:3):5,28:9):14):12):7,((22:12,((34:3,(35:0,36:0,37:0):1):5,(71:2,72:5):8):10):6,((29:3,(30:0,31:15):1):12,142:9):6):7):6,18:16):7):6,((122:1,123:0):4,124:6):18):7):6,125:16):6,(((((((((3:3,(42:8,(43:4,(((((52:2,53:0):1,(59:23,60:17):2):0,(54:0,58:1):1,55:0,56:2,57:1):2,141:6):1,(61:0,62:1):3):2):7):7):2,69:7):1,65:2):0,(32:0,(33:17,70:4):1):2):1,(66:2,67:0,68:6):1):2,21:4):13,(138:36,140:51):7):12,143:17):11,(132:2,133:3):23):10):12,(17:28,139:59):10):8,131:24):12,130:4):3,(126:2,127:0):4):6,128:0,129:0);
tree PAUP_216 = [&U] (1:0,((((((((((2:20,(6:20,134:27):8):8,41:12):5,(((5:11,64:10):3,((((7:0,13:0):1,(8:0,(9:2,11:8):4):3):2,10:1):7,12:5):5):3,63:9):24):5,(((((4:13,((23:3,(24:1,25:0):4):9,(((96:0,97:7):8,(98:1,99:0,(100:0,101:1):2):14):7,102:25):5):5):7,(((19:35,135:23):7,84:13):7,((((20:11,137:44):4,((44:1,51:4):10,(((45:1,46:0,47:1):2,48:2,49:0):0,50:2):4):4):9,((((89:0,90:1):1,(91:2,92:0):2):11,(93:3,(94:1,95:0):3):6):10,((105:0,106:0,108:3):1,107:0,(109:6,110:25):0):13):6):2,(((111:1,(112:0,116:7):1):1,113:1,(114:1,120:2):0,115:0,117:0,118:4,119:1):2,121:11):14):6):4):5,(103:1,104:1):7):4,(((((((((14:1,15:8):7,(74:6,(75:2,76:4):3):4):3,((38:0,40:2):1,(39:1,73:1):2):10):7,(77:6,(78:0,(79:1,80:0):2):8):6):9,((81:14,82:15):7,83:12):6):6,(16:18,((26:1,27:3):5,28:9):14):11):8,((22:11,((34:3,(35:0,36:0,37:0):1):5,(71:2,72:5):8):10):6,((29:4,(30:1,31:14):1):11,142:10):6):6):6,18:18):4,((85:2,86:1):11,((87:3,88:7):3,136:18):3):7):2):7,((122:1,123:0):4,124:6):19):7):6,125:15):6,(((((((((3:3,(42:8,(43:4,(((((52:2,53:0):1,(59:23,60:17):2):0,(54:0,58:1):1,55:0,56:2,57:1):2,141:6):1,(61:0,62:1):3):2):7):7):2,69:7):1,65:2):0,(32:0,(33:17,70:4):1):2):1,(66:2,67:0,68:6):1):2,21:4):12,(138:35,140:52):7):12,143:18):11,(132:2,133:3):24):10):12,(17:28,139:59):11):7,131:24):12,130:4):3,(126:2,127:0):4):6,128:0,129:0);
tree PAUP_217 = [&U] (1:0,((((((((((2:20,(6:20,134:27):8):8,41:12):4,(((5:11,64:10):3,((((7:0,13:0):1,(8:0,(9:2,11:8):4):3):2,10:1):7,12:5):5):3,63:9):25):5,((((((4:13,((23:3,(24:1,25:0):4):9,(((96:0,97:7):8,(98:1,99:0,(100:0,101:1):2):14):7,102:25):5):5):7,(((19:35,135:23):7,84:13):7,((((20:11,137:44):4,((44:1,51:4):10,(((45:1,46:0,47:1):2,48:2,49:0):0,50:2):4):4):9,((((89:0,90:1):1,(91:2,92:0):2):11,(93:3,(94:1,95:0):3):6):10,((105:0,106:0,108:3):1,107:0,109:6,110:25):13):6):2,(((111:1,(112:0,116:7):1):1,113:1,(114:1,120:2):0,115:0,117:0,118:4,119:1):2,121:11):14):6):4):5,(103:1,104:1):7):2,((85:2,86:1):10,((87:4,88:6):3,136:19):4):7):4,((((((((14:1,15:8):7,(74:6,(75:2,76:4):3):4):3,((38:0,40:2):1,(39:1,73:1):2):10):7,(77:6,(78:0,(79:1,80:0):2):8):6):9,((81:14,82:15):7,83:12):6):5,(16:18,((26:1,27:3):5,28:9):14):12):7,((22:12,((34:3,(35:0,36:0,37:0):1):5,(71:2,72:5):8):10):6,((29:3,(30:0,31:15):1):12,142:9):6):7):6,18:16):7):6,((122:1,123:0):4,124:6):18):7):6,125:16):6,(((((((((3:3,(42:8,(43:4,(((((52:2,53:0):1,(59:23,60:17):2):0,(54:0,58:1):1,55:0,56:2,57:1):2,141:6):1,(61:0,62:1):3):2):7):7):2,69:7):1,65:2):0,(32:0,(33:17,70:4):1):2):1,(66:2,67:0,68:6):1):2,21:4):13,(138:36,140:51):7):12,143:17):11,(132:2,133:3):23):10):12,(17:28,139:59):10):8,131:24):12,130:4):3,(126:2,127:0):4):6,128:0,129:0);
tree PAUP_218 = [&U] (1:0,((((((((((2:20,(6:20,134:27):8):8,41:12):4,(((5:11,64:10):3,((((7:0,13:0):1,(8:0,(9:2,11:8):4):3):2,10:1):7,12:5):5):3,63:9):25):5,((((((4:13,((23:3,(24:1,25:0):4):9,(((96:0,97:7):8,(98:1,99:0,(100:0,101:1):2):14):7,102:25):5):5):7,(((19:35,135:23):7,84:13):7,((((20:12,137:43):4,((44:1,51:4):10,(((45:1,46:0,47:1):2,48:2,49:0):0,50:2):4):5):8,((((89:0,90:1):1,(91:2,92:0):2):11,(93:3,(94:1,95:0):3):6):10,((105:0,106:0,108:3):1,107:0,(109:6,110:25):0):13):6):2,(((111:1,(112:0,116:7):1):1,113:1,(114:1,120:2):0,115:0,117:0,118:4,119:1):2,121:11):14):6):4):5,(103:1,104:1):7):2,((85:2,86:1):10,((87:4,88:6):3,136:19):4):7):4,(((((((((14:1,15:8):7,(74:6,(75:2,76:4):3):4):4,((38:0,40:2):1,(39:1,73:1):2):9):9,(77:6,(78:0,(79:1,80:0):2):7):6):9,83:13):2,(81:14,82:15):6):9,(16:19,((26:1,27:3):5,28:9):13):11):8,((22:12,((34:3,(35:0,36:0,37:0):1):5,(71:2,72:5):8):9):6,((29:3,(30:0,31:15):1):12,142:9):7):8):4,18:16):7):6,((122:1,123:0):4,124:6):18):7):6,125:16):6,(((((((((3:3,(42:8,(43:4,(((((52:2,53:0):1,(59:23,60:17):2):0,(54:0,58:1):1,55:0,56:2,57:1):2,141:6):1,(61:0,62:1):3):2):7):7):2,69:7):1,65:2):0,(32:0,(33:17,70:4):1):2):1,(66:2,67:0,68:6):1):2,21:4):13,(138:36,140:51):7):12,143:17):11,(132:2,133:3):23):10):12,(17:28,139:59):10):8,131:24):12,130:4):3,(126:2,127:0):4):6,128:0,129:0);
tree PAUP_219 = [&U] (1:0,((((((((((2:20,(6:20,134:27):8):8,41:12):4,(((5:11,64:10):3,((((7:0,13:0):1,(8:0,(9:2,11:8):4):3):2,10:1):7,12:5):5):3,63:9):25):5,((((((4:13,((23:3,(24:1,25:0):4):9,(((96:0,97:7):8,(98:1,99:0,(100:0,101:1):2):14):7,102:25):5):5):7,(((19:35,135:23):7,84:13):7,((((20:11,137:44):4,((44:1,51:4):10,(((45:1,46:0,47:1):2,48:2,49:0):0,50:2):4):4):9,((((89:0,90:1):1,(91:2,92:0):2):11,(93:3,(94:1,95:0):3):6):10,((105:0,106:0,108:3):1,107:0,(109:6,110:25):0):13):6):2,(((111:1,(112:0,116:7):1):1,113:1,(114:1,120:2):0,115:0,117:0,118:4,119:1):2,121:11):14):6):4):5,(103:1,104:1):7):2,((85:2,86:1):10,((87:4,88:6):3,136:19):4):7):4,((((((((14:1,15:8):7,(74:6,(75:2,76:4):3):4):3,((38:0,40:2):1,(39:1,73:1):2):10):7,(77:6,(78:0,(79:1,80:0):2):8):6):9,((81:14,82:15):7,83:12):6):6,(16:18,((26:1,27:3):5,28:9):14):11):7,((22:11,((34:3,(35:0,36:0,37:0):1):5,(71:2,72:5):8):10):6,(((29:3,30:1):1,31:15):11,142:10):6):7):6,18:17):6):6,((122:1,123:0):4,124:6):18):7):6,125:16):6,(((((((((3:3,(42:8,(43:4,(((((52:2,53:0):1,(59:23,60:17):2):0,(54:0,58:1):1,55:0,56:2,57:1):2,141:6):1,(61:0,62:1):3):2):7):7):2,69:7):1,65:2):0,(32:0,(33:17,70:4):1):2):1,(66:2,67:0,68:6):1):2,21:4):13,(138:36,140:51):7):12,143:17):11,(132:2,133:3):23):10):12,(17:28,139:59):10):8,131:24):12,130:4):3,(126:2,127:0):4):6,128:0,129:0);
tree PAUP_220 = [&U] (1:0,((((((((((2:20,(6:20,134:27):8):8,41:12):4,(((5:11,64:10):3,((((7:0,13:0):1,(8:0,(9:2,11:8):4):3):2,10:1):7,12:5):5):3,63:9):25):5,((((((4:13,((23:3,(24:1,25:0):4):9,(((96:0,97:7):8,(98:1,99:0,(100:0,101:1):2):14):7,102:25):5):5):7,(((19:35,135:23):7,84:13):7,((((20:11,137:44):4,((44:1,51:4):10,(((45:1,46:0,47:1):2,48:2,49:0):0,50:2):4):4):9,((((89:0,90:1):1,(91:2,92:0):2):11,(93:3,(94:1,95:0):3):6):10,((105:0,106:0,108:3):1,107:0,(109:6,110:25):0):13):6):2,(((111:1,(112:0,116:7):1):1,113:1,(114:1,120:2):0,115:0,117:0,118:4,119:1):2,121:11):14):6):4):5,(103:1,104:1):7):2,((85:2,86:1):10,((87:4,88:6):3,136:19):4):7):4,((((((((14:1,15:8):7,(74:6,(75:2,76:4):3):4):3,((38:0,40:2):1,(39:1,73:1):2):10):7,(77:6,(78:0,(79:1,80:0):2):8):6):9,((81:14,82:15):7,83:12):6):5,(16:18,((26:1,27:3):5,28:9):14):12):7,((22:12,((34:3,(35:0,36:0,37:0):1):5,(71:2,72:5):8):10):6,((29:3,(30:0,31:15):1):12,142:9):6):7):6,18:16):7):6,((122:1,123:0):4,124:6):18):7):6,125:16):6,(((((((((3:3,(42:8,(43:4,(((((52:2,53:0):1,(59:23,60:17):2):0,(54:0,58:1):1,55:0,56:2,57:1):2,141:6):1,(61:0,62:1):3):2):7):7):2,69:7):1,65:2):0,(32:0,(33:17,70:4):1):2):1,66:2,67:0,68:6):3,21:4):13,(138:36,140:51):7):12,143:17):11,(132:2,133:3):23):10):12,(17:28,139:59):10):8,131:24):12,130:4):3,(126:2,127:0):4):6,128:0,129:0);
tree PAUP_221 = [&U] (1:0,((((((((((2:20,(6:20,134:27):8):8,41:12):4,(((5:11,64:10):3,((((7:0,13:0):1,(8:0,(9:2,11:8):4):3):2,10:1):7,12:5):5):3,63:9):25):5,((((((4:13,((23:3,(24:1,25:0):4):9,(((96:0,97:7):8,(98:1,99:0,(100:0,101:1):2):14):7,102:25):5):5):7,(((19:35,135:23):7,84:13):7,((((20:11,137:44):4,((44:1,51:4):10,(((45:1,46:0,47:1):2,48:2,49:0):0,50:2):4):4):9,((((89:0,90:1):1,(91:2,92:0):2):11,(93:3,(94:1,95:0):3):6):10,((105:0,106:0,108:3):1,107:0,(109:6,110:25):0):13):6):2,(((111:1,(112:0,116:7):1):1,113:1,(114:1,120:2):0,115:0,117:0,118:4,119:1):2,121:11):14):6):4):5,(103:1,104:1):7):2,((85:2,86:1):10,((87:4,88:6):3,136:19):4):7):4,((((((((14:1,15:8):7,(74:6,(75:2,76:4):3):4):3,((38:0,40:2):1,(39:1,73:1):2):10):7,(77:6,(78:0,(79:1,80:0):2):8):6):9,((81:14,82:15):7,83:12):6):5,(16:18,((26:1,27:3):5,28:9):14):12):7,((22:12,((34:3,(35:0,36:0,37:0):1):5,(71:2,72:5):8):10):6,((29:3,(30:0,31:15):1):12,142:9):6):7):6,18:16):7):6,((122:1,123:0):4,124:6):18):7):6,125:16):6,((((((((3:3,(42:8,(43:4,(((((52:2,53:0):1,(59:23,60:17):2):0,(54:0,58:1):1,55:0,56:2,57:1):2,141:6):1,(61:0,62:1):3):2):7):7):2,69:7):1,(32:0,(33:17,70:4):1):2,(66:2,67:0,68:6):1):1,65:2):2,21:4):13,(138:36,140:51):7):12,143:17):11,(132:2,133:3):23):10):12,(17:28,139:59):10):8,131:24):12,130:4):3,(126:2,127:0):4):6,128:0,129:0);
tree PAUP_222 = [&U] (1:0,((((((((((2:20,(6:20,134:27):8):8,41:12):4,(((5:11,64:10):3,((((7:0,13:0):1,(8:0,(9:2,11:8):4):3):2,10:1):7,12:5):5):3,63:9):25):5,((((((4:13,((23:3,(24:1,25:0):4):9,(((96:0,97:7):8,(98:1,99:0,(100:0,101:1):2):14):7,102:25):5):5):7,(((19:35,135:23):7,84:13):7,((((20:11,137:44):4,((44:1,51:4):10,(((45:1,46:0,47:1):2,48:2,49:0):0,50:2):4):4):9,((((89:0,90:1):1,(91:2,92:0):2):11,(93:3,(94:1,95:0):3):6):10,((105:0,106:0,108:3):1,107:0,(109:6,110:25):0):13):6):2,(((111:1,(112:0,116:7):1):1,113:1,(114:1,120:2):0,115:0,117:0,118:4,119:1):2,121:11):14):6):4):5,(103:1,104:1):7):2,((85:2,86:1):10,((87:4,88:6):3,136:19):4):7):4,((((((((14:1,15:8):7,(74:6,(75:2,76:4):3):4):3,((38:0,40:2):1,(39:1,73:1):2):10):7,(77:6,(78:0,(79:1,80:0):2):8):6):9,((81:14,82:15):7,83:12):6):5,(16:18,((26:1,27:3):5,28:9):14):12):7,((22:12,((34:3,(35:0,36:0,37:0):1):5,(71:2,72:5):8):10):6,((29:3,(30:0,31:15):1):12,142:9):6):7):6,18:16):7):6,((122:1,123:0):4,124:6):18):7):6,125:16):6,(((((((3:3,(42:8,(43:4,(((((52:2,53:0):1,(59:23,60:17):2):0,(54:0,58:1):1,55:0,56:2,57:1):2,141:6):1,(61:0,62:1):3):2):7):7):2,69:7):1,(32:0,(33:17,70:4):1):2,65:2,(66:2,67:0,68:6):1):3,21:4):13,(138:36,140:51):7):12,143:17):11,(132:2,133:3):23):10):12,(17:28,139:59):10):8,131:24):12,130:4):3,(126:2,127:0):4):6,128:0,129:0);
tree PAUP_223 = [&U] (1:0,((((((((((2:20,(6:20,134:27):8):8,41:12):4,(((5:11,64:10):3,((((7:0,13:0):1,(8:0,(9:2,11:8):4):3):2,10:1):7,12:5):5):3,63:9):25):5,((((((4:13,((23:3,(24:1,25:0):4):9,(((96:0,97:7):8,(98:1,99:0,(100:0,101:1):2):14):7,102:25):5):5):7,(((19:35,135:23):7,84:13):7,((((20:11,137:44):4,((44:1,51:4):10,(((45:1,46:0,47:1):2,48:2,49:0):0,50:2):4):4):9,((((89:0,90:1):1,(91:2,92:0):2):11,(93:3,(94:1,95:0):3):6):10,((105:0,106:0,108:3):1,107:0,(109:6,110:25):0):13):6):2,(((111:1,(112:0,116:7):1):1,113:1,(114:1,120:2):0,115:0,117:0,118:4,119:1):2,121:11):14):6):4):5,(103:1,104:1):7):2,((85:2,86:1):10,((87:4,88:6):3,136:19):4):7):4,((((((((14:1,15:8):7,(74:6,(75:2,76:4):3):4):3,(38:0,(39:1,73:1):2,40:2):11):7,(77:6,(78:0,(79:1,80:0):2):8):6):9,((81:14,82:15):7,83:12):6):5,(16:18,((26:1,27:3):5,28:9):14):12):7,((22:12,((34:3,(35:0,36:0,37:0):1):5,(71:2,72:5):8):10):6,((29:3,(30:0,31:15):1):12,142:9):6):7):6,18:16):7):6,((122:1,123:0):4,124:6):18):7):6,125:16):6,(((((((((3:3,(42:8,(43:4,(((((52:2,53:0):1,(59:23,60:17):2):0,(54:0,58:1):1,55:0,56:2,57:1):2,141:6):1,(61:0,62:1):3):2):7):7):2,69:7):1,65:2):0,(32:0,(33:17,70:4):1):2):1,(66:2,67:0,68:6):1):2,21:4):13,(138:36,140:51):7):12,143:17):11,(132:2,133:3):23):10):12,(17:28,139:59):10):8,131:24):12,130:4):3,(126:2,127:0):4):6,128:0,129:0);
tree PAUP_224 = [&U] (1:0,((((((((((2:20,(6:20,134:27):8):8,41:12):4,(((5:11,64:10):3,((((7:0,13:0):1,(8:0,(9:2,11:8):4):3):2,10:1):7,12:5):5):3,63:9):25):5,((((((4:13,((23:3,(24:1,25:0):4):9,(((96:0,97:7):8,(98:1,99:0,(100:0,101:1):2):14):7,102:25):5):5):7,(((19:35,135:23):7,84:13):7,((((20:11,137:44):4,((44:1,51:4):10,(((45:1,46:0,47:1):2,48:2,49:0):0,50:2):4):4):9,((((89:0,90:1):1,(91:2,92:0):2):11,(93:3,(94:1,95:0):3):6):10,((105:0,106:0,108:3):1,107:0,(109:6,110:25):0):13):6):2,(((111:1,(112:0,116:7):1):1,113:1,(114:1,120:2):0,115:0,117:0,118:4,119:1):2,121:11):14):6):4):5,(103:1,104:1):7):2,((85:2,86:1):10,((87:4,88:6):3,136:19):4):7):4,((((((((14:1,15:8):7,(74:6,(75:2,76:4):3):4):3,((38:0,40:2):1,(39:1,73:1):2):10):7,(77:6,(78:0,(79:1,80:0):2):8):6):9,((81:14,82:15):7,83:12):6):5,(16:18,((26:1,27:3):5,28:9):14):12):7,((22:12,((34:3,(35:0,36:0,37:0):1):5,(71:2,72:5):8):10):6,((29:3,(30:0,31:15):1):12,142:9):6):7):6,18:16):7):6,((122:1,123:0):4,124:6):18):7):6,125:16):6,((((((((3:3,(42:8,(43:4,(((((52:2,53:0):1,(59:23,60:17):2):0,(54:0,58:1):1,55:0,56:2,57:1):2,141:6):1,(61:0,62:1):3):2):7):7):2,69:7):1,65:2):0,(32:0,(33:17,70:4):1):2,(66:2,67:0,68:6):1):3,21:4):13,(138:36,140:51):7):12,143:17):11,(132:2,133:3):23):10):12,(17:28,139:59):10):8,131:24):12,130:4):3,(126:2,127:0):4):6,128:0,129:0);
tree PAUP_225 = [&U] (1:0,((((((((((2:20,(6:20,134:27):8):8,41:12):4,(((5:11,64:10):3,((((7:0,13:0):1,(8:0,(9:2,11:8):4):3):2,10:1):7,12:5):5):3,63:9):25):5,((((((4:13,((23:3,(24:1,25:0):4):9,(((96:0,97:7):8,(98:1,99:0,(100:0,101:1):2):14):7,102:25):5):5):7,(((19:35,135:23):7,84:13):7,((((20:11,137:44):4,((44:1,51:4):10,(((45:1,46:0,47:1):2,48:2,49:0):0,50:2):4):4):9,((((89:0,90:1):1,(91:2,92:0):2):11,(93:3,(94:1,95:0):3):6):10,((105:0,106:0,108:3):1,107:0,(109:6,110:25):0):13):6):2,(((111:1,(112:0,116:7):1):1,113:1,(114:1,120:2):0,115:0,117:0,118:4,119:1):2,121:11):14):6):4):5,(103:1,104:1):7):2,((85:2,86:1):10,((87:4,88:6):3,136:19):4):7):4,((((((((14:1,15:8):7,(74:6,(75:2,76:4):3):4):3,((38:0,40:2):1,(39:1,73:1):2):10):7,(77:6,(78:0,(79:1,80:0):2):8):6):9,((81:14,82:15):7,83:12):6):5,(16:18,((26:1,27:3):5,28:9):14):12):7,((22:12,((34:3,(35:0,36:0,37:0):1):5,(71:2,72:5):8):10):6,((29:3,(30:0,31:15):1):12,142:9):6):7):6,18:16):7):6,((122:1,123:0):4,124:6):18):7):6,125:16):6,((((((((3:3,(42:8,(43:4,(((((52:2,53:0):1,(59:23,60:17):2):0,(54:0,58:1):1,55:0,56:2,57:1):2,141:6):1,(61:0,62:1):3):2):7):7):2,69:7):1,(32:0,(33:17,70:4):1):2,65:2):1,66:2,67:0,68:6):3,21:4):13,(138:36,140:51):7):12,143:17):11,(132:2,133:3):23):10):12,(17:28,139:59):10):8,131:24):12,130:4):3,(126:2,127:0):4):6,128:0,129:0);
tree PAUP_226 = [&U] (1:0,((((((((((2:20,(6:20,134:27):8):8,41:12):4,(((5:11,64:10):3,((((7:0,13:0):1,(8:0,(9:2,11:8):4):3):2,10:1):7,12:5):5):3,63:9):25):5,((((((4:13,((23:3,(24:1,25:0):4):9,(((96:0,97:7):8,(98:1,99:0,(100:0,101:1):2):14):7,102:25):5):5):7,(((19:35,135:23):7,84:13):7,((((20:11,137:44):4,((44:1,51:4):10,(((45:1,46:0,47:1):2,48:2,49:0):0,50:2):4):4):9,((((89:0,90:1):1,(91:2,92:0):2):11,(93:3,(94:1,95:0):3):6):10,((105:0,106:0,108:3):1,107:0,(109:6,110:25):0):13):6):2,(((111:1,(112:0,116:7):1):1,113:1,(114:1,120:2):0,115:0,117:0,118:4,119:1):2,121:11):14):6):4):5,(103:1,104:1):7):2,((85:2,86:1):10,((87:4,88:6):3,136:19):4):7):4,((((((((14:1,15:8):7,(74:6,(75:2,76:4):3):4):3,((38:0,40:2):1,(39:1,73:1):2):10):7,(77:6,(78:0,(79:1,80:0):2):8):6):9,((81:14,82:15):7,83:12):6):5,(16:18,((26:1,27:3):5,28:9):14):12):7,((22:12,((34:3,(35:0,36:0,37:0):1):5,(71:2,72:5):8):10):6,((29:3,(30:0,31:15):1):12,142:9):6):7):6,18:16):7):6,((122:1,123:0):4,124:6):18):7):6,125:16):6,(((((((3:4,(42:7,(43:4,(((((52:2,53:0):1,(59:23,60:17):2):0,(54:0,58:1):1,55:0,56:2,57:1):2,141:6):1,(61:0,62:1):3):2):8):7):2,(65:1,69:7):1):0,(32:0,(33:17,70:4):1):2,(66:2,67:0,68:6):1):3,21:4):13,(138:36,140:51):7):12,143:17):11,(132:2,133:3):23):10):12,(17:28,139:59):10):8,131:24):12,130:4):3,(126:2,127:0):4):6,128:0,129:0);
tree PAUP_227 = [&U] (1:0,((((((((((2:20,(6:20,134:27):8):8,41:12):4,(((5:11,64:10):3,((((7:0,13:0):1,(8:0,(9:2,11:8):4):3):2,10:1):7,12:5):5):3,63:9):25):5,((((((4:13,((23:3,(24:1,25:0):4):9,(((96:0,97:7):8,(98:1,99:0,(100:0,101:1):2):14):7,102:25):5):5):7,(((19:35,135:23):7,84:13):7,((((20:11,137:44):4,((44:1,51:4):10,(((45:1,46:0,47:1):2,48:2,49:0):0,50:2):4):4):9,((((89:0,90:1):1,(91:2,92:0):2):11,(93:3,(94:1,95:0):3):6):10,((105:0,106:0,108:3):1,107:0,(109:6,110:25):0):13):6):2,(((111:1,(112:0,116:7):1):1,113:1,(114:1,120:2):0,115:0,117:0,118:4,119:1):2,121:11):14):6):4):5,(103:1,104:1):7):2,((85:2,86:1):10,((87:4,88:6):3,136:19):4):7):4,((((((((14:1,15:8):7,(74:6,(75:2,76:4):3):4):3,((38:0,40:2):1,(39:1,73:1):2):10):7,(77:6,(78:0,(79:1,80:0):2):8):6):9,((81:14,82:15):7,83:12):6):5,(16:18,((26:1,27:3):5,28:9):14):12):7,((22:12,((34:3,(35:0,36:0,37:0):1):5,(71:2,72:5):8):10):6,((29:3,(30:0,31:15):1):12,142:9):6):7):6,18:16):7):6,((122:1,123:0):4,124:6):18):7):6,125:16):6,((((((((3:3,(42:8,(43:4,(((((52:2,53:0):1,(59:23,60:17):2):0,(54:0,58:1):1,55:0,56:2,57:1):2,141:6):1,(61:0,62:1):3):2):7):7):2,69:7):1,(32:0,(33:17,70:4):1):2,65:2):1,(66:2,67:0,68:6):1):2,21:4):13,(138:36,140:51):7):12,143:17):11,(132:2,133:3):23):10):12,(17:28,139:59):10):8,131:24):12,130:4):3,(126:2,127:0):4):6,128:0,129:0);
tree PAUP_228 = [&U] (1:0,((((((((((2:20,(6:20,134:27):8):8,41:12):4,(((5:11,64:10):3,((((7:0,13:0):1,(8:0,(9:2,11:8):4):3):2,10:1):7,12:5):5):3,63:9):25):5,((((((4:13,((23:3,(24:1,25:0):4):9,(((96:0,97:7):8,(98:1,99:0,(100:0,101:1):2):14):7,102:25):5):5):7,(((19:35,135:23):7,84:13):7,((((20:11,137:44):4,((44:1,51:4):10,(((45:1,46:0,47:1):2,48:2,49:0):0,50:2):4):4):9,((((89:0,90:1):1,(91:2,92:0):2):11,(93:3,(94:1,95:0):3):6):10,((105:0,106:0,108:3):1,107:0,(109:6,110:25):0):13):6):2,(((111:1,(112:0,116:7):1):1,113:1,(114:1,120:2):0,115:0,117:0,118:4,119:1):2,121:11):14):6):4):5,(103:1,104:1):7):2,((85:2,86:1):10,((87:4,88:6):3,136:19):4):7):4,((((((((14:1,15:8):7,(74:6,(75:2,76:4):3):4):3,((38:0,40:2):1,(39:1,73:1):2):10):7,(77:6,(78:0,(79:1,80:0):2):8):6):9,((81:14,82:15):7,83:12):6):5,(16:18,((26:1,27:3):5,28:9):14):12):7,((22:12,((34:3,(35:0,36:0,37:0):1):5,(71:2,72:5):8):10):6,((29:3,(30:0,31:15):1):12,142:9):6):7):6,18:16):7):6,((122:1,123:0):4,124:6):18):7):6,125:16):6,(((((((((3:3,69:6):2,(42:7,(43:4,(((((52:2,53:0):1,(59:23,60:17):2):0,(54:0,58:1):1,55:0,56:2,57:1):2,141:6):1,(61:0,62:1):3):2):8):8):1,(32:0,(33:17,70:4):1):2):0,65:2):1,(66:2,67:0,68:6):1):2,21:4):13,(138:36,140:51):7):12,143:17):11,(132:2,133:3):23):10):12,(17:28,139:59):10):8,131:24):12,130:4):3,(126:2,127:0):4):6,128:0,129:0);
tree PAUP_229 = [&U] (1:0,((((((((((2:20,(6:20,134:27):8):8,41:12):4,(((5:11,64:10):3,((((7:0,13:0):1,(8:0,(9:2,11:8):4):3):2,10:1):7,12:5):5):3,63:9):25):5,((((((4:13,((23:3,(24:1,25:0):4):9,(((96:0,97:7):8,(98:1,99:0,(100:0,101:1):2):14):7,102:25):5):5):7,(((19:35,135:23):7,84:13):7,((((20:11,137:44):4,((44:1,51:4):10,(((45:1,46:0,47:1):2,48:2,49:0):0,50:2):4):4):9,((((89:0,90:1):1,(91:2,92:0):2):11,(93:3,(94:1,95:0):3):6):10,((105:0,106:0,108:3):1,107:0,(109:6,110:25):0):13):6):2,(((111:1,(112:0,116:7):1):1,113:1,(114:1,120:2):0,115:0,117:0,118:4,119:1):2,121:11):14):6):4):5,(103:1,104:1):7):2,((85:2,86:1):10,((87:4,88:6):3,136:19):4):7):4,((((((((14:1,15:8):7,(74:6,(75:2,76:4):3):4):3,((38:0,40:2):1,(39:1,73:1):2):10):7,(77:6,(78:0,(79:1,80:0):2):8):6):9,((81:14,82:15):7,83:12):6):5,(16:18,((26:1,27:3):5,28:9):14):12):7,((22:12,((34:3,(35:0,36:0,37:0):1):5,(71:2,72:5):8):10):6,((29:3,(30:0,31:15):1):12,142:9):6):7):6,18:16):7):6,((122:1,123:0):4,124:6):18):7):6,125:16):6,((((((((3:3,69:6):2,(42:7,(43:4,(((((52:2,53:0):1,(59:23,60:17):2):0,(54:0,58:1):1,55:0,56:2,57:1):2,141:6):1,(61:0,62:1):3):2):8):8):1,(32:0,(33:17,70:4):1):2,65:2):1,(66:2,67:0,68:6):1):2,21:4):13,(138:36,140:51):7):12,143:17):11,(132:2,133:3):23):10):12,(17:28,139:59):10):8,131:24):12,130:4):3,(126:2,127:0):4):6,128:0,129:0);
tree PAUP_230 = [&U] (1:0,((((((((((2:20,(6:20,134:27):8):8,41:12):4,(((5:11,64:10):3,((((7:0,13:0):1,(8:0,(9:2,11:8):4):3):2,10:1):7,12:5):5):3,63:9):25):5,((((((4:13,((23:3,(24:1,25:0):4):9,(((96:0,97:7):8,(98:1,99:0,(100:0,101:1):2):14):7,102:25):5):5):7,(((19:35,135:23):7,84:13):7,((((20:11,137:44):4,((44:1,51:4):10,(((45:1,46:0,47:1):2,48:2,49:0):0,50:2):4):4):9,((((89:0,90:1):1,(91:2,92:0):2):11,(93:3,(94:1,95:0):3):6):10,((105:0,106:0,108:3):1,107:0,(109:6,110:25):0):13):6):2,(((111:1,(112:0,116:7):1):1,113:1,(114:1,120:2):0,115:0,117:0,118:4,119:1):2,121:11):14):6):4):5,(103:1,104:1):7):2,((85:2,86:1):10,((87:4,88:6):3,136:19):4):7):4,((((((((14:1,15:8):7,(74:6,(75:2,76:4):3):4):3,((38:0,40:2):1,(39:1,73:1):2):10):7,(77:6,(78:0,(79:1,80:0):2):8):6):9,((81:14,82:15):7,83:12):6):5,(16:18,((26:1,27:3):5,28:9):14):12):7,((22:12,((34:3,(35:0,36:0,37:0):1):5,(71:2,72:5):8):10):6,((29:3,(30:0,31:15):1):12,142:9):6):7):6,18:16):7):6,((122:1,123:0):4,124:6):18):7):6,125:16):6,(((((((3:3,69:6):2,(42:7,(43:4,(((((52:2,53:0):1,(59:23,60:17):2):0,(54:0,58:1):1,55:0,56:2,57:1):2,141:6):1,(61:0,62:1):3):2):8):8):1,(32:0,(33:17,70:4):1):2,65:2,(66:2,67:0,68:6):1):3,21:4):13,(138:36,140:51):7):12,143:17):11,(132:2,133:3):23):10):12,(17:28,139:59):10):8,131:24):12,130:4):3,(126:2,127:0):4):6,128:0,129:0);
tree PAUP_231 = [&U] (1:0,((((((((((2:20,(6:20,134:27):8):8,41:12):4,(((5:11,64:10):3,((((7:0,13:0):1,(8:0,(9:2,11:8):4):3):2,10:1):7,12:5):5):3,63:9):25):5,((((((4:13,((23:3,(24:1,25:0):4):9,(((96:0,97:7):8,(98:1,99:0,(100:0,101:1):2):14):7,102:25):5):5):7,(((19:35,135:23):7,84:13):7,((((20:11,137:44):4,((44:1,51:4):10,(((45:1,46:0,47:1):2,48:2,49:0):0,50:2):4):4):9,((((89:0,90:1):1,(91:2,92:0):2):11,(93:3,(94:1,95:0):3):6):10,((105:0,106:0,108:3):1,107:0,(109:6,110:25):0):13):6):2,(((111:1,(112:0,116:7):1):1,113:1,(114:1,120:2):0,115:0,117:0,118:4,119:1):2,121:11):14):6):4):5,(103:1,104:1):7):2,((85:2,86:1):10,((87:4,88:6):3,136:19):4):7):4,((((((((14:1,15:8):7,(74:6,(75:2,76:4):3):4):3,((38:0,40:2):1,(39:1,73:1):2):10):7,(77:6,(78:0,(79:1,80:0):2):8):6):9,((81:14,82:15):7,83:12):6):5,(16:18,((26:1,27:3):5,28:9):14):12):7,((22:12,((34:3,(35:0,36:0,37:0):1):5,(71:2,72:5):8):10):6,((29:3,(30:0,31:15):1):12,142:9):6):7):6,18:16):7):6,((122:1,123:0):4,124:6):18):7):6,125:16):6,((((((((3:4,(42:7,(43:4,(((((52:2,53:0):1,(59:23,60:17):2):0,(54:0,58:1):1,55:0,56:2,57:1):2,141:6):1,(61:0,62:1):3):2):8):7):2,(65:1,69:7):1):0,(32:0,(33:17,70:4):1):2):1,(66:2,67:0,68:6):1):2,21:4):13,(138:36,140:51):7):12,143:17):11,(132:2,133:3):23):10):12,(17:28,139:59):10):8,131:24):12,130:4):3,(126:2,127:0):4):6,128:0,129:0);
tree PAUP_232 = [&U] (1:0,((((((((((2:20,(6:20,134:27):8):8,41:12):4,(((5:11,64:10):3,((((7:0,13:0):1,(8:0,(9:2,11:8):4):3):2,10:1):7,12:5):5):3,63:9):25):5,((((((4:13,((23:3,(24:1,25:0):4):9,(((96:0,97:7):8,(98:1,99:0,(100:0,101:1):2):14):7,102:25):5):5):7,(((19:35,135:23):7,84:13):7,((((20:11,137:44):4,((44:1,51:4):10,(((45:1,46:0,47:1):2,48:2,49:0):0,50:2):4):4):9,((((89:0,90:1):1,(91:2,92:0):2):11,(93:3,(94:1,95:0):3):6):10,((105:0,106:0,108:3):1,107:0,(109:6,110:25):0):13):6):2,(((111:1,(112:0,116:7):1):1,113:1,(114:1,120:2):0,115:0,117:0,118:4,119:1):2,121:11):14):6):4):5,(103:1,104:1):7):2,((85:2,86:1):10,((87:4,88:6):3,136:19):4):7):4,((((((((14:1,15:8):7,(74:6,(75:2,76:4):3):4):3,((38:0,40:2):1,(39:1,73:1):2):10):7,(77:6,(78:0,(79:1,80:0):2):8):6):9,((81:14,82:15):7,83:12):6):5,(16:18,((26:1,27:3):5,28:9):14):12):7,((22:12,((34:3,(35:0,36:0,37:0):1):5,(71:2,72:5):8):10):6,((29:3,(30:0,31:15):1):12,142:9):6):7):6,18:16):7):6,((122:1,123:0):4,124:6):18):7):6,125:16):6,((((((((3:4,(42:7,(43:4,(((((52:2,53:0):1,(59:23,60:17):2):0,(54:0,58:1):1,55:0,56:2,57:1):2,141:6):1,(61:0,62:1):3):2):8):7):2,(32:0,(33:17,70:4):1):2):0,(65:1,69:7):1):1,(66:2,67:0,68:6):1):2,21:4):13,(138:36,140:51):7):12,143:17):11,(132:2,133:3):23):10):12,(17:28,139:59):10):8,131:24):12,130:4):3,(126:2,127:0):4):6,128:0,129:0);
tree PAUP_233 = [&U] (1:0,((((((((((2:20,(6:20,134:27):8):8,41:12):4,(((5:11,64:10):3,((((7:0,13:0):1,(8:0,(9:2,11:8):4):3):2,10:1):7,12:5):5):3,63:9):25):5,((((((4:13,((23:3,(24:1,25:0):4):9,(((96:0,97:7):8,(98:1,99:0,(100:0,101:1):2):14):7,102:25):5):5):7,(((19:35,135:23):7,84:13):7,((((20:11,137:44):4,((44:1,51:4):10,(((45:1,46:0,47:1):2,48:2,49:0):0,50:2):4):4):9,((((89:0,90:1):1,(91:2,92:0):2):11,(93:3,(94:1,95:0):3):6):10,((105:0,106:0,108:3):1,107:0,(109:6,110:25):0):13):6):2,(((111:1,(112:0,116:7):1):1,113:1,(114:1,120:2):0,115:0,117:0,118:4,119:1):2,121:11):14):6):4):5,(103:1,104:1):7):2,((85:2,86:1):10,((87:4,88:6):3,136:19):4):7):4,((((((((14:1,15:8):7,(74:6,(75:2,76:4):3):4):3,((38:0,40:2):1,(39:1,73:1):2):10):7,(77:6,(78:0,(79:1,80:0):2):8):6):9,((81:14,82:15):7,83:12):6):5,(16:18,((26:1,27:3):5,28:9):14):12):7,((22:12,((34:3,(35:0,36:0,37:0):1):5,(71:2,72:5):8):10):6,((29:3,(30:0,31:15):1):12,142:9):6):7):6,18:16):7):6,((122:1,123:0):4,124:6):18):7):6,125:16):6,(((((((3:4,(42:7,(43:4,(((((52:2,53:0):1,(59:23,60:17):2):0,(54:0,58:1):1,55:0,56:2,57:1):2,141:6):1,(61:0,62:1):3):2):8):7):2,(32:0,(33:17,70:4):1):2,(65:1,69:7):1):1,(66:2,67:0,68:6):1):2,21:4):13,(138:36,140:51):7):12,143:17):11,(132:2,133:3):23):10):12,(17:28,139:59):10):8,131:24):12,130:4):3,(126:2,127:0):4):6,128:0,129:0);
tree PAUP_234 = [&U] (1:0,((((((((((2:20,(6:20,134:27):8):8,41:12):4,(((5:11,64:10):3,((((7:0,13:0):1,(8:0,(9:2,11:8):4):3):2,10:1):7,12:5):5):3,63:9):25):5,((((((4:13,((23:3,(24:1,25:0):4):9,(((96:0,97:7):8,(98:1,99:0,(100:0,101:1):2):14):7,102:25):5):5):7,(((19:35,135:23):7,84:13):7,((((20:11,137:44):4,((44:1,51:4):10,(((45:1,46:0,47:1):2,48:2,49:0):0,50:2):4):4):9,((((89:0,90:1):1,(91:2,92:0):2):11,(93:3,(94:1,95:0):3):6):10,((105:0,106:0,108:3):1,107:0,(109:6,110:25):0):13):6):2,(((111:1,(112:0,116:7):1):1,113:1,(114:1,120:2):0,115:0,117:0,118:4,119:1):2,121:11):14):6):4):5,(103:1,104:1):7):2,((85:2,86:1):10,((87:4,88:6):3,136:19):4):7):4,((((((((14:1,15:8):7,(74:6,(75:2,76:4):3):4):3,((38:0,40:2):1,(39:1,73:1):2):10):7,(77:6,(78:0,(79:1,80:0):2):8):6):9,((81:14,82:15):7,83:12):6):5,(16:18,((26:1,27:3):5,28:9):14):12):7,((22:12,((34:3,(35:0,36:0,37:0):1):5,(71:2,72:5):8):10):6,((29:3,(30:0,31:15):1):12,142:9):6):7):6,18:16):7):6,((122:1,123:0):4,124:6):18):7):6,125:16):6,((((((3:4,(42:7,(43:4,(((((52:2,53:0):1,(59:23,60:17):2):0,(54:0,58:1):1,55:0,56:2,57:1):2,141:6):1,(61:0,62:1):3):2):8):7):2,(32:0,(33:17,70:4):1):2,(65:1,69:7):1,(66:2,67:0,68:6):1):3,21:4):13,(138:36,140:51):7):12,143:17):11,(132:2,133:3):23):10):12,(17:28,139:59):10):8,131:24):12,130:4):3,(126:2,127:0):4):6,128:0,129:0);
tree PAUP_235 = [&U] (1:0,((((((((((2:20,(6:20,134:27):8):8,41:12):4,(((5:11,64:10):3,((((7:0,13:0):1,(8:0,(9:2,11:8):4):3):2,10:1):7,12:5):5):3,63:9):25):5,((((((4:13,((23:3,(24:1,25:0):4):9,(((96:0,97:7):8,(98:1,99:0,(100:0,101:1):2):14):7,102:25):5):5):7,(((19:35,135:23):7,84:13):7,((((20:11,137:44):4,((44:1,51:4):10,(((45:1,46:0,47:1):2,48:2,49:0):0,50:2):4):4):9,((((89:0,90:1):1,(91:2,92:0):2):11,(93:3,(94:1,95:0):3):6):10,((105:0,106:0,108:3):1,107:0,(109:6,110:25):0):13):6):2,(((111:1,(112:0,116:7):1):1,113:1,(114:1,120:2):0,115:0,117:0,118:4,119:1):2,121:11):14):6):4):5,(103:1,104:1):7):2,((85:2,86:1):10,((87:4,88:6):3,136:19):4):7):4,((((((((14:1,15:8):7,(74:6,(75:2,76:4):3):4):3,((38:0,40:2):1,(39:1,73:1):2):10):7,(77:6,(78:0,(79:1,80:0):2):8):6):9,((81:14,82:15):7,83:12):6):5,(16:18,((26:1,27:3):5,28:9):14):12):7,((22:12,((34:3,(35:0,36:0,37:0):1):5,(71:2,72:5):8):10):6,((29:3,(30:0,31:15):1):12,142:9):6):7):6,18:16):7):6,((122:1,123:0):4,124:6):18):7):6,125:16):6,((((((((3:4,69:6):2,65:2):0,((32:0,(33:17,70:4):1):1,(42:8,(43:4,(((((52:2,53:0):1,(59:23,60:17):2):0,(54:0,58:1):1,55:0,56:2,57:1):2,141:6):1,(61:0,62:1):3):2):7):8):1):1,(66:2,67:0,68:6):1):2,21:4):13,(138:36,140:51):7):12,143:17):11,(132:2,133:3):23):10):12,(17:28,139:59):10):8,131:24):12,130:4):3,(126:2,127:0):4):6,128:0,129:0);
tree PAUP_236 = [&U] (1:0,((((((((((2:20,(6:20,134:27):8):8,41:12):4,(((5:11,64:10):3,((((7:0,13:0):1,(8:0,(9:2,11:8):4):3):2,10:1):7,12:5):5):3,63:9):25):5,((((((4:13,((23:3,(24:1,25:0):4):9,(((96:0,97:7):8,(98:1,99:0,(100:0,101:1):2):14):7,102:25):5):5):7,(((19:35,135:23):7,84:13):7,((((20:11,137:44):4,((44:1,51:4):10,(((45:1,46:0,47:1):2,48:2,49:0):0,50:2):4):4):9,((((89:0,90:1):1,(91:2,92:0):2):11,(93:3,(94:1,95:0):3):6):10,((105:0,106:0,108:3):1,107:0,(109:6,110:25):0):13):6):2,(((111:1,(112:0,116:7):1):1,113:1,(114:1,120:2):0,115:0,117:0,118:4,119:1):2,121:11):14):6):4):5,(103:1,104:1):7):2,((85:2,86:1):10,((87:4,88:6):3,136:19):4):7):4,((((((((14:1,15:8):7,(74:6,(75:2,76:4):3):4):3,((38:0,40:2):1,(39:1,73:1):2):10):7,(77:6,(78:0,(79:1,80:0):2):8):6):9,((81:14,82:15):7,83:12):6):5,(16:18,((26:1,27:3):5,28:9):14):12):7,((22:12,((34:3,(35:0,36:0,37:0):1):5,(71:2,72:5):8):10):6,((29:3,(30:0,31:15):1):12,142:9):6):7):6,18:16):7):6,((122:1,123:0):4,124:6):18):7):6,125:16):6,(((((((((3:3,69:6):2,(42:7,(43:4,(((((52:2,53:0):1,(59:23,60:17):2):0,(54:0,58:1):1,55:0,56:2,57:1):2,141:6):1,(61:0,62:1):3):2):8):8):1,65:2):0,(32:0,(33:17,70:4):1):2):1,(66:2,67:0,68:6):1):2,21:4):13,(138:36,140:51):7):12,143:17):11,(132:2,133:3):23):10):12,(17:28,139:59):10):8,131:24):12,130:4):3,(126:2,127:0):4):6,128:0,129:0);
tree PAUP_237 = [&U] (1:0,((((((((((2:20,(6:20,134:27):8):8,41:12):4,(((5:11,64:10):3,((((7:0,13:0):1,(8:0,(9:2,11:8):4):3):2,10:1):7,12:5):5):3,63:9):25):5,((((((4:13,((23:3,(24:1,25:0):4):9,(((96:0,97:7):8,(98:1,99:0,(100:0,101:1):2):14):7,102:25):5):5):7,(((19:35,135:23):7,84:13):7,((((20:11,137:44):4,((44:1,51:4):10,(((45:1,46:0,47:1):2,48:2,49:0):0,50:2):4):4):9,((((89:0,90:1):1,(91:2,92:0):2):11,(93:3,(94:1,95:0):3):6):10,((105:0,106:0,108:3):1,107:0,(109:6,110:25):0):13):6):2,(((111:1,(112:0,116:7):1):1,113:1,(114:1,120:2):0,115:0,117:0,118:4,119:1):2,121:11):14):6):4):5,(103:1,104:1):7):2,((85:2,86:1):10,((87:4,88:6):3,136:19):4):7):4,((((((((14:1,15:8):7,(74:6,(75:2,76:4):3):4):3,((38:0,40:2):1,(39:1,73:1):2):10):7,(77:6,(78:0,(79:1,80:0):2):8):6):9,((81:14,82:15):7,83:12):6):5,(16:18,((26:1,27:3):5,28:9):14):12):7,((22:12,((34:3,(35:0,36:0,37:0):1):5,(71:2,72:5):8):10):6,((29:3,(30:0,31:15):1):12,142:9):6):7):6,18:16):7):6,((122:1,123:0):4,124:6):18):7):6,125:16):6,(((((((((3:3,(42:7,(43:3,(((((52:2,53:0):1,(59:23,60:17):2):0,(54:0,58:1):1,55:0,56:2,57:1):3,(61:0,62:1):3):1,141:6):2):7):8):2,69:7):1,65:2):0,(32:0,(33:17,70:4):1):2):1,(66:2,67:0,68:6):1):2,21:4):13,(138:36,140:51):7):12,143:17):11,(132:2,133:3):23):10):12,(17:28,139:59):10):8,131:24):12,130:4):3,(126:2,127:0):4):6,128:0,129:0);
tree PAUP_238 = [&U] (1:0,((((((((((2:20,(6:20,134:27):8):8,41:12):4,(((5:11,64:10):3,((((7:0,13:0):1,(8:0,(9:2,11:8):4):3):2,10:1):7,12:5):5):3,63:9):25):5,((((((4:13,((23:3,(24:1,25:0):4):9,(((96:0,97:7):8,(98:1,99:0,(100:0,101:1):2):14):7,102:25):5):5):7,(((19:35,135:23):7,84:13):7,((((20:11,137:44):4,((44:1,51:4):10,(((45:1,46:0,47:1):2,48:2,49:0):0,50:2):4):4):9,((((89:0,90:1):1,(91:2,92:0):2):11,(93:3,(94:1,95:0):3):6):10,((105:0,106:0,108:3):1,107:0,(109:6,110:25):0):13):6):2,(((111:1,(112:0,116:7):1):1,113:1,(114:1,120:2):0,115:0,117:0,118:4,119:1):2,121:11):14):6):4):5,(103:1,104:1):7):2,((85:2,86:1):10,((87:4,88:6):3,136:19):4):7):4,((((((((14:1,15:8):7,(74:6,(75:2,76:4):3):4):3,((38:0,40:2):1,(39:1,73:1):2):10):7,(77:6,(78:0,(79:1,80:0):2):8):6):9,((81:14,82:15):7,83:12):6):5,(16:18,((26:1,27:3):5,28:9):14):12):7,((22:12,((34:3,(35:0,36:0,37:0):1):5,(71:2,72:5):8):10):6,((29:3,(30:0,31:15):1):12,142:9):6):7):6,18:16):7):6,((122:1,123:0):4,124:6):18):7):6,125:16):6,(((((((((3:3,(42:8,(43:4,((((52:2,53:0):1,(54:0,58:1):1,55:0,56:2,57:1,(59:23,60:17):2):2,141:6):1,(61:0,62:1):3):2):7):7):2,69:7):1,65:2):0,(32:0,(33:17,70:4):1):2):1,(66:2,67:0,68:6):1):2,21:4):13,(138:36,140:51):7):12,143:17):11,(132:2,133:3):23):10):12,(17:28,139:59):10):8,131:24):12,130:4):3,(126:2,127:0):4):6,128:0,129:0);
tree PAUP_239 = [&U] (1:0,((((((((((2:20,(6:20,134:27):8):8,41:12):4,(((5:11,64:10):3,((((7:0,13:0):1,(8:0,(9:2,11:8):4):3):2,10:1):7,12:5):5):3,63:9):25):5,((((((4:13,((23:3,(24:1,25:0):4):9,(((96:0,97:7):8,(98:1,99:0,(100:0,101:1):2):14):7,102:25):5):5):7,(((19:35,135:23):7,84:13):7,((((20:11,137:44):4,((44:1,51:4):10,(((45:1,46:0,47:1):2,48:2,49:0):0,50:2):4):4):9,((((89:0,90:1):1,(91:2,92:0):2):11,(93:3,(94:1,95:0):3):6):10,((105:0,106:0,108:3):1,107:0,(109:6,110:25):0):13):6):2,(((111:1,(112:0,116:7):1):1,113:1,(114:1,120:2):0,115:0,117:0,118:4,119:1):2,121:11):14):6):4):5,(103:1,104:1):7):2,((85:2,86:1):10,((87:4,88:6):3,136:19):4):7):4,((((((((14:1,15:8):7,(74:6,(75:2,76:4):3):4):3,((38:0,40:2):1,(39:1,73:1):2):10):7,(77:6,(78:0,(79:1,80:0):2):8):6):9,((81:14,82:15):7,83:12):6):5,(16:18,((26:1,27:3):5,28:9):14):12):7,((22:12,((34:3,(35:0,36:0,37:0):1):5,(71:2,72:5):8):10):6,((29:3,(30:0,31:15):1):12,142:9):6):7):6,18:16):7):6,((122:1,123:0):4,124:6):18):7):6,125:16):6,(((((((((3:3,(42:7,(43:3,((((52:2,53:0):1,(54:0,58:1):1,55:0,56:2,57:1,(59:23,60:17):2):3,(61:0,62:1):3):1,141:6):2):7):8):2,69:7):1,65:2):0,(32:0,(33:17,70:4):1):2):1,(66:2,67:0,68:6):1):2,21:4):13,(138:36,140:51):7):12,143:17):11,(132:2,133:3):23):10):12,(17:28,139:59):10):8,131:24):12,130:4):3,(126:2,127:0):4):6,128:0,129:0);
tree PAUP_240 = [&U] (1:0,((((((((((2:20,(6:20,134:27):8):8,41:12):4,(((5:11,64:10):3,((((7:0,13:0):1,(8:0,(9:2,11:8):4):3):2,10:1):7,12:5):5):3,63:9):25):5,((((((4:13,((23:3,(24:1,25:0):4):9,(((96:0,97:7):8,(98:1,99:0,(100:0,101:1):2):14):7,102:25):5):5):7,(((19:35,135:23):7,84:13):7,((((20:11,137:44):4,((44:1,51:4):10,(((45:1,46:0,47:1):2,48:2,49:0):0,50:2):4):4):9,((((89:0,90:1):1,(91:2,92:0):2):11,(93:3,(94:1,95:0):3):6):10,((105:0,106:0,108:3):1,107:0,(109:6,110:25):0):13):6):2,(((111:1,(112:0,116:7):1):1,113:1,(114:1,120:2):0,115:0,117:0,118:4,119:1):2,121:11):14):6):4):5,(103:1,104:1):7):2,((85:2,86:1):10,((87:4,88:6):3,136:19):4):7):4,((((((((14:1,15:8):7,(74:6,(75:2,76:4):3):4):3,((38:0,40:2):1,(39:1,73:1):2):10):7,(77:6,(78:0,(79:1,80:0):2):8):6):9,((81:14,82:15):7,83:12):6):5,(16:18,((26:1,27:3):5,28:9):14):12):7,((22:12,((34:3,(35:0,36:0,37:0):1):5,(71:2,72:5):8):10):6,((29:3,(30:0,31:15):1):12,142:9):6):7):6,18:16):7):6,((122:1,123:0):4,124:6):18):7):6,125:16):6,(((((((((3:3,(42:8,(43:4,((((52:2,53:0,(59:24,60:16):2):1,(54:0,58:1):1,55:0,56:2,57:1):2,141:6):1,(61:0,62:1):3):2):7):7):2,69:7):1,65:2):0,(32:0,(33:17,70:4):1):2):1,(66:2,67:0,68:6):1):2,21:4):13,(138:36,140:51):7):12,143:17):11,(132:2,133:3):23):10):12,(17:28,139:59):10):8,131:24):12,130:4):3,(126:2,127:0):4):6,128:0,129:0);
tree PAUP_241 = [&U] (1:0,((((((((2:21,(((((((((4:13,((23:3,(24:1,25:0):4):9,(((96:0,97:7):8,(98:1,99:0,(100:0,101:1):2):14):7,102:25):5):5):7,(((19:35,135:23):7,84:13):7,((((20:11,137:44):4,((44:1,51:4):10,(((45:1,46:0,47:1):2,48:2,49:0):0,50:2):4):4):9,((((89:0,90:1):1,(91:2,92:0):2):11,(93:3,(94:1,95:0):3):6):10,((105:0,106:0,108:3):1,107:0,(109:6,110:25):0):13):6):2,(((111:1,(112:0,116:7):1):1,113:1,(114:1,120:2):0,115:0,117:0,118:4,119:1):2,121:11):14):6):4):5,(103:1,104:1):7):2,((85:2,86:1):10,((87:4,88:6):3,136:19):4):7):4,((((((((14:1,15:8):7,(74:6,(75:2,76:4):3):4):3,((38:0,40:2):1,(39:1,73:1):2):10):7,(77:6,(78:0,(79:1,80:0):2):8):6):9,((81:14,82:15):7,83:12):6):5,(16:18,((26:1,27:3):5,28:9):14):12):7,((22:12,((34:3,(35:0,36:0,37:0):1):5,(71:2,72:5):8):10):6,((29:3,(30:0,31:15):1):12,142:9):6):7):7,18:15):6):6,((122:1,123:0):4,124:6):20):7,125:18):6,(((5:11,64:10):3,((((7:0,13:0):1,(8:0,(9:2,11:8):4):3):2,10:1):7,12:5):5):3,63:9):23):7,41:12):7):8,(6:20,134:24):6):9,((((((((3:3,(42:8,(43:4,(((((52:2,53:0):1,(59:23,60:17):2):0,(54:0,58:1):1,55:0,56:2,57:1):2,141:6):1,(61:0,62:1):3):2):7):7):2,69:7):1,65:2):0,(32:0,(33:17,70:4):1):2):1,(66:2,67:0,68:6):1):2,21:4):13,(138:37,140:50):8):12,143:14):10):6,(132:1,133:4):26):11,(17:22,139:65):11):8,131:19):16,130:4):3,(126:2,127:0):4):6,128:0,129:0);
tree PAUP_242 = [&U] (1:0,((((((((((2:20,(6:20,134:27):8):8,41:12):4,(((5:11,64:10):3,((((7:0,13:0):1,(8:0,(9:2,11:8):4):3):2,10:1):7,12:5):5):3,63:9):25):5,((((((4:13,((23:3,(24:1,25:0):4):9,(((96:0,97:7):8,(98:1,99:0,(100:0,101:1):2):14):7,102:25):5):5):7,(((19:35,135:23):7,84:13):7,((((20:11,137:44):4,((44:1,51:4):10,(((45:1,46:0,47:1):2,48:2,49:0):0,50:2):4):4):9,((((89:0,90:1):1,(91:2,92:0):2):11,(93:3,(94:1,95:0):3):6):10,((105:0,106:0,108:3):1,107:0,109:6,110:25):13):6):2,(((111:1,(112:0,116:7):1):1,113:1,114:1,115:0,117:0,118:4,119:1,120:2):2,121:11):14):6):4):5,(103:1,104:1):7):2,((85:2,86:1):10,((87:4,88:6):3,136:19):4):7):4,((((((((14:1,15:8):7,(74:6,(75:2,76:4):3):4):3,((38:0,40:2):1,(39:1,73:1):2):10):7,(77:6,(78:0,(79:1,80:0):2):8):6):9,((81:14,82:15):7,83:12):6):5,(16:18,((26:1,27:3):5,28:9):14):12):7,((22:12,((34:3,(35:0,36:0,37:0):1):5,(71:2,72:5):8):10):6,((29:3,(30:0,31:15):1):12,142:9):6):7):6,18:16):7):6,((122:1,123:0):4,124:6):18):7):6,125:16):6,(((((((((3:3,(42:8,(43:4,(((((52:2,53:0):1,(59:23,60:17):2):0,(54:0,58:1):1,55:0,56:2,57:1):2,141:6):1,(61:0,62:1):3):2):7):7):2,69:7):1,65:2):0,(32:0,(33:17,70:4):1):2):1,(66:2,67:0,68:6):1):2,21:4):13,(138:36,140:51):7):12,143:17):11,(132:2,133:3):23):10):12,(17:28,139:59):10):8,131:24):12,130:4):3,(126:2,127:0):4):6,128:0,129:0);
tree PAUP_243 = [&U] (1:0,((((((((((2:20,(6:20,134:27):8):8,41:12):4,(((5:11,64:10):3,((((7:0,13:0):1,(8:0,(9:2,11:8):4):3):2,10:1):7,12:5):5):3,63:9):25):5,((((((4:13,((23:3,(24:1,25:0):4):9,(((96:0,97:7):8,(98:1,99:0,(100:0,101:1):2):14):7,102:25):5):5):7,(((19:35,135:23):7,84:13):7,((((20:11,137:44):4,((44:1,51:4):10,(((45:1,46:0,47:1):2,48:2,49:0):0,50:2):4):4):8,((((89:0,90:1):1,(91:2,92:0):2):11,(93:3,(94:1,95:0):3):5):10,((105:0,106:0,(107:0,(109:6,110:25):0):1):1,108:3):13):6):3,(((111:1,(112:0,116:7):1):1,113:1,114:1,115:0,117:0,118:4,119:1,120:2):2,121:11):14):6):4):5,(103:1,104:1):7):2,((85:2,86:1):10,((87:4,88:6):3,136:19):4):7):4,((((((((14:1,15:8):7,(74:6,(75:2,76:4):3):4):3,((38:0,40:2):1,(39:1,73:1):2):10):7,(77:6,(78:0,(79:1,80:0):2):8):6):9,((81:14,82:15):7,83:12):6):5,(16:18,((26:1,27:3):5,28:9):14):12):7,((22:12,((34:3,(35:0,36:0,37:0):1):5,(71:2,72:5):8):10):6,((29:3,(30:0,31:15):1):12,142:9):6):7):6,18:16):7):6,((122:1,123:0):4,124:6):18):7):6,125:16):6,(((((((((3:3,(42:8,(43:4,(((((52:2,53:0):1,(59:23,60:17):2):0,(54:0,58:1):1,55:0,56:2,57:1):2,141:6):1,(61:0,62:1):3):2):7):7):2,69:7):1,65:2):0,(32:0,(33:17,70:4):1):2):1,(66:2,67:0,68:6):1):2,21:4):13,(138:36,140:51):7):12,143:17):11,(132:2,133:3):23):10):12,(17:28,139:59):10):8,131:24):12,130:4):3,(126:2,127:0):4):6,128:0,129:0);
tree PAUP_244 = [&U] (1:0,((((((((((2:20,(6:20,134:27):8):8,41:12):4,(((5:11,64:10):3,((((7:0,13:0):1,(8:0,(9:2,11:8):4):3):2,10:1):7,12:5):5):3,63:9):25):5,((((((4:13,((23:3,(24:1,25:0):4):9,(((96:0,97:7):8,(98:1,99:0,(100:0,101:1):2):14):7,102:25):5):5):7,(((19:35,135:23):7,84:13):7,((((20:11,137:44):4,((44:1,51:4):10,(((45:1,46:0,47:1):2,48:2,49:0):0,50:2):4):4):8,((((89:0,90:1):1,(91:2,92:0):2):11,(93:3,(94:1,95:0):3):5):10,(105:0,106:0,(107:0,109:6,110:25):1,108:3):14):6):3,(((111:1,(112:0,116:7):1):1,113:1,114:1,115:0,117:0,118:4,119:1,120:2):2,121:11):14):6):4):5,(103:1,104:1):7):2,((85:2,86:1):10,((87:4,88:6):3,136:19):4):7):4,((((((((14:1,15:8):7,(74:6,(75:2,76:4):3):4):3,((38:0,40:2):1,(39:1,73:1):2):10):7,(77:6,(78:0,(79:1,80:0):2):8):6):9,((81:14,82:15):7,83:12):6):5,(16:18,((26:1,27:3):5,28:9):14):12):7,((22:12,((34:3,(35:0,36:0,37:0):1):5,(71:2,72:5):8):10):6,((29:3,(30:0,31:15):1):12,142:9):6):7):6,18:16):7):6,((122:1,123:0):4,124:6):18):7):6,125:16):6,(((((((((3:3,(42:8,(43:4,(((((52:2,53:0):1,(59:23,60:17):2):0,(54:0,58:1):1,55:0,56:2,57:1):2,141:6):1,(61:0,62:1):3):2):7):7):2,69:7):1,65:2):0,(32:0,(33:17,70:4):1):2):1,(66:2,67:0,68:6):1):2,21:4):13,(138:36,140:51):7):12,143:17):11,(132:2,133:3):23):10):12,(17:28,139:59):10):8,131:24):12,130:4):3,(126:2,127:0):4):6,128:0,129:0);
tree PAUP_245 = [&U] (1:0,((((((((((2:20,(6:20,134:27):8):8,41:12):4,(((5:11,64:10):3,((((7:0,13:0):1,(8:0,(9:2,11:8):4):3):2,10:1):7,12:5):5):3,63:9):25):5,((((((4:13,((23:3,(24:1,25:0):4):9,(((96:0,97:7):8,(98:1,99:0,(100:0,101:1):2):14):7,102:25):5):5):7,(((19:35,135:23):7,84:13):7,((((20:11,137:44):4,((44:1,51:4):10,((45:1,46:0,47:1):2,48:2,49:0,50:2):4):4):9,((((89:0,90:1):1,(91:2,92:0):2):11,(93:3,(94:1,95:0):3):6):10,((105:0,106:0,108:3):1,(107:0,(109:6,110:25):0):0):13):6):2,(((111:1,(112:0,116:7):1):1,113:1,114:1,115:0,117:0,118:4,119:1,120:2):2,121:11):14):6):4):5,(103:1,104:1):7):2,((85:2,86:1):10,((87:4,88:6):3,136:19):4):7):4,((((((((14:1,15:8):7,(74:6,(75:2,76:4):3):4):3,((38:0,40:2):1,(39:1,73:1):2):10):7,(77:6,(78:0,(79:1,80:0):2):8):6):9,((81:14,82:15):7,83:12):6):5,(16:18,((26:1,27:3):5,28:9):14):12):7,((22:12,((34:3,(35:0,36:0,37:0):1):5,(71:2,72:5):8):10):6,((29:3,(30:0,31:15):1):12,142:9):6):7):6,18:16):7):6,((122:1,123:0):4,124:6):18):7):6,125:16):6,(((((((((3:3,(42:8,(43:4,(((((52:2,53:0):1,(59:23,60:17):2):0,(54:0,58:1):1,55:0,56:2,57:1):2,141:6):1,(61:0,62:1):3):2):7):7):2,69:7):1,65:2):0,(32:0,(33:17,70:4):1):2):1,(66:2,67:0,68:6):1):2,21:4):13,(138:36,140:51):7):12,143:17):11,(132:2,133:3):23):10):12,(17:28,139:59):10):8,131:24):12,130:4):3,(126:2,127:0):4):6,128:0,129:0);
tree PAUP_246 = [&U] (1:0,((((((((((2:20,(6:20,134:27):8):8,41:12):4,(((5:11,64:10):3,((((7:0,13:0):1,(8:0,(9:2,11:8):4):3):2,10:1):7,12:5):5):3,63:9):25):5,((((((4:13,((23:3,(24:1,25:0):4):9,(((96:0,97:7):8,(98:1,99:0,(100:0,101:1):2):14):7,102:25):5):5):7,(((19:35,135:23):7,84:13):7,((((20:11,137:44):4,((44:1,51:4):10,(((45:1,46:0,47:1):2,49:0,50:2):1,48:2):3):4):9,((((89:0,90:1):1,(91:2,92:0):2):11,(93:3,(94:1,95:0):3):6):10,((105:0,106:0,108:3):1,(107:0,(109:6,110:25):0):0):13):6):2,(((111:1,(112:0,116:7):1):1,113:1,114:1,115:0,117:0,118:4,119:1,120:2):2,121:11):14):6):4):5,(103:1,104:1):7):2,((85:2,86:1):10,((87:4,88:6):3,136:19):4):7):4,((((((((14:1,15:8):7,(74:6,(75:2,76:4):3):4):3,((38:0,40:2):1,(39:1,73:1):2):10):7,(77:6,(78:0,(79:1,80:0):2):8):6):9,((81:14,82:15):7,83:12):6):5,(16:18,((26:1,27:3):5,28:9):14):12):7,((22:12,((34:3,(35:0,36:0,37:0):1):5,(71:2,72:5):8):10):6,((29:3,(30:0,31:15):1):12,142:9):6):7):6,18:16):7):6,((122:1,123:0):4,124:6):18):7):6,125:16):6,(((((((((3:3,(42:8,(43:4,(((((52:2,53:0):1,(59:23,60:17):2):0,(54:0,58:1):1,55:0,56:2,57:1):2,141:6):1,(61:0,62:1):3):2):7):7):2,69:7):1,65:2):0,(32:0,(33:17,70:4):1):2):1,(66:2,67:0,68:6):1):2,21:4):13,(138:36,140:51):7):12,143:17):11,(132:2,133:3):23):10):12,(17:28,139:59):10):8,131:24):12,130:4):3,(126:2,127:0):4):6,128:0,129:0);
tree PAUP_247 = [&U] (1:0,((((((((((2:20,(6:20,134:27):8):8,41:12):5,(((5:11,64:10):3,((((7:0,13:0):1,(8:0,(9:2,11:8):4):3):2,10:1):7,12:5):5):3,63:9):24):5,(((((4:13,((23:3,(24:1,25:0):4):9,(((96:0,97:7):8,(98:1,99:0,(100:0,101:1):2):14):7,102:25):5):5):7,(((19:35,135:23):7,84:13):7,((((20:11,137:44):4,((44:1,51:4):10,(((45:1,46:0,47:1):2,48:2,49:0):0,50:2):4):4):9,((((89:0,90:1):1,(91:2,92:0):2):11,(93:3,(94:1,95:0):3):6):10,((105:0,106:0,108:3):1,(107:0,(109:6,110:25):0):0):13):6):2,(((111:1,(112:0,116:7):1):1,113:1,114:1,115:0,117:0,118:4,119:1,120:2):2,121:11):14):6):4):5,(103:1,104:1):7):4,(((((((((14:1,15:8):7,(74:6,(75:2,76:4):3):4):3,((38:0,40:2):1,(39:1,73:1):2):10):7,(77:6,(78:0,(79:1,80:0):2):8):6):9,((81:14,82:15):7,83:12):6):6,(16:18,((26:1,27:3):5,28:9):14):11):8,((22:11,((34:3,(35:0,36:0,37:0):1):5,(71:2,72:5):8):10):6,((29:4,(30:1,31:14):1):11,142:10):6):6):6,18:18):4,((85:2,86:1):11,((87:3,88:7):3,136:18):3):7):2):7,((122:1,123:0):4,124:6):19):7):6,125:15):6,(((((((((3:3,(42:8,(43:4,(((((52:2,53:0):1,(59:23,60:17):2):0,(54:0,58:1):1,55:0,56:2,57:1):2,141:6):1,(61:0,62:1):3):2):7):7):2,69:7):1,65:2):0,(32:0,(33:17,70:4):1):2):1,(66:2,67:0,68:6):1):2,21:4):12,(138:35,140:52):7):12,143:18):11,(132:2,133:3):24):10):12,(17:28,139:59):11):7,131:24):12,130:4):3,(126:2,127:0):4):6,128:0,129:0);
tree PAUP_248 = [&U] (1:0,((((((((((2:20,(6:20,134:27):8):8,41:12):4,(((5:11,64:10):3,((((7:0,13:0):1,(8:0,(9:2,11:8):4):3):2,10:1):7,12:5):5):3,63:9):25):5,((((((4:13,((23:3,(24:1,25:0):4):9,(((96:0,97:7):8,(98:1,99:0,(100:0,101:1):2):14):7,102:25):5):5):7,(((19:35,135:23):7,84:13):7,((((20:12,137:43):4,((44:1,51:4):10,(((45:1,46:0,47:1):2,48:2,49:0):0,50:2):4):5):8,((((89:0,90:1):1,(91:2,92:0):2):11,(93:3,(94:1,95:0):3):6):10,((105:0,106:0,108:3):1,(107:0,(109:6,110:25):0):0):13):6):2,(((111:1,(112:0,116:7):1):1,113:1,114:1,115:0,117:0,118:4,119:1,120:2):2,121:11):14):6):4):5,(103:1,104:1):7):2,((85:2,86:1):10,((87:4,88:6):3,136:19):4):7):4,(((((((((14:1,15:8):7,(74:6,(75:2,76:4):3):4):4,((38:0,40:2):1,(39:1,73:1):2):9):9,(77:6,(78:0,(79:1,80:0):2):7):6):9,83:13):2,(81:14,82:15):6):9,(16:19,((26:1,27:3):5,28:9):13):11):8,((22:12,((34:3,(35:0,36:0,37:0):1):5,(71:2,72:5):8):9):6,((29:3,(30:0,31:15):1):12,142:9):7):8):4,18:16):7):6,((122:1,123:0):4,124:6):18):7):6,125:16):6,(((((((((3:3,(42:8,(43:4,(((((52:2,53:0):1,(59:23,60:17):2):0,(54:0,58:1):1,55:0,56:2,57:1):2,141:6):1,(61:0,62:1):3):2):7):7):2,69:7):1,65:2):0,(32:0,(33:17,70:4):1):2):1,(66:2,67:0,68:6):1):2,21:4):13,(138:36,140:51):7):12,143:17):11,(132:2,133:3):23):10):12,(17:28,139:59):10):8,131:24):12,130:4):3,(126:2,127:0):4):6,128:0,129:0);
tree PAUP_249 = [&U] (1:0,((((((((((2:20,(6:20,134:27):8):8,41:12):4,(((5:11,64:10):3,((((7:0,13:0):1,(8:0,(9:2,11:8):4):3):2,10:1):7,12:5):5):3,63:9):25):5,((((((4:13,((23:3,(24:1,25:0):4):9,(((96:0,97:7):8,(98:1,99:0,(100:0,101:1):2):14):7,102:25):5):5):7,(((19:35,135:23):7,84:13):7,((((20:11,137:44):4,((44:1,51:4):10,(((45:1,46:0,47:1):2,48:2,49:0):0,50:2):4):4):9,((((89:0,90:1):1,(91:2,92:0):2):11,(93:3,(94:1,95:0):3):6):10,((105:0,106:0,108:3):1,(107:0,(109:6,110:25):0):0):13):6):2,(((111:1,(112:0,116:7):1):1,113:1,114:1,115:0,117:0,118:4,119:1,120:2):2,121:11):14):6):4):5,(103:1,104:1):7):2,((85:2,86:1):10,((87:4,88:6):3,136:19):4):7):4,((((((((14:1,15:8):7,(74:6,(75:2,76:4):3):4):3,((38:0,40:2):1,(39:1,73:1):2):10):7,(77:6,(78:0,(79:1,80:0):2):8):6):9,((81:14,82:15):7,83:12):6):6,(16:18,((26:1,27:3):5,28:9):14):11):7,((22:11,((34:3,(35:0,36:0,37:0):1):5,(71:2,72:5):8):10):6,(((29:3,30:1):1,31:15):11,142:10):6):7):6,18:17):6):6,((122:1,123:0):4,124:6):18):7):6,125:16):6,(((((((((3:3,(42:8,(43:4,(((((52:2,53:0):1,(59:23,60:17):2):0,(54:0,58:1):1,55:0,56:2,57:1):2,141:6):1,(61:0,62:1):3):2):7):7):2,69:7):1,65:2):0,(32:0,(33:17,70:4):1):2):1,(66:2,67:0,68:6):1):2,21:4):13,(138:36,140:51):7):12,143:17):11,(132:2,133:3):23):10):12,(17:28,139:59):10):8,131:24):12,130:4):3,(126:2,127:0):4):6,128:0,129:0);
tree PAUP_250 = [&U] (1:0,((((((((((2:20,(6:20,134:27):8):8,41:12):4,(((5:11,64:10):3,((((7:0,13:0):1,(8:0,(9:2,11:8):4):3):2,10:1):7,12:5):5):3,63:9):25):5,((((((4:13,((23:3,(24:1,25:0):4):9,(((96:0,97:7):8,(98:1,99:0,(100:0,101:1):2):14):7,102:25):5):5):7,(((19:35,135:23):7,84:13):7,((((20:11,137:44):4,((44:1,51:4):10,(((45:1,46:0,47:1):2,48:2,49:0):0,50:2):4):4):9,((((89:0,90:1):1,(91:2,92:0):2):11,(93:3,(94:1,95:0):3):6):10,((105:0,106:0,108:3):1,(107:0,(109:6,110:25):0):0):13):6):2,(((111:1,(112:0,116:7):1):1,113:1,114:1,115:0,117:0,118:4,119:1,120:2):2,121:11):14):6):4):5,(103:1,104:1):7):2,((85:2,86:1):10,((87:4,88:6):3,136:19):4):7):4,((((((((14:1,15:8):7,(74:6,(75:2,76:4):3):4):3,((38:0,40:2):1,(39:1,73:1):2):10):7,(77:6,(78:0,(79:1,80:0):2):8):6):9,((81:14,82:15):7,83:12):6):5,(16:18,((26:1,27:3):5,28:9):14):12):7,((22:12,((34:3,(35:0,36:0,37:0):1):5,(71:2,72:5):8):10):6,((29:3,(30:0,31:15):1):12,142:9):6):7):6,18:16):7):6,((122:1,123:0):4,124:6):18):7):6,125:16):6,(((((((((3:3,(42:8,(43:4,(((((52:2,53:0):1,(59:23,60:17):2):0,(54:0,58:1):1,55:0,56:2,57:1):2,141:6):1,(61:0,62:1):3):2):7):7):2,69:7):1,65:2):0,(32:0,(33:17,70:4):1):2):1,66:2,67:0,68:6):3,21:4):13,(138:36,140:51):7):12,143:17):11,(132:2,133:3):23):10):12,(17:28,139:59):10):8,131:24):12,130:4):3,(126:2,127:0):4):6,128:0,129:0);
tree PAUP_251 = [&U] (1:0,((((((((((2:20,(6:20,134:27):8):8,41:12):4,(((5:11,64:10):3,((((7:0,13:0):1,(8:0,(9:2,11:8):4):3):2,10:1):7,12:5):5):3,63:9):25):5,((((((4:13,((23:3,(24:1,25:0):4):9,(((96:0,97:7):8,(98:1,99:0,(100:0,101:1):2):14):7,102:25):5):5):7,(((19:35,135:23):7,84:13):7,((((20:11,137:44):4,((44:1,51:4):10,(((45:1,46:0,47:1):2,48:2,49:0):0,50:2):4):4):9,((((89:0,90:1):1,(91:2,92:0):2):11,(93:3,(94:1,95:0):3):6):10,((105:0,106:0,108:3):1,(107:0,(109:6,110:25):0):0):13):6):2,(((111:1,(112:0,116:7):1):1,113:1,114:1,115:0,117:0,118:4,119:1,120:2):2,121:11):14):6):4):5,(103:1,104:1):7):2,((85:2,86:1):10,((87:4,88:6):3,136:19):4):7):4,((((((((14:1,15:8):7,(74:6,(75:2,76:4):3):4):3,((38:0,40:2):1,(39:1,73:1):2):10):7,(77:6,(78:0,(79:1,80:0):2):8):6):9,((81:14,82:15):7,83:12):6):5,(16:18,((26:1,27:3):5,28:9):14):12):7,((22:12,((34:3,(35:0,36:0,37:0):1):5,(71:2,72:5):8):10):6,((29:3,(30:0,31:15):1):12,142:9):6):7):6,18:16):7):6,((122:1,123:0):4,124:6):18):7):6,125:16):6,((((((((3:3,(42:8,(43:4,(((((52:2,53:0):1,(59:23,60:17):2):0,(54:0,58:1):1,55:0,56:2,57:1):2,141:6):1,(61:0,62:1):3):2):7):7):2,69:7):1,(32:0,(33:17,70:4):1):2,(66:2,67:0,68:6):1):1,65:2):2,21:4):13,(138:36,140:51):7):12,143:17):11,(132:2,133:3):23):10):12,(17:28,139:59):10):8,131:24):12,130:4):3,(126:2,127:0):4):6,128:0,129:0);
tree PAUP_252 = [&U] (1:0,((((((((((2:20,(6:20,134:27):8):8,41:12):4,(((5:11,64:10):3,((((7:0,13:0):1,(8:0,(9:2,11:8):4):3):2,10:1):7,12:5):5):3,63:9):25):5,((((((4:13,((23:3,(24:1,25:0):4):9,(((96:0,97:7):8,(98:1,99:0,(100:0,101:1):2):14):7,102:25):5):5):7,(((19:35,135:23):7,84:13):7,((((20:11,137:44):4,((44:1,51:4):10,(((45:1,46:0,47:1):2,48:2,49:0):0,50:2):4):4):9,((((89:0,90:1):1,(91:2,92:0):2):11,(93:3,(94:1,95:0):3):6):10,((105:0,106:0,108:3):1,(107:0,(109:6,110:25):0):0):13):6):2,(((111:1,(112:0,116:7):1):1,113:1,114:1,115:0,117:0,118:4,119:1,120:2):2,121:11):14):6):4):5,(103:1,104:1):7):2,((85:2,86:1):10,((87:4,88:6):3,136:19):4):7):4,((((((((14:1,15:8):7,(74:6,(75:2,76:4):3):4):3,((38:0,40:2):1,(39:1,73:1):2):10):7,(77:6,(78:0,(79:1,80:0):2):8):6):9,((81:14,82:15):7,83:12):6):5,(16:18,((26:1,27:3):5,28:9):14):12):7,((22:12,((34:3,(35:0,36:0,37:0):1):5,(71:2,72:5):8):10):6,((29:3,(30:0,31:15):1):12,142:9):6):7):6,18:16):7):6,((122:1,123:0):4,124:6):18):7):6,125:16):6,(((((((3:3,(42:8,(43:4,(((((52:2,53:0):1,(59:23,60:17):2):0,(54:0,58:1):1,55:0,56:2,57:1):2,141:6):1,(61:0,62:1):3):2):7):7):2,69:7):1,(32:0,(33:17,70:4):1):2,65:2,(66:2,67:0,68:6):1):3,21:4):13,(138:36,140:51):7):12,143:17):11,(132:2,133:3):23):10):12,(17:28,139:59):10):8,131:24):12,130:4):3,(126:2,127:0):4):6,128:0,129:0);
tree PAUP_253 = [&U] (1:0,((((((((((2:20,(6:20,134:27):8):8,41:12):4,(((5:11,64:10):3,((((7:0,13:0):1,(8:0,(9:2,11:8):4):3):2,10:1):7,12:5):5):3,63:9):25):5,((((((4:13,((23:3,(24:1,25:0):4):9,(((96:0,97:7):8,(98:1,99:0,(100:0,101:1):2):14):7,102:25):5):5):7,(((19:35,135:23):7,84:13):7,((((20:11,137:44):4,((44:1,51:4):10,(((45:1,46:0,47:1):2,48:2,49:0):0,50:2):4):4):9,((((89:0,90:1):1,(91:2,92:0):2):11,(93:3,(94:1,95:0):3):6):10,((105:0,106:0,108:3):1,(107:0,(109:6,110:25):0):0):13):6):2,(((111:1,(112:0,116:7):1):1,113:1,114:1,115:0,117:0,118:4,119:1,120:2):2,121:11):14):6):4):5,(103:1,104:1):7):2,((85:2,86:1):10,((87:4,88:6):3,136:19):4):7):4,((((((((14:1,15:8):7,(74:6,(75:2,76:4):3):4):3,(38:0,(39:1,73:1):2,40:2):11):7,(77:6,(78:0,(79:1,80:0):2):8):6):9,((81:14,82:15):7,83:12):6):5,(16:18,((26:1,27:3):5,28:9):14):12):7,((22:12,((34:3,(35:0,36:0,37:0):1):5,(71:2,72:5):8):10):6,((29:3,(30:0,31:15):1):12,142:9):6):7):6,18:16):7):6,((122:1,123:0):4,124:6):18):7):6,125:16):6,(((((((((3:3,(42:8,(43:4,(((((52:2,53:0):1,(59:23,60:17):2):0,(54:0,58:1):1,55:0,56:2,57:1):2,141:6):1,(61:0,62:1):3):2):7):7):2,69:7):1,65:2):0,(32:0,(33:17,70:4):1):2):1,(66:2,67:0,68:6):1):2,21:4):13,(138:36,140:51):7):12,143:17):11,(132:2,133:3):23):10):12,(17:28,139:59):10):8,131:24):12,130:4):3,(126:2,127:0):4):6,128:0,129:0);
tree PAUP_254 = [&U] (1:0,((((((((((2:20,(6:20,134:27):8):8,41:12):4,(((5:11,64:10):3,((((7:0,13:0):1,(8:0,(9:2,11:8):4):3):2,10:1):7,12:5):5):3,63:9):25):5,((((((4:13,((23:3,(24:1,25:0):4):9,(((96:0,97:7):8,(98:1,99:0,(100:0,101:1):2):14):7,102:25):5):5):7,(((19:35,135:23):7,84:13):7,((((20:11,137:44):4,((44:1,51:4):10,(((45:1,46:0,47:1):2,48:2,49:0):0,50:2):4):4):9,((((89:0,90:1):1,(91:2,92:0):2):11,(93:3,(94:1,95:0):3):6):10,((105:0,106:0,108:3):1,(107:0,(109:6,110:25):0):0):13):6):2,(((111:1,(112:0,116:7):1):1,113:1,114:1,115:0,117:0,118:4,119:1,120:2):2,121:11):14):6):4):5,(103:1,104:1):7):2,((85:2,86:1):10,((87:4,88:6):3,136:19):4):7):4,((((((((14:1,15:8):7,(74:6,(75:2,76:4):3):4):3,((38:0,40:2):1,(39:1,73:1):2):10):7,(77:6,(78:0,(79:1,80:0):2):8):6):9,((81:14,82:15):7,83:12):6):5,(16:18,((26:1,27:3):5,28:9):14):12):7,((22:12,((34:3,(35:0,36:0,37:0):1):5,(71:2,72:5):8):10):6,((29:3,(30:0,31:15):1):12,142:9):6):7):6,18:16):7):6,((122:1,123:0):4,124:6):18):7):6,125:16):6,((((((((3:3,(42:8,(43:4,(((((52:2,53:0):1,(59:23,60:17):2):0,(54:0,58:1):1,55:0,56:2,57:1):2,141:6):1,(61:0,62:1):3):2):7):7):2,69:7):1,65:2):0,(32:0,(33:17,70:4):1):2,(66:2,67:0,68:6):1):3,21:4):13,(138:36,140:51):7):12,143:17):11,(132:2,133:3):23):10):12,(17:28,139:59):10):8,131:24):12,130:4):3,(126:2,127:0):4):6,128:0,129:0);
tree PAUP_255 = [&U] (1:0,((((((((((2:20,(6:20,134:27):8):8,41:12):4,(((5:11,64:10):3,((((7:0,13:0):1,(8:0,(9:2,11:8):4):3):2,10:1):7,12:5):5):3,63:9):25):5,((((((4:13,((23:3,(24:1,25:0):4):9,(((96:0,97:7):8,(98:1,99:0,(100:0,101:1):2):14):7,102:25):5):5):7,(((19:35,135:23):7,84:13):7,((((20:11,137:44):4,((44:1,51:4):10,(((45:1,46:0,47:1):2,48:2,49:0):0,50:2):4):4):9,((((89:0,90:1):1,(91:2,92:0):2):11,(93:3,(94:1,95:0):3):6):10,((105:0,106:0,108:3):1,(107:0,(109:6,110:25):0):0):13):6):2,(((111:1,(112:0,116:7):1):1,113:1,114:1,115:0,117:0,118:4,119:1,120:2):2,121:11):14):6):4):5,(103:1,104:1):7):2,((85:2,86:1):10,((87:4,88:6):3,136:19):4):7):4,((((((((14:1,15:8):7,(74:6,(75:2,76:4):3):4):3,((38:0,40:2):1,(39:1,73:1):2):10):7,(77:6,(78:0,(79:1,80:0):2):8):6):9,((81:14,82:15):7,83:12):6):5,(16:18,((26:1,27:3):5,28:9):14):12):7,((22:12,((34:3,(35:0,36:0,37:0):1):5,(71:2,72:5):8):10):6,((29:3,(30:0,31:15):1):12,142:9):6):7):6,18:16):7):6,((122:1,123:0):4,124:6):18):7):6,125:16):6,((((((((3:3,(42:8,(43:4,(((((52:2,53:0):1,(59:23,60:17):2):0,(54:0,58:1):1,55:0,56:2,57:1):2,141:6):1,(61:0,62:1):3):2):7):7):2,69:7):1,(32:0,(33:17,70:4):1):2,65:2):1,66:2,67:0,68:6):3,21:4):13,(138:36,140:51):7):12,143:17):11,(132:2,133:3):23):10):12,(17:28,139:59):10):8,131:24):12,130:4):3,(126:2,127:0):4):6,128:0,129:0);
tree PAUP_256 = [&U] (1:0,((((((((((2:20,(6:20,134:27):8):8,41:12):4,(((5:11,64:10):3,((((7:0,13:0):1,(8:0,(9:2,11:8):4):3):2,10:1):7,12:5):5):3,63:9):25):5,((((((4:13,((23:3,(24:1,25:0):4):9,(((96:0,97:7):8,(98:1,99:0,(100:0,101:1):2):14):7,102:25):5):5):7,(((19:35,135:23):7,84:13):7,((((20:11,137:44):4,((44:1,51:4):10,(((45:1,46:0,47:1):2,48:2,49:0):0,50:2):4):4):9,((((89:0,90:1):1,(91:2,92:0):2):11,(93:3,(94:1,95:0):3):6):10,((105:0,106:0,108:3):1,(107:0,(109:6,110:25):0):0):13):6):2,(((111:1,(112:0,116:7):1):1,113:1,114:1,115:0,117:0,118:4,119:1,120:2):2,121:11):14):6):4):5,(103:1,104:1):7):2,((85:2,86:1):10,((87:4,88:6):3,136:19):4):7):4,((((((((14:1,15:8):7,(74:6,(75:2,76:4):3):4):3,((38:0,40:2):1,(39:1,73:1):2):10):7,(77:6,(78:0,(79:1,80:0):2):8):6):9,((81:14,82:15):7,83:12):6):5,(16:18,((26:1,27:3):5,28:9):14):12):7,((22:12,((34:3,(35:0,36:0,37:0):1):5,(71:2,72:5):8):10):6,((29:3,(30:0,31:15):1):12,142:9):6):7):6,18:16):7):6,((122:1,123:0):4,124:6):18):7):6,125:16):6,(((((((3:4,(42:7,(43:4,(((((52:2,53:0):1,(59:23,60:17):2):0,(54:0,58:1):1,55:0,56:2,57:1):2,141:6):1,(61:0,62:1):3):2):8):7):2,(65:1,69:7):1):0,(32:0,(33:17,70:4):1):2,(66:2,67:0,68:6):1):3,21:4):13,(138:36,140:51):7):12,143:17):11,(132:2,133:3):23):10):12,(17:28,139:59):10):8,131:24):12,130:4):3,(126:2,127:0):4):6,128:0,129:0);
tree PAUP_257 = [&U] (1:0,((((((((((2:20,(6:20,134:27):8):8,41:12):4,(((5:11,64:10):3,((((7:0,13:0):1,(8:0,(9:2,11:8):4):3):2,10:1):7,12:5):5):3,63:9):25):5,((((((4:13,((23:3,(24:1,25:0):4):9,(((96:0,97:7):8,(98:1,99:0,(100:0,101:1):2):14):7,102:25):5):5):7,(((19:35,135:23):7,84:13):7,((((20:11,137:44):4,((44:1,51:4):10,(((45:1,46:0,47:1):2,48:2,49:0):0,50:2):4):4):9,((((89:0,90:1):1,(91:2,92:0):2):11,(93:3,(94:1,95:0):3):6):10,((105:0,106:0,108:3):1,(107:0,(109:6,110:25):0):0):13):6):2,(((111:1,(112:0,116:7):1):1,113:1,114:1,115:0,117:0,118:4,119:1,120:2):2,121:11):14):6):4):5,(103:1,104:1):7):2,((85:2,86:1):10,((87:4,88:6):3,136:19):4):7):4,((((((((14:1,15:8):7,(74:6,(75:2,76:4):3):4):3,((38:0,40:2):1,(39:1,73:1):2):10):7,(77:6,(78:0,(79:1,80:0):2):8):6):9,((81:14,82:15):7,83:12):6):5,(16:18,((26:1,27:3):5,28:9):14):12):7,((22:12,((34:3,(35:0,36:0,37:0):1):5,(71:2,72:5):8):10):6,((29:3,(30:0,31:15):1):12,142:9):6):7):6,18:16):7):6,((122:1,123:0):4,124:6):18):7):6,125:16):6,((((((((3:3,(42:8,(43:4,(((((52:2,53:0):1,(59:23,60:17):2):0,(54:0,58:1):1,55:0,56:2,57:1):2,141:6):1,(61:0,62:1):3):2):7):7):2,69:7):1,(32:0,(33:17,70:4):1):2,65:2):1,(66:2,67:0,68:6):1):2,21:4):13,(138:36,140:51):7):12,143:17):11,(132:2,133:3):23):10):12,(17:28,139:59):10):8,131:24):12,130:4):3,(126:2,127:0):4):6,128:0,129:0);
tree PAUP_258 = [&U] (1:0,((((((((((2:20,(6:20,134:27):8):8,41:12):4,(((5:11,64:10):3,((((7:0,13:0):1,(8:0,(9:2,11:8):4):3):2,10:1):7,12:5):5):3,63:9):25):5,((((((4:13,((23:3,(24:1,25:0):4):9,(((96:0,97:7):8,(98:1,99:0,(100:0,101:1):2):14):7,102:25):5):5):7,(((19:35,135:23):7,84:13):7,((((20:11,137:44):4,((44:1,51:4):10,(((45:1,46:0,47:1):2,48:2,49:0):0,50:2):4):4):9,((((89:0,90:1):1,(91:2,92:0):2):11,(93:3,(94:1,95:0):3):6):10,((105:0,106:0,108:3):1,(107:0,(109:6,110:25):0):0):13):6):2,(((111:1,(112:0,116:7):1):1,113:1,114:1,115:0,117:0,118:4,119:1,120:2):2,121:11):14):6):4):5,(103:1,104:1):7):2,((85:2,86:1):10,((87:4,88:6):3,136:19):4):7):4,((((((((14:1,15:8):7,(74:6,(75:2,76:4):3):4):3,((38:0,40:2):1,(39:1,73:1):2):10):7,(77:6,(78:0,(79:1,80:0):2):8):6):9,((81:14,82:15):7,83:12):6):5,(16:18,((26:1,27:3):5,28:9):14):12):7,((22:12,((34:3,(35:0,36:0,37:0):1):5,(71:2,72:5):8):10):6,((29:3,(30:0,31:15):1):12,142:9):6):7):6,18:16):7):6,((122:1,123:0):4,124:6):18):7):6,125:16):6,(((((((((3:3,69:6):2,(42:7,(43:4,(((((52:2,53:0):1,(59:23,60:17):2):0,(54:0,58:1):1,55:0,56:2,57:1):2,141:6):1,(61:0,62:1):3):2):8):8):1,(32:0,(33:17,70:4):1):2):0,65:2):1,(66:2,67:0,68:6):1):2,21:4):13,(138:36,140:51):7):12,143:17):11,(132:2,133:3):23):10):12,(17:28,139:59):10):8,131:24):12,130:4):3,(126:2,127:0):4):6,128:0,129:0);
tree PAUP_259 = [&U] (1:0,((((((((((2:20,(6:20,134:27):8):8,41:12):4,(((5:11,64:10):3,((((7:0,13:0):1,(8:0,(9:2,11:8):4):3):2,10:1):7,12:5):5):3,63:9):25):5,((((((4:13,((23:3,(24:1,25:0):4):9,(((96:0,97:7):8,(98:1,99:0,(100:0,101:1):2):14):7,102:25):5):5):7,(((19:35,135:23):7,84:13):7,((((20:11,137:44):4,((44:1,51:4):10,(((45:1,46:0,47:1):2,48:2,49:0):0,50:2):4):4):9,((((89:0,90:1):1,(91:2,92:0):2):11,(93:3,(94:1,95:0):3):6):10,((105:0,106:0,108:3):1,(107:0,(109:6,110:25):0):0):13):6):2,(((111:1,(112:0,116:7):1):1,113:1,114:1,115:0,117:0,118:4,119:1,120:2):2,121:11):14):6):4):5,(103:1,104:1):7):2,((85:2,86:1):10,((87:4,88:6):3,136:19):4):7):4,((((((((14:1,15:8):7,(74:6,(75:2,76:4):3):4):3,((38:0,40:2):1,(39:1,73:1):2):10):7,(77:6,(78:0,(79:1,80:0):2):8):6):9,((81:14,82:15):7,83:12):6):5,(16:18,((26:1,27:3):5,28:9):14):12):7,((22:12,((34:3,(35:0,36:0,37:0):1):5,(71:2,72:5):8):10):6,((29:3,(30:0,31:15):1):12,142:9):6):7):6,18:16):7):6,((122:1,123:0):4,124:6):18):7):6,125:16):6,((((((((3:3,69:6):2,(42:7,(43:4,(((((52:2,53:0):1,(59:23,60:17):2):0,(54:0,58:1):1,55:0,56:2,57:1):2,141:6):1,(61:0,62:1):3):2):8):8):1,(32:0,(33:17,70:4):1):2,65:2):1,(66:2,67:0,68:6):1):2,21:4):13,(138:36,140:51):7):12,143:17):11,(132:2,133:3):23):10):12,(17:28,139:59):10):8,131:24):12,130:4):3,(126:2,127:0):4):6,128:0,129:0);
tree PAUP_260 = [&U] (1:0,((((((((((2:20,(6:20,134:27):8):8,41:12):4,(((5:11,64:10):3,((((7:0,13:0):1,(8:0,(9:2,11:8):4):3):2,10:1):7,12:5):5):3,63:9):25):5,((((((4:13,((23:3,(24:1,25:0):4):9,(((96:0,97:7):8,(98:1,99:0,(100:0,101:1):2):14):7,102:25):5):5):7,(((19:35,135:23):7,84:13):7,((((20:11,137:44):4,((44:1,51:4):10,(((45:1,46:0,47:1):2,48:2,49:0):0,50:2):4):4):9,((((89:0,90:1):1,(91:2,92:0):2):11,(93:3,(94:1,95:0):3):6):10,((105:0,106:0,108:3):1,(107:0,(109:6,110:25):0):0):13):6):2,(((111:1,(112:0,116:7):1):1,113:1,114:1,115:0,117:0,118:4,119:1,120:2):2,121:11):14):6):4):5,(103:1,104:1):7):2,((85:2,86:1):10,((87:4,88:6):3,136:19):4):7):4,((((((((14:1,15:8):7,(74:6,(75:2,76:4):3):4):3,((38:0,40:2):1,(39:1,73:1):2):10):7,(77:6,(78:0,(79:1,80:0):2):8):6):9,((81:14,82:15):7,83:12):6):5,(16:18,((26:1,27:3):5,28:9):14):12):7,((22:12,((34:3,(35:0,36:0,37:0):1):5,(71:2,72:5):8):10):6,((29:3,(30:0,31:15):1):12,142:9):6):7):6,18:16):7):6,((122:1,123:0):4,124:6):18):7):6,125:16):6,(((((((3:3,69:6):2,(42:7,(43:4,(((((52:2,53:0):1,(59:23,60:17):2):0,(54:0,58:1):1,55:0,56:2,57:1):2,141:6):1,(61:0,62:1):3):2):8):8):1,(32:0,(33:17,70:4):1):2,65:2,(66:2,67:0,68:6):1):3,21:4):13,(138:36,140:51):7):12,143:17):11,(132:2,133:3):23):10):12,(17:28,139:59):10):8,131:24):12,130:4):3,(126:2,127:0):4):6,128:0,129:0);
tree PAUP_261 = [&U] (1:0,((((((((((2:20,(6:20,134:27):8):8,41:12):4,(((5:11,64:10):3,((((7:0,13:0):1,(8:0,(9:2,11:8):4):3):2,10:1):7,12:5):5):3,63:9):25):5,((((((4:13,((23:3,(24:1,25:0):4):9,(((96:0,97:7):8,(98:1,99:0,(100:0,101:1):2):14):7,102:25):5):5):7,(((19:35,135:23):7,84:13):7,((((20:11,137:44):4,((44:1,51:4):10,(((45:1,46:0,47:1):2,48:2,49:0):0,50:2):4):4):9,((((89:0,90:1):1,(91:2,92:0):2):11,(93:3,(94:1,95:0):3):6):10,((105:0,106:0,108:3):1,(107:0,(109:6,110:25):0):0):13):6):2,(((111:1,(112:0,116:7):1):1,113:1,114:1,115:0,117:0,118:4,119:1,120:2):2,121:11):14):6):4):5,(103:1,104:1):7):2,((85:2,86:1):10,((87:4,88:6):3,136:19):4):7):4,((((((((14:1,15:8):7,(74:6,(75:2,76:4):3):4):3,((38:0,40:2):1,(39:1,73:1):2):10):7,(77:6,(78:0,(79:1,80:0):2):8):6):9,((81:14,82:15):7,83:12):6):5,(16:18,((26:1,27:3):5,28:9):14):12):7,((22:12,((34:3,(35:0,36:0,37:0):1):5,(71:2,72:5):8):10):6,((29:3,(30:0,31:15):1):12,142:9):6):7):6,18:16):7):6,((122:1,123:0):4,124:6):18):7):6,125:16):6,((((((((3:4,(42:7,(43:4,(((((52:2,53:0):1,(59:23,60:17):2):0,(54:0,58:1):1,55:0,56:2,57:1):2,141:6):1,(61:0,62:1):3):2):8):7):2,(65:1,69:7):1):0,(32:0,(33:17,70:4):1):2):1,(66:2,67:0,68:6):1):2,21:4):13,(138:36,140:51):7):12,143:17):11,(132:2,133:3):23):10):12,(17:28,139:59):10):8,131:24):12,130:4):3,(126:2,127:0):4):6,128:0,129:0);
tree PAUP_262 = [&U] (1:0,((((((((((2:20,(6:20,134:27):8):8,41:12):4,(((5:11,64:10):3,((((7:0,13:0):1,(8:0,(9:2,11:8):4):3):2,10:1):7,12:5):5):3,63:9):25):5,((((((4:13,((23:3,(24:1,25:0):4):9,(((96:0,97:7):8,(98:1,99:0,(100:0,101:1):2):14):7,102:25):5):5):7,(((19:35,135:23):7,84:13):7,((((20:11,137:44):4,((44:1,51:4):10,(((45:1,46:0,47:1):2,48:2,49:0):0,50:2):4):4):9,((((89:0,90:1):1,(91:2,92:0):2):11,(93:3,(94:1,95:0):3):6):10,((105:0,106:0,108:3):1,(107:0,(109:6,110:25):0):0):13):6):2,(((111:1,(112:0,116:7):1):1,113:1,114:1,115:0,117:0,118:4,119:1,120:2):2,121:11):14):6):4):5,(103:1,104:1):7):2,((85:2,86:1):10,((87:4,88:6):3,136:19):4):7):4,((((((((14:1,15:8):7,(74:6,(75:2,76:4):3):4):3,((38:0,40:2):1,(39:1,73:1):2):10):7,(77:6,(78:0,(79:1,80:0):2):8):6):9,((81:14,82:15):7,83:12):6):5,(16:18,((26:1,27:3):5,28:9):14):12):7,((22:12,((34:3,(35:0,36:0,37:0):1):5,(71:2,72:5):8):10):6,((29:3,(30:0,31:15):1):12,142:9):6):7):6,18:16):7):6,((122:1,123:0):4,124:6):18):7):6,125:16):6,((((((((3:4,(42:7,(43:4,(((((52:2,53:0):1,(59:23,60:17):2):0,(54:0,58:1):1,55:0,56:2,57:1):2,141:6):1,(61:0,62:1):3):2):8):7):2,(32:0,(33:17,70:4):1):2):0,(65:1,69:7):1):1,(66:2,67:0,68:6):1):2,21:4):13,(138:36,140:51):7):12,143:17):11,(132:2,133:3):23):10):12,(17:28,139:59):10):8,131:24):12,130:4):3,(126:2,127:0):4):6,128:0,129:0);
tree PAUP_263 = [&U] (1:0,((((((((((2:20,(6:20,134:27):8):8,41:12):4,(((5:11,64:10):3,((((7:0,13:0):1,(8:0,(9:2,11:8):4):3):2,10:1):7,12:5):5):3,63:9):25):5,((((((4:13,((23:3,(24:1,25:0):4):9,(((96:0,97:7):8,(98:1,99:0,(100:0,101:1):2):14):7,102:25):5):5):7,(((19:35,135:23):7,84:13):7,((((20:11,137:44):4,((44:1,51:4):10,(((45:1,46:0,47:1):2,48:2,49:0):0,50:2):4):4):9,((((89:0,90:1):1,(91:2,92:0):2):11,(93:3,(94:1,95:0):3):6):10,((105:0,106:0,108:3):1,(107:0,(109:6,110:25):0):0):13):6):2,(((111:1,(112:0,116:7):1):1,113:1,114:1,115:0,117:0,118:4,119:1,120:2):2,121:11):14):6):4):5,(103:1,104:1):7):2,((85:2,86:1):10,((87:4,88:6):3,136:19):4):7):4,((((((((14:1,15:8):7,(74:6,(75:2,76:4):3):4):3,((38:0,40:2):1,(39:1,73:1):2):10):7,(77:6,(78:0,(79:1,80:0):2):8):6):9,((81:14,82:15):7,83:12):6):5,(16:18,((26:1,27:3):5,28:9):14):12):7,((22:12,((34:3,(35:0,36:0,37:0):1):5,(71:2,72:5):8):10):6,((29:3,(30:0,31:15):1):12,142:9):6):7):6,18:16):7):6,((122:1,123:0):4,124:6):18):7):6,125:16):6,(((((((3:4,(42:7,(43:4,(((((52:2,53:0):1,(59:23,60:17):2):0,(54:0,58:1):1,55:0,56:2,57:1):2,141:6):1,(61:0,62:1):3):2):8):7):2,(32:0,(33:17,70:4):1):2,(65:1,69:7):1):1,(66:2,67:0,68:6):1):2,21:4):13,(138:36,140:51):7):12,143:17):11,(132:2,133:3):23):10):12,(17:28,139:59):10):8,131:24):12,130:4):3,(126:2,127:0):4):6,128:0,129:0);
tree PAUP_264 = [&U] (1:0,((((((((((2:20,(6:20,134:27):8):8,41:12):4,(((5:11,64:10):3,((((7:0,13:0):1,(8:0,(9:2,11:8):4):3):2,10:1):7,12:5):5):3,63:9):25):5,((((((4:13,((23:3,(24:1,25:0):4):9,(((96:0,97:7):8,(98:1,99:0,(100:0,101:1):2):14):7,102:25):5):5):7,(((19:35,135:23):7,84:13):7,((((20:11,137:44):4,((44:1,51:4):10,(((45:1,46:0,47:1):2,48:2,49:0):0,50:2):4):4):9,((((89:0,90:1):1,(91:2,92:0):2):11,(93:3,(94:1,95:0):3):6):10,((105:0,106:0,108:3):1,(107:0,(109:6,110:25):0):0):13):6):2,(((111:1,(112:0,116:7):1):1,113:1,114:1,115:0,117:0,118:4,119:1,120:2):2,121:11):14):6):4):5,(103:1,104:1):7):2,((85:2,86:1):10,((87:4,88:6):3,136:19):4):7):4,((((((((14:1,15:8):7,(74:6,(75:2,76:4):3):4):3,((38:0,40:2):1,(39:1,73:1):2):10):7,(77:6,(78:0,(79:1,80:0):2):8):6):9,((81:14,82:15):7,83:12):6):5,(16:18,((26:1,27:3):5,28:9):14):12):7,((22:12,((34:3,(35:0,36:0,37:0):1):5,(71:2,72:5):8):10):6,((29:3,(30:0,31:15):1):12,142:9):6):7):6,18:16):7):6,((122:1,123:0):4,124:6):18):7):6,125:16):6,((((((3:4,(42:7,(43:4,(((((52:2,53:0):1,(59:23,60:17):2):0,(54:0,58:1):1,55:0,56:2,57:1):2,141:6):1,(61:0,62:1):3):2):8):7):2,(32:0,(33:17,70:4):1):2,(65:1,69:7):1,(66:2,67:0,68:6):1):3,21:4):13,(138:36,140:51):7):12,143:17):11,(132:2,133:3):23):10):12,(17:28,139:59):10):8,131:24):12,130:4):3,(126:2,127:0):4):6,128:0,129:0);
tree PAUP_265 = [&U] (1:0,((((((((((2:20,(6:20,134:27):8):8,41:12):4,(((5:11,64:10):3,((((7:0,13:0):1,(8:0,(9:2,11:8):4):3):2,10:1):7,12:5):5):3,63:9):25):5,((((((4:13,((23:3,(24:1,25:0):4):9,(((96:0,97:7):8,(98:1,99:0,(100:0,101:1):2):14):7,102:25):5):5):7,(((19:35,135:23):7,84:13):7,((((20:11,137:44):4,((44:1,51:4):10,(((45:1,46:0,47:1):2,48:2,49:0):0,50:2):4):4):9,((((89:0,90:1):1,(91:2,92:0):2):11,(93:3,(94:1,95:0):3):6):10,((105:0,106:0,108:3):1,(107:0,(109:6,110:25):0):0):13):6):2,(((111:1,(112:0,116:7):1):1,113:1,114:1,115:0,117:0,118:4,119:1,120:2):2,121:11):14):6):4):5,(103:1,104:1):7):2,((85:2,86:1):10,((87:4,88:6):3,136:19):4):7):4,((((((((14:1,15:8):7,(74:6,(75:2,76:4):3):4):3,((38:0,40:2):1,(39:1,73:1):2):10):7,(77:6,(78:0,(79:1,80:0):2):8):6):9,((81:14,82:15):7,83:12):6):5,(16:18,((26:1,27:3):5,28:9):14):12):7,((22:12,((34:3,(35:0,36:0,37:0):1):5,(71:2,72:5):8):10):6,((29:3,(30:0,31:15):1):12,142:9):6):7):6,18:16):7):6,((122:1,123:0):4,124:6):18):7):6,125:16):6,((((((((3:4,69:6):2,65:2):0,((32:0,(33:17,70:4):1):1,(42:8,(43:4,(((((52:2,53:0):1,(59:23,60:17):2):0,(54:0,58:1):1,55:0,56:2,57:1):2,141:6):1,(61:0,62:1):3):2):7):8):1):1,(66:2,67:0,68:6):1):2,21:4):13,(138:36,140:51):7):12,143:17):11,(132:2,133:3):23):10):12,(17:28,139:59):10):8,131:24):12,130:4):3,(126:2,127:0):4):6,128:0,129:0);
tree PAUP_266 = [&U] (1:0,((((((((((2:20,(6:20,134:27):8):8,41:12):4,(((5:11,64:10):3,((((7:0,13:0):1,(8:0,(9:2,11:8):4):3):2,10:1):7,12:5):5):3,63:9):25):5,((((((4:13,((23:3,(24:1,25:0):4):9,(((96:0,97:7):8,(98:1,99:0,(100:0,101:1):2):14):7,102:25):5):5):7,(((19:35,135:23):7,84:13):7,((((20:11,137:44):4,((44:1,51:4):10,(((45:1,46:0,47:1):2,48:2,49:0):0,50:2):4):4):9,((((89:0,90:1):1,(91:2,92:0):2):11,(93:3,(94:1,95:0):3):6):10,((105:0,106:0,108:3):1,(107:0,(109:6,110:25):0):0):13):6):2,(((111:1,(112:0,116:7):1):1,113:1,114:1,115:0,117:0,118:4,119:1,120:2):2,121:11):14):6):4):5,(103:1,104:1):7):2,((85:2,86:1):10,((87:4,88:6):3,136:19):4):7):4,((((((((14:1,15:8):7,(74:6,(75:2,76:4):3):4):3,((38:0,40:2):1,(39:1,73:1):2):10):7,(77:6,(78:0,(79:1,80:0):2):8):6):9,((81:14,82:15):7,83:12):6):5,(16:18,((26:1,27:3):5,28:9):14):12):7,((22:12,((34:3,(35:0,36:0,37:0):1):5,(71:2,72:5):8):10):6,((29:3,(30:0,31:15):1):12,142:9):6):7):6,18:16):7):6,((122:1,123:0):4,124:6):18):7):6,125:16):6,(((((((((3:3,69:6):2,(42:7,(43:4,(((((52:2,53:0):1,(59:23,60:17):2):0,(54:0,58:1):1,55:0,56:2,57:1):2,141:6):1,(61:0,62:1):3):2):8):8):1,65:2):0,(32:0,(33:17,70:4):1):2):1,(66:2,67:0,68:6):1):2,21:4):13,(138:36,140:51):7):12,143:17):11,(132:2,133:3):23):10):12,(17:28,139:59):10):8,131:24):12,130:4):3,(126:2,127:0):4):6,128:0,129:0);
tree PAUP_267 = [&U] (1:0,((((((((((2:20,(6:20,134:27):8):8,41:12):4,(((5:11,64:10):3,((((7:0,13:0):1,(8:0,(9:2,11:8):4):3):2,10:1):7,12:5):5):3,63:9):25):5,((((((4:13,((23:3,(24:1,25:0):4):9,(((96:0,97:7):8,(98:1,99:0,(100:0,101:1):2):14):7,102:25):5):5):7,(((19:35,135:23):7,84:13):7,((((20:11,137:44):4,((44:1,51:4):10,(((45:1,46:0,47:1):2,48:2,49:0):0,50:2):4):4):9,((((89:0,90:1):1,(91:2,92:0):2):11,(93:3,(94:1,95:0):3):6):10,((105:0,106:0,108:3):1,(107:0,(109:6,110:25):0):0):13):6):2,(((111:1,(112:0,116:7):1):1,113:1,114:1,115:0,117:0,118:4,119:1,120:2):2,121:11):14):6):4):5,(103:1,104:1):7):2,((85:2,86:1):10,((87:4,88:6):3,136:19):4):7):4,((((((((14:1,15:8):7,(74:6,(75:2,76:4):3):4):3,((38:0,40:2):1,(39:1,73:1):2):10):7,(77:6,(78:0,(79:1,80:0):2):8):6):9,((81:14,82:15):7,83:12):6):5,(16:18,((26:1,27:3):5,28:9):14):12):7,((22:12,((34:3,(35:0,36:0,37:0):1):5,(71:2,72:5):8):10):6,((29:3,(30:0,31:15):1):12,142:9):6):7):6,18:16):7):6,((122:1,123:0):4,124:6):18):7):6,125:16):6,(((((((((3:3,(42:7,(43:3,(((((52:2,53:0):1,(59:23,60:17):2):0,(54:0,58:1):1,55:0,56:2,57:1):3,(61:0,62:1):3):1,141:6):2):7):8):2,69:7):1,65:2):0,(32:0,(33:17,70:4):1):2):1,(66:2,67:0,68:6):1):2,21:4):13,(138:36,140:51):7):12,143:17):11,(132:2,133:3):23):10):12,(17:28,139:59):10):8,131:24):12,130:4):3,(126:2,127:0):4):6,128:0,129:0);
tree PAUP_268 = [&U] (1:0,((((((((((2:20,(6:20,134:27):8):8,41:12):4,(((5:11,64:10):3,((((7:0,13:0):1,(8:0,(9:2,11:8):4):3):2,10:1):7,12:5):5):3,63:9):25):5,((((((4:13,((23:3,(24:1,25:0):4):9,(((96:0,97:7):8,(98:1,99:0,(100:0,101:1):2):14):7,102:25):5):5):7,(((19:35,135:23):7,84:13):7,((((20:11,137:44):4,((44:1,51:4):10,(((45:1,46:0,47:1):2,48:2,49:0):0,50:2):4):4):9,((((89:0,90:1):1,(91:2,92:0):2):11,(93:3,(94:1,95:0):3):6):10,((105:0,106:0,108:3):1,(107:0,(109:6,110:25):0):0):13):6):2,(((111:1,(112:0,116:7):1):1,113:1,114:1,115:0,117:0,118:4,119:1,120:2):2,121:11):14):6):4):5,(103:1,104:1):7):2,((85:2,86:1):10,((87:4,88:6):3,136:19):4):7):4,((((((((14:1,15:8):7,(74:6,(75:2,76:4):3):4):3,((38:0,40:2):1,(39:1,73:1):2):10):7,(77:6,(78:0,(79:1,80:0):2):8):6):9,((81:14,82:15):7,83:12):6):5,(16:18,((26:1,27:3):5,28:9):14):12):7,((22:12,((34:3,(35:0,36:0,37:0):1):5,(71:2,72:5):8):10):6,((29:3,(30:0,31:15):1):12,142:9):6):7):6,18:16):7):6,((122:1,123:0):4,124:6):18):7):6,125:16):6,(((((((((3:3,(42:8,(43:4,((((52:2,53:0):1,(54:0,58:1):1,55:0,56:2,57:1,(59:23,60:17):2):2,141:6):1,(61:0,62:1):3):2):7):7):2,69:7):1,65:2):0,(32:0,(33:17,70:4):1):2):1,(66:2,67:0,68:6):1):2,21:4):13,(138:36,140:51):7):12,143:17):11,(132:2,133:3):23):10):12,(17:28,139:59):10):8,131:24):12,130:4):3,(126:2,127:0):4):6,128:0,129:0);
tree PAUP_269 = [&U] (1:0,((((((((((2:20,(6:20,134:27):8):8,41:12):4,(((5:11,64:10):3,((((7:0,13:0):1,(8:0,(9:2,11:8):4):3):2,10:1):7,12:5):5):3,63:9):25):5,((((((4:13,((23:3,(24:1,25:0):4):9,(((96:0,97:7):8,(98:1,99:0,(100:0,101:1):2):14):7,102:25):5):5):7,(((19:35,135:23):7,84:13):7,((((20:11,137:44):4,((44:1,51:4):10,(((45:1,46:0,47:1):2,48:2,49:0):0,50:2):4):4):9,((((89:0,90:1):1,(91:2,92:0):2):11,(93:3,(94:1,95:0):3):6):10,((105:0,106:0,108:3):1,(107:0,(109:6,110:25):0):0):13):6):2,(((111:1,(112:0,116:7):1):1,113:1,114:1,115:0,117:0,118:4,119:1,120:2):2,121:11):14):6):4):5,(103:1,104:1):7):2,((85:2,86:1):10,((87:4,88:6):3,136:19):4):7):4,((((((((14:1,15:8):7,(74:6,(75:2,76:4):3):4):3,((38:0,40:2):1,(39:1,73:1):2):10):7,(77:6,(78:0,(79:1,80:0):2):8):6):9,((81:14,82:15):7,83:12):6):5,(16:18,((26:1,27:3):5,28:9):14):12):7,((22:12,((34:3,(35:0,36:0,37:0):1):5,(71:2,72:5):8):10):6,((29:3,(30:0,31:15):1):12,142:9):6):7):6,18:16):7):6,((122:1,123:0):4,124:6):18):7):6,125:16):6,(((((((((3:3,(42:7,(43:3,((((52:2,53:0):1,(54:0,58:1):1,55:0,56:2,57:1,(59:23,60:17):2):3,(61:0,62:1):3):1,141:6):2):7):8):2,69:7):1,65:2):0,(32:0,(33:17,70:4):1):2):1,(66:2,67:0,68:6):1):2,21:4):13,(138:36,140:51):7):12,143:17):11,(132:2,133:3):23):10):12,(17:28,139:59):10):8,131:24):12,130:4):3,(126:2,127:0):4):6,128:0,129:0);
tree PAUP_270 = [&U] (1:0,((((((((((2:20,(6:20,134:27):8):8,41:12):4,(((5:11,64:10):3,((((7:0,13:0):1,(8:0,(9:2,11:8):4):3):2,10:1):7,12:5):5):3,63:9):25):5,((((((4:13,((23:3,(24:1,25:0):4):9,(((96:0,97:7):8,(98:1,99:0,(100:0,101:1):2):14):7,102:25):5):5):7,(((19:35,135:23):7,84:13):7,((((20:11,137:44):4,((44:1,51:4):10,(((45:1,46:0,47:1):2,48:2,49:0):0,50:2):4):4):9,((((89:0,90:1):1,(91:2,92:0):2):11,(93:3,(94:1,95:0):3):6):10,((105:0,106:0,108:3):1,(107:0,(109:6,110:25):0):0):13):6):2,(((111:1,(112:0,116:7):1):1,113:1,114:1,115:0,117:0,118:4,119:1,120:2):2,121:11):14):6):4):5,(103:1,104:1):7):2,((85:2,86:1):10,((87:4,88:6):3,136:19):4):7):4,((((((((14:1,15:8):7,(74:6,(75:2,76:4):3):4):3,((38:0,40:2):1,(39:1,73:1):2):10):7,(77:6,(78:0,(79:1,80:0):2):8):6):9,((81:14,82:15):7,83:12):6):5,(16:18,((26:1,27:3):5,28:9):14):12):7,((22:12,((34:3,(35:0,36:0,37:0):1):5,(71:2,72:5):8):10):6,((29:3,(30:0,31:15):1):12,142:9):6):7):6,18:16):7):6,((122:1,123:0):4,124:6):18):7):6,125:16):6,(((((((((3:3,(42:8,(43:4,((((52:2,53:0,(59:24,60:16):2):1,(54:0,58:1):1,55:0,56:2,57:1):2,141:6):1,(61:0,62:1):3):2):7):7):2,69:7):1,65:2):0,(32:0,(33:17,70:4):1):2):1,(66:2,67:0,68:6):1):2,21:4):13,(138:36,140:51):7):12,143:17):11,(132:2,133:3):23):10):12,(17:28,139:59):10):8,131:24):12,130:4):3,(126:2,127:0):4):6,128:0,129:0);
tree PAUP_271 = [&U] (1:0,((((((((2:21,(((((((((4:13,((23:3,(24:1,25:0):4):9,(((96:0,97:7):8,(98:1,99:0,(100:0,101:1):2):14):7,102:25):5):5):7,(((19:35,135:23):7,84:13):7,((((20:11,137:44):4,((44:1,51:4):10,(((45:1,46:0,47:1):2,48:2,49:0):0,50:2):4):4):9,((((89:0,90:1):1,(91:2,92:0):2):11,(93:3,(94:1,95:0):3):6):10,((105:0,106:0,108:3):1,(107:0,(109:6,110:25):0):0):13):6):2,(((111:1,(112:0,116:7):1):1,113:1,114:1,115:0,117:0,118:4,119:1,120:2):2,121:11):14):6):4):5,(103:1,104:1):7):2,((85:2,86:1):10,((87:4,88:6):3,136:19):4):7):4,((((((((14:1,15:8):7,(74:6,(75:2,76:4):3):4):3,((38:0,40:2):1,(39:1,73:1):2):10):7,(77:6,(78:0,(79:1,80:0):2):8):6):9,((81:14,82:15):7,83:12):6):5,(16:18,((26:1,27:3):5,28:9):14):12):7,((22:12,((34:3,(35:0,36:0,37:0):1):5,(71:2,72:5):8):10):6,((29:3,(30:0,31:15):1):12,142:9):6):7):7,18:15):6):6,((122:1,123:0):4,124:6):20):7,125:18):6,(((5:11,64:10):3,((((7:0,13:0):1,(8:0,(9:2,11:8):4):3):2,10:1):7,12:5):5):3,63:9):23):7,41:12):7):8,(6:20,134:24):6):9,((((((((3:3,(42:8,(43:4,(((((52:2,53:0):1,(59:23,60:17):2):0,(54:0,58:1):1,55:0,56:2,57:1):2,141:6):1,(61:0,62:1):3):2):7):7):2,69:7):1,65:2):0,(32:0,(33:17,70:4):1):2):1,(66:2,67:0,68:6):1):2,21:4):13,(138:37,140:50):8):12,143:14):10):6,(132:1,133:4):26):11,(17:22,139:65):11):8,131:19):16,130:4):3,(126:2,127:0):4):6,128:0,129:0);
tree PAUP_272 = [&U] (1:0,((((((((((2:20,(6:20,134:27):8):8,41:12):4,(((5:11,64:10):3,((((7:0,13:0):1,(8:0,(9:2,11:8):4):3):2,10:1):7,12:5):5):3,63:9):25):5,((((((4:13,((23:3,(24:1,25:0):4):9,(((96:0,97:7):8,(98:1,99:0,(100:0,101:1):2):14):7,102:25):5):5):7,(((19:35,135:23):7,84:13):7,((((20:11,137:44):4,((44:1,51:4):10,((45:1,46:0,47:1):2,48:2,49:0,50:2):4):4):9,((((89:0,90:1):1,(91:2,92:0):2):11,(93:3,(94:1,95:0):3):6):10,((105:0,106:0,108:3):1,107:0,(109:6,110:25):0):13):6):2,((((111:1,(112:0,116:7):1):1,113:1,(114:1,120:2):0,115:0,117:0,118:4):1,119:1):1,121:11):14):6):4):5,(103:1,104:1):7):2,((85:2,86:1):10,((87:4,88:6):3,136:19):4):7):4,((((((((14:1,15:8):7,(74:6,(75:2,76:4):3):4):3,((38:0,40:2):1,(39:1,73:1):2):10):7,(77:6,(78:0,(79:1,80:0):2):8):6):9,((81:14,82:15):7,83:12):6):5,(16:18,((26:1,27:3):5,28:9):14):12):7,((22:12,((34:3,(35:0,36:0,37:0):1):5,(71:2,72:5):8):10):6,((29:3,(30:0,31:15):1):12,142:9):6):7):6,18:16):7):6,((122:1,123:0):4,124:6):18):7):6,125:16):6,(((((((((3:3,(42:8,(43:4,(((((52:2,53:0):1,(59:23,60:17):2):0,(54:0,58:1):1,55:0,56:2,57:1):2,141:6):1,(61:0,62:1):3):2):7):7):2,69:7):1,65:2):0,(32:0,(33:17,70:4):1):2):1,(66:2,67:0,68:6):1):2,21:4):13,(138:36,140:51):7):12,143:17):11,(132:2,133:3):23):10):12,(17:28,139:59):10):8,131:24):12,130:4):3,(126:2,127:0):4):6,128:0,129:0);
tree PAUP_273 = [&U] (1:0,((((((((((2:20,(6:20,134:27):8):8,41:12):4,(((5:11,64:10):3,((((7:0,13:0):1,(8:0,(9:2,11:8):4):3):2,10:1):7,12:5):5):3,63:9):25):5,((((((4:13,((23:3,(24:1,25:0):4):9,(((96:0,97:7):8,(98:1,99:0,(100:0,101:1):2):14):7,102:25):5):5):7,(((19:35,135:23):7,84:13):7,((((20:11,137:44):4,((44:1,51:4):10,(((45:1,46:0,47:1):2,48:2,49:0):0,50:2):4):4):9,((((89:0,90:1):1,(91:2,92:0):2):11,(93:3,(94:1,95:0):3):6):10,((105:0,106:0,108:3):1,107:0,(109:6,110:25):0):13):6):2,((((111:1,(112:0,116:7):1):1,113:1,(114:1,120:2):0,115:0,117:0,118:4):1,119:1):1,121:11):14):6):4):5,(103:1,104:1):7):2,((85:2,86:1):10,((87:4,88:6):3,136:19):4):7):4,((((((((14:1,15:8):7,(74:6,(75:2,76:4):3):4):3,((38:0,40:2):1,(39:1,73:1):2):10):7,(77:6,(78:0,(79:1,80:0):2):8):6):9,((81:14,82:15):7,83:12):6):5,(16:18,((26:1,27:3):5,28:9):14):12):7,((22:12,((34:3,(35:0,36:0,37:0):1):5,(71:2,72:5):8):10):6,((29:3,(30:0,31:15):1):12,142:9):6):7):6,18:16):7):6,((122:1,123:0):4,124:6):18):7):6,125:16):6,(((((((((3:3,(42:8,(43:4,(((((52:2,53:0):1,(59:23,60:17):2):0,(54:0,58:1):1,55:0,56:2,57:1):2,141:6):1,(61:0,62:1):3):2):7):7):2,69:7):1,65:2):0,(32:0,(33:17,70:4):1):2):1,(66:2,67:0,68:6):1):2,21:4):13,(138:36,140:51):7):12,143:17):11,(132:2,133:3):23):10):12,(17:28,139:59):10):8,131:24):12,130:4):3,(126:2,127:0):4):6,128:0,129:0);
tree PAUP_274 = [&U] (1:0,((((((((((2:20,(6:20,134:27):8):8,41:12):4,(((5:11,64:10):3,((((7:0,13:0):1,(8:0,(9:2,11:8):4):3):2,10:1):7,12:5):5):3,63:9):25):5,((((((4:13,((23:3,(24:1,25:0):4):9,(((96:0,97:7):8,(98:1,99:0,(100:0,101:1):2):14):7,102:25):5):5):7,(((19:35,135:23):7,84:13):7,((((20:11,137:44):4,((44:1,51:4):10,(((45:1,46:0,47:1):2,49:0,50:2):1,48:2):3):4):9,((((89:0,90:1):1,(91:2,92:0):2):11,(93:3,(94:1,95:0):3):6):10,((105:0,106:0,108:3):1,107:0,(109:6,110:25):0):13):6):2,((((111:1,(112:0,116:7):1):1,113:1,(114:1,120:2):0,115:0,117:0,118:4):1,119:1):1,121:11):14):6):4):5,(103:1,104:1):7):2,((85:2,86:1):10,((87:4,88:6):3,136:19):4):7):4,((((((((14:1,15:8):7,(74:6,(75:2,76:4):3):4):3,((38:0,40:2):1,(39:1,73:1):2):10):7,(77:6,(78:0,(79:1,80:0):2):8):6):9,((81:14,82:15):7,83:12):6):5,(16:18,((26:1,27:3):5,28:9):14):12):7,((22:12,((34:3,(35:0,36:0,37:0):1):5,(71:2,72:5):8):10):6,((29:3,(30:0,31:15):1):12,142:9):6):7):6,18:16):7):6,((122:1,123:0):4,124:6):18):7):6,125:16):6,(((((((((3:3,(42:8,(43:4,(((((52:2,53:0):1,(59:23,60:17):2):0,(54:0,58:1):1,55:0,56:2,57:1):2,141:6):1,(61:0,62:1):3):2):7):7):2,69:7):1,65:2):0,(32:0,(33:17,70:4):1):2):1,(66:2,67:0,68:6):1):2,21:4):13,(138:36,140:51):7):12,143:17):11,(132:2,133:3):23):10):12,(17:28,139:59):10):8,131:24):12,130:4):3,(126:2,127:0):4):6,128:0,129:0);
tree PAUP_275 = [&U] (1:0,((((((((((2:20,(6:20,134:27):8):8,41:12):4,(((5:11,64:10):3,((((7:0,13:0):1,(8:0,(9:2,11:8):4):3):2,10:1):7,12:5):5):3,63:9):25):5,((((((4:13,((23:3,(24:1,25:0):4):9,(((96:0,97:7):8,(98:1,99:0,(100:0,101:1):2):14):7,102:25):5):5):7,(((19:35,135:23):7,84:13):7,((((20:11,137:44):4,((44:1,51:4):10,((45:1,46:0,47:1):2,48:2,49:0,50:2):4):4):8,((((89:0,90:1):1,(91:2,92:0):2):11,(93:3,(94:1,95:0):3):5):10,((105:0,106:0,(107:0,(109:6,110:25):0):1):1,108:3):13):6):3,((((111:1,(112:0,116:7):1):1,113:1,(114:1,120:2):0,115:0,117:0,118:4):1,119:1):1,121:11):14):6):4):5,(103:1,104:1):7):2,((85:2,86:1):10,((87:4,88:6):3,136:19):4):7):4,((((((((14:1,15:8):7,(74:6,(75:2,76:4):3):4):3,((38:0,40:2):1,(39:1,73:1):2):10):7,(77:6,(78:0,(79:1,80:0):2):8):6):9,((81:14,82:15):7,83:12):6):5,(16:18,((26:1,27:3):5,28:9):14):12):7,((22:12,((34:3,(35:0,36:0,37:0):1):5,(71:2,72:5):8):10):6,((29:3,(30:0,31:15):1):12,142:9):6):7):6,18:16):7):6,((122:1,123:0):4,124:6):18):7):6,125:16):6,(((((((((3:3,(42:8,(43:4,(((((52:2,53:0):1,(59:23,60:17):2):0,(54:0,58:1):1,55:0,56:2,57:1):2,141:6):1,(61:0,62:1):3):2):7):7):2,69:7):1,65:2):0,(32:0,(33:17,70:4):1):2):1,(66:2,67:0,68:6):1):2,21:4):13,(138:36,140:51):7):12,143:17):11,(132:2,133:3):23):10):12,(17:28,139:59):10):8,131:24):12,130:4):3,(126:2,127:0):4):6,128:0,129:0);
tree PAUP_276 = [&U] (1:0,((((((((((2:20,(6:20,134:27):8):8,41:12):4,(((5:11,64:10):3,((((7:0,13:0):1,(8:0,(9:2,11:8):4):3):2,10:1):7,12:5):5):3,63:9):25):5,((((((4:13,((23:3,(24:1,25:0):4):9,(((96:0,97:7):8,(98:1,99:0,(100:0,101:1):2):14):7,102:25):5):5):7,(((19:35,135:23):7,84:13):7,((((20:11,137:44):4,((44:1,51:4):10,((45:1,46:0,47:1):2,48:2,49:0,50:2):4):4):9,((((89:0,90:1):1,(91:2,92:0):2):11,(93:3,(94:1,95:0):3):6):10,((105:0,106:0,108:3):1,107:0,(109:6,110:25):0):13):6):2,(((111:1,(112:0,116:7):1):1,113:1,114:1,115:0,117:0,118:4,119:1,120:2):2,121:11):14):6):4):5,(103:1,104:1):7):2,((85:2,86:1):10,((87:4,88:6):3,136:19):4):7):4,((((((((14:1,15:8):7,(74:6,(75:2,76:4):3):4):3,((38:0,40:2):1,(39:1,73:1):2):10):7,(77:6,(78:0,(79:1,80:0):2):8):6):9,((81:14,82:15):7,83:12):6):5,(16:18,((26:1,27:3):5,28:9):14):12):7,((22:12,((34:3,(35:0,36:0,37:0):1):5,(71:2,72:5):8):10):6,((29:3,(30:0,31:15):1):12,142:9):6):7):6,18:16):7):6,((122:1,123:0):4,124:6):18):7):6,125:16):6,(((((((((3:3,(42:8,(43:4,(((((52:2,53:0):1,(59:23,60:17):2):0,(54:0,58:1):1,55:0,56:2,57:1):2,141:6):1,(61:0,62:1):3):2):7):7):2,69:7):1,65:2):0,(32:0,(33:17,70:4):1):2):1,(66:2,67:0,68:6):1):2,21:4):13,(138:36,140:51):7):12,143:17):11,(132:2,133:3):23):10):12,(17:28,139:59):10):8,131:24):12,130:4):3,(126:2,127:0):4):6,128:0,129:0);
tree PAUP_277 = [&U] (1:0,((((((((((2:20,(6:20,134:27):8):8,41:12):4,(((5:11,64:10):3,((((7:0,13:0):1,(8:0,(9:2,11:8):4):3):2,10:1):7,12:5):5):3,63:9):25):5,((((((4:13,((23:3,(24:1,25:0):4):9,(((96:0,97:7):8,(98:1,99:0,(100:0,101:1):2):14):7,102:25):5):5):7,(((19:35,135:23):7,84:13):7,((((20:11,137:44):4,((44:1,51:4):10,((45:1,46:0,47:1):2,48:2,49:0,50:2):4):4):9,((((89:0,90:1):1,(91:2,92:0):2):11,(93:3,(94:1,95:0):3):6):10,((105:0,106:0,108:3):1,107:0,(109:6,110:25):0):13):6):2,((((111:1,(112:0,116:7):1):1,113:1,114:1,115:0,117:0,118:4,120:2):1,119:1):1,121:11):14):6):4):5,(103:1,104:1):7):2,((85:2,86:1):10,((87:4,88:6):3,136:19):4):7):4,((((((((14:1,15:8):7,(74:6,(75:2,76:4):3):4):3,((38:0,40:2):1,(39:1,73:1):2):10):7,(77:6,(78:0,(79:1,80:0):2):8):6):9,((81:14,82:15):7,83:12):6):5,(16:18,((26:1,27:3):5,28:9):14):12):7,((22:12,((34:3,(35:0,36:0,37:0):1):5,(71:2,72:5):8):10):6,((29:3,(30:0,31:15):1):12,142:9):6):7):6,18:16):7):6,((122:1,123:0):4,124:6):18):7):6,125:16):6,(((((((((3:3,(42:8,(43:4,(((((52:2,53:0):1,(59:23,60:17):2):0,(54:0,58:1):1,55:0,56:2,57:1):2,141:6):1,(61:0,62:1):3):2):7):7):2,69:7):1,65:2):0,(32:0,(33:17,70:4):1):2):1,(66:2,67:0,68:6):1):2,21:4):13,(138:36,140:51):7):12,143:17):11,(132:2,133:3):23):10):12,(17:28,139:59):10):8,131:24):12,130:4):3,(126:2,127:0):4):6,128:0,129:0);
tree PAUP_278 = [&U] (1:0,((((((((((2:20,(6:20,134:27):8):8,41:12):4,(((5:11,64:10):3,((((7:0,13:0):1,(8:0,(9:2,11:8):4):3):2,10:1):7,12:5):5):3,63:9):25):5,((((((4:13,((23:3,(24:1,25:0):4):9,(((96:0,97:7):8,(98:1,99:0,(100:0,101:1):2):14):7,102:25):5):5):7,(((19:35,135:23):7,84:13):7,((((20:11,137:44):4,((44:1,51:4):10,((45:1,46:0,47:1):2,48:2,49:0,50:2):4):4):9,((((89:0,90:1):1,(91:2,92:0):2):11,(93:3,(94:1,95:0):3):6):10,((105:0,106:0,108:3):1,107:0,109:6,110:25):13):6):2,((((111:1,(112:0,116:7):1):1,113:1,(114:1,120:2):0,115:0,117:0,118:4):1,119:1):1,121:11):14):6):4):5,(103:1,104:1):7):2,((85:2,86:1):10,((87:4,88:6):3,136:19):4):7):4,((((((((14:1,15:8):7,(74:6,(75:2,76:4):3):4):3,((38:0,40:2):1,(39:1,73:1):2):10):7,(77:6,(78:0,(79:1,80:0):2):8):6):9,((81:14,82:15):7,83:12):6):5,(16:18,((26:1,27:3):5,28:9):14):12):7,((22:12,((34:3,(35:0,36:0,37:0):1):5,(71:2,72:5):8):10):6,((29:3,(30:0,31:15):1):12,142:9):6):7):6,18:16):7):6,((122:1,123:0):4,124:6):18):7):6,125:16):6,(((((((((3:3,(42:8,(43:4,(((((52:2,53:0):1,(59:23,60:17):2):0,(54:0,58:1):1,55:0,56:2,57:1):2,141:6):1,(61:0,62:1):3):2):7):7):2,69:7):1,65:2):0,(32:0,(33:17,70:4):1):2):1,(66:2,67:0,68:6):1):2,21:4):13,(138:36,140:51):7):12,143:17):11,(132:2,133:3):23):10):12,(17:28,139:59):10):8,131:24):12,130:4):3,(126:2,127:0):4):6,128:0,129:0);
tree PAUP_279 = [&U] (1:0,((((((((((2:20,(6:20,134:27):8):8,41:12):5,(((5:11,64:10):3,((((7:0,13:0):1,(8:0,(9:2,11:8):4):3):2,10:1):7,12:5):5):3,63:9):24):5,(((((4:13,((23:3,(24:1,25:0):4):9,(((96:0,97:7):8,(98:1,99:0,(100:0,101:1):2):14):7,102:25):5):5):7,(((19:35,135:23):7,84:13):7,((((20:11,137:44):4,((44:1,51:4):10,((45:1,46:0,47:1):2,48:2,49:0,50:2):4):4):9,((((89:0,90:1):1,(91:2,92:0):2):11,(93:3,(94:1,95:0):3):6):10,((105:0,106:0,108:3):1,107:0,(109:6,110:25):0):13):6):2,((((111:1,(112:0,116:7):1):1,113:1,(114:1,120:2):0,115:0,117:0,118:4):1,119:1):1,121:11):14):6):4):5,(103:1,104:1):7):4,(((((((((14:1,15:8):7,(74:6,(75:2,76:4):3):4):3,((38:0,40:2):1,(39:1,73:1):2):10):7,(77:6,(78:0,(79:1,80:0):2):8):6):9,((81:14,82:15):7,83:12):6):6,(16:18,((26:1,27:3):5,28:9):14):11):8,((22:11,((34:3,(35:0,36:0,37:0):1):5,(71:2,72:5):8):10):6,((29:4,(30:1,31:14):1):11,142:10):6):6):6,18:18):4,((85:2,86:1):11,((87:3,88:7):3,136:18):3):7):2):7,((122:1,123:0):4,124:6):19):7):6,125:15):6,(((((((((3:3,(42:8,(43:4,(((((52:2,53:0):1,(59:23,60:17):2):0,(54:0,58:1):1,55:0,56:2,57:1):2,141:6):1,(61:0,62:1):3):2):7):7):2,69:7):1,65:2):0,(32:0,(33:17,70:4):1):2):1,(66:2,67:0,68:6):1):2,21:4):12,(138:35,140:52):7):12,143:18):11,(132:2,133:3):24):10):12,(17:28,139:59):11):7,131:24):12,130:4):3,(126:2,127:0):4):6,128:0,129:0);
tree PAUP_280 = [&U] (1:0,((((((((((2:20,(6:20,134:27):8):8,41:12):4,(((5:11,64:10):3,((((7:0,13:0):1,(8:0,(9:2,11:8):4):3):2,10:1):7,12:5):5):3,63:9):25):5,((((((4:13,((23:3,(24:1,25:0):4):9,(((96:0,97:7):8,(98:1,99:0,(100:0,101:1):2):14):7,102:25):5):5):7,(((19:35,135:23):7,84:13):7,((((20:11,137:44):4,((44:1,51:4):10,((45:1,46:0,47:1):2,48:2,49:0,50:2):4):4):9,((((89:0,90:1):1,(91:2,92:0):2):11,(93:3,(94:1,95:0):3):6):10,((105:0,106:0,108:3):1,107:0,(109:6,110:25):0):13):6):2,((((111:1,(112:0,116:7):1):1,113:1,114:1,115:0,117:0,(118:4,120:2):0):1,119:1):1,121:11):14):6):4):5,(103:1,104:1):7):2,((85:2,86:1):10,((87:4,88:6):3,136:19):4):7):4,((((((((14:1,15:8):7,(74:6,(75:2,76:4):3):4):3,((38:0,40:2):1,(39:1,73:1):2):10):7,(77:6,(78:0,(79:1,80:0):2):8):6):9,((81:14,82:15):7,83:12):6):5,(16:18,((26:1,27:3):5,28:9):14):12):7,((22:12,((34:3,(35:0,36:0,37:0):1):5,(71:2,72:5):8):10):6,((29:3,(30:0,31:15):1):12,142:9):6):7):6,18:16):7):6,((122:1,123:0):4,124:6):18):7):6,125:16):6,(((((((((3:3,(42:8,(43:4,(((((52:2,53:0):1,(59:23,60:17):2):0,(54:0,58:1):1,55:0,56:2,57:1):2,141:6):1,(61:0,62:1):3):2):7):7):2,69:7):1,65:2):0,(32:0,(33:17,70:4):1):2):1,(66:2,67:0,68:6):1):2,21:4):13,(138:36,140:51):7):12,143:17):11,(132:2,133:3):23):10):12,(17:28,139:59):10):8,131:24):12,130:4):3,(126:2,127:0):4):6,128:0,129:0);
tree PAUP_281 = [&U] (1:0,((((((((((2:20,(6:20,134:27):8):8,41:12):4,(((5:11,64:10):3,((((7:0,13:0):1,(8:0,(9:2,11:8):4):3):2,10:1):7,12:5):5):3,63:9):25):5,((((((4:13,((23:3,(24:1,25:0):4):9,(((96:0,97:7):8,(98:1,99:0,(100:0,101:1):2):14):7,102:25):5):5):7,(((19:35,135:23):7,84:13):7,((((20:11,137:44):4,((44:1,51:4):10,((45:1,46:0,47:1):2,48:2,49:0,50:2):4):4):9,((((89:0,90:1):1,(91:2,92:0):2):11,(93:3,(94:1,95:0):3):6):10,((105:0,106:0,108:3):1,107:0,(109:6,110:25):0):13):6):2,(((111:1,(112:0,116:7):1):1,113:1,114:1,115:0,117:0,(118:4,120:2):0,119:1):2,121:11):14):6):4):5,(103:1,104:1):7):2,((85:2,86:1):10,((87:4,88:6):3,136:19):4):7):4,((((((((14:1,15:8):7,(74:6,(75:2,76:4):3):4):3,((38:0,40:2):1,(39:1,73:1):2):10):7,(77:6,(78:0,(79:1,80:0):2):8):6):9,((81:14,82:15):7,83:12):6):5,(16:18,((26:1,27:3):5,28:9):14):12):7,((22:12,((34:3,(35:0,36:0,37:0):1):5,(71:2,72:5):8):10):6,((29:3,(30:0,31:15):1):12,142:9):6):7):6,18:16):7):6,((122:1,123:0):4,124:6):18):7):6,125:16):6,(((((((((3:3,(42:8,(43:4,(((((52:2,53:0):1,(59:23,60:17):2):0,(54:0,58:1):1,55:0,56:2,57:1):2,141:6):1,(61:0,62:1):3):2):7):7):2,69:7):1,65:2):0,(32:0,(33:17,70:4):1):2):1,(66:2,67:0,68:6):1):2,21:4):13,(138:36,140:51):7):12,143:17):11,(132:2,133:3):23):10):12,(17:28,139:59):10):8,131:24):12,130:4):3,(126:2,127:0):4):6,128:0,129:0);
tree PAUP_282 = [&U] (1:0,((((((((((2:20,(6:20,134:27):8):8,41:12):4,(((5:11,64:10):3,((((7:0,13:0):1,(8:0,(9:2,11:8):4):3):2,10:1):7,12:5):5):3,63:9):25):5,((((((4:13,((23:3,(24:1,25:0):4):9,(((96:0,97:7):8,(98:1,99:0,(100:0,101:1):2):14):7,102:25):5):5):7,(((19:35,135:23):7,84:13):7,((((20:12,137:43):4,((44:1,51:4):10,((45:1,46:0,47:1):2,48:2,49:0,50:2):4):5):8,((((89:0,90:1):1,(91:2,92:0):2):11,(93:3,(94:1,95:0):3):6):10,((105:0,106:0,108:3):1,107:0,(109:6,110:25):0):13):6):2,((((111:1,(112:0,116:7):1):1,113:1,(114:1,120:2):0,115:0,117:0,118:4):1,119:1):1,121:11):14):6):4):5,(103:1,104:1):7):2,((85:2,86:1):10,((87:4,88:6):3,136:19):4):7):4,(((((((((14:1,15:8):7,(74:6,(75:2,76:4):3):4):4,((38:0,40:2):1,(39:1,73:1):2):9):9,(77:6,(78:0,(79:1,80:0):2):7):6):9,83:13):2,(81:14,82:15):6):9,(16:19,((26:1,27:3):5,28:9):13):11):8,((22:12,((34:3,(35:0,36:0,37:0):1):5,(71:2,72:5):8):9):6,((29:3,(30:0,31:15):1):12,142:9):7):8):4,18:16):7):6,((122:1,123:0):4,124:6):18):7):6,125:16):6,(((((((((3:3,(42:8,(43:4,(((((52:2,53:0):1,(59:23,60:17):2):0,(54:0,58:1):1,55:0,56:2,57:1):2,141:6):1,(61:0,62:1):3):2):7):7):2,69:7):1,65:2):0,(32:0,(33:17,70:4):1):2):1,(66:2,67:0,68:6):1):2,21:4):13,(138:36,140:51):7):12,143:17):11,(132:2,133:3):23):10):12,(17:28,139:59):10):8,131:24):12,130:4):3,(126:2,127:0):4):6,128:0,129:0);
tree PAUP_283 = [&U] (1:0,((((((((((2:20,(6:20,134:27):8):8,41:12):4,(((5:11,64:10):3,((((7:0,13:0):1,(8:0,(9:2,11:8):4):3):2,10:1):7,12:5):5):3,63:9):25):5,((((((4:13,((23:3,(24:1,25:0):4):9,(((96:0,97:7):8,(98:1,99:0,(100:0,101:1):2):14):7,102:25):5):5):7,(((19:35,135:23):7,84:13):7,((((20:11,137:44):4,((44:1,51:4):10,((45:1,46:0,47:1):2,48:2,49:0,50:2):4):4):9,((((89:0,90:1):1,(91:2,92:0):2):11,(93:3,(94:1,95:0):3):6):10,((105:0,106:0,108:3):1,107:0,(109:6,110:25):0):13):6):2,((((111:1,(112:0,116:7):1):1,113:1,(114:1,120:2):0,115:0,117:0,118:4):1,119:1):1,121:11):14):6):4):5,(103:1,104:1):7):2,((85:2,86:1):10,((87:4,88:6):3,136:19):4):7):4,((((((((14:1,15:8):7,(74:6,(75:2,76:4):3):4):3,((38:0,40:2):1,(39:1,73:1):2):10):7,(77:6,(78:0,(79:1,80:0):2):8):6):9,((81:14,82:15):7,83:12):6):6,(16:18,((26:1,27:3):5,28:9):14):11):7,((22:11,((34:3,(35:0,36:0,37:0):1):5,(71:2,72:5):8):10):6,(((29:3,30:1):1,31:15):11,142:10):6):7):6,18:17):6):6,((122:1,123:0):4,124:6):18):7):6,125:16):6,(((((((((3:3,(42:8,(43:4,(((((52:2,53:0):1,(59:23,60:17):2):0,(54:0,58:1):1,55:0,56:2,57:1):2,141:6):1,(61:0,62:1):3):2):7):7):2,69:7):1,65:2):0,(32:0,(33:17,70:4):1):2):1,(66:2,67:0,68:6):1):2,21:4):13,(138:36,140:51):7):12,143:17):11,(132:2,133:3):23):10):12,(17:28,139:59):10):8,131:24):12,130:4):3,(126:2,127:0):4):6,128:0,129:0);
tree PAUP_284 = [&U] (1:0,((((((((((2:20,(6:20,134:27):8):8,41:12):4,(((5:11,64:10):3,((((7:0,13:0):1,(8:0,(9:2,11:8):4):3):2,10:1):7,12:5):5):3,63:9):25):5,((((((4:13,((23:3,(24:1,25:0):4):9,(((96:0,97:7):8,(98:1,99:0,(100:0,101:1):2):14):7,102:25):5):5):7,(((19:35,135:23):7,84:13):7,((((20:11,137:44):4,((44:1,51:4):10,((45:1,46:0,47:1):2,48:2,49:0,50:2):4):4):9,((((89:0,90:1):1,(91:2,92:0):2):11,(93:3,(94:1,95:0):3):6):10,((105:0,106:0,108:3):1,107:0,(109:6,110:25):0):13):6):2,((((111:1,(112:0,116:7):1):1,113:1,(114:1,120:2):0,115:0,117:0,118:4):1,119:1):1,121:11):14):6):4):5,(103:1,104:1):7):2,((85:2,86:1):10,((87:4,88:6):3,136:19):4):7):4,((((((((14:1,15:8):7,(74:6,(75:2,76:4):3):4):3,((38:0,40:2):1,(39:1,73:1):2):10):7,(77:6,(78:0,(79:1,80:0):2):8):6):9,((81:14,82:15):7,83:12):6):5,(16:18,((26:1,27:3):5,28:9):14):12):7,((22:12,((34:3,(35:0,36:0,37:0):1):5,(71:2,72:5):8):10):6,((29:3,(30:0,31:15):1):12,142:9):6):7):6,18:16):7):6,((122:1,123:0):4,124:6):18):7):6,125:16):6,(((((((((3:3,(42:8,(43:4,(((((52:2,53:0):1,(59:23,60:17):2):0,(54:0,58:1):1,55:0,56:2,57:1):2,141:6):1,(61:0,62:1):3):2):7):7):2,69:7):1,65:2):0,(32:0,(33:17,70:4):1):2):1,66:2,67:0,68:6):3,21:4):13,(138:36,140:51):7):12,143:17):11,(132:2,133:3):23):10):12,(17:28,139:59):10):8,131:24):12,130:4):3,(126:2,127:0):4):6,128:0,129:0);
tree PAUP_285 = [&U] (1:0,((((((((((2:20,(6:20,134:27):8):8,41:12):4,(((5:11,64:10):3,((((7:0,13:0):1,(8:0,(9:2,11:8):4):3):2,10:1):7,12:5):5):3,63:9):25):5,((((((4:13,((23:3,(24:1,25:0):4):9,(((96:0,97:7):8,(98:1,99:0,(100:0,101:1):2):14):7,102:25):5):5):7,(((19:35,135:23):7,84:13):7,((((20:11,137:44):4,((44:1,51:4):10,((45:1,46:0,47:1):2,48:2,49:0,50:2):4):4):9,((((89:0,90:1):1,(91:2,92:0):2):11,(93:3,(94:1,95:0):3):6):10,((105:0,106:0,108:3):1,107:0,(109:6,110:25):0):13):6):2,((((111:1,(112:0,116:7):1):1,113:1,(114:1,120:2):0,115:0,117:0,118:4):1,119:1):1,121:11):14):6):4):5,(103:1,104:1):7):2,((85:2,86:1):10,((87:4,88:6):3,136:19):4):7):4,((((((((14:1,15:8):7,(74:6,(75:2,76:4):3):4):3,((38:0,40:2):1,(39:1,73:1):2):10):7,(77:6,(78:0,(79:1,80:0):2):8):6):9,((81:14,82:15):7,83:12):6):5,(16:18,((26:1,27:3):5,28:9):14):12):7,((22:12,((34:3,(35:0,36:0,37:0):1):5,(71:2,72:5):8):10):6,((29:3,(30:0,31:15):1):12,142:9):6):7):6,18:16):7):6,((122:1,123:0):4,124:6):18):7):6,125:16):6,((((((((3:3,(42:8,(43:4,(((((52:2,53:0):1,(59:23,60:17):2):0,(54:0,58:1):1,55:0,56:2,57:1):2,141:6):1,(61:0,62:1):3):2):7):7):2,69:7):1,(32:0,(33:17,70:4):1):2,(66:2,67:0,68:6):1):1,65:2):2,21:4):13,(138:36,140:51):7):12,143:17):11,(132:2,133:3):23):10):12,(17:28,139:59):10):8,131:24):12,130:4):3,(126:2,127:0):4):6,128:0,129:0);
tree PAUP_286 = [&U] (1:0,((((((((((2:20,(6:20,134:27):8):8,41:12):4,(((5:11,64:10):3,((((7:0,13:0):1,(8:0,(9:2,11:8):4):3):2,10:1):7,12:5):5):3,63:9):25):5,((((((4:13,((23:3,(24:1,25:0):4):9,(((96:0,97:7):8,(98:1,99:0,(100:0,101:1):2):14):7,102:25):5):5):7,(((19:35,135:23):7,84:13):7,((((20:11,137:44):4,((44:1,51:4):10,((45:1,46:0,47:1):2,48:2,49:0,50:2):4):4):9,((((89:0,90:1):1,(91:2,92:0):2):11,(93:3,(94:1,95:0):3):6):10,((105:0,106:0,108:3):1,107:0,(109:6,110:25):0):13):6):2,((((111:1,(112:0,116:7):1):1,113:1,(114:1,120:2):0,115:0,117:0,118:4):1,119:1):1,121:11):14):6):4):5,(103:1,104:1):7):2,((85:2,86:1):10,((87:4,88:6):3,136:19):4):7):4,((((((((14:1,15:8):7,(74:6,(75:2,76:4):3):4):3,((38:0,40:2):1,(39:1,73:1):2):10):7,(77:6,(78:0,(79:1,80:0):2):8):6):9,((81:14,82:15):7,83:12):6):5,(16:18,((26:1,27:3):5,28:9):14):12):7,((22:12,((34:3,(35:0,36:0,37:0):1):5,(71:2,72:5):8):10):6,((29:3,(30:0,31:15):1):12,142:9):6):7):6,18:16):7):6,((122:1,123:0):4,124:6):18):7):6,125:16):6,(((((((3:3,(42:8,(43:4,(((((52:2,53:0):1,(59:23,60:17):2):0,(54:0,58:1):1,55:0,56:2,57:1):2,141:6):1,(61:0,62:1):3):2):7):7):2,69:7):1,(32:0,(33:17,70:4):1):2,65:2,(66:2,67:0,68:6):1):3,21:4):13,(138:36,140:51):7):12,143:17):11,(132:2,133:3):23):10):12,(17:28,139:59):10):8,131:24):12,130:4):3,(126:2,127:0):4):6,128:0,129:0);
tree PAUP_287 = [&U] (1:0,((((((((((2:20,(6:20,134:27):8):8,41:12):4,(((5:11,64:10):3,((((7:0,13:0):1,(8:0,(9:2,11:8):4):3):2,10:1):7,12:5):5):3,63:9):25):5,((((((4:13,((23:3,(24:1,25:0):4):9,(((96:0,97:7):8,(98:1,99:0,(100:0,101:1):2):14):7,102:25):5):5):7,(((19:35,135:23):7,84:13):7,((((20:11,137:44):4,((44:1,51:4):10,((45:1,46:0,47:1):2,48:2,49:0,50:2):4):4):9,((((89:0,90:1):1,(91:2,92:0):2):11,(93:3,(94:1,95:0):3):6):10,((105:0,106:0,108:3):1,107:0,(109:6,110:25):0):13):6):2,((((111:1,(112:0,116:7):1):1,113:1,(114:1,120:2):0,115:0,117:0,118:4):1,119:1):1,121:11):14):6):4):5,(103:1,104:1):7):2,((85:2,86:1):10,((87:4,88:6):3,136:19):4):7):4,((((((((14:1,15:8):7,(74:6,(75:2,76:4):3):4):3,(38:0,(39:1,73:1):2,40:2):11):7,(77:6,(78:0,(79:1,80:0):2):8):6):9,((81:14,82:15):7,83:12):6):5,(16:18,((26:1,27:3):5,28:9):14):12):7,((22:12,((34:3,(35:0,36:0,37:0):1):5,(71:2,72:5):8):10):6,((29:3,(30:0,31:15):1):12,142:9):6):7):6,18:16):7):6,((122:1,123:0):4,124:6):18):7):6,125:16):6,(((((((((3:3,(42:8,(43:4,(((((52:2,53:0):1,(59:23,60:17):2):0,(54:0,58:1):1,55:0,56:2,57:1):2,141:6):1,(61:0,62:1):3):2):7):7):2,69:7):1,65:2):0,(32:0,(33:17,70:4):1):2):1,(66:2,67:0,68:6):1):2,21:4):13,(138:36,140:51):7):12,143:17):11,(132:2,133:3):23):10):12,(17:28,139:59):10):8,131:24):12,130:4):3,(126:2,127:0):4):6,128:0,129:0);
tree PAUP_288 = [&U] (1:0,((((((((((2:20,(6:20,134:27):8):8,41:12):4,(((5:11,64:10):3,((((7:0,13:0):1,(8:0,(9:2,11:8):4):3):2,10:1):7,12:5):5):3,63:9):25):5,((((((4:13,((23:3,(24:1,25:0):4):9,(((96:0,97:7):8,(98:1,99:0,(100:0,101:1):2):14):7,102:25):5):5):7,(((19:35,135:23):7,84:13):7,((((20:11,137:44):4,((44:1,51:4):10,((45:1,46:0,47:1):2,48:2,49:0,50:2):4):4):9,((((89:0,90:1):1,(91:2,92:0):2):11,(93:3,(94:1,95:0):3):6):10,((105:0,106:0,108:3):1,107:0,(109:6,110:25):0):13):6):2,((((111:1,(112:0,116:7):1):1,113:1,(114:1,120:2):0,115:0,117:0,118:4):1,119:1):1,121:11):14):6):4):5,(103:1,104:1):7):2,((85:2,86:1):10,((87:4,88:6):3,136:19):4):7):4,((((((((14:1,15:8):7,(74:6,(75:2,76:4):3):4):3,((38:0,40:2):1,(39:1,73:1):2):10):7,(77:6,(78:0,(79:1,80:0):2):8):6):9,((81:14,82:15):7,83:12):6):5,(16:18,((26:1,27:3):5,28:9):14):12):7,((22:12,((34:3,(35:0,36:0,37:0):1):5,(71:2,72:5):8):10):6,((29:3,(30:0,31:15):1):12,142:9):6):7):6,18:16):7):6,((122:1,123:0):4,124:6):18):7):6,125:16):6,((((((((3:3,(42:8,(43:4,(((((52:2,53:0):1,(59:23,60:17):2):0,(54:0,58:1):1,55:0,56:2,57:1):2,141:6):1,(61:0,62:1):3):2):7):7):2,69:7):1,65:2):0,(32:0,(33:17,70:4):1):2,(66:2,67:0,68:6):1):3,21:4):13,(138:36,140:51):7):12,143:17):11,(132:2,133:3):23):10):12,(17:28,139:59):10):8,131:24):12,130:4):3,(126:2,127:0):4):6,128:0,129:0);
tree PAUP_289 = [&U] (1:0,((((((((((2:20,(6:20,134:27):8):8,41:12):4,(((5:11,64:10):3,((((7:0,13:0):1,(8:0,(9:2,11:8):4):3):2,10:1):7,12:5):5):3,63:9):25):5,((((((4:13,((23:3,(24:1,25:0):4):9,(((96:0,97:7):8,(98:1,99:0,(100:0,101:1):2):14):7,102:25):5):5):7,(((19:35,135:23):7,84:13):7,((((20:11,137:44):4,((44:1,51:4):10,((45:1,46:0,47:1):2,48:2,49:0,50:2):4):4):9,((((89:0,90:1):1,(91:2,92:0):2):11,(93:3,(94:1,95:0):3):6):10,((105:0,106:0,108:3):1,107:0,(109:6,110:25):0):13):6):2,((((111:1,(112:0,116:7):1):1,113:1,(114:1,120:2):0,115:0,117:0,118:4):1,119:1):1,121:11):14):6):4):5,(103:1,104:1):7):2,((85:2,86:1):10,((87:4,88:6):3,136:19):4):7):4,((((((((14:1,15:8):7,(74:6,(75:2,76:4):3):4):3,((38:0,40:2):1,(39:1,73:1):2):10):7,(77:6,(78:0,(79:1,80:0):2):8):6):9,((81:14,82:15):7,83:12):6):5,(16:18,((26:1,27:3):5,28:9):14):12):7,((22:12,((34:3,(35:0,36:0,37:0):1):5,(71:2,72:5):8):10):6,((29:3,(30:0,31:15):1):12,142:9):6):7):6,18:16):7):6,((122:1,123:0):4,124:6):18):7):6,125:16):6,((((((((3:3,(42:8,(43:4,(((((52:2,53:0):1,(59:23,60:17):2):0,(54:0,58:1):1,55:0,56:2,57:1):2,141:6):1,(61:0,62:1):3):2):7):7):2,69:7):1,(32:0,(33:17,70:4):1):2,65:2):1,66:2,67:0,68:6):3,21:4):13,(138:36,140:51):7):12,143:17):11,(132:2,133:3):23):10):12,(17:28,139:59):10):8,131:24):12,130:4):3,(126:2,127:0):4):6,128:0,129:0);
tree PAUP_290 = [&U] (1:0,((((((((((2:20,(6:20,134:27):8):8,41:12):4,(((5:11,64:10):3,((((7:0,13:0):1,(8:0,(9:2,11:8):4):3):2,10:1):7,12:5):5):3,63:9):25):5,((((((4:13,((23:3,(24:1,25:0):4):9,(((96:0,97:7):8,(98:1,99:0,(100:0,101:1):2):14):7,102:25):5):5):7,(((19:35,135:23):7,84:13):7,((((20:11,137:44):4,((44:1,51:4):10,((45:1,46:0,47:1):2,48:2,49:0,50:2):4):4):9,((((89:0,90:1):1,(91:2,92:0):2):11,(93:3,(94:1,95:0):3):6):10,((105:0,106:0,108:3):1,107:0,(109:6,110:25):0):13):6):2,((((111:1,(112:0,116:7):1):1,113:1,(114:1,120:2):0,115:0,117:0,118:4):1,119:1):1,121:11):14):6):4):5,(103:1,104:1):7):2,((85:2,86:1):10,((87:4,88:6):3,136:19):4):7):4,((((((((14:1,15:8):7,(74:6,(75:2,76:4):3):4):3,((38:0,40:2):1,(39:1,73:1):2):10):7,(77:6,(78:0,(79:1,80:0):2):8):6):9,((81:14,82:15):7,83:12):6):5,(16:18,((26:1,27:3):5,28:9):14):12):7,((22:12,((34:3,(35:0,36:0,37:0):1):5,(71:2,72:5):8):10):6,((29:3,(30:0,31:15):1):12,142:9):6):7):6,18:16):7):6,((122:1,123:0):4,124:6):18):7):6,125:16):6,(((((((3:4,(42:7,(43:4,(((((52:2,53:0):1,(59:23,60:17):2):0,(54:0,58:1):1,55:0,56:2,57:1):2,141:6):1,(61:0,62:1):3):2):8):7):2,(65:1,69:7):1):0,(32:0,(33:17,70:4):1):2,(66:2,67:0,68:6):1):3,21:4):13,(138:36,140:51):7):12,143:17):11,(132:2,133:3):23):10):12,(17:28,139:59):10):8,131:24):12,130:4):3,(126:2,127:0):4):6,128:0,129:0);
tree PAUP_291 = [&U] (1:0,((((((((((2:20,(6:20,134:27):8):8,41:12):4,(((5:11,64:10):3,((((7:0,13:0):1,(8:0,(9:2,11:8):4):3):2,10:1):7,12:5):5):3,63:9):25):5,((((((4:13,((23:3,(24:1,25:0):4):9,(((96:0,97:7):8,(98:1,99:0,(100:0,101:1):2):14):7,102:25):5):5):7,(((19:35,135:23):7,84:13):7,((((20:11,137:44):4,((44:1,51:4):10,((45:1,46:0,47:1):2,48:2,49:0,50:2):4):4):9,((((89:0,90:1):1,(91:2,92:0):2):11,(93:3,(94:1,95:0):3):6):10,((105:0,106:0,108:3):1,107:0,(109:6,110:25):0):13):6):2,((((111:1,(112:0,116:7):1):1,113:1,(114:1,120:2):0,115:0,117:0,118:4):1,119:1):1,121:11):14):6):4):5,(103:1,104:1):7):2,((85:2,86:1):10,((87:4,88:6):3,136:19):4):7):4,((((((((14:1,15:8):7,(74:6,(75:2,76:4):3):4):3,((38:0,40:2):1,(39:1,73:1):2):10):7,(77:6,(78:0,(79:1,80:0):2):8):6):9,((81:14,82:15):7,83:12):6):5,(16:18,((26:1,27:3):5,28:9):14):12):7,((22:12,((34:3,(35:0,36:0,37:0):1):5,(71:2,72:5):8):10):6,((29:3,(30:0,31:15):1):12,142:9):6):7):6,18:16):7):6,((122:1,123:0):4,124:6):18):7):6,125:16):6,((((((((3:3,(42:8,(43:4,(((((52:2,53:0):1,(59:23,60:17):2):0,(54:0,58:1):1,55:0,56:2,57:1):2,141:6):1,(61:0,62:1):3):2):7):7):2,69:7):1,(32:0,(33:17,70:4):1):2,65:2):1,(66:2,67:0,68:6):1):2,21:4):13,(138:36,140:51):7):12,143:17):11,(132:2,133:3):23):10):12,(17:28,139:59):10):8,131:24):12,130:4):3,(126:2,127:0):4):6,128:0,129:0);
tree PAUP_292 = [&U] (1:0,((((((((((2:20,(6:20,134:27):8):8,41:12):4,(((5:11,64:10):3,((((7:0,13:0):1,(8:0,(9:2,11:8):4):3):2,10:1):7,12:5):5):3,63:9):25):5,((((((4:13,((23:3,(24:1,25:0):4):9,(((96:0,97:7):8,(98:1,99:0,(100:0,101:1):2):14):7,102:25):5):5):7,(((19:35,135:23):7,84:13):7,((((20:11,137:44):4,((44:1,51:4):10,((45:1,46:0,47:1):2,48:2,49:0,50:2):4):4):9,((((89:0,90:1):1,(91:2,92:0):2):11,(93:3,(94:1,95:0):3):6):10,((105:0,106:0,108:3):1,107:0,(109:6,110:25):0):13):6):2,((((111:1,(112:0,116:7):1):1,113:1,(114:1,120:2):0,115:0,117:0,118:4):1,119:1):1,121:11):14):6):4):5,(103:1,104:1):7):2,((85:2,86:1):10,((87:4,88:6):3,136:19):4):7):4,((((((((14:1,15:8):7,(74:6,(75:2,76:4):3):4):3,((38:0,40:2):1,(39:1,73:1):2):10):7,(77:6,(78:0,(79:1,80:0):2):8):6):9,((81:14,82:15):7,83:12):6):5,(16:18,((26:1,27:3):5,28:9):14):12):7,((22:12,((34:3,(35:0,36:0,37:0):1):5,(71:2,72:5):8):10):6,((29:3,(30:0,31:15):1):12,142:9):6):7):6,18:16):7):6,((122:1,123:0):4,124:6):18):7):6,125:16):6,(((((((((3:3,69:6):2,(42:7,(43:4,(((((52:2,53:0):1,(59:23,60:17):2):0,(54:0,58:1):1,55:0,56:2,57:1):2,141:6):1,(61:0,62:1):3):2):8):8):1,(32:0,(33:17,70:4):1):2):0,65:2):1,(66:2,67:0,68:6):1):2,21:4):13,(138:36,140:51):7):12,143:17):11,(132:2,133:3):23):10):12,(17:28,139:59):10):8,131:24):12,130:4):3,(126:2,127:0):4):6,128:0,129:0);
tree PAUP_293 = [&U] (1:0,((((((((((2:20,(6:20,134:27):8):8,41:12):4,(((5:11,64:10):3,((((7:0,13:0):1,(8:0,(9:2,11:8):4):3):2,10:1):7,12:5):5):3,63:9):25):5,((((((4:13,((23:3,(24:1,25:0):4):9,(((96:0,97:7):8,(98:1,99:0,(100:0,101:1):2):14):7,102:25):5):5):7,(((19:35,135:23):7,84:13):7,((((20:11,137:44):4,((44:1,51:4):10,((45:1,46:0,47:1):2,48:2,49:0,50:2):4):4):9,((((89:0,90:1):1,(91:2,92:0):2):11,(93:3,(94:1,95:0):3):6):10,((105:0,106:0,108:3):1,107:0,(109:6,110:25):0):13):6):2,((((111:1,(112:0,116:7):1):1,113:1,(114:1,120:2):0,115:0,117:0,118:4):1,119:1):1,121:11):14):6):4):5,(103:1,104:1):7):2,((85:2,86:1):10,((87:4,88:6):3,136:19):4):7):4,((((((((14:1,15:8):7,(74:6,(75:2,76:4):3):4):3,((38:0,40:2):1,(39:1,73:1):2):10):7,(77:6,(78:0,(79:1,80:0):2):8):6):9,((81:14,82:15):7,83:12):6):5,(16:18,((26:1,27:3):5,28:9):14):12):7,((22:12,((34:3,(35:0,36:0,37:0):1):5,(71:2,72:5):8):10):6,((29:3,(30:0,31:15):1):12,142:9):6):7):6,18:16):7):6,((122:1,123:0):4,124:6):18):7):6,125:16):6,((((((((3:3,69:6):2,(42:7,(43:4,(((((52:2,53:0):1,(59:23,60:17):2):0,(54:0,58:1):1,55:0,56:2,57:1):2,141:6):1,(61:0,62:1):3):2):8):8):1,(32:0,(33:17,70:4):1):2,65:2):1,(66:2,67:0,68:6):1):2,21:4):13,(138:36,140:51):7):12,143:17):11,(132:2,133:3):23):10):12,(17:28,139:59):10):8,131:24):12,130:4):3,(126:2,127:0):4):6,128:0,129:0);
tree PAUP_294 = [&U] (1:0,((((((((((2:20,(6:20,134:27):8):8,41:12):4,(((5:11,64:10):3,((((7:0,13:0):1,(8:0,(9:2,11:8):4):3):2,10:1):7,12:5):5):3,63:9):25):5,((((((4:13,((23:3,(24:1,25:0):4):9,(((96:0,97:7):8,(98:1,99:0,(100:0,101:1):2):14):7,102:25):5):5):7,(((19:35,135:23):7,84:13):7,((((20:11,137:44):4,((44:1,51:4):10,((45:1,46:0,47:1):2,48:2,49:0,50:2):4):4):9,((((89:0,90:1):1,(91:2,92:0):2):11,(93:3,(94:1,95:0):3):6):10,((105:0,106:0,108:3):1,107:0,(109:6,110:25):0):13):6):2,((((111:1,(112:0,116:7):1):1,113:1,(114:1,120:2):0,115:0,117:0,118:4):1,119:1):1,121:11):14):6):4):5,(103:1,104:1):7):2,((85:2,86:1):10,((87:4,88:6):3,136:19):4):7):4,((((((((14:1,15:8):7,(74:6,(75:2,76:4):3):4):3,((38:0,40:2):1,(39:1,73:1):2):10):7,(77:6,(78:0,(79:1,80:0):2):8):6):9,((81:14,82:15):7,83:12):6):5,(16:18,((26:1,27:3):5,28:9):14):12):7,((22:12,((34:3,(35:0,36:0,37:0):1):5,(71:2,72:5):8):10):6,((29:3,(30:0,31:15):1):12,142:9):6):7):6,18:16):7):6,((122:1,123:0):4,124:6):18):7):6,125:16):6,(((((((3:3,69:6):2,(42:7,(43:4,(((((52:2,53:0):1,(59:23,60:17):2):0,(54:0,58:1):1,55:0,56:2,57:1):2,141:6):1,(61:0,62:1):3):2):8):8):1,(32:0,(33:17,70:4):1):2,65:2,(66:2,67:0,68:6):1):3,21:4):13,(138:36,140:51):7):12,143:17):11,(132:2,133:3):23):10):12,(17:28,139:59):10):8,131:24):12,130:4):3,(126:2,127:0):4):6,128:0,129:0);
tree PAUP_295 = [&U] (1:0,((((((((((2:20,(6:20,134:27):8):8,41:12):4,(((5:11,64:10):3,((((7:0,13:0):1,(8:0,(9:2,11:8):4):3):2,10:1):7,12:5):5):3,63:9):25):5,((((((4:13,((23:3,(24:1,25:0):4):9,(((96:0,97:7):8,(98:1,99:0,(100:0,101:1):2):14):7,102:25):5):5):7,(((19:35,135:23):7,84:13):7,((((20:11,137:44):4,((44:1,51:4):10,((45:1,46:0,47:1):2,48:2,49:0,50:2):4):4):9,((((89:0,90:1):1,(91:2,92:0):2):11,(93:3,(94:1,95:0):3):6):10,((105:0,106:0,108:3):1,107:0,(109:6,110:25):0):13):6):2,((((111:1,(112:0,116:7):1):1,113:1,(114:1,120:2):0,115:0,117:0,118:4):1,119:1):1,121:11):14):6):4):5,(103:1,104:1):7):2,((85:2,86:1):10,((87:4,88:6):3,136:19):4):7):4,((((((((14:1,15:8):7,(74:6,(75:2,76:4):3):4):3,((38:0,40:2):1,(39:1,73:1):2):10):7,(77:6,(78:0,(79:1,80:0):2):8):6):9,((81:14,82:15):7,83:12):6):5,(16:18,((26:1,27:3):5,28:9):14):12):7,((22:12,((34:3,(35:0,36:0,37:0):1):5,(71:2,72:5):8):10):6,((29:3,(30:0,31:15):1):12,142:9):6):7):6,18:16):7):6,((122:1,123:0):4,124:6):18):7):6,125:16):6,((((((((3:4,(42:7,(43:4,(((((52:2,53:0):1,(59:23,60:17):2):0,(54:0,58:1):1,55:0,56:2,57:1):2,141:6):1,(61:0,62:1):3):2):8):7):2,(65:1,69:7):1):0,(32:0,(33:17,70:4):1):2):1,(66:2,67:0,68:6):1):2,21:4):13,(138:36,140:51):7):12,143:17):11,(132:2,133:3):23):10):12,(17:28,139:59):10):8,131:24):12,130:4):3,(126:2,127:0):4):6,128:0,129:0);
tree PAUP_296 = [&U] (1:0,((((((((((2:20,(6:20,134:27):8):8,41:12):4,(((5:11,64:10):3,((((7:0,13:0):1,(8:0,(9:2,11:8):4):3):2,10:1):7,12:5):5):3,63:9):25):5,((((((4:13,((23:3,(24:1,25:0):4):9,(((96:0,97:7):8,(98:1,99:0,(100:0,101:1):2):14):7,102:25):5):5):7,(((19:35,135:23):7,84:13):7,((((20:11,137:44):4,((44:1,51:4):10,((45:1,46:0,47:1):2,48:2,49:0,50:2):4):4):9,((((89:0,90:1):1,(91:2,92:0):2):11,(93:3,(94:1,95:0):3):6):10,((105:0,106:0,108:3):1,107:0,(109:6,110:25):0):13):6):2,((((111:1,(112:0,116:7):1):1,113:1,(114:1,120:2):0,115:0,117:0,118:4):1,119:1):1,121:11):14):6):4):5,(103:1,104:1):7):2,((85:2,86:1):10,((87:4,88:6):3,136:19):4):7):4,((((((((14:1,15:8):7,(74:6,(75:2,76:4):3):4):3,((38:0,40:2):1,(39:1,73:1):2):10):7,(77:6,(78:0,(79:1,80:0):2):8):6):9,((81:14,82:15):7,83:12):6):5,(16:18,((26:1,27:3):5,28:9):14):12):7,((22:12,((34:3,(35:0,36:0,37:0):1):5,(71:2,72:5):8):10):6,((29:3,(30:0,31:15):1):12,142:9):6):7):6,18:16):7):6,((122:1,123:0):4,124:6):18):7):6,125:16):6,((((((((3:4,(42:7,(43:4,(((((52:2,53:0):1,(59:23,60:17):2):0,(54:0,58:1):1,55:0,56:2,57:1):2,141:6):1,(61:0,62:1):3):2):8):7):2,(32:0,(33:17,70:4):1):2):0,(65:1,69:7):1):1,(66:2,67:0,68:6):1):2,21:4):13,(138:36,140:51):7):12,143:17):11,(132:2,133:3):23):10):12,(17:28,139:59):10):8,131:24):12,130:4):3,(126:2,127:0):4):6,128:0,129:0);
tree PAUP_297 = [&U] (1:0,((((((((((2:20,(6:20,134:27):8):8,41:12):4,(((5:11,64:10):3,((((7:0,13:0):1,(8:0,(9:2,11:8):4):3):2,10:1):7,12:5):5):3,63:9):25):5,((((((4:13,((23:3,(24:1,25:0):4):9,(((96:0,97:7):8,(98:1,99:0,(100:0,101:1):2):14):7,102:25):5):5):7,(((19:35,135:23):7,84:13):7,((((20:11,137:44):4,((44:1,51:4):10,((45:1,46:0,47:1):2,48:2,49:0,50:2):4):4):9,((((89:0,90:1):1,(91:2,92:0):2):11,(93:3,(94:1,95:0):3):6):10,((105:0,106:0,108:3):1,107:0,(109:6,110:25):0):13):6):2,((((111:1,(112:0,116:7):1):1,113:1,(114:1,120:2):0,115:0,117:0,118:4):1,119:1):1,121:11):14):6):4):5,(103:1,104:1):7):2,((85:2,86:1):10,((87:4,88:6):3,136:19):4):7):4,((((((((14:1,15:8):7,(74:6,(75:2,76:4):3):4):3,((38:0,40:2):1,(39:1,73:1):2):10):7,(77:6,(78:0,(79:1,80:0):2):8):6):9,((81:14,82:15):7,83:12):6):5,(16:18,((26:1,27:3):5,28:9):14):12):7,((22:12,((34:3,(35:0,36:0,37:0):1):5,(71:2,72:5):8):10):6,((29:3,(30:0,31:15):1):12,142:9):6):7):6,18:16):7):6,((122:1,123:0):4,124:6):18):7):6,125:16):6,(((((((3:4,(42:7,(43:4,(((((52:2,53:0):1,(59:23,60:17):2):0,(54:0,58:1):1,55:0,56:2,57:1):2,141:6):1,(61:0,62:1):3):2):8):7):2,(32:0,(33:17,70:4):1):2,(65:1,69:7):1):1,(66:2,67:0,68:6):1):2,21:4):13,(138:36,140:51):7):12,143:17):11,(132:2,133:3):23):10):12,(17:28,139:59):10):8,131:24):12,130:4):3,(126:2,127:0):4):6,128:0,129:0);
[truncated: 2,257,466 more chars]
