# Supplementary material for: Identification of shared single copy nuclear genes in Arabidopsis, Populus, Vitis and Oryza and their phylogenetic utility across various taxonomic levels
Source: BMC Evol Biol. 2010 Feb 24;10:61. doi: 10.1186/1471-2148-10-61 (PMC2848037; doi:10.1186/1471-2148-10-61)
Supplement: Additional file 3 — ML and MP trees for the 18 single copy genes based on alignments of EST and finished cDNA sequences are provided as well as the ML and MP bootstrap consensus trees. MP bootstrap consensus trees and all ML trees are available as PDF files and the collection of MP trees for each alignment is available as a .tre file. [file 1471-2148-10-61-S3.ZIP › EST_Trees/6349.mp.tre]

#NEXUS 

Begin trees;  [Treefile saved Thu Feb 21 17:05:43 2008]
[!
>Data file = /Users/jduarte/MPpaup2.nex
>Heuristic search settings:
>  Optimality criterion = parsimony
>    Character-status summary:
>      Of 216 total characters:
>        All characters are of type 'unord'
>        All characters have equal weight
>        24 characters are constant
>        38 variable characters are parsimony-uninformative
>        Number of parsimony-informative characters = 154
>    Gaps are treated as "missing"
>    Multistate taxa interpreted as uncertainty
>  Starting tree(s) obtained via stepwise addition
>  Addition sequence: random
>    Number of replicates = 10
>    Starting seed = 292434230
>  Number of trees held at each step during stepwise addition = 1
>  Branch-swapping algorithm: tree-bisection-reconnection (TBR)
>  Steepest descent option not in effect
>  'MaxTrees' setting = 2000 (will not be increased)
>  Branches collapsed (creating polytomies) if maximum branch length is zero
>  'MulTrees' option in effect
>  Topological constraints not enforced
>  Trees are unrooted
>
>Search terminated prematurely (no room to store new trees)
>   2000 trees retained
>   Time used = 00:16:40 (CPU time = 00:16:32.1)
]
	Translate
		1 gnl|TIGR|Picsi_DR480501,
		2 gnl|Arath7|AT4G37830.1,
		3 gnl|Medtr1|AC141862_9.3,
		4 gnl|Orysa5|Os03g56190.1,
		5 gnl|Poptr1|estExt_fgenesh4_pg.,
		6 gnl|TIGR|Popde_TA2454_3696,
		7 gnl|TIGR|Popeu_AJ777040,
		8 gnl|TIGR|Popeu_AJ768763,
		9 gnl|TIGR|Medsa_CO514938,
		10 gnl|TIGR|Popal_CX655910,
		11 gnl|TIGR|Theha_BM985615,
		12 gnl|TIGR|Thlca_TA156_107243,
		13 gnl|TIGR|Brana_DY016896,
		14 gnl|TIGR|Brara_CV433686,
		15 gnl|TIGR|Brara_TA3661_3711,
		16 gnl|TIGR|Brana_TA10093_3708,
		17 gnl|TIGR|Braol_AM391984,
		18 gnl|TIGR|Braol_AM394774,
		19 gnl|TIGR|Brana_DW998802,
		20 gnl|TIGR|Tripr_BB919720,
		21 gnl|TIGR|Lotja_TA5178_34305,
		22 gnl|TIGR|Arahy_TA511_3818,
		23 gnl|TIGR|Glyma_TA40840_3847,
		24 gnl|TIGR|Glyma_CX701617,
		25 gnl|TIGR|Glyma_BQ473213,
		26 gnl|TIGR|Glyma_BE608434,
		27 gnl|TIGR|Glyma_TA40705_3847,
		28 gnl|TIGR|Glyma_TA40638_3847,
		29 gnl|TIGR|Phaco_TA2686_3886,
		30 gnl|TIGR|Phavu_TA5073_3885,
		31 gnl|TIGR|Sacof_CA270394,
		32 gnl|TIGR|Sacof_CA174146,
		33 gnl|TIGR|Sacof_CA182345,
		34 gnl|TIGR|Zeama_CF019403,
		35 gnl|TIGR|Zeama_CO449102,
		36 gnl|TIGR|Zeama_CO450187,
		37 gnl|TIGR|Zeama_AW065751,
		38 gnl|TIGR|Zeama_TA114342_4577,
		39 gnl|TIGR|Zeama_BG836777,
		40 gnl|TIGR|Eleco_TA99_4511,
		41 gnl|TIGR|Agrst_DV861897,
		42 gnl|TIGR|Horvu_BF258472,
		43 gnl|TIGR|Lolmu_AU245996,
		44 gnl|TIGR|Fesar_TA2739_4606,
		45 gnl|TIGR|Pucte_CN485970,
		46 gnl|TIGR|Agrca_DV854970,
		47 gnl|TIGR|Triae_TA68997_4565,
		48 gnl|TIGR|Horvu_TA33724_4513,
		49 gnl|TIGR|Horvu_TA33722_4513,
		50 gnl|TIGR|Secce_TA1700_4550,
		51 gnl|TIGR|Triae_CK194608,
		52 gnl|TIGR|Triae_CK215760,
		53 gnl|TIGR|Triae_DR734569,
		54 gnl|TIGR|Yucfi_DT579659,
		55 Nuphar_advena,
		56 Amborella_trichopoda,
		57 gnl|TIGR|Anaco_CO731989,
		58 gnl|TIGR|Goshi_DW227327,
		59 gnl|TIGR|Goshi_TA21432_3635,
		60 gnl|TIGR|Gosar_TA5728_29729,
		61 gnl|TIGR|Gosar_BG442809,
		62 gnl|TIGR|Gosar_BF273043,
		63 gnl|TIGR|Gosar_BQ402980,
		64 Aspargus_officinalis,
		65 gnl|TIGR|Acoam_DT577377,
		66 gnl|TIGR|Citcl_TA4795_85681,
		67 gnl|TIGR|Citre_DN798999,
		68 gnl|TIGR|Citsi_CK932890,
		69 gnl|TIGR|Citsi_CK935847,
		70 gnl|TIGR|Citsi_CX043483,
		71 gnl|TIGR|Vitsh_CV099082,
		72 gnl|TIGR|Vitvi_EE082926,
		73 gnl|TIGR|Eupes_DV156294,
		74 Cucumis_sativus,
		75 gnl|TIGR|Brugy_TA2138_39984,
		76 gnl|TIGR|Frave_DY670573,
		77 gnl|TIGR|Rosch_BI977436,
		78 gnl|TIGR|Roswi_EC589854,
		79 gnl|TIGR|Roswi_EC588211,
		80 gnl|TIGR|Malx_TA30539_3750,
		81 gnl|TIGR|Malx_TA35157_3750,
		82 gnl|TIGR|Pruar_TA2645_36596,
		83 gnl|TIGR|Prupe_TA4262_3760,
		84 gnl|TIGR|Prudu_BU573743,
		85 gnl|TIGR|Pruce_EE488717,
		86 gnl|TIGR|Manes_TA2981_3983,
		87 gnl|TIGR|Ricco_TA3517_3988,
		88 gnl|TIGR|Eupes_TA12851_3993,
		89 gnl|TIGR|Eupti_TA1184_142860,
		90 gnl|TIGR|Zinof_TA2984_94328,
		91 gnl|TIGR|Curlo_TA16_136217,
		92 gnl|TIGR|Cycpe_AJ886549,
		93 gnl|TIGR|Jugre_TA1406_51240,
		94 gnl|TIGR|Phaeq_TA156_78828,
		95 gnl|TIGR|Gerhy_TA2772_18101,
		96 gnl|TIGR|Helan_TA7420_4232,
		97 gnl|TIGR|Helar_TA5281_73275,
		98 gnl|TIGR|Helex_EE651140,
		99 gnl|TIGR|Helpe_TA1097_4234,
		100 gnl|TIGR|Helpa_CF077853,
		101 gnl|TIGR|Helan_TA14795_4232,
		102 gnl|TIGR|Helex_TA3557_400408,
		103 gnl|TIGR|Lacpe_DW083148,
		104 gnl|TIGR|Lacsa_TA1173_75948,
		105 gnl|TIGR|Lacsa_BQ852710,
		106 gnl|TIGR|Lacse_TA1230_75943,
		107 gnl|TIGR|Lacvi_TA353_75947,
		108 gnl|TIGR|Lacse_BU012830,
		109 gnl|TIGR|Lacpe_TA1077_43195,
		110 gnl|TIGR|Tarof_TA5494_50225,
		111 gnl|TIGR|Tarko_TA811_333970,
		112 gnl|TIGR|Cicin_DT213579,
		113 gnl|TIGR|Helan_CD850046,
		114 gnl|TIGR|Senvu_DY662593,
		115 gnl|TIGR|Helan_TA10912_4232,
		116 gnl|TIGR|Helar_CF090843,
		117 gnl|TIGR|Helar_EE627237,
		118 gnl|TIGR|Helpe_TA2661_4234,
		119 gnl|TIGR|Sesin_TA701_4182,
		120 gnl|TIGR|Antma_TA5805_4151,
		121 gnl|TIGR|Mimgu_DV208371,
		122 gnl|TIGR|Mimgu_TA2573_4155,
		123 gnl|TIGR|Antma_TA8305_4151,
		124 gnl|TIGR|Ociba_TA1065_39350,
		125 gnl|TIGR|Ociba_DY338300,
		126 gnl|TIGR|Menpi_AW255251,
		127 gnl|TIGR|Nicta_TA3133_4097,
		128 gnl|TIGR|Nicta_TA3134_4097,
		129 gnl|TIGR|Nicta_TA3132_4097,
		130 gnl|TIGR|Solch_TA1179_4108,
		131 gnl|TIGR|Solly_TA17666_4081,
		132 gnl|TIGR|Soltu_CV498394,
		133 gnl|TIGR|Soltu_TA32296_4113,
		134 gnl|TIGR|Solha_TA1838_62890,
		135 gnl|TIGR|Capan_TA5213_4072,
		136 gnl|TIGR|Petx_TA1741_4102,
		137 gnl|TIGR|Iponi_TA6958_35883,
		138 gnl|TIGR|Ipoba_TA2117_4120,
		139 gnl|TIGR|Nicta_DW004622,
		140 gnl|TIGR|Solly_TA28618_4081,
		141 gnl|TIGR|Soltu_CV651603,
		142 gnl|TIGR|Iponi_TA7200_35883,
		143 gnl|TIGR|Betvu_BQ585042,
		144 gnl|TIGR|Aqufo_TA18895_338618,
		145 gnl|TIGR|Taman_CV793193,
		146 gnl|TIGR|Pinta_BG275547,
		147 gnl|TIGR|Pinpi_TA3466_71647,
		148 gnl|TIGR|Picgl_CK440075,
		149 gnl|TIGR|Picgl_TA15163_3330,
		150 Welwitschia_mirabilis,
		151 Zamia_fischeri
		;
tree PAUP_1 = [&U] (1:0,((((((((((2:6,((11:3,12:10):2,(((13:0,14:0):1,15:5):3,((16:0,17:0,18:1):0,19:4):7):4):5):19,56:30):7,((((((((3:3,9:7):7,(20:18,(21:14,(22:13,(((23:0,24:1):5,(((25:4,27:0):3,28:25):0,26:4):1):4,(29:0,30:1):16):5):4):6):3):8,(76:10,((77:1,78:4):2,79:9):10):14):8,((((((66:0,67:0,68:0):2,(69:2,70:3):1):13,(71:1,72:2):16):9,(73:5,74:6):20):3,((80:11,81:11):7,((82:4,83:1,84:0):2,85:2):13):10):6,93:16):5):4,(58:13,((59:1,60:0,61:2,62:15):2,63:22):11):5):4,(((((5:0,6:0):1,10:17):1,(7:1,8:4):5):18,75:21):7,(86:13,(87:21,(88:15,89:11):18):6):7):4):3,144:24):6,143:21):7):7,(((119:14,((121:1,122:1):16,((124:4,125:1):5,126:19):11):5):8,120:18):5,123:17):8):8,((((((4:26,((((31:1,32:2,33:6):2,((34:1,(37:9,38:0,39:5):1):1,(35:0,36:1):1):3):1,40:12):5,((((41:3,46:4):5,45:6):2,(43:3,44:1):4):3,((((42:10,49:1):1,48:0):4,(47:1,52:1):2,50:4):1,(51:1,53:14):1):6):9):4):15,57:20):5,65:16):7,(55:29,145:19):11):9,54:21):5,64:11):8):4,(90:20,91:19):13):5,(92:30,(((((((((95:14,(114:10,((115:1,117:3,118:3):1,116:1):16):2):4,(((103:0,104:0):1,((105:0,106:0,108:4):2,107:0):1):2,109:4):4):2,112:4):4,(((96:0,((97:2,98:0,99:1):2,100:1):1):2,113:9):5,(101:1,102:3):9):4):6,(110:1,111:2):6):14,142:20):8,((((127:0,128:1):0,129:5):17,136:16):7,((((130:1,135:6):1,132:3,133:1):1,134:3):0,131:1):12):4):9,(137:7,138:6):12):9,(139:8,(140:5,141:5):7):9):8):6):8,(94:25,150:53):12):16,151:19):21,(146:3,147:1):6):6,148:1,149:0);
tree PAUP_2 = [&U] (1:0,((((((((((2:6,((11:3,12:10):2,(((13:0,14:0):1,15:5):3,((16:0,17:0,18:1):0,19:4):7):4):5):19,56:30):7,((((((((3:3,9:7):7,(20:18,(21:14,(22:13,(((23:0,24:1):5,(((25:4,27:0):3,28:25):0,26:4):1):4,(29:0,30:1):16):5):4):6):3):8,(76:10,((77:1,78:4):2,79:9):10):14):8,((((((66:0,67:0,68:0):2,(69:2,70:3):1):13,(71:1,72:2):16):9,(73:5,74:6):20):3,((80:11,81:11):7,((82:4,83:1,84:0):2,85:2):13):10):6,93:16):5):4,(58:13,((59:1,60:0,61:2,62:15):2,63:22):11):5):4,(((((5:0,6:0):1,10:17):1,(7:1,8:4):5):18,75:21):7,(86:13,(87:21,(88:15,89:11):18):6):7):4):3,144:24):6,143:21):7):7,(((119:14,((121:1,122:1):16,((124:4,125:1):5,126:19):11):5):8,120:18):5,123:17):8):8,((((((4:26,((((31:1,32:2,33:6):2,((34:1,(37:9,38:0,39:5):1):1,(35:0,36:1):1):3):1,40:12):5,((((41:3,46:4):5,45:6):2,(43:3,44:1):4):3,((((42:10,49:1):1,48:0):4,(47:1,52:1):2,50:4):1,(51:1,53:14):1):6):9):4):15,57:20):5,65:16):7,(55:29,145:19):11):9,54:21):5,64:11):8):4,(90:20,91:19):13):5,(92:30,(((((((((95:14,(114:10,((115:1,117:3,118:3):1,116:1):16):2):4,(((103:0,104:0):1,((105:0,106:0,108:4):2,107:0):1):2,109:4):4):2,112:4):4,(((96:0,((97:2,98:0,99:1):2,100:1):1):2,113:9):5,(101:1,102:3):9):4):6,(110:1,111:2):6):15,142:19):8,((((127:0,128:1):0,129:5):17,136:16):6,((130:1,135:6):1,(131:1,134:3):1,132:3,133:1):12):5):9,(137:7,138:6):13):8,(139:8,(140:5,141:5):7):9):8):6):8,(94:25,150:53):12):16,151:19):21,(146:3,147:1):6):6,148:1,149:0);
tree PAUP_3 = [&U] (1:0,((((((((((2:6,((11:3,12:10):2,(((13:0,14:0):1,15:5):3,((16:0,17:0,18:1):0,19:4):7):4):5):19,56:30):7,((((((((3:3,9:7):7,(20:18,(21:14,(22:13,(((23:0,24:1):5,(((25:4,27:0):3,28:25):0,26:4):1):4,(29:0,30:1):16):5):4):6):3):8,(76:10,((77:1,78:4):2,79:9):10):14):8,((((((66:0,67:0,68:0):2,(69:2,70:3):1):13,(71:1,72:2):16):9,(73:5,74:6):20):3,((80:11,81:11):7,((82:4,83:1,84:0):2,85:2):13):10):6,93:16):5):4,(58:13,((59:1,60:0,61:2,62:15):2,63:22):11):5):4,(((((5:0,6:0):1,10:17):1,(7:1,8:4):5):18,75:21):7,(86:13,(87:21,(88:15,89:11):18):6):7):4):3,144:24):6,143:21):7):7,(((119:14,((121:1,122:1):16,((124:4,125:1):5,126:19):11):5):8,120:18):5,123:17):8):8,((((((4:26,((((31:1,32:2,33:6):2,((34:1,(37:9,38:0,39:5):1):1,(35:0,36:1):1):3):1,40:12):5,((((41:3,46:4):5,45:6):2,(43:3,44:1):4):3,((((42:10,49:1):1,48:0):4,(47:1,52:1):2,50:4):1,(51:1,53:14):1):6):9):4):15,57:20):5,65:16):7,(55:29,145:19):11):9,54:21):5,64:11):8):4,(90:20,91:19):13):5,(92:30,(((((((((95:14,(114:10,((115:1,117:3,118:3):1,116:1):16):2):4,(((103:0,104:0):1,((105:0,106:0,108:4):2,107:0):1):2,109:4):4):2,112:4):4,(((96:0,((97:2,98:0,99:1):2,100:1):1):2,113:9):5,(101:1,102:3):9):4):6,(110:1,111:2):6):15,142:19):8,((((127:0,128:1):0,129:5):17,136:16):6,((130:2,135:5):1,((131:1,134:3):1,132:3,133:1):1):11):5):9,(137:7,138:6):13):8,(139:8,(140:5,141:5):7):9):8):6):8,(94:25,150:53):12):16,151:19):21,(146:3,147:1):6):6,148:1,149:0);
tree PAUP_4 = [&U] (1:0,((((((((((2:6,((11:3,12:10):2,(((13:0,14:0):1,15:5):3,((16:0,17:0,18:1):0,19:4):7):4):5):19,56:30):7,((((((((3:3,9:7):7,(20:18,(21:14,(22:13,(((23:0,24:1):5,(((25:4,27:0):3,28:25):0,26:4):1):4,(29:0,30:1):16):5):4):6):3):8,(76:10,((77:1,78:4):2,79:9):10):14):8,((((((66:0,67:0,68:0):2,(69:2,70:3):1):13,(71:1,72:2):16):9,(73:5,74:6):20):3,((80:11,81:11):7,((82:4,83:1,84:0):2,85:2):13):10):6,93:16):5):4,(58:13,((59:1,60:0,61:2,62:15):2,63:22):11):5):4,(((((5:0,6:0):1,10:17):1,(7:1,8:4):5):18,75:21):7,(86:13,(87:21,(88:15,89:11):18):6):7):4):3,144:24):6,143:21):7):7,(((119:14,((121:1,122:1):16,((124:4,125:1):5,126:19):11):5):8,120:18):5,123:17):8):8,((((((4:26,((((31:1,32:2,33:6):2,((34:1,(37:9,38:0,39:5):1):1,(35:0,36:1):1):3):1,40:12):5,((((41:3,46:4):5,45:6):2,(43:3,44:1):4):3,((((42:10,49:1):1,48:0):4,(47:1,52:1):2,50:4):1,(51:1,53:14):1):6):9):4):15,57:20):5,65:16):7,(55:29,145:19):11):9,54:21):5,64:11):8):4,(90:20,91:19):13):5,(92:30,(((((((((95:14,(114:10,((115:1,117:3,118:3):1,116:1):16):2):4,(((103:0,104:0):1,((105:0,106:0,108:4):2,107:0):1):2,109:4):4):2,112:4):4,(((96:0,((97:2,98:0,99:1):2,100:1):1):2,113:9):5,(101:1,102:3):9):4):6,(110:1,111:2):6):15,142:19):9,((((127:0,128:1):0,129:5):17,136:15):6,((130:2,((131:1,134:3):1,132:3,133:1):0):2,135:5):11):5):9,(137:7,138:6):13):8,(139:8,(140:5,141:5):7):10):7):6):8,(94:25,150:53):12):16,151:19):21,(146:3,147:1):6):6,148:1,149:0);
tree PAUP_5 = [&U] (1:0,((((((((((2:6,((11:3,12:10):2,(((13:0,14:0):1,15:5):3,((16:0,17:0,18:1):0,19:4):7):4):5):19,56:30):7,((((((((3:3,9:7):7,(20:18,(21:14,(22:13,(((23:0,24:1):5,(((25:4,27:0):3,28:25):0,26:4):1):4,(29:0,30:1):16):5):4):6):3):8,(76:10,((77:1,78:4):2,79:9):10):14):8,((((((66:0,67:0,68:0):2,(69:2,70:3):1):13,(71:1,72:2):16):9,(73:5,74:6):20):3,((80:11,81:11):7,((82:4,83:1,84:0):2,85:2):13):10):6,93:16):5):4,(58:13,((59:1,60:0,61:2,62:15):2,63:22):11):5):4,(((((5:0,6:0):1,10:17):1,(7:1,8:4):5):18,75:21):7,(86:13,(87:21,(88:15,89:11):18):6):7):4):3,144:24):6,143:21):7):7,(((119:14,((121:1,122:1):16,((124:4,125:1):5,126:19):11):5):8,120:18):5,123:17):8):8,((((((4:26,((((31:1,32:2,33:6):2,((34:1,(37:9,38:0,39:5):1):1,(35:0,36:1):1):3):1,40:12):5,((((41:3,46:4):5,45:6):2,(43:3,44:1):4):3,((((42:10,49:1):1,48:0):4,(47:1,52:1):2,50:4):1,(51:1,53:14):1):6):9):4):15,57:20):5,65:16):7,(55:29,145:19):11):9,54:21):5,64:11):8):4,(90:20,91:19):13):5,(92:30,(((((((((95:14,(114:10,((115:1,117:3,118:3):1,116:1):16):2):4,(((103:0,104:0):1,((105:0,106:0,108:4):2,107:0):1):2,109:4):4):2,112:4):4,(((96:0,((97:2,98:0,99:1):2,100:1):1):2,113:9):5,(101:1,102:3):9):4):6,(110:1,111:2):6):15,142:19):8,((((127:0,128:1):0,129:5):17,136:16):6,(((130:1,135:6):1,132:3,133:1):0,(131:1,134:3):1):12):5):9,(137:7,138:6):13):8,(139:8,(140:5,141:5):7):9):8):6):8,(94:25,150:53):12):16,151:19):21,(146:3,147:1):6):6,148:1,149:0);
tree PAUP_6 = [&U] (1:0,((((((((((2:6,((11:3,12:10):2,(((13:0,14:0):1,15:5):3,((16:0,17:0,18:1):0,19:4):7):4):5):19,56:30):7,((((((((3:3,9:7):7,(20:18,(21:14,(22:13,(((23:0,24:1):5,(((25:4,27:0):3,28:25):0,26:4):1):4,(29:0,30:1):16):5):4):6):3):8,(76:10,((77:1,78:4):2,79:9):10):14):8,((((((66:0,67:0,68:0):2,(69:2,70:3):1):13,(71:1,72:2):16):9,(73:5,74:6):20):3,((80:11,81:11):7,((82:4,83:1,84:0):2,85:2):13):10):6,93:16):5):4,(58:13,((59:1,60:0,61:2,62:15):2,63:22):11):5):4,(((((5:0,6:0):1,10:17):1,(7:1,8:4):5):18,75:21):7,(86:13,(87:21,(88:15,89:11):18):6):7):4):3,144:24):6,143:21):7):7,(((119:14,((121:1,122:1):16,((124:4,125:1):5,126:19):11):5):8,120:18):5,123:17):8):8,((((((4:26,((((31:1,32:2,33:6):2,((34:1,(37:9,38:0,39:5):1):1,(35:0,36:1):1):3):1,40:12):5,((((41:3,46:4):5,45:6):2,(43:3,44:1):4):3,((((42:10,49:1):1,48:0):4,(47:1,52:1):2,50:4):1,(51:1,53:14):1):6):9):4):15,57:20):5,65:16):7,(55:29,145:19):11):9,54:21):5,64:11):8):4,(90:20,91:19):13):5,(92:30,(((((((((95:14,(114:10,((115:1,117:3,118:3):1,116:1):16):2):4,(((103:0,104:0):1,((105:0,106:0,108:4):2,107:0):1):2,109:4):4):2,112:4):4,(((96:0,((97:2,98:0,99:1):2,100:1):1):2,113:9):5,(101:1,102:3):9):4):6,(110:1,111:2):6):14,142:20):8,((((127:0,128:1):0,129:5):17,136:16):7,(((130:1,135:6):1,132:3,133:1):1,131:1,134:3):12):4):9,(137:7,138:6):12):9,(139:8,(140:5,141:5):7):9):8):6):8,(94:25,150:53):12):16,151:19):21,(146:3,147:1):6):6,148:1,149:0);
tree PAUP_7 = [&U] (1:0,((((((((((2:6,((11:3,12:10):2,(((13:0,14:0):1,15:5):3,((16:0,17:0,18:1):0,19:4):7):4):5):19,56:30):7,((((((((3:3,9:7):7,(20:18,(21:14,(22:13,(((23:0,24:1):5,(((25:4,27:0):3,28:25):0,26:4):1):4,(29:0,30:1):16):5):4):6):3):8,(76:10,((77:1,78:4):2,79:9):10):14):8,((((((66:0,67:0,68:0):2,(69:2,70:3):1):13,(71:1,72:2):16):9,(73:5,74:6):20):3,((80:11,81:11):7,((82:4,83:1,84:0):2,85:2):13):10):6,93:16):5):4,(58:13,((59:1,60:0,61:2,62:15):2,63:22):11):5):4,(((((5:0,6:0):1,10:17):1,(7:1,8:4):5):18,75:21):7,(86:13,(87:21,(88:15,89:11):18):6):7):4):3,144:24):6,143:21):7):7,(((119:14,((121:1,122:1):16,((124:4,125:1):5,126:19):11):5):8,120:18):5,123:17):8):8,((((((4:26,((((31:1,32:2,33:6):2,((34:1,(37:9,38:0,39:5):1):1,(35:0,36:1):1):3):1,40:12):5,((((41:3,46:4):5,45:6):2,(43:3,44:1):4):3,((((42:10,49:1):1,48:0):4,(47:1,52:1):2,50:4):1,(51:1,53:14):1):6):9):4):15,57:20):5,65:16):7,(55:29,145:19):11):9,54:21):5,64:11):8):4,(90:20,91:19):13):5,(92:30,(((((((((95:14,(114:10,((115:1,117:3,118:3):1,116:1):16):2):4,(((103:0,104:0):1,((105:0,106:0,108:4):2,107:0):1):2,109:4):4):2,112:4):4,(((96:0,((97:2,98:0,99:1):2,100:1):1):2,113:9):5,(101:1,102:3):9):4):6,(110:1,111:2):6):14,142:20):8,(((127:0,128:1,129:5):17,136:16):7,((((130:1,135:6):1,132:3,133:1):1,134:3):0,131:1):12):4):9,(137:7,138:6):12):9,(139:8,(140:5,141:5):7):9):8):6):8,(94:25,150:53):12):16,151:19):21,(146:3,147:1):6):6,148:1,149:0);
tree PAUP_8 = [&U] (1:0,((((((((((2:6,((11:3,12:10):2,(((13:0,14:0):1,15:5):3,(16:0,17:0,18:1,19:4):7):4):5):19,56:30):7,((((((((3:3,9:7):7,(20:18,(21:14,(22:13,(((23:0,24:1):5,(((25:4,27:0):3,28:25):0,26:4):1):4,(29:0,30:1):16):5):4):6):3):8,(76:10,((77:1,78:4):2,79:9):10):14):8,((((((66:0,67:0,68:0):2,(69:2,70:3):1):13,(71:1,72:2):16):9,(73:5,74:6):20):3,((80:11,81:11):7,((82:4,83:1,84:0):2,85:2):13):10):6,93:16):5):4,(58:13,((59:1,60:0,61:2,62:15):2,63:22):11):5):4,(((((5:0,6:0):1,10:17):1,(7:1,8:4):5):18,75:21):7,(86:13,(87:21,(88:15,89:11):18):6):7):4):3,144:24):6,143:21):7):7,(((119:14,((121:1,122:1):16,((124:4,125:1):5,126:19):11):5):8,120:18):5,123:17):8):8,((((((4:26,((((31:1,32:2,33:6):2,((34:1,(37:9,38:0,39:5):1):1,(35:0,36:1):1):3):1,40:12):5,((((41:3,46:4):5,45:6):2,(43:3,44:1):4):3,((((42:10,49:1):1,48:0):4,(47:1,52:1):2,50:4):1,(51:1,53:14):1):6):9):4):15,57:20):5,65:16):7,(55:29,145:19):11):9,54:21):5,64:11):8):4,(90:20,91:19):13):5,(92:30,(((((((((95:14,(114:10,((115:1,117:3,118:3):1,116:1):16):2):4,(((103:0,104:0):1,((105:0,106:0,108:4):2,107:0):1):2,109:4):4):2,112:4):4,(((96:0,((97:2,98:0,99:1):2,100:1):1):2,113:9):5,(101:1,102:3):9):4):6,(110:1,111:2):6):14,142:20):8,((((127:0,128:1):0,129:5):17,136:16):7,((((130:1,135:6):1,132:3,133:1):1,134:3):0,131:1):12):4):9,(137:7,138:6):12):9,(139:8,(140:5,141:5):7):9):8):6):8,(94:25,150:53):12):16,151:19):21,(146:3,147:1):6):6,148:1,149:0);
tree PAUP_9 = [&U] (1:0,((((((((((2:6,((11:3,12:10):2,(((13:0,14:0):1,15:5):3,((16:0,17:0,18:1):0,19:4):7):4):5):19,56:30):7,((((((((3:3,9:7):7,(20:18,(21:14,(22:13,(((23:0,24:1):5,(((25:4,27:0):3,28:25):0,26:4):1):4,(29:0,30:1):16):5):4):6):3):8,(76:10,((77:1,78:4):2,79:9):10):14):8,((((((66:0,67:0,68:0):2,(69:2,70:3):1):13,(71:1,72:2):16):9,(73:5,74:6):20):3,((80:11,81:11):7,((82:4,83:1,84:0):2,85:2):13):10):6,93:16):5):4,(58:13,((59:1,60:0,61:2,62:15):2,63:22):11):5):4,(((((5:0,6:0):1,10:17):1,(7:1,8:4):5):18,75:21):7,(86:13,(87:21,(88:15,89:11):18):6):7):4):3,144:24):6,143:21):7):7,(((119:14,((121:1,122:1):16,((124:4,125:1):5,126:19):11):5):8,120:18):5,123:17):8):8,((((((4:26,((((31:1,32:2,33:6):2,((34:1,(37:9,38:0,39:5):1):1,(35:0,36:1):1):3):1,40:12):5,((((41:3,46:4):5,45:6):2,(43:3,44:1):4):3,((((42:10,49:1):1,48:0):4,(47:1,52:1):2,50:4):1,(51:1,53:14):1):6):9):4):15,57:20):5,65:16):7,(55:29,145:19):11):9,54:21):5,64:11):8):4,(90:20,91:19):13):5,(92:30,(((((((((95:14,(114:10,((115:1,117:3,118:3):1,116:1):16):2):4,(((103:0,104:0):1,((105:0,106:0,108:4):2,107:0):1):2,109:4):4):2,112:4):4,((96:0,((97:2,98:0,99:1):2,100:1):1,113:9):7,(101:1,102:3):9):4):6,(110:1,111:2):6):14,142:20):8,((((127:0,128:1):0,129:5):17,136:16):7,((((130:1,135:6):1,132:3,133:1):1,134:3):0,131:1):12):4):9,(137:7,138:6):12):9,(139:8,(140:5,141:5):7):9):8):6):8,(94:25,150:53):12):16,151:19):21,(146:3,147:1):6):6,148:1,149:0);
tree PAUP_10 = [&U] (1:0,((((((((((2:6,((11:3,12:10):2,(((13:0,14:0):1,15:5):3,((16:0,17:0,18:1):0,19:4):7):4):5):19,56:30):7,((((((((3:3,9:7):7,(20:18,(21:14,(22:13,(((23:0,24:1):5,(((25:4,27:0):3,28:25):0,26:4):1):4,(29:0,30:1):16):5):4):6):3):8,(76:10,((77:1,78:4):2,79:9):10):14):8,((((((66:0,67:0,68:0):2,(69:2,70:3):1):13,(71:1,72:2):16):9,(73:5,74:6):20):3,((80:11,81:11):7,((82:4,83:1,84:0):2,85:2):13):10):6,93:16):5):4,(58:13,((59:1,60:0,61:2,62:15):2,63:22):11):5):4,(((((5:0,6:0):1,10:17):1,(7:1,8:4):5):18,75:21):7,(86:13,(87:21,(88:15,89:11):18):6):7):4):3,144:24):6,143:21):7):7,(((119:14,((121:1,122:1):16,((124:4,125:1):5,126:19):11):5):8,120:18):5,123:17):8):8,((((((4:26,((((31:1,32:2,33:6):2,((34:1,(37:9,38:0,39:5):1):1,(35:0,36:1):1):3):1,40:12):5,((((41:3,46:4):5,45:6):2,(43:3,44:1):4):3,((((42:10,49:1):1,48:0):4,(47:1,52:1):2,50:4):1,(51:1,53:14):1):6):9):4):15,57:20):5,65:16):7,(55:29,145:19):11):9,54:21):5,64:11):8):4,(90:20,91:19):13):5,(92:30,(((((((((95:14,(114:10,((115:1,117:3,118:3):1,116:1):16):2):4,(((103:0,104:0):1,((105:0,106:0,108:4):2,107:0):1):2,109:4):4):2,112:4):4,((96:0,(97:2,98:0,99:1,100:1):3,113:9):7,(101:1,102:3):9):4):6,(110:1,111:2):6):14,142:20):8,((((127:0,128:1):0,129:5):17,136:16):7,((((130:1,135:6):1,132:3,133:1):1,134:3):0,131:1):12):4):9,(137:7,138:6):12):9,(139:8,(140:5,141:5):7):9):8):6):8,(94:25,150:53):12):16,151:19):21,(146:3,147:1):6):6,148:1,149:0);
tree PAUP_11 = [&U] (1:0,((((((((((2:6,((11:3,12:10):2,(((13:0,14:0):1,15:5):3,((16:0,17:0,18:1):0,19:4):7):4):5):19,56:30):7,((((((((3:3,9:7):7,(20:18,(21:14,(22:13,(((23:0,24:1):5,(((25:4,27:0):3,28:25):0,26:4):1):4,(29:0,30:1):16):5):4):6):3):8,(76:10,((77:1,78:4):2,79:9):10):14):8,((((((66:0,67:0,68:0):2,(69:2,70:3):1):13,(71:1,72:2):16):9,(73:5,74:6):20):3,((80:11,81:11):7,((82:4,83:1,84:0):2,85:2):13):10):6,93:16):5):4,(58:13,((59:1,60:0,61:2,62:15):2,63:22):11):5):4,(((((5:0,6:0):1,10:17):1,(7:1,8:4):5):18,75:21):7,(86:13,(87:21,(88:15,89:11):18):6):7):4):3,144:24):6,143:21):7):7,(((119:14,((121:1,122:1):16,((124:4,125:1):5,126:19):11):5):8,120:18):5,123:17):8):8,((((((4:26,((((31:1,32:2,33:6):2,((34:1,(37:9,38:0,39:5):1):1,(35:0,36:1):1):3):1,40:12):5,((((41:3,46:4):5,45:6):2,(43:3,44:1):4):3,((((42:10,49:1):1,48:0):4,(47:1,52:1):2,50:4):1,(51:1,53:14):1):6):9):4):15,57:20):5,65:16):7,(55:29,145:19):11):9,54:21):5,64:11):8):4,(90:20,91:19):13):5,(92:30,(((((((((95:14,(114:10,((115:1,117:3,118:3):1,116:1):16):2):4,(((103:0,104:0):1,((105:0,106:0,108:4):2,107:0):1):2,109:4):4):2,112:4):4,(((96:0,(97:2,98:0,99:1,100:1):3):2,113:9):5,(101:1,102:3):9):4):6,(110:1,111:2):6):14,142:20):8,((((127:0,128:1):0,129:5):17,136:16):7,((((130:1,135:6):1,132:3,133:1):1,134:3):0,131:1):12):4):9,(137:7,138:6):12):9,(139:8,(140:5,141:5):7):9):8):6):8,(94:25,150:53):12):16,151:19):21,(146:3,147:1):6):6,148:1,149:0);
tree PAUP_12 = [&U] (1:0,((((((((((2:6,((11:3,12:10):2,(((13:0,14:0):1,15:5):3,((16:0,17:0,18:1):0,19:4):7):4):5):19,56:30):7,((((((((3:3,9:7):7,(20:18,(21:14,(22:13,(((23:0,24:1):5,(((25:4,27:0):3,28:25):0,26:4):1):4,(29:0,30:1):16):5):4):6):3):8,(76:10,((77:1,78:4):2,79:9):10):14):8,((((((66:0,67:0,68:0):2,(69:2,70:3):1):13,(71:1,72:2):16):9,(73:5,74:6):20):3,((80:11,81:11):7,((82:4,83:1,84:0):2,85:2):13):10):6,93:16):5):4,(58:13,((59:1,60:0,61:2,62:15):2,63:22):11):5):4,(((((5:0,6:0):1,10:17):1,(7:1,8:4):5):18,75:21):7,(86:13,(87:21,(88:15,89:11):18):6):7):4):3,144:24):6,143:21):7):7,(((119:14,((121:1,122:1):16,((124:4,125:1):5,126:19):11):5):8,120:18):5,123:17):8):8,((((((4:26,((((31:1,32:2,33:6):2,((34:1,(37:9,38:0,39:5):1):1,(35:0,36:1):1):3):1,40:12):5,((((41:3,46:4):5,45:6):2,(43:3,44:1):4):3,(((42:10,49:1):1,48:0):4,(47:1,52:1):2,50:4,(51:1,53:14):1):7):9):4):15,57:20):5,65:16):7,(55:29,145:19):11):9,54:21):5,64:11):8):4,(90:20,91:19):13):5,(92:30,(((((((((95:14,(114:10,((115:1,117:3,118:3):1,116:1):16):2):4,(((103:0,104:0):1,((105:0,106:0,108:4):2,107:0):1):2,109:4):4):2,112:4):4,(((96:0,((97:2,98:0,99:1):2,100:1):1):2,113:9):5,(101:1,102:3):9):4):6,(110:1,111:2):6):14,142:20):8,((((127:0,128:1):0,129:5):17,136:16):7,((((130:1,135:6):1,132:3,133:1):1,134:3):0,131:1):12):4):9,(137:7,138:6):12):9,(139:8,(140:5,141:5):7):9):8):6):8,(94:25,150:53):12):16,151:19):21,(146:3,147:1):6):6,148:1,149:0);
tree PAUP_13 = [&U] (1:0,((((((((((2:6,((11:3,12:10):2,(((13:0,14:0):1,15:5):3,((16:0,17:0,18:1):0,19:4):7):4):5):19,56:30):7,((((((((3:3,9:7):7,(20:18,(21:14,(22:13,(((23:0,24:1):5,(((25:4,27:0):3,28:25):0,26:4):1):4,(29:0,30:1):16):5):4):6):3):8,(76:10,((77:1,78:4):2,79:9):10):14):8,((((((66:0,67:0,68:0):2,(69:2,70:3):1):13,(71:1,72:2):16):9,(73:5,74:6):20):3,((80:11,81:11):7,((82:4,83:1,84:0):2,85:2):13):10):6,93:16):5):4,(58:13,((59:1,60:0,61:2,62:15):2,63:22):11):5):4,(((((5:0,6:0):1,10:17):1,(7:1,8:4):5):18,75:21):7,(86:13,(87:21,(88:15,89:11):18):6):7):4):3,144:24):6,143:21):7):7,(((119:14,((121:1,122:1):16,((124:4,125:1):5,126:19):11):5):8,120:18):5,123:17):8):8,((((((4:26,((((31:1,32:2,33:6):2,((34:1,(37:9,38:0,39:5):1):1,(35:0,36:1):1):3):1,40:12):5,((((41:3,46:4):5,45:6):2,(43:3,44:1):4):4,((((42:10,49:1):1,48:0):4,(47:1,52:1):2,(51:1,53:14):1):1,50:3):7):8):4):15,57:20):5,65:16):7,(55:29,145:19):11):9,54:21):5,64:11):8):4,(90:20,91:19):13):5,(92:30,(((((((((95:14,(114:10,((115:1,117:3,118:3):1,116:1):16):2):4,(((103:0,104:0):1,((105:0,106:0,108:4):2,107:0):1):2,109:4):4):2,112:4):4,(((96:0,((97:2,98:0,99:1):2,100:1):1):2,113:9):5,(101:1,102:3):9):4):6,(110:1,111:2):6):14,142:20):8,((((127:0,128:1):0,129:5):17,136:16):7,((((130:1,135:6):1,132:3,133:1):1,134:3):0,131:1):12):4):9,(137:7,138:6):12):9,(139:8,(140:5,141:5):7):9):8):6):8,(94:25,150:53):12):16,151:19):21,(146:3,147:1):6):6,148:1,149:0);
tree PAUP_14 = [&U] (1:0,((((((((((2:6,((11:3,12:10):2,(((13:0,14:0):1,15:5):3,((16:0,17:0,18:1):0,19:4):7):4):5):19,56:30):7,((((((((3:3,9:7):7,(20:18,(21:14,(22:13,(((23:0,24:1):5,(((25:4,27:0):3,28:25):0,26:4):1):4,(29:0,30:1):16):5):4):6):3):8,(76:10,((77:1,78:4):2,79:9):10):14):8,((((((66:0,67:0,68:0):2,(69:2,70:3):1):13,(71:1,72:2):16):9,(73:5,74:6):20):3,((80:11,81:11):7,((82:4,83:1,84:0):2,85:2):13):10):6,93:16):5):4,(58:13,((59:1,60:0,61:2,62:15):2,63:22):11):5):4,((((5:0,6:0,(7:1,8:4):5):3,10:17):17,75:21):7,(86:13,(87:21,(88:15,89:11):18):6):7):4):3,144:24):6,143:21):7):7,(((119:14,((121:1,122:1):16,((124:4,125:1):5,126:19):11):5):8,120:18):5,123:17):8):8,((((((4:26,((((31:1,32:2,33:6):2,((34:1,(37:9,38:0,39:5):1):1,(35:0,36:1):1):3):1,40:12):5,((((41:3,46:4):5,45:6):2,(43:3,44:1):4):3,((((42:10,49:1):1,48:0):4,(47:1,52:1):2,50:4):1,(51:1,53:14):1):6):9):4):15,57:20):5,65:16):7,(55:29,145:19):11):9,54:21):5,64:11):8):4,(90:20,91:19):13):5,(92:30,(((((((((95:14,(114:10,((115:1,117:3,118:3):1,116:1):16):2):4,(((103:0,104:0):1,((105:0,106:0,108:4):2,107:0):1):2,109:4):4):2,112:4):4,(((96:0,((97:2,98:0,99:1):2,100:1):1):2,113:9):5,(101:1,102:3):9):4):6,(110:1,111:2):6):14,142:20):8,((((127:0,128:1):0,129:5):17,136:16):7,((((130:1,135:6):1,132:3,133:1):1,134:3):0,131:1):12):4):9,(137:7,138:6):12):9,(139:8,(140:5,141:5):7):9):8):6):8,(94:25,150:53):12):16,151:19):21,(146:3,147:1):6):6,148:1,149:0);
tree PAUP_15 = [&U] (1:0,((((((((((2:6,((11:3,12:10):2,((13:0,14:0,15:6):3,((16:0,17:0,18:1):0,19:4):6):5):5):19,56:30):7,((((((((3:3,9:7):7,(20:18,(21:14,(22:13,(((23:0,24:1):5,(((25:4,27:0):3,28:25):0,26:4):1):4,(29:0,30:1):16):5):4):6):3):8,(76:10,((77:1,78:4):2,79:9):10):14):8,((((((66:0,67:0,68:0):2,(69:2,70:3):1):13,(71:1,72:2):16):9,(73:5,74:6):20):3,((80:11,81:11):7,((82:4,83:1,84:0):2,85:2):13):10):6,93:16):5):4,(58:13,((59:1,60:0,61:2,62:15):2,63:22):11):5):4,(((((5:0,6:0):1,10:17):1,(7:1,8:4):5):18,75:21):7,(86:13,(87:21,(88:15,89:11):18):6):7):4):3,144:24):6,143:21):7):7,(((119:14,((121:1,122:1):16,((124:4,125:1):5,126:19):11):5):8,120:18):5,123:17):8):8,((((((4:26,((((31:1,32:2,33:6):2,((34:1,(37:9,38:0,39:5):1):1,(35:0,36:1):1):3):1,40:12):5,((((41:3,46:4):5,45:6):2,(43:3,44:1):4):3,((((42:10,49:1):1,48:0):4,(47:1,52:1):2,50:4):1,(51:1,53:14):1):6):9):4):15,57:20):5,65:16):7,(55:29,145:19):11):9,54:21):5,64:11):8):4,(90:20,91:19):13):5,(92:30,(((((((((95:14,(114:10,((115:1,117:3,118:3):1,116:1):16):2):4,(((103:0,104:0):1,((105:0,106:0,108:4):2,107:0):1):2,109:4):4):2,112:4):4,(((96:0,((97:2,98:0,99:1):2,100:1):1):2,113:9):5,(101:1,102:3):9):4):6,(110:1,111:2):6):14,142:20):8,((((127:0,128:1):0,129:5):17,136:16):7,((((130:1,135:6):1,132:3,133:1):1,134:3):0,131:1):12):4):9,(137:7,138:6):12):9,(139:8,(140:5,141:5):7):9):8):6):8,(94:25,150:53):12):16,151:19):21,(146:3,147:1):6):6,148:1,149:0);
tree PAUP_16 = [&U] (1:0,((((((((((2:6,((11:3,12:10):2,(((13:0,14:0):1,15:5):3,((16:0,17:0,18:1):0,19:4):7):4):5):19,56:30):7,((((((((3:3,9:7):7,(20:18,(21:14,(22:13,(((23:0,24:1):5,(((25:4,27:0):3,28:25):0,26:4):1):4,(29:0,30:1):16):5):4):6):3):8,(76:10,((77:1,78:4):2,79:9):10):14):8,((((((66:0,67:0,68:0):2,(69:2,70:3):1):13,(71:1,72:2):16):9,(73:5,74:6):20):3,((80:11,81:11):7,((82:4,83:1,84:0):2,85:2):13):10):6,93:16):5):4,(58:13,((59:1,60:0,61:2,62:15):2,63:22):11):5):4,(((((5:0,6:0):1,10:17):1,(7:1,8:4):5):18,75:21):7,(86:13,(87:21,(88:15,89:11):18):6):7):4):3,144:24):6,143:21):7):7,(((119:14,((121:1,122:1):16,((124:4,125:1):5,126:19):11):5):8,120:18):5,123:17):8):8,((((((4:26,((((31:1,32:2,33:6):2,((34:1,(37:9,38:0,39:5):1):1,(35:0,36:1):1):3):1,40:12):5,((((41:3,46:4):5,45:6):2,(43:3,44:1):4):3,((((42:10,49:1):1,48:0):4,(47:1,52:1):2,50:4):1,(51:1,53:14):1):6):9):4):15,57:20):5,65:16):7,(55:29,145:19):11):9,54:21):5,64:11):8):4,(90:20,91:19):13):5,(92:30,((((((((((95:12,(115:1,116:1,117:3,118:3):17):2,114:12):4,(((103:0,104:0):1,((105:0,106:0,108:4):2,107:0):1):2,109:4):4):2,112:4):4,(((96:0,((97:2,98:0,99:1):2,100:1):1):2,113:9):5,(101:1,102:3):9):4):6,(110:1,111:2):6):14,142:20):8,((((127:0,128:1):0,129:5):17,136:16):7,((((130:1,135:6):1,132:3,133:1):1,134:3):0,131:1):12):4):9,(137:7,138:6):12):9,(139:8,(140:5,141:5):7):9):8):6):8,(94:25,150:53):12):16,151:19):21,(146:3,147:1):6):6,148:1,149:0);
tree PAUP_17 = [&U] (1:0,((((((((((2:6,((11:3,12:10):2,(((13:0,14:0):1,15:5):3,((16:0,17:0,18:1):0,19:4):7):4):5):19,56:30):7,((((((((3:3,9:7):7,(20:18,(21:14,(22:13,(((23:0,24:1):5,(((25:4,27:0):3,28:25):0,26:4):1):4,(29:0,30:1):16):5):4):6):3):8,(76:10,((77:1,78:4):2,79:9):10):14):8,((((((66:0,67:0,68:0):2,(69:2,70:3):1):13,(71:1,72:2):16):9,(73:5,74:6):20):3,((80:11,81:11):7,((82:4,83:1,84:0):2,85:2):13):10):6,93:16):5):4,(58:13,((59:1,60:0,61:2,62:15):2,63:22):11):5):4,(((((5:0,6:0):1,10:17):1,(7:1,8:4):5):18,75:21):7,(86:13,(87:21,(88:15,89:11):18):6):7):4):3,144:24):6,143:21):7):7,(((119:14,((121:1,122:1):16,((124:4,125:1):5,126:19):11):5):8,120:18):5,123:17):8):8,((((((4:26,((((31:1,32:2,33:6):2,((34:1,(37:9,38:0,39:5):1):1,(35:0,36:1):1):3):1,40:12):5,((((41:3,46:4):5,45:6):2,(43:3,44:1):4):3,((((42:10,49:1):1,48:0):4,(47:1,52:1):2,50:4):1,(51:1,53:14):1):6):9):4):15,57:20):5,65:16):7,(55:29,145:19):11):9,54:21):5,64:11):8):4,(90:20,91:19):13):5,(92:30,(((((((((95:14,(114:10,(115:1,116:1,117:3,118:3):17):2):4,(((103:0,104:0):1,((105:0,106:0,108:4):2,107:0):1):2,109:4):4):2,112:4):4,(((96:0,((97:2,98:0,99:1):2,100:1):1):2,113:9):5,(101:1,102:3):9):4):6,(110:1,111:2):6):14,142:20):8,((((127:0,128:1):0,129:5):17,136:16):7,((((130:1,135:6):1,132:3,133:1):1,134:3):0,131:1):12):4):9,(137:7,138:6):12):9,(139:8,(140:5,141:5):7):9):8):6):8,(94:25,150:53):12):16,151:19):21,(146:3,147:1):6):6,148:1,149:0);
tree PAUP_18 = [&U] (1:0,((((((((((2:6,((11:3,12:10):2,(((13:0,14:0):1,15:5):3,((16:0,17:0,18:1):0,19:4):7):4):5):19,56:30):7,((((((((3:3,9:7):7,(20:18,(21:14,(22:13,(((23:0,24:1):5,(((25:4,27:0):3,28:25):0,26:4):1):4,(29:0,30:1):16):5):4):6):3):8,(76:10,((77:1,78:4):2,79:9):10):14):8,((((((66:0,67:0,68:0):2,(69:2,70:3):1):13,(71:1,72:2):16):9,(73:5,74:6):20):3,((80:11,81:11):7,((82:4,83:1,84:0):2,85:2):13):10):6,93:16):5):4,(58:13,((59:1,60:0,61:2,62:15):2,63:22):11):5):4,(((((5:0,6:0):1,10:17):1,(7:1,8:4):5):18,75:21):7,(86:13,(87:21,(88:15,89:11):18):6):7):4):3,144:24):6,143:21):7):7,(((119:14,((121:1,122:1):16,((124:4,125:1):5,126:19):11):5):8,120:18):5,123:17):8):8,((((((4:26,((((31:1,32:2,33:6):2,((34:1,(37:9,38:0,39:5):1):1,(35:0,36:1):1):3):1,40:12):5,((((41:3,46:4):5,45:6):2,(43:3,44:1):4):3,((((42:10,49:1):1,48:0):4,(47:1,52:1):2,50:4):1,51:1,53:14):7):9):4):15,57:20):5,65:16):7,(55:29,145:19):11):9,54:21):5,64:11):8):4,(90:20,91:19):13):5,(92:30,(((((((((95:14,(114:10,((115:1,117:3,118:3):1,116:1):16):2):4,(((103:0,104:0):1,((105:0,106:0,108:4):2,107:0):1):2,109:4):4):2,112:4):4,(((96:0,((97:2,98:0,99:1):2,100:1):1):2,113:9):5,(101:1,102:3):9):4):6,(110:1,111:2):6):14,142:20):8,((((127:0,128:1):0,129:5):17,136:16):7,((((130:1,135:6):1,132:3,133:1):1,134:3):0,131:1):12):4):9,(137:7,138:6):12):9,(139:8,(140:5,141:5):7):9):8):6):8,(94:25,150:53):12):16,151:19):21,(146:3,147:1):6):6,148:1,149:0);
tree PAUP_19 = [&U] (1:0,((((((((((2:6,((11:3,12:10):2,(((13:0,14:0):1,15:5):3,((16:0,17:0,18:1):0,19:4):7):4):5):19,56:30):7,((((((((3:3,9:7):7,(20:18,(21:14,(22:13,(((23:0,24:1):5,(((25:4,27:0):3,28:25):0,26:4):1):4,(29:0,30:1):16):5):4):6):3):8,(76:10,((77:1,78:4):2,79:9):10):14):8,((((((66:0,67:0,68:0):2,(69:2,70:3):1):13,(71:1,72:2):16):9,(73:5,74:6):20):3,((80:11,81:11):7,((82:4,83:1,84:0):2,85:2):13):10):6,93:16):5):4,(58:13,((59:1,60:0,61:2,62:15):2,63:22):11):5):4,(((((5:0,6:0):1,10:17):1,(7:1,8:4):5):18,75:21):7,(86:13,(87:21,(88:15,89:11):18):6):7):4):3,144:24):6,143:21):7):7,(((119:14,((121:1,122:1):16,((124:4,125:1):5,126:19):11):5):8,120:18):5,123:17):8):8,((((((4:26,((((31:1,32:2,33:6):2,((34:1,(37:9,38:0,39:5):1):1,(35:0,36:1):1):3):1,40:12):5,((((41:3,46:4):5,45:6):2,(43:3,44:1):4):3,(((((42:10,49:1):1,48:0):4,(47:1,52:1):2,50:4):1,51:1):2,53:14):5):9):4):15,57:20):5,65:16):7,(55:29,145:19):11):9,54:21):5,64:11):8):4,(90:20,91:19):13):5,(92:30,(((((((((95:14,(114:10,((115:1,117:3,118:3):1,116:1):16):2):4,(((103:0,104:0):1,((105:0,106:0,108:4):2,107:0):1):2,109:4):4):2,112:4):4,(((96:0,((97:2,98:0,99:1):2,100:1):1):2,113:9):5,(101:1,102:3):9):4):6,(110:1,111:2):6):14,142:20):8,((((127:0,128:1):0,129:5):17,136:16):7,((((130:1,135:6):1,132:3,133:1):1,134:3):0,131:1):12):4):9,(137:7,138:6):12):9,(139:8,(140:5,141:5):7):9):8):6):8,(94:25,150:53):12):16,151:19):21,(146:3,147:1):6):6,148:1,149:0);
tree PAUP_20 = [&U] (1:0,((((((((((2:6,((11:3,12:10):2,(((13:0,14:0):1,15:5):3,((16:0,17:0,18:1):0,19:4):7):4):5):19,56:30):7,((((((((3:3,9:7):7,(20:18,(21:14,(22:13,(((23:0,24:1):5,(((25:4,27:0):3,28:25):0,26:4):1):4,(29:0,30:1):16):5):4):6):3):8,(76:10,((77:1,78:4):2,79:9):10):14):8,((((((66:0,67:0,68:0):2,(69:2,70:3):1):13,(71:1,72:2):16):9,(73:5,74:6):20):3,((80:11,81:11):7,((82:4,83:1,84:0):2,85:2):13):10):6,93:16):5):4,(58:13,((59:1,60:0,61:2,62:15):2,63:22):11):5):4,(((((5:0,6:0):1,10:17):1,(7:1,8:4):5):18,75:21):7,(86:13,(87:21,(88:15,89:11):18):6):7):4):3,144:24):6,143:21):7):7,(((119:14,((121:1,122:1):16,((124:4,125:1):5,126:19):11):5):8,120:18):5,123:17):8):8,((((((4:26,(((31:1,32:2,33:6):3,(((34:1,(37:9,38:0,39:5):1):1,(35:0,36:1):1):3,40:11):1):5,((((41:3,46:4):5,45:6):2,(43:3,44:1):4):3,((((42:10,49:1):1,48:0):4,(47:1,52:1):2,50:4):1,(51:1,53:14):1):6):9):4):15,57:20):5,65:16):7,(55:29,145:19):11):9,54:21):5,64:11):8):4,(90:20,91:19):13):5,(92:30,(((((((((95:14,(114:10,((115:1,117:3,118:3):1,116:1):16):2):4,(((103:0,104:0):1,((105:0,106:0,108:4):2,107:0):1):2,109:4):4):2,112:4):4,(((96:0,((97:2,98:0,99:1):2,100:1):1):2,113:9):5,(101:1,102:3):9):4):6,(110:1,111:2):6):14,142:20):8,((((127:0,128:1):0,129:5):17,136:16):7,((((130:1,135:6):1,132:3,133:1):1,134:3):0,131:1):12):4):9,(137:7,138:6):12):9,(139:8,(140:5,141:5):7):9):8):6):8,(94:25,150:53):12):16,151:19):21,(146:3,147:1):6):6,148:1,149:0);
tree PAUP_21 = [&U] (1:0,((((((((((2:6,((11:3,12:10):2,(((13:0,14:0):1,15:5):3,((16:0,17:0,18:1):0,19:4):7):4):5):19,56:30):7,((((((((3:3,9:7):7,(20:18,(21:14,(22:13,(((23:0,24:1):5,(((25:4,27:0):3,28:25):0,26:4):1):4,(29:0,30:1):16):5):4):6):3):8,(76:10,((77:1,78:4):2,79:9):10):14):8,((((((66:0,67:0,68:0):2,(69:2,70:3):1):13,(71:1,72:2):16):9,(73:5,74:6):20):3,((80:11,81:11):7,((82:4,83:1,84:0):2,85:2):13):10):6,93:16):5):4,(58:13,((59:1,60:0,61:2,62:15):2,63:22):11):5):4,(((((5:0,6:0):1,10:17):1,(7:1,8:4):5):18,75:21):7,(86:13,(87:21,(88:15,89:11):18):6):7):4):3,144:24):6,143:21):7):7,(((119:14,((121:1,122:1):16,((124:4,125:1):5,126:19):11):5):8,120:18):5,123:17):8):8,((((((4:26,(((31:1,32:2,33:6):3,(((34:2,37:9,38:0,39:5):1,35:0,36:1):4,40:11):1):5,((((41:3,46:4):5,45:6):2,(43:3,44:1):4):3,((((42:10,49:1):1,48:0):4,(47:1,52:1):2,50:4):1,(51:1,53:14):1):6):9):4):15,57:20):5,65:16):7,(55:29,145:19):11):9,54:21):5,64:11):8):4,(90:20,91:19):13):5,(92:30,(((((((((95:14,(114:10,((115:1,117:3,118:3):1,116:1):16):2):4,(((103:0,104:0):1,((105:0,106:0,108:4):2,107:0):1):2,109:4):4):2,112:4):4,(((96:0,((97:2,98:0,99:1):2,100:1):1):2,113:9):5,(101:1,102:3):9):4):6,(110:1,111:2):6):14,142:20):8,((((127:0,128:1):0,129:5):17,136:16):7,((((130:1,135:6):1,132:3,133:1):1,134:3):0,131:1):12):4):9,(137:7,138:6):12):9,(139:8,(140:5,141:5):7):9):8):6):8,(94:25,150:53):12):16,151:19):21,(146:3,147:1):6):6,148:1,149:0);
tree PAUP_22 = [&U] (1:0,((((((((((2:6,((11:3,12:10):2,(((13:0,14:0):1,15:5):3,((16:0,17:0,18:1):0,19:4):7):4):5):19,56:30):7,((((((((3:3,9:7):7,(20:18,(21:14,(22:13,(((23:0,24:1):5,(((25:4,27:0):3,28:25):0,26:4):1):4,(29:0,30:1):16):5):4):6):3):8,(76:10,((77:1,78:4):2,79:9):10):14):8,((((((66:0,67:0,68:0):2,(69:2,70:3):1):13,(71:1,72:2):16):9,(73:5,74:6):20):3,((80:11,81:11):7,((82:4,83:1,84:0):2,85:2):13):10):6,93:16):5):4,(58:13,((59:1,60:0,61:2,62:15):2,63:22):11):5):4,(((((5:0,6:0):1,10:17):1,(7:1,8:4):5):18,75:21):7,(86:13,(87:21,(88:15,89:11):18):6):7):4):3,144:24):6,143:21):7):7,(((119:14,((121:1,122:1):16,((124:4,125:1):5,126:19):11):5):8,120:18):5,123:17):8):8,((((((4:26,(((31:1,32:2,33:6):3,((34:2,((35:0,36:1):0,(37:9,38:0,39:5):1):1):3,40:11):1):5,((((41:3,46:4):5,45:6):2,(43:3,44:1):4):3,((((42:10,49:1):1,48:0):4,(47:1,52:1):2,50:4):1,(51:1,53:14):1):6):9):4):15,57:20):5,65:16):7,(55:29,145:19):11):9,54:21):5,64:11):8):4,(90:20,91:19):13):5,(92:30,(((((((((95:14,(114:10,((115:1,117:3,118:3):1,116:1):16):2):4,(((103:0,104:0):1,((105:0,106:0,108:4):2,107:0):1):2,109:4):4):2,112:4):4,(((96:0,((97:2,98:0,99:1):2,100:1):1):2,113:9):5,(101:1,102:3):9):4):6,(110:1,111:2):6):14,142:20):8,((((127:0,128:1):0,129:5):17,136:16):7,((((130:1,135:6):1,132:3,133:1):1,134:3):0,131:1):12):4):9,(137:7,138:6):12):9,(139:8,(140:5,141:5):7):9):8):6):8,(94:25,150:53):12):16,151:19):21,(146:3,147:1):6):6,148:1,149:0);
tree PAUP_23 = [&U] (1:0,((((((((((2:6,((11:3,12:10):2,(((13:0,14:0):1,15:5):3,((16:0,17:0,18:1):0,19:4):7):4):5):19,56:30):7,((((((((3:3,9:7):7,(20:18,(21:14,(22:13,(((23:0,24:1):5,(((25:4,27:0):3,28:25):0,26:4):1):4,(29:0,30:1):16):5):4):6):3):8,(76:10,((77:1,78:4):2,79:9):10):14):8,((((((66:0,67:0,68:0):2,(69:2,70:3):1):13,(71:1,72:2):16):9,(73:5,74:6):20):3,((80:11,81:11):7,((82:4,83:1,84:0):2,85:2):13):10):6,93:16):5):4,(58:13,((59:1,60:0,61:2,62:15):2,63:22):11):5):4,(((((5:0,6:0):1,(7:1,8:4):4):3,10:18):16,75:21):7,(86:13,(87:21,(88:15,89:11):18):6):7):4):3,144:24):6,143:21):7):7,(((119:14,((121:1,122:1):16,((124:4,125:1):5,126:19):11):5):8,120:18):5,123:17):8):8,((((((4:26,((((31:1,32:2,33:6):2,((34:1,(37:9,38:0,39:5):1):1,(35:0,36:1):1):3):1,40:12):5,((((41:3,46:4):5,45:6):2,(43:3,44:1):4):3,((((42:10,49:1):1,48:0):4,(47:1,52:1):2,50:4):1,(51:1,53:14):1):6):9):4):15,57:20):5,65:16):7,(55:29,145:19):11):9,54:21):5,64:11):8):4,(90:20,91:19):13):5,(92:30,(((((((((95:14,(114:10,((115:1,117:3,118:3):1,116:1):16):2):4,(((103:0,104:0):1,((105:0,106:0,108:4):2,107:0):1):2,109:4):4):2,112:4):4,(((96:0,((97:2,98:0,99:1):2,100:1):1):2,113:9):5,(101:1,102:3):9):4):6,(110:1,111:2):6):14,142:20):8,((((127:0,128:1):0,129:5):17,136:16):7,((((130:1,135:6):1,132:3,133:1):1,134:3):0,131:1):12):4):9,(137:7,138:6):12):9,(139:8,(140:5,141:5):7):9):8):6):8,(94:25,150:53):12):16,151:19):21,(146:3,147:1):6):6,148:1,149:0);
tree PAUP_24 = [&U] (1:0,((((((((((2:6,((11:3,12:10):2,(((13:0,14:0):1,15:5):3,((16:0,17:0,18:1):0,19:4):7):4):5):19,56:30):7,((((((((3:3,9:7):7,(20:18,(21:14,(22:13,(((23:0,24:1):5,(((25:4,27:0):3,28:25):0,26:4):1):4,(29:0,30:1):16):5):4):6):3):8,(76:10,((77:1,78:4):2,79:9):10):14):8,((((((66:0,67:0,68:0):2,(69:2,70:3):1):13,(71:1,72:2):16):9,(73:5,74:6):20):3,((80:11,81:11):7,((82:4,83:1,84:0):2,85:2):13):10):6,93:16):5):4,(58:13,((59:1,60:0,61:2,62:15):2,63:22):11):5):4,(((((5:0,6:0):1,10:17):1,(7:1,8:4):5):18,75:21):7,(86:13,(87:21,(88:15,89:11):18):6):7):4):3,144:24):6,143:21):7):7,(((119:14,((121:1,122:1):16,((124:4,125:1):5,126:19):11):5):8,120:18):5,123:17):8):8,((((((4:26,((((31:1,32:2,33:6):2,(34:1,((35:0,36:1):1,37:9,38:0,39:5):1):4):1,40:12):5,((((41:3,46:4):5,45:6):2,(43:3,44:1):4):3,((((42:10,49:1):1,48:0):4,(47:1,52:1):2,50:4):1,(51:1,53:14):1):6):9):4):15,57:20):5,65:16):7,(55:29,145:19):11):9,54:21):5,64:11):8):4,(90:20,91:19):13):5,(92:30,(((((((((95:14,(114:10,((115:1,117:3,118:3):1,116:1):16):2):4,(((103:0,104:0):1,((105:0,106:0,108:4):2,107:0):1):2,109:4):4):2,112:4):4,(((96:0,((97:2,98:0,99:1):2,100:1):1):2,113:9):5,(101:1,102:3):9):4):6,(110:1,111:2):6):14,142:20):8,((((127:0,128:1):0,129:5):17,136:16):7,((((130:1,135:6):1,132:3,133:1):1,134:3):0,131:1):12):4):9,(137:7,138:6):12):9,(139:8,(140:5,141:5):7):9):8):6):8,(94:25,150:53):12):16,151:19):21,(146:3,147:1):6):6,148:1,149:0);
tree PAUP_25 = [&U] (1:0,((((((((((2:6,((11:3,12:10):2,(((13:0,14:0):1,15:5):3,((16:0,17:0,18:1):0,19:4):7):4):5):19,56:30):7,((((((((3:3,9:7):7,(20:18,(21:14,(22:13,(((23:0,24:1):5,(((25:4,27:0):3,28:25):0,26:4):1):4,(29:0,30:1):16):5):4):6):3):8,(76:10,((77:1,78:4):2,79:9):10):14):8,((((((66:0,67:0,68:0):2,(69:2,70:3):1):13,(71:1,72:2):16):9,(73:5,74:6):20):3,((80:11,81:11):7,((82:4,83:1,84:0):2,85:2):13):10):6,93:16):5):4,(58:13,((59:1,60:0,61:2,62:15):2,63:22):11):5):4,(((((5:0,6:0):1,10:17):1,(7:1,8:4):5):18,75:21):7,(86:13,(87:21,(88:15,89:11):18):6):7):4):3,144:24):6,143:21):7):7,(((119:14,((121:1,122:1):16,((124:4,125:1):5,126:19):11):5):8,120:18):5,123:17):8):8,((((((4:26,((((31:1,32:2,33:6):2,((34:2,37:9,38:0,39:5):1,35:0,36:1):4):1,40:12):5,((((41:3,46:4):5,45:6):2,(43:3,44:1):4):3,((((42:10,49:1):1,48:0):4,(47:1,52:1):2,50:4):1,(51:1,53:14):1):6):9):4):15,57:20):5,65:16):7,(55:29,145:19):11):9,54:21):5,64:11):8):4,(90:20,91:19):13):5,(92:30,(((((((((95:14,(114:10,((115:1,117:3,118:3):1,116:1):16):2):4,(((103:0,104:0):1,((105:0,106:0,108:4):2,107:0):1):2,109:4):4):2,112:4):4,(((96:0,((97:2,98:0,99:1):2,100:1):1):2,113:9):5,(101:1,102:3):9):4):6,(110:1,111:2):6):14,142:20):8,((((127:0,128:1):0,129:5):17,136:16):7,((((130:1,135:6):1,132:3,133:1):1,134:3):0,131:1):12):4):9,(137:7,138:6):12):9,(139:8,(140:5,141:5):7):9):8):6):8,(94:25,150:53):12):16,151:19):21,(146:3,147:1):6):6,148:1,149:0);
tree PAUP_26 = [&U] (1:0,((((((((((2:6,((11:3,12:10):2,(((13:0,14:0):1,15:5):3,((16:0,17:0,18:1):0,19:4):7):4):5):19,56:30):7,((((((((3:3,9:7):7,(20:18,(21:14,(22:13,(((23:0,24:1):5,(((25:4,27:0):3,28:25):0,26:4):1):4,(29:0,30:1):16):5):4):6):3):8,(76:10,((77:1,78:4):2,79:9):10):14):8,((((((66:0,67:0,68:0):2,(69:2,70:3):1):13,(71:1,72:2):16):9,(73:5,74:6):20):3,((80:11,81:11):7,((82:4,83:1,84:0):2,85:2):13):10):6,93:16):5):4,(58:13,((59:1,60:0,61:2,62:15):2,63:22):11):5):4,((((5:0,6:0,10:18):1,(7:1,8:4):4):19,75:21):7,(86:13,(87:21,(88:15,89:11):18):6):7):4):3,144:24):6,143:21):7):7,(((119:14,((121:1,122:1):16,((124:4,125:1):5,126:19):11):5):8,120:18):5,123:17):8):8,((((((4:26,((((31:1,32:2,33:6):2,((34:1,(37:9,38:0,39:5):1):1,(35:0,36:1):1):3):1,40:12):5,((((41:3,46:4):5,45:6):2,(43:3,44:1):4):3,((((42:10,49:1):1,48:0):4,(47:1,52:1):2,50:4):1,(51:1,53:14):1):6):9):4):15,57:20):5,65:16):7,(55:29,145:19):11):9,54:21):5,64:11):8):4,(90:20,91:19):13):5,(92:30,(((((((((95:14,(114:10,((115:1,117:3,118:3):1,116:1):16):2):4,(((103:0,104:0):1,((105:0,106:0,108:4):2,107:0):1):2,109:4):4):2,112:4):4,(((96:0,((97:2,98:0,99:1):2,100:1):1):2,113:9):5,(101:1,102:3):9):4):6,(110:1,111:2):6):14,142:20):8,((((127:0,128:1):0,129:5):17,136:16):7,((((130:1,135:6):1,132:3,133:1):1,134:3):0,131:1):12):4):9,(137:7,138:6):12):9,(139:8,(140:5,141:5):7):9):8):6):8,(94:25,150:53):12):16,151:19):21,(146:3,147:1):6):6,148:1,149:0);
tree PAUP_27 = [&U] (1:0,((((((((((2:6,((11:3,12:10):2,(((13:0,14:0):1,15:5):3,((16:0,17:0,18:1):0,19:4):7):4):5):19,56:30):7,(((((((((3:3,9:7):6,(21:16,(22:14,(((23:0,24:1):5,(((25:4,27:0):3,28:25):0,26:4):1):5,(29:0,30:1):15):4):4):4):2,20:20):8,(76:10,((77:1,78:4):2,79:9):10):15):8,((((((66:0,67:0,68:0):2,(69:2,70:3):1):13,(71:1,72:2):16):9,(73:5,74:6):20):3,((80:11,81:11):7,((82:4,83:1,84:0):2,85:2):13):10):5,93:17):5):4,(58:14,((59:1,60:0,61:2,62:15):2,63:22):10):5):4,(((((5:0,6:0):1,10:17):1,(7:1,8:4):5):18,75:21):7,(86:13,(87:21,(88:15,89:11):18):6):7):3):3,144:23):7,143:21):7):7,(((119:14,((121:1,122:1):16,((124:4,125:1):5,126:19):11):5):8,120:18):5,123:17):8):8,((((((4:26,((((31:1,32:2,33:6):2,((34:1,(37:9,38:0,39:5):1):1,(35:0,36:1):1):3):1,40:12):5,((((41:3,46:4):5,45:6):2,(43:3,44:1):4):3,((((42:10,49:1):1,48:0):4,(47:1,52:1):2,50:4):1,(51:1,53:14):1):6):9):4):15,57:20):5,65:16):7,(55:29,145:19):11):9,54:21):5,64:11):8):4,(90:20,91:19):13):5,(92:30,(((((((((95:14,(114:10,((115:1,117:3,118:3):1,116:1):16):2):4,(((103:0,104:0):1,((105:0,106:0,108:4):2,107:0):1):2,109:4):4):2,112:4):4,(((96:0,((97:2,98:0,99:1):2,100:1):1):2,113:9):5,(101:1,102:3):9):4):6,(110:1,111:2):6):14,142:20):8,((((127:0,128:1):0,129:5):17,136:16):7,((((130:1,135:6):1,132:3,133:1):1,134:3):0,131:1):12):4):9,(137:7,138:6):12):9,(139:8,(140:5,141:5):7):9):8):6):8,(94:25,150:53):12):16,151:19):21,(146:3,147:1):6):6,148:1,149:0);
tree PAUP_28 = [&U] (1:0,((((((((((2:6,((11:3,12:10):2,(((13:0,14:0):1,15:5):3,((16:0,17:0,18:1):0,19:4):7):4):5):19,56:30):7,((((((((3:3,9:7):7,(20:18,(21:14,(22:13,(((23:0,24:1):5,(((25:4,27:0):3,28:25):0,26:4):1):4,(29:0,30:1):16):5):4):6):3):8,(76:10,((77:1,78:4):2,79:9):10):14):8,((((((66:0,67:0,68:0):2,(69:2,70:3):1):13,(71:1,72:2):16):9,(73:5,74:6):20):3,((80:11,81:11):7,((82:4,83:1,84:0):2,85:2):13):10):6,93:16):5):4,(58:13,((59:1,60:0,61:2,62:15):2,63:22):11):5):4,(((((5:0,6:0):1,10:17):1,(7:1,8:4):5):18,75:21):7,(86:13,(87:21,(88:15,89:11):18):6):7):4):3,144:24):6,143:21):7):7,(((119:14,((121:1,122:1):16,((124:4,125:1):5,126:19):11):5):8,120:18):5,123:17):8):8,((((((4:26,((((31:1,32:2,33:6):2,(34:2,((35:0,36:1):0,(37:9,38:0,39:5):1):1):3):1,40:12):5,((((41:3,46:4):5,45:6):2,(43:3,44:1):4):3,((((42:10,49:1):1,48:0):4,(47:1,52:1):2,50:4):1,(51:1,53:14):1):6):9):4):15,57:20):5,65:16):7,(55:29,145:19):11):9,54:21):5,64:11):8):4,(90:20,91:19):13):5,(92:30,(((((((((95:14,(114:10,((115:1,117:3,118:3):1,116:1):16):2):4,(((103:0,104:0):1,((105:0,106:0,108:4):2,107:0):1):2,109:4):4):2,112:4):4,(((96:0,((97:2,98:0,99:1):2,100:1):1):2,113:9):5,(101:1,102:3):9):4):6,(110:1,111:2):6):14,142:20):8,((((127:0,128:1):0,129:5):17,136:16):7,((((130:1,135:6):1,132:3,133:1):1,134:3):0,131:1):12):4):9,(137:7,138:6):12):9,(139:8,(140:5,141:5):7):9):8):6):8,(94:25,150:53):12):16,151:19):21,(146:3,147:1):6):6,148:1,149:0);
tree PAUP_29 = [&U] (1:0,((((((((((2:6,((11:3,12:10):2,(((13:0,14:0):1,15:5):3,((16:0,17:0,18:1):0,19:4):7):4):5):19,56:30):7,((((((((3:3,9:7):7,(20:18,(21:14,(22:13,(((23:0,24:1):5,(((25:4,27:0):3,28:25):0,26:4):1):4,(29:0,30:1):16):5):4):6):3):8,(76:10,((77:1,78:4):2,79:9):10):14):8,((((((66:0,67:0,68:0):2,(69:2,70:3):1):13,(71:1,72:2):16):9,(73:5,74:6):20):3,((80:11,81:11):7,((82:4,83:1,84:0):2,85:2):13):10):6,93:16):5):4,(58:13,((59:1,60:0,61:2,62:15):2,63:22):11):5):4,(((((5:0,6:0):1,10:17):1,(7:1,8:4):5):18,75:21):7,(86:13,(87:21,(88:15,89:11):18):6):7):4):3,144:24):6,143:21):7):7,(((119:14,((121:1,122:1):16,((124:4,125:1):5,126:19):11):5):8,120:18):5,123:17):8):8,((((((4:26,((((31:1,32:2,33:6):2,(34:2,(35:0,36:1,(37:9,38:0,39:5):1):1):3):1,40:12):5,((((41:3,46:4):5,45:6):2,(43:3,44:1):4):3,((((42:10,49:1):1,48:0):4,(47:1,52:1):2,50:4):1,(51:1,53:14):1):6):9):4):15,57:20):5,65:16):7,(55:29,145:19):11):9,54:21):5,64:11):8):4,(90:20,91:19):13):5,(92:30,(((((((((95:14,(114:10,((115:1,117:3,118:3):1,116:1):16):2):4,(((103:0,104:0):1,((105:0,106:0,108:4):2,107:0):1):2,109:4):4):2,112:4):4,(((96:0,((97:2,98:0,99:1):2,100:1):1):2,113:9):5,(101:1,102:3):9):4):6,(110:1,111:2):6):14,142:20):8,((((127:0,128:1):0,129:5):17,136:16):7,((((130:1,135:6):1,132:3,133:1):1,134:3):0,131:1):12):4):9,(137:7,138:6):12):9,(139:8,(140:5,141:5):7):9):8):6):8,(94:25,150:53):12):16,151:19):21,(146:3,147:1):6):6,148:1,149:0);
tree PAUP_30 = [&U] (1:0,((((((((((2:6,((11:3,12:10):2,(((13:0,14:0):1,15:5):3,((16:0,17:0,18:1):0,19:4):7):4):5):19,56:30):7,((((((((3:3,9:7):7,(20:18,(21:14,(22:13,(((23:0,24:1):5,(((25:4,27:0):3,28:25):0,26:4):1):4,(29:0,30:1):16):5):4):6):3):8,(76:9,((77:2,79:9):2,78:4):9):15):8,((((((66:0,67:0,68:0):2,(69:2,70:3):1):13,(71:1,72:2):16):9,(73:5,74:6):20):3,((80:11,81:11):7,((82:4,83:1,84:0):2,85:2):13):10):6,93:16):5):4,(58:13,((59:1,60:0,61:2,62:15):2,63:22):11):5):4,(((((5:0,6:0):1,10:17):1,(7:1,8:4):5):18,75:21):7,(86:13,(87:21,(88:15,89:11):18):6):7):4):3,144:24):6,143:21):7):7,(((119:14,((121:1,122:1):16,((124:4,125:1):5,126:19):11):5):8,120:18):5,123:17):8):8,((((((4:26,((((31:1,32:2,33:6):2,((34:1,(37:9,38:0,39:5):1):1,(35:0,36:1):1):3):1,40:12):5,((((41:3,46:4):5,45:6):2,(43:3,44:1):4):3,((((42:10,49:1):1,48:0):4,(47:1,52:1):2,50:4):1,(51:1,53:14):1):6):9):4):15,57:20):5,65:16):7,(55:29,145:19):11):9,54:21):5,64:11):8):4,(90:20,91:19):13):5,(92:30,(((((((((95:14,(114:10,((115:1,117:3,118:3):1,116:1):16):2):4,(((103:0,104:0):1,((105:0,106:0,108:4):2,107:0):1):2,109:4):4):2,112:4):4,(((96:0,((97:2,98:0,99:1):2,100:1):1):2,113:9):5,(101:1,102:3):9):4):6,(110:1,111:2):6):14,142:20):8,((((127:0,128:1):0,129:5):17,136:16):7,((((130:1,135:6):1,132:3,133:1):1,134:3):0,131:1):12):4):9,(137:7,138:6):12):9,(139:8,(140:5,141:5):7):9):8):6):8,(94:25,150:53):12):16,151:19):21,(146:3,147:1):6):6,148:1,149:0);
tree PAUP_31 = [&U] (1:0,((((((((((2:6,((11:3,12:10):2,(((13:0,14:0):1,15:5):3,((16:0,17:0,18:1):0,19:4):7):4):5):19,56:30):7,((((((((3:3,9:7):7,(20:18,(21:14,(22:13,(((23:0,24:1):5,(((25:4,27:0):3,28:25):0,26:4):1):4,(29:0,30:1):16):5):4):6):3):8,(76:10,((77:1,78:4):2,79:9):10):14):8,(((((((66:0,67:0,68:0):1,69:2):1,70:4):13,(71:1,72:2):16):9,(73:5,74:6):20):3,((80:11,81:11):7,((82:4,83:1,84:0):2,85:2):13):10):6,93:16):5):4,(58:13,((59:1,60:0,61:2,62:15):2,63:22):11):5):4,(((((5:0,6:0):1,10:17):1,(7:1,8:4):5):18,75:21):7,(86:13,(87:21,(88:15,89:11):18):6):7):4):3,144:24):6,143:21):7):7,(((119:14,((121:1,122:1):16,((124:4,125:1):5,126:19):11):5):8,120:18):5,123:17):8):8,((((((4:26,((((31:1,32:2,33:6):2,((34:1,(37:9,38:0,39:5):1):1,(35:0,36:1):1):3):1,40:12):5,((((41:3,46:4):5,45:6):2,(43:3,44:1):4):3,((((42:10,49:1):1,48:0):4,(47:1,52:1):2,50:4):1,(51:1,53:14):1):6):9):4):15,57:20):5,65:16):7,(55:29,145:19):11):9,54:21):5,64:11):8):4,(90:20,91:19):13):5,(92:30,(((((((((95:14,(114:10,((115:1,117:3,118:3):1,116:1):16):2):4,(((103:0,104:0):1,((105:0,106:0,108:4):2,107:0):1):2,109:4):4):2,112:4):4,(((96:0,((97:2,98:0,99:1):2,100:1):1):2,113:9):5,(101:1,102:3):9):4):6,(110:1,111:2):6):14,142:20):8,((((127:0,128:1):0,129:5):17,136:16):7,((((130:1,135:6):1,132:3,133:1):1,134:3):0,131:1):12):4):9,(137:7,138:6):12):9,(139:8,(140:5,141:5):7):9):8):6):8,(94:25,150:53):12):16,151:19):21,(146:3,147:1):6):6,148:1,149:0);
tree PAUP_32 = [&U] (1:0,((((((((((2:6,((11:3,12:10):2,(((13:0,14:0):1,15:5):3,((16:0,17:0,18:1):0,19:4):7):4):5):19,56:30):7,((((((((3:3,9:7):7,(20:18,(21:14,(22:13,(((23:0,24:1):5,(((25:4,27:0):3,28:25):0,26:4):1):4,(29:0,30:1):16):5):4):6):3):8,(76:10,((77:1,78:4):2,79:9):10):14):8,((((((66:0,67:0,68:0,69:2):2,70:4):13,(71:1,72:2):16):9,(73:5,74:6):20):3,((80:11,81:11):7,((82:4,83:1,84:0):2,85:2):13):10):6,93:16):5):4,(58:13,((59:1,60:0,61:2,62:15):2,63:22):11):5):4,(((((5:0,6:0):1,10:17):1,(7:1,8:4):5):18,75:21):7,(86:13,(87:21,(88:15,89:11):18):6):7):4):3,144:24):6,143:21):7):7,(((119:14,((121:1,122:1):16,((124:4,125:1):5,126:19):11):5):8,120:18):5,123:17):8):8,((((((4:26,((((31:1,32:2,33:6):2,((34:1,(37:9,38:0,39:5):1):1,(35:0,36:1):1):3):1,40:12):5,((((41:3,46:4):5,45:6):2,(43:3,44:1):4):3,((((42:10,49:1):1,48:0):4,(47:1,52:1):2,50:4):1,(51:1,53:14):1):6):9):4):15,57:20):5,65:16):7,(55:29,145:19):11):9,54:21):5,64:11):8):4,(90:20,91:19):13):5,(92:30,(((((((((95:14,(114:10,((115:1,117:3,118:3):1,116:1):16):2):4,(((103:0,104:0):1,((105:0,106:0,108:4):2,107:0):1):2,109:4):4):2,112:4):4,(((96:0,((97:2,98:0,99:1):2,100:1):1):2,113:9):5,(101:1,102:3):9):4):6,(110:1,111:2):6):14,142:20):8,((((127:0,128:1):0,129:5):17,136:16):7,((((130:1,135:6):1,132:3,133:1):1,134:3):0,131:1):12):4):9,(137:7,138:6):12):9,(139:8,(140:5,141:5):7):9):8):6):8,(94:25,150:53):12):16,151:19):21,(146:3,147:1):6):6,148:1,149:0);
tree PAUP_33 = [&U] (1:0,((((((((((2:6,((11:3,12:10):2,(((13:0,14:0):1,15:5):3,((16:0,17:0,18:1):0,19:4):7):4):5):19,56:30):7,((((((((3:3,9:7):7,(20:18,(21:14,(22:13,((((23:0,24:1):5,(25:4,27:0):2,26:4):1,28:25):5,(29:0,30:1):16):5):4):6):3):8,(76:10,((77:1,78:4):2,79:9):10):14):8,((((((66:0,67:0,68:0):2,(69:2,70:3):1):13,(71:1,72:2):16):9,(73:5,74:6):20):3,((80:11,81:11):7,((82:4,83:1,84:0):2,85:2):13):10):6,93:16):5):4,(58:13,((59:1,60:0,61:2,62:15):2,63:22):11):5):4,(((((5:0,6:0):1,10:17):1,(7:1,8:4):5):18,75:21):7,(86:13,(87:21,(88:15,89:11):18):6):7):4):3,144:24):6,143:21):7):7,(((119:14,((121:1,122:1):16,((124:4,125:1):5,126:19):11):5):8,120:18):5,123:17):8):8,((((((4:26,((((31:1,32:2,33:6):2,((34:1,(37:9,38:0,39:5):1):1,(35:0,36:1):1):3):1,40:12):5,((((41:3,46:4):5,45:6):2,(43:3,44:1):4):3,((((42:10,49:1):1,48:0):4,(47:1,52:1):2,50:4):1,(51:1,53:14):1):6):9):4):15,57:20):5,65:16):7,(55:29,145:19):11):9,54:21):5,64:11):8):4,(90:20,91:19):13):5,(92:30,(((((((((95:14,(114:10,((115:1,117:3,118:3):1,116:1):16):2):4,(((103:0,104:0):1,((105:0,106:0,108:4):2,107:0):1):2,109:4):4):2,112:4):4,(((96:0,((97:2,98:0,99:1):2,100:1):1):2,113:9):5,(101:1,102:3):9):4):6,(110:1,111:2):6):14,142:20):8,((((127:0,128:1):0,129:5):17,136:16):7,((((130:1,135:6):1,132:3,133:1):1,134:3):0,131:1):12):4):9,(137:7,138:6):12):9,(139:8,(140:5,141:5):7):9):8):6):8,(94:25,150:53):12):16,151:19):21,(146:3,147:1):6):6,148:1,149:0);
tree PAUP_34 = [&U] (1:0,((((((((((2:6,((11:3,12:10):2,(((13:0,14:0):1,15:5):3,((16:0,17:0,18:1):0,19:4):7):4):5):19,56:30):7,((((((((3:3,9:7):7,(20:18,(21:14,(22:13,((((23:0,24:1):5,(25:4,27:0):2):1,26:4,28:25):5,(29:0,30:1):16):5):4):6):3):8,(76:10,((77:1,78:4):2,79:9):10):14):8,((((((66:0,67:0,68:0):2,(69:2,70:3):1):13,(71:1,72:2):16):9,(73:5,74:6):20):3,((80:11,81:11):7,((82:4,83:1,84:0):2,85:2):13):10):6,93:16):5):4,(58:13,((59:1,60:0,61:2,62:15):2,63:22):11):5):4,(((((5:0,6:0):1,10:17):1,(7:1,8:4):5):18,75:21):7,(86:13,(87:21,(88:15,89:11):18):6):7):4):3,144:24):6,143:21):7):7,(((119:14,((121:1,122:1):16,((124:4,125:1):5,126:19):11):5):8,120:18):5,123:17):8):8,((((((4:26,((((31:1,32:2,33:6):2,((34:1,(37:9,38:0,39:5):1):1,(35:0,36:1):1):3):1,40:12):5,((((41:3,46:4):5,45:6):2,(43:3,44:1):4):3,((((42:10,49:1):1,48:0):4,(47:1,52:1):2,50:4):1,(51:1,53:14):1):6):9):4):15,57:20):5,65:16):7,(55:29,145:19):11):9,54:21):5,64:11):8):4,(90:20,91:19):13):5,(92:30,(((((((((95:14,(114:10,((115:1,117:3,118:3):1,116:1):16):2):4,(((103:0,104:0):1,((105:0,106:0,108:4):2,107:0):1):2,109:4):4):2,112:4):4,(((96:0,((97:2,98:0,99:1):2,100:1):1):2,113:9):5,(101:1,102:3):9):4):6,(110:1,111:2):6):14,142:20):8,((((127:0,128:1):0,129:5):17,136:16):7,((((130:1,135:6):1,132:3,133:1):1,134:3):0,131:1):12):4):9,(137:7,138:6):12):9,(139:8,(140:5,141:5):7):9):8):6):8,(94:25,150:53):12):16,151:19):21,(146:3,147:1):6):6,148:1,149:0);
tree PAUP_35 = [&U] (1:0,((((((((((2:6,((11:3,12:10):2,(((13:0,14:0):1,15:5):3,((16:0,17:0,18:1):0,19:4):7):4):5):19,56:30):7,((((((((3:3,9:7):7,(20:18,(21:14,(22:13,(((23:0,24:1):5,((25:4,(26:4,27:0):0):3,28:25):1):4,(29:0,30:1):16):5):4):6):3):8,(76:10,((77:1,78:4):2,79:9):10):14):8,((((((66:0,67:0,68:0):2,(69:2,70:3):1):13,(71:1,72:2):16):9,(73:5,74:6):20):3,((80:11,81:11):7,((82:4,83:1,84:0):2,85:2):13):10):6,93:16):5):4,(58:13,((59:1,60:0,61:2,62:15):2,63:22):11):5):4,(((((5:0,6:0):1,10:17):1,(7:1,8:4):5):18,75:21):7,(86:13,(87:21,(88:15,89:11):18):6):7):4):3,144:24):6,143:21):7):7,(((119:14,((121:1,122:1):16,((124:4,125:1):5,126:19):11):5):8,120:18):5,123:17):8):8,((((((4:26,((((31:1,32:2,33:6):2,((34:1,(37:9,38:0,39:5):1):1,(35:0,36:1):1):3):1,40:12):5,((((41:3,46:4):5,45:6):2,(43:3,44:1):4):3,((((42:10,49:1):1,48:0):4,(47:1,52:1):2,50:4):1,(51:1,53:14):1):6):9):4):15,57:20):5,65:16):7,(55:29,145:19):11):9,54:21):5,64:11):8):4,(90:20,91:19):13):5,(92:30,(((((((((95:14,(114:10,((115:1,117:3,118:3):1,116:1):16):2):4,(((103:0,104:0):1,((105:0,106:0,108:4):2,107:0):1):2,109:4):4):2,112:4):4,(((96:0,((97:2,98:0,99:1):2,100:1):1):2,113:9):5,(101:1,102:3):9):4):6,(110:1,111:2):6):14,142:20):8,((((127:0,128:1):0,129:5):17,136:16):7,((((130:1,135:6):1,132:3,133:1):1,134:3):0,131:1):12):4):9,(137:7,138:6):12):9,(139:8,(140:5,141:5):7):9):8):6):8,(94:25,150:53):12):16,151:19):21,(146:3,147:1):6):6,148:1,149:0);
tree PAUP_36 = [&U] (1:0,((((((((((2:6,((11:3,12:10):2,(((13:0,14:0):1,15:5):3,((16:0,17:0,18:1):0,19:4):7):4):5):19,56:30):7,((((((((3:3,9:7):7,(20:18,(21:14,(22:13,(((23:0,24:1):5,((25:4,26:4,27:0):3,28:25):1):4,(29:0,30:1):16):5):4):6):3):8,(76:10,((77:1,78:4):2,79:9):10):14):8,((((((66:0,67:0,68:0):2,(69:2,70:3):1):13,(71:1,72:2):16):9,(73:5,74:6):20):3,((80:11,81:11):7,((82:4,83:1,84:0):2,85:2):13):10):6,93:16):5):4,(58:13,((59:1,60:0,61:2,62:15):2,63:22):11):5):4,(((((5:0,6:0):1,10:17):1,(7:1,8:4):5):18,75:21):7,(86:13,(87:21,(88:15,89:11):18):6):7):4):3,144:24):6,143:21):7):7,(((119:14,((121:1,122:1):16,((124:4,125:1):5,126:19):11):5):8,120:18):5,123:17):8):8,((((((4:26,((((31:1,32:2,33:6):2,((34:1,(37:9,38:0,39:5):1):1,(35:0,36:1):1):3):1,40:12):5,((((41:3,46:4):5,45:6):2,(43:3,44:1):4):3,((((42:10,49:1):1,48:0):4,(47:1,52:1):2,50:4):1,(51:1,53:14):1):6):9):4):15,57:20):5,65:16):7,(55:29,145:19):11):9,54:21):5,64:11):8):4,(90:20,91:19):13):5,(92:30,(((((((((95:14,(114:10,((115:1,117:3,118:3):1,116:1):16):2):4,(((103:0,104:0):1,((105:0,106:0,108:4):2,107:0):1):2,109:4):4):2,112:4):4,(((96:0,((97:2,98:0,99:1):2,100:1):1):2,113:9):5,(101:1,102:3):9):4):6,(110:1,111:2):6):14,142:20):8,((((127:0,128:1):0,129:5):17,136:16):7,((((130:1,135:6):1,132:3,133:1):1,134:3):0,131:1):12):4):9,(137:7,138:6):12):9,(139:8,(140:5,141:5):7):9):8):6):8,(94:25,150:53):12):16,151:19):21,(146:3,147:1):6):6,148:1,149:0);
tree PAUP_37 = [&U] (1:0,((((((((((2:6,((11:3,12:10):2,(((13:0,14:0):1,15:5):3,((16:0,17:0,18:1):0,19:4):7):4):5):19,56:30):7,((((((((3:3,9:7):7,(20:18,(21:14,(22:13,(((23:0,24:1):5,((25:4,27:0):3,(26:4,28:25):0):1):4,(29:0,30:1):16):5):4):6):3):8,(76:10,((77:1,78:4):2,79:9):10):14):8,((((((66:0,67:0,68:0):2,(69:2,70:3):1):13,(71:1,72:2):16):9,(73:5,74:6):20):3,((80:11,81:11):7,((82:4,83:1,84:0):2,85:2):13):10):6,93:16):5):4,(58:13,((59:1,60:0,61:2,62:15):2,63:22):11):5):4,(((((5:0,6:0):1,10:17):1,(7:1,8:4):5):18,75:21):7,(86:13,(87:21,(88:15,89:11):18):6):7):4):3,144:24):6,143:21):7):7,(((119:14,((121:1,122:1):16,((124:4,125:1):5,126:19):11):5):8,120:18):5,123:17):8):8,((((((4:26,((((31:1,32:2,33:6):2,((34:1,(37:9,38:0,39:5):1):1,(35:0,36:1):1):3):1,40:12):5,((((41:3,46:4):5,45:6):2,(43:3,44:1):4):3,((((42:10,49:1):1,48:0):4,(47:1,52:1):2,50:4):1,(51:1,53:14):1):6):9):4):15,57:20):5,65:16):7,(55:29,145:19):11):9,54:21):5,64:11):8):4,(90:20,91:19):13):5,(92:30,(((((((((95:14,(114:10,((115:1,117:3,118:3):1,116:1):16):2):4,(((103:0,104:0):1,((105:0,106:0,108:4):2,107:0):1):2,109:4):4):2,112:4):4,(((96:0,((97:2,98:0,99:1):2,100:1):1):2,113:9):5,(101:1,102:3):9):4):6,(110:1,111:2):6):14,142:20):8,((((127:0,128:1):0,129:5):17,136:16):7,((((130:1,135:6):1,132:3,133:1):1,134:3):0,131:1):12):4):9,(137:7,138:6):12):9,(139:8,(140:5,141:5):7):9):8):6):8,(94:25,150:53):12):16,151:19):21,(146:3,147:1):6):6,148:1,149:0);
tree PAUP_38 = [&U] (1:0,((((((((((2:6,((11:3,12:10):2,(((13:0,14:0):1,15:5):3,((16:0,17:0,18:1):0,19:4):7):4):5):19,56:30):7,((((((((3:3,9:7):7,(20:18,(21:14,(22:13,((((23:0,24:1):4,((25:4,27:0):2,26:4):1):1,28:26):4,(29:0,30:1):16):5):4):6):3):8,(76:10,((77:1,78:4):2,79:9):10):14):8,((((((66:0,67:0,68:0):2,(69:2,70:3):1):13,(71:1,72:2):16):9,(73:5,74:6):20):3,((80:11,81:11):7,((82:4,83:1,84:0):2,85:2):13):10):6,93:16):5):4,(58:13,((59:1,60:0,61:2,62:15):2,63:22):11):5):4,(((((5:0,6:0):1,10:17):1,(7:1,8:4):5):18,75:21):7,(86:13,(87:21,(88:15,89:11):18):6):7):4):3,144:24):6,143:21):7):7,(((119:14,((121:1,122:1):16,((124:4,125:1):5,126:19):11):5):8,120:18):5,123:17):8):8,((((((4:26,((((31:1,32:2,33:6):2,((34:1,(37:9,38:0,39:5):1):1,(35:0,36:1):1):3):1,40:12):5,((((41:3,46:4):5,45:6):2,(43:3,44:1):4):3,((((42:10,49:1):1,48:0):4,(47:1,52:1):2,50:4):1,(51:1,53:14):1):6):9):4):15,57:20):5,65:16):7,(55:29,145:19):11):9,54:21):5,64:11):8):4,(90:20,91:19):13):5,(92:30,(((((((((95:14,(114:10,((115:1,117:3,118:3):1,116:1):16):2):4,(((103:0,104:0):1,((105:0,106:0,108:4):2,107:0):1):2,109:4):4):2,112:4):4,(((96:0,((97:2,98:0,99:1):2,100:1):1):2,113:9):5,(101:1,102:3):9):4):6,(110:1,111:2):6):14,142:20):8,((((127:0,128:1):0,129:5):17,136:16):7,((((130:1,135:6):1,132:3,133:1):1,134:3):0,131:1):12):4):9,(137:7,138:6):12):9,(139:8,(140:5,141:5):7):9):8):6):8,(94:25,150:53):12):16,151:19):21,(146:3,147:1):6):6,148:1,149:0);
tree PAUP_39 = [&U] (1:0,((((((((((2:6,((11:3,12:10):2,(((13:0,14:0):1,15:5):3,((16:0,17:0,18:1):0,19:4):7):4):5):19,56:30):7,((((((((3:3,9:7):7,(20:18,(21:14,(22:13,(((23:0,24:1):4,((25:4,27:0):2,26:4):1):3,(28:26,(29:0,30:1):14):2):7):4):6):3):8,(76:10,((77:1,78:4):2,79:9):10):14):8,((((((66:0,67:0,68:0):2,(69:2,70:3):1):13,(71:1,72:2):16):9,(73:5,74:6):20):3,((80:11,81:11):7,((82:4,83:1,84:0):2,85:2):13):10):6,93:16):5):4,(58:13,((59:1,60:0,61:2,62:15):2,63:22):11):5):4,(((((5:0,6:0):1,10:17):1,(7:1,8:4):5):18,75:21):7,(86:13,(87:21,(88:15,89:11):18):6):7):4):3,144:24):6,143:21):7):7,(((119:14,((121:1,122:1):16,((124:4,125:1):5,126:19):11):5):8,120:18):5,123:17):8):8,((((((4:26,((((31:1,32:2,33:6):2,((34:1,(37:9,38:0,39:5):1):1,(35:0,36:1):1):3):1,40:12):5,((((41:3,46:4):5,45:6):2,(43:3,44:1):4):3,((((42:10,49:1):1,48:0):4,(47:1,52:1):2,50:4):1,(51:1,53:14):1):6):9):4):15,57:20):5,65:16):7,(55:29,145:19):11):9,54:21):5,64:11):8):4,(90:20,91:19):13):5,(92:30,(((((((((95:14,(114:10,((115:1,117:3,118:3):1,116:1):16):2):4,(((103:0,104:0):1,((105:0,106:0,108:4):2,107:0):1):2,109:4):4):2,112:4):4,(((96:0,((97:2,98:0,99:1):2,100:1):1):2,113:9):5,(101:1,102:3):9):4):6,(110:1,111:2):6):14,142:20):8,((((127:0,128:1):0,129:5):17,136:16):7,((((130:1,135:6):1,132:3,133:1):1,134:3):0,131:1):12):4):9,(137:7,138:6):12):9,(139:8,(140:5,141:5):7):9):8):6):8,(94:25,150:53):12):16,151:19):21,(146:3,147:1):6):6,148:1,149:0);
tree PAUP_40 = [&U] (1:0,((((((((((2:6,((11:3,12:10):2,(((13:0,14:0):1,15:5):3,((16:0,17:0,18:1):0,19:4):7):4):5):19,56:30):7,((((((((3:3,9:7):7,(20:18,(21:14,(22:13,(((23:0,24:1):5,(((25:4,27:0):3,26:4):0,28:25):1):4,(29:0,30:1):16):5):4):6):3):8,(76:10,((77:1,78:4):2,79:9):10):14):8,((((((66:0,67:0,68:0):2,(69:2,70:3):1):13,(71:1,72:2):16):9,(73:5,74:6):20):3,((80:11,81:11):7,((82:4,83:1,84:0):2,85:2):13):10):6,93:16):5):4,(58:13,((59:1,60:0,61:2,62:15):2,63:22):11):5):4,(((((5:0,6:0):1,10:17):1,(7:1,8:4):5):18,75:21):7,(86:13,(87:21,(88:15,89:11):18):6):7):4):3,144:24):6,143:21):7):7,(((119:14,((121:1,122:1):16,((124:4,125:1):5,126:19):11):5):8,120:18):5,123:17):8):8,((((((4:26,((((31:1,32:2,33:6):2,((34:1,(37:9,38:0,39:5):1):1,(35:0,36:1):1):3):1,40:12):5,((((41:3,46:4):5,45:6):2,(43:3,44:1):4):3,((((42:10,49:1):1,48:0):4,(47:1,52:1):2,50:4):1,(51:1,53:14):1):6):9):4):15,57:20):5,65:16):7,(55:29,145:19):11):9,54:21):5,64:11):8):4,(90:20,91:19):13):5,(92:30,(((((((((95:14,(114:10,((115:1,117:3,118:3):1,116:1):16):2):4,(((103:0,104:0):1,((105:0,106:0,108:4):2,107:0):1):2,109:4):4):2,112:4):4,(((96:0,((97:2,98:0,99:1):2,100:1):1):2,113:9):5,(101:1,102:3):9):4):6,(110:1,111:2):6):14,142:20):8,((((127:0,128:1):0,129:5):17,136:16):7,((((130:1,135:6):1,132:3,133:1):1,134:3):0,131:1):12):4):9,(137:7,138:6):12):9,(139:8,(140:5,141:5):7):9):8):6):8,(94:25,150:53):12):16,151:19):21,(146:3,147:1):6):6,148:1,149:0);
tree PAUP_41 = [&U] (1:0,((((((((((2:6,((11:3,12:10):2,(((13:0,14:0):1,15:5):3,((16:0,17:0,18:1):0,19:4):7):4):5):19,56:30):7,((((((((3:3,9:7):7,(20:18,(21:14,(22:13,((((23:0,24:1):4,(25:4,27:0):3):1,(26:4,28:25):1):4,(29:0,30:1):16):5):4):6):3):8,(76:10,((77:1,78:4):2,79:9):10):14):8,((((((66:0,67:0,68:0):2,(69:2,70:3):1):13,(71:1,72:2):16):9,(73:5,74:6):20):3,((80:11,81:11):7,((82:4,83:1,84:0):2,85:2):13):10):6,93:16):5):4,(58:13,((59:1,60:0,61:2,62:15):2,63:22):11):5):4,(((((5:0,6:0):1,10:17):1,(7:1,8:4):5):18,75:21):7,(86:13,(87:21,(88:15,89:11):18):6):7):4):3,144:24):6,143:21):7):7,(((119:14,((121:1,122:1):16,((124:4,125:1):5,126:19):11):5):8,120:18):5,123:17):8):8,((((((4:26,((((31:1,32:2,33:6):2,((34:1,(37:9,38:0,39:5):1):1,(35:0,36:1):1):3):1,40:12):5,((((41:3,46:4):5,45:6):2,(43:3,44:1):4):3,((((42:10,49:1):1,48:0):4,(47:1,52:1):2,50:4):1,(51:1,53:14):1):6):9):4):15,57:20):5,65:16):7,(55:29,145:19):11):9,54:21):5,64:11):8):4,(90:20,91:19):13):5,(92:30,(((((((((95:14,(114:10,((115:1,117:3,118:3):1,116:1):16):2):4,(((103:0,104:0):1,((105:0,106:0,108:4):2,107:0):1):2,109:4):4):2,112:4):4,(((96:0,((97:2,98:0,99:1):2,100:1):1):2,113:9):5,(101:1,102:3):9):4):6,(110:1,111:2):6):14,142:20):8,((((127:0,128:1):0,129:5):17,136:16):7,((((130:1,135:6):1,132:3,133:1):1,134:3):0,131:1):12):4):9,(137:7,138:6):12):9,(139:8,(140:5,141:5):7):9):8):6):8,(94:25,150:53):12):16,151:19):21,(146:3,147:1):6):6,148:1,149:0);
tree PAUP_42 = [&U] (1:0,((((((((((2:6,((11:3,12:10):2,(((13:0,14:0):1,15:5):3,((16:0,17:0,18:1):0,19:4):7):4):5):19,56:30):7,((((((((3:3,9:7):7,(20:18,(21:14,(22:13,(((23:0,24:1):4,((25:4,28:25):1,(26:4,27:1):0):2):5,(29:0,30:1):16):5):4):6):3):8,(76:10,((77:1,78:4):2,79:9):10):14):8,((((((66:0,67:0,68:0):2,(69:2,70:3):1):13,(71:1,72:2):16):9,(73:5,74:6):20):3,((80:11,81:11):7,((82:4,83:1,84:0):2,85:2):13):10):6,93:16):5):4,(58:13,((59:1,60:0,61:2,62:15):2,63:22):11):5):4,(((((5:0,6:0):1,10:17):1,(7:1,8:4):5):18,75:21):7,(86:13,(87:21,(88:15,89:11):18):6):7):4):3,144:24):6,143:21):7):7,(((119:14,((121:1,122:1):16,((124:4,125:1):5,126:19):11):5):8,120:18):5,123:17):8):8,((((((4:26,((((31:1,32:2,33:6):2,((34:1,(37:9,38:0,39:5):1):1,(35:0,36:1):1):3):1,40:12):5,((((41:3,46:4):5,45:6):2,(43:3,44:1):4):3,((((42:10,49:1):1,48:0):4,(47:1,52:1):2,50:4):1,(51:1,53:14):1):6):9):4):15,57:20):5,65:16):7,(55:29,145:19):11):9,54:21):5,64:11):8):4,(90:20,91:19):13):5,(92:30,(((((((((95:14,(114:10,((115:1,117:3,118:3):1,116:1):16):2):4,(((103:0,104:0):1,((105:0,106:0,108:4):2,107:0):1):2,109:4):4):2,112:4):4,(((96:0,((97:2,98:0,99:1):2,100:1):1):2,113:9):5,(101:1,102:3):9):4):6,(110:1,111:2):6):14,142:20):8,((((127:0,128:1):0,129:5):17,136:16):7,((((130:1,135:6):1,132:3,133:1):1,134:3):0,131:1):12):4):9,(137:7,138:6):12):9,(139:8,(140:5,141:5):7):9):8):6):8,(94:25,150:53):12):16,151:19):21,(146:3,147:1):6):6,148:1,149:0);
tree PAUP_43 = [&U] (1:0,((((((((((2:6,((11:3,12:10):2,(((13:0,14:0):1,15:5):3,((16:0,17:0,18:1):0,19:4):7):4):5):19,56:30):7,((((((((3:3,9:7):7,(20:18,(21:14,(22:13,(((23:0,24:1):4,((25:4,28:25):1,26:4,27:1):2):5,(29:0,30:1):16):5):4):6):3):8,(76:10,((77:1,78:4):2,79:9):10):14):8,((((((66:0,67:0,68:0):2,(69:2,70:3):1):13,(71:1,72:2):16):9,(73:5,74:6):20):3,((80:11,81:11):7,((82:4,83:1,84:0):2,85:2):13):10):6,93:16):5):4,(58:13,((59:1,60:0,61:2,62:15):2,63:22):11):5):4,(((((5:0,6:0):1,10:17):1,(7:1,8:4):5):18,75:21):7,(86:13,(87:21,(88:15,89:11):18):6):7):4):3,144:24):6,143:21):7):7,(((119:14,((121:1,122:1):16,((124:4,125:1):5,126:19):11):5):8,120:18):5,123:17):8):8,((((((4:26,((((31:1,32:2,33:6):2,((34:1,(37:9,38:0,39:5):1):1,(35:0,36:1):1):3):1,40:12):5,((((41:3,46:4):5,45:6):2,(43:3,44:1):4):3,((((42:10,49:1):1,48:0):4,(47:1,52:1):2,50:4):1,(51:1,53:14):1):6):9):4):15,57:20):5,65:16):7,(55:29,145:19):11):9,54:21):5,64:11):8):4,(90:20,91:19):13):5,(92:30,(((((((((95:14,(114:10,((115:1,117:3,118:3):1,116:1):16):2):4,(((103:0,104:0):1,((105:0,106:0,108:4):2,107:0):1):2,109:4):4):2,112:4):4,(((96:0,((97:2,98:0,99:1):2,100:1):1):2,113:9):5,(101:1,102:3):9):4):6,(110:1,111:2):6):14,142:20):8,((((127:0,128:1):0,129:5):17,136:16):7,((((130:1,135:6):1,132:3,133:1):1,134:3):0,131:1):12):4):9,(137:7,138:6):12):9,(139:8,(140:5,141:5):7):9):8):6):8,(94:25,150:53):12):16,151:19):21,(146:3,147:1):6):6,148:1,149:0);
tree PAUP_44 = [&U] (1:0,((((((((((2:6,((11:3,12:10):2,(((13:0,14:0):1,15:5):3,((16:0,17:0,18:1):0,19:4):7):4):5):19,56:30):7,((((((((3:3,9:7):7,(20:18,(21:14,(22:13,(((23:0,24:1):4,(((25:4,28:25):1,27:1):1,26:4):1):5,(29:0,30:1):16):5):4):6):3):8,(76:10,((77:1,78:4):2,79:9):10):14):8,((((((66:0,67:0,68:0):2,(69:2,70:3):1):13,(71:1,72:2):16):9,(73:5,74:6):20):3,((80:11,81:11):7,((82:4,83:1,84:0):2,85:2):13):10):6,93:16):5):4,(58:13,((59:1,60:0,61:2,62:15):2,63:22):11):5):4,(((((5:0,6:0):1,10:17):1,(7:1,8:4):5):18,75:21):7,(86:13,(87:21,(88:15,89:11):18):6):7):4):3,144:24):6,143:21):7):7,(((119:14,((121:1,122:1):16,((124:4,125:1):5,126:19):11):5):8,120:18):5,123:17):8):8,((((((4:26,((((31:1,32:2,33:6):2,((34:1,(37:9,38:0,39:5):1):1,(35:0,36:1):1):3):1,40:12):5,((((41:3,46:4):5,45:6):2,(43:3,44:1):4):3,((((42:10,49:1):1,48:0):4,(47:1,52:1):2,50:4):1,(51:1,53:14):1):6):9):4):15,57:20):5,65:16):7,(55:29,145:19):11):9,54:21):5,64:11):8):4,(90:20,91:19):13):5,(92:30,(((((((((95:14,(114:10,((115:1,117:3,118:3):1,116:1):16):2):4,(((103:0,104:0):1,((105:0,106:0,108:4):2,107:0):1):2,109:4):4):2,112:4):4,(((96:0,((97:2,98:0,99:1):2,100:1):1):2,113:9):5,(101:1,102:3):9):4):6,(110:1,111:2):6):14,142:20):8,((((127:0,128:1):0,129:5):17,136:16):7,((((130:1,135:6):1,132:3,133:1):1,134:3):0,131:1):12):4):9,(137:7,138:6):12):9,(139:8,(140:5,141:5):7):9):8):6):8,(94:25,150:53):12):16,151:19):21,(146:3,147:1):6):6,148:1,149:0);
tree PAUP_45 = [&U] (1:0,((((((((((2:6,((11:3,12:10):2,(((13:0,14:0):1,15:5):3,((16:0,17:0,18:1):0,19:4):7):4):5):19,56:30):7,((((((((3:3,9:7):7,(20:18,(21:14,(22:13,(((23:0,24:1):5,(((25:4,27:0):3,28:25):0,26:4):1):4,(29:0,30:1):16):5):4):6):3):8,(76:10,((77:1,78:4):2,79:9):10):14):8,((((((66:0,67:0,68:0):2,(69:2,70:3):1):13,(71:1,72:2):16):9,(73:5,74:6):20):3,((80:11,81:11):7,((82:4,83:1,84:0):2,85:2):13):10):6,93:16):5):4,(58:13,((59:1,60:0,61:2,62:15):2,63:22):11):5):4,(((((5:0,6:0):1,10:17):1,(7:1,8:4):5):18,75:21):7,(86:13,(87:21,(88:15,89:11):18):6):7):4):3,144:24):6,143:21):7):7,(((119:14,((121:1,122:1):16,((124:4,125:1):5,126:19):11):5):8,120:18):5,123:17):8):8,((((((4:26,((((31:1,32:2,33:6):2,((34:1,(37:9,38:0,39:5):1):1,(35:0,36:1):1):3):1,40:12):5,((((41:3,46:4):5,45:6):2,(43:3,44:1):4):3,((((42:10,49:1):1,48:0):4,(47:1,52:1):2,50:4):1,(51:1,53:14):1):6):9):4):15,57:20):5,65:16):7,(55:29,145:19):11):9,54:21):5,64:11):8):4,(90:20,91:19):13):5,(92:30,(((((((((95:14,(114:10,((115:1,117:3,118:3):1,116:1):16):2):4,(((103:0,104:0):1,((105:0,106:0,108:4):2,107:0):1):2,109:4):4):2,112:4):4,(((96:0,((97:2,98:0,99:1):2,100:1):1):2,113:9):5,(101:1,102:3):9):4):6,(110:1,111:2):6):15,142:19):9,((((127:0,128:1):0,129:5):17,136:15):6,((130:2,(131:1,134:3):1,132:3,133:1):2,135:5):11):5):9,(137:7,138:6):13):8,(139:8,(140:5,141:5):7):10):7):6):8,(94:25,150:53):12):16,151:19):21,(146:3,147:1):6):6,148:1,149:0);
tree PAUP_46 = [&U] (1:0,((((((((((2:6,((11:3,12:10):2,(((13:0,14:0):1,15:5):3,((16:0,17:0,18:1):0,19:4):7):4):5):19,56:30):7,((((((((3:3,9:7):7,(20:18,(21:14,(22:13,(((23:0,24:1):5,(((25:4,27:0):3,28:25):0,26:4):1):4,(29:0,30:1):16):5):4):6):3):8,(76:10,((77:1,78:4):2,79:9):10):14):8,((((((66:0,67:0,68:0):2,(69:2,70:3):1):13,(71:1,72:2):16):9,(73:5,74:6):20):3,((80:11,81:11):7,((82:4,83:1,84:0):2,85:2):13):10):6,93:16):5):4,(58:13,((59:1,60:0,61:2,62:15):2,63:22):11):5):4,(((((5:0,6:0):1,10:17):1,(7:1,8:4):5):18,75:21):7,(86:13,(87:21,(88:15,89:11):18):6):7):4):3,144:24):6,143:21):7):7,(((119:14,((121:1,122:1):16,((124:4,125:1):5,126:19):11):5):8,120:18):5,123:17):8):8,((((((4:26,((((31:1,32:2,33:6):2,((34:1,(37:9,38:0,39:5):1):1,(35:0,36:1):1):3):1,40:12):5,((((41:3,46:4):5,45:6):2,(43:3,44:1):4):3,((((42:10,49:1):1,48:0):4,(47:1,52:1):2,50:4):1,(51:1,53:14):1):6):9):4):15,57:20):5,65:16):7,(55:29,145:19):11):9,54:21):5,64:11):8):4,(90:20,91:19):13):5,(92:30,(((((((((95:14,(114:10,((115:1,117:3,118:3):1,116:1):16):2):4,(((103:0,104:0):1,((105:0,106:0,108:4):2,107:0):1):2,109:4):4):2,112:4):4,(((96:0,((97:2,98:0,99:1):2,100:1):1):2,113:9):5,(101:1,102:3):9):4):6,(110:1,111:2):6):15,142:19):8,(((127:0,128:1,129:5):17,136:16):6,((130:2,135:5):1,((131:1,134:3):1,132:3,133:1):1):11):5):9,(137:7,138:6):13):8,(139:8,(140:5,141:5):7):9):8):6):8,(94:25,150:53):12):16,151:19):21,(146:3,147:1):6):6,148:1,149:0);
tree PAUP_47 = [&U] (1:0,((((((((((2:6,((11:3,12:10):2,(((13:0,14:0):1,15:5):3,((16:0,17:0,18:1):0,19:4):7):4):5):19,56:30):7,((((((((3:3,9:7):7,(20:18,(21:14,(22:13,(((23:0,24:1):5,(((25:4,27:0):3,28:25):0,26:4):1):4,(29:0,30:1):16):5):4):6):3):8,(76:10,((77:1,78:4):2,79:9):10):14):8,((((((66:0,67:0,68:0):2,(69:2,70:3):1):13,(71:1,72:2):16):9,(73:5,74:6):20):3,((80:11,81:11):7,((82:4,83:1,84:0):2,85:2):13):10):6,93:16):5):4,(58:13,((59:1,60:0,61:2,62:15):2,63:22):11):5):4,(((((5:0,6:0):1,10:17):1,(7:1,8:4):5):18,75:21):7,(86:13,(87:21,(88:15,89:11):18):6):7):4):3,144:24):6,143:21):7):7,(((119:14,((121:1,122:1):16,((124:4,125:1):5,126:19):11):5):8,120:18):5,123:17):8):8,((((((4:26,((((31:1,32:2,33:6):2,((34:1,(37:9,38:0,39:5):1):1,(35:0,36:1):1):3):1,40:12):5,((((41:3,46:4):5,45:6):2,(43:3,44:1):4):3,((((42:10,49:1):1,48:0):4,(47:1,52:1):2,50:4):1,(51:1,53:14):1):6):9):4):15,57:20):5,65:16):7,(55:29,145:19):11):9,54:21):5,64:11):8):4,(90:20,91:19):13):5,(92:30,(((((((((95:14,(114:10,((115:1,117:3,118:3):1,116:1):16):2):4,(((103:0,104:0):1,((105:0,106:0,108:4):2,107:0):1):2,109:4):4):2,112:4):4,((96:0,((97:2,98:0,99:1):2,100:1):1,113:9):7,(101:1,102:3):9):4):6,(110:1,111:2):6):15,142:19):8,((((127:0,128:1):0,129:5):17,136:16):6,((130:2,135:5):1,((131:1,134:3):1,132:3,133:1):1):11):5):9,(137:7,138:6):13):8,(139:8,(140:5,141:5):7):9):8):6):8,(94:25,150:53):12):16,151:19):21,(146:3,147:1):6):6,148:1,149:0);
tree PAUP_48 = [&U] (1:0,((((((((((2:6,((11:3,12:10):2,(((13:0,14:0):1,15:5):3,((16:0,17:0,18:1):0,19:4):7):4):5):19,56:30):7,((((((((3:3,9:7):7,(20:18,(21:14,(22:13,(((23:0,24:1):5,(((25:4,27:0):3,28:25):0,26:4):1):4,(29:0,30:1):16):5):4):6):3):8,(76:10,((77:1,78:4):2,79:9):10):14):8,((((((66:0,67:0,68:0):2,(69:2,70:3):1):13,(71:1,72:2):16):9,(73:5,74:6):20):3,((80:11,81:11):7,((82:4,83:1,84:0):2,85:2):13):10):6,93:16):5):4,(58:13,((59:1,60:0,61:2,62:15):2,63:22):11):5):4,(((((5:0,6:0):1,10:17):1,(7:1,8:4):5):18,75:21):7,(86:13,(87:21,(88:15,89:11):18):6):7):4):3,144:24):6,143:21):7):7,(((119:14,((121:1,122:1):16,((124:4,125:1):5,126:19):11):5):8,120:18):5,123:17):8):8,((((((4:26,((((31:1,32:2,33:6):2,((34:1,(37:9,38:0,39:5):1):1,(35:0,36:1):1):3):1,40:12):5,((((41:3,46:4):5,45:6):2,(43:3,44:1):4):3,((((42:10,49:1):1,48:0):4,(47:1,52:1):2,50:4):1,(51:1,53:14):1):6):9):4):15,57:20):5,65:16):7,(55:29,145:19):11):9,54:21):5,64:11):8):4,(90:20,91:19):13):5,(92:30,(((((((((95:14,(114:10,((115:1,117:3,118:3):1,116:1):16):2):4,(((103:0,104:0):1,((105:0,106:0,108:4):2,107:0):1):2,109:4):4):2,112:4):4,((96:0,(97:2,98:0,99:1,100:1):3,113:9):7,(101:1,102:3):9):4):6,(110:1,111:2):6):15,142:19):8,((((127:0,128:1):0,129:5):17,136:16):6,((130:2,135:5):1,((131:1,134:3):1,132:3,133:1):1):11):5):9,(137:7,138:6):13):8,(139:8,(140:5,141:5):7):9):8):6):8,(94:25,150:53):12):16,151:19):21,(146:3,147:1):6):6,148:1,149:0);
tree PAUP_49 = [&U] (1:0,((((((((((2:6,((11:3,12:10):2,(((13:0,14:0):1,15:5):3,((16:0,17:0,18:1):0,19:4):7):4):5):19,56:30):7,((((((((3:3,9:7):7,(20:18,(21:14,(22:13,(((23:0,24:1):5,(((25:4,27:0):3,28:25):0,26:4):1):4,(29:0,30:1):16):5):4):6):3):8,(76:10,((77:1,78:4):2,79:9):10):14):8,((((((66:0,67:0,68:0):2,(69:2,70:3):1):13,(71:1,72:2):16):9,(73:5,74:6):20):3,((80:11,81:11):7,((82:4,83:1,84:0):2,85:2):13):10):6,93:16):5):4,(58:13,((59:1,60:0,61:2,62:15):2,63:22):11):5):4,(((((5:0,6:0):1,10:17):1,(7:1,8:4):5):18,75:21):7,(86:13,(87:21,(88:15,89:11):18):6):7):4):3,144:24):6,143:21):7):7,(((119:14,((121:1,122:1):16,((124:4,125:1):5,126:19):11):5):8,120:18):5,123:17):8):8,((((((4:26,((((31:1,32:2,33:6):2,((34:1,(37:9,38:0,39:5):1):1,(35:0,36:1):1):3):1,40:12):5,((((41:3,46:4):5,45:6):2,(43:3,44:1):4):3,((((42:10,49:1):1,48:0):4,(47:1,52:1):2,50:4):1,(51:1,53:14):1):6):9):4):15,57:20):5,65:16):7,(55:29,145:19):11):9,54:21):5,64:11):8):4,(90:20,91:19):13):5,(92:30,(((((((((95:14,(114:10,((115:1,117:3,118:3):1,116:1):16):2):4,(((103:0,104:0):1,((105:0,106:0,108:4):2,107:0):1):2,109:4):4):2,112:4):4,(((96:0,(97:2,98:0,99:1,100:1):3):2,113:9):5,(101:1,102:3):9):4):6,(110:1,111:2):6):15,142:19):8,((((127:0,128:1):0,129:5):17,136:16):6,((130:2,135:5):1,((131:1,134:3):1,132:3,133:1):1):11):5):9,(137:7,138:6):13):8,(139:8,(140:5,141:5):7):9):8):6):8,(94:25,150:53):12):16,151:19):21,(146:3,147:1):6):6,148:1,149:0);
tree PAUP_50 = [&U] (1:0,((((((((((2:6,((11:3,12:10):2,(((13:0,14:0):1,15:5):3,((16:0,17:0,18:1):0,19:4):7):4):5):19,56:30):7,((((((((3:3,9:7):7,(20:18,(21:14,(22:13,(((23:0,24:1):5,(((25:4,27:0):3,28:25):0,26:4):1):4,(29:0,30:1):16):5):4):6):3):8,(76:10,((77:1,78:4):2,79:9):10):14):8,((((((66:0,67:0,68:0):2,(69:2,70:3):1):13,(71:1,72:2):16):9,(73:5,74:6):20):3,((80:11,81:11):7,((82:4,83:1,84:0):2,85:2):13):10):6,93:16):5):4,(58:13,((59:1,60:0,61:2,62:15):2,63:22):11):5):4,(((((5:0,6:0):1,10:17):1,(7:1,8:4):5):18,75:21):7,(86:13,(87:21,(88:15,89:11):18):6):7):4):3,144:24):6,143:21):7):7,(((119:14,((121:1,122:1):16,((124:4,125:1):5,126:19):11):5):8,120:18):5,123:17):8):8,((((((4:26,((((31:1,32:2,33:6):2,((34:1,(37:9,38:0,39:5):1):1,(35:0,36:1):1):3):1,40:12):5,((((41:3,46:4):5,45:6):2,(43:3,44:1):4):3,((((42:10,49:1):1,48:0):4,(47:1,52:1):2,50:4):1,(51:1,53:14):1):6):9):4):15,57:20):5,65:16):7,(55:29,145:19):11):9,54:21):5,64:11):8):4,(90:20,91:19):13):5,(92:30,((((((((((95:12,(115:1,116:1,117:3,118:3):17):2,114:12):4,(((103:0,104:0):1,((105:0,106:0,108:4):2,107:0):1):2,109:4):4):2,112:4):4,(((96:0,((97:2,98:0,99:1):2,100:1):1):2,113:9):5,(101:1,102:3):9):4):6,(110:1,111:2):6):15,142:19):8,((((127:0,128:1):0,129:5):17,136:16):6,((130:2,135:5):1,((131:1,134:3):1,132:3,133:1):1):11):5):9,(137:7,138:6):13):8,(139:8,(140:5,141:5):7):9):8):6):8,(94:25,150:53):12):16,151:19):21,(146:3,147:1):6):6,148:1,149:0);
tree PAUP_51 = [&U] (1:0,((((((((((2:6,((11:3,12:10):2,(((13:0,14:0):1,15:5):3,((16:0,17:0,18:1):0,19:4):7):4):5):19,56:30):7,((((((((3:3,9:7):7,(20:18,(21:14,(22:13,(((23:0,24:1):5,(((25:4,27:0):3,28:25):0,26:4):1):4,(29:0,30:1):16):5):4):6):3):8,(76:10,((77:1,78:4):2,79:9):10):14):8,((((((66:0,67:0,68:0):2,(69:2,70:3):1):13,(71:1,72:2):16):9,(73:5,74:6):20):3,((80:11,81:11):7,((82:4,83:1,84:0):2,85:2):13):10):6,93:16):5):4,(58:13,((59:1,60:0,61:2,62:15):2,63:22):11):5):4,(((((5:0,6:0):1,10:17):1,(7:1,8:4):5):18,75:21):7,(86:13,(87:21,(88:15,89:11):18):6):7):4):3,144:24):6,143:21):7):7,(((119:14,((121:1,122:1):16,((124:4,125:1):5,126:19):11):5):8,120:18):5,123:17):8):8,((((((4:26,((((31:1,32:2,33:6):2,((34:1,(37:9,38:0,39:5):1):1,(35:0,36:1):1):3):1,40:12):5,((((41:3,46:4):5,45:6):2,(43:3,44:1):4):3,((((42:10,49:1):1,48:0):4,(47:1,52:1):2,50:4):1,(51:1,53:14):1):6):9):4):15,57:20):5,65:16):7,(55:29,145:19):11):9,54:21):5,64:11):8):4,(90:20,91:19):13):5,(92:30,(((((((((95:14,(114:10,(115:1,116:1,117:3,118:3):17):2):4,(((103:0,104:0):1,((105:0,106:0,108:4):2,107:0):1):2,109:4):4):2,112:4):4,(((96:0,((97:2,98:0,99:1):2,100:1):1):2,113:9):5,(101:1,102:3):9):4):6,(110:1,111:2):6):15,142:19):8,((((127:0,128:1):0,129:5):17,136:16):6,((130:2,135:5):1,((131:1,134:3):1,132:3,133:1):1):11):5):9,(137:7,138:6):13):8,(139:8,(140:5,141:5):7):9):8):6):8,(94:25,150:53):12):16,151:19):21,(146:3,147:1):6):6,148:1,149:0);
tree PAUP_52 = [&U] (1:0,((((((((((2:6,((11:3,12:10):2,(((13:0,14:0):1,15:5):3,(16:0,17:0,18:1,19:4):7):4):5):19,56:30):7,((((((((3:3,9:7):7,(20:18,(21:14,(22:13,(((23:0,24:1):5,(((25:4,27:0):3,28:25):0,26:4):1):4,(29:0,30:1):16):5):4):6):3):8,(76:10,((77:1,78:4):2,79:9):10):14):8,((((((66:0,67:0,68:0):2,(69:2,70:3):1):13,(71:1,72:2):16):9,(73:5,74:6):20):3,((80:11,81:11):7,((82:4,83:1,84:0):2,85:2):13):10):6,93:16):5):4,(58:13,((59:1,60:0,61:2,62:15):2,63:22):11):5):4,(((((5:0,6:0):1,10:17):1,(7:1,8:4):5):18,75:21):7,(86:13,(87:21,(88:15,89:11):18):6):7):4):3,144:24):6,143:21):7):7,(((119:14,((121:1,122:1):16,((124:4,125:1):5,126:19):11):5):8,120:18):5,123:17):8):8,((((((4:26,((((31:1,32:2,33:6):2,((34:1,(37:9,38:0,39:5):1):1,(35:0,36:1):1):3):1,40:12):5,((((41:3,46:4):5,45:6):2,(43:3,44:1):4):3,((((42:10,49:1):1,48:0):4,(47:1,52:1):2,50:4):1,(51:1,53:14):1):6):9):4):15,57:20):5,65:16):7,(55:29,145:19):11):9,54:21):5,64:11):8):4,(90:20,91:19):13):5,(92:30,(((((((((95:14,(114:10,((115:1,117:3,118:3):1,116:1):16):2):4,(((103:0,104:0):1,((105:0,106:0,108:4):2,107:0):1):2,109:4):4):2,112:4):4,(((96:0,((97:2,98:0,99:1):2,100:1):1):2,113:9):5,(101:1,102:3):9):4):6,(110:1,111:2):6):15,142:19):8,((((127:0,128:1):0,129:5):17,136:16):6,((130:2,135:5):1,((131:1,134:3):1,132:3,133:1):1):11):5):9,(137:7,138:6):13):8,(139:8,(140:5,141:5):7):9):8):6):8,(94:25,150:53):12):16,151:19):21,(146:3,147:1):6):6,148:1,149:0);
tree PAUP_53 = [&U] (1:0,((((((((((2:6,((11:3,12:10):2,(((13:0,14:0):1,15:5):3,((16:0,17:0,18:1):0,19:4):7):4):5):19,56:30):7,((((((((3:3,9:7):7,(20:18,(21:14,(22:13,(((23:0,24:1):5,(((25:4,27:0):3,28:25):0,26:4):1):4,(29:0,30:1):16):5):4):6):3):8,(76:10,((77:1,78:4):2,79:9):10):14):8,((((((66:0,67:0,68:0):2,(69:2,70:3):1):13,(71:1,72:2):16):9,(73:5,74:6):20):3,((80:11,81:11):7,((82:4,83:1,84:0):2,85:2):13):10):6,93:16):5):4,(58:13,((59:1,60:0,61:2,62:15):2,63:22):11):5):4,(((((5:0,6:0):1,10:17):1,(7:1,8:4):5):18,75:21):7,(86:13,(87:21,(88:15,89:11):18):6):7):4):3,144:24):6,143:21):7):7,(((119:14,((121:1,122:1):16,((124:4,125:1):5,126:19):11):5):8,120:18):5,123:17):8):8,((((((4:26,((((31:1,32:2,33:6):2,((34:1,(37:9,38:0,39:5):1):1,(35:0,36:1):1):3):1,40:12):5,((((41:3,46:4):5,45:6):2,(43:3,44:1):4):4,((((42:10,49:1):1,48:0):4,(47:1,52:1):2,(51:1,53:14):1):1,50:3):7):8):4):15,57:20):5,65:16):7,(55:29,145:19):11):9,54:21):5,64:11):8):4,(90:20,91:19):13):5,(92:30,(((((((((95:14,(114:10,((115:1,117:3,118:3):1,116:1):16):2):4,(((103:0,104:0):1,((105:0,106:0,108:4):2,107:0):1):2,109:4):4):2,112:4):4,(((96:0,((97:2,98:0,99:1):2,100:1):1):2,113:9):5,(101:1,102:3):9):4):6,(110:1,111:2):6):15,142:19):8,((((127:0,128:1):0,129:5):17,136:16):6,((130:2,135:5):1,((131:1,134:3):1,132:3,133:1):1):11):5):9,(137:7,138:6):13):8,(139:8,(140:5,141:5):7):9):8):6):8,(94:25,150:53):12):16,151:19):21,(146:3,147:1):6):6,148:1,149:0);
tree PAUP_54 = [&U] (1:0,((((((((((2:6,((11:3,12:10):2,(((13:0,14:0):1,15:5):3,((16:0,17:0,18:1):0,19:4):7):4):5):19,56:30):7,((((((((3:3,9:7):7,(20:18,(21:14,(22:13,(((23:0,24:1):5,(((25:4,27:0):3,28:25):0,26:4):1):4,(29:0,30:1):16):5):4):6):3):8,(76:10,((77:1,78:4):2,79:9):10):14):8,((((((66:0,67:0,68:0):2,(69:2,70:3):1):13,(71:1,72:2):16):9,(73:5,74:6):20):3,((80:11,81:11):7,((82:4,83:1,84:0):2,85:2):13):10):6,93:16):5):4,(58:13,((59:1,60:0,61:2,62:15):2,63:22):11):5):4,(((((5:0,6:0):1,10:17):1,(7:1,8:4):5):18,75:21):7,(86:13,(87:21,(88:15,89:11):18):6):7):4):3,144:24):6,143:21):7):7,(((119:14,((121:1,122:1):16,((124:4,125:1):5,126:19):11):5):8,120:18):5,123:17):8):8,((((((4:26,((((31:1,32:2,33:6):2,((34:1,(37:9,38:0,39:5):1):1,(35:0,36:1):1):3):1,40:12):5,((((41:3,46:4):5,45:6):2,(43:3,44:1):4):3,(((42:10,49:1):1,48:0):4,(47:1,52:1):2,50:4,(51:1,53:14):1):7):9):4):15,57:20):5,65:16):7,(55:29,145:19):11):9,54:21):5,64:11):8):4,(90:20,91:19):13):5,(92:30,(((((((((95:14,(114:10,((115:1,117:3,118:3):1,116:1):16):2):4,(((103:0,104:0):1,((105:0,106:0,108:4):2,107:0):1):2,109:4):4):2,112:4):4,(((96:0,((97:2,98:0,99:1):2,100:1):1):2,113:9):5,(101:1,102:3):9):4):6,(110:1,111:2):6):15,142:19):8,((((127:0,128:1):0,129:5):17,136:16):6,((130:2,135:5):1,((131:1,134:3):1,132:3,133:1):1):11):5):9,(137:7,138:6):13):8,(139:8,(140:5,141:5):7):9):8):6):8,(94:25,150:53):12):16,151:19):21,(146:3,147:1):6):6,148:1,149:0);
tree PAUP_55 = [&U] (1:0,((((((((((2:6,((11:3,12:10):2,(((13:0,14:0):1,15:5):3,((16:0,17:0,18:1):0,19:4):7):4):5):19,56:30):7,((((((((3:3,9:7):7,(20:18,(21:14,(22:13,(((23:0,24:1):5,(((25:4,27:0):3,28:25):0,26:4):1):4,(29:0,30:1):16):5):4):6):3):8,(76:10,((77:1,78:4):2,79:9):10):14):8,((((((66:0,67:0,68:0):2,(69:2,70:3):1):13,(71:1,72:2):16):9,(73:5,74:6):20):3,((80:11,81:11):7,((82:4,83:1,84:0):2,85:2):13):10):6,93:16):5):4,(58:13,((59:1,60:0,61:2,62:15):2,63:22):11):5):4,((((5:0,6:0,(7:1,8:4):5):3,10:17):17,75:21):7,(86:13,(87:21,(88:15,89:11):18):6):7):4):3,144:24):6,143:21):7):7,(((119:14,((121:1,122:1):16,((124:4,125:1):5,126:19):11):5):8,120:18):5,123:17):8):8,((((((4:26,((((31:1,32:2,33:6):2,((34:1,(37:9,38:0,39:5):1):1,(35:0,36:1):1):3):1,40:12):5,((((41:3,46:4):5,45:6):2,(43:3,44:1):4):3,((((42:10,49:1):1,48:0):4,(47:1,52:1):2,50:4):1,(51:1,53:14):1):6):9):4):15,57:20):5,65:16):7,(55:29,145:19):11):9,54:21):5,64:11):8):4,(90:20,91:19):13):5,(92:30,(((((((((95:14,(114:10,((115:1,117:3,118:3):1,116:1):16):2):4,(((103:0,104:0):1,((105:0,106:0,108:4):2,107:0):1):2,109:4):4):2,112:4):4,(((96:0,((97:2,98:0,99:1):2,100:1):1):2,113:9):5,(101:1,102:3):9):4):6,(110:1,111:2):6):15,142:19):8,((((127:0,128:1):0,129:5):17,136:16):6,((130:2,135:5):1,((131:1,134:3):1,132:3,133:1):1):11):5):9,(137:7,138:6):13):8,(139:8,(140:5,141:5):7):9):8):6):8,(94:25,150:53):12):16,151:19):21,(146:3,147:1):6):6,148:1,149:0);
tree PAUP_56 = [&U] (1:0,((((((((((2:6,((11:3,12:10):2,((13:0,14:0,15:6):3,((16:0,17:0,18:1):0,19:4):6):5):5):19,56:30):7,((((((((3:3,9:7):7,(20:18,(21:14,(22:13,(((23:0,24:1):5,(((25:4,27:0):3,28:25):0,26:4):1):4,(29:0,30:1):16):5):4):6):3):8,(76:10,((77:1,78:4):2,79:9):10):14):8,((((((66:0,67:0,68:0):2,(69:2,70:3):1):13,(71:1,72:2):16):9,(73:5,74:6):20):3,((80:11,81:11):7,((82:4,83:1,84:0):2,85:2):13):10):6,93:16):5):4,(58:13,((59:1,60:0,61:2,62:15):2,63:22):11):5):4,(((((5:0,6:0):1,10:17):1,(7:1,8:4):5):18,75:21):7,(86:13,(87:21,(88:15,89:11):18):6):7):4):3,144:24):6,143:21):7):7,(((119:14,((121:1,122:1):16,((124:4,125:1):5,126:19):11):5):8,120:18):5,123:17):8):8,((((((4:26,((((31:1,32:2,33:6):2,((34:1,(37:9,38:0,39:5):1):1,(35:0,36:1):1):3):1,40:12):5,((((41:3,46:4):5,45:6):2,(43:3,44:1):4):3,((((42:10,49:1):1,48:0):4,(47:1,52:1):2,50:4):1,(51:1,53:14):1):6):9):4):15,57:20):5,65:16):7,(55:29,145:19):11):9,54:21):5,64:11):8):4,(90:20,91:19):13):5,(92:30,(((((((((95:14,(114:10,((115:1,117:3,118:3):1,116:1):16):2):4,(((103:0,104:0):1,((105:0,106:0,108:4):2,107:0):1):2,109:4):4):2,112:4):4,(((96:0,((97:2,98:0,99:1):2,100:1):1):2,113:9):5,(101:1,102:3):9):4):6,(110:1,111:2):6):15,142:19):8,((((127:0,128:1):0,129:5):17,136:16):6,((130:2,135:5):1,((131:1,134:3):1,132:3,133:1):1):11):5):9,(137:7,138:6):13):8,(139:8,(140:5,141:5):7):9):8):6):8,(94:25,150:53):12):16,151:19):21,(146:3,147:1):6):6,148:1,149:0);
tree PAUP_57 = [&U] (1:0,((((((((((2:6,((11:3,12:10):2,(((13:0,14:0):1,15:5):3,((16:0,17:0,18:1):0,19:4):7):4):5):19,56:30):7,((((((((3:3,9:7):7,(20:18,(21:14,(22:13,(((23:0,24:1):5,(((25:4,27:0):3,28:25):0,26:4):1):4,(29:0,30:1):16):5):4):6):3):8,(76:10,((77:1,78:4):2,79:9):10):14):8,((((((66:0,67:0,68:0):2,(69:2,70:3):1):13,(71:1,72:2):16):9,(73:5,74:6):20):3,((80:11,81:11):7,((82:4,83:1,84:0):2,85:2):13):10):6,93:16):5):4,(58:13,((59:1,60:0,61:2,62:15):2,63:22):11):5):4,(((((5:0,6:0):1,10:17):1,(7:1,8:4):5):18,75:21):7,(86:13,(87:21,(88:15,89:11):18):6):7):4):3,144:24):6,143:21):7):7,(((119:14,((121:1,122:1):16,((124:4,125:1):5,126:19):11):5):8,120:18):5,123:17):8):8,((((((4:26,((((31:1,32:2,33:6):2,((34:1,(37:9,38:0,39:5):1):1,(35:0,36:1):1):3):1,40:12):5,((((41:3,46:4):5,45:6):2,(43:3,44:1):4):3,((((42:10,49:1):1,48:0):4,(47:1,52:1):2,50:4):1,51:1,53:14):7):9):4):15,57:20):5,65:16):7,(55:29,145:19):11):9,54:21):5,64:11):8):4,(90:20,91:19):13):5,(92:30,(((((((((95:14,(114:10,((115:1,117:3,118:3):1,116:1):16):2):4,(((103:0,104:0):1,((105:0,106:0,108:4):2,107:0):1):2,109:4):4):2,112:4):4,(((96:0,((97:2,98:0,99:1):2,100:1):1):2,113:9):5,(101:1,102:3):9):4):6,(110:1,111:2):6):15,142:19):8,((((127:0,128:1):0,129:5):17,136:16):6,((130:2,135:5):1,((131:1,134:3):1,132:3,133:1):1):11):5):9,(137:7,138:6):13):8,(139:8,(140:5,141:5):7):9):8):6):8,(94:25,150:53):12):16,151:19):21,(146:3,147:1):6):6,148:1,149:0);
tree PAUP_58 = [&U] (1:0,((((((((((2:6,((11:3,12:10):2,(((13:0,14:0):1,15:5):3,((16:0,17:0,18:1):0,19:4):7):4):5):19,56:30):7,((((((((3:3,9:7):7,(20:18,(21:14,(22:13,(((23:0,24:1):5,(((25:4,27:0):3,28:25):0,26:4):1):4,(29:0,30:1):16):5):4):6):3):8,(76:10,((77:1,78:4):2,79:9):10):14):8,((((((66:0,67:0,68:0):2,(69:2,70:3):1):13,(71:1,72:2):16):9,(73:5,74:6):20):3,((80:11,81:11):7,((82:4,83:1,84:0):2,85:2):13):10):6,93:16):5):4,(58:13,((59:1,60:0,61:2,62:15):2,63:22):11):5):4,(((((5:0,6:0):1,10:17):1,(7:1,8:4):5):18,75:21):7,(86:13,(87:21,(88:15,89:11):18):6):7):4):3,144:24):6,143:21):7):7,(((119:14,((121:1,122:1):16,((124:4,125:1):5,126:19):11):5):8,120:18):5,123:17):8):8,((((((4:26,((((31:1,32:2,33:6):2,((34:1,(37:9,38:0,39:5):1):1,(35:0,36:1):1):3):1,40:12):5,((((41:3,46:4):5,45:6):2,(43:3,44:1):4):3,(((((42:10,49:1):1,48:0):4,(47:1,52:1):2,50:4):1,51:1):2,53:14):5):9):4):15,57:20):5,65:16):7,(55:29,145:19):11):9,54:21):5,64:11):8):4,(90:20,91:19):13):5,(92:30,(((((((((95:14,(114:10,((115:1,117:3,118:3):1,116:1):16):2):4,(((103:0,104:0):1,((105:0,106:0,108:4):2,107:0):1):2,109:4):4):2,112:4):4,(((96:0,((97:2,98:0,99:1):2,100:1):1):2,113:9):5,(101:1,102:3):9):4):6,(110:1,111:2):6):15,142:19):8,((((127:0,128:1):0,129:5):17,136:16):6,((130:2,135:5):1,((131:1,134:3):1,132:3,133:1):1):11):5):9,(137:7,138:6):13):8,(139:8,(140:5,141:5):7):9):8):6):8,(94:25,150:53):12):16,151:19):21,(146:3,147:1):6):6,148:1,149:0);
tree PAUP_59 = [&U] (1:0,((((((((((2:6,((11:3,12:10):2,(((13:0,14:0):1,15:5):3,((16:0,17:0,18:1):0,19:4):7):4):5):19,56:30):7,((((((((3:3,9:7):7,(20:18,(21:14,(22:13,(((23:0,24:1):5,(((25:4,27:0):3,28:25):0,26:4):1):4,(29:0,30:1):16):5):4):6):3):8,(76:10,((77:1,78:4):2,79:9):10):14):8,((((((66:0,67:0,68:0):2,(69:2,70:3):1):13,(71:1,72:2):16):9,(73:5,74:6):20):3,((80:11,81:11):7,((82:4,83:1,84:0):2,85:2):13):10):6,93:16):5):4,(58:13,((59:1,60:0,61:2,62:15):2,63:22):11):5):4,(((((5:0,6:0):1,10:17):1,(7:1,8:4):5):18,75:21):7,(86:13,(87:21,(88:15,89:11):18):6):7):4):3,144:24):6,143:21):7):7,(((119:14,((121:1,122:1):16,((124:4,125:1):5,126:19):11):5):8,120:18):5,123:17):8):8,((((((4:26,(((31:1,32:2,33:6):3,(((34:1,(37:9,38:0,39:5):1):1,(35:0,36:1):1):3,40:11):1):5,((((41:3,46:4):5,45:6):2,(43:3,44:1):4):3,((((42:10,49:1):1,48:0):4,(47:1,52:1):2,50:4):1,(51:1,53:14):1):6):9):4):15,57:20):5,65:16):7,(55:29,145:19):11):9,54:21):5,64:11):8):4,(90:20,91:19):13):5,(92:30,(((((((((95:14,(114:10,((115:1,117:3,118:3):1,116:1):16):2):4,(((103:0,104:0):1,((105:0,106:0,108:4):2,107:0):1):2,109:4):4):2,112:4):4,(((96:0,((97:2,98:0,99:1):2,100:1):1):2,113:9):5,(101:1,102:3):9):4):6,(110:1,111:2):6):15,142:19):8,((((127:0,128:1):0,129:5):17,136:16):6,((130:2,135:5):1,((131:1,134:3):1,132:3,133:1):1):11):5):9,(137:7,138:6):13):8,(139:8,(140:5,141:5):7):9):8):6):8,(94:25,150:53):12):16,151:19):21,(146:3,147:1):6):6,148:1,149:0);
tree PAUP_60 = [&U] (1:0,((((((((((2:6,((11:3,12:10):2,(((13:0,14:0):1,15:5):3,((16:0,17:0,18:1):0,19:4):7):4):5):19,56:30):7,((((((((3:3,9:7):7,(20:18,(21:14,(22:13,(((23:0,24:1):5,(((25:4,27:0):3,28:25):0,26:4):1):4,(29:0,30:1):16):5):4):6):3):8,(76:10,((77:1,78:4):2,79:9):10):14):8,((((((66:0,67:0,68:0):2,(69:2,70:3):1):13,(71:1,72:2):16):9,(73:5,74:6):20):3,((80:11,81:11):7,((82:4,83:1,84:0):2,85:2):13):10):6,93:16):5):4,(58:13,((59:1,60:0,61:2,62:15):2,63:22):11):5):4,(((((5:0,6:0):1,10:17):1,(7:1,8:4):5):18,75:21):7,(86:13,(87:21,(88:15,89:11):18):6):7):4):3,144:24):6,143:21):7):7,(((119:14,((121:1,122:1):16,((124:4,125:1):5,126:19):11):5):8,120:18):5,123:17):8):8,((((((4:26,(((31:1,32:2,33:6):3,(((34:2,37:9,38:0,39:5):1,35:0,36:1):4,40:11):1):5,((((41:3,46:4):5,45:6):2,(43:3,44:1):4):3,((((42:10,49:1):1,48:0):4,(47:1,52:1):2,50:4):1,(51:1,53:14):1):6):9):4):15,57:20):5,65:16):7,(55:29,145:19):11):9,54:21):5,64:11):8):4,(90:20,91:19):13):5,(92:30,(((((((((95:14,(114:10,((115:1,117:3,118:3):1,116:1):16):2):4,(((103:0,104:0):1,((105:0,106:0,108:4):2,107:0):1):2,109:4):4):2,112:4):4,(((96:0,((97:2,98:0,99:1):2,100:1):1):2,113:9):5,(101:1,102:3):9):4):6,(110:1,111:2):6):15,142:19):8,((((127:0,128:1):0,129:5):17,136:16):6,((130:2,135:5):1,((131:1,134:3):1,132:3,133:1):1):11):5):9,(137:7,138:6):13):8,(139:8,(140:5,141:5):7):9):8):6):8,(94:25,150:53):12):16,151:19):21,(146:3,147:1):6):6,148:1,149:0);
tree PAUP_61 = [&U] (1:0,((((((((((2:6,((11:3,12:10):2,(((13:0,14:0):1,15:5):3,((16:0,17:0,18:1):0,19:4):7):4):5):19,56:30):7,((((((((3:3,9:7):7,(20:18,(21:14,(22:13,(((23:0,24:1):5,(((25:4,27:0):3,28:25):0,26:4):1):4,(29:0,30:1):16):5):4):6):3):8,(76:10,((77:1,78:4):2,79:9):10):14):8,((((((66:0,67:0,68:0):2,(69:2,70:3):1):13,(71:1,72:2):16):9,(73:5,74:6):20):3,((80:11,81:11):7,((82:4,83:1,84:0):2,85:2):13):10):6,93:16):5):4,(58:13,((59:1,60:0,61:2,62:15):2,63:22):11):5):4,(((((5:0,6:0):1,10:17):1,(7:1,8:4):5):18,75:21):7,(86:13,(87:21,(88:15,89:11):18):6):7):4):3,144:24):6,143:21):7):7,(((119:14,((121:1,122:1):16,((124:4,125:1):5,126:19):11):5):8,120:18):5,123:17):8):8,((((((4:26,(((31:1,32:2,33:6):3,((34:2,((35:0,36:1):0,(37:9,38:0,39:5):1):1):3,40:11):1):5,((((41:3,46:4):5,45:6):2,(43:3,44:1):4):3,((((42:10,49:1):1,48:0):4,(47:1,52:1):2,50:4):1,(51:1,53:14):1):6):9):4):15,57:20):5,65:16):7,(55:29,145:19):11):9,54:21):5,64:11):8):4,(90:20,91:19):13):5,(92:30,(((((((((95:14,(114:10,((115:1,117:3,118:3):1,116:1):16):2):4,(((103:0,104:0):1,((105:0,106:0,108:4):2,107:0):1):2,109:4):4):2,112:4):4,(((96:0,((97:2,98:0,99:1):2,100:1):1):2,113:9):5,(101:1,102:3):9):4):6,(110:1,111:2):6):15,142:19):8,((((127:0,128:1):0,129:5):17,136:16):6,((130:2,135:5):1,((131:1,134:3):1,132:3,133:1):1):11):5):9,(137:7,138:6):13):8,(139:8,(140:5,141:5):7):9):8):6):8,(94:25,150:53):12):16,151:19):21,(146:3,147:1):6):6,148:1,149:0);
tree PAUP_62 = [&U] (1:0,((((((((((2:6,((11:3,12:10):2,(((13:0,14:0):1,15:5):3,((16:0,17:0,18:1):0,19:4):7):4):5):19,56:30):7,((((((((3:3,9:7):7,(20:18,(21:14,(22:13,(((23:0,24:1):5,(((25:4,27:0):3,28:25):0,26:4):1):4,(29:0,30:1):16):5):4):6):3):8,(76:10,((77:1,78:4):2,79:9):10):14):8,((((((66:0,67:0,68:0):2,(69:2,70:3):1):13,(71:1,72:2):16):9,(73:5,74:6):20):3,((80:11,81:11):7,((82:4,83:1,84:0):2,85:2):13):10):6,93:16):5):4,(58:13,((59:1,60:0,61:2,62:15):2,63:22):11):5):4,(((((5:0,6:0):1,(7:1,8:4):4):3,10:18):16,75:21):7,(86:13,(87:21,(88:15,89:11):18):6):7):4):3,144:24):6,143:21):7):7,(((119:14,((121:1,122:1):16,((124:4,125:1):5,126:19):11):5):8,120:18):5,123:17):8):8,((((((4:26,((((31:1,32:2,33:6):2,((34:1,(37:9,38:0,39:5):1):1,(35:0,36:1):1):3):1,40:12):5,((((41:3,46:4):5,45:6):2,(43:3,44:1):4):3,((((42:10,49:1):1,48:0):4,(47:1,52:1):2,50:4):1,(51:1,53:14):1):6):9):4):15,57:20):5,65:16):7,(55:29,145:19):11):9,54:21):5,64:11):8):4,(90:20,91:19):13):5,(92:30,(((((((((95:14,(114:10,((115:1,117:3,118:3):1,116:1):16):2):4,(((103:0,104:0):1,((105:0,106:0,108:4):2,107:0):1):2,109:4):4):2,112:4):4,(((96:0,((97:2,98:0,99:1):2,100:1):1):2,113:9):5,(101:1,102:3):9):4):6,(110:1,111:2):6):15,142:19):8,((((127:0,128:1):0,129:5):17,136:16):6,((130:2,135:5):1,((131:1,134:3):1,132:3,133:1):1):11):5):9,(137:7,138:6):13):8,(139:8,(140:5,141:5):7):9):8):6):8,(94:25,150:53):12):16,151:19):21,(146:3,147:1):6):6,148:1,149:0);
tree PAUP_63 = [&U] (1:0,((((((((((2:6,((11:3,12:10):2,(((13:0,14:0):1,15:5):3,((16:0,17:0,18:1):0,19:4):7):4):5):19,56:30):7,((((((((3:3,9:7):7,(20:18,(21:14,(22:13,(((23:0,24:1):5,(((25:4,27:0):3,28:25):0,26:4):1):4,(29:0,30:1):16):5):4):6):3):8,(76:10,((77:1,78:4):2,79:9):10):14):8,((((((66:0,67:0,68:0):2,(69:2,70:3):1):13,(71:1,72:2):16):9,(73:5,74:6):20):3,((80:11,81:11):7,((82:4,83:1,84:0):2,85:2):13):10):6,93:16):5):4,(58:13,((59:1,60:0,61:2,62:15):2,63:22):11):5):4,(((((5:0,6:0):1,10:17):1,(7:1,8:4):5):18,75:21):7,(86:13,(87:21,(88:15,89:11):18):6):7):4):3,144:24):6,143:21):7):7,(((119:14,((121:1,122:1):16,((124:4,125:1):5,126:19):11):5):8,120:18):5,123:17):8):8,((((((4:26,((((31:1,32:2,33:6):2,(34:1,((35:0,36:1):1,37:9,38:0,39:5):1):4):1,40:12):5,((((41:3,46:4):5,45:6):2,(43:3,44:1):4):3,((((42:10,49:1):1,48:0):4,(47:1,52:1):2,50:4):1,(51:1,53:14):1):6):9):4):15,57:20):5,65:16):7,(55:29,145:19):11):9,54:21):5,64:11):8):4,(90:20,91:19):13):5,(92:30,(((((((((95:14,(114:10,((115:1,117:3,118:3):1,116:1):16):2):4,(((103:0,104:0):1,((105:0,106:0,108:4):2,107:0):1):2,109:4):4):2,112:4):4,(((96:0,((97:2,98:0,99:1):2,100:1):1):2,113:9):5,(101:1,102:3):9):4):6,(110:1,111:2):6):15,142:19):8,((((127:0,128:1):0,129:5):17,136:16):6,((130:2,135:5):1,((131:1,134:3):1,132:3,133:1):1):11):5):9,(137:7,138:6):13):8,(139:8,(140:5,141:5):7):9):8):6):8,(94:25,150:53):12):16,151:19):21,(146:3,147:1):6):6,148:1,149:0);
tree PAUP_64 = [&U] (1:0,((((((((((2:6,((11:3,12:10):2,(((13:0,14:0):1,15:5):3,((16:0,17:0,18:1):0,19:4):7):4):5):19,56:30):7,((((((((3:3,9:7):7,(20:18,(21:14,(22:13,(((23:0,24:1):5,(((25:4,27:0):3,28:25):0,26:4):1):4,(29:0,30:1):16):5):4):6):3):8,(76:10,((77:1,78:4):2,79:9):10):14):8,((((((66:0,67:0,68:0):2,(69:2,70:3):1):13,(71:1,72:2):16):9,(73:5,74:6):20):3,((80:11,81:11):7,((82:4,83:1,84:0):2,85:2):13):10):6,93:16):5):4,(58:13,((59:1,60:0,61:2,62:15):2,63:22):11):5):4,(((((5:0,6:0):1,10:17):1,(7:1,8:4):5):18,75:21):7,(86:13,(87:21,(88:15,89:11):18):6):7):4):3,144:24):6,143:21):7):7,(((119:14,((121:1,122:1):16,((124:4,125:1):5,126:19):11):5):8,120:18):5,123:17):8):8,((((((4:26,((((31:1,32:2,33:6):2,((34:2,37:9,38:0,39:5):1,35:0,36:1):4):1,40:12):5,((((41:3,46:4):5,45:6):2,(43:3,44:1):4):3,((((42:10,49:1):1,48:0):4,(47:1,52:1):2,50:4):1,(51:1,53:14):1):6):9):4):15,57:20):5,65:16):7,(55:29,145:19):11):9,54:21):5,64:11):8):4,(90:20,91:19):13):5,(92:30,(((((((((95:14,(114:10,((115:1,117:3,118:3):1,116:1):16):2):4,(((103:0,104:0):1,((105:0,106:0,108:4):2,107:0):1):2,109:4):4):2,112:4):4,(((96:0,((97:2,98:0,99:1):2,100:1):1):2,113:9):5,(101:1,102:3):9):4):6,(110:1,111:2):6):15,142:19):8,((((127:0,128:1):0,129:5):17,136:16):6,((130:2,135:5):1,((131:1,134:3):1,132:3,133:1):1):11):5):9,(137:7,138:6):13):8,(139:8,(140:5,141:5):7):9):8):6):8,(94:25,150:53):12):16,151:19):21,(146:3,147:1):6):6,148:1,149:0);
tree PAUP_65 = [&U] (1:0,((((((((((2:6,((11:3,12:10):2,(((13:0,14:0):1,15:5):3,((16:0,17:0,18:1):0,19:4):7):4):5):19,56:30):7,((((((((3:3,9:7):7,(20:18,(21:14,(22:13,(((23:0,24:1):5,(((25:4,27:0):3,28:25):0,26:4):1):4,(29:0,30:1):16):5):4):6):3):8,(76:10,((77:1,78:4):2,79:9):10):14):8,((((((66:0,67:0,68:0):2,(69:2,70:3):1):13,(71:1,72:2):16):9,(73:5,74:6):20):3,((80:11,81:11):7,((82:4,83:1,84:0):2,85:2):13):10):6,93:16):5):4,(58:13,((59:1,60:0,61:2,62:15):2,63:22):11):5):4,((((5:0,6:0,10:18):1,(7:1,8:4):4):19,75:21):7,(86:13,(87:21,(88:15,89:11):18):6):7):4):3,144:24):6,143:21):7):7,(((119:14,((121:1,122:1):16,((124:4,125:1):5,126:19):11):5):8,120:18):5,123:17):8):8,((((((4:26,((((31:1,32:2,33:6):2,((34:1,(37:9,38:0,39:5):1):1,(35:0,36:1):1):3):1,40:12):5,((((41:3,46:4):5,45:6):2,(43:3,44:1):4):3,((((42:10,49:1):1,48:0):4,(47:1,52:1):2,50:4):1,(51:1,53:14):1):6):9):4):15,57:20):5,65:16):7,(55:29,145:19):11):9,54:21):5,64:11):8):4,(90:20,91:19):13):5,(92:30,(((((((((95:14,(114:10,((115:1,117:3,118:3):1,116:1):16):2):4,(((103:0,104:0):1,((105:0,106:0,108:4):2,107:0):1):2,109:4):4):2,112:4):4,(((96:0,((97:2,98:0,99:1):2,100:1):1):2,113:9):5,(101:1,102:3):9):4):6,(110:1,111:2):6):15,142:19):8,((((127:0,128:1):0,129:5):17,136:16):6,((130:2,135:5):1,((131:1,134:3):1,132:3,133:1):1):11):5):9,(137:7,138:6):13):8,(139:8,(140:5,141:5):7):9):8):6):8,(94:25,150:53):12):16,151:19):21,(146:3,147:1):6):6,148:1,149:0);
tree PAUP_66 = [&U] (1:0,((((((((((2:6,((11:3,12:10):2,(((13:0,14:0):1,15:5):3,((16:0,17:0,18:1):0,19:4):7):4):5):19,56:30):7,(((((((((3:3,9:7):6,(21:16,(22:14,(((23:0,24:1):5,(((25:4,27:0):3,28:25):0,26:4):1):5,(29:0,30:1):15):4):4):4):2,20:20):8,(76:10,((77:1,78:4):2,79:9):10):15):8,((((((66:0,67:0,68:0):2,(69:2,70:3):1):13,(71:1,72:2):16):9,(73:5,74:6):20):3,((80:11,81:11):7,((82:4,83:1,84:0):2,85:2):13):10):5,93:17):5):4,(58:14,((59:1,60:0,61:2,62:15):2,63:22):10):5):4,(((((5:0,6:0):1,10:17):1,(7:1,8:4):5):18,75:21):7,(86:13,(87:21,(88:15,89:11):18):6):7):3):3,144:23):7,143:21):7):7,(((119:14,((121:1,122:1):16,((124:4,125:1):5,126:19):11):5):8,120:18):5,123:17):8):8,((((((4:26,((((31:1,32:2,33:6):2,((34:1,(37:9,38:0,39:5):1):1,(35:0,36:1):1):3):1,40:12):5,((((41:3,46:4):5,45:6):2,(43:3,44:1):4):3,((((42:10,49:1):1,48:0):4,(47:1,52:1):2,50:4):1,(51:1,53:14):1):6):9):4):15,57:20):5,65:16):7,(55:29,145:19):11):9,54:21):5,64:11):8):4,(90:20,91:19):13):5,(92:30,(((((((((95:14,(114:10,((115:1,117:3,118:3):1,116:1):16):2):4,(((103:0,104:0):1,((105:0,106:0,108:4):2,107:0):1):2,109:4):4):2,112:4):4,(((96:0,((97:2,98:0,99:1):2,100:1):1):2,113:9):5,(101:1,102:3):9):4):6,(110:1,111:2):6):15,142:19):8,((((127:0,128:1):0,129:5):17,136:16):6,((130:2,135:5):1,((131:1,134:3):1,132:3,133:1):1):11):5):9,(137:7,138:6):13):8,(139:8,(140:5,141:5):7):9):8):6):8,(94:25,150:53):12):16,151:19):21,(146:3,147:1):6):6,148:1,149:0);
tree PAUP_67 = [&U] (1:0,((((((((((2:6,((11:3,12:10):2,(((13:0,14:0):1,15:5):3,((16:0,17:0,18:1):0,19:4):7):4):5):19,56:30):7,((((((((3:3,9:7):7,(20:18,(21:14,(22:13,(((23:0,24:1):5,(((25:4,27:0):3,28:25):0,26:4):1):4,(29:0,30:1):16):5):4):6):3):8,(76:10,((77:1,78:4):2,79:9):10):14):8,((((((66:0,67:0,68:0):2,(69:2,70:3):1):13,(71:1,72:2):16):9,(73:5,74:6):20):3,((80:11,81:11):7,((82:4,83:1,84:0):2,85:2):13):10):6,93:16):5):4,(58:13,((59:1,60:0,61:2,62:15):2,63:22):11):5):4,(((((5:0,6:0):1,10:17):1,(7:1,8:4):5):18,75:21):7,(86:13,(87:21,(88:15,89:11):18):6):7):4):3,144:24):6,143:21):7):7,(((119:14,((121:1,122:1):16,((124:4,125:1):5,126:19):11):5):8,120:18):5,123:17):8):8,((((((4:26,((((31:1,32:2,33:6):2,(34:2,((35:0,36:1):0,(37:9,38:0,39:5):1):1):3):1,40:12):5,((((41:3,46:4):5,45:6):2,(43:3,44:1):4):3,((((42:10,49:1):1,48:0):4,(47:1,52:1):2,50:4):1,(51:1,53:14):1):6):9):4):15,57:20):5,65:16):7,(55:29,145:19):11):9,54:21):5,64:11):8):4,(90:20,91:19):13):5,(92:30,(((((((((95:14,(114:10,((115:1,117:3,118:3):1,116:1):16):2):4,(((103:0,104:0):1,((105:0,106:0,108:4):2,107:0):1):2,109:4):4):2,112:4):4,(((96:0,((97:2,98:0,99:1):2,100:1):1):2,113:9):5,(101:1,102:3):9):4):6,(110:1,111:2):6):15,142:19):8,((((127:0,128:1):0,129:5):17,136:16):6,((130:2,135:5):1,((131:1,134:3):1,132:3,133:1):1):11):5):9,(137:7,138:6):13):8,(139:8,(140:5,141:5):7):9):8):6):8,(94:25,150:53):12):16,151:19):21,(146:3,147:1):6):6,148:1,149:0);
tree PAUP_68 = [&U] (1:0,((((((((((2:6,((11:3,12:10):2,(((13:0,14:0):1,15:5):3,((16:0,17:0,18:1):0,19:4):7):4):5):19,56:30):7,((((((((3:3,9:7):7,(20:18,(21:14,(22:13,(((23:0,24:1):5,(((25:4,27:0):3,28:25):0,26:4):1):4,(29:0,30:1):16):5):4):6):3):8,(76:10,((77:1,78:4):2,79:9):10):14):8,((((((66:0,67:0,68:0):2,(69:2,70:3):1):13,(71:1,72:2):16):9,(73:5,74:6):20):3,((80:11,81:11):7,((82:4,83:1,84:0):2,85:2):13):10):6,93:16):5):4,(58:13,((59:1,60:0,61:2,62:15):2,63:22):11):5):4,(((((5:0,6:0):1,10:17):1,(7:1,8:4):5):18,75:21):7,(86:13,(87:21,(88:15,89:11):18):6):7):4):3,144:24):6,143:21):7):7,(((119:14,((121:1,122:1):16,((124:4,125:1):5,126:19):11):5):8,120:18):5,123:17):8):8,((((((4:26,((((31:1,32:2,33:6):2,(34:2,(35:0,36:1,(37:9,38:0,39:5):1):1):3):1,40:12):5,((((41:3,46:4):5,45:6):2,(43:3,44:1):4):3,((((42:10,49:1):1,48:0):4,(47:1,52:1):2,50:4):1,(51:1,53:14):1):6):9):4):15,57:20):5,65:16):7,(55:29,145:19):11):9,54:21):5,64:11):8):4,(90:20,91:19):13):5,(92:30,(((((((((95:14,(114:10,((115:1,117:3,118:3):1,116:1):16):2):4,(((103:0,104:0):1,((105:0,106:0,108:4):2,107:0):1):2,109:4):4):2,112:4):4,(((96:0,((97:2,98:0,99:1):2,100:1):1):2,113:9):5,(101:1,102:3):9):4):6,(110:1,111:2):6):15,142:19):8,((((127:0,128:1):0,129:5):17,136:16):6,((130:2,135:5):1,((131:1,134:3):1,132:3,133:1):1):11):5):9,(137:7,138:6):13):8,(139:8,(140:5,141:5):7):9):8):6):8,(94:25,150:53):12):16,151:19):21,(146:3,147:1):6):6,148:1,149:0);
tree PAUP_69 = [&U] (1:0,((((((((((2:6,((11:3,12:10):2,(((13:0,14:0):1,15:5):3,((16:0,17:0,18:1):0,19:4):7):4):5):19,56:30):7,((((((((3:3,9:7):7,(20:18,(21:14,(22:13,(((23:0,24:1):5,(((25:4,27:0):3,28:25):0,26:4):1):4,(29:0,30:1):16):5):4):6):3):8,(76:9,((77:2,79:9):2,78:4):9):15):8,((((((66:0,67:0,68:0):2,(69:2,70:3):1):13,(71:1,72:2):16):9,(73:5,74:6):20):3,((80:11,81:11):7,((82:4,83:1,84:0):2,85:2):13):10):6,93:16):5):4,(58:13,((59:1,60:0,61:2,62:15):2,63:22):11):5):4,(((((5:0,6:0):1,10:17):1,(7:1,8:4):5):18,75:21):7,(86:13,(87:21,(88:15,89:11):18):6):7):4):3,144:24):6,143:21):7):7,(((119:14,((121:1,122:1):16,((124:4,125:1):5,126:19):11):5):8,120:18):5,123:17):8):8,((((((4:26,((((31:1,32:2,33:6):2,((34:1,(37:9,38:0,39:5):1):1,(35:0,36:1):1):3):1,40:12):5,((((41:3,46:4):5,45:6):2,(43:3,44:1):4):3,((((42:10,49:1):1,48:0):4,(47:1,52:1):2,50:4):1,(51:1,53:14):1):6):9):4):15,57:20):5,65:16):7,(55:29,145:19):11):9,54:21):5,64:11):8):4,(90:20,91:19):13):5,(92:30,(((((((((95:14,(114:10,((115:1,117:3,118:3):1,116:1):16):2):4,(((103:0,104:0):1,((105:0,106:0,108:4):2,107:0):1):2,109:4):4):2,112:4):4,(((96:0,((97:2,98:0,99:1):2,100:1):1):2,113:9):5,(101:1,102:3):9):4):6,(110:1,111:2):6):15,142:19):8,((((127:0,128:1):0,129:5):17,136:16):6,((130:2,135:5):1,((131:1,134:3):1,132:3,133:1):1):11):5):9,(137:7,138:6):13):8,(139:8,(140:5,141:5):7):9):8):6):8,(94:25,150:53):12):16,151:19):21,(146:3,147:1):6):6,148:1,149:0);
tree PAUP_70 = [&U] (1:0,((((((((((2:6,((11:3,12:10):2,(((13:0,14:0):1,15:5):3,((16:0,17:0,18:1):0,19:4):7):4):5):19,56:30):7,((((((((3:3,9:7):7,(20:18,(21:14,(22:13,(((23:0,24:1):5,(((25:4,27:0):3,28:25):0,26:4):1):4,(29:0,30:1):16):5):4):6):3):8,(76:10,((77:1,78:4):2,79:9):10):14):8,(((((((66:0,67:0,68:0):1,69:2):1,70:4):13,(71:1,72:2):16):9,(73:5,74:6):20):3,((80:11,81:11):7,((82:4,83:1,84:0):2,85:2):13):10):6,93:16):5):4,(58:13,((59:1,60:0,61:2,62:15):2,63:22):11):5):4,(((((5:0,6:0):1,10:17):1,(7:1,8:4):5):18,75:21):7,(86:13,(87:21,(88:15,89:11):18):6):7):4):3,144:24):6,143:21):7):7,(((119:14,((121:1,122:1):16,((124:4,125:1):5,126:19):11):5):8,120:18):5,123:17):8):8,((((((4:26,((((31:1,32:2,33:6):2,((34:1,(37:9,38:0,39:5):1):1,(35:0,36:1):1):3):1,40:12):5,((((41:3,46:4):5,45:6):2,(43:3,44:1):4):3,((((42:10,49:1):1,48:0):4,(47:1,52:1):2,50:4):1,(51:1,53:14):1):6):9):4):15,57:20):5,65:16):7,(55:29,145:19):11):9,54:21):5,64:11):8):4,(90:20,91:19):13):5,(92:30,(((((((((95:14,(114:10,((115:1,117:3,118:3):1,116:1):16):2):4,(((103:0,104:0):1,((105:0,106:0,108:4):2,107:0):1):2,109:4):4):2,112:4):4,(((96:0,((97:2,98:0,99:1):2,100:1):1):2,113:9):5,(101:1,102:3):9):4):6,(110:1,111:2):6):15,142:19):8,((((127:0,128:1):0,129:5):17,136:16):6,((130:2,135:5):1,((131:1,134:3):1,132:3,133:1):1):11):5):9,(137:7,138:6):13):8,(139:8,(140:5,141:5):7):9):8):6):8,(94:25,150:53):12):16,151:19):21,(146:3,147:1):6):6,148:1,149:0);
tree PAUP_71 = [&U] (1:0,((((((((((2:6,((11:3,12:10):2,(((13:0,14:0):1,15:5):3,((16:0,17:0,18:1):0,19:4):7):4):5):19,56:30):7,((((((((3:3,9:7):7,(20:18,(21:14,(22:13,(((23:0,24:1):5,(((25:4,27:0):3,28:25):0,26:4):1):4,(29:0,30:1):16):5):4):6):3):8,(76:10,((77:1,78:4):2,79:9):10):14):8,((((((66:0,67:0,68:0,69:2):2,70:4):13,(71:1,72:2):16):9,(73:5,74:6):20):3,((80:11,81:11):7,((82:4,83:1,84:0):2,85:2):13):10):6,93:16):5):4,(58:13,((59:1,60:0,61:2,62:15):2,63:22):11):5):4,(((((5:0,6:0):1,10:17):1,(7:1,8:4):5):18,75:21):7,(86:13,(87:21,(88:15,89:11):18):6):7):4):3,144:24):6,143:21):7):7,(((119:14,((121:1,122:1):16,((124:4,125:1):5,126:19):11):5):8,120:18):5,123:17):8):8,((((((4:26,((((31:1,32:2,33:6):2,((34:1,(37:9,38:0,39:5):1):1,(35:0,36:1):1):3):1,40:12):5,((((41:3,46:4):5,45:6):2,(43:3,44:1):4):3,((((42:10,49:1):1,48:0):4,(47:1,52:1):2,50:4):1,(51:1,53:14):1):6):9):4):15,57:20):5,65:16):7,(55:29,145:19):11):9,54:21):5,64:11):8):4,(90:20,91:19):13):5,(92:30,(((((((((95:14,(114:10,((115:1,117:3,118:3):1,116:1):16):2):4,(((103:0,104:0):1,((105:0,106:0,108:4):2,107:0):1):2,109:4):4):2,112:4):4,(((96:0,((97:2,98:0,99:1):2,100:1):1):2,113:9):5,(101:1,102:3):9):4):6,(110:1,111:2):6):15,142:19):8,((((127:0,128:1):0,129:5):17,136:16):6,((130:2,135:5):1,((131:1,134:3):1,132:3,133:1):1):11):5):9,(137:7,138:6):13):8,(139:8,(140:5,141:5):7):9):8):6):8,(94:25,150:53):12):16,151:19):21,(146:3,147:1):6):6,148:1,149:0);
tree PAUP_72 = [&U] (1:0,((((((((((2:6,((11:3,12:10):2,(((13:0,14:0):1,15:5):3,((16:0,17:0,18:1):0,19:4):7):4):5):19,56:30):7,((((((((3:3,9:7):7,(20:18,(21:14,(22:13,((((23:0,24:1):5,(25:4,27:0):2,26:4):1,28:25):5,(29:0,30:1):16):5):4):6):3):8,(76:10,((77:1,78:4):2,79:9):10):14):8,((((((66:0,67:0,68:0):2,(69:2,70:3):1):13,(71:1,72:2):16):9,(73:5,74:6):20):3,((80:11,81:11):7,((82:4,83:1,84:0):2,85:2):13):10):6,93:16):5):4,(58:13,((59:1,60:0,61:2,62:15):2,63:22):11):5):4,(((((5:0,6:0):1,10:17):1,(7:1,8:4):5):18,75:21):7,(86:13,(87:21,(88:15,89:11):18):6):7):4):3,144:24):6,143:21):7):7,(((119:14,((121:1,122:1):16,((124:4,125:1):5,126:19):11):5):8,120:18):5,123:17):8):8,((((((4:26,((((31:1,32:2,33:6):2,((34:1,(37:9,38:0,39:5):1):1,(35:0,36:1):1):3):1,40:12):5,((((41:3,46:4):5,45:6):2,(43:3,44:1):4):3,((((42:10,49:1):1,48:0):4,(47:1,52:1):2,50:4):1,(51:1,53:14):1):6):9):4):15,57:20):5,65:16):7,(55:29,145:19):11):9,54:21):5,64:11):8):4,(90:20,91:19):13):5,(92:30,(((((((((95:14,(114:10,((115:1,117:3,118:3):1,116:1):16):2):4,(((103:0,104:0):1,((105:0,106:0,108:4):2,107:0):1):2,109:4):4):2,112:4):4,(((96:0,((97:2,98:0,99:1):2,100:1):1):2,113:9):5,(101:1,102:3):9):4):6,(110:1,111:2):6):15,142:19):8,((((127:0,128:1):0,129:5):17,136:16):6,((130:2,135:5):1,((131:1,134:3):1,132:3,133:1):1):11):5):9,(137:7,138:6):13):8,(139:8,(140:5,141:5):7):9):8):6):8,(94:25,150:53):12):16,151:19):21,(146:3,147:1):6):6,148:1,149:0);
tree PAUP_73 = [&U] (1:0,((((((((((2:6,((11:3,12:10):2,(((13:0,14:0):1,15:5):3,((16:0,17:0,18:1):0,19:4):7):4):5):19,56:30):7,((((((((3:3,9:7):7,(20:18,(21:14,(22:13,((((23:0,24:1):5,(25:4,27:0):2):1,26:4,28:25):5,(29:0,30:1):16):5):4):6):3):8,(76:10,((77:1,78:4):2,79:9):10):14):8,((((((66:0,67:0,68:0):2,(69:2,70:3):1):13,(71:1,72:2):16):9,(73:5,74:6):20):3,((80:11,81:11):7,((82:4,83:1,84:0):2,85:2):13):10):6,93:16):5):4,(58:13,((59:1,60:0,61:2,62:15):2,63:22):11):5):4,(((((5:0,6:0):1,10:17):1,(7:1,8:4):5):18,75:21):7,(86:13,(87:21,(88:15,89:11):18):6):7):4):3,144:24):6,143:21):7):7,(((119:14,((121:1,122:1):16,((124:4,125:1):5,126:19):11):5):8,120:18):5,123:17):8):8,((((((4:26,((((31:1,32:2,33:6):2,((34:1,(37:9,38:0,39:5):1):1,(35:0,36:1):1):3):1,40:12):5,((((41:3,46:4):5,45:6):2,(43:3,44:1):4):3,((((42:10,49:1):1,48:0):4,(47:1,52:1):2,50:4):1,(51:1,53:14):1):6):9):4):15,57:20):5,65:16):7,(55:29,145:19):11):9,54:21):5,64:11):8):4,(90:20,91:19):13):5,(92:30,(((((((((95:14,(114:10,((115:1,117:3,118:3):1,116:1):16):2):4,(((103:0,104:0):1,((105:0,106:0,108:4):2,107:0):1):2,109:4):4):2,112:4):4,(((96:0,((97:2,98:0,99:1):2,100:1):1):2,113:9):5,(101:1,102:3):9):4):6,(110:1,111:2):6):15,142:19):8,((((127:0,128:1):0,129:5):17,136:16):6,((130:2,135:5):1,((131:1,134:3):1,132:3,133:1):1):11):5):9,(137:7,138:6):13):8,(139:8,(140:5,141:5):7):9):8):6):8,(94:25,150:53):12):16,151:19):21,(146:3,147:1):6):6,148:1,149:0);
tree PAUP_74 = [&U] (1:0,((((((((((2:6,((11:3,12:10):2,(((13:0,14:0):1,15:5):3,((16:0,17:0,18:1):0,19:4):7):4):5):19,56:30):7,((((((((3:3,9:7):7,(20:18,(21:14,(22:13,(((23:0,24:1):5,((25:4,(26:4,27:0):0):3,28:25):1):4,(29:0,30:1):16):5):4):6):3):8,(76:10,((77:1,78:4):2,79:9):10):14):8,((((((66:0,67:0,68:0):2,(69:2,70:3):1):13,(71:1,72:2):16):9,(73:5,74:6):20):3,((80:11,81:11):7,((82:4,83:1,84:0):2,85:2):13):10):6,93:16):5):4,(58:13,((59:1,60:0,61:2,62:15):2,63:22):11):5):4,(((((5:0,6:0):1,10:17):1,(7:1,8:4):5):18,75:21):7,(86:13,(87:21,(88:15,89:11):18):6):7):4):3,144:24):6,143:21):7):7,(((119:14,((121:1,122:1):16,((124:4,125:1):5,126:19):11):5):8,120:18):5,123:17):8):8,((((((4:26,((((31:1,32:2,33:6):2,((34:1,(37:9,38:0,39:5):1):1,(35:0,36:1):1):3):1,40:12):5,((((41:3,46:4):5,45:6):2,(43:3,44:1):4):3,((((42:10,49:1):1,48:0):4,(47:1,52:1):2,50:4):1,(51:1,53:14):1):6):9):4):15,57:20):5,65:16):7,(55:29,145:19):11):9,54:21):5,64:11):8):4,(90:20,91:19):13):5,(92:30,(((((((((95:14,(114:10,((115:1,117:3,118:3):1,116:1):16):2):4,(((103:0,104:0):1,((105:0,106:0,108:4):2,107:0):1):2,109:4):4):2,112:4):4,(((96:0,((97:2,98:0,99:1):2,100:1):1):2,113:9):5,(101:1,102:3):9):4):6,(110:1,111:2):6):15,142:19):8,((((127:0,128:1):0,129:5):17,136:16):6,((130:2,135:5):1,((131:1,134:3):1,132:3,133:1):1):11):5):9,(137:7,138:6):13):8,(139:8,(140:5,141:5):7):9):8):6):8,(94:25,150:53):12):16,151:19):21,(146:3,147:1):6):6,148:1,149:0);
tree PAUP_75 = [&U] (1:0,((((((((((2:6,((11:3,12:10):2,(((13:0,14:0):1,15:5):3,((16:0,17:0,18:1):0,19:4):7):4):5):19,56:30):7,((((((((3:3,9:7):7,(20:18,(21:14,(22:13,(((23:0,24:1):5,((25:4,26:4,27:0):3,28:25):1):4,(29:0,30:1):16):5):4):6):3):8,(76:10,((77:1,78:4):2,79:9):10):14):8,((((((66:0,67:0,68:0):2,(69:2,70:3):1):13,(71:1,72:2):16):9,(73:5,74:6):20):3,((80:11,81:11):7,((82:4,83:1,84:0):2,85:2):13):10):6,93:16):5):4,(58:13,((59:1,60:0,61:2,62:15):2,63:22):11):5):4,(((((5:0,6:0):1,10:17):1,(7:1,8:4):5):18,75:21):7,(86:13,(87:21,(88:15,89:11):18):6):7):4):3,144:24):6,143:21):7):7,(((119:14,((121:1,122:1):16,((124:4,125:1):5,126:19):11):5):8,120:18):5,123:17):8):8,((((((4:26,((((31:1,32:2,33:6):2,((34:1,(37:9,38:0,39:5):1):1,(35:0,36:1):1):3):1,40:12):5,((((41:3,46:4):5,45:6):2,(43:3,44:1):4):3,((((42:10,49:1):1,48:0):4,(47:1,52:1):2,50:4):1,(51:1,53:14):1):6):9):4):15,57:20):5,65:16):7,(55:29,145:19):11):9,54:21):5,64:11):8):4,(90:20,91:19):13):5,(92:30,(((((((((95:14,(114:10,((115:1,117:3,118:3):1,116:1):16):2):4,(((103:0,104:0):1,((105:0,106:0,108:4):2,107:0):1):2,109:4):4):2,112:4):4,(((96:0,((97:2,98:0,99:1):2,100:1):1):2,113:9):5,(101:1,102:3):9):4):6,(110:1,111:2):6):15,142:19):8,((((127:0,128:1):0,129:5):17,136:16):6,((130:2,135:5):1,((131:1,134:3):1,132:3,133:1):1):11):5):9,(137:7,138:6):13):8,(139:8,(140:5,141:5):7):9):8):6):8,(94:25,150:53):12):16,151:19):21,(146:3,147:1):6):6,148:1,149:0);
tree PAUP_76 = [&U] (1:0,((((((((((2:6,((11:3,12:10):2,(((13:0,14:0):1,15:5):3,((16:0,17:0,18:1):0,19:4):7):4):5):19,56:30):7,((((((((3:3,9:7):7,(20:18,(21:14,(22:13,(((23:0,24:1):5,((25:4,27:0):3,(26:4,28:25):0):1):4,(29:0,30:1):16):5):4):6):3):8,(76:10,((77:1,78:4):2,79:9):10):14):8,((((((66:0,67:0,68:0):2,(69:2,70:3):1):13,(71:1,72:2):16):9,(73:5,74:6):20):3,((80:11,81:11):7,((82:4,83:1,84:0):2,85:2):13):10):6,93:16):5):4,(58:13,((59:1,60:0,61:2,62:15):2,63:22):11):5):4,(((((5:0,6:0):1,10:17):1,(7:1,8:4):5):18,75:21):7,(86:13,(87:21,(88:15,89:11):18):6):7):4):3,144:24):6,143:21):7):7,(((119:14,((121:1,122:1):16,((124:4,125:1):5,126:19):11):5):8,120:18):5,123:17):8):8,((((((4:26,((((31:1,32:2,33:6):2,((34:1,(37:9,38:0,39:5):1):1,(35:0,36:1):1):3):1,40:12):5,((((41:3,46:4):5,45:6):2,(43:3,44:1):4):3,((((42:10,49:1):1,48:0):4,(47:1,52:1):2,50:4):1,(51:1,53:14):1):6):9):4):15,57:20):5,65:16):7,(55:29,145:19):11):9,54:21):5,64:11):8):4,(90:20,91:19):13):5,(92:30,(((((((((95:14,(114:10,((115:1,117:3,118:3):1,116:1):16):2):4,(((103:0,104:0):1,((105:0,106:0,108:4):2,107:0):1):2,109:4):4):2,112:4):4,(((96:0,((97:2,98:0,99:1):2,100:1):1):2,113:9):5,(101:1,102:3):9):4):6,(110:1,111:2):6):15,142:19):8,((((127:0,128:1):0,129:5):17,136:16):6,((130:2,135:5):1,((131:1,134:3):1,132:3,133:1):1):11):5):9,(137:7,138:6):13):8,(139:8,(140:5,141:5):7):9):8):6):8,(94:25,150:53):12):16,151:19):21,(146:3,147:1):6):6,148:1,149:0);
tree PAUP_77 = [&U] (1:0,((((((((((2:6,((11:3,12:10):2,(((13:0,14:0):1,15:5):3,((16:0,17:0,18:1):0,19:4):7):4):5):19,56:30):7,((((((((3:3,9:7):7,(20:18,(21:14,(22:13,((((23:0,24:1):4,((25:4,27:0):2,26:4):1):1,28:26):4,(29:0,30:1):16):5):4):6):3):8,(76:10,((77:1,78:4):2,79:9):10):14):8,((((((66:0,67:0,68:0):2,(69:2,70:3):1):13,(71:1,72:2):16):9,(73:5,74:6):20):3,((80:11,81:11):7,((82:4,83:1,84:0):2,85:2):13):10):6,93:16):5):4,(58:13,((59:1,60:0,61:2,62:15):2,63:22):11):5):4,(((((5:0,6:0):1,10:17):1,(7:1,8:4):5):18,75:21):7,(86:13,(87:21,(88:15,89:11):18):6):7):4):3,144:24):6,143:21):7):7,(((119:14,((121:1,122:1):16,((124:4,125:1):5,126:19):11):5):8,120:18):5,123:17):8):8,((((((4:26,((((31:1,32:2,33:6):2,((34:1,(37:9,38:0,39:5):1):1,(35:0,36:1):1):3):1,40:12):5,((((41:3,46:4):5,45:6):2,(43:3,44:1):4):3,((((42:10,49:1):1,48:0):4,(47:1,52:1):2,50:4):1,(51:1,53:14):1):6):9):4):15,57:20):5,65:16):7,(55:29,145:19):11):9,54:21):5,64:11):8):4,(90:20,91:19):13):5,(92:30,(((((((((95:14,(114:10,((115:1,117:3,118:3):1,116:1):16):2):4,(((103:0,104:0):1,((105:0,106:0,108:4):2,107:0):1):2,109:4):4):2,112:4):4,(((96:0,((97:2,98:0,99:1):2,100:1):1):2,113:9):5,(101:1,102:3):9):4):6,(110:1,111:2):6):15,142:19):8,((((127:0,128:1):0,129:5):17,136:16):6,((130:2,135:5):1,((131:1,134:3):1,132:3,133:1):1):11):5):9,(137:7,138:6):13):8,(139:8,(140:5,141:5):7):9):8):6):8,(94:25,150:53):12):16,151:19):21,(146:3,147:1):6):6,148:1,149:0);
tree PAUP_78 = [&U] (1:0,((((((((((2:6,((11:3,12:10):2,(((13:0,14:0):1,15:5):3,((16:0,17:0,18:1):0,19:4):7):4):5):19,56:30):7,((((((((3:3,9:7):7,(20:18,(21:14,(22:13,(((23:0,24:1):4,((25:4,27:0):2,26:4):1):3,(28:26,(29:0,30:1):14):2):7):4):6):3):8,(76:10,((77:1,78:4):2,79:9):10):14):8,((((((66:0,67:0,68:0):2,(69:2,70:3):1):13,(71:1,72:2):16):9,(73:5,74:6):20):3,((80:11,81:11):7,((82:4,83:1,84:0):2,85:2):13):10):6,93:16):5):4,(58:13,((59:1,60:0,61:2,62:15):2,63:22):11):5):4,(((((5:0,6:0):1,10:17):1,(7:1,8:4):5):18,75:21):7,(86:13,(87:21,(88:15,89:11):18):6):7):4):3,144:24):6,143:21):7):7,(((119:14,((121:1,122:1):16,((124:4,125:1):5,126:19):11):5):8,120:18):5,123:17):8):8,((((((4:26,((((31:1,32:2,33:6):2,((34:1,(37:9,38:0,39:5):1):1,(35:0,36:1):1):3):1,40:12):5,((((41:3,46:4):5,45:6):2,(43:3,44:1):4):3,((((42:10,49:1):1,48:0):4,(47:1,52:1):2,50:4):1,(51:1,53:14):1):6):9):4):15,57:20):5,65:16):7,(55:29,145:19):11):9,54:21):5,64:11):8):4,(90:20,91:19):13):5,(92:30,(((((((((95:14,(114:10,((115:1,117:3,118:3):1,116:1):16):2):4,(((103:0,104:0):1,((105:0,106:0,108:4):2,107:0):1):2,109:4):4):2,112:4):4,(((96:0,((97:2,98:0,99:1):2,100:1):1):2,113:9):5,(101:1,102:3):9):4):6,(110:1,111:2):6):15,142:19):8,((((127:0,128:1):0,129:5):17,136:16):6,((130:2,135:5):1,((131:1,134:3):1,132:3,133:1):1):11):5):9,(137:7,138:6):13):8,(139:8,(140:5,141:5):7):9):8):6):8,(94:25,150:53):12):16,151:19):21,(146:3,147:1):6):6,148:1,149:0);
tree PAUP_79 = [&U] (1:0,((((((((((2:6,((11:3,12:10):2,(((13:0,14:0):1,15:5):3,((16:0,17:0,18:1):0,19:4):7):4):5):19,56:30):7,((((((((3:3,9:7):7,(20:18,(21:14,(22:13,(((23:0,24:1):5,(((25:4,27:0):3,26:4):0,28:25):1):4,(29:0,30:1):16):5):4):6):3):8,(76:10,((77:1,78:4):2,79:9):10):14):8,((((((66:0,67:0,68:0):2,(69:2,70:3):1):13,(71:1,72:2):16):9,(73:5,74:6):20):3,((80:11,81:11):7,((82:4,83:1,84:0):2,85:2):13):10):6,93:16):5):4,(58:13,((59:1,60:0,61:2,62:15):2,63:22):11):5):4,(((((5:0,6:0):1,10:17):1,(7:1,8:4):5):18,75:21):7,(86:13,(87:21,(88:15,89:11):18):6):7):4):3,144:24):6,143:21):7):7,(((119:14,((121:1,122:1):16,((124:4,125:1):5,126:19):11):5):8,120:18):5,123:17):8):8,((((((4:26,((((31:1,32:2,33:6):2,((34:1,(37:9,38:0,39:5):1):1,(35:0,36:1):1):3):1,40:12):5,((((41:3,46:4):5,45:6):2,(43:3,44:1):4):3,((((42:10,49:1):1,48:0):4,(47:1,52:1):2,50:4):1,(51:1,53:14):1):6):9):4):15,57:20):5,65:16):7,(55:29,145:19):11):9,54:21):5,64:11):8):4,(90:20,91:19):13):5,(92:30,(((((((((95:14,(114:10,((115:1,117:3,118:3):1,116:1):16):2):4,(((103:0,104:0):1,((105:0,106:0,108:4):2,107:0):1):2,109:4):4):2,112:4):4,(((96:0,((97:2,98:0,99:1):2,100:1):1):2,113:9):5,(101:1,102:3):9):4):6,(110:1,111:2):6):15,142:19):8,((((127:0,128:1):0,129:5):17,136:16):6,((130:2,135:5):1,((131:1,134:3):1,132:3,133:1):1):11):5):9,(137:7,138:6):13):8,(139:8,(140:5,141:5):7):9):8):6):8,(94:25,150:53):12):16,151:19):21,(146:3,147:1):6):6,148:1,149:0);
tree PAUP_80 = [&U] (1:0,((((((((((2:6,((11:3,12:10):2,(((13:0,14:0):1,15:5):3,((16:0,17:0,18:1):0,19:4):7):4):5):19,56:30):7,((((((((3:3,9:7):7,(20:18,(21:14,(22:13,((((23:0,24:1):4,(25:4,27:0):3):1,(26:4,28:25):1):4,(29:0,30:1):16):5):4):6):3):8,(76:10,((77:1,78:4):2,79:9):10):14):8,((((((66:0,67:0,68:0):2,(69:2,70:3):1):13,(71:1,72:2):16):9,(73:5,74:6):20):3,((80:11,81:11):7,((82:4,83:1,84:0):2,85:2):13):10):6,93:16):5):4,(58:13,((59:1,60:0,61:2,62:15):2,63:22):11):5):4,(((((5:0,6:0):1,10:17):1,(7:1,8:4):5):18,75:21):7,(86:13,(87:21,(88:15,89:11):18):6):7):4):3,144:24):6,143:21):7):7,(((119:14,((121:1,122:1):16,((124:4,125:1):5,126:19):11):5):8,120:18):5,123:17):8):8,((((((4:26,((((31:1,32:2,33:6):2,((34:1,(37:9,38:0,39:5):1):1,(35:0,36:1):1):3):1,40:12):5,((((41:3,46:4):5,45:6):2,(43:3,44:1):4):3,((((42:10,49:1):1,48:0):4,(47:1,52:1):2,50:4):1,(51:1,53:14):1):6):9):4):15,57:20):5,65:16):7,(55:29,145:19):11):9,54:21):5,64:11):8):4,(90:20,91:19):13):5,(92:30,(((((((((95:14,(114:10,((115:1,117:3,118:3):1,116:1):16):2):4,(((103:0,104:0):1,((105:0,106:0,108:4):2,107:0):1):2,109:4):4):2,112:4):4,(((96:0,((97:2,98:0,99:1):2,100:1):1):2,113:9):5,(101:1,102:3):9):4):6,(110:1,111:2):6):15,142:19):8,((((127:0,128:1):0,129:5):17,136:16):6,((130:2,135:5):1,((131:1,134:3):1,132:3,133:1):1):11):5):9,(137:7,138:6):13):8,(139:8,(140:5,141:5):7):9):8):6):8,(94:25,150:53):12):16,151:19):21,(146:3,147:1):6):6,148:1,149:0);
tree PAUP_81 = [&U] (1:0,((((((((((2:6,((11:3,12:10):2,(((13:0,14:0):1,15:5):3,((16:0,17:0,18:1):0,19:4):7):4):5):19,56:30):7,((((((((3:3,9:7):7,(20:18,(21:14,(22:13,(((23:0,24:1):4,((25:4,28:25):1,(26:4,27:1):0):2):5,(29:0,30:1):16):5):4):6):3):8,(76:10,((77:1,78:4):2,79:9):10):14):8,((((((66:0,67:0,68:0):2,(69:2,70:3):1):13,(71:1,72:2):16):9,(73:5,74:6):20):3,((80:11,81:11):7,((82:4,83:1,84:0):2,85:2):13):10):6,93:16):5):4,(58:13,((59:1,60:0,61:2,62:15):2,63:22):11):5):4,(((((5:0,6:0):1,10:17):1,(7:1,8:4):5):18,75:21):7,(86:13,(87:21,(88:15,89:11):18):6):7):4):3,144:24):6,143:21):7):7,(((119:14,((121:1,122:1):16,((124:4,125:1):5,126:19):11):5):8,120:18):5,123:17):8):8,((((((4:26,((((31:1,32:2,33:6):2,((34:1,(37:9,38:0,39:5):1):1,(35:0,36:1):1):3):1,40:12):5,((((41:3,46:4):5,45:6):2,(43:3,44:1):4):3,((((42:10,49:1):1,48:0):4,(47:1,52:1):2,50:4):1,(51:1,53:14):1):6):9):4):15,57:20):5,65:16):7,(55:29,145:19):11):9,54:21):5,64:11):8):4,(90:20,91:19):13):5,(92:30,(((((((((95:14,(114:10,((115:1,117:3,118:3):1,116:1):16):2):4,(((103:0,104:0):1,((105:0,106:0,108:4):2,107:0):1):2,109:4):4):2,112:4):4,(((96:0,((97:2,98:0,99:1):2,100:1):1):2,113:9):5,(101:1,102:3):9):4):6,(110:1,111:2):6):15,142:19):8,((((127:0,128:1):0,129:5):17,136:16):6,((130:2,135:5):1,((131:1,134:3):1,132:3,133:1):1):11):5):9,(137:7,138:6):13):8,(139:8,(140:5,141:5):7):9):8):6):8,(94:25,150:53):12):16,151:19):21,(146:3,147:1):6):6,148:1,149:0);
tree PAUP_82 = [&U] (1:0,((((((((((2:6,((11:3,12:10):2,(((13:0,14:0):1,15:5):3,((16:0,17:0,18:1):0,19:4):7):4):5):19,56:30):7,((((((((3:3,9:7):7,(20:18,(21:14,(22:13,(((23:0,24:1):4,((25:4,28:25):1,26:4,27:1):2):5,(29:0,30:1):16):5):4):6):3):8,(76:10,((77:1,78:4):2,79:9):10):14):8,((((((66:0,67:0,68:0):2,(69:2,70:3):1):13,(71:1,72:2):16):9,(73:5,74:6):20):3,((80:11,81:11):7,((82:4,83:1,84:0):2,85:2):13):10):6,93:16):5):4,(58:13,((59:1,60:0,61:2,62:15):2,63:22):11):5):4,(((((5:0,6:0):1,10:17):1,(7:1,8:4):5):18,75:21):7,(86:13,(87:21,(88:15,89:11):18):6):7):4):3,144:24):6,143:21):7):7,(((119:14,((121:1,122:1):16,((124:4,125:1):5,126:19):11):5):8,120:18):5,123:17):8):8,((((((4:26,((((31:1,32:2,33:6):2,((34:1,(37:9,38:0,39:5):1):1,(35:0,36:1):1):3):1,40:12):5,((((41:3,46:4):5,45:6):2,(43:3,44:1):4):3,((((42:10,49:1):1,48:0):4,(47:1,52:1):2,50:4):1,(51:1,53:14):1):6):9):4):15,57:20):5,65:16):7,(55:29,145:19):11):9,54:21):5,64:11):8):4,(90:20,91:19):13):5,(92:30,(((((((((95:14,(114:10,((115:1,117:3,118:3):1,116:1):16):2):4,(((103:0,104:0):1,((105:0,106:0,108:4):2,107:0):1):2,109:4):4):2,112:4):4,(((96:0,((97:2,98:0,99:1):2,100:1):1):2,113:9):5,(101:1,102:3):9):4):6,(110:1,111:2):6):15,142:19):8,((((127:0,128:1):0,129:5):17,136:16):6,((130:2,135:5):1,((131:1,134:3):1,132:3,133:1):1):11):5):9,(137:7,138:6):13):8,(139:8,(140:5,141:5):7):9):8):6):8,(94:25,150:53):12):16,151:19):21,(146:3,147:1):6):6,148:1,149:0);
tree PAUP_83 = [&U] (1:0,((((((((((2:6,((11:3,12:10):2,(((13:0,14:0):1,15:5):3,((16:0,17:0,18:1):0,19:4):7):4):5):19,56:30):7,((((((((3:3,9:7):7,(20:18,(21:14,(22:13,(((23:0,24:1):4,(((25:4,28:25):1,27:1):1,26:4):1):5,(29:0,30:1):16):5):4):6):3):8,(76:10,((77:1,78:4):2,79:9):10):14):8,((((((66:0,67:0,68:0):2,(69:2,70:3):1):13,(71:1,72:2):16):9,(73:5,74:6):20):3,((80:11,81:11):7,((82:4,83:1,84:0):2,85:2):13):10):6,93:16):5):4,(58:13,((59:1,60:0,61:2,62:15):2,63:22):11):5):4,(((((5:0,6:0):1,10:17):1,(7:1,8:4):5):18,75:21):7,(86:13,(87:21,(88:15,89:11):18):6):7):4):3,144:24):6,143:21):7):7,(((119:14,((121:1,122:1):16,((124:4,125:1):5,126:19):11):5):8,120:18):5,123:17):8):8,((((((4:26,((((31:1,32:2,33:6):2,((34:1,(37:9,38:0,39:5):1):1,(35:0,36:1):1):3):1,40:12):5,((((41:3,46:4):5,45:6):2,(43:3,44:1):4):3,((((42:10,49:1):1,48:0):4,(47:1,52:1):2,50:4):1,(51:1,53:14):1):6):9):4):15,57:20):5,65:16):7,(55:29,145:19):11):9,54:21):5,64:11):8):4,(90:20,91:19):13):5,(92:30,(((((((((95:14,(114:10,((115:1,117:3,118:3):1,116:1):16):2):4,(((103:0,104:0):1,((105:0,106:0,108:4):2,107:0):1):2,109:4):4):2,112:4):4,(((96:0,((97:2,98:0,99:1):2,100:1):1):2,113:9):5,(101:1,102:3):9):4):6,(110:1,111:2):6):15,142:19):8,((((127:0,128:1):0,129:5):17,136:16):6,((130:2,135:5):1,((131:1,134:3):1,132:3,133:1):1):11):5):9,(137:7,138:6):13):8,(139:8,(140:5,141:5):7):9):8):6):8,(94:25,150:53):12):16,151:19):21,(146:3,147:1):6):6,148:1,149:0);
tree PAUP_84 = [&U] (1:0,((((((((((2:6,((11:3,12:10):2,(((13:0,14:0):1,15:5):3,((16:0,17:0,18:1):0,19:4):7):4):5):19,56:30):7,((((((((3:3,9:7):7,(20:18,(21:14,(22:13,(((23:0,24:1):5,(((25:4,27:0):3,28:25):0,26:4):1):4,(29:0,30:1):16):5):4):6):3):8,(76:10,((77:1,78:4):2,79:9):10):14):8,((((((66:0,67:0,68:0):2,(69:2,70:3):1):13,(71:1,72:2):16):9,(73:5,74:6):20):3,((80:11,81:11):7,((82:4,83:1,84:0):2,85:2):13):10):6,93:16):5):4,(58:13,((59:1,60:0,61:2,62:15):2,63:22):11):5):4,(((((5:0,6:0):1,10:17):1,(7:1,8:4):5):18,75:21):7,(86:13,(87:21,(88:15,89:11):18):6):7):4):3,144:24):6,143:21):7):7,(((119:14,((121:1,122:1):16,((124:4,125:1):5,126:19):11):5):8,120:18):5,123:17):8):8,((((((4:26,((((31:1,32:2,33:6):2,((34:1,(37:9,38:0,39:5):1):1,(35:0,36:1):1):3):1,40:12):5,((((41:3,46:4):5,45:6):2,(43:3,44:1):4):3,((((42:10,49:1):1,48:0):4,(47:1,52:1):2,50:4):1,(51:1,53:14):1):6):9):4):15,57:20):5,65:16):7,(55:29,145:19):11):9,54:21):5,64:11):8):4,(90:20,91:19):13):5,(92:30,(((((((((95:14,(114:10,((115:1,117:3,118:3):1,116:1):16):2):4,(((103:0,104:0):1,((105:0,106:0,108:4):2,107:0):1):2,109:4):4):2,112:4):4,(((96:0,((97:2,98:0,99:1):2,100:1):1):2,113:9):5,(101:1,102:3):9):4):6,(110:1,111:2):6):15,142:19):8,((((127:0,128:1):0,129:5):17,136:16):6,((130:1,135:6):1,(131:1,134:3):1,132:3,133:1):12):5):9,(137:7,138:6):13):8,(139:8,(140:5,141:5):7):9):8):6):8,(94:25,150:53):12):16,151:19):21,(146:3,147:1):6):6,148:1,149:0);
tree PAUP_85 = [&U] (1:0,((((((((((2:6,((11:3,12:10):2,(((13:0,14:0):1,15:5):3,((16:0,17:0,18:1):0,19:4):7):4):5):19,56:30):7,((((((((3:3,9:7):7,(20:18,(21:14,(22:13,(((23:0,24:1):4,((25:4,27:0):2,26:4):1):3,(28:26,(29:0,30:1):14):2):7):4):6):3):8,(76:10,((77:1,78:4):2,79:9):10):14):8,((((((66:0,67:0,68:0):2,(69:2,70:3):1):13,(71:1,72:2):16):9,(73:5,74:6):20):3,((80:11,81:11):7,((82:4,83:1,84:0):2,85:2):13):10):6,93:16):5):4,(58:13,((59:1,60:0,61:2,62:15):2,63:22):11):5):4,(((((5:0,6:0):1,10:17):1,(7:1,8:4):5):18,75:21):7,(86:13,(87:21,(88:15,89:11):18):6):7):4):3,144:24):6,143:21):7):7,(((119:14,((121:1,122:1):16,((124:4,125:1):5,126:19):11):5):8,120:18):5,123:17):8):8,((((((4:26,((((31:1,32:2,33:6):2,((34:1,(37:9,38:0,39:5):1):1,(35:0,36:1):1):3):1,40:12):5,((((41:3,46:4):5,45:6):2,(43:3,44:1):4):3,((((42:10,49:1):1,48:0):4,(47:1,52:1):2,50:4):1,(51:1,53:14):1):6):9):4):15,57:20):5,65:16):7,(55:29,145:19):11):9,54:21):5,64:11):8):4,(90:20,91:19):13):5,(92:30,(((((((((95:14,(114:10,((115:1,117:3,118:3):1,116:1):16):2):4,(((103:0,104:0):1,((105:0,106:0,108:4):2,107:0):1):2,109:4):4):2,112:4):4,(((96:0,((97:2,98:0,99:1):2,100:1):1):2,113:9):5,(101:1,102:3):9):4):6,(110:1,111:2):6):15,142:19):8,((((127:0,128:1):0,129:5):17,136:16):6,((130:2,135:5):1,((131:1,134:3):1,132:3,133:1):1):11):5):9,(137:7,138:6):13):8,(139:8,(140:5,141:5):7):9):8):6):8,(94:25,150:53):12):16,151:19):21,(146:3,147:1):6):6,148:1,149:0);
tree PAUP_86 = [&U] (1:0,((((((((((2:6,((11:3,12:10):2,(((13:0,14:0):1,15:5):3,((16:0,17:0,18:1):0,19:4):7):4):5):19,56:30):7,((((((((3:3,9:7):7,(20:18,(21:14,(22:13,(((23:0,24:1):5,(((25:4,27:0):3,28:25):0,26:4):1):4,(29:0,30:1):16):5):4):6):3):8,(76:10,((77:1,78:4):2,79:9):10):14):8,((((((66:0,67:0,68:0):2,(69:2,70:3):1):13,(71:1,72:2):16):9,(73:5,74:6):20):3,((80:11,81:11):7,((82:4,83:1,84:0):2,85:2):13):10):6,93:16):5):4,(58:13,((59:1,60:0,61:2,62:15):2,63:22):11):5):4,(((((5:0,6:0):1,10:17):1,(7:1,8:4):5):18,75:21):7,(86:13,(87:21,(88:15,89:11):18):6):7):4):3,144:24):6,143:21):7):7,(((119:14,((121:1,122:1):16,((124:4,125:1):5,126:19):11):5):8,120:18):5,123:17):8):8,((((((4:26,((((31:1,32:2,33:6):2,((34:1,(37:9,38:0,39:5):1):1,(35:0,36:1):1):3):1,40:12):5,((((41:3,46:4):5,45:6):2,(43:3,44:1):4):3,((((42:10,49:1):1,48:0):4,(47:1,52:1):2,50:4):1,(51:1,53:14):1):6):9):4):15,57:20):5,65:16):7,(55:29,145:19):11):9,54:21):5,64:11):8):4,(90:20,91:19):13):5,(92:30,((((((((((95:14,(114:10,((115:1,117:3,118:3):1,116:1):16):2):4,(((103:0,104:0):1,((105:0,106:0,108:4):2,107:0):1):2,109:4):4):2,112:4):3,(110:1,111:2):8):4,(101:1,102:3):10):3,((96:0,((97:2,98:0,99:1):2,100:1):1):1,113:9):4):19,142:21):6,((((127:0,128:1):0,129:5):17,136:15):6,((130:2,((131:1,134:3):1,132:3,133:1):0):2,135:5):11):4):10,(137:7,138:6):13):8,(139:8,(140:5,141:5):7):10):7):6):8,(94:25,150:53):12):16,151:19):21,(146:3,147:1):6):6,148:1,149:0);
tree PAUP_87 = [&U] (1:0,((((((((((2:6,((11:3,12:10):2,(((13:0,14:0):1,15:5):3,((16:0,17:0,18:1):0,19:4):7):4):5):19,56:30):7,((((((((3:3,9:7):7,(20:18,(21:14,(22:13,(((23:0,24:1):5,(((25:4,27:0):3,28:25):0,26:4):1):4,(29:0,30:1):16):5):4):6):3):8,(76:10,((77:1,78:4):2,79:9):10):14):8,((((((66:0,67:0,68:0):2,(69:2,70:3):1):13,(71:1,72:2):16):9,(73:5,74:6):20):3,((80:11,81:11):7,((82:4,83:1,84:0):2,85:2):13):10):6,93:16):5):4,(58:13,((59:1,60:0,61:2,62:15):2,63:22):11):5):4,(((((5:0,6:0):1,10:17):1,(7:1,8:4):5):18,75:21):7,(86:13,(87:21,(88:15,89:11):18):6):7):4):3,144:24):6,143:21):7):7,(((119:14,((121:1,122:1):16,((124:4,125:1):5,126:19):11):5):8,120:18):5,123:17):8):8,((((((4:26,((((31:1,32:2,33:6):2,((34:1,(37:9,38:0,39:5):1):1,(35:0,36:1):1):3):1,40:12):5,((((41:3,46:4):5,45:6):2,(43:3,44:1):4):3,((((42:10,49:1):1,48:0):4,(47:1,52:1):2,50:4):1,(51:1,53:14):1):6):9):4):15,57:20):5,65:16):7,(55:29,145:19):11):9,54:21):5,64:11):8):4,(90:20,91:19):13):5,(92:30,(((((((((95:14,(114:10,((115:1,117:3,118:3):1,116:1):16):2):4,(((103:0,104:0):1,((105:0,106:0,108:4):2,107:0):1):2,109:4):4):2,112:4):4,(((96:0,((97:2,98:0,99:1):2,100:1):1):2,113:9):5,(101:1,102:3):9):4):6,(110:1,111:2):6):15,142:19):9,(((127:0,128:1,129:5):17,136:15):6,((130:2,((131:1,134:3):1,132:3,133:1):0):2,135:5):11):5):9,(137:7,138:6):13):8,(139:8,(140:5,141:5):7):10):7):6):8,(94:25,150:53):12):16,151:19):21,(146:3,147:1):6):6,148:1,149:0);
tree PAUP_88 = [&U] (1:0,((((((((((2:6,((11:3,12:10):2,(((13:0,14:0):1,15:5):3,((16:0,17:0,18:1):0,19:4):7):4):5):19,56:30):7,((((((((3:3,9:7):7,(20:18,(21:14,(22:13,(((23:0,24:1):5,(((25:4,27:0):3,28:25):0,26:4):1):4,(29:0,30:1):16):5):4):6):3):8,(76:10,((77:1,78:4):2,79:9):10):14):8,((((((66:0,67:0,68:0):2,(69:2,70:3):1):13,(71:1,72:2):16):9,(73:5,74:6):20):3,((80:11,81:11):7,((82:4,83:1,84:0):2,85:2):13):10):6,93:16):5):4,(58:13,((59:1,60:0,61:2,62:15):2,63:22):11):5):4,(((((5:0,6:0):1,10:17):1,(7:1,8:4):5):18,75:21):7,(86:13,(87:21,(88:15,89:11):18):6):7):4):3,144:24):6,143:21):7):7,(((119:14,((121:1,122:1):16,((124:4,125:1):5,126:19):11):5):8,120:18):5,123:17):8):8,((((((4:26,((((31:1,32:2,33:6):2,((34:1,(37:9,38:0,39:5):1):1,(35:0,36:1):1):3):1,40:12):5,((((41:3,46:4):5,45:6):2,(43:3,44:1):4):3,((((42:10,49:1):1,48:0):4,(47:1,52:1):2,50:4):1,(51:1,53:14):1):6):9):4):15,57:20):5,65:16):7,(55:29,145:19):11):9,54:21):5,64:11):8):4,(90:20,91:19):13):5,(92:30,(((((((((95:14,(114:10,((115:1,117:3,118:3):1,116:1):16):2):4,(((103:0,104:0):1,((105:0,106:0,108:4):2,107:0):1):2,109:4):4):2,112:4):4,((96:0,((97:2,98:0,99:1):2,100:1):1,113:9):7,(101:1,102:3):9):4):6,(110:1,111:2):6):15,142:19):9,((((127:0,128:1):0,129:5):17,136:15):6,((130:2,((131:1,134:3):1,132:3,133:1):0):2,135:5):11):5):9,(137:7,138:6):13):8,(139:8,(140:5,141:5):7):10):7):6):8,(94:25,150:53):12):16,151:19):21,(146:3,147:1):6):6,148:1,149:0);
tree PAUP_89 = [&U] (1:0,((((((((((2:6,((11:3,12:10):2,(((13:0,14:0):1,15:5):3,((16:0,17:0,18:1):0,19:4):7):4):5):19,56:30):7,((((((((3:3,9:7):7,(20:18,(21:14,(22:13,(((23:0,24:1):5,(((25:4,27:0):3,28:25):0,26:4):1):4,(29:0,30:1):16):5):4):6):3):8,(76:10,((77:1,78:4):2,79:9):10):14):8,((((((66:0,67:0,68:0):2,(69:2,70:3):1):13,(71:1,72:2):16):9,(73:5,74:6):20):3,((80:11,81:11):7,((82:4,83:1,84:0):2,85:2):13):10):6,93:16):5):4,(58:13,((59:1,60:0,61:2,62:15):2,63:22):11):5):4,(((((5:0,6:0):1,10:17):1,(7:1,8:4):5):18,75:21):7,(86:13,(87:21,(88:15,89:11):18):6):7):4):3,144:24):6,143:21):7):7,(((119:14,((121:1,122:1):16,((124:4,125:1):5,126:19):11):5):8,120:18):5,123:17):8):8,((((((4:26,((((31:1,32:2,33:6):2,((34:1,(37:9,38:0,39:5):1):1,(35:0,36:1):1):3):1,40:12):5,((((41:3,46:4):5,45:6):2,(43:3,44:1):4):3,((((42:10,49:1):1,48:0):4,(47:1,52:1):2,50:4):1,(51:1,53:14):1):6):9):4):15,57:20):5,65:16):7,(55:29,145:19):11):9,54:21):5,64:11):8):4,(90:20,91:19):13):5,(92:30,(((((((((95:14,(114:10,((115:1,117:3,118:3):1,116:1):16):2):4,(((103:0,104:0):1,((105:0,106:0,108:4):2,107:0):1):2,109:4):4):2,112:4):4,((96:0,(97:2,98:0,99:1,100:1):3,113:9):7,(101:1,102:3):9):4):6,(110:1,111:2):6):15,142:19):9,((((127:0,128:1):0,129:5):17,136:15):6,((130:2,((131:1,134:3):1,132:3,133:1):0):2,135:5):11):5):9,(137:7,138:6):13):8,(139:8,(140:5,141:5):7):10):7):6):8,(94:25,150:53):12):16,151:19):21,(146:3,147:1):6):6,148:1,149:0);
tree PAUP_90 = [&U] (1:0,((((((((((2:6,((11:3,12:10):2,(((13:0,14:0):1,15:5):3,((16:0,17:0,18:1):0,19:4):7):4):5):19,56:30):7,((((((((3:3,9:7):7,(20:18,(21:14,(22:13,(((23:0,24:1):5,(((25:4,27:0):3,28:25):0,26:4):1):4,(29:0,30:1):16):5):4):6):3):8,(76:10,((77:1,78:4):2,79:9):10):14):8,((((((66:0,67:0,68:0):2,(69:2,70:3):1):13,(71:1,72:2):16):9,(73:5,74:6):20):3,((80:11,81:11):7,((82:4,83:1,84:0):2,85:2):13):10):6,93:16):5):4,(58:13,((59:1,60:0,61:2,62:15):2,63:22):11):5):4,(((((5:0,6:0):1,10:17):1,(7:1,8:4):5):18,75:21):7,(86:13,(87:21,(88:15,89:11):18):6):7):4):3,144:24):6,143:21):7):7,(((119:14,((121:1,122:1):16,((124:4,125:1):5,126:19):11):5):8,120:18):5,123:17):8):8,((((((4:26,((((31:1,32:2,33:6):2,((34:1,(37:9,38:0,39:5):1):1,(35:0,36:1):1):3):1,40:12):5,((((41:3,46:4):5,45:6):2,(43:3,44:1):4):3,((((42:10,49:1):1,48:0):4,(47:1,52:1):2,50:4):1,(51:1,53:14):1):6):9):4):15,57:20):5,65:16):7,(55:29,145:19):11):9,54:21):5,64:11):8):4,(90:20,91:19):13):5,(92:30,(((((((((95:14,(114:10,((115:1,117:3,118:3):1,116:1):16):2):4,(((103:0,104:0):1,((105:0,106:0,108:4):2,107:0):1):2,109:4):4):2,112:4):4,(((96:0,(97:2,98:0,99:1,100:1):3):2,113:9):5,(101:1,102:3):9):4):6,(110:1,111:2):6):15,142:19):9,((((127:0,128:1):0,129:5):17,136:15):6,((130:2,((131:1,134:3):1,132:3,133:1):0):2,135:5):11):5):9,(137:7,138:6):13):8,(139:8,(140:5,141:5):7):10):7):6):8,(94:25,150:53):12):16,151:19):21,(146:3,147:1):6):6,148:1,149:0);
tree PAUP_91 = [&U] (1:0,((((((((((2:6,((11:3,12:10):2,(((13:0,14:0):1,15:5):3,((16:0,17:0,18:1):0,19:4):7):4):5):19,56:30):7,((((((((3:3,9:7):7,(20:18,(21:14,(22:13,(((23:0,24:1):5,(((25:4,27:0):3,28:25):0,26:4):1):4,(29:0,30:1):16):5):4):6):3):8,(76:10,((77:1,78:4):2,79:9):10):14):8,((((((66:0,67:0,68:0):2,(69:2,70:3):1):13,(71:1,72:2):16):9,(73:5,74:6):20):3,((80:11,81:11):7,((82:4,83:1,84:0):2,85:2):13):10):6,93:16):5):4,(58:13,((59:1,60:0,61:2,62:15):2,63:22):11):5):4,(((((5:0,6:0):1,10:17):1,(7:1,8:4):5):18,75:21):7,(86:13,(87:21,(88:15,89:11):18):6):7):4):3,144:24):6,143:21):7):7,(((119:14,((121:1,122:1):16,((124:4,125:1):5,126:19):11):5):8,120:18):5,123:17):8):8,((((((4:26,((((31:1,32:2,33:6):2,((34:1,(37:9,38:0,39:5):1):1,(35:0,36:1):1):3):1,40:12):5,((((41:3,46:4):5,45:6):2,(43:3,44:1):4):3,((((42:10,49:1):1,48:0):4,(47:1,52:1):2,50:4):1,(51:1,53:14):1):6):9):4):15,57:20):5,65:16):7,(55:29,145:19):11):9,54:21):5,64:11):8):4,(90:20,91:19):13):5,(92:30,((((((((((95:12,(115:1,116:1,117:3,118:3):17):2,114:12):4,(((103:0,104:0):1,((105:0,106:0,108:4):2,107:0):1):2,109:4):4):2,112:4):4,(((96:0,((97:2,98:0,99:1):2,100:1):1):2,113:9):5,(101:1,102:3):9):4):6,(110:1,111:2):6):15,142:19):9,((((127:0,128:1):0,129:5):17,136:15):6,((130:2,((131:1,134:3):1,132:3,133:1):0):2,135:5):11):5):9,(137:7,138:6):13):8,(139:8,(140:5,141:5):7):10):7):6):8,(94:25,150:53):12):16,151:19):21,(146:3,147:1):6):6,148:1,149:0);
tree PAUP_92 = [&U] (1:0,((((((((((2:6,((11:3,12:10):2,(((13:0,14:0):1,15:5):3,((16:0,17:0,18:1):0,19:4):7):4):5):19,56:30):7,((((((((3:3,9:7):7,(20:18,(21:14,(22:13,(((23:0,24:1):5,(((25:4,27:0):3,28:25):0,26:4):1):4,(29:0,30:1):16):5):4):6):3):8,(76:10,((77:1,78:4):2,79:9):10):14):8,((((((66:0,67:0,68:0):2,(69:2,70:3):1):13,(71:1,72:2):16):9,(73:5,74:6):20):3,((80:11,81:11):7,((82:4,83:1,84:0):2,85:2):13):10):6,93:16):5):4,(58:13,((59:1,60:0,61:2,62:15):2,63:22):11):5):4,(((((5:0,6:0):1,10:17):1,(7:1,8:4):5):18,75:21):7,(86:13,(87:21,(88:15,89:11):18):6):7):4):3,144:24):6,143:21):7):7,(((119:14,((121:1,122:1):16,((124:4,125:1):5,126:19):11):5):8,120:18):5,123:17):8):8,((((((4:26,((((31:1,32:2,33:6):2,((34:1,(37:9,38:0,39:5):1):1,(35:0,36:1):1):3):1,40:12):5,((((41:3,46:4):5,45:6):2,(43:3,44:1):4):3,((((42:10,49:1):1,48:0):4,(47:1,52:1):2,50:4):1,(51:1,53:14):1):6):9):4):15,57:20):5,65:16):7,(55:29,145:19):11):9,54:21):5,64:11):8):4,(90:20,91:19):13):5,(92:30,(((((((((95:14,(114:10,(115:1,116:1,117:3,118:3):17):2):4,(((103:0,104:0):1,((105:0,106:0,108:4):2,107:0):1):2,109:4):4):2,112:4):4,(((96:0,((97:2,98:0,99:1):2,100:1):1):2,113:9):5,(101:1,102:3):9):4):6,(110:1,111:2):6):15,142:19):9,((((127:0,128:1):0,129:5):17,136:15):6,((130:2,((131:1,134:3):1,132:3,133:1):0):2,135:5):11):5):9,(137:7,138:6):13):8,(139:8,(140:5,141:5):7):10):7):6):8,(94:25,150:53):12):16,151:19):21,(146:3,147:1):6):6,148:1,149:0);
tree PAUP_93 = [&U] (1:0,((((((((((2:6,((11:3,12:10):2,(((13:0,14:0):1,15:5):3,(16:0,17:0,18:1,19:4):7):4):5):19,56:30):7,((((((((3:3,9:7):7,(20:18,(21:14,(22:13,(((23:0,24:1):5,(((25:4,27:0):3,28:25):0,26:4):1):4,(29:0,30:1):16):5):4):6):3):8,(76:10,((77:1,78:4):2,79:9):10):14):8,((((((66:0,67:0,68:0):2,(69:2,70:3):1):13,(71:1,72:2):16):9,(73:5,74:6):20):3,((80:11,81:11):7,((82:4,83:1,84:0):2,85:2):13):10):6,93:16):5):4,(58:13,((59:1,60:0,61:2,62:15):2,63:22):11):5):4,(((((5:0,6:0):1,10:17):1,(7:1,8:4):5):18,75:21):7,(86:13,(87:21,(88:15,89:11):18):6):7):4):3,144:24):6,143:21):7):7,(((119:14,((121:1,122:1):16,((124:4,125:1):5,126:19):11):5):8,120:18):5,123:17):8):8,((((((4:26,((((31:1,32:2,33:6):2,((34:1,(37:9,38:0,39:5):1):1,(35:0,36:1):1):3):1,40:12):5,((((41:3,46:4):5,45:6):2,(43:3,44:1):4):3,((((42:10,49:1):1,48:0):4,(47:1,52:1):2,50:4):1,(51:1,53:14):1):6):9):4):15,57:20):5,65:16):7,(55:29,145:19):11):9,54:21):5,64:11):8):4,(90:20,91:19):13):5,(92:30,(((((((((95:14,(114:10,((115:1,117:3,118:3):1,116:1):16):2):4,(((103:0,104:0):1,((105:0,106:0,108:4):2,107:0):1):2,109:4):4):2,112:4):4,(((96:0,((97:2,98:0,99:1):2,100:1):1):2,113:9):5,(101:1,102:3):9):4):6,(110:1,111:2):6):15,142:19):9,((((127:0,128:1):0,129:5):17,136:15):6,((130:2,((131:1,134:3):1,132:3,133:1):0):2,135:5):11):5):9,(137:7,138:6):13):8,(139:8,(140:5,141:5):7):10):7):6):8,(94:25,150:53):12):16,151:19):21,(146:3,147:1):6):6,148:1,149:0);
tree PAUP_94 = [&U] (1:0,((((((((((2:6,((11:3,12:10):2,(((13:0,14:0):1,15:5):3,((16:0,17:0,18:1):0,19:4):7):4):5):19,56:30):7,((((((((3:3,9:7):7,(20:18,(21:14,(22:13,(((23:0,24:1):5,(((25:4,27:0):3,28:25):0,26:4):1):4,(29:0,30:1):16):5):4):6):3):8,(76:10,((77:1,78:4):2,79:9):10):14):8,((((((66:0,67:0,68:0):2,(69:2,70:3):1):13,(71:1,72:2):16):9,(73:5,74:6):20):3,((80:11,81:11):7,((82:4,83:1,84:0):2,85:2):13):10):6,93:16):5):4,(58:13,((59:1,60:0,61:2,62:15):2,63:22):11):5):4,(((((5:0,6:0):1,10:17):1,(7:1,8:4):5):18,75:21):7,(86:13,(87:21,(88:15,89:11):18):6):7):4):3,144:24):6,143:21):7):7,(((119:14,((121:1,122:1):16,((124:4,125:1):5,126:19):11):5):8,120:18):5,123:17):8):8,((((((4:26,((((31:1,32:2,33:6):2,((34:1,(37:9,38:0,39:5):1):1,(35:0,36:1):1):3):1,40:12):5,((((41:3,46:4):5,45:6):2,(43:3,44:1):4):4,((((42:10,49:1):1,48:0):4,(47:1,52:1):2,(51:1,53:14):1):1,50:3):7):8):4):15,57:20):5,65:16):7,(55:29,145:19):11):9,54:21):5,64:11):8):4,(90:20,91:19):13):5,(92:30,(((((((((95:14,(114:10,((115:1,117:3,118:3):1,116:1):16):2):4,(((103:0,104:0):1,((105:0,106:0,108:4):2,107:0):1):2,109:4):4):2,112:4):4,(((96:0,((97:2,98:0,99:1):2,100:1):1):2,113:9):5,(101:1,102:3):9):4):6,(110:1,111:2):6):15,142:19):9,((((127:0,128:1):0,129:5):17,136:15):6,((130:2,((131:1,134:3):1,132:3,133:1):0):2,135:5):11):5):9,(137:7,138:6):13):8,(139:8,(140:5,141:5):7):10):7):6):8,(94:25,150:53):12):16,151:19):21,(146:3,147:1):6):6,148:1,149:0);
tree PAUP_95 = [&U] (1:0,((((((((((2:6,((11:3,12:10):2,(((13:0,14:0):1,15:5):3,((16:0,17:0,18:1):0,19:4):7):4):5):19,56:30):7,((((((((3:3,9:7):7,(20:18,(21:14,(22:13,(((23:0,24:1):5,(((25:4,27:0):3,28:25):0,26:4):1):4,(29:0,30:1):16):5):4):6):3):8,(76:10,((77:1,78:4):2,79:9):10):14):8,((((((66:0,67:0,68:0):2,(69:2,70:3):1):13,(71:1,72:2):16):9,(73:5,74:6):20):3,((80:11,81:11):7,((82:4,83:1,84:0):2,85:2):13):10):6,93:16):5):4,(58:13,((59:1,60:0,61:2,62:15):2,63:22):11):5):4,(((((5:0,6:0):1,10:17):1,(7:1,8:4):5):18,75:21):7,(86:13,(87:21,(88:15,89:11):18):6):7):4):3,144:24):6,143:21):7):7,(((119:14,((121:1,122:1):16,((124:4,125:1):5,126:19):11):5):8,120:18):5,123:17):8):8,((((((4:26,((((31:1,32:2,33:6):2,((34:1,(37:9,38:0,39:5):1):1,(35:0,36:1):1):3):1,40:12):5,((((41:3,46:4):5,45:6):2,(43:3,44:1):4):3,(((42:10,49:1):1,48:0):4,(47:1,52:1):2,50:4,(51:1,53:14):1):7):9):4):15,57:20):5,65:16):7,(55:29,145:19):11):9,54:21):5,64:11):8):4,(90:20,91:19):13):5,(92:30,(((((((((95:14,(114:10,((115:1,117:3,118:3):1,116:1):16):2):4,(((103:0,104:0):1,((105:0,106:0,108:4):2,107:0):1):2,109:4):4):2,112:4):4,(((96:0,((97:2,98:0,99:1):2,100:1):1):2,113:9):5,(101:1,102:3):9):4):6,(110:1,111:2):6):15,142:19):9,((((127:0,128:1):0,129:5):17,136:15):6,((130:2,((131:1,134:3):1,132:3,133:1):0):2,135:5):11):5):9,(137:7,138:6):13):8,(139:8,(140:5,141:5):7):10):7):6):8,(94:25,150:53):12):16,151:19):21,(146:3,147:1):6):6,148:1,149:0);
tree PAUP_96 = [&U] (1:0,((((((((((2:6,((11:3,12:10):2,(((13:0,14:0):1,15:5):3,((16:0,17:0,18:1):0,19:4):7):4):5):19,56:30):7,((((((((3:3,9:7):7,(20:18,(21:14,(22:13,(((23:0,24:1):5,(((25:4,27:0):3,28:25):0,26:4):1):4,(29:0,30:1):16):5):4):6):3):8,(76:10,((77:1,78:4):2,79:9):10):14):8,((((((66:0,67:0,68:0):2,(69:2,70:3):1):13,(71:1,72:2):16):9,(73:5,74:6):20):3,((80:11,81:11):7,((82:4,83:1,84:0):2,85:2):13):10):6,93:16):5):4,(58:13,((59:1,60:0,61:2,62:15):2,63:22):11):5):4,((((5:0,6:0,(7:1,8:4):5):3,10:17):17,75:21):7,(86:13,(87:21,(88:15,89:11):18):6):7):4):3,144:24):6,143:21):7):7,(((119:14,((121:1,122:1):16,((124:4,125:1):5,126:19):11):5):8,120:18):5,123:17):8):8,((((((4:26,((((31:1,32:2,33:6):2,((34:1,(37:9,38:0,39:5):1):1,(35:0,36:1):1):3):1,40:12):5,((((41:3,46:4):5,45:6):2,(43:3,44:1):4):3,((((42:10,49:1):1,48:0):4,(47:1,52:1):2,50:4):1,(51:1,53:14):1):6):9):4):15,57:20):5,65:16):7,(55:29,145:19):11):9,54:21):5,64:11):8):4,(90:20,91:19):13):5,(92:30,(((((((((95:14,(114:10,((115:1,117:3,118:3):1,116:1):16):2):4,(((103:0,104:0):1,((105:0,106:0,108:4):2,107:0):1):2,109:4):4):2,112:4):4,(((96:0,((97:2,98:0,99:1):2,100:1):1):2,113:9):5,(101:1,102:3):9):4):6,(110:1,111:2):6):15,142:19):9,((((127:0,128:1):0,129:5):17,136:15):6,((130:2,((131:1,134:3):1,132:3,133:1):0):2,135:5):11):5):9,(137:7,138:6):13):8,(139:8,(140:5,141:5):7):10):7):6):8,(94:25,150:53):12):16,151:19):21,(146:3,147:1):6):6,148:1,149:0);
tree PAUP_97 = [&U] (1:0,((((((((((2:6,((11:3,12:10):2,((13:0,14:0,15:6):3,((16:0,17:0,18:1):0,19:4):6):5):5):19,56:30):7,((((((((3:3,9:7):7,(20:18,(21:14,(22:13,(((23:0,24:1):5,(((25:4,27:0):3,28:25):0,26:4):1):4,(29:0,30:1):16):5):4):6):3):8,(76:10,((77:1,78:4):2,79:9):10):14):8,((((((66:0,67:0,68:0):2,(69:2,70:3):1):13,(71:1,72:2):16):9,(73:5,74:6):20):3,((80:11,81:11):7,((82:4,83:1,84:0):2,85:2):13):10):6,93:16):5):4,(58:13,((59:1,60:0,61:2,62:15):2,63:22):11):5):4,(((((5:0,6:0):1,10:17):1,(7:1,8:4):5):18,75:21):7,(86:13,(87:21,(88:15,89:11):18):6):7):4):3,144:24):6,143:21):7):7,(((119:14,((121:1,122:1):16,((124:4,125:1):5,126:19):11):5):8,120:18):5,123:17):8):8,((((((4:26,((((31:1,32:2,33:6):2,((34:1,(37:9,38:0,39:5):1):1,(35:0,36:1):1):3):1,40:12):5,((((41:3,46:4):5,45:6):2,(43:3,44:1):4):3,((((42:10,49:1):1,48:0):4,(47:1,52:1):2,50:4):1,(51:1,53:14):1):6):9):4):15,57:20):5,65:16):7,(55:29,145:19):11):9,54:21):5,64:11):8):4,(90:20,91:19):13):5,(92:30,(((((((((95:14,(114:10,((115:1,117:3,118:3):1,116:1):16):2):4,(((103:0,104:0):1,((105:0,106:0,108:4):2,107:0):1):2,109:4):4):2,112:4):4,(((96:0,((97:2,98:0,99:1):2,100:1):1):2,113:9):5,(101:1,102:3):9):4):6,(110:1,111:2):6):15,142:19):9,((((127:0,128:1):0,129:5):17,136:15):6,((130:2,((131:1,134:3):1,132:3,133:1):0):2,135:5):11):5):9,(137:7,138:6):13):8,(139:8,(140:5,141:5):7):10):7):6):8,(94:25,150:53):12):16,151:19):21,(146:3,147:1):6):6,148:1,149:0);
tree PAUP_98 = [&U] (1:0,((((((((((2:6,((11:3,12:10):2,(((13:0,14:0):1,15:5):3,((16:0,17:0,18:1):0,19:4):7):4):5):19,56:30):7,((((((((3:3,9:7):7,(20:18,(21:14,(22:13,(((23:0,24:1):5,(((25:4,27:0):3,28:25):0,26:4):1):4,(29:0,30:1):16):5):4):6):3):8,(76:10,((77:1,78:4):2,79:9):10):14):8,((((((66:0,67:0,68:0):2,(69:2,70:3):1):13,(71:1,72:2):16):9,(73:5,74:6):20):3,((80:11,81:11):7,((82:4,83:1,84:0):2,85:2):13):10):6,93:16):5):4,(58:13,((59:1,60:0,61:2,62:15):2,63:22):11):5):4,(((((5:0,6:0):1,10:17):1,(7:1,8:4):5):18,75:21):7,(86:13,(87:21,(88:15,89:11):18):6):7):4):3,144:24):6,143:21):7):7,(((119:14,((121:1,122:1):16,((124:4,125:1):5,126:19):11):5):8,120:18):5,123:17):8):8,((((((4:26,((((31:1,32:2,33:6):2,((34:1,(37:9,38:0,39:5):1):1,(35:0,36:1):1):3):1,40:12):5,((((41:3,46:4):5,45:6):2,(43:3,44:1):4):3,((((42:10,49:1):1,48:0):4,(47:1,52:1):2,50:4):1,51:1,53:14):7):9):4):15,57:20):5,65:16):7,(55:29,145:19):11):9,54:21):5,64:11):8):4,(90:20,91:19):13):5,(92:30,(((((((((95:14,(114:10,((115:1,117:3,118:3):1,116:1):16):2):4,(((103:0,104:0):1,((105:0,106:0,108:4):2,107:0):1):2,109:4):4):2,112:4):4,(((96:0,((97:2,98:0,99:1):2,100:1):1):2,113:9):5,(101:1,102:3):9):4):6,(110:1,111:2):6):15,142:19):9,((((127:0,128:1):0,129:5):17,136:15):6,((130:2,((131:1,134:3):1,132:3,133:1):0):2,135:5):11):5):9,(137:7,138:6):13):8,(139:8,(140:5,141:5):7):10):7):6):8,(94:25,150:53):12):16,151:19):21,(146:3,147:1):6):6,148:1,149:0);
tree PAUP_99 = [&U] (1:0,((((((((((2:6,((11:3,12:10):2,(((13:0,14:0):1,15:5):3,((16:0,17:0,18:1):0,19:4):7):4):5):19,56:30):7,((((((((3:3,9:7):7,(20:18,(21:14,(22:13,(((23:0,24:1):5,(((25:4,27:0):3,28:25):0,26:4):1):4,(29:0,30:1):16):5):4):6):3):8,(76:10,((77:1,78:4):2,79:9):10):14):8,((((((66:0,67:0,68:0):2,(69:2,70:3):1):13,(71:1,72:2):16):9,(73:5,74:6):20):3,((80:11,81:11):7,((82:4,83:1,84:0):2,85:2):13):10):6,93:16):5):4,(58:13,((59:1,60:0,61:2,62:15):2,63:22):11):5):4,(((((5:0,6:0):1,10:17):1,(7:1,8:4):5):18,75:21):7,(86:13,(87:21,(88:15,89:11):18):6):7):4):3,144:24):6,143:21):7):7,(((119:14,((121:1,122:1):16,((124:4,125:1):5,126:19):11):5):8,120:18):5,123:17):8):8,((((((4:26,((((31:1,32:2,33:6):2,((34:1,(37:9,38:0,39:5):1):1,(35:0,36:1):1):3):1,40:12):5,((((41:3,46:4):5,45:6):2,(43:3,44:1):4):3,(((((42:10,49:1):1,48:0):4,(47:1,52:1):2,50:4):1,51:1):2,53:14):5):9):4):15,57:20):5,65:16):7,(55:29,145:19):11):9,54:21):5,64:11):8):4,(90:20,91:19):13):5,(92:30,(((((((((95:14,(114:10,((115:1,117:3,118:3):1,116:1):16):2):4,(((103:0,104:0):1,((105:0,106:0,108:4):2,107:0):1):2,109:4):4):2,112:4):4,(((96:0,((97:2,98:0,99:1):2,100:1):1):2,113:9):5,(101:1,102:3):9):4):6,(110:1,111:2):6):15,142:19):9,((((127:0,128:1):0,129:5):17,136:15):6,((130:2,((131:1,134:3):1,132:3,133:1):0):2,135:5):11):5):9,(137:7,138:6):13):8,(139:8,(140:5,141:5):7):10):7):6):8,(94:25,150:53):12):16,151:19):21,(146:3,147:1):6):6,148:1,149:0);
tree PAUP_100 = [&U] (1:0,((((((((((2:6,((11:3,12:10):2,(((13:0,14:0):1,15:5):3,((16:0,17:0,18:1):0,19:4):7):4):5):19,56:30):7,((((((((3:3,9:7):7,(20:18,(21:14,(22:13,(((23:0,24:1):5,(((25:4,27:0):3,28:25):0,26:4):1):4,(29:0,30:1):16):5):4):6):3):8,(76:10,((77:1,78:4):2,79:9):10):14):8,((((((66:0,67:0,68:0):2,(69:2,70:3):1):13,(71:1,72:2):16):9,(73:5,74:6):20):3,((80:11,81:11):7,((82:4,83:1,84:0):2,85:2):13):10):6,93:16):5):4,(58:13,((59:1,60:0,61:2,62:15):2,63:22):11):5):4,(((((5:0,6:0):1,10:17):1,(7:1,8:4):5):18,75:21):7,(86:13,(87:21,(88:15,89:11):18):6):7):4):3,144:24):6,143:21):7):7,(((119:14,((121:1,122:1):16,((124:4,125:1):5,126:19):11):5):8,120:18):5,123:17):8):8,((((((4:26,(((31:1,32:2,33:6):3,(((34:1,(37:9,38:0,39:5):1):1,(35:0,36:1):1):3,40:11):1):5,((((41:3,46:4):5,45:6):2,(43:3,44:1):4):3,((((42:10,49:1):1,48:0):4,(47:1,52:1):2,50:4):1,(51:1,53:14):1):6):9):4):15,57:20):5,65:16):7,(55:29,145:19):11):9,54:21):5,64:11):8):4,(90:20,91:19):13):5,(92:30,(((((((((95:14,(114:10,((115:1,117:3,118:3):1,116:1):16):2):4,(((103:0,104:0):1,((105:0,106:0,108:4):2,107:0):1):2,109:4):4):2,112:4):4,(((96:0,((97:2,98:0,99:1):2,100:1):1):2,113:9):5,(101:1,102:3):9):4):6,(110:1,111:2):6):15,142:19):9,((((127:0,128:1):0,129:5):17,136:15):6,((130:2,((131:1,134:3):1,132:3,133:1):0):2,135:5):11):5):9,(137:7,138:6):13):8,(139:8,(140:5,141:5):7):10):7):6):8,(94:25,150:53):12):16,151:19):21,(146:3,147:1):6):6,148:1,149:0);
tree PAUP_101 = [&U] (1:0,((((((((((2:6,((11:3,12:10):2,(((13:0,14:0):1,15:5):3,((16:0,17:0,18:1):0,19:4):7):4):5):19,56:30):7,((((((((3:3,9:7):7,(20:18,(21:14,(22:13,(((23:0,24:1):5,(((25:4,27:0):3,28:25):0,26:4):1):4,(29:0,30:1):16):5):4):6):3):8,(76:10,((77:1,78:4):2,79:9):10):14):8,((((((66:0,67:0,68:0):2,(69:2,70:3):1):13,(71:1,72:2):16):9,(73:5,74:6):20):3,((80:11,81:11):7,((82:4,83:1,84:0):2,85:2):13):10):6,93:16):5):4,(58:13,((59:1,60:0,61:2,62:15):2,63:22):11):5):4,(((((5:0,6:0):1,10:17):1,(7:1,8:4):5):18,75:21):7,(86:13,(87:21,(88:15,89:11):18):6):7):4):3,144:24):6,143:21):7):7,(((119:14,((121:1,122:1):16,((124:4,125:1):5,126:19):11):5):8,120:18):5,123:17):8):8,((((((4:26,(((31:1,32:2,33:6):3,(((34:2,37:9,38:0,39:5):1,35:0,36:1):4,40:11):1):5,((((41:3,46:4):5,45:6):2,(43:3,44:1):4):3,((((42:10,49:1):1,48:0):4,(47:1,52:1):2,50:4):1,(51:1,53:14):1):6):9):4):15,57:20):5,65:16):7,(55:29,145:19):11):9,54:21):5,64:11):8):4,(90:20,91:19):13):5,(92:30,(((((((((95:14,(114:10,((115:1,117:3,118:3):1,116:1):16):2):4,(((103:0,104:0):1,((105:0,106:0,108:4):2,107:0):1):2,109:4):4):2,112:4):4,(((96:0,((97:2,98:0,99:1):2,100:1):1):2,113:9):5,(101:1,102:3):9):4):6,(110:1,111:2):6):15,142:19):9,((((127:0,128:1):0,129:5):17,136:15):6,((130:2,((131:1,134:3):1,132:3,133:1):0):2,135:5):11):5):9,(137:7,138:6):13):8,(139:8,(140:5,141:5):7):10):7):6):8,(94:25,150:53):12):16,151:19):21,(146:3,147:1):6):6,148:1,149:0);
tree PAUP_102 = [&U] (1:0,((((((((((2:6,((11:3,12:10):2,(((13:0,14:0):1,15:5):3,((16:0,17:0,18:1):0,19:4):7):4):5):19,56:30):7,((((((((3:3,9:7):7,(20:18,(21:14,(22:13,(((23:0,24:1):5,(((25:4,27:0):3,28:25):0,26:4):1):4,(29:0,30:1):16):5):4):6):3):8,(76:10,((77:1,78:4):2,79:9):10):14):8,((((((66:0,67:0,68:0):2,(69:2,70:3):1):13,(71:1,72:2):16):9,(73:5,74:6):20):3,((80:11,81:11):7,((82:4,83:1,84:0):2,85:2):13):10):6,93:16):5):4,(58:13,((59:1,60:0,61:2,62:15):2,63:22):11):5):4,(((((5:0,6:0):1,10:17):1,(7:1,8:4):5):18,75:21):7,(86:13,(87:21,(88:15,89:11):18):6):7):4):3,144:24):6,143:21):7):7,(((119:14,((121:1,122:1):16,((124:4,125:1):5,126:19):11):5):8,120:18):5,123:17):8):8,((((((4:26,(((31:1,32:2,33:6):3,((34:2,((35:0,36:1):0,(37:9,38:0,39:5):1):1):3,40:11):1):5,((((41:3,46:4):5,45:6):2,(43:3,44:1):4):3,((((42:10,49:1):1,48:0):4,(47:1,52:1):2,50:4):1,(51:1,53:14):1):6):9):4):15,57:20):5,65:16):7,(55:29,145:19):11):9,54:21):5,64:11):8):4,(90:20,91:19):13):5,(92:30,(((((((((95:14,(114:10,((115:1,117:3,118:3):1,116:1):16):2):4,(((103:0,104:0):1,((105:0,106:0,108:4):2,107:0):1):2,109:4):4):2,112:4):4,(((96:0,((97:2,98:0,99:1):2,100:1):1):2,113:9):5,(101:1,102:3):9):4):6,(110:1,111:2):6):15,142:19):9,((((127:0,128:1):0,129:5):17,136:15):6,((130:2,((131:1,134:3):1,132:3,133:1):0):2,135:5):11):5):9,(137:7,138:6):13):8,(139:8,(140:5,141:5):7):10):7):6):8,(94:25,150:53):12):16,151:19):21,(146:3,147:1):6):6,148:1,149:0);
tree PAUP_103 = [&U] (1:0,((((((((((2:6,((11:3,12:10):2,(((13:0,14:0):1,15:5):3,((16:0,17:0,18:1):0,19:4):7):4):5):19,56:30):7,((((((((3:3,9:7):7,(20:18,(21:14,(22:13,(((23:0,24:1):5,(((25:4,27:0):3,28:25):0,26:4):1):4,(29:0,30:1):16):5):4):6):3):8,(76:10,((77:1,78:4):2,79:9):10):14):8,((((((66:0,67:0,68:0):2,(69:2,70:3):1):13,(71:1,72:2):16):9,(73:5,74:6):20):3,((80:11,81:11):7,((82:4,83:1,84:0):2,85:2):13):10):6,93:16):5):4,(58:13,((59:1,60:0,61:2,62:15):2,63:22):11):5):4,(((((5:0,6:0):1,(7:1,8:4):4):3,10:18):16,75:21):7,(86:13,(87:21,(88:15,89:11):18):6):7):4):3,144:24):6,143:21):7):7,(((119:14,((121:1,122:1):16,((124:4,125:1):5,126:19):11):5):8,120:18):5,123:17):8):8,((((((4:26,((((31:1,32:2,33:6):2,((34:1,(37:9,38:0,39:5):1):1,(35:0,36:1):1):3):1,40:12):5,((((41:3,46:4):5,45:6):2,(43:3,44:1):4):3,((((42:10,49:1):1,48:0):4,(47:1,52:1):2,50:4):1,(51:1,53:14):1):6):9):4):15,57:20):5,65:16):7,(55:29,145:19):11):9,54:21):5,64:11):8):4,(90:20,91:19):13):5,(92:30,(((((((((95:14,(114:10,((115:1,117:3,118:3):1,116:1):16):2):4,(((103:0,104:0):1,((105:0,106:0,108:4):2,107:0):1):2,109:4):4):2,112:4):4,(((96:0,((97:2,98:0,99:1):2,100:1):1):2,113:9):5,(101:1,102:3):9):4):6,(110:1,111:2):6):15,142:19):9,((((127:0,128:1):0,129:5):17,136:15):6,((130:2,((131:1,134:3):1,132:3,133:1):0):2,135:5):11):5):9,(137:7,138:6):13):8,(139:8,(140:5,141:5):7):10):7):6):8,(94:25,150:53):12):16,151:19):21,(146:3,147:1):6):6,148:1,149:0);
tree PAUP_104 = [&U] (1:0,((((((((((2:6,((11:3,12:10):2,(((13:0,14:0):1,15:5):3,((16:0,17:0,18:1):0,19:4):7):4):5):19,56:30):7,((((((((3:3,9:7):7,(20:18,(21:14,(22:13,(((23:0,24:1):5,(((25:4,27:0):3,28:25):0,26:4):1):4,(29:0,30:1):16):5):4):6):3):8,(76:10,((77:1,78:4):2,79:9):10):14):8,((((((66:0,67:0,68:0):2,(69:2,70:3):1):13,(71:1,72:2):16):9,(73:5,74:6):20):3,((80:11,81:11):7,((82:4,83:1,84:0):2,85:2):13):10):6,93:16):5):4,(58:13,((59:1,60:0,61:2,62:15):2,63:22):11):5):4,(((((5:0,6:0):1,10:17):1,(7:1,8:4):5):18,75:21):7,(86:13,(87:21,(88:15,89:11):18):6):7):4):3,144:24):6,143:21):7):7,(((119:14,((121:1,122:1):16,((124:4,125:1):5,126:19):11):5):8,120:18):5,123:17):8):8,((((((4:26,((((31:1,32:2,33:6):2,(34:1,((35:0,36:1):1,37:9,38:0,39:5):1):4):1,40:12):5,((((41:3,46:4):5,45:6):2,(43:3,44:1):4):3,((((42:10,49:1):1,48:0):4,(47:1,52:1):2,50:4):1,(51:1,53:14):1):6):9):4):15,57:20):5,65:16):7,(55:29,145:19):11):9,54:21):5,64:11):8):4,(90:20,91:19):13):5,(92:30,(((((((((95:14,(114:10,((115:1,117:3,118:3):1,116:1):16):2):4,(((103:0,104:0):1,((105:0,106:0,108:4):2,107:0):1):2,109:4):4):2,112:4):4,(((96:0,((97:2,98:0,99:1):2,100:1):1):2,113:9):5,(101:1,102:3):9):4):6,(110:1,111:2):6):15,142:19):9,((((127:0,128:1):0,129:5):17,136:15):6,((130:2,((131:1,134:3):1,132:3,133:1):0):2,135:5):11):5):9,(137:7,138:6):13):8,(139:8,(140:5,141:5):7):10):7):6):8,(94:25,150:53):12):16,151:19):21,(146:3,147:1):6):6,148:1,149:0);
tree PAUP_105 = [&U] (1:0,((((((((((2:6,((11:3,12:10):2,(((13:0,14:0):1,15:5):3,((16:0,17:0,18:1):0,19:4):7):4):5):19,56:30):7,((((((((3:3,9:7):7,(20:18,(21:14,(22:13,(((23:0,24:1):5,(((25:4,27:0):3,28:25):0,26:4):1):4,(29:0,30:1):16):5):4):6):3):8,(76:10,((77:1,78:4):2,79:9):10):14):8,((((((66:0,67:0,68:0):2,(69:2,70:3):1):13,(71:1,72:2):16):9,(73:5,74:6):20):3,((80:11,81:11):7,((82:4,83:1,84:0):2,85:2):13):10):6,93:16):5):4,(58:13,((59:1,60:0,61:2,62:15):2,63:22):11):5):4,(((((5:0,6:0):1,10:17):1,(7:1,8:4):5):18,75:21):7,(86:13,(87:21,(88:15,89:11):18):6):7):4):3,144:24):6,143:21):7):7,(((119:14,((121:1,122:1):16,((124:4,125:1):5,126:19):11):5):8,120:18):5,123:17):8):8,((((((4:26,((((31:1,32:2,33:6):2,((34:2,37:9,38:0,39:5):1,35:0,36:1):4):1,40:12):5,((((41:3,46:4):5,45:6):2,(43:3,44:1):4):3,((((42:10,49:1):1,48:0):4,(47:1,52:1):2,50:4):1,(51:1,53:14):1):6):9):4):15,57:20):5,65:16):7,(55:29,145:19):11):9,54:21):5,64:11):8):4,(90:20,91:19):13):5,(92:30,(((((((((95:14,(114:10,((115:1,117:3,118:3):1,116:1):16):2):4,(((103:0,104:0):1,((105:0,106:0,108:4):2,107:0):1):2,109:4):4):2,112:4):4,(((96:0,((97:2,98:0,99:1):2,100:1):1):2,113:9):5,(101:1,102:3):9):4):6,(110:1,111:2):6):15,142:19):9,((((127:0,128:1):0,129:5):17,136:15):6,((130:2,((131:1,134:3):1,132:3,133:1):0):2,135:5):11):5):9,(137:7,138:6):13):8,(139:8,(140:5,141:5):7):10):7):6):8,(94:25,150:53):12):16,151:19):21,(146:3,147:1):6):6,148:1,149:0);
tree PAUP_106 = [&U] (1:0,((((((((((2:6,((11:3,12:10):2,(((13:0,14:0):1,15:5):3,((16:0,17:0,18:1):0,19:4):7):4):5):19,56:30):7,((((((((3:3,9:7):7,(20:18,(21:14,(22:13,(((23:0,24:1):5,(((25:4,27:0):3,28:25):0,26:4):1):4,(29:0,30:1):16):5):4):6):3):8,(76:10,((77:1,78:4):2,79:9):10):14):8,((((((66:0,67:0,68:0):2,(69:2,70:3):1):13,(71:1,72:2):16):9,(73:5,74:6):20):3,((80:11,81:11):7,((82:4,83:1,84:0):2,85:2):13):10):6,93:16):5):4,(58:13,((59:1,60:0,61:2,62:15):2,63:22):11):5):4,((((5:0,6:0,10:18):1,(7:1,8:4):4):19,75:21):7,(86:13,(87:21,(88:15,89:11):18):6):7):4):3,144:24):6,143:21):7):7,(((119:14,((121:1,122:1):16,((124:4,125:1):5,126:19):11):5):8,120:18):5,123:17):8):8,((((((4:26,((((31:1,32:2,33:6):2,((34:1,(37:9,38:0,39:5):1):1,(35:0,36:1):1):3):1,40:12):5,((((41:3,46:4):5,45:6):2,(43:3,44:1):4):3,((((42:10,49:1):1,48:0):4,(47:1,52:1):2,50:4):1,(51:1,53:14):1):6):9):4):15,57:20):5,65:16):7,(55:29,145:19):11):9,54:21):5,64:11):8):4,(90:20,91:19):13):5,(92:30,(((((((((95:14,(114:10,((115:1,117:3,118:3):1,116:1):16):2):4,(((103:0,104:0):1,((105:0,106:0,108:4):2,107:0):1):2,109:4):4):2,112:4):4,(((96:0,((97:2,98:0,99:1):2,100:1):1):2,113:9):5,(101:1,102:3):9):4):6,(110:1,111:2):6):15,142:19):9,((((127:0,128:1):0,129:5):17,136:15):6,((130:2,((131:1,134:3):1,132:3,133:1):0):2,135:5):11):5):9,(137:7,138:6):13):8,(139:8,(140:5,141:5):7):10):7):6):8,(94:25,150:53):12):16,151:19):21,(146:3,147:1):6):6,148:1,149:0);
tree PAUP_107 = [&U] (1:0,((((((((((2:6,((11:3,12:10):2,(((13:0,14:0):1,15:5):3,((16:0,17:0,18:1):0,19:4):7):4):5):19,56:30):7,((((((((3:3,9:7):7,(20:18,(21:14,(22:13,(((23:0,24:1):5,(((25:4,27:0):3,28:25):0,26:4):1):4,(29:0,30:1):16):5):4):6):3):8,(76:10,((77:1,78:4):2,79:9):10):14):8,((((((66:0,67:0,68:0):2,(69:2,70:3):1):13,(71:1,72:2):16):9,(73:5,74:6):20):3,((80:11,81:11):7,((82:4,83:1,84:0):2,85:2):13):10):6,93:16):5):4,(58:13,((59:1,60:0,61:2,62:15):2,63:22):11):5):4,(((((5:0,6:0):1,10:17):1,(7:1,8:4):5):18,75:21):7,(86:13,(87:21,(88:15,89:11):18):6):7):4):3,144:24):6,143:21):7):7,(((119:14,((121:1,122:1):16,((124:4,125:1):5,126:19):11):5):8,120:18):5,123:17):8):8,((((((4:26,((((31:1,32:2,33:6):2,((34:1,(37:9,38:0,39:5):1):1,(35:0,36:1):1):3):1,40:12):5,((((41:3,46:4):5,45:6):2,(43:3,44:1):4):3,((((42:10,49:1):1,48:0):4,(47:1,52:1):2,50:4):1,(51:1,53:14):1):6):9):4):15,57:20):5,65:16):7,(55:29,145:19):11):9,54:21):5,64:11):8):4,(90:20,91:19):13):5,(92:30,(((((((((95:14,(114:10,((115:1,117:3,118:3):1,116:1):16):2):4,(((103:0,104:0):1,((105:0,106:0,108:4):2,107:0):1):2,109:4):4):2,112:4):4,(((96:0,((97:2,98:0,99:1):2,100:1):1):2,113:9):5,(101:1,102:3):9):4):6,(110:1,111:2):6):15,142:19):9,((((127:0,128:1):0,129:5):17,136:15):6,((130:2,((131:1,134:3):1,132:3,133:1):0):2,135:5):11):5):9,(137:7,138:6):13):8,(139:8,(140:5,141:5):7):10):7):6):8,(94:25,150:53):12):16,151:19):21,(146:3,147:1):6):6,148:1,149:0);
tree PAUP_108 = [&U] (1:0,((((((((((2:6,((11:3,12:10):2,(((13:0,14:0):1,15:5):3,((16:0,17:0,18:1):0,19:4):7):4):5):19,56:30):7,(((((((((3:3,9:7):6,(21:16,(22:14,(((23:0,24:1):5,(((25:4,27:0):3,28:25):0,26:4):1):5,(29:0,30:1):15):4):4):4):2,20:20):8,(76:10,((77:1,78:4):2,79:9):10):15):8,((((((66:0,67:0,68:0):2,(69:2,70:3):1):13,(71:1,72:2):16):9,(73:5,74:6):20):3,((80:11,81:11):7,((82:4,83:1,84:0):2,85:2):13):10):5,93:17):5):4,(58:14,((59:1,60:0,61:2,62:15):2,63:22):10):5):4,(((((5:0,6:0):1,10:17):1,(7:1,8:4):5):18,75:21):7,(86:13,(87:21,(88:15,89:11):18):6):7):3):3,144:23):7,143:21):7):7,(((119:14,((121:1,122:1):16,((124:4,125:1):5,126:19):11):5):8,120:18):5,123:17):8):8,((((((4:26,((((31:1,32:2,33:6):2,((34:1,(37:9,38:0,39:5):1):1,(35:0,36:1):1):3):1,40:12):5,((((41:3,46:4):5,45:6):2,(43:3,44:1):4):3,((((42:10,49:1):1,48:0):4,(47:1,52:1):2,50:4):1,(51:1,53:14):1):6):9):4):15,57:20):5,65:16):7,(55:29,145:19):11):9,54:21):5,64:11):8):4,(90:20,91:19):13):5,(92:30,(((((((((95:14,(114:10,((115:1,117:3,118:3):1,116:1):16):2):4,(((103:0,104:0):1,((105:0,106:0,108:4):2,107:0):1):2,109:4):4):2,112:4):4,(((96:0,((97:2,98:0,99:1):2,100:1):1):2,113:9):5,(101:1,102:3):9):4):6,(110:1,111:2):6):15,142:19):9,((((127:0,128:1):0,129:5):17,136:15):6,((130:2,((131:1,134:3):1,132:3,133:1):0):2,135:5):11):5):9,(137:7,138:6):13):8,(139:8,(140:5,141:5):7):10):7):6):8,(94:25,150:53):12):16,151:19):21,(146:3,147:1):6):6,148:1,149:0);
tree PAUP_109 = [&U] (1:0,((((((((((2:6,((11:3,12:10):2,(((13:0,14:0):1,15:5):3,((16:0,17:0,18:1):0,19:4):7):4):5):19,56:30):7,((((((((3:3,9:7):7,(20:18,(21:14,(22:13,(((23:0,24:1):5,(((25:4,27:0):3,28:25):0,26:4):1):4,(29:0,30:1):16):5):4):6):3):8,(76:10,((77:1,78:4):2,79:9):10):14):8,((((((66:0,67:0,68:0):2,(69:2,70:3):1):13,(71:1,72:2):16):9,(73:5,74:6):20):3,((80:11,81:11):7,((82:4,83:1,84:0):2,85:2):13):10):6,93:16):5):4,(58:13,((59:1,60:0,61:2,62:15):2,63:22):11):5):4,(((((5:0,6:0):1,10:17):1,(7:1,8:4):5):18,75:21):7,(86:13,(87:21,(88:15,89:11):18):6):7):4):3,144:24):6,143:21):7):7,(((119:14,((121:1,122:1):16,((124:4,125:1):5,126:19):11):5):8,120:18):5,123:17):8):8,((((((4:26,((((31:1,32:2,33:6):2,(34:2,((35:0,36:1):0,(37:9,38:0,39:5):1):1):3):1,40:12):5,((((41:3,46:4):5,45:6):2,(43:3,44:1):4):3,((((42:10,49:1):1,48:0):4,(47:1,52:1):2,50:4):1,(51:1,53:14):1):6):9):4):15,57:20):5,65:16):7,(55:29,145:19):11):9,54:21):5,64:11):8):4,(90:20,91:19):13):5,(92:30,(((((((((95:14,(114:10,((115:1,117:3,118:3):1,116:1):16):2):4,(((103:0,104:0):1,((105:0,106:0,108:4):2,107:0):1):2,109:4):4):2,112:4):4,(((96:0,((97:2,98:0,99:1):2,100:1):1):2,113:9):5,(101:1,102:3):9):4):6,(110:1,111:2):6):15,142:19):9,((((127:0,128:1):0,129:5):17,136:15):6,((130:2,((131:1,134:3):1,132:3,133:1):0):2,135:5):11):5):9,(137:7,138:6):13):8,(139:8,(140:5,141:5):7):10):7):6):8,(94:25,150:53):12):16,151:19):21,(146:3,147:1):6):6,148:1,149:0);
tree PAUP_110 = [&U] (1:0,((((((((((2:6,((11:3,12:10):2,(((13:0,14:0):1,15:5):3,((16:0,17:0,18:1):0,19:4):7):4):5):19,56:30):7,((((((((3:3,9:7):7,(20:18,(21:14,(22:13,(((23:0,24:1):5,(((25:4,27:0):3,28:25):0,26:4):1):4,(29:0,30:1):16):5):4):6):3):8,(76:10,((77:1,78:4):2,79:9):10):14):8,((((((66:0,67:0,68:0):2,(69:2,70:3):1):13,(71:1,72:2):16):9,(73:5,74:6):20):3,((80:11,81:11):7,((82:4,83:1,84:0):2,85:2):13):10):6,93:16):5):4,(58:13,((59:1,60:0,61:2,62:15):2,63:22):11):5):4,(((((5:0,6:0):1,10:17):1,(7:1,8:4):5):18,75:21):7,(86:13,(87:21,(88:15,89:11):18):6):7):4):3,144:24):6,143:21):7):7,(((119:14,((121:1,122:1):16,((124:4,125:1):5,126:19):11):5):8,120:18):5,123:17):8):8,((((((4:26,((((31:1,32:2,33:6):2,(34:2,(35:0,36:1,(37:9,38:0,39:5):1):1):3):1,40:12):5,((((41:3,46:4):5,45:6):2,(43:3,44:1):4):3,((((42:10,49:1):1,48:0):4,(47:1,52:1):2,50:4):1,(51:1,53:14):1):6):9):4):15,57:20):5,65:16):7,(55:29,145:19):11):9,54:21):5,64:11):8):4,(90:20,91:19):13):5,(92:30,(((((((((95:14,(114:10,((115:1,117:3,118:3):1,116:1):16):2):4,(((103:0,104:0):1,((105:0,106:0,108:4):2,107:0):1):2,109:4):4):2,112:4):4,(((96:0,((97:2,98:0,99:1):2,100:1):1):2,113:9):5,(101:1,102:3):9):4):6,(110:1,111:2):6):15,142:19):9,((((127:0,128:1):0,129:5):17,136:15):6,((130:2,((131:1,134:3):1,132:3,133:1):0):2,135:5):11):5):9,(137:7,138:6):13):8,(139:8,(140:5,141:5):7):10):7):6):8,(94:25,150:53):12):16,151:19):21,(146:3,147:1):6):6,148:1,149:0);
tree PAUP_111 = [&U] (1:0,((((((((((2:6,((11:3,12:10):2,(((13:0,14:0):1,15:5):3,((16:0,17:0,18:1):0,19:4):7):4):5):19,56:30):7,((((((((3:3,9:7):7,(20:18,(21:14,(22:13,(((23:0,24:1):5,(((25:4,27:0):3,28:25):0,26:4):1):4,(29:0,30:1):16):5):4):6):3):8,(76:9,((77:2,79:9):2,78:4):9):15):8,((((((66:0,67:0,68:0):2,(69:2,70:3):1):13,(71:1,72:2):16):9,(73:5,74:6):20):3,((80:11,81:11):7,((82:4,83:1,84:0):2,85:2):13):10):6,93:16):5):4,(58:13,((59:1,60:0,61:2,62:15):2,63:22):11):5):4,(((((5:0,6:0):1,10:17):1,(7:1,8:4):5):18,75:21):7,(86:13,(87:21,(88:15,89:11):18):6):7):4):3,144:24):6,143:21):7):7,(((119:14,((121:1,122:1):16,((124:4,125:1):5,126:19):11):5):8,120:18):5,123:17):8):8,((((((4:26,((((31:1,32:2,33:6):2,((34:1,(37:9,38:0,39:5):1):1,(35:0,36:1):1):3):1,40:12):5,((((41:3,46:4):5,45:6):2,(43:3,44:1):4):3,((((42:10,49:1):1,48:0):4,(47:1,52:1):2,50:4):1,(51:1,53:14):1):6):9):4):15,57:20):5,65:16):7,(55:29,145:19):11):9,54:21):5,64:11):8):4,(90:20,91:19):13):5,(92:30,(((((((((95:14,(114:10,((115:1,117:3,118:3):1,116:1):16):2):4,(((103:0,104:0):1,((105:0,106:0,108:4):2,107:0):1):2,109:4):4):2,112:4):4,(((96:0,((97:2,98:0,99:1):2,100:1):1):2,113:9):5,(101:1,102:3):9):4):6,(110:1,111:2):6):15,142:19):9,((((127:0,128:1):0,129:5):17,136:15):6,((130:2,((131:1,134:3):1,132:3,133:1):0):2,135:5):11):5):9,(137:7,138:6):13):8,(139:8,(140:5,141:5):7):10):7):6):8,(94:25,150:53):12):16,151:19):21,(146:3,147:1):6):6,148:1,149:0);
tree PAUP_112 = [&U] (1:0,((((((((((2:6,((11:3,12:10):2,(((13:0,14:0):1,15:5):3,((16:0,17:0,18:1):0,19:4):7):4):5):19,56:30):7,((((((((3:3,9:7):7,(20:18,(21:14,(22:13,(((23:0,24:1):5,(((25:4,27:0):3,28:25):0,26:4):1):4,(29:0,30:1):16):5):4):6):3):8,(76:10,((77:1,78:4):2,79:9):10):14):8,(((((((66:0,67:0,68:0):1,69:2):1,70:4):13,(71:1,72:2):16):9,(73:5,74:6):20):3,((80:11,81:11):7,((82:4,83:1,84:0):2,85:2):13):10):6,93:16):5):4,(58:13,((59:1,60:0,61:2,62:15):2,63:22):11):5):4,(((((5:0,6:0):1,10:17):1,(7:1,8:4):5):18,75:21):7,(86:13,(87:21,(88:15,89:11):18):6):7):4):3,144:24):6,143:21):7):7,(((119:14,((121:1,122:1):16,((124:4,125:1):5,126:19):11):5):8,120:18):5,123:17):8):8,((((((4:26,((((31:1,32:2,33:6):2,((34:1,(37:9,38:0,39:5):1):1,(35:0,36:1):1):3):1,40:12):5,((((41:3,46:4):5,45:6):2,(43:3,44:1):4):3,((((42:10,49:1):1,48:0):4,(47:1,52:1):2,50:4):1,(51:1,53:14):1):6):9):4):15,57:20):5,65:16):7,(55:29,145:19):11):9,54:21):5,64:11):8):4,(90:20,91:19):13):5,(92:30,(((((((((95:14,(114:10,((115:1,117:3,118:3):1,116:1):16):2):4,(((103:0,104:0):1,((105:0,106:0,108:4):2,107:0):1):2,109:4):4):2,112:4):4,(((96:0,((97:2,98:0,99:1):2,100:1):1):2,113:9):5,(101:1,102:3):9):4):6,(110:1,111:2):6):15,142:19):9,((((127:0,128:1):0,129:5):17,136:15):6,((130:2,((131:1,134:3):1,132:3,133:1):0):2,135:5):11):5):9,(137:7,138:6):13):8,(139:8,(140:5,141:5):7):10):7):6):8,(94:25,150:53):12):16,151:19):21,(146:3,147:1):6):6,148:1,149:0);
tree PAUP_113 = [&U] (1:0,((((((((((2:6,((11:3,12:10):2,(((13:0,14:0):1,15:5):3,((16:0,17:0,18:1):0,19:4):7):4):5):19,56:30):7,((((((((3:3,9:7):7,(20:18,(21:14,(22:13,(((23:0,24:1):5,(((25:4,27:0):3,28:25):0,26:4):1):4,(29:0,30:1):16):5):4):6):3):8,(76:10,((77:1,78:4):2,79:9):10):14):8,((((((66:0,67:0,68:0,69:2):2,70:4):13,(71:1,72:2):16):9,(73:5,74:6):20):3,((80:11,81:11):7,((82:4,83:1,84:0):2,85:2):13):10):6,93:16):5):4,(58:13,((59:1,60:0,61:2,62:15):2,63:22):11):5):4,(((((5:0,6:0):1,10:17):1,(7:1,8:4):5):18,75:21):7,(86:13,(87:21,(88:15,89:11):18):6):7):4):3,144:24):6,143:21):7):7,(((119:14,((121:1,122:1):16,((124:4,125:1):5,126:19):11):5):8,120:18):5,123:17):8):8,((((((4:26,((((31:1,32:2,33:6):2,((34:1,(37:9,38:0,39:5):1):1,(35:0,36:1):1):3):1,40:12):5,((((41:3,46:4):5,45:6):2,(43:3,44:1):4):3,((((42:10,49:1):1,48:0):4,(47:1,52:1):2,50:4):1,(51:1,53:14):1):6):9):4):15,57:20):5,65:16):7,(55:29,145:19):11):9,54:21):5,64:11):8):4,(90:20,91:19):13):5,(92:30,(((((((((95:14,(114:10,((115:1,117:3,118:3):1,116:1):16):2):4,(((103:0,104:0):1,((105:0,106:0,108:4):2,107:0):1):2,109:4):4):2,112:4):4,(((96:0,((97:2,98:0,99:1):2,100:1):1):2,113:9):5,(101:1,102:3):9):4):6,(110:1,111:2):6):15,142:19):9,((((127:0,128:1):0,129:5):17,136:15):6,((130:2,((131:1,134:3):1,132:3,133:1):0):2,135:5):11):5):9,(137:7,138:6):13):8,(139:8,(140:5,141:5):7):10):7):6):8,(94:25,150:53):12):16,151:19):21,(146:3,147:1):6):6,148:1,149:0);
tree PAUP_114 = [&U] (1:0,((((((((((2:6,((11:3,12:10):2,(((13:0,14:0):1,15:5):3,((16:0,17:0,18:1):0,19:4):7):4):5):19,56:30):7,((((((((3:3,9:7):7,(20:18,(21:14,(22:13,((((23:0,24:1):5,(25:4,27:0):2,26:4):1,28:25):5,(29:0,30:1):16):5):4):6):3):8,(76:10,((77:1,78:4):2,79:9):10):14):8,((((((66:0,67:0,68:0):2,(69:2,70:3):1):13,(71:1,72:2):16):9,(73:5,74:6):20):3,((80:11,81:11):7,((82:4,83:1,84:0):2,85:2):13):10):6,93:16):5):4,(58:13,((59:1,60:0,61:2,62:15):2,63:22):11):5):4,(((((5:0,6:0):1,10:17):1,(7:1,8:4):5):18,75:21):7,(86:13,(87:21,(88:15,89:11):18):6):7):4):3,144:24):6,143:21):7):7,(((119:14,((121:1,122:1):16,((124:4,125:1):5,126:19):11):5):8,120:18):5,123:17):8):8,((((((4:26,((((31:1,32:2,33:6):2,((34:1,(37:9,38:0,39:5):1):1,(35:0,36:1):1):3):1,40:12):5,((((41:3,46:4):5,45:6):2,(43:3,44:1):4):3,((((42:10,49:1):1,48:0):4,(47:1,52:1):2,50:4):1,(51:1,53:14):1):6):9):4):15,57:20):5,65:16):7,(55:29,145:19):11):9,54:21):5,64:11):8):4,(90:20,91:19):13):5,(92:30,(((((((((95:14,(114:10,((115:1,117:3,118:3):1,116:1):16):2):4,(((103:0,104:0):1,((105:0,106:0,108:4):2,107:0):1):2,109:4):4):2,112:4):4,(((96:0,((97:2,98:0,99:1):2,100:1):1):2,113:9):5,(101:1,102:3):9):4):6,(110:1,111:2):6):15,142:19):9,((((127:0,128:1):0,129:5):17,136:15):6,((130:2,((131:1,134:3):1,132:3,133:1):0):2,135:5):11):5):9,(137:7,138:6):13):8,(139:8,(140:5,141:5):7):10):7):6):8,(94:25,150:53):12):16,151:19):21,(146:3,147:1):6):6,148:1,149:0);
tree PAUP_115 = [&U] (1:0,((((((((((2:6,((11:3,12:10):2,(((13:0,14:0):1,15:5):3,((16:0,17:0,18:1):0,19:4):7):4):5):19,56:30):7,((((((((3:3,9:7):7,(20:18,(21:14,(22:13,((((23:0,24:1):5,(25:4,27:0):2):1,26:4,28:25):5,(29:0,30:1):16):5):4):6):3):8,(76:10,((77:1,78:4):2,79:9):10):14):8,((((((66:0,67:0,68:0):2,(69:2,70:3):1):13,(71:1,72:2):16):9,(73:5,74:6):20):3,((80:11,81:11):7,((82:4,83:1,84:0):2,85:2):13):10):6,93:16):5):4,(58:13,((59:1,60:0,61:2,62:15):2,63:22):11):5):4,(((((5:0,6:0):1,10:17):1,(7:1,8:4):5):18,75:21):7,(86:13,(87:21,(88:15,89:11):18):6):7):4):3,144:24):6,143:21):7):7,(((119:14,((121:1,122:1):16,((124:4,125:1):5,126:19):11):5):8,120:18):5,123:17):8):8,((((((4:26,((((31:1,32:2,33:6):2,((34:1,(37:9,38:0,39:5):1):1,(35:0,36:1):1):3):1,40:12):5,((((41:3,46:4):5,45:6):2,(43:3,44:1):4):3,((((42:10,49:1):1,48:0):4,(47:1,52:1):2,50:4):1,(51:1,53:14):1):6):9):4):15,57:20):5,65:16):7,(55:29,145:19):11):9,54:21):5,64:11):8):4,(90:20,91:19):13):5,(92:30,(((((((((95:14,(114:10,((115:1,117:3,118:3):1,116:1):16):2):4,(((103:0,104:0):1,((105:0,106:0,108:4):2,107:0):1):2,109:4):4):2,112:4):4,(((96:0,((97:2,98:0,99:1):2,100:1):1):2,113:9):5,(101:1,102:3):9):4):6,(110:1,111:2):6):15,142:19):9,((((127:0,128:1):0,129:5):17,136:15):6,((130:2,((131:1,134:3):1,132:3,133:1):0):2,135:5):11):5):9,(137:7,138:6):13):8,(139:8,(140:5,141:5):7):10):7):6):8,(94:25,150:53):12):16,151:19):21,(146:3,147:1):6):6,148:1,149:0);
tree PAUP_116 = [&U] (1:0,((((((((((2:6,((11:3,12:10):2,(((13:0,14:0):1,15:5):3,((16:0,17:0,18:1):0,19:4):7):4):5):19,56:30):7,((((((((3:3,9:7):7,(20:18,(21:14,(22:13,(((23:0,24:1):5,((25:4,(26:4,27:0):0):3,28:25):1):4,(29:0,30:1):16):5):4):6):3):8,(76:10,((77:1,78:4):2,79:9):10):14):8,((((((66:0,67:0,68:0):2,(69:2,70:3):1):13,(71:1,72:2):16):9,(73:5,74:6):20):3,((80:11,81:11):7,((82:4,83:1,84:0):2,85:2):13):10):6,93:16):5):4,(58:13,((59:1,60:0,61:2,62:15):2,63:22):11):5):4,(((((5:0,6:0):1,10:17):1,(7:1,8:4):5):18,75:21):7,(86:13,(87:21,(88:15,89:11):18):6):7):4):3,144:24):6,143:21):7):7,(((119:14,((121:1,122:1):16,((124:4,125:1):5,126:19):11):5):8,120:18):5,123:17):8):8,((((((4:26,((((31:1,32:2,33:6):2,((34:1,(37:9,38:0,39:5):1):1,(35:0,36:1):1):3):1,40:12):5,((((41:3,46:4):5,45:6):2,(43:3,44:1):4):3,((((42:10,49:1):1,48:0):4,(47:1,52:1):2,50:4):1,(51:1,53:14):1):6):9):4):15,57:20):5,65:16):7,(55:29,145:19):11):9,54:21):5,64:11):8):4,(90:20,91:19):13):5,(92:30,(((((((((95:14,(114:10,((115:1,117:3,118:3):1,116:1):16):2):4,(((103:0,104:0):1,((105:0,106:0,108:4):2,107:0):1):2,109:4):4):2,112:4):4,(((96:0,((97:2,98:0,99:1):2,100:1):1):2,113:9):5,(101:1,102:3):9):4):6,(110:1,111:2):6):15,142:19):9,((((127:0,128:1):0,129:5):17,136:15):6,((130:2,((131:1,134:3):1,132:3,133:1):0):2,135:5):11):5):9,(137:7,138:6):13):8,(139:8,(140:5,141:5):7):10):7):6):8,(94:25,150:53):12):16,151:19):21,(146:3,147:1):6):6,148:1,149:0);
tree PAUP_117 = [&U] (1:0,((((((((((2:6,((11:3,12:10):2,(((13:0,14:0):1,15:5):3,((16:0,17:0,18:1):0,19:4):7):4):5):19,56:30):7,((((((((3:3,9:7):7,(20:18,(21:14,(22:13,(((23:0,24:1):5,((25:4,26:4,27:0):3,28:25):1):4,(29:0,30:1):16):5):4):6):3):8,(76:10,((77:1,78:4):2,79:9):10):14):8,((((((66:0,67:0,68:0):2,(69:2,70:3):1):13,(71:1,72:2):16):9,(73:5,74:6):20):3,((80:11,81:11):7,((82:4,83:1,84:0):2,85:2):13):10):6,93:16):5):4,(58:13,((59:1,60:0,61:2,62:15):2,63:22):11):5):4,(((((5:0,6:0):1,10:17):1,(7:1,8:4):5):18,75:21):7,(86:13,(87:21,(88:15,89:11):18):6):7):4):3,144:24):6,143:21):7):7,(((119:14,((121:1,122:1):16,((124:4,125:1):5,126:19):11):5):8,120:18):5,123:17):8):8,((((((4:26,((((31:1,32:2,33:6):2,((34:1,(37:9,38:0,39:5):1):1,(35:0,36:1):1):3):1,40:12):5,((((41:3,46:4):5,45:6):2,(43:3,44:1):4):3,((((42:10,49:1):1,48:0):4,(47:1,52:1):2,50:4):1,(51:1,53:14):1):6):9):4):15,57:20):5,65:16):7,(55:29,145:19):11):9,54:21):5,64:11):8):4,(90:20,91:19):13):5,(92:30,(((((((((95:14,(114:10,((115:1,117:3,118:3):1,116:1):16):2):4,(((103:0,104:0):1,((105:0,106:0,108:4):2,107:0):1):2,109:4):4):2,112:4):4,(((96:0,((97:2,98:0,99:1):2,100:1):1):2,113:9):5,(101:1,102:3):9):4):6,(110:1,111:2):6):15,142:19):9,((((127:0,128:1):0,129:5):17,136:15):6,((130:2,((131:1,134:3):1,132:3,133:1):0):2,135:5):11):5):9,(137:7,138:6):13):8,(139:8,(140:5,141:5):7):10):7):6):8,(94:25,150:53):12):16,151:19):21,(146:3,147:1):6):6,148:1,149:0);
tree PAUP_118 = [&U] (1:0,((((((((((2:6,((11:3,12:10):2,(((13:0,14:0):1,15:5):3,((16:0,17:0,18:1):0,19:4):7):4):5):19,56:30):7,((((((((3:3,9:7):7,(20:18,(21:14,(22:13,(((23:0,24:1):5,((25:4,27:0):3,(26:4,28:25):0):1):4,(29:0,30:1):16):5):4):6):3):8,(76:10,((77:1,78:4):2,79:9):10):14):8,((((((66:0,67:0,68:0):2,(69:2,70:3):1):13,(71:1,72:2):16):9,(73:5,74:6):20):3,((80:11,81:11):7,((82:4,83:1,84:0):2,85:2):13):10):6,93:16):5):4,(58:13,((59:1,60:0,61:2,62:15):2,63:22):11):5):4,(((((5:0,6:0):1,10:17):1,(7:1,8:4):5):18,75:21):7,(86:13,(87:21,(88:15,89:11):18):6):7):4):3,144:24):6,143:21):7):7,(((119:14,((121:1,122:1):16,((124:4,125:1):5,126:19):11):5):8,120:18):5,123:17):8):8,((((((4:26,((((31:1,32:2,33:6):2,((34:1,(37:9,38:0,39:5):1):1,(35:0,36:1):1):3):1,40:12):5,((((41:3,46:4):5,45:6):2,(43:3,44:1):4):3,((((42:10,49:1):1,48:0):4,(47:1,52:1):2,50:4):1,(51:1,53:14):1):6):9):4):15,57:20):5,65:16):7,(55:29,145:19):11):9,54:21):5,64:11):8):4,(90:20,91:19):13):5,(92:30,(((((((((95:14,(114:10,((115:1,117:3,118:3):1,116:1):16):2):4,(((103:0,104:0):1,((105:0,106:0,108:4):2,107:0):1):2,109:4):4):2,112:4):4,(((96:0,((97:2,98:0,99:1):2,100:1):1):2,113:9):5,(101:1,102:3):9):4):6,(110:1,111:2):6):15,142:19):9,((((127:0,128:1):0,129:5):17,136:15):6,((130:2,((131:1,134:3):1,132:3,133:1):0):2,135:5):11):5):9,(137:7,138:6):13):8,(139:8,(140:5,141:5):7):10):7):6):8,(94:25,150:53):12):16,151:19):21,(146:3,147:1):6):6,148:1,149:0);
tree PAUP_119 = [&U] (1:0,((((((((((2:6,((11:3,12:10):2,(((13:0,14:0):1,15:5):3,((16:0,17:0,18:1):0,19:4):7):4):5):19,56:30):7,((((((((3:3,9:7):7,(20:18,(21:14,(22:13,((((23:0,24:1):4,((25:4,27:0):2,26:4):1):1,28:26):4,(29:0,30:1):16):5):4):6):3):8,(76:10,((77:1,78:4):2,79:9):10):14):8,((((((66:0,67:0,68:0):2,(69:2,70:3):1):13,(71:1,72:2):16):9,(73:5,74:6):20):3,((80:11,81:11):7,((82:4,83:1,84:0):2,85:2):13):10):6,93:16):5):4,(58:13,((59:1,60:0,61:2,62:15):2,63:22):11):5):4,(((((5:0,6:0):1,10:17):1,(7:1,8:4):5):18,75:21):7,(86:13,(87:21,(88:15,89:11):18):6):7):4):3,144:24):6,143:21):7):7,(((119:14,((121:1,122:1):16,((124:4,125:1):5,126:19):11):5):8,120:18):5,123:17):8):8,((((((4:26,((((31:1,32:2,33:6):2,((34:1,(37:9,38:0,39:5):1):1,(35:0,36:1):1):3):1,40:12):5,((((41:3,46:4):5,45:6):2,(43:3,44:1):4):3,((((42:10,49:1):1,48:0):4,(47:1,52:1):2,50:4):1,(51:1,53:14):1):6):9):4):15,57:20):5,65:16):7,(55:29,145:19):11):9,54:21):5,64:11):8):4,(90:20,91:19):13):5,(92:30,(((((((((95:14,(114:10,((115:1,117:3,118:3):1,116:1):16):2):4,(((103:0,104:0):1,((105:0,106:0,108:4):2,107:0):1):2,109:4):4):2,112:4):4,(((96:0,((97:2,98:0,99:1):2,100:1):1):2,113:9):5,(101:1,102:3):9):4):6,(110:1,111:2):6):15,142:19):9,((((127:0,128:1):0,129:5):17,136:15):6,((130:2,((131:1,134:3):1,132:3,133:1):0):2,135:5):11):5):9,(137:7,138:6):13):8,(139:8,(140:5,141:5):7):10):7):6):8,(94:25,150:53):12):16,151:19):21,(146:3,147:1):6):6,148:1,149:0);
tree PAUP_120 = [&U] (1:0,((((((((((2:6,((11:3,12:10):2,(((13:0,14:0):1,15:5):3,((16:0,17:0,18:1):0,19:4):7):4):5):19,56:30):7,((((((((3:3,9:7):7,(20:18,(21:14,(22:13,(((23:0,24:1):4,((25:4,27:0):2,26:4):1):3,(28:26,(29:0,30:1):14):2):7):4):6):3):8,(76:10,((77:1,78:4):2,79:9):10):14):8,((((((66:0,67:0,68:0):2,(69:2,70:3):1):13,(71:1,72:2):16):9,(73:5,74:6):20):3,((80:11,81:11):7,((82:4,83:1,84:0):2,85:2):13):10):6,93:16):5):4,(58:13,((59:1,60:0,61:2,62:15):2,63:22):11):5):4,(((((5:0,6:0):1,10:17):1,(7:1,8:4):5):18,75:21):7,(86:13,(87:21,(88:15,89:11):18):6):7):4):3,144:24):6,143:21):7):7,(((119:14,((121:1,122:1):16,((124:4,125:1):5,126:19):11):5):8,120:18):5,123:17):8):8,((((((4:26,((((31:1,32:2,33:6):2,((34:1,(37:9,38:0,39:5):1):1,(35:0,36:1):1):3):1,40:12):5,((((41:3,46:4):5,45:6):2,(43:3,44:1):4):3,((((42:10,49:1):1,48:0):4,(47:1,52:1):2,50:4):1,(51:1,53:14):1):6):9):4):15,57:20):5,65:16):7,(55:29,145:19):11):9,54:21):5,64:11):8):4,(90:20,91:19):13):5,(92:30,(((((((((95:14,(114:10,((115:1,117:3,118:3):1,116:1):16):2):4,(((103:0,104:0):1,((105:0,106:0,108:4):2,107:0):1):2,109:4):4):2,112:4):4,(((96:0,((97:2,98:0,99:1):2,100:1):1):2,113:9):5,(101:1,102:3):9):4):6,(110:1,111:2):6):15,142:19):9,((((127:0,128:1):0,129:5):17,136:15):6,((130:2,((131:1,134:3):1,132:3,133:1):0):2,135:5):11):5):9,(137:7,138:6):13):8,(139:8,(140:5,141:5):7):10):7):6):8,(94:25,150:53):12):16,151:19):21,(146:3,147:1):6):6,148:1,149:0);
tree PAUP_121 = [&U] (1:0,((((((((((2:6,((11:3,12:10):2,(((13:0,14:0):1,15:5):3,((16:0,17:0,18:1):0,19:4):7):4):5):19,56:30):7,((((((((3:3,9:7):7,(20:18,(21:14,(22:13,(((23:0,24:1):5,(((25:4,27:0):3,26:4):0,28:25):1):4,(29:0,30:1):16):5):4):6):3):8,(76:10,((77:1,78:4):2,79:9):10):14):8,((((((66:0,67:0,68:0):2,(69:2,70:3):1):13,(71:1,72:2):16):9,(73:5,74:6):20):3,((80:11,81:11):7,((82:4,83:1,84:0):2,85:2):13):10):6,93:16):5):4,(58:13,((59:1,60:0,61:2,62:15):2,63:22):11):5):4,(((((5:0,6:0):1,10:17):1,(7:1,8:4):5):18,75:21):7,(86:13,(87:21,(88:15,89:11):18):6):7):4):3,144:24):6,143:21):7):7,(((119:14,((121:1,122:1):16,((124:4,125:1):5,126:19):11):5):8,120:18):5,123:17):8):8,((((((4:26,((((31:1,32:2,33:6):2,((34:1,(37:9,38:0,39:5):1):1,(35:0,36:1):1):3):1,40:12):5,((((41:3,46:4):5,45:6):2,(43:3,44:1):4):3,((((42:10,49:1):1,48:0):4,(47:1,52:1):2,50:4):1,(51:1,53:14):1):6):9):4):15,57:20):5,65:16):7,(55:29,145:19):11):9,54:21):5,64:11):8):4,(90:20,91:19):13):5,(92:30,(((((((((95:14,(114:10,((115:1,117:3,118:3):1,116:1):16):2):4,(((103:0,104:0):1,((105:0,106:0,108:4):2,107:0):1):2,109:4):4):2,112:4):4,(((96:0,((97:2,98:0,99:1):2,100:1):1):2,113:9):5,(101:1,102:3):9):4):6,(110:1,111:2):6):15,142:19):9,((((127:0,128:1):0,129:5):17,136:15):6,((130:2,((131:1,134:3):1,132:3,133:1):0):2,135:5):11):5):9,(137:7,138:6):13):8,(139:8,(140:5,141:5):7):10):7):6):8,(94:25,150:53):12):16,151:19):21,(146:3,147:1):6):6,148:1,149:0);
tree PAUP_122 = [&U] (1:0,((((((((((2:6,((11:3,12:10):2,(((13:0,14:0):1,15:5):3,((16:0,17:0,18:1):0,19:4):7):4):5):19,56:30):7,((((((((3:3,9:7):7,(20:18,(21:14,(22:13,((((23:0,24:1):4,(25:4,27:0):3):1,(26:4,28:25):1):4,(29:0,30:1):16):5):4):6):3):8,(76:10,((77:1,78:4):2,79:9):10):14):8,((((((66:0,67:0,68:0):2,(69:2,70:3):1):13,(71:1,72:2):16):9,(73:5,74:6):20):3,((80:11,81:11):7,((82:4,83:1,84:0):2,85:2):13):10):6,93:16):5):4,(58:13,((59:1,60:0,61:2,62:15):2,63:22):11):5):4,(((((5:0,6:0):1,10:17):1,(7:1,8:4):5):18,75:21):7,(86:13,(87:21,(88:15,89:11):18):6):7):4):3,144:24):6,143:21):7):7,(((119:14,((121:1,122:1):16,((124:4,125:1):5,126:19):11):5):8,120:18):5,123:17):8):8,((((((4:26,((((31:1,32:2,33:6):2,((34:1,(37:9,38:0,39:5):1):1,(35:0,36:1):1):3):1,40:12):5,((((41:3,46:4):5,45:6):2,(43:3,44:1):4):3,((((42:10,49:1):1,48:0):4,(47:1,52:1):2,50:4):1,(51:1,53:14):1):6):9):4):15,57:20):5,65:16):7,(55:29,145:19):11):9,54:21):5,64:11):8):4,(90:20,91:19):13):5,(92:30,(((((((((95:14,(114:10,((115:1,117:3,118:3):1,116:1):16):2):4,(((103:0,104:0):1,((105:0,106:0,108:4):2,107:0):1):2,109:4):4):2,112:4):4,(((96:0,((97:2,98:0,99:1):2,100:1):1):2,113:9):5,(101:1,102:3):9):4):6,(110:1,111:2):6):15,142:19):9,((((127:0,128:1):0,129:5):17,136:15):6,((130:2,((131:1,134:3):1,132:3,133:1):0):2,135:5):11):5):9,(137:7,138:6):13):8,(139:8,(140:5,141:5):7):10):7):6):8,(94:25,150:53):12):16,151:19):21,(146:3,147:1):6):6,148:1,149:0);
tree PAUP_123 = [&U] (1:0,((((((((((2:6,((11:3,12:10):2,(((13:0,14:0):1,15:5):3,((16:0,17:0,18:1):0,19:4):7):4):5):19,56:30):7,((((((((3:3,9:7):7,(20:18,(21:14,(22:13,(((23:0,24:1):4,((25:4,28:25):1,(26:4,27:1):0):2):5,(29:0,30:1):16):5):4):6):3):8,(76:10,((77:1,78:4):2,79:9):10):14):8,((((((66:0,67:0,68:0):2,(69:2,70:3):1):13,(71:1,72:2):16):9,(73:5,74:6):20):3,((80:11,81:11):7,((82:4,83:1,84:0):2,85:2):13):10):6,93:16):5):4,(58:13,((59:1,60:0,61:2,62:15):2,63:22):11):5):4,(((((5:0,6:0):1,10:17):1,(7:1,8:4):5):18,75:21):7,(86:13,(87:21,(88:15,89:11):18):6):7):4):3,144:24):6,143:21):7):7,(((119:14,((121:1,122:1):16,((124:4,125:1):5,126:19):11):5):8,120:18):5,123:17):8):8,((((((4:26,((((31:1,32:2,33:6):2,((34:1,(37:9,38:0,39:5):1):1,(35:0,36:1):1):3):1,40:12):5,((((41:3,46:4):5,45:6):2,(43:3,44:1):4):3,((((42:10,49:1):1,48:0):4,(47:1,52:1):2,50:4):1,(51:1,53:14):1):6):9):4):15,57:20):5,65:16):7,(55:29,145:19):11):9,54:21):5,64:11):8):4,(90:20,91:19):13):5,(92:30,(((((((((95:14,(114:10,((115:1,117:3,118:3):1,116:1):16):2):4,(((103:0,104:0):1,((105:0,106:0,108:4):2,107:0):1):2,109:4):4):2,112:4):4,(((96:0,((97:2,98:0,99:1):2,100:1):1):2,113:9):5,(101:1,102:3):9):4):6,(110:1,111:2):6):15,142:19):9,((((127:0,128:1):0,129:5):17,136:15):6,((130:2,((131:1,134:3):1,132:3,133:1):0):2,135:5):11):5):9,(137:7,138:6):13):8,(139:8,(140:5,141:5):7):10):7):6):8,(94:25,150:53):12):16,151:19):21,(146:3,147:1):6):6,148:1,149:0);
tree PAUP_124 = [&U] (1:0,((((((((((2:6,((11:3,12:10):2,(((13:0,14:0):1,15:5):3,((16:0,17:0,18:1):0,19:4):7):4):5):19,56:30):7,((((((((3:3,9:7):7,(20:18,(21:14,(22:13,(((23:0,24:1):4,((25:4,28:25):1,26:4,27:1):2):5,(29:0,30:1):16):5):4):6):3):8,(76:10,((77:1,78:4):2,79:9):10):14):8,((((((66:0,67:0,68:0):2,(69:2,70:3):1):13,(71:1,72:2):16):9,(73:5,74:6):20):3,((80:11,81:11):7,((82:4,83:1,84:0):2,85:2):13):10):6,93:16):5):4,(58:13,((59:1,60:0,61:2,62:15):2,63:22):11):5):4,(((((5:0,6:0):1,10:17):1,(7:1,8:4):5):18,75:21):7,(86:13,(87:21,(88:15,89:11):18):6):7):4):3,144:24):6,143:21):7):7,(((119:14,((121:1,122:1):16,((124:4,125:1):5,126:19):11):5):8,120:18):5,123:17):8):8,((((((4:26,((((31:1,32:2,33:6):2,((34:1,(37:9,38:0,39:5):1):1,(35:0,36:1):1):3):1,40:12):5,((((41:3,46:4):5,45:6):2,(43:3,44:1):4):3,((((42:10,49:1):1,48:0):4,(47:1,52:1):2,50:4):1,(51:1,53:14):1):6):9):4):15,57:20):5,65:16):7,(55:29,145:19):11):9,54:21):5,64:11):8):4,(90:20,91:19):13):5,(92:30,(((((((((95:14,(114:10,((115:1,117:3,118:3):1,116:1):16):2):4,(((103:0,104:0):1,((105:0,106:0,108:4):2,107:0):1):2,109:4):4):2,112:4):4,(((96:0,((97:2,98:0,99:1):2,100:1):1):2,113:9):5,(101:1,102:3):9):4):6,(110:1,111:2):6):15,142:19):9,((((127:0,128:1):0,129:5):17,136:15):6,((130:2,((131:1,134:3):1,132:3,133:1):0):2,135:5):11):5):9,(137:7,138:6):13):8,(139:8,(140:5,141:5):7):10):7):6):8,(94:25,150:53):12):16,151:19):21,(146:3,147:1):6):6,148:1,149:0);
tree PAUP_125 = [&U] (1:0,((((((((((2:6,((11:3,12:10):2,(((13:0,14:0):1,15:5):3,((16:0,17:0,18:1):0,19:4):7):4):5):19,56:30):7,((((((((3:3,9:7):7,(20:18,(21:14,(22:13,(((23:0,24:1):4,(((25:4,28:25):1,27:1):1,26:4):1):5,(29:0,30:1):16):5):4):6):3):8,(76:10,((77:1,78:4):2,79:9):10):14):8,((((((66:0,67:0,68:0):2,(69:2,70:3):1):13,(71:1,72:2):16):9,(73:5,74:6):20):3,((80:11,81:11):7,((82:4,83:1,84:0):2,85:2):13):10):6,93:16):5):4,(58:13,((59:1,60:0,61:2,62:15):2,63:22):11):5):4,(((((5:0,6:0):1,10:17):1,(7:1,8:4):5):18,75:21):7,(86:13,(87:21,(88:15,89:11):18):6):7):4):3,144:24):6,143:21):7):7,(((119:14,((121:1,122:1):16,((124:4,125:1):5,126:19):11):5):8,120:18):5,123:17):8):8,((((((4:26,((((31:1,32:2,33:6):2,((34:1,(37:9,38:0,39:5):1):1,(35:0,36:1):1):3):1,40:12):5,((((41:3,46:4):5,45:6):2,(43:3,44:1):4):3,((((42:10,49:1):1,48:0):4,(47:1,52:1):2,50:4):1,(51:1,53:14):1):6):9):4):15,57:20):5,65:16):7,(55:29,145:19):11):9,54:21):5,64:11):8):4,(90:20,91:19):13):5,(92:30,(((((((((95:14,(114:10,((115:1,117:3,118:3):1,116:1):16):2):4,(((103:0,104:0):1,((105:0,106:0,108:4):2,107:0):1):2,109:4):4):2,112:4):4,(((96:0,((97:2,98:0,99:1):2,100:1):1):2,113:9):5,(101:1,102:3):9):4):6,(110:1,111:2):6):15,142:19):9,((((127:0,128:1):0,129:5):17,136:15):6,((130:2,((131:1,134:3):1,132:3,133:1):0):2,135:5):11):5):9,(137:7,138:6):13):8,(139:8,(140:5,141:5):7):10):7):6):8,(94:25,150:53):12):16,151:19):21,(146:3,147:1):6):6,148:1,149:0);
tree PAUP_126 = [&U] (1:0,((((((((((2:6,((11:3,12:10):2,(((13:0,14:0):1,15:5):3,((16:0,17:0,18:1):0,19:4):7):4):5):19,56:30):7,((((((((3:3,9:7):7,(20:18,(21:14,(22:13,(((23:0,24:1):5,(((25:4,27:0):3,28:25):0,26:4):1):4,(29:0,30:1):16):5):4):6):3):8,(76:10,((77:1,78:4):2,79:9):10):14):8,((((((66:0,67:0,68:0):2,(69:2,70:3):1):13,(71:1,72:2):16):9,(73:5,74:6):20):3,((80:11,81:11):7,((82:4,83:1,84:0):2,85:2):13):10):6,93:16):5):4,(58:13,((59:1,60:0,61:2,62:15):2,63:22):11):5):4,(((((5:0,6:0):1,10:17):1,(7:1,8:4):5):18,75:21):7,(86:13,(87:21,(88:15,89:11):18):6):7):4):3,144:24):6,143:21):7):7,(((119:14,((121:1,122:1):16,((124:4,125:1):5,126:19):11):5):8,120:18):5,123:17):8):8,((((((4:26,((((31:1,32:2,33:6):2,((34:1,(37:9,38:0,39:5):1):1,(35:0,36:1):1):3):1,40:12):5,((((41:3,46:4):5,45:6):2,(43:3,44:1):4):3,((((42:10,49:1):1,48:0):4,(47:1,52:1):2,50:4):1,(51:1,53:14):1):6):9):4):15,57:20):5,65:16):7,(55:29,145:19):11):9,54:21):5,64:11):8):4,(90:20,91:19):13):5,(92:30,(((((((((95:14,(114:10,((115:1,117:3,118:3):1,116:1):16):2):4,(((103:0,104:0):1,((105:0,106:0,108:4):2,107:0):1):2,109:4):4):2,112:4):4,(((96:0,((97:2,98:0,99:1):2,100:1):1):2,113:9):5,(101:1,102:3):9):4):6,(110:1,111:2):6):15,142:19):9,((((127:0,128:1):0,129:5):17,136:15):6,((130:2,(131:1,134:3):1,132:3,133:1):2,135:5):11):5):9,(137:7,138:6):13):8,(139:8,(140:5,141:5):7):10):7):6):8,(94:25,150:53):12):16,151:19):21,(146:3,147:1):6):6,148:1,149:0);
tree PAUP_127 = [&U] (1:0,((((((((((2:6,((11:3,12:10):2,(((13:0,14:0):1,15:5):3,((16:0,17:0,18:1):0,19:4):7):4):5):19,56:30):7,((((((((3:3,9:7):7,(20:18,(21:14,(22:13,(((23:0,24:1):5,(((25:4,27:0):3,28:25):0,26:4):1):4,(29:0,30:1):16):5):4):6):3):8,(76:10,((77:1,78:4):2,79:9):10):14):8,((((((66:0,67:0,68:0):2,(69:2,70:3):1):13,(71:1,72:2):16):9,(73:5,74:6):20):3,((80:11,81:11):7,((82:4,83:1,84:0):2,85:2):13):10):6,93:16):5):4,(58:13,((59:1,60:0,61:2,62:15):2,63:22):11):5):4,(((((5:0,6:0):1,10:17):1,(7:1,8:4):5):18,75:21):7,(86:13,(87:21,(88:15,89:11):18):6):7):4):3,144:24):6,143:21):7):7,(((119:14,((121:1,122:1):16,((124:4,125:1):5,126:19):11):5):8,120:18):5,123:17):8):8,((((((4:26,((((31:1,32:2,33:6):2,((34:1,(37:9,38:0,39:5):1):1,(35:0,36:1):1):3):1,40:12):5,((((41:3,46:4):5,45:6):2,(43:3,44:1):4):3,((((42:10,49:1):1,48:0):4,(47:1,52:1):2,50:4):1,(51:1,53:14):1):6):9):4):15,57:20):5,65:16):7,(55:29,145:19):11):9,54:21):5,64:11):8):4,(90:20,91:19):13):5,(92:30,(((((((((95:14,(114:10,((115:1,117:3,118:3):1,116:1):16):2):4,(((103:0,104:0):1,((105:0,106:0,108:4):2,107:0):1):2,109:4):4):2,112:4):4,(((96:0,((97:2,98:0,99:1):2,100:1):1):2,113:9):5,(101:1,102:3):9):4):6,(110:1,111:2):6):15,142:19):8,(((127:0,128:1,129:5):17,136:16):6,(((130:1,135:6):1,132:3,133:1):0,(131:1,134:3):1):12):5):9,(137:7,138:6):13):8,(139:8,(140:5,141:5):7):9):8):6):8,(94:25,150:53):12):16,151:19):21,(146:3,147:1):6):6,148:1,149:0);
tree PAUP_128 = [&U] (1:0,((((((((((2:6,((11:3,12:10):2,(((13:0,14:0):1,15:5):3,((16:0,17:0,18:1):0,19:4):7):4):5):19,56:30):7,((((((((3:3,9:7):7,(20:18,(21:14,(22:13,(((23:0,24:1):5,(((25:4,27:0):3,28:25):0,26:4):1):4,(29:0,30:1):16):5):4):6):3):8,(76:10,((77:1,78:4):2,79:9):10):14):8,((((((66:0,67:0,68:0):2,(69:2,70:3):1):13,(71:1,72:2):16):9,(73:5,74:6):20):3,((80:11,81:11):7,((82:4,83:1,84:0):2,85:2):13):10):6,93:16):5):4,(58:13,((59:1,60:0,61:2,62:15):2,63:22):11):5):4,(((((5:0,6:0):1,10:17):1,(7:1,8:4):5):18,75:21):7,(86:13,(87:21,(88:15,89:11):18):6):7):4):3,144:24):6,143:21):7):7,(((119:14,((121:1,122:1):16,((124:4,125:1):5,126:19):11):5):8,120:18):5,123:17):8):8,((((((4:26,((((31:1,32:2,33:6):2,((34:1,(37:9,38:0,39:5):1):1,(35:0,36:1):1):3):1,40:12):5,((((41:3,46:4):5,45:6):2,(43:3,44:1):4):3,((((42:10,49:1):1,48:0):4,(47:1,52:1):2,50:4):1,(51:1,53:14):1):6):9):4):15,57:20):5,65:16):7,(55:29,145:19):11):9,54:21):5,64:11):8):4,(90:20,91:19):13):5,(92:30,(((((((((95:14,(114:10,((115:1,117:3,118:3):1,116:1):16):2):4,(((103:0,104:0):1,((105:0,106:0,108:4):2,107:0):1):2,109:4):4):2,112:4):4,((96:0,((97:2,98:0,99:1):2,100:1):1,113:9):7,(101:1,102:3):9):4):6,(110:1,111:2):6):15,142:19):8,((((127:0,128:1):0,129:5):17,136:16):6,(((130:1,135:6):1,132:3,133:1):0,(131:1,134:3):1):12):5):9,(137:7,138:6):13):8,(139:8,(140:5,141:5):7):9):8):6):8,(94:25,150:53):12):16,151:19):21,(146:3,147:1):6):6,148:1,149:0);
tree PAUP_129 = [&U] (1:0,((((((((((2:6,((11:3,12:10):2,(((13:0,14:0):1,15:5):3,((16:0,17:0,18:1):0,19:4):7):4):5):19,56:30):7,((((((((3:3,9:7):7,(20:18,(21:14,(22:13,(((23:0,24:1):5,(((25:4,27:0):3,28:25):0,26:4):1):4,(29:0,30:1):16):5):4):6):3):8,(76:10,((77:1,78:4):2,79:9):10):14):8,((((((66:0,67:0,68:0):2,(69:2,70:3):1):13,(71:1,72:2):16):9,(73:5,74:6):20):3,((80:11,81:11):7,((82:4,83:1,84:0):2,85:2):13):10):6,93:16):5):4,(58:13,((59:1,60:0,61:2,62:15):2,63:22):11):5):4,(((((5:0,6:0):1,10:17):1,(7:1,8:4):5):18,75:21):7,(86:13,(87:21,(88:15,89:11):18):6):7):4):3,144:24):6,143:21):7):7,(((119:14,((121:1,122:1):16,((124:4,125:1):5,126:19):11):5):8,120:18):5,123:17):8):8,((((((4:26,((((31:1,32:2,33:6):2,((34:1,(37:9,38:0,39:5):1):1,(35:0,36:1):1):3):1,40:12):5,((((41:3,46:4):5,45:6):2,(43:3,44:1):4):3,((((42:10,49:1):1,48:0):4,(47:1,52:1):2,50:4):1,(51:1,53:14):1):6):9):4):15,57:20):5,65:16):7,(55:29,145:19):11):9,54:21):5,64:11):8):4,(90:20,91:19):13):5,(92:30,(((((((((95:14,(114:10,((115:1,117:3,118:3):1,116:1):16):2):4,(((103:0,104:0):1,((105:0,106:0,108:4):2,107:0):1):2,109:4):4):2,112:4):4,((96:0,(97:2,98:0,99:1,100:1):3,113:9):7,(101:1,102:3):9):4):6,(110:1,111:2):6):15,142:19):8,((((127:0,128:1):0,129:5):17,136:16):6,(((130:1,135:6):1,132:3,133:1):0,(131:1,134:3):1):12):5):9,(137:7,138:6):13):8,(139:8,(140:5,141:5):7):9):8):6):8,(94:25,150:53):12):16,151:19):21,(146:3,147:1):6):6,148:1,149:0);
tree PAUP_130 = [&U] (1:0,((((((((((2:6,((11:3,12:10):2,(((13:0,14:0):1,15:5):3,((16:0,17:0,18:1):0,19:4):7):4):5):19,56:30):7,((((((((3:3,9:7):7,(20:18,(21:14,(22:13,(((23:0,24:1):5,(((25:4,27:0):3,28:25):0,26:4):1):4,(29:0,30:1):16):5):4):6):3):8,(76:10,((77:1,78:4):2,79:9):10):14):8,((((((66:0,67:0,68:0):2,(69:2,70:3):1):13,(71:1,72:2):16):9,(73:5,74:6):20):3,((80:11,81:11):7,((82:4,83:1,84:0):2,85:2):13):10):6,93:16):5):4,(58:13,((59:1,60:0,61:2,62:15):2,63:22):11):5):4,(((((5:0,6:0):1,10:17):1,(7:1,8:4):5):18,75:21):7,(86:13,(87:21,(88:15,89:11):18):6):7):4):3,144:24):6,143:21):7):7,(((119:14,((121:1,122:1):16,((124:4,125:1):5,126:19):11):5):8,120:18):5,123:17):8):8,((((((4:26,((((31:1,32:2,33:6):2,((34:1,(37:9,38:0,39:5):1):1,(35:0,36:1):1):3):1,40:12):5,((((41:3,46:4):5,45:6):2,(43:3,44:1):4):3,((((42:10,49:1):1,48:0):4,(47:1,52:1):2,50:4):1,(51:1,53:14):1):6):9):4):15,57:20):5,65:16):7,(55:29,145:19):11):9,54:21):5,64:11):8):4,(90:20,91:19):13):5,(92:30,(((((((((95:14,(114:10,((115:1,117:3,118:3):1,116:1):16):2):4,(((103:0,104:0):1,((105:0,106:0,108:4):2,107:0):1):2,109:4):4):2,112:4):4,(((96:0,(97:2,98:0,99:1,100:1):3):2,113:9):5,(101:1,102:3):9):4):6,(110:1,111:2):6):15,142:19):8,((((127:0,128:1):0,129:5):17,136:16):6,(((130:1,135:6):1,132:3,133:1):0,(131:1,134:3):1):12):5):9,(137:7,138:6):13):8,(139:8,(140:5,141:5):7):9):8):6):8,(94:25,150:53):12):16,151:19):21,(146:3,147:1):6):6,148:1,149:0);
tree PAUP_131 = [&U] (1:0,((((((((((2:6,((11:3,12:10):2,(((13:0,14:0):1,15:5):3,((16:0,17:0,18:1):0,19:4):7):4):5):19,56:30):7,((((((((3:3,9:7):7,(20:18,(21:14,(22:13,(((23:0,24:1):5,(((25:4,27:0):3,28:25):0,26:4):1):4,(29:0,30:1):16):5):4):6):3):8,(76:10,((77:1,78:4):2,79:9):10):14):8,((((((66:0,67:0,68:0):2,(69:2,70:3):1):13,(71:1,72:2):16):9,(73:5,74:6):20):3,((80:11,81:11):7,((82:4,83:1,84:0):2,85:2):13):10):6,93:16):5):4,(58:13,((59:1,60:0,61:2,62:15):2,63:22):11):5):4,(((((5:0,6:0):1,10:17):1,(7:1,8:4):5):18,75:21):7,(86:13,(87:21,(88:15,89:11):18):6):7):4):3,144:24):6,143:21):7):7,(((119:14,((121:1,122:1):16,((124:4,125:1):5,126:19):11):5):8,120:18):5,123:17):8):8,((((((4:26,((((31:1,32:2,33:6):2,((34:1,(37:9,38:0,39:5):1):1,(35:0,36:1):1):3):1,40:12):5,((((41:3,46:4):5,45:6):2,(43:3,44:1):4):3,((((42:10,49:1):1,48:0):4,(47:1,52:1):2,50:4):1,(51:1,53:14):1):6):9):4):15,57:20):5,65:16):7,(55:29,145:19):11):9,54:21):5,64:11):8):4,(90:20,91:19):13):5,(92:30,((((((((((95:12,(115:1,116:1,117:3,118:3):17):2,114:12):4,(((103:0,104:0):1,((105:0,106:0,108:4):2,107:0):1):2,109:4):4):2,112:4):4,(((96:0,((97:2,98:0,99:1):2,100:1):1):2,113:9):5,(101:1,102:3):9):4):6,(110:1,111:2):6):15,142:19):8,((((127:0,128:1):0,129:5):17,136:16):6,(((130:1,135:6):1,132:3,133:1):0,(131:1,134:3):1):12):5):9,(137:7,138:6):13):8,(139:8,(140:5,141:5):7):9):8):6):8,(94:25,150:53):12):16,151:19):21,(146:3,147:1):6):6,148:1,149:0);
tree PAUP_132 = [&U] (1:0,((((((((((2:6,((11:3,12:10):2,(((13:0,14:0):1,15:5):3,((16:0,17:0,18:1):0,19:4):7):4):5):19,56:30):7,((((((((3:3,9:7):7,(20:18,(21:14,(22:13,(((23:0,24:1):5,(((25:4,27:0):3,28:25):0,26:4):1):4,(29:0,30:1):16):5):4):6):3):8,(76:10,((77:1,78:4):2,79:9):10):14):8,((((((66:0,67:0,68:0):2,(69:2,70:3):1):13,(71:1,72:2):16):9,(73:5,74:6):20):3,((80:11,81:11):7,((82:4,83:1,84:0):2,85:2):13):10):6,93:16):5):4,(58:13,((59:1,60:0,61:2,62:15):2,63:22):11):5):4,(((((5:0,6:0):1,10:17):1,(7:1,8:4):5):18,75:21):7,(86:13,(87:21,(88:15,89:11):18):6):7):4):3,144:24):6,143:21):7):7,(((119:14,((121:1,122:1):16,((124:4,125:1):5,126:19):11):5):8,120:18):5,123:17):8):8,((((((4:26,((((31:1,32:2,33:6):2,((34:1,(37:9,38:0,39:5):1):1,(35:0,36:1):1):3):1,40:12):5,((((41:3,46:4):5,45:6):2,(43:3,44:1):4):3,((((42:10,49:1):1,48:0):4,(47:1,52:1):2,50:4):1,(51:1,53:14):1):6):9):4):15,57:20):5,65:16):7,(55:29,145:19):11):9,54:21):5,64:11):8):4,(90:20,91:19):13):5,(92:30,(((((((((95:14,(114:10,(115:1,116:1,117:3,118:3):17):2):4,(((103:0,104:0):1,((105:0,106:0,108:4):2,107:0):1):2,109:4):4):2,112:4):4,(((96:0,((97:2,98:0,99:1):2,100:1):1):2,113:9):5,(101:1,102:3):9):4):6,(110:1,111:2):6):15,142:19):8,((((127:0,128:1):0,129:5):17,136:16):6,(((130:1,135:6):1,132:3,133:1):0,(131:1,134:3):1):12):5):9,(137:7,138:6):13):8,(139:8,(140:5,141:5):7):9):8):6):8,(94:25,150:53):12):16,151:19):21,(146:3,147:1):6):6,148:1,149:0);
tree PAUP_133 = [&U] (1:0,((((((((((2:6,((11:3,12:10):2,(((13:0,14:0):1,15:5):3,((16:0,17:0,18:1):0,19:4):7):4):5):19,56:30):7,((((((((3:3,9:7):7,(20:18,(21:14,(22:13,(((23:0,24:1):5,(((25:4,27:0):3,28:25):0,26:4):1):4,(29:0,30:1):16):5):4):6):3):8,(76:10,((77:1,78:4):2,79:9):10):14):8,((((((66:0,67:0,68:0):2,(69:2,70:3):1):13,(71:1,72:2):16):9,(73:5,74:6):20):3,((80:11,81:11):7,((82:4,83:1,84:0):2,85:2):13):10):6,93:16):5):4,(58:13,((59:1,60:0,61:2,62:15):2,63:22):11):5):4,(((((5:0,6:0):1,10:17):1,(7:1,8:4):5):18,75:21):7,(86:13,(87:21,(88:15,89:11):18):6):7):4):3,144:24):6,143:21):7):7,(((119:14,((121:1,122:1):16,((124:4,125:1):5,126:19):11):5):8,120:18):5,123:17):8):8,((((((4:26,((((31:1,32:2,33:6):2,((34:1,(37:9,38:0,39:5):1):1,(35:0,36:1):1):3):1,40:12):5,((((41:3,46:4):5,45:6):2,(43:3,44:1):4):3,((((42:10,49:1):1,48:0):4,(47:1,52:1):2,50:4):1,(51:1,53:14):1):6):9):4):15,57:20):5,65:16):7,(55:29,145:19):11):9,54:21):5,64:11):8):4,(90:20,91:19):13):5,(92:30,(((((((((95:14,(114:10,((115:1,117:3,118:3):1,116:1):16):2):4,(((103:0,104:0):1,((105:0,106:0,108:4):2,107:0):1):2,109:4):4):2,112:4):4,(((96:0,((97:2,98:0,99:1):2,100:1):1):2,113:9):5,(101:1,102:3):9):4):6,(110:1,111:2):6):15,142:19):8,((((127:0,128:1):0,129:5):17,136:16):6,(((130:1,135:6):1,132:3,133:1):0,(131:1,134:3):1):12):5):9,(137:7,138:6):13):8,(139:8,(140:5,141:5):7):9):8):6):8,(94:25,150:53):12):16,151:19):21,(146:3,147:1):6):6,148:1,149:0);
tree PAUP_134 = [&U] (1:0,((((((((((2:6,((11:3,12:10):2,(((13:0,14:0):1,15:5):3,(16:0,17:0,18:1,19:4):7):4):5):19,56:30):7,((((((((3:3,9:7):7,(20:18,(21:14,(22:13,(((23:0,24:1):5,(((25:4,27:0):3,28:25):0,26:4):1):4,(29:0,30:1):16):5):4):6):3):8,(76:10,((77:1,78:4):2,79:9):10):14):8,((((((66:0,67:0,68:0):2,(69:2,70:3):1):13,(71:1,72:2):16):9,(73:5,74:6):20):3,((80:11,81:11):7,((82:4,83:1,84:0):2,85:2):13):10):6,93:16):5):4,(58:13,((59:1,60:0,61:2,62:15):2,63:22):11):5):4,(((((5:0,6:0):1,10:17):1,(7:1,8:4):5):18,75:21):7,(86:13,(87:21,(88:15,89:11):18):6):7):4):3,144:24):6,143:21):7):7,(((119:14,((121:1,122:1):16,((124:4,125:1):5,126:19):11):5):8,120:18):5,123:17):8):8,((((((4:26,((((31:1,32:2,33:6):2,((34:1,(37:9,38:0,39:5):1):1,(35:0,36:1):1):3):1,40:12):5,((((41:3,46:4):5,45:6):2,(43:3,44:1):4):3,((((42:10,49:1):1,48:0):4,(47:1,52:1):2,50:4):1,(51:1,53:14):1):6):9):4):15,57:20):5,65:16):7,(55:29,145:19):11):9,54:21):5,64:11):8):4,(90:20,91:19):13):5,(92:30,(((((((((95:14,(114:10,((115:1,117:3,118:3):1,116:1):16):2):4,(((103:0,104:0):1,((105:0,106:0,108:4):2,107:0):1):2,109:4):4):2,112:4):4,(((96:0,((97:2,98:0,99:1):2,100:1):1):2,113:9):5,(101:1,102:3):9):4):6,(110:1,111:2):6):15,142:19):8,((((127:0,128:1):0,129:5):17,136:16):6,(((130:1,135:6):1,132:3,133:1):0,(131:1,134:3):1):12):5):9,(137:7,138:6):13):8,(139:8,(140:5,141:5):7):9):8):6):8,(94:25,150:53):12):16,151:19):21,(146:3,147:1):6):6,148:1,149:0);
tree PAUP_135 = [&U] (1:0,((((((((((2:6,((11:3,12:10):2,(((13:0,14:0):1,15:5):3,((16:0,17:0,18:1):0,19:4):7):4):5):19,56:30):7,((((((((3:3,9:7):7,(20:18,(21:14,(22:13,(((23:0,24:1):5,(((25:4,27:0):3,28:25):0,26:4):1):4,(29:0,30:1):16):5):4):6):3):8,(76:10,((77:1,78:4):2,79:9):10):14):8,((((((66:0,67:0,68:0):2,(69:2,70:3):1):13,(71:1,72:2):16):9,(73:5,74:6):20):3,((80:11,81:11):7,((82:4,83:1,84:0):2,85:2):13):10):6,93:16):5):4,(58:13,((59:1,60:0,61:2,62:15):2,63:22):11):5):4,(((((5:0,6:0):1,10:17):1,(7:1,8:4):5):18,75:21):7,(86:13,(87:21,(88:15,89:11):18):6):7):4):3,144:24):6,143:21):7):7,(((119:14,((121:1,122:1):16,((124:4,125:1):5,126:19):11):5):8,120:18):5,123:17):8):8,((((((4:26,((((31:1,32:2,33:6):2,((34:1,(37:9,38:0,39:5):1):1,(35:0,36:1):1):3):1,40:12):5,((((41:3,46:4):5,45:6):2,(43:3,44:1):4):3,(((42:10,49:1):1,48:0):4,(47:1,52:1):2,50:4,(51:1,53:14):1):7):9):4):15,57:20):5,65:16):7,(55:29,145:19):11):9,54:21):5,64:11):8):4,(90:20,91:19):13):5,(92:30,(((((((((95:14,(114:10,((115:1,117:3,118:3):1,116:1):16):2):4,(((103:0,104:0):1,((105:0,106:0,108:4):2,107:0):1):2,109:4):4):2,112:4):4,(((96:0,((97:2,98:0,99:1):2,100:1):1):2,113:9):5,(101:1,102:3):9):4):6,(110:1,111:2):6):15,142:19):8,((((127:0,128:1):0,129:5):17,136:16):6,(((130:1,135:6):1,132:3,133:1):0,(131:1,134:3):1):12):5):9,(137:7,138:6):13):8,(139:8,(140:5,141:5):7):9):8):6):8,(94:25,150:53):12):16,151:19):21,(146:3,147:1):6):6,148:1,149:0);
tree PAUP_136 = [&U] (1:0,((((((((((2:6,((11:3,12:10):2,(((13:0,14:0):1,15:5):3,((16:0,17:0,18:1):0,19:4):7):4):5):19,56:30):7,((((((((3:3,9:7):7,(20:18,(21:14,(22:13,(((23:0,24:1):5,(((25:4,27:0):3,28:25):0,26:4):1):4,(29:0,30:1):16):5):4):6):3):8,(76:10,((77:1,78:4):2,79:9):10):14):8,((((((66:0,67:0,68:0):2,(69:2,70:3):1):13,(71:1,72:2):16):9,(73:5,74:6):20):3,((80:11,81:11):7,((82:4,83:1,84:0):2,85:2):13):10):6,93:16):5):4,(58:13,((59:1,60:0,61:2,62:15):2,63:22):11):5):4,(((((5:0,6:0):1,10:17):1,(7:1,8:4):5):18,75:21):7,(86:13,(87:21,(88:15,89:11):18):6):7):4):3,144:24):6,143:21):7):7,(((119:14,((121:1,122:1):16,((124:4,125:1):5,126:19):11):5):8,120:18):5,123:17):8):8,((((((4:26,((((31:1,32:2,33:6):2,((34:1,(37:9,38:0,39:5):1):1,(35:0,36:1):1):3):1,40:12):5,((((41:3,46:4):5,45:6):2,(43:3,44:1):4):4,((((42:10,49:1):1,48:0):4,(47:1,52:1):2,(51:1,53:14):1):1,50:3):7):8):4):15,57:20):5,65:16):7,(55:29,145:19):11):9,54:21):5,64:11):8):4,(90:20,91:19):13):5,(92:30,(((((((((95:14,(114:10,((115:1,117:3,118:3):1,116:1):16):2):4,(((103:0,104:0):1,((105:0,106:0,108:4):2,107:0):1):2,109:4):4):2,112:4):4,(((96:0,((97:2,98:0,99:1):2,100:1):1):2,113:9):5,(101:1,102:3):9):4):6,(110:1,111:2):6):15,142:19):8,((((127:0,128:1):0,129:5):17,136:16):6,(((130:1,135:6):1,132:3,133:1):0,(131:1,134:3):1):12):5):9,(137:7,138:6):13):8,(139:8,(140:5,141:5):7):9):8):6):8,(94:25,150:53):12):16,151:19):21,(146:3,147:1):6):6,148:1,149:0);
tree PAUP_137 = [&U] (1:0,((((((((((2:6,((11:3,12:10):2,(((13:0,14:0):1,15:5):3,((16:0,17:0,18:1):0,19:4):7):4):5):19,56:30):7,((((((((3:3,9:7):7,(20:18,(21:14,(22:13,(((23:0,24:1):5,(((25:4,27:0):3,28:25):0,26:4):1):4,(29:0,30:1):16):5):4):6):3):8,(76:10,((77:1,78:4):2,79:9):10):14):8,((((((66:0,67:0,68:0):2,(69:2,70:3):1):13,(71:1,72:2):16):9,(73:5,74:6):20):3,((80:11,81:11):7,((82:4,83:1,84:0):2,85:2):13):10):6,93:16):5):4,(58:13,((59:1,60:0,61:2,62:15):2,63:22):11):5):4,((((5:0,6:0,(7:1,8:4):5):3,10:17):17,75:21):7,(86:13,(87:21,(88:15,89:11):18):6):7):4):3,144:24):6,143:21):7):7,(((119:14,((121:1,122:1):16,((124:4,125:1):5,126:19):11):5):8,120:18):5,123:17):8):8,((((((4:26,((((31:1,32:2,33:6):2,((34:1,(37:9,38:0,39:5):1):1,(35:0,36:1):1):3):1,40:12):5,((((41:3,46:4):5,45:6):2,(43:3,44:1):4):3,((((42:10,49:1):1,48:0):4,(47:1,52:1):2,50:4):1,(51:1,53:14):1):6):9):4):15,57:20):5,65:16):7,(55:29,145:19):11):9,54:21):5,64:11):8):4,(90:20,91:19):13):5,(92:30,(((((((((95:14,(114:10,((115:1,117:3,118:3):1,116:1):16):2):4,(((103:0,104:0):1,((105:0,106:0,108:4):2,107:0):1):2,109:4):4):2,112:4):4,(((96:0,((97:2,98:0,99:1):2,100:1):1):2,113:9):5,(101:1,102:3):9):4):6,(110:1,111:2):6):15,142:19):8,((((127:0,128:1):0,129:5):17,136:16):6,(((130:1,135:6):1,132:3,133:1):0,(131:1,134:3):1):12):5):9,(137:7,138:6):13):8,(139:8,(140:5,141:5):7):9):8):6):8,(94:25,150:53):12):16,151:19):21,(146:3,147:1):6):6,148:1,149:0);
tree PAUP_138 = [&U] (1:0,((((((((((2:6,((11:3,12:10):2,((13:0,14:0,15:6):3,((16:0,17:0,18:1):0,19:4):6):5):5):19,56:30):7,((((((((3:3,9:7):7,(20:18,(21:14,(22:13,(((23:0,24:1):5,(((25:4,27:0):3,28:25):0,26:4):1):4,(29:0,30:1):16):5):4):6):3):8,(76:10,((77:1,78:4):2,79:9):10):14):8,((((((66:0,67:0,68:0):2,(69:2,70:3):1):13,(71:1,72:2):16):9,(73:5,74:6):20):3,((80:11,81:11):7,((82:4,83:1,84:0):2,85:2):13):10):6,93:16):5):4,(58:13,((59:1,60:0,61:2,62:15):2,63:22):11):5):4,(((((5:0,6:0):1,10:17):1,(7:1,8:4):5):18,75:21):7,(86:13,(87:21,(88:15,89:11):18):6):7):4):3,144:24):6,143:21):7):7,(((119:14,((121:1,122:1):16,((124:4,125:1):5,126:19):11):5):8,120:18):5,123:17):8):8,((((((4:26,((((31:1,32:2,33:6):2,((34:1,(37:9,38:0,39:5):1):1,(35:0,36:1):1):3):1,40:12):5,((((41:3,46:4):5,45:6):2,(43:3,44:1):4):3,((((42:10,49:1):1,48:0):4,(47:1,52:1):2,50:4):1,(51:1,53:14):1):6):9):4):15,57:20):5,65:16):7,(55:29,145:19):11):9,54:21):5,64:11):8):4,(90:20,91:19):13):5,(92:30,(((((((((95:14,(114:10,((115:1,117:3,118:3):1,116:1):16):2):4,(((103:0,104:0):1,((105:0,106:0,108:4):2,107:0):1):2,109:4):4):2,112:4):4,(((96:0,((97:2,98:0,99:1):2,100:1):1):2,113:9):5,(101:1,102:3):9):4):6,(110:1,111:2):6):15,142:19):8,((((127:0,128:1):0,129:5):17,136:16):6,(((130:1,135:6):1,132:3,133:1):0,(131:1,134:3):1):12):5):9,(137:7,138:6):13):8,(139:8,(140:5,141:5):7):9):8):6):8,(94:25,150:53):12):16,151:19):21,(146:3,147:1):6):6,148:1,149:0);
tree PAUP_139 = [&U] (1:0,((((((((((2:6,((11:3,12:10):2,(((13:0,14:0):1,15:5):3,((16:0,17:0,18:1):0,19:4):7):4):5):19,56:30):7,((((((((3:3,9:7):7,(20:18,(21:14,(22:13,(((23:0,24:1):5,(((25:4,27:0):3,28:25):0,26:4):1):4,(29:0,30:1):16):5):4):6):3):8,(76:10,((77:1,78:4):2,79:9):10):14):8,((((((66:0,67:0,68:0):2,(69:2,70:3):1):13,(71:1,72:2):16):9,(73:5,74:6):20):3,((80:11,81:11):7,((82:4,83:1,84:0):2,85:2):13):10):6,93:16):5):4,(58:13,((59:1,60:0,61:2,62:15):2,63:22):11):5):4,(((((5:0,6:0):1,10:17):1,(7:1,8:4):5):18,75:21):7,(86:13,(87:21,(88:15,89:11):18):6):7):4):3,144:24):6,143:21):7):7,(((119:14,((121:1,122:1):16,((124:4,125:1):5,126:19):11):5):8,120:18):5,123:17):8):8,((((((4:26,((((31:1,32:2,33:6):2,((34:1,(37:9,38:0,39:5):1):1,(35:0,36:1):1):3):1,40:12):5,((((41:3,46:4):5,45:6):2,(43:3,44:1):4):3,((((42:10,49:1):1,48:0):4,(47:1,52:1):2,50:4):1,51:1,53:14):7):9):4):15,57:20):5,65:16):7,(55:29,145:19):11):9,54:21):5,64:11):8):4,(90:20,91:19):13):5,(92:30,(((((((((95:14,(114:10,((115:1,117:3,118:3):1,116:1):16):2):4,(((103:0,104:0):1,((105:0,106:0,108:4):2,107:0):1):2,109:4):4):2,112:4):4,(((96:0,((97:2,98:0,99:1):2,100:1):1):2,113:9):5,(101:1,102:3):9):4):6,(110:1,111:2):6):15,142:19):8,((((127:0,128:1):0,129:5):17,136:16):6,(((130:1,135:6):1,132:3,133:1):0,(131:1,134:3):1):12):5):9,(137:7,138:6):13):8,(139:8,(140:5,141:5):7):9):8):6):8,(94:25,150:53):12):16,151:19):21,(146:3,147:1):6):6,148:1,149:0);
tree PAUP_140 = [&U] (1:0,((((((((((2:6,((11:3,12:10):2,(((13:0,14:0):1,15:5):3,((16:0,17:0,18:1):0,19:4):7):4):5):19,56:30):7,((((((((3:3,9:7):7,(20:18,(21:14,(22:13,(((23:0,24:1):5,(((25:4,27:0):3,28:25):0,26:4):1):4,(29:0,30:1):16):5):4):6):3):8,(76:10,((77:1,78:4):2,79:9):10):14):8,((((((66:0,67:0,68:0):2,(69:2,70:3):1):13,(71:1,72:2):16):9,(73:5,74:6):20):3,((80:11,81:11):7,((82:4,83:1,84:0):2,85:2):13):10):6,93:16):5):4,(58:13,((59:1,60:0,61:2,62:15):2,63:22):11):5):4,(((((5:0,6:0):1,10:17):1,(7:1,8:4):5):18,75:21):7,(86:13,(87:21,(88:15,89:11):18):6):7):4):3,144:24):6,143:21):7):7,(((119:14,((121:1,122:1):16,((124:4,125:1):5,126:19):11):5):8,120:18):5,123:17):8):8,((((((4:26,((((31:1,32:2,33:6):2,((34:1,(37:9,38:0,39:5):1):1,(35:0,36:1):1):3):1,40:12):5,((((41:3,46:4):5,45:6):2,(43:3,44:1):4):3,(((((42:10,49:1):1,48:0):4,(47:1,52:1):2,50:4):1,51:1):2,53:14):5):9):4):15,57:20):5,65:16):7,(55:29,145:19):11):9,54:21):5,64:11):8):4,(90:20,91:19):13):5,(92:30,(((((((((95:14,(114:10,((115:1,117:3,118:3):1,116:1):16):2):4,(((103:0,104:0):1,((105:0,106:0,108:4):2,107:0):1):2,109:4):4):2,112:4):4,(((96:0,((97:2,98:0,99:1):2,100:1):1):2,113:9):5,(101:1,102:3):9):4):6,(110:1,111:2):6):15,142:19):8,((((127:0,128:1):0,129:5):17,136:16):6,(((130:1,135:6):1,132:3,133:1):0,(131:1,134:3):1):12):5):9,(137:7,138:6):13):8,(139:8,(140:5,141:5):7):9):8):6):8,(94:25,150:53):12):16,151:19):21,(146:3,147:1):6):6,148:1,149:0);
tree PAUP_141 = [&U] (1:0,((((((((((2:6,((11:3,12:10):2,(((13:0,14:0):1,15:5):3,((16:0,17:0,18:1):0,19:4):7):4):5):19,56:30):7,((((((((3:3,9:7):7,(20:18,(21:14,(22:13,(((23:0,24:1):5,(((25:4,27:0):3,28:25):0,26:4):1):4,(29:0,30:1):16):5):4):6):3):8,(76:10,((77:1,78:4):2,79:9):10):14):8,((((((66:0,67:0,68:0):2,(69:2,70:3):1):13,(71:1,72:2):16):9,(73:5,74:6):20):3,((80:11,81:11):7,((82:4,83:1,84:0):2,85:2):13):10):6,93:16):5):4,(58:13,((59:1,60:0,61:2,62:15):2,63:22):11):5):4,(((((5:0,6:0):1,10:17):1,(7:1,8:4):5):18,75:21):7,(86:13,(87:21,(88:15,89:11):18):6):7):4):3,144:24):6,143:21):7):7,(((119:14,((121:1,122:1):16,((124:4,125:1):5,126:19):11):5):8,120:18):5,123:17):8):8,((((((4:26,(((31:1,32:2,33:6):3,(((34:1,(37:9,38:0,39:5):1):1,(35:0,36:1):1):3,40:11):1):5,((((41:3,46:4):5,45:6):2,(43:3,44:1):4):3,((((42:10,49:1):1,48:0):4,(47:1,52:1):2,50:4):1,(51:1,53:14):1):6):9):4):15,57:20):5,65:16):7,(55:29,145:19):11):9,54:21):5,64:11):8):4,(90:20,91:19):13):5,(92:30,(((((((((95:14,(114:10,((115:1,117:3,118:3):1,116:1):16):2):4,(((103:0,104:0):1,((105:0,106:0,108:4):2,107:0):1):2,109:4):4):2,112:4):4,(((96:0,((97:2,98:0,99:1):2,100:1):1):2,113:9):5,(101:1,102:3):9):4):6,(110:1,111:2):6):15,142:19):8,((((127:0,128:1):0,129:5):17,136:16):6,(((130:1,135:6):1,132:3,133:1):0,(131:1,134:3):1):12):5):9,(137:7,138:6):13):8,(139:8,(140:5,141:5):7):9):8):6):8,(94:25,150:53):12):16,151:19):21,(146:3,147:1):6):6,148:1,149:0);
tree PAUP_142 = [&U] (1:0,((((((((((2:6,((11:3,12:10):2,(((13:0,14:0):1,15:5):3,((16:0,17:0,18:1):0,19:4):7):4):5):19,56:30):7,((((((((3:3,9:7):7,(20:18,(21:14,(22:13,(((23:0,24:1):5,(((25:4,27:0):3,28:25):0,26:4):1):4,(29:0,30:1):16):5):4):6):3):8,(76:10,((77:1,78:4):2,79:9):10):14):8,((((((66:0,67:0,68:0):2,(69:2,70:3):1):13,(71:1,72:2):16):9,(73:5,74:6):20):3,((80:11,81:11):7,((82:4,83:1,84:0):2,85:2):13):10):6,93:16):5):4,(58:13,((59:1,60:0,61:2,62:15):2,63:22):11):5):4,(((((5:0,6:0):1,10:17):1,(7:1,8:4):5):18,75:21):7,(86:13,(87:21,(88:15,89:11):18):6):7):4):3,144:24):6,143:21):7):7,(((119:14,((121:1,122:1):16,((124:4,125:1):5,126:19):11):5):8,120:18):5,123:17):8):8,((((((4:26,(((31:1,32:2,33:6):3,(((34:2,37:9,38:0,39:5):1,35:0,36:1):4,40:11):1):5,((((41:3,46:4):5,45:6):2,(43:3,44:1):4):3,((((42:10,49:1):1,48:0):4,(47:1,52:1):2,50:4):1,(51:1,53:14):1):6):9):4):15,57:20):5,65:16):7,(55:29,145:19):11):9,54:21):5,64:11):8):4,(90:20,91:19):13):5,(92:30,(((((((((95:14,(114:10,((115:1,117:3,118:3):1,116:1):16):2):4,(((103:0,104:0):1,((105:0,106:0,108:4):2,107:0):1):2,109:4):4):2,112:4):4,(((96:0,((97:2,98:0,99:1):2,100:1):1):2,113:9):5,(101:1,102:3):9):4):6,(110:1,111:2):6):15,142:19):8,((((127:0,128:1):0,129:5):17,136:16):6,(((130:1,135:6):1,132:3,133:1):0,(131:1,134:3):1):12):5):9,(137:7,138:6):13):8,(139:8,(140:5,141:5):7):9):8):6):8,(94:25,150:53):12):16,151:19):21,(146:3,147:1):6):6,148:1,149:0);
tree PAUP_143 = [&U] (1:0,((((((((((2:6,((11:3,12:10):2,(((13:0,14:0):1,15:5):3,((16:0,17:0,18:1):0,19:4):7):4):5):19,56:30):7,((((((((3:3,9:7):7,(20:18,(21:14,(22:13,(((23:0,24:1):5,(((25:4,27:0):3,28:25):0,26:4):1):4,(29:0,30:1):16):5):4):6):3):8,(76:10,((77:1,78:4):2,79:9):10):14):8,((((((66:0,67:0,68:0):2,(69:2,70:3):1):13,(71:1,72:2):16):9,(73:5,74:6):20):3,((80:11,81:11):7,((82:4,83:1,84:0):2,85:2):13):10):6,93:16):5):4,(58:13,((59:1,60:0,61:2,62:15):2,63:22):11):5):4,(((((5:0,6:0):1,10:17):1,(7:1,8:4):5):18,75:21):7,(86:13,(87:21,(88:15,89:11):18):6):7):4):3,144:24):6,143:21):7):7,(((119:14,((121:1,122:1):16,((124:4,125:1):5,126:19):11):5):8,120:18):5,123:17):8):8,((((((4:26,(((31:1,32:2,33:6):3,((34:2,((35:0,36:1):0,(37:9,38:0,39:5):1):1):3,40:11):1):5,((((41:3,46:4):5,45:6):2,(43:3,44:1):4):3,((((42:10,49:1):1,48:0):4,(47:1,52:1):2,50:4):1,(51:1,53:14):1):6):9):4):15,57:20):5,65:16):7,(55:29,145:19):11):9,54:21):5,64:11):8):4,(90:20,91:19):13):5,(92:30,(((((((((95:14,(114:10,((115:1,117:3,118:3):1,116:1):16):2):4,(((103:0,104:0):1,((105:0,106:0,108:4):2,107:0):1):2,109:4):4):2,112:4):4,(((96:0,((97:2,98:0,99:1):2,100:1):1):2,113:9):5,(101:1,102:3):9):4):6,(110:1,111:2):6):15,142:19):8,((((127:0,128:1):0,129:5):17,136:16):6,(((130:1,135:6):1,132:3,133:1):0,(131:1,134:3):1):12):5):9,(137:7,138:6):13):8,(139:8,(140:5,141:5):7):9):8):6):8,(94:25,150:53):12):16,151:19):21,(146:3,147:1):6):6,148:1,149:0);
tree PAUP_144 = [&U] (1:0,((((((((((2:6,((11:3,12:10):2,(((13:0,14:0):1,15:5):3,((16:0,17:0,18:1):0,19:4):7):4):5):19,56:30):7,((((((((3:3,9:7):7,(20:18,(21:14,(22:13,(((23:0,24:1):5,(((25:4,27:0):3,28:25):0,26:4):1):4,(29:0,30:1):16):5):4):6):3):8,(76:10,((77:1,78:4):2,79:9):10):14):8,((((((66:0,67:0,68:0):2,(69:2,70:3):1):13,(71:1,72:2):16):9,(73:5,74:6):20):3,((80:11,81:11):7,((82:4,83:1,84:0):2,85:2):13):10):6,93:16):5):4,(58:13,((59:1,60:0,61:2,62:15):2,63:22):11):5):4,(((((5:0,6:0):1,(7:1,8:4):4):3,10:18):16,75:21):7,(86:13,(87:21,(88:15,89:11):18):6):7):4):3,144:24):6,143:21):7):7,(((119:14,((121:1,122:1):16,((124:4,125:1):5,126:19):11):5):8,120:18):5,123:17):8):8,((((((4:26,((((31:1,32:2,33:6):2,((34:1,(37:9,38:0,39:5):1):1,(35:0,36:1):1):3):1,40:12):5,((((41:3,46:4):5,45:6):2,(43:3,44:1):4):3,((((42:10,49:1):1,48:0):4,(47:1,52:1):2,50:4):1,(51:1,53:14):1):6):9):4):15,57:20):5,65:16):7,(55:29,145:19):11):9,54:21):5,64:11):8):4,(90:20,91:19):13):5,(92:30,(((((((((95:14,(114:10,((115:1,117:3,118:3):1,116:1):16):2):4,(((103:0,104:0):1,((105:0,106:0,108:4):2,107:0):1):2,109:4):4):2,112:4):4,(((96:0,((97:2,98:0,99:1):2,100:1):1):2,113:9):5,(101:1,102:3):9):4):6,(110:1,111:2):6):15,142:19):8,((((127:0,128:1):0,129:5):17,136:16):6,(((130:1,135:6):1,132:3,133:1):0,(131:1,134:3):1):12):5):9,(137:7,138:6):13):8,(139:8,(140:5,141:5):7):9):8):6):8,(94:25,150:53):12):16,151:19):21,(146:3,147:1):6):6,148:1,149:0);
tree PAUP_145 = [&U] (1:0,((((((((((2:6,((11:3,12:10):2,(((13:0,14:0):1,15:5):3,((16:0,17:0,18:1):0,19:4):7):4):5):19,56:30):7,((((((((3:3,9:7):7,(20:18,(21:14,(22:13,(((23:0,24:1):5,(((25:4,27:0):3,28:25):0,26:4):1):4,(29:0,30:1):16):5):4):6):3):8,(76:10,((77:1,78:4):2,79:9):10):14):8,((((((66:0,67:0,68:0):2,(69:2,70:3):1):13,(71:1,72:2):16):9,(73:5,74:6):20):3,((80:11,81:11):7,((82:4,83:1,84:0):2,85:2):13):10):6,93:16):5):4,(58:13,((59:1,60:0,61:2,62:15):2,63:22):11):5):4,(((((5:0,6:0):1,10:17):1,(7:1,8:4):5):18,75:21):7,(86:13,(87:21,(88:15,89:11):18):6):7):4):3,144:24):6,143:21):7):7,(((119:14,((121:1,122:1):16,((124:4,125:1):5,126:19):11):5):8,120:18):5,123:17):8):8,((((((4:26,((((31:1,32:2,33:6):2,(34:1,((35:0,36:1):1,37:9,38:0,39:5):1):4):1,40:12):5,((((41:3,46:4):5,45:6):2,(43:3,44:1):4):3,((((42:10,49:1):1,48:0):4,(47:1,52:1):2,50:4):1,(51:1,53:14):1):6):9):4):15,57:20):5,65:16):7,(55:29,145:19):11):9,54:21):5,64:11):8):4,(90:20,91:19):13):5,(92:30,(((((((((95:14,(114:10,((115:1,117:3,118:3):1,116:1):16):2):4,(((103:0,104:0):1,((105:0,106:0,108:4):2,107:0):1):2,109:4):4):2,112:4):4,(((96:0,((97:2,98:0,99:1):2,100:1):1):2,113:9):5,(101:1,102:3):9):4):6,(110:1,111:2):6):15,142:19):8,((((127:0,128:1):0,129:5):17,136:16):6,(((130:1,135:6):1,132:3,133:1):0,(131:1,134:3):1):12):5):9,(137:7,138:6):13):8,(139:8,(140:5,141:5):7):9):8):6):8,(94:25,150:53):12):16,151:19):21,(146:3,147:1):6):6,148:1,149:0);
tree PAUP_146 = [&U] (1:0,((((((((((2:6,((11:3,12:10):2,(((13:0,14:0):1,15:5):3,((16:0,17:0,18:1):0,19:4):7):4):5):19,56:30):7,((((((((3:3,9:7):7,(20:18,(21:14,(22:13,(((23:0,24:1):5,(((25:4,27:0):3,28:25):0,26:4):1):4,(29:0,30:1):16):5):4):6):3):8,(76:10,((77:1,78:4):2,79:9):10):14):8,((((((66:0,67:0,68:0):2,(69:2,70:3):1):13,(71:1,72:2):16):9,(73:5,74:6):20):3,((80:11,81:11):7,((82:4,83:1,84:0):2,85:2):13):10):6,93:16):5):4,(58:13,((59:1,60:0,61:2,62:15):2,63:22):11):5):4,(((((5:0,6:0):1,10:17):1,(7:1,8:4):5):18,75:21):7,(86:13,(87:21,(88:15,89:11):18):6):7):4):3,144:24):6,143:21):7):7,(((119:14,((121:1,122:1):16,((124:4,125:1):5,126:19):11):5):8,120:18):5,123:17):8):8,((((((4:26,((((31:1,32:2,33:6):2,((34:2,37:9,38:0,39:5):1,35:0,36:1):4):1,40:12):5,((((41:3,46:4):5,45:6):2,(43:3,44:1):4):3,((((42:10,49:1):1,48:0):4,(47:1,52:1):2,50:4):1,(51:1,53:14):1):6):9):4):15,57:20):5,65:16):7,(55:29,145:19):11):9,54:21):5,64:11):8):4,(90:20,91:19):13):5,(92:30,(((((((((95:14,(114:10,((115:1,117:3,118:3):1,116:1):16):2):4,(((103:0,104:0):1,((105:0,106:0,108:4):2,107:0):1):2,109:4):4):2,112:4):4,(((96:0,((97:2,98:0,99:1):2,100:1):1):2,113:9):5,(101:1,102:3):9):4):6,(110:1,111:2):6):15,142:19):8,((((127:0,128:1):0,129:5):17,136:16):6,(((130:1,135:6):1,132:3,133:1):0,(131:1,134:3):1):12):5):9,(137:7,138:6):13):8,(139:8,(140:5,141:5):7):9):8):6):8,(94:25,150:53):12):16,151:19):21,(146:3,147:1):6):6,148:1,149:0);
tree PAUP_147 = [&U] (1:0,((((((((((2:6,((11:3,12:10):2,(((13:0,14:0):1,15:5):3,((16:0,17:0,18:1):0,19:4):7):4):5):19,56:30):7,((((((((3:3,9:7):7,(20:18,(21:14,(22:13,(((23:0,24:1):5,(((25:4,27:0):3,28:25):0,26:4):1):4,(29:0,30:1):16):5):4):6):3):8,(76:10,((77:1,78:4):2,79:9):10):14):8,((((((66:0,67:0,68:0):2,(69:2,70:3):1):13,(71:1,72:2):16):9,(73:5,74:6):20):3,((80:11,81:11):7,((82:4,83:1,84:0):2,85:2):13):10):6,93:16):5):4,(58:13,((59:1,60:0,61:2,62:15):2,63:22):11):5):4,((((5:0,6:0,10:18):1,(7:1,8:4):4):19,75:21):7,(86:13,(87:21,(88:15,89:11):18):6):7):4):3,144:24):6,143:21):7):7,(((119:14,((121:1,122:1):16,((124:4,125:1):5,126:19):11):5):8,120:18):5,123:17):8):8,((((((4:26,((((31:1,32:2,33:6):2,((34:1,(37:9,38:0,39:5):1):1,(35:0,36:1):1):3):1,40:12):5,((((41:3,46:4):5,45:6):2,(43:3,44:1):4):3,((((42:10,49:1):1,48:0):4,(47:1,52:1):2,50:4):1,(51:1,53:14):1):6):9):4):15,57:20):5,65:16):7,(55:29,145:19):11):9,54:21):5,64:11):8):4,(90:20,91:19):13):5,(92:30,(((((((((95:14,(114:10,((115:1,117:3,118:3):1,116:1):16):2):4,(((103:0,104:0):1,((105:0,106:0,108:4):2,107:0):1):2,109:4):4):2,112:4):4,(((96:0,((97:2,98:0,99:1):2,100:1):1):2,113:9):5,(101:1,102:3):9):4):6,(110:1,111:2):6):15,142:19):8,((((127:0,128:1):0,129:5):17,136:16):6,(((130:1,135:6):1,132:3,133:1):0,(131:1,134:3):1):12):5):9,(137:7,138:6):13):8,(139:8,(140:5,141:5):7):9):8):6):8,(94:25,150:53):12):16,151:19):21,(146:3,147:1):6):6,148:1,149:0);
tree PAUP_148 = [&U] (1:0,((((((((((2:6,((11:3,12:10):2,(((13:0,14:0):1,15:5):3,((16:0,17:0,18:1):0,19:4):7):4):5):19,56:30):7,(((((((((3:3,9:7):6,(21:16,(22:14,(((23:0,24:1):5,(((25:4,27:0):3,28:25):0,26:4):1):5,(29:0,30:1):15):4):4):4):2,20:20):8,(76:10,((77:1,78:4):2,79:9):10):15):8,((((((66:0,67:0,68:0):2,(69:2,70:3):1):13,(71:1,72:2):16):9,(73:5,74:6):20):3,((80:11,81:11):7,((82:4,83:1,84:0):2,85:2):13):10):5,93:17):5):4,(58:14,((59:1,60:0,61:2,62:15):2,63:22):10):5):4,(((((5:0,6:0):1,10:17):1,(7:1,8:4):5):18,75:21):7,(86:13,(87:21,(88:15,89:11):18):6):7):3):3,144:23):7,143:21):7):7,(((119:14,((121:1,122:1):16,((124:4,125:1):5,126:19):11):5):8,120:18):5,123:17):8):8,((((((4:26,((((31:1,32:2,33:6):2,((34:1,(37:9,38:0,39:5):1):1,(35:0,36:1):1):3):1,40:12):5,((((41:3,46:4):5,45:6):2,(43:3,44:1):4):3,((((42:10,49:1):1,48:0):4,(47:1,52:1):2,50:4):1,(51:1,53:14):1):6):9):4):15,57:20):5,65:16):7,(55:29,145:19):11):9,54:21):5,64:11):8):4,(90:20,91:19):13):5,(92:30,(((((((((95:14,(114:10,((115:1,117:3,118:3):1,116:1):16):2):4,(((103:0,104:0):1,((105:0,106:0,108:4):2,107:0):1):2,109:4):4):2,112:4):4,(((96:0,((97:2,98:0,99:1):2,100:1):1):2,113:9):5,(101:1,102:3):9):4):6,(110:1,111:2):6):15,142:19):8,((((127:0,128:1):0,129:5):17,136:16):6,(((130:1,135:6):1,132:3,133:1):0,(131:1,134:3):1):12):5):9,(137:7,138:6):13):8,(139:8,(140:5,141:5):7):9):8):6):8,(94:25,150:53):12):16,151:19):21,(146:3,147:1):6):6,148:1,149:0);
tree PAUP_149 = [&U] (1:0,((((((((((2:6,((11:3,12:10):2,(((13:0,14:0):1,15:5):3,((16:0,17:0,18:1):0,19:4):7):4):5):19,56:30):7,((((((((3:3,9:7):7,(20:18,(21:14,(22:13,(((23:0,24:1):5,(((25:4,27:0):3,28:25):0,26:4):1):4,(29:0,30:1):16):5):4):6):3):8,(76:10,((77:1,78:4):2,79:9):10):14):8,((((((66:0,67:0,68:0):2,(69:2,70:3):1):13,(71:1,72:2):16):9,(73:5,74:6):20):3,((80:11,81:11):7,((82:4,83:1,84:0):2,85:2):13):10):6,93:16):5):4,(58:13,((59:1,60:0,61:2,62:15):2,63:22):11):5):4,(((((5:0,6:0):1,10:17):1,(7:1,8:4):5):18,75:21):7,(86:13,(87:21,(88:15,89:11):18):6):7):4):3,144:24):6,143:21):7):7,(((119:14,((121:1,122:1):16,((124:4,125:1):5,126:19):11):5):8,120:18):5,123:17):8):8,((((((4:26,((((31:1,32:2,33:6):2,(34:2,((35:0,36:1):0,(37:9,38:0,39:5):1):1):3):1,40:12):5,((((41:3,46:4):5,45:6):2,(43:3,44:1):4):3,((((42:10,49:1):1,48:0):4,(47:1,52:1):2,50:4):1,(51:1,53:14):1):6):9):4):15,57:20):5,65:16):7,(55:29,145:19):11):9,54:21):5,64:11):8):4,(90:20,91:19):13):5,(92:30,(((((((((95:14,(114:10,((115:1,117:3,118:3):1,116:1):16):2):4,(((103:0,104:0):1,((105:0,106:0,108:4):2,107:0):1):2,109:4):4):2,112:4):4,(((96:0,((97:2,98:0,99:1):2,100:1):1):2,113:9):5,(101:1,102:3):9):4):6,(110:1,111:2):6):15,142:19):8,((((127:0,128:1):0,129:5):17,136:16):6,(((130:1,135:6):1,132:3,133:1):0,(131:1,134:3):1):12):5):9,(137:7,138:6):13):8,(139:8,(140:5,141:5):7):9):8):6):8,(94:25,150:53):12):16,151:19):21,(146:3,147:1):6):6,148:1,149:0);
tree PAUP_150 = [&U] (1:0,((((((((((2:6,((11:3,12:10):2,(((13:0,14:0):1,15:5):3,((16:0,17:0,18:1):0,19:4):7):4):5):19,56:30):7,((((((((3:3,9:7):7,(20:18,(21:14,(22:13,(((23:0,24:1):5,(((25:4,27:0):3,28:25):0,26:4):1):4,(29:0,30:1):16):5):4):6):3):8,(76:10,((77:1,78:4):2,79:9):10):14):8,((((((66:0,67:0,68:0):2,(69:2,70:3):1):13,(71:1,72:2):16):9,(73:5,74:6):20):3,((80:11,81:11):7,((82:4,83:1,84:0):2,85:2):13):10):6,93:16):5):4,(58:13,((59:1,60:0,61:2,62:15):2,63:22):11):5):4,(((((5:0,6:0):1,10:17):1,(7:1,8:4):5):18,75:21):7,(86:13,(87:21,(88:15,89:11):18):6):7):4):3,144:24):6,143:21):7):7,(((119:14,((121:1,122:1):16,((124:4,125:1):5,126:19):11):5):8,120:18):5,123:17):8):8,((((((4:26,((((31:1,32:2,33:6):2,(34:2,(35:0,36:1,(37:9,38:0,39:5):1):1):3):1,40:12):5,((((41:3,46:4):5,45:6):2,(43:3,44:1):4):3,((((42:10,49:1):1,48:0):4,(47:1,52:1):2,50:4):1,(51:1,53:14):1):6):9):4):15,57:20):5,65:16):7,(55:29,145:19):11):9,54:21):5,64:11):8):4,(90:20,91:19):13):5,(92:30,(((((((((95:14,(114:10,((115:1,117:3,118:3):1,116:1):16):2):4,(((103:0,104:0):1,((105:0,106:0,108:4):2,107:0):1):2,109:4):4):2,112:4):4,(((96:0,((97:2,98:0,99:1):2,100:1):1):2,113:9):5,(101:1,102:3):9):4):6,(110:1,111:2):6):15,142:19):8,((((127:0,128:1):0,129:5):17,136:16):6,(((130:1,135:6):1,132:3,133:1):0,(131:1,134:3):1):12):5):9,(137:7,138:6):13):8,(139:8,(140:5,141:5):7):9):8):6):8,(94:25,150:53):12):16,151:19):21,(146:3,147:1):6):6,148:1,149:0);
tree PAUP_151 = [&U] (1:0,((((((((((2:6,((11:3,12:10):2,(((13:0,14:0):1,15:5):3,((16:0,17:0,18:1):0,19:4):7):4):5):19,56:30):7,((((((((3:3,9:7):7,(20:18,(21:14,(22:13,(((23:0,24:1):5,(((25:4,27:0):3,28:25):0,26:4):1):4,(29:0,30:1):16):5):4):6):3):8,(76:9,((77:2,79:9):2,78:4):9):15):8,((((((66:0,67:0,68:0):2,(69:2,70:3):1):13,(71:1,72:2):16):9,(73:5,74:6):20):3,((80:11,81:11):7,((82:4,83:1,84:0):2,85:2):13):10):6,93:16):5):4,(58:13,((59:1,60:0,61:2,62:15):2,63:22):11):5):4,(((((5:0,6:0):1,10:17):1,(7:1,8:4):5):18,75:21):7,(86:13,(87:21,(88:15,89:11):18):6):7):4):3,144:24):6,143:21):7):7,(((119:14,((121:1,122:1):16,((124:4,125:1):5,126:19):11):5):8,120:18):5,123:17):8):8,((((((4:26,((((31:1,32:2,33:6):2,((34:1,(37:9,38:0,39:5):1):1,(35:0,36:1):1):3):1,40:12):5,((((41:3,46:4):5,45:6):2,(43:3,44:1):4):3,((((42:10,49:1):1,48:0):4,(47:1,52:1):2,50:4):1,(51:1,53:14):1):6):9):4):15,57:20):5,65:16):7,(55:29,145:19):11):9,54:21):5,64:11):8):4,(90:20,91:19):13):5,(92:30,(((((((((95:14,(114:10,((115:1,117:3,118:3):1,116:1):16):2):4,(((103:0,104:0):1,((105:0,106:0,108:4):2,107:0):1):2,109:4):4):2,112:4):4,(((96:0,((97:2,98:0,99:1):2,100:1):1):2,113:9):5,(101:1,102:3):9):4):6,(110:1,111:2):6):15,142:19):8,((((127:0,128:1):0,129:5):17,136:16):6,(((130:1,135:6):1,132:3,133:1):0,(131:1,134:3):1):12):5):9,(137:7,138:6):13):8,(139:8,(140:5,141:5):7):9):8):6):8,(94:25,150:53):12):16,151:19):21,(146:3,147:1):6):6,148:1,149:0);
tree PAUP_152 = [&U] (1:0,((((((((((2:6,((11:3,12:10):2,(((13:0,14:0):1,15:5):3,((16:0,17:0,18:1):0,19:4):7):4):5):19,56:30):7,((((((((3:3,9:7):7,(20:18,(21:14,(22:13,(((23:0,24:1):5,(((25:4,27:0):3,28:25):0,26:4):1):4,(29:0,30:1):16):5):4):6):3):8,(76:10,((77:1,78:4):2,79:9):10):14):8,(((((((66:0,67:0,68:0):1,69:2):1,70:4):13,(71:1,72:2):16):9,(73:5,74:6):20):3,((80:11,81:11):7,((82:4,83:1,84:0):2,85:2):13):10):6,93:16):5):4,(58:13,((59:1,60:0,61:2,62:15):2,63:22):11):5):4,(((((5:0,6:0):1,10:17):1,(7:1,8:4):5):18,75:21):7,(86:13,(87:21,(88:15,89:11):18):6):7):4):3,144:24):6,143:21):7):7,(((119:14,((121:1,122:1):16,((124:4,125:1):5,126:19):11):5):8,120:18):5,123:17):8):8,((((((4:26,((((31:1,32:2,33:6):2,((34:1,(37:9,38:0,39:5):1):1,(35:0,36:1):1):3):1,40:12):5,((((41:3,46:4):5,45:6):2,(43:3,44:1):4):3,((((42:10,49:1):1,48:0):4,(47:1,52:1):2,50:4):1,(51:1,53:14):1):6):9):4):15,57:20):5,65:16):7,(55:29,145:19):11):9,54:21):5,64:11):8):4,(90:20,91:19):13):5,(92:30,(((((((((95:14,(114:10,((115:1,117:3,118:3):1,116:1):16):2):4,(((103:0,104:0):1,((105:0,106:0,108:4):2,107:0):1):2,109:4):4):2,112:4):4,(((96:0,((97:2,98:0,99:1):2,100:1):1):2,113:9):5,(101:1,102:3):9):4):6,(110:1,111:2):6):15,142:19):8,((((127:0,128:1):0,129:5):17,136:16):6,(((130:1,135:6):1,132:3,133:1):0,(131:1,134:3):1):12):5):9,(137:7,138:6):13):8,(139:8,(140:5,141:5):7):9):8):6):8,(94:25,150:53):12):16,151:19):21,(146:3,147:1):6):6,148:1,149:0);
tree PAUP_153 = [&U] (1:0,((((((((((2:6,((11:3,12:10):2,(((13:0,14:0):1,15:5):3,((16:0,17:0,18:1):0,19:4):7):4):5):19,56:30):7,((((((((3:3,9:7):7,(20:18,(21:14,(22:13,(((23:0,24:1):5,(((25:4,27:0):3,28:25):0,26:4):1):4,(29:0,30:1):16):5):4):6):3):8,(76:10,((77:1,78:4):2,79:9):10):14):8,((((((66:0,67:0,68:0,69:2):2,70:4):13,(71:1,72:2):16):9,(73:5,74:6):20):3,((80:11,81:11):7,((82:4,83:1,84:0):2,85:2):13):10):6,93:16):5):4,(58:13,((59:1,60:0,61:2,62:15):2,63:22):11):5):4,(((((5:0,6:0):1,10:17):1,(7:1,8:4):5):18,75:21):7,(86:13,(87:21,(88:15,89:11):18):6):7):4):3,144:24):6,143:21):7):7,(((119:14,((121:1,122:1):16,((124:4,125:1):5,126:19):11):5):8,120:18):5,123:17):8):8,((((((4:26,((((31:1,32:2,33:6):2,((34:1,(37:9,38:0,39:5):1):1,(35:0,36:1):1):3):1,40:12):5,((((41:3,46:4):5,45:6):2,(43:3,44:1):4):3,((((42:10,49:1):1,48:0):4,(47:1,52:1):2,50:4):1,(51:1,53:14):1):6):9):4):15,57:20):5,65:16):7,(55:29,145:19):11):9,54:21):5,64:11):8):4,(90:20,91:19):13):5,(92:30,(((((((((95:14,(114:10,((115:1,117:3,118:3):1,116:1):16):2):4,(((103:0,104:0):1,((105:0,106:0,108:4):2,107:0):1):2,109:4):4):2,112:4):4,(((96:0,((97:2,98:0,99:1):2,100:1):1):2,113:9):5,(101:1,102:3):9):4):6,(110:1,111:2):6):15,142:19):8,((((127:0,128:1):0,129:5):17,136:16):6,(((130:1,135:6):1,132:3,133:1):0,(131:1,134:3):1):12):5):9,(137:7,138:6):13):8,(139:8,(140:5,141:5):7):9):8):6):8,(94:25,150:53):12):16,151:19):21,(146:3,147:1):6):6,148:1,149:0);
tree PAUP_154 = [&U] (1:0,((((((((((2:6,((11:3,12:10):2,(((13:0,14:0):1,15:5):3,((16:0,17:0,18:1):0,19:4):7):4):5):19,56:30):7,((((((((3:3,9:7):7,(20:18,(21:14,(22:13,((((23:0,24:1):5,(25:4,27:0):2,26:4):1,28:25):5,(29:0,30:1):16):5):4):6):3):8,(76:10,((77:1,78:4):2,79:9):10):14):8,((((((66:0,67:0,68:0):2,(69:2,70:3):1):13,(71:1,72:2):16):9,(73:5,74:6):20):3,((80:11,81:11):7,((82:4,83:1,84:0):2,85:2):13):10):6,93:16):5):4,(58:13,((59:1,60:0,61:2,62:15):2,63:22):11):5):4,(((((5:0,6:0):1,10:17):1,(7:1,8:4):5):18,75:21):7,(86:13,(87:21,(88:15,89:11):18):6):7):4):3,144:24):6,143:21):7):7,(((119:14,((121:1,122:1):16,((124:4,125:1):5,126:19):11):5):8,120:18):5,123:17):8):8,((((((4:26,((((31:1,32:2,33:6):2,((34:1,(37:9,38:0,39:5):1):1,(35:0,36:1):1):3):1,40:12):5,((((41:3,46:4):5,45:6):2,(43:3,44:1):4):3,((((42:10,49:1):1,48:0):4,(47:1,52:1):2,50:4):1,(51:1,53:14):1):6):9):4):15,57:20):5,65:16):7,(55:29,145:19):11):9,54:21):5,64:11):8):4,(90:20,91:19):13):5,(92:30,(((((((((95:14,(114:10,((115:1,117:3,118:3):1,116:1):16):2):4,(((103:0,104:0):1,((105:0,106:0,108:4):2,107:0):1):2,109:4):4):2,112:4):4,(((96:0,((97:2,98:0,99:1):2,100:1):1):2,113:9):5,(101:1,102:3):9):4):6,(110:1,111:2):6):15,142:19):8,((((127:0,128:1):0,129:5):17,136:16):6,(((130:1,135:6):1,132:3,133:1):0,(131:1,134:3):1):12):5):9,(137:7,138:6):13):8,(139:8,(140:5,141:5):7):9):8):6):8,(94:25,150:53):12):16,151:19):21,(146:3,147:1):6):6,148:1,149:0);
tree PAUP_155 = [&U] (1:0,((((((((((2:6,((11:3,12:10):2,(((13:0,14:0):1,15:5):3,((16:0,17:0,18:1):0,19:4):7):4):5):19,56:30):7,((((((((3:3,9:7):7,(20:18,(21:14,(22:13,((((23:0,24:1):5,(25:4,27:0):2):1,26:4,28:25):5,(29:0,30:1):16):5):4):6):3):8,(76:10,((77:1,78:4):2,79:9):10):14):8,((((((66:0,67:0,68:0):2,(69:2,70:3):1):13,(71:1,72:2):16):9,(73:5,74:6):20):3,((80:11,81:11):7,((82:4,83:1,84:0):2,85:2):13):10):6,93:16):5):4,(58:13,((59:1,60:0,61:2,62:15):2,63:22):11):5):4,(((((5:0,6:0):1,10:17):1,(7:1,8:4):5):18,75:21):7,(86:13,(87:21,(88:15,89:11):18):6):7):4):3,144:24):6,143:21):7):7,(((119:14,((121:1,122:1):16,((124:4,125:1):5,126:19):11):5):8,120:18):5,123:17):8):8,((((((4:26,((((31:1,32:2,33:6):2,((34:1,(37:9,38:0,39:5):1):1,(35:0,36:1):1):3):1,40:12):5,((((41:3,46:4):5,45:6):2,(43:3,44:1):4):3,((((42:10,49:1):1,48:0):4,(47:1,52:1):2,50:4):1,(51:1,53:14):1):6):9):4):15,57:20):5,65:16):7,(55:29,145:19):11):9,54:21):5,64:11):8):4,(90:20,91:19):13):5,(92:30,(((((((((95:14,(114:10,((115:1,117:3,118:3):1,116:1):16):2):4,(((103:0,104:0):1,((105:0,106:0,108:4):2,107:0):1):2,109:4):4):2,112:4):4,(((96:0,((97:2,98:0,99:1):2,100:1):1):2,113:9):5,(101:1,102:3):9):4):6,(110:1,111:2):6):15,142:19):8,((((127:0,128:1):0,129:5):17,136:16):6,(((130:1,135:6):1,132:3,133:1):0,(131:1,134:3):1):12):5):9,(137:7,138:6):13):8,(139:8,(140:5,141:5):7):9):8):6):8,(94:25,150:53):12):16,151:19):21,(146:3,147:1):6):6,148:1,149:0);
tree PAUP_156 = [&U] (1:0,((((((((((2:6,((11:3,12:10):2,(((13:0,14:0):1,15:5):3,((16:0,17:0,18:1):0,19:4):7):4):5):19,56:30):7,((((((((3:3,9:7):7,(20:18,(21:14,(22:13,(((23:0,24:1):5,((25:4,(26:4,27:0):0):3,28:25):1):4,(29:0,30:1):16):5):4):6):3):8,(76:10,((77:1,78:4):2,79:9):10):14):8,((((((66:0,67:0,68:0):2,(69:2,70:3):1):13,(71:1,72:2):16):9,(73:5,74:6):20):3,((80:11,81:11):7,((82:4,83:1,84:0):2,85:2):13):10):6,93:16):5):4,(58:13,((59:1,60:0,61:2,62:15):2,63:22):11):5):4,(((((5:0,6:0):1,10:17):1,(7:1,8:4):5):18,75:21):7,(86:13,(87:21,(88:15,89:11):18):6):7):4):3,144:24):6,143:21):7):7,(((119:14,((121:1,122:1):16,((124:4,125:1):5,126:19):11):5):8,120:18):5,123:17):8):8,((((((4:26,((((31:1,32:2,33:6):2,((34:1,(37:9,38:0,39:5):1):1,(35:0,36:1):1):3):1,40:12):5,((((41:3,46:4):5,45:6):2,(43:3,44:1):4):3,((((42:10,49:1):1,48:0):4,(47:1,52:1):2,50:4):1,(51:1,53:14):1):6):9):4):15,57:20):5,65:16):7,(55:29,145:19):11):9,54:21):5,64:11):8):4,(90:20,91:19):13):5,(92:30,(((((((((95:14,(114:10,((115:1,117:3,118:3):1,116:1):16):2):4,(((103:0,104:0):1,((105:0,106:0,108:4):2,107:0):1):2,109:4):4):2,112:4):4,(((96:0,((97:2,98:0,99:1):2,100:1):1):2,113:9):5,(101:1,102:3):9):4):6,(110:1,111:2):6):15,142:19):8,((((127:0,128:1):0,129:5):17,136:16):6,(((130:1,135:6):1,132:3,133:1):0,(131:1,134:3):1):12):5):9,(137:7,138:6):13):8,(139:8,(140:5,141:5):7):9):8):6):8,(94:25,150:53):12):16,151:19):21,(146:3,147:1):6):6,148:1,149:0);
tree PAUP_157 = [&U] (1:0,((((((((((2:6,((11:3,12:10):2,(((13:0,14:0):1,15:5):3,((16:0,17:0,18:1):0,19:4):7):4):5):19,56:30):7,((((((((3:3,9:7):7,(20:18,(21:14,(22:13,(((23:0,24:1):5,((25:4,26:4,27:0):3,28:25):1):4,(29:0,30:1):16):5):4):6):3):8,(76:10,((77:1,78:4):2,79:9):10):14):8,((((((66:0,67:0,68:0):2,(69:2,70:3):1):13,(71:1,72:2):16):9,(73:5,74:6):20):3,((80:11,81:11):7,((82:4,83:1,84:0):2,85:2):13):10):6,93:16):5):4,(58:13,((59:1,60:0,61:2,62:15):2,63:22):11):5):4,(((((5:0,6:0):1,10:17):1,(7:1,8:4):5):18,75:21):7,(86:13,(87:21,(88:15,89:11):18):6):7):4):3,144:24):6,143:21):7):7,(((119:14,((121:1,122:1):16,((124:4,125:1):5,126:19):11):5):8,120:18):5,123:17):8):8,((((((4:26,((((31:1,32:2,33:6):2,((34:1,(37:9,38:0,39:5):1):1,(35:0,36:1):1):3):1,40:12):5,((((41:3,46:4):5,45:6):2,(43:3,44:1):4):3,((((42:10,49:1):1,48:0):4,(47:1,52:1):2,50:4):1,(51:1,53:14):1):6):9):4):15,57:20):5,65:16):7,(55:29,145:19):11):9,54:21):5,64:11):8):4,(90:20,91:19):13):5,(92:30,(((((((((95:14,(114:10,((115:1,117:3,118:3):1,116:1):16):2):4,(((103:0,104:0):1,((105:0,106:0,108:4):2,107:0):1):2,109:4):4):2,112:4):4,(((96:0,((97:2,98:0,99:1):2,100:1):1):2,113:9):5,(101:1,102:3):9):4):6,(110:1,111:2):6):15,142:19):8,((((127:0,128:1):0,129:5):17,136:16):6,(((130:1,135:6):1,132:3,133:1):0,(131:1,134:3):1):12):5):9,(137:7,138:6):13):8,(139:8,(140:5,141:5):7):9):8):6):8,(94:25,150:53):12):16,151:19):21,(146:3,147:1):6):6,148:1,149:0);
tree PAUP_158 = [&U] (1:0,((((((((((2:6,((11:3,12:10):2,(((13:0,14:0):1,15:5):3,((16:0,17:0,18:1):0,19:4):7):4):5):19,56:30):7,((((((((3:3,9:7):7,(20:18,(21:14,(22:13,(((23:0,24:1):5,((25:4,27:0):3,(26:4,28:25):0):1):4,(29:0,30:1):16):5):4):6):3):8,(76:10,((77:1,78:4):2,79:9):10):14):8,((((((66:0,67:0,68:0):2,(69:2,70:3):1):13,(71:1,72:2):16):9,(73:5,74:6):20):3,((80:11,81:11):7,((82:4,83:1,84:0):2,85:2):13):10):6,93:16):5):4,(58:13,((59:1,60:0,61:2,62:15):2,63:22):11):5):4,(((((5:0,6:0):1,10:17):1,(7:1,8:4):5):18,75:21):7,(86:13,(87:21,(88:15,89:11):18):6):7):4):3,144:24):6,143:21):7):7,(((119:14,((121:1,122:1):16,((124:4,125:1):5,126:19):11):5):8,120:18):5,123:17):8):8,((((((4:26,((((31:1,32:2,33:6):2,((34:1,(37:9,38:0,39:5):1):1,(35:0,36:1):1):3):1,40:12):5,((((41:3,46:4):5,45:6):2,(43:3,44:1):4):3,((((42:10,49:1):1,48:0):4,(47:1,52:1):2,50:4):1,(51:1,53:14):1):6):9):4):15,57:20):5,65:16):7,(55:29,145:19):11):9,54:21):5,64:11):8):4,(90:20,91:19):13):5,(92:30,(((((((((95:14,(114:10,((115:1,117:3,118:3):1,116:1):16):2):4,(((103:0,104:0):1,((105:0,106:0,108:4):2,107:0):1):2,109:4):4):2,112:4):4,(((96:0,((97:2,98:0,99:1):2,100:1):1):2,113:9):5,(101:1,102:3):9):4):6,(110:1,111:2):6):15,142:19):8,((((127:0,128:1):0,129:5):17,136:16):6,(((130:1,135:6):1,132:3,133:1):0,(131:1,134:3):1):12):5):9,(137:7,138:6):13):8,(139:8,(140:5,141:5):7):9):8):6):8,(94:25,150:53):12):16,151:19):21,(146:3,147:1):6):6,148:1,149:0);
tree PAUP_159 = [&U] (1:0,((((((((((2:6,((11:3,12:10):2,(((13:0,14:0):1,15:5):3,((16:0,17:0,18:1):0,19:4):7):4):5):19,56:30):7,((((((((3:3,9:7):7,(20:18,(21:14,(22:13,((((23:0,24:1):4,((25:4,27:0):2,26:4):1):1,28:26):4,(29:0,30:1):16):5):4):6):3):8,(76:10,((77:1,78:4):2,79:9):10):14):8,((((((66:0,67:0,68:0):2,(69:2,70:3):1):13,(71:1,72:2):16):9,(73:5,74:6):20):3,((80:11,81:11):7,((82:4,83:1,84:0):2,85:2):13):10):6,93:16):5):4,(58:13,((59:1,60:0,61:2,62:15):2,63:22):11):5):4,(((((5:0,6:0):1,10:17):1,(7:1,8:4):5):18,75:21):7,(86:13,(87:21,(88:15,89:11):18):6):7):4):3,144:24):6,143:21):7):7,(((119:14,((121:1,122:1):16,((124:4,125:1):5,126:19):11):5):8,120:18):5,123:17):8):8,((((((4:26,((((31:1,32:2,33:6):2,((34:1,(37:9,38:0,39:5):1):1,(35:0,36:1):1):3):1,40:12):5,((((41:3,46:4):5,45:6):2,(43:3,44:1):4):3,((((42:10,49:1):1,48:0):4,(47:1,52:1):2,50:4):1,(51:1,53:14):1):6):9):4):15,57:20):5,65:16):7,(55:29,145:19):11):9,54:21):5,64:11):8):4,(90:20,91:19):13):5,(92:30,(((((((((95:14,(114:10,((115:1,117:3,118:3):1,116:1):16):2):4,(((103:0,104:0):1,((105:0,106:0,108:4):2,107:0):1):2,109:4):4):2,112:4):4,(((96:0,((97:2,98:0,99:1):2,100:1):1):2,113:9):5,(101:1,102:3):9):4):6,(110:1,111:2):6):15,142:19):8,((((127:0,128:1):0,129:5):17,136:16):6,(((130:1,135:6):1,132:3,133:1):0,(131:1,134:3):1):12):5):9,(137:7,138:6):13):8,(139:8,(140:5,141:5):7):9):8):6):8,(94:25,150:53):12):16,151:19):21,(146:3,147:1):6):6,148:1,149:0);
tree PAUP_160 = [&U] (1:0,((((((((((2:6,((11:3,12:10):2,(((13:0,14:0):1,15:5):3,((16:0,17:0,18:1):0,19:4):7):4):5):19,56:30):7,((((((((3:3,9:7):7,(20:18,(21:14,(22:13,(((23:0,24:1):4,((25:4,27:0):2,26:4):1):3,(28:26,(29:0,30:1):14):2):7):4):6):3):8,(76:10,((77:1,78:4):2,79:9):10):14):8,((((((66:0,67:0,68:0):2,(69:2,70:3):1):13,(71:1,72:2):16):9,(73:5,74:6):20):3,((80:11,81:11):7,((82:4,83:1,84:0):2,85:2):13):10):6,93:16):5):4,(58:13,((59:1,60:0,61:2,62:15):2,63:22):11):5):4,(((((5:0,6:0):1,10:17):1,(7:1,8:4):5):18,75:21):7,(86:13,(87:21,(88:15,89:11):18):6):7):4):3,144:24):6,143:21):7):7,(((119:14,((121:1,122:1):16,((124:4,125:1):5,126:19):11):5):8,120:18):5,123:17):8):8,((((((4:26,((((31:1,32:2,33:6):2,((34:1,(37:9,38:0,39:5):1):1,(35:0,36:1):1):3):1,40:12):5,((((41:3,46:4):5,45:6):2,(43:3,44:1):4):3,((((42:10,49:1):1,48:0):4,(47:1,52:1):2,50:4):1,(51:1,53:14):1):6):9):4):15,57:20):5,65:16):7,(55:29,145:19):11):9,54:21):5,64:11):8):4,(90:20,91:19):13):5,(92:30,(((((((((95:14,(114:10,((115:1,117:3,118:3):1,116:1):16):2):4,(((103:0,104:0):1,((105:0,106:0,108:4):2,107:0):1):2,109:4):4):2,112:4):4,(((96:0,((97:2,98:0,99:1):2,100:1):1):2,113:9):5,(101:1,102:3):9):4):6,(110:1,111:2):6):15,142:19):8,((((127:0,128:1):0,129:5):17,136:16):6,(((130:1,135:6):1,132:3,133:1):0,(131:1,134:3):1):12):5):9,(137:7,138:6):13):8,(139:8,(140:5,141:5):7):9):8):6):8,(94:25,150:53):12):16,151:19):21,(146:3,147:1):6):6,148:1,149:0);
tree PAUP_161 = [&U] (1:0,((((((((((2:6,((11:3,12:10):2,(((13:0,14:0):1,15:5):3,((16:0,17:0,18:1):0,19:4):7):4):5):19,56:30):7,((((((((3:3,9:7):7,(20:18,(21:14,(22:13,(((23:0,24:1):5,(((25:4,27:0):3,26:4):0,28:25):1):4,(29:0,30:1):16):5):4):6):3):8,(76:10,((77:1,78:4):2,79:9):10):14):8,((((((66:0,67:0,68:0):2,(69:2,70:3):1):13,(71:1,72:2):16):9,(73:5,74:6):20):3,((80:11,81:11):7,((82:4,83:1,84:0):2,85:2):13):10):6,93:16):5):4,(58:13,((59:1,60:0,61:2,62:15):2,63:22):11):5):4,(((((5:0,6:0):1,10:17):1,(7:1,8:4):5):18,75:21):7,(86:13,(87:21,(88:15,89:11):18):6):7):4):3,144:24):6,143:21):7):7,(((119:14,((121:1,122:1):16,((124:4,125:1):5,126:19):11):5):8,120:18):5,123:17):8):8,((((((4:26,((((31:1,32:2,33:6):2,((34:1,(37:9,38:0,39:5):1):1,(35:0,36:1):1):3):1,40:12):5,((((41:3,46:4):5,45:6):2,(43:3,44:1):4):3,((((42:10,49:1):1,48:0):4,(47:1,52:1):2,50:4):1,(51:1,53:14):1):6):9):4):15,57:20):5,65:16):7,(55:29,145:19):11):9,54:21):5,64:11):8):4,(90:20,91:19):13):5,(92:30,(((((((((95:14,(114:10,((115:1,117:3,118:3):1,116:1):16):2):4,(((103:0,104:0):1,((105:0,106:0,108:4):2,107:0):1):2,109:4):4):2,112:4):4,(((96:0,((97:2,98:0,99:1):2,100:1):1):2,113:9):5,(101:1,102:3):9):4):6,(110:1,111:2):6):15,142:19):8,((((127:0,128:1):0,129:5):17,136:16):6,(((130:1,135:6):1,132:3,133:1):0,(131:1,134:3):1):12):5):9,(137:7,138:6):13):8,(139:8,(140:5,141:5):7):9):8):6):8,(94:25,150:53):12):16,151:19):21,(146:3,147:1):6):6,148:1,149:0);
tree PAUP_162 = [&U] (1:0,((((((((((2:6,((11:3,12:10):2,(((13:0,14:0):1,15:5):3,((16:0,17:0,18:1):0,19:4):7):4):5):19,56:30):7,((((((((3:3,9:7):7,(20:18,(21:14,(22:13,((((23:0,24:1):4,(25:4,27:0):3):1,(26:4,28:25):1):4,(29:0,30:1):16):5):4):6):3):8,(76:10,((77:1,78:4):2,79:9):10):14):8,((((((66:0,67:0,68:0):2,(69:2,70:3):1):13,(71:1,72:2):16):9,(73:5,74:6):20):3,((80:11,81:11):7,((82:4,83:1,84:0):2,85:2):13):10):6,93:16):5):4,(58:13,((59:1,60:0,61:2,62:15):2,63:22):11):5):4,(((((5:0,6:0):1,10:17):1,(7:1,8:4):5):18,75:21):7,(86:13,(87:21,(88:15,89:11):18):6):7):4):3,144:24):6,143:21):7):7,(((119:14,((121:1,122:1):16,((124:4,125:1):5,126:19):11):5):8,120:18):5,123:17):8):8,((((((4:26,((((31:1,32:2,33:6):2,((34:1,(37:9,38:0,39:5):1):1,(35:0,36:1):1):3):1,40:12):5,((((41:3,46:4):5,45:6):2,(43:3,44:1):4):3,((((42:10,49:1):1,48:0):4,(47:1,52:1):2,50:4):1,(51:1,53:14):1):6):9):4):15,57:20):5,65:16):7,(55:29,145:19):11):9,54:21):5,64:11):8):4,(90:20,91:19):13):5,(92:30,(((((((((95:14,(114:10,((115:1,117:3,118:3):1,116:1):16):2):4,(((103:0,104:0):1,((105:0,106:0,108:4):2,107:0):1):2,109:4):4):2,112:4):4,(((96:0,((97:2,98:0,99:1):2,100:1):1):2,113:9):5,(101:1,102:3):9):4):6,(110:1,111:2):6):15,142:19):8,((((127:0,128:1):0,129:5):17,136:16):6,(((130:1,135:6):1,132:3,133:1):0,(131:1,134:3):1):12):5):9,(137:7,138:6):13):8,(139:8,(140:5,141:5):7):9):8):6):8,(94:25,150:53):12):16,151:19):21,(146:3,147:1):6):6,148:1,149:0);
tree PAUP_163 = [&U] (1:0,((((((((((2:6,((11:3,12:10):2,(((13:0,14:0):1,15:5):3,((16:0,17:0,18:1):0,19:4):7):4):5):19,56:30):7,((((((((3:3,9:7):7,(20:18,(21:14,(22:13,(((23:0,24:1):4,((25:4,28:25):1,(26:4,27:1):0):2):5,(29:0,30:1):16):5):4):6):3):8,(76:10,((77:1,78:4):2,79:9):10):14):8,((((((66:0,67:0,68:0):2,(69:2,70:3):1):13,(71:1,72:2):16):9,(73:5,74:6):20):3,((80:11,81:11):7,((82:4,83:1,84:0):2,85:2):13):10):6,93:16):5):4,(58:13,((59:1,60:0,61:2,62:15):2,63:22):11):5):4,(((((5:0,6:0):1,10:17):1,(7:1,8:4):5):18,75:21):7,(86:13,(87:21,(88:15,89:11):18):6):7):4):3,144:24):6,143:21):7):7,(((119:14,((121:1,122:1):16,((124:4,125:1):5,126:19):11):5):8,120:18):5,123:17):8):8,((((((4:26,((((31:1,32:2,33:6):2,((34:1,(37:9,38:0,39:5):1):1,(35:0,36:1):1):3):1,40:12):5,((((41:3,46:4):5,45:6):2,(43:3,44:1):4):3,((((42:10,49:1):1,48:0):4,(47:1,52:1):2,50:4):1,(51:1,53:14):1):6):9):4):15,57:20):5,65:16):7,(55:29,145:19):11):9,54:21):5,64:11):8):4,(90:20,91:19):13):5,(92:30,(((((((((95:14,(114:10,((115:1,117:3,118:3):1,116:1):16):2):4,(((103:0,104:0):1,((105:0,106:0,108:4):2,107:0):1):2,109:4):4):2,112:4):4,(((96:0,((97:2,98:0,99:1):2,100:1):1):2,113:9):5,(101:1,102:3):9):4):6,(110:1,111:2):6):15,142:19):8,((((127:0,128:1):0,129:5):17,136:16):6,(((130:1,135:6):1,132:3,133:1):0,(131:1,134:3):1):12):5):9,(137:7,138:6):13):8,(139:8,(140:5,141:5):7):9):8):6):8,(94:25,150:53):12):16,151:19):21,(146:3,147:1):6):6,148:1,149:0);
tree PAUP_164 = [&U] (1:0,((((((((((2:6,((11:3,12:10):2,(((13:0,14:0):1,15:5):3,((16:0,17:0,18:1):0,19:4):7):4):5):19,56:30):7,((((((((3:3,9:7):7,(20:18,(21:14,(22:13,(((23:0,24:1):4,((25:4,28:25):1,26:4,27:1):2):5,(29:0,30:1):16):5):4):6):3):8,(76:10,((77:1,78:4):2,79:9):10):14):8,((((((66:0,67:0,68:0):2,(69:2,70:3):1):13,(71:1,72:2):16):9,(73:5,74:6):20):3,((80:11,81:11):7,((82:4,83:1,84:0):2,85:2):13):10):6,93:16):5):4,(58:13,((59:1,60:0,61:2,62:15):2,63:22):11):5):4,(((((5:0,6:0):1,10:17):1,(7:1,8:4):5):18,75:21):7,(86:13,(87:21,(88:15,89:11):18):6):7):4):3,144:24):6,143:21):7):7,(((119:14,((121:1,122:1):16,((124:4,125:1):5,126:19):11):5):8,120:18):5,123:17):8):8,((((((4:26,((((31:1,32:2,33:6):2,((34:1,(37:9,38:0,39:5):1):1,(35:0,36:1):1):3):1,40:12):5,((((41:3,46:4):5,45:6):2,(43:3,44:1):4):3,((((42:10,49:1):1,48:0):4,(47:1,52:1):2,50:4):1,(51:1,53:14):1):6):9):4):15,57:20):5,65:16):7,(55:29,145:19):11):9,54:21):5,64:11):8):4,(90:20,91:19):13):5,(92:30,(((((((((95:14,(114:10,((115:1,117:3,118:3):1,116:1):16):2):4,(((103:0,104:0):1,((105:0,106:0,108:4):2,107:0):1):2,109:4):4):2,112:4):4,(((96:0,((97:2,98:0,99:1):2,100:1):1):2,113:9):5,(101:1,102:3):9):4):6,(110:1,111:2):6):15,142:19):8,((((127:0,128:1):0,129:5):17,136:16):6,(((130:1,135:6):1,132:3,133:1):0,(131:1,134:3):1):12):5):9,(137:7,138:6):13):8,(139:8,(140:5,141:5):7):9):8):6):8,(94:25,150:53):12):16,151:19):21,(146:3,147:1):6):6,148:1,149:0);
tree PAUP_165 = [&U] (1:0,((((((((((2:6,((11:3,12:10):2,(((13:0,14:0):1,15:5):3,((16:0,17:0,18:1):0,19:4):7):4):5):19,56:30):7,((((((((3:3,9:7):7,(20:18,(21:14,(22:13,(((23:0,24:1):4,(((25:4,28:25):1,27:1):1,26:4):1):5,(29:0,30:1):16):5):4):6):3):8,(76:10,((77:1,78:4):2,79:9):10):14):8,((((((66:0,67:0,68:0):2,(69:2,70:3):1):13,(71:1,72:2):16):9,(73:5,74:6):20):3,((80:11,81:11):7,((82:4,83:1,84:0):2,85:2):13):10):6,93:16):5):4,(58:13,((59:1,60:0,61:2,62:15):2,63:22):11):5):4,(((((5:0,6:0):1,10:17):1,(7:1,8:4):5):18,75:21):7,(86:13,(87:21,(88:15,89:11):18):6):7):4):3,144:24):6,143:21):7):7,(((119:14,((121:1,122:1):16,((124:4,125:1):5,126:19):11):5):8,120:18):5,123:17):8):8,((((((4:26,((((31:1,32:2,33:6):2,((34:1,(37:9,38:0,39:5):1):1,(35:0,36:1):1):3):1,40:12):5,((((41:3,46:4):5,45:6):2,(43:3,44:1):4):3,((((42:10,49:1):1,48:0):4,(47:1,52:1):2,50:4):1,(51:1,53:14):1):6):9):4):15,57:20):5,65:16):7,(55:29,145:19):11):9,54:21):5,64:11):8):4,(90:20,91:19):13):5,(92:30,(((((((((95:14,(114:10,((115:1,117:3,118:3):1,116:1):16):2):4,(((103:0,104:0):1,((105:0,106:0,108:4):2,107:0):1):2,109:4):4):2,112:4):4,(((96:0,((97:2,98:0,99:1):2,100:1):1):2,113:9):5,(101:1,102:3):9):4):6,(110:1,111:2):6):15,142:19):8,((((127:0,128:1):0,129:5):17,136:16):6,(((130:1,135:6):1,132:3,133:1):0,(131:1,134:3):1):12):5):9,(137:7,138:6):13):8,(139:8,(140:5,141:5):7):9):8):6):8,(94:25,150:53):12):16,151:19):21,(146:3,147:1):6):6,148:1,149:0);
tree PAUP_166 = [&U] (1:0,((((((((((2:6,((11:3,12:10):2,(((13:0,14:0):1,15:5):3,((16:0,17:0,18:1):0,19:4):7):4):5):19,56:30):7,((((((((3:3,9:7):7,(20:18,(21:14,(22:13,(((23:0,24:1):5,(((25:4,27:0):3,28:25):0,26:4):1):4,(29:0,30:1):16):5):4):6):3):8,(76:9,((77:2,79:9):2,78:4):9):15):8,((((((66:0,67:0,68:0):2,(69:2,70:3):1):13,(71:1,72:2):16):9,(73:5,74:6):20):3,((80:11,81:11):7,((82:4,83:1,84:0):2,85:2):13):10):6,93:16):5):4,(58:13,((59:1,60:0,61:2,62:15):2,63:22):11):5):4,(((((5:0,6:0):1,10:17):1,(7:1,8:4):5):18,75:21):7,(86:13,(87:21,(88:15,89:11):18):6):7):4):3,144:24):6,143:21):7):7,(((119:14,((121:1,122:1):16,((124:4,125:1):5,126:19):11):5):8,120:18):5,123:17):8):8,((((((4:26,((((31:1,32:2,33:6):2,((34:1,(37:9,38:0,39:5):1):1,(35:0,36:1):1):3):1,40:12):5,((((41:3,46:4):5,45:6):2,(43:3,44:1):4):3,((((42:10,49:1):1,48:0):4,(47:1,52:1):2,50:4):1,(51:1,53:14):1):6):9):4):15,57:20):5,65:16):7,(55:29,145:19):11):9,54:21):5,64:11):8):4,(90:20,91:19):13):5,(92:30,(((((((((95:14,(114:10,((115:1,117:3,118:3):1,116:1):16):2):4,(((103:0,104:0):1,((105:0,106:0,108:4):2,107:0):1):2,109:4):4):2,112:4):4,(((96:0,((97:2,98:0,99:1):2,100:1):1):2,113:9):5,(101:1,102:3):9):4):6,(110:1,111:2):6):15,142:19):8,((((127:0,128:1):0,129:5):17,136:16):6,(((130:1,135:6):1,132:3,133:1):0,(131:1,134:3):1):12):5):9,(137:7,138:6):13):8,(139:8,(140:5,141:5):7):9):8):6):8,(94:25,150:53):12):16,151:19):21,(146:3,147:1):6):6,148:1,149:0);
tree PAUP_167 = [&U] (1:0,((((((((((2:6,((11:3,12:10):2,(((13:0,14:0):1,15:5):3,((16:0,17:0,18:1):0,19:4):7):4):5):19,56:30):7,((((((((3:3,9:7):7,(20:18,(21:14,(22:13,(((23:0,24:1):5,(((25:4,27:0):3,28:25):0,26:4):1):4,(29:0,30:1):16):5):4):6):3):8,(76:10,((77:1,78:4):2,79:9):10):14):8,((((((66:0,67:0,68:0):2,(69:2,70:3):1):13,(71:1,72:2):16):9,(73:5,74:6):20):3,((80:11,81:11):7,((82:4,83:1,84:0):2,85:2):13):10):6,93:16):5):4,(58:13,((59:1,60:0,61:2,62:15):2,63:22):11):5):4,(((((5:0,6:0):1,10:17):1,(7:1,8:4):5):18,75:21):7,(86:13,(87:21,(88:15,89:11):18):6):7):4):3,144:24):6,143:21):7):7,(((119:14,((121:1,122:1):16,((124:4,125:1):5,126:19):11):5):8,120:18):5,123:17):8):8,((((((4:26,((((31:1,32:2,33:6):2,((34:1,(37:9,38:0,39:5):1):1,(35:0,36:1):1):3):1,40:12):5,((((41:3,46:4):5,45:6):2,(43:3,44:1):4):3,((((42:10,49:1):1,48:0):4,(47:1,52:1):2,50:4):1,(51:1,53:14):1):6):9):4):15,57:20):5,65:16):7,(55:29,145:19):11):9,54:21):5,64:11):8):4,(90:20,91:19):13):5,(92:30,(((((((((95:14,(114:10,((115:1,117:3,118:3):1,116:1):16):2):4,(((103:0,104:0):1,((105:0,106:0,108:4):2,107:0):1):2,109:4):4):2,112:4):4,(((96:0,((97:2,98:0,99:1):2,100:1):1):2,113:9):5,(101:1,102:3):9):4):6,(110:1,111:2):6):15,142:19):8,(((127:0,128:1,129:5):17,136:16):6,((130:1,135:6):1,(131:1,134:3):1,132:3,133:1):12):5):9,(137:7,138:6):13):8,(139:8,(140:5,141:5):7):9):8):6):8,(94:25,150:53):12):16,151:19):21,(146:3,147:1):6):6,148:1,149:0);
tree PAUP_168 = [&U] (1:0,((((((((((2:6,((11:3,12:10):2,(((13:0,14:0):1,15:5):3,((16:0,17:0,18:1):0,19:4):7):4):5):19,56:30):7,((((((((3:3,9:7):7,(20:18,(21:14,(22:13,(((23:0,24:1):5,(((25:4,27:0):3,28:25):0,26:4):1):4,(29:0,30:1):16):5):4):6):3):8,(76:10,((77:1,78:4):2,79:9):10):14):8,((((((66:0,67:0,68:0):2,(69:2,70:3):1):13,(71:1,72:2):16):9,(73:5,74:6):20):3,((80:11,81:11):7,((82:4,83:1,84:0):2,85:2):13):10):6,93:16):5):4,(58:13,((59:1,60:0,61:2,62:15):2,63:22):11):5):4,(((((5:0,6:0):1,10:17):1,(7:1,8:4):5):18,75:21):7,(86:13,(87:21,(88:15,89:11):18):6):7):4):3,144:24):6,143:21):7):7,(((119:14,((121:1,122:1):16,((124:4,125:1):5,126:19):11):5):8,120:18):5,123:17):8):8,((((((4:26,((((31:1,32:2,33:6):2,((34:1,(37:9,38:0,39:5):1):1,(35:0,36:1):1):3):1,40:12):5,((((41:3,46:4):5,45:6):2,(43:3,44:1):4):3,((((42:10,49:1):1,48:0):4,(47:1,52:1):2,50:4):1,(51:1,53:14):1):6):9):4):15,57:20):5,65:16):7,(55:29,145:19):11):9,54:21):5,64:11):8):4,(90:20,91:19):13):5,(92:30,(((((((((95:14,(114:10,((115:1,117:3,118:3):1,116:1):16):2):4,(((103:0,104:0):1,((105:0,106:0,108:4):2,107:0):1):2,109:4):4):2,112:4):4,(((96:0,((97:2,98:0,99:1):2,100:1):1):2,113:9):5,(101:1,102:3):9):4):6,(110:1,111:2):6):14,142:20):8,(((127:0,128:1,129:5):17,136:16):7,(((130:1,135:6):1,132:3,133:1):1,131:1,134:3):12):4):9,(137:7,138:6):12):9,(139:8,(140:5,141:5):7):9):8):6):8,(94:25,150:53):12):16,151:19):21,(146:3,147:1):6):6,148:1,149:0);
tree PAUP_169 = [&U] (1:0,((((((((((2:6,((11:3,12:10):2,(((13:0,14:0):1,15:5):3,((16:0,17:0,18:1):0,19:4):7):4):5):19,56:30):7,((((((((3:3,9:7):7,(20:18,(21:14,(22:13,(((23:0,24:1):5,(((25:4,27:0):3,28:25):0,26:4):1):4,(29:0,30:1):16):5):4):6):3):8,(76:10,((77:1,78:4):2,79:9):10):14):8,((((((66:0,67:0,68:0):2,(69:2,70:3):1):13,(71:1,72:2):16):9,(73:5,74:6):20):3,((80:11,81:11):7,((82:4,83:1,84:0):2,85:2):13):10):6,93:16):5):4,(58:13,((59:1,60:0,61:2,62:15):2,63:22):11):5):4,(((((5:0,6:0):1,10:17):1,(7:1,8:4):5):18,75:21):7,(86:13,(87:21,(88:15,89:11):18):6):7):4):3,144:24):6,143:21):7):7,(((119:14,((121:1,122:1):16,((124:4,125:1):5,126:19):11):5):8,120:18):5,123:17):8):8,((((((4:26,((((31:1,32:2,33:6):2,((34:1,(37:9,38:0,39:5):1):1,(35:0,36:1):1):3):1,40:12):5,((((41:3,46:4):5,45:6):2,(43:3,44:1):4):3,((((42:10,49:1):1,48:0):4,(47:1,52:1):2,50:4):1,(51:1,53:14):1):6):9):4):15,57:20):5,65:16):7,(55:29,145:19):11):9,54:21):5,64:11):8):4,(90:20,91:19):13):5,(92:30,(((((((((95:14,(114:10,((115:1,117:3,118:3):1,116:1):16):2):4,(((103:0,104:0):1,((105:0,106:0,108:4):2,107:0):1):2,109:4):4):2,112:4):4,((96:0,((97:2,98:0,99:1):2,100:1):1,113:9):7,(101:1,102:3):9):4):6,(110:1,111:2):6):14,142:20):8,(((127:0,128:1,129:5):17,136:16):7,((((130:1,135:6):1,132:3,133:1):1,134:3):0,131:1):12):4):9,(137:7,138:6):12):9,(139:8,(140:5,141:5):7):9):8):6):8,(94:25,150:53):12):16,151:19):21,(146:3,147:1):6):6,148:1,149:0);
tree PAUP_170 = [&U] (1:0,((((((((((2:6,((11:3,12:10):2,(((13:0,14:0):1,15:5):3,((16:0,17:0,18:1):0,19:4):7):4):5):19,56:30):7,((((((((3:3,9:7):7,(20:18,(21:14,(22:13,(((23:0,24:1):5,(((25:4,27:0):3,28:25):0,26:4):1):4,(29:0,30:1):16):5):4):6):3):8,(76:10,((77:1,78:4):2,79:9):10):14):8,((((((66:0,67:0,68:0):2,(69:2,70:3):1):13,(71:1,72:2):16):9,(73:5,74:6):20):3,((80:11,81:11):7,((82:4,83:1,84:0):2,85:2):13):10):6,93:16):5):4,(58:13,((59:1,60:0,61:2,62:15):2,63:22):11):5):4,(((((5:0,6:0):1,10:17):1,(7:1,8:4):5):18,75:21):7,(86:13,(87:21,(88:15,89:11):18):6):7):4):3,144:24):6,143:21):7):7,(((119:14,((121:1,122:1):16,((124:4,125:1):5,126:19):11):5):8,120:18):5,123:17):8):8,((((((4:26,((((31:1,32:2,33:6):2,((34:1,(37:9,38:0,39:5):1):1,(35:0,36:1):1):3):1,40:12):5,((((41:3,46:4):5,45:6):2,(43:3,44:1):4):3,((((42:10,49:1):1,48:0):4,(47:1,52:1):2,50:4):1,(51:1,53:14):1):6):9):4):15,57:20):5,65:16):7,(55:29,145:19):11):9,54:21):5,64:11):8):4,(90:20,91:19):13):5,(92:30,(((((((((95:14,(114:10,((115:1,117:3,118:3):1,116:1):16):2):4,(((103:0,104:0):1,((105:0,106:0,108:4):2,107:0):1):2,109:4):4):2,112:4):4,((96:0,(97:2,98:0,99:1,100:1):3,113:9):7,(101:1,102:3):9):4):6,(110:1,111:2):6):14,142:20):8,(((127:0,128:1,129:5):17,136:16):7,((((130:1,135:6):1,132:3,133:1):1,134:3):0,131:1):12):4):9,(137:7,138:6):12):9,(139:8,(140:5,141:5):7):9):8):6):8,(94:25,150:53):12):16,151:19):21,(146:3,147:1):6):6,148:1,149:0);
tree PAUP_171 = [&U] (1:0,((((((((((2:6,((11:3,12:10):2,(((13:0,14:0):1,15:5):3,((16:0,17:0,18:1):0,19:4):7):4):5):19,56:30):7,((((((((3:3,9:7):7,(20:18,(21:14,(22:13,(((23:0,24:1):5,(((25:4,27:0):3,28:25):0,26:4):1):4,(29:0,30:1):16):5):4):6):3):8,(76:10,((77:1,78:4):2,79:9):10):14):8,((((((66:0,67:0,68:0):2,(69:2,70:3):1):13,(71:1,72:2):16):9,(73:5,74:6):20):3,((80:11,81:11):7,((82:4,83:1,84:0):2,85:2):13):10):6,93:16):5):4,(58:13,((59:1,60:0,61:2,62:15):2,63:22):11):5):4,(((((5:0,6:0):1,10:17):1,(7:1,8:4):5):18,75:21):7,(86:13,(87:21,(88:15,89:11):18):6):7):4):3,144:24):6,143:21):7):7,(((119:14,((121:1,122:1):16,((124:4,125:1):5,126:19):11):5):8,120:18):5,123:17):8):8,((((((4:26,((((31:1,32:2,33:6):2,((34:1,(37:9,38:0,39:5):1):1,(35:0,36:1):1):3):1,40:12):5,((((41:3,46:4):5,45:6):2,(43:3,44:1):4):3,((((42:10,49:1):1,48:0):4,(47:1,52:1):2,50:4):1,(51:1,53:14):1):6):9):4):15,57:20):5,65:16):7,(55:29,145:19):11):9,54:21):5,64:11):8):4,(90:20,91:19):13):5,(92:30,(((((((((95:14,(114:10,((115:1,117:3,118:3):1,116:1):16):2):4,(((103:0,104:0):1,((105:0,106:0,108:4):2,107:0):1):2,109:4):4):2,112:4):4,(((96:0,(97:2,98:0,99:1,100:1):3):2,113:9):5,(101:1,102:3):9):4):6,(110:1,111:2):6):14,142:20):8,(((127:0,128:1,129:5):17,136:16):7,((((130:1,135:6):1,132:3,133:1):1,134:3):0,131:1):12):4):9,(137:7,138:6):12):9,(139:8,(140:5,141:5):7):9):8):6):8,(94:25,150:53):12):16,151:19):21,(146:3,147:1):6):6,148:1,149:0);
tree PAUP_172 = [&U] (1:0,((((((((((2:6,((11:3,12:10):2,(((13:0,14:0):1,15:5):3,((16:0,17:0,18:1):0,19:4):7):4):5):19,56:30):7,((((((((3:3,9:7):7,(20:18,(21:14,(22:13,(((23:0,24:1):5,(((25:4,27:0):3,28:25):0,26:4):1):4,(29:0,30:1):16):5):4):6):3):8,(76:10,((77:1,78:4):2,79:9):10):14):8,((((((66:0,67:0,68:0):2,(69:2,70:3):1):13,(71:1,72:2):16):9,(73:5,74:6):20):3,((80:11,81:11):7,((82:4,83:1,84:0):2,85:2):13):10):6,93:16):5):4,(58:13,((59:1,60:0,61:2,62:15):2,63:22):11):5):4,(((((5:0,6:0):1,10:17):1,(7:1,8:4):5):18,75:21):7,(86:13,(87:21,(88:15,89:11):18):6):7):4):3,144:24):6,143:21):7):7,(((119:14,((121:1,122:1):16,((124:4,125:1):5,126:19):11):5):8,120:18):5,123:17):8):8,((((((4:26,((((31:1,32:2,33:6):2,((34:1,(37:9,38:0,39:5):1):1,(35:0,36:1):1):3):1,40:12):5,((((41:3,46:4):5,45:6):2,(43:3,44:1):4):3,((((42:10,49:1):1,48:0):4,(47:1,52:1):2,50:4):1,(51:1,53:14):1):6):9):4):15,57:20):5,65:16):7,(55:29,145:19):11):9,54:21):5,64:11):8):4,(90:20,91:19):13):5,(92:30,((((((((((95:12,(115:1,116:1,117:3,118:3):17):2,114:12):4,(((103:0,104:0):1,((105:0,106:0,108:4):2,107:0):1):2,109:4):4):2,112:4):4,(((96:0,((97:2,98:0,99:1):2,100:1):1):2,113:9):5,(101:1,102:3):9):4):6,(110:1,111:2):6):14,142:20):8,(((127:0,128:1,129:5):17,136:16):7,((((130:1,135:6):1,132:3,133:1):1,134:3):0,131:1):12):4):9,(137:7,138:6):12):9,(139:8,(140:5,141:5):7):9):8):6):8,(94:25,150:53):12):16,151:19):21,(146:3,147:1):6):6,148:1,149:0);
tree PAUP_173 = [&U] (1:0,((((((((((2:6,((11:3,12:10):2,(((13:0,14:0):1,15:5):3,((16:0,17:0,18:1):0,19:4):7):4):5):19,56:30):7,((((((((3:3,9:7):7,(20:18,(21:14,(22:13,(((23:0,24:1):5,(((25:4,27:0):3,28:25):0,26:4):1):4,(29:0,30:1):16):5):4):6):3):8,(76:10,((77:1,78:4):2,79:9):10):14):8,((((((66:0,67:0,68:0):2,(69:2,70:3):1):13,(71:1,72:2):16):9,(73:5,74:6):20):3,((80:11,81:11):7,((82:4,83:1,84:0):2,85:2):13):10):6,93:16):5):4,(58:13,((59:1,60:0,61:2,62:15):2,63:22):11):5):4,(((((5:0,6:0):1,10:17):1,(7:1,8:4):5):18,75:21):7,(86:13,(87:21,(88:15,89:11):18):6):7):4):3,144:24):6,143:21):7):7,(((119:14,((121:1,122:1):16,((124:4,125:1):5,126:19):11):5):8,120:18):5,123:17):8):8,((((((4:26,((((31:1,32:2,33:6):2,((34:1,(37:9,38:0,39:5):1):1,(35:0,36:1):1):3):1,40:12):5,((((41:3,46:4):5,45:6):2,(43:3,44:1):4):3,((((42:10,49:1):1,48:0):4,(47:1,52:1):2,50:4):1,(51:1,53:14):1):6):9):4):15,57:20):5,65:16):7,(55:29,145:19):11):9,54:21):5,64:11):8):4,(90:20,91:19):13):5,(92:30,(((((((((95:14,(114:10,(115:1,116:1,117:3,118:3):17):2):4,(((103:0,104:0):1,((105:0,106:0,108:4):2,107:0):1):2,109:4):4):2,112:4):4,(((96:0,((97:2,98:0,99:1):2,100:1):1):2,113:9):5,(101:1,102:3):9):4):6,(110:1,111:2):6):14,142:20):8,(((127:0,128:1,129:5):17,136:16):7,((((130:1,135:6):1,132:3,133:1):1,134:3):0,131:1):12):4):9,(137:7,138:6):12):9,(139:8,(140:5,141:5):7):9):8):6):8,(94:25,150:53):12):16,151:19):21,(146:3,147:1):6):6,148:1,149:0);
tree PAUP_174 = [&U] (1:0,((((((((((2:6,((11:3,12:10):2,(((13:0,14:0):1,15:5):3,(16:0,17:0,18:1,19:4):7):4):5):19,56:30):7,((((((((3:3,9:7):7,(20:18,(21:14,(22:13,(((23:0,24:1):5,(((25:4,27:0):3,28:25):0,26:4):1):4,(29:0,30:1):16):5):4):6):3):8,(76:10,((77:1,78:4):2,79:9):10):14):8,((((((66:0,67:0,68:0):2,(69:2,70:3):1):13,(71:1,72:2):16):9,(73:5,74:6):20):3,((80:11,81:11):7,((82:4,83:1,84:0):2,85:2):13):10):6,93:16):5):4,(58:13,((59:1,60:0,61:2,62:15):2,63:22):11):5):4,(((((5:0,6:0):1,10:17):1,(7:1,8:4):5):18,75:21):7,(86:13,(87:21,(88:15,89:11):18):6):7):4):3,144:24):6,143:21):7):7,(((119:14,((121:1,122:1):16,((124:4,125:1):5,126:19):11):5):8,120:18):5,123:17):8):8,((((((4:26,((((31:1,32:2,33:6):2,((34:1,(37:9,38:0,39:5):1):1,(35:0,36:1):1):3):1,40:12):5,((((41:3,46:4):5,45:6):2,(43:3,44:1):4):3,((((42:10,49:1):1,48:0):4,(47:1,52:1):2,50:4):1,(51:1,53:14):1):6):9):4):15,57:20):5,65:16):7,(55:29,145:19):11):9,54:21):5,64:11):8):4,(90:20,91:19):13):5,(92:30,(((((((((95:14,(114:10,((115:1,117:3,118:3):1,116:1):16):2):4,(((103:0,104:0):1,((105:0,106:0,108:4):2,107:0):1):2,109:4):4):2,112:4):4,(((96:0,((97:2,98:0,99:1):2,100:1):1):2,113:9):5,(101:1,102:3):9):4):6,(110:1,111:2):6):14,142:20):8,(((127:0,128:1,129:5):17,136:16):7,((((130:1,135:6):1,132:3,133:1):1,134:3):0,131:1):12):4):9,(137:7,138:6):12):9,(139:8,(140:5,141:5):7):9):8):6):8,(94:25,150:53):12):16,151:19):21,(146:3,147:1):6):6,148:1,149:0);
tree PAUP_175 = [&U] (1:0,((((((((((2:6,((11:3,12:10):2,(((13:0,14:0):1,15:5):3,((16:0,17:0,18:1):0,19:4):7):4):5):19,56:30):7,((((((((3:3,9:7):7,(20:18,(21:14,(22:13,(((23:0,24:1):5,(((25:4,27:0):3,28:25):0,26:4):1):4,(29:0,30:1):16):5):4):6):3):8,(76:10,((77:1,78:4):2,79:9):10):14):8,((((((66:0,67:0,68:0):2,(69:2,70:3):1):13,(71:1,72:2):16):9,(73:5,74:6):20):3,((80:11,81:11):7,((82:4,83:1,84:0):2,85:2):13):10):6,93:16):5):4,(58:13,((59:1,60:0,61:2,62:15):2,63:22):11):5):4,(((((5:0,6:0):1,10:17):1,(7:1,8:4):5):18,75:21):7,(86:13,(87:21,(88:15,89:11):18):6):7):4):3,144:24):6,143:21):7):7,(((119:14,((121:1,122:1):16,((124:4,125:1):5,126:19):11):5):8,120:18):5,123:17):8):8,((((((4:26,((((31:1,32:2,33:6):2,((34:1,(37:9,38:0,39:5):1):1,(35:0,36:1):1):3):1,40:12):5,((((41:3,46:4):5,45:6):2,(43:3,44:1):4):4,((((42:10,49:1):1,48:0):4,(47:1,52:1):2,(51:1,53:14):1):1,50:3):7):8):4):15,57:20):5,65:16):7,(55:29,145:19):11):9,54:21):5,64:11):8):4,(90:20,91:19):13):5,(92:30,(((((((((95:14,(114:10,((115:1,117:3,118:3):1,116:1):16):2):4,(((103:0,104:0):1,((105:0,106:0,108:4):2,107:0):1):2,109:4):4):2,112:4):4,(((96:0,((97:2,98:0,99:1):2,100:1):1):2,113:9):5,(101:1,102:3):9):4):6,(110:1,111:2):6):14,142:20):8,(((127:0,128:1,129:5):17,136:16):7,((((130:1,135:6):1,132:3,133:1):1,134:3):0,131:1):12):4):9,(137:7,138:6):12):9,(139:8,(140:5,141:5):7):9):8):6):8,(94:25,150:53):12):16,151:19):21,(146:3,147:1):6):6,148:1,149:0);
tree PAUP_176 = [&U] (1:0,((((((((((2:6,((11:3,12:10):2,(((13:0,14:0):1,15:5):3,((16:0,17:0,18:1):0,19:4):7):4):5):19,56:30):7,((((((((3:3,9:7):7,(20:18,(21:14,(22:13,(((23:0,24:1):5,(((25:4,27:0):3,28:25):0,26:4):1):4,(29:0,30:1):16):5):4):6):3):8,(76:10,((77:1,78:4):2,79:9):10):14):8,((((((66:0,67:0,68:0):2,(69:2,70:3):1):13,(71:1,72:2):16):9,(73:5,74:6):20):3,((80:11,81:11):7,((82:4,83:1,84:0):2,85:2):13):10):6,93:16):5):4,(58:13,((59:1,60:0,61:2,62:15):2,63:22):11):5):4,(((((5:0,6:0):1,10:17):1,(7:1,8:4):5):18,75:21):7,(86:13,(87:21,(88:15,89:11):18):6):7):4):3,144:24):6,143:21):7):7,(((119:14,((121:1,122:1):16,((124:4,125:1):5,126:19):11):5):8,120:18):5,123:17):8):8,((((((4:26,((((31:1,32:2,33:6):2,((34:1,(37:9,38:0,39:5):1):1,(35:0,36:1):1):3):1,40:12):5,((((41:3,46:4):5,45:6):2,(43:3,44:1):4):3,(((42:10,49:1):1,48:0):4,(47:1,52:1):2,50:4,(51:1,53:14):1):7):9):4):15,57:20):5,65:16):7,(55:29,145:19):11):9,54:21):5,64:11):8):4,(90:20,91:19):13):5,(92:30,(((((((((95:14,(114:10,((115:1,117:3,118:3):1,116:1):16):2):4,(((103:0,104:0):1,((105:0,106:0,108:4):2,107:0):1):2,109:4):4):2,112:4):4,(((96:0,((97:2,98:0,99:1):2,100:1):1):2,113:9):5,(101:1,102:3):9):4):6,(110:1,111:2):6):14,142:20):8,(((127:0,128:1,129:5):17,136:16):7,((((130:1,135:6):1,132:3,133:1):1,134:3):0,131:1):12):4):9,(137:7,138:6):12):9,(139:8,(140:5,141:5):7):9):8):6):8,(94:25,150:53):12):16,151:19):21,(146:3,147:1):6):6,148:1,149:0);
tree PAUP_177 = [&U] (1:0,((((((((((2:6,((11:3,12:10):2,(((13:0,14:0):1,15:5):3,((16:0,17:0,18:1):0,19:4):7):4):5):19,56:30):7,((((((((3:3,9:7):7,(20:18,(21:14,(22:13,(((23:0,24:1):5,(((25:4,27:0):3,28:25):0,26:4):1):4,(29:0,30:1):16):5):4):6):3):8,(76:10,((77:1,78:4):2,79:9):10):14):8,((((((66:0,67:0,68:0):2,(69:2,70:3):1):13,(71:1,72:2):16):9,(73:5,74:6):20):3,((80:11,81:11):7,((82:4,83:1,84:0):2,85:2):13):10):6,93:16):5):4,(58:13,((59:1,60:0,61:2,62:15):2,63:22):11):5):4,((((5:0,6:0,(7:1,8:4):5):3,10:17):17,75:21):7,(86:13,(87:21,(88:15,89:11):18):6):7):4):3,144:24):6,143:21):7):7,(((119:14,((121:1,122:1):16,((124:4,125:1):5,126:19):11):5):8,120:18):5,123:17):8):8,((((((4:26,((((31:1,32:2,33:6):2,((34:1,(37:9,38:0,39:5):1):1,(35:0,36:1):1):3):1,40:12):5,((((41:3,46:4):5,45:6):2,(43:3,44:1):4):3,((((42:10,49:1):1,48:0):4,(47:1,52:1):2,50:4):1,(51:1,53:14):1):6):9):4):15,57:20):5,65:16):7,(55:29,145:19):11):9,54:21):5,64:11):8):4,(90:20,91:19):13):5,(92:30,(((((((((95:14,(114:10,((115:1,117:3,118:3):1,116:1):16):2):4,(((103:0,104:0):1,((105:0,106:0,108:4):2,107:0):1):2,109:4):4):2,112:4):4,(((96:0,((97:2,98:0,99:1):2,100:1):1):2,113:9):5,(101:1,102:3):9):4):6,(110:1,111:2):6):14,142:20):8,(((127:0,128:1,129:5):17,136:16):7,((((130:1,135:6):1,132:3,133:1):1,134:3):0,131:1):12):4):9,(137:7,138:6):12):9,(139:8,(140:5,141:5):7):9):8):6):8,(94:25,150:53):12):16,151:19):21,(146:3,147:1):6):6,148:1,149:0);
tree PAUP_178 = [&U] (1:0,((((((((((2:6,((11:3,12:10):2,((13:0,14:0,15:6):3,((16:0,17:0,18:1):0,19:4):6):5):5):19,56:30):7,((((((((3:3,9:7):7,(20:18,(21:14,(22:13,(((23:0,24:1):5,(((25:4,27:0):3,28:25):0,26:4):1):4,(29:0,30:1):16):5):4):6):3):8,(76:10,((77:1,78:4):2,79:9):10):14):8,((((((66:0,67:0,68:0):2,(69:2,70:3):1):13,(71:1,72:2):16):9,(73:5,74:6):20):3,((80:11,81:11):7,((82:4,83:1,84:0):2,85:2):13):10):6,93:16):5):4,(58:13,((59:1,60:0,61:2,62:15):2,63:22):11):5):4,(((((5:0,6:0):1,10:17):1,(7:1,8:4):5):18,75:21):7,(86:13,(87:21,(88:15,89:11):18):6):7):4):3,144:24):6,143:21):7):7,(((119:14,((121:1,122:1):16,((124:4,125:1):5,126:19):11):5):8,120:18):5,123:17):8):8,((((((4:26,((((31:1,32:2,33:6):2,((34:1,(37:9,38:0,39:5):1):1,(35:0,36:1):1):3):1,40:12):5,((((41:3,46:4):5,45:6):2,(43:3,44:1):4):3,((((42:10,49:1):1,48:0):4,(47:1,52:1):2,50:4):1,(51:1,53:14):1):6):9):4):15,57:20):5,65:16):7,(55:29,145:19):11):9,54:21):5,64:11):8):4,(90:20,91:19):13):5,(92:30,(((((((((95:14,(114:10,((115:1,117:3,118:3):1,116:1):16):2):4,(((103:0,104:0):1,((105:0,106:0,108:4):2,107:0):1):2,109:4):4):2,112:4):4,(((96:0,((97:2,98:0,99:1):2,100:1):1):2,113:9):5,(101:1,102:3):9):4):6,(110:1,111:2):6):14,142:20):8,(((127:0,128:1,129:5):17,136:16):7,((((130:1,135:6):1,132:3,133:1):1,134:3):0,131:1):12):4):9,(137:7,138:6):12):9,(139:8,(140:5,141:5):7):9):8):6):8,(94:25,150:53):12):16,151:19):21,(146:3,147:1):6):6,148:1,149:0);
tree PAUP_179 = [&U] (1:0,((((((((((2:6,((11:3,12:10):2,(((13:0,14:0):1,15:5):3,((16:0,17:0,18:1):0,19:4):7):4):5):19,56:30):7,((((((((3:3,9:7):7,(20:18,(21:14,(22:13,(((23:0,24:1):5,(((25:4,27:0):3,28:25):0,26:4):1):4,(29:0,30:1):16):5):4):6):3):8,(76:10,((77:1,78:4):2,79:9):10):14):8,((((((66:0,67:0,68:0):2,(69:2,70:3):1):13,(71:1,72:2):16):9,(73:5,74:6):20):3,((80:11,81:11):7,((82:4,83:1,84:0):2,85:2):13):10):6,93:16):5):4,(58:13,((59:1,60:0,61:2,62:15):2,63:22):11):5):4,(((((5:0,6:0):1,10:17):1,(7:1,8:4):5):18,75:21):7,(86:13,(87:21,(88:15,89:11):18):6):7):4):3,144:24):6,143:21):7):7,(((119:14,((121:1,122:1):16,((124:4,125:1):5,126:19):11):5):8,120:18):5,123:17):8):8,((((((4:26,((((31:1,32:2,33:6):2,((34:1,(37:9,38:0,39:5):1):1,(35:0,36:1):1):3):1,40:12):5,((((41:3,46:4):5,45:6):2,(43:3,44:1):4):3,((((42:10,49:1):1,48:0):4,(47:1,52:1):2,50:4):1,51:1,53:14):7):9):4):15,57:20):5,65:16):7,(55:29,145:19):11):9,54:21):5,64:11):8):4,(90:20,91:19):13):5,(92:30,(((((((((95:14,(114:10,((115:1,117:3,118:3):1,116:1):16):2):4,(((103:0,104:0):1,((105:0,106:0,108:4):2,107:0):1):2,109:4):4):2,112:4):4,(((96:0,((97:2,98:0,99:1):2,100:1):1):2,113:9):5,(101:1,102:3):9):4):6,(110:1,111:2):6):14,142:20):8,(((127:0,128:1,129:5):17,136:16):7,((((130:1,135:6):1,132:3,133:1):1,134:3):0,131:1):12):4):9,(137:7,138:6):12):9,(139:8,(140:5,141:5):7):9):8):6):8,(94:25,150:53):12):16,151:19):21,(146:3,147:1):6):6,148:1,149:0);
tree PAUP_180 = [&U] (1:0,((((((((((2:6,((11:3,12:10):2,(((13:0,14:0):1,15:5):3,((16:0,17:0,18:1):0,19:4):7):4):5):19,56:30):7,((((((((3:3,9:7):7,(20:18,(21:14,(22:13,(((23:0,24:1):5,(((25:4,27:0):3,28:25):0,26:4):1):4,(29:0,30:1):16):5):4):6):3):8,(76:10,((77:1,78:4):2,79:9):10):14):8,((((((66:0,67:0,68:0):2,(69:2,70:3):1):13,(71:1,72:2):16):9,(73:5,74:6):20):3,((80:11,81:11):7,((82:4,83:1,84:0):2,85:2):13):10):6,93:16):5):4,(58:13,((59:1,60:0,61:2,62:15):2,63:22):11):5):4,(((((5:0,6:0):1,10:17):1,(7:1,8:4):5):18,75:21):7,(86:13,(87:21,(88:15,89:11):18):6):7):4):3,144:24):6,143:21):7):7,(((119:14,((121:1,122:1):16,((124:4,125:1):5,126:19):11):5):8,120:18):5,123:17):8):8,((((((4:26,((((31:1,32:2,33:6):2,((34:1,(37:9,38:0,39:5):1):1,(35:0,36:1):1):3):1,40:12):5,((((41:3,46:4):5,45:6):2,(43:3,44:1):4):3,(((((42:10,49:1):1,48:0):4,(47:1,52:1):2,50:4):1,51:1):2,53:14):5):9):4):15,57:20):5,65:16):7,(55:29,145:19):11):9,54:21):5,64:11):8):4,(90:20,91:19):13):5,(92:30,(((((((((95:14,(114:10,((115:1,117:3,118:3):1,116:1):16):2):4,(((103:0,104:0):1,((105:0,106:0,108:4):2,107:0):1):2,109:4):4):2,112:4):4,(((96:0,((97:2,98:0,99:1):2,100:1):1):2,113:9):5,(101:1,102:3):9):4):6,(110:1,111:2):6):14,142:20):8,(((127:0,128:1,129:5):17,136:16):7,((((130:1,135:6):1,132:3,133:1):1,134:3):0,131:1):12):4):9,(137:7,138:6):12):9,(139:8,(140:5,141:5):7):9):8):6):8,(94:25,150:53):12):16,151:19):21,(146:3,147:1):6):6,148:1,149:0);
tree PAUP_181 = [&U] (1:0,((((((((((2:6,((11:3,12:10):2,(((13:0,14:0):1,15:5):3,((16:0,17:0,18:1):0,19:4):7):4):5):19,56:30):7,((((((((3:3,9:7):7,(20:18,(21:14,(22:13,(((23:0,24:1):5,(((25:4,27:0):3,28:25):0,26:4):1):4,(29:0,30:1):16):5):4):6):3):8,(76:10,((77:1,78:4):2,79:9):10):14):8,((((((66:0,67:0,68:0):2,(69:2,70:3):1):13,(71:1,72:2):16):9,(73:5,74:6):20):3,((80:11,81:11):7,((82:4,83:1,84:0):2,85:2):13):10):6,93:16):5):4,(58:13,((59:1,60:0,61:2,62:15):2,63:22):11):5):4,(((((5:0,6:0):1,10:17):1,(7:1,8:4):5):18,75:21):7,(86:13,(87:21,(88:15,89:11):18):6):7):4):3,144:24):6,143:21):7):7,(((119:14,((121:1,122:1):16,((124:4,125:1):5,126:19):11):5):8,120:18):5,123:17):8):8,((((((4:26,(((31:1,32:2,33:6):3,(((34:1,(37:9,38:0,39:5):1):1,(35:0,36:1):1):3,40:11):1):5,((((41:3,46:4):5,45:6):2,(43:3,44:1):4):3,((((42:10,49:1):1,48:0):4,(47:1,52:1):2,50:4):1,(51:1,53:14):1):6):9):4):15,57:20):5,65:16):7,(55:29,145:19):11):9,54:21):5,64:11):8):4,(90:20,91:19):13):5,(92:30,(((((((((95:14,(114:10,((115:1,117:3,118:3):1,116:1):16):2):4,(((103:0,104:0):1,((105:0,106:0,108:4):2,107:0):1):2,109:4):4):2,112:4):4,(((96:0,((97:2,98:0,99:1):2,100:1):1):2,113:9):5,(101:1,102:3):9):4):6,(110:1,111:2):6):14,142:20):8,(((127:0,128:1,129:5):17,136:16):7,((((130:1,135:6):1,132:3,133:1):1,134:3):0,131:1):12):4):9,(137:7,138:6):12):9,(139:8,(140:5,141:5):7):9):8):6):8,(94:25,150:53):12):16,151:19):21,(146:3,147:1):6):6,148:1,149:0);
tree PAUP_182 = [&U] (1:0,((((((((((2:6,((11:3,12:10):2,(((13:0,14:0):1,15:5):3,((16:0,17:0,18:1):0,19:4):7):4):5):19,56:30):7,((((((((3:3,9:7):7,(20:18,(21:14,(22:13,(((23:0,24:1):5,(((25:4,27:0):3,28:25):0,26:4):1):4,(29:0,30:1):16):5):4):6):3):8,(76:10,((77:1,78:4):2,79:9):10):14):8,((((((66:0,67:0,68:0):2,(69:2,70:3):1):13,(71:1,72:2):16):9,(73:5,74:6):20):3,((80:11,81:11):7,((82:4,83:1,84:0):2,85:2):13):10):6,93:16):5):4,(58:13,((59:1,60:0,61:2,62:15):2,63:22):11):5):4,(((((5:0,6:0):1,10:17):1,(7:1,8:4):5):18,75:21):7,(86:13,(87:21,(88:15,89:11):18):6):7):4):3,144:24):6,143:21):7):7,(((119:14,((121:1,122:1):16,((124:4,125:1):5,126:19):11):5):8,120:18):5,123:17):8):8,((((((4:26,(((31:1,32:2,33:6):3,(((34:2,37:9,38:0,39:5):1,35:0,36:1):4,40:11):1):5,((((41:3,46:4):5,45:6):2,(43:3,44:1):4):3,((((42:10,49:1):1,48:0):4,(47:1,52:1):2,50:4):1,(51:1,53:14):1):6):9):4):15,57:20):5,65:16):7,(55:29,145:19):11):9,54:21):5,64:11):8):4,(90:20,91:19):13):5,(92:30,(((((((((95:14,(114:10,((115:1,117:3,118:3):1,116:1):16):2):4,(((103:0,104:0):1,((105:0,106:0,108:4):2,107:0):1):2,109:4):4):2,112:4):4,(((96:0,((97:2,98:0,99:1):2,100:1):1):2,113:9):5,(101:1,102:3):9):4):6,(110:1,111:2):6):14,142:20):8,(((127:0,128:1,129:5):17,136:16):7,((((130:1,135:6):1,132:3,133:1):1,134:3):0,131:1):12):4):9,(137:7,138:6):12):9,(139:8,(140:5,141:5):7):9):8):6):8,(94:25,150:53):12):16,151:19):21,(146:3,147:1):6):6,148:1,149:0);
tree PAUP_183 = [&U] (1:0,((((((((((2:6,((11:3,12:10):2,(((13:0,14:0):1,15:5):3,((16:0,17:0,18:1):0,19:4):7):4):5):19,56:30):7,((((((((3:3,9:7):7,(20:18,(21:14,(22:13,(((23:0,24:1):5,(((25:4,27:0):3,28:25):0,26:4):1):4,(29:0,30:1):16):5):4):6):3):8,(76:10,((77:1,78:4):2,79:9):10):14):8,((((((66:0,67:0,68:0):2,(69:2,70:3):1):13,(71:1,72:2):16):9,(73:5,74:6):20):3,((80:11,81:11):7,((82:4,83:1,84:0):2,85:2):13):10):6,93:16):5):4,(58:13,((59:1,60:0,61:2,62:15):2,63:22):11):5):4,(((((5:0,6:0):1,10:17):1,(7:1,8:4):5):18,75:21):7,(86:13,(87:21,(88:15,89:11):18):6):7):4):3,144:24):6,143:21):7):7,(((119:14,((121:1,122:1):16,((124:4,125:1):5,126:19):11):5):8,120:18):5,123:17):8):8,((((((4:26,(((31:1,32:2,33:6):3,((34:2,((35:0,36:1):0,(37:9,38:0,39:5):1):1):3,40:11):1):5,((((41:3,46:4):5,45:6):2,(43:3,44:1):4):3,((((42:10,49:1):1,48:0):4,(47:1,52:1):2,50:4):1,(51:1,53:14):1):6):9):4):15,57:20):5,65:16):7,(55:29,145:19):11):9,54:21):5,64:11):8):4,(90:20,91:19):13):5,(92:30,(((((((((95:14,(114:10,((115:1,117:3,118:3):1,116:1):16):2):4,(((103:0,104:0):1,((105:0,106:0,108:4):2,107:0):1):2,109:4):4):2,112:4):4,(((96:0,((97:2,98:0,99:1):2,100:1):1):2,113:9):5,(101:1,102:3):9):4):6,(110:1,111:2):6):14,142:20):8,(((127:0,128:1,129:5):17,136:16):7,((((130:1,135:6):1,132:3,133:1):1,134:3):0,131:1):12):4):9,(137:7,138:6):12):9,(139:8,(140:5,141:5):7):9):8):6):8,(94:25,150:53):12):16,151:19):21,(146:3,147:1):6):6,148:1,149:0);
tree PAUP_184 = [&U] (1:0,((((((((((2:6,((11:3,12:10):2,(((13:0,14:0):1,15:5):3,((16:0,17:0,18:1):0,19:4):7):4):5):19,56:30):7,((((((((3:3,9:7):7,(20:18,(21:14,(22:13,(((23:0,24:1):5,(((25:4,27:0):3,28:25):0,26:4):1):4,(29:0,30:1):16):5):4):6):3):8,(76:10,((77:1,78:4):2,79:9):10):14):8,((((((66:0,67:0,68:0):2,(69:2,70:3):1):13,(71:1,72:2):16):9,(73:5,74:6):20):3,((80:11,81:11):7,((82:4,83:1,84:0):2,85:2):13):10):6,93:16):5):4,(58:13,((59:1,60:0,61:2,62:15):2,63:22):11):5):4,(((((5:0,6:0):1,(7:1,8:4):4):3,10:18):16,75:21):7,(86:13,(87:21,(88:15,89:11):18):6):7):4):3,144:24):6,143:21):7):7,(((119:14,((121:1,122:1):16,((124:4,125:1):5,126:19):11):5):8,120:18):5,123:17):8):8,((((((4:26,((((31:1,32:2,33:6):2,((34:1,(37:9,38:0,39:5):1):1,(35:0,36:1):1):3):1,40:12):5,((((41:3,46:4):5,45:6):2,(43:3,44:1):4):3,((((42:10,49:1):1,48:0):4,(47:1,52:1):2,50:4):1,(51:1,53:14):1):6):9):4):15,57:20):5,65:16):7,(55:29,145:19):11):9,54:21):5,64:11):8):4,(90:20,91:19):13):5,(92:30,(((((((((95:14,(114:10,((115:1,117:3,118:3):1,116:1):16):2):4,(((103:0,104:0):1,((105:0,106:0,108:4):2,107:0):1):2,109:4):4):2,112:4):4,(((96:0,((97:2,98:0,99:1):2,100:1):1):2,113:9):5,(101:1,102:3):9):4):6,(110:1,111:2):6):14,142:20):8,(((127:0,128:1,129:5):17,136:16):7,((((130:1,135:6):1,132:3,133:1):1,134:3):0,131:1):12):4):9,(137:7,138:6):12):9,(139:8,(140:5,141:5):7):9):8):6):8,(94:25,150:53):12):16,151:19):21,(146:3,147:1):6):6,148:1,149:0);
tree PAUP_185 = [&U] (1:0,((((((((((2:6,((11:3,12:10):2,(((13:0,14:0):1,15:5):3,((16:0,17:0,18:1):0,19:4):7):4):5):19,56:30):7,((((((((3:3,9:7):7,(20:18,(21:14,(22:13,(((23:0,24:1):5,(((25:4,27:0):3,28:25):0,26:4):1):4,(29:0,30:1):16):5):4):6):3):8,(76:10,((77:1,78:4):2,79:9):10):14):8,((((((66:0,67:0,68:0):2,(69:2,70:3):1):13,(71:1,72:2):16):9,(73:5,74:6):20):3,((80:11,81:11):7,((82:4,83:1,84:0):2,85:2):13):10):6,93:16):5):4,(58:13,((59:1,60:0,61:2,62:15):2,63:22):11):5):4,(((((5:0,6:0):1,10:17):1,(7:1,8:4):5):18,75:21):7,(86:13,(87:21,(88:15,89:11):18):6):7):4):3,144:24):6,143:21):7):7,(((119:14,((121:1,122:1):16,((124:4,125:1):5,126:19):11):5):8,120:18):5,123:17):8):8,((((((4:26,((((31:1,32:2,33:6):2,(34:1,((35:0,36:1):1,37:9,38:0,39:5):1):4):1,40:12):5,((((41:3,46:4):5,45:6):2,(43:3,44:1):4):3,((((42:10,49:1):1,48:0):4,(47:1,52:1):2,50:4):1,(51:1,53:14):1):6):9):4):15,57:20):5,65:16):7,(55:29,145:19):11):9,54:21):5,64:11):8):4,(90:20,91:19):13):5,(92:30,(((((((((95:14,(114:10,((115:1,117:3,118:3):1,116:1):16):2):4,(((103:0,104:0):1,((105:0,106:0,108:4):2,107:0):1):2,109:4):4):2,112:4):4,(((96:0,((97:2,98:0,99:1):2,100:1):1):2,113:9):5,(101:1,102:3):9):4):6,(110:1,111:2):6):14,142:20):8,(((127:0,128:1,129:5):17,136:16):7,((((130:1,135:6):1,132:3,133:1):1,134:3):0,131:1):12):4):9,(137:7,138:6):12):9,(139:8,(140:5,141:5):7):9):8):6):8,(94:25,150:53):12):16,151:19):21,(146:3,147:1):6):6,148:1,149:0);
tree PAUP_186 = [&U] (1:0,((((((((((2:6,((11:3,12:10):2,(((13:0,14:0):1,15:5):3,((16:0,17:0,18:1):0,19:4):7):4):5):19,56:30):7,((((((((3:3,9:7):7,(20:18,(21:14,(22:13,(((23:0,24:1):5,(((25:4,27:0):3,28:25):0,26:4):1):4,(29:0,30:1):16):5):4):6):3):8,(76:10,((77:1,78:4):2,79:9):10):14):8,((((((66:0,67:0,68:0):2,(69:2,70:3):1):13,(71:1,72:2):16):9,(73:5,74:6):20):3,((80:11,81:11):7,((82:4,83:1,84:0):2,85:2):13):10):6,93:16):5):4,(58:13,((59:1,60:0,61:2,62:15):2,63:22):11):5):4,(((((5:0,6:0):1,10:17):1,(7:1,8:4):5):18,75:21):7,(86:13,(87:21,(88:15,89:11):18):6):7):4):3,144:24):6,143:21):7):7,(((119:14,((121:1,122:1):16,((124:4,125:1):5,126:19):11):5):8,120:18):5,123:17):8):8,((((((4:26,((((31:1,32:2,33:6):2,((34:2,37:9,38:0,39:5):1,35:0,36:1):4):1,40:12):5,((((41:3,46:4):5,45:6):2,(43:3,44:1):4):3,((((42:10,49:1):1,48:0):4,(47:1,52:1):2,50:4):1,(51:1,53:14):1):6):9):4):15,57:20):5,65:16):7,(55:29,145:19):11):9,54:21):5,64:11):8):4,(90:20,91:19):13):5,(92:30,(((((((((95:14,(114:10,((115:1,117:3,118:3):1,116:1):16):2):4,(((103:0,104:0):1,((105:0,106:0,108:4):2,107:0):1):2,109:4):4):2,112:4):4,(((96:0,((97:2,98:0,99:1):2,100:1):1):2,113:9):5,(101:1,102:3):9):4):6,(110:1,111:2):6):14,142:20):8,(((127:0,128:1,129:5):17,136:16):7,((((130:1,135:6):1,132:3,133:1):1,134:3):0,131:1):12):4):9,(137:7,138:6):12):9,(139:8,(140:5,141:5):7):9):8):6):8,(94:25,150:53):12):16,151:19):21,(146:3,147:1):6):6,148:1,149:0);
tree PAUP_187 = [&U] (1:0,((((((((((2:6,((11:3,12:10):2,(((13:0,14:0):1,15:5):3,((16:0,17:0,18:1):0,19:4):7):4):5):19,56:30):7,((((((((3:3,9:7):7,(20:18,(21:14,(22:13,(((23:0,24:1):5,(((25:4,27:0):3,28:25):0,26:4):1):4,(29:0,30:1):16):5):4):6):3):8,(76:10,((77:1,78:4):2,79:9):10):14):8,((((((66:0,67:0,68:0):2,(69:2,70:3):1):13,(71:1,72:2):16):9,(73:5,74:6):20):3,((80:11,81:11):7,((82:4,83:1,84:0):2,85:2):13):10):6,93:16):5):4,(58:13,((59:1,60:0,61:2,62:15):2,63:22):11):5):4,((((5:0,6:0,10:18):1,(7:1,8:4):4):19,75:21):7,(86:13,(87:21,(88:15,89:11):18):6):7):4):3,144:24):6,143:21):7):7,(((119:14,((121:1,122:1):16,((124:4,125:1):5,126:19):11):5):8,120:18):5,123:17):8):8,((((((4:26,((((31:1,32:2,33:6):2,((34:1,(37:9,38:0,39:5):1):1,(35:0,36:1):1):3):1,40:12):5,((((41:3,46:4):5,45:6):2,(43:3,44:1):4):3,((((42:10,49:1):1,48:0):4,(47:1,52:1):2,50:4):1,(51:1,53:14):1):6):9):4):15,57:20):5,65:16):7,(55:29,145:19):11):9,54:21):5,64:11):8):4,(90:20,91:19):13):5,(92:30,(((((((((95:14,(114:10,((115:1,117:3,118:3):1,116:1):16):2):4,(((103:0,104:0):1,((105:0,106:0,108:4):2,107:0):1):2,109:4):4):2,112:4):4,(((96:0,((97:2,98:0,99:1):2,100:1):1):2,113:9):5,(101:1,102:3):9):4):6,(110:1,111:2):6):14,142:20):8,(((127:0,128:1,129:5):17,136:16):7,((((130:1,135:6):1,132:3,133:1):1,134:3):0,131:1):12):4):9,(137:7,138:6):12):9,(139:8,(140:5,141:5):7):9):8):6):8,(94:25,150:53):12):16,151:19):21,(146:3,147:1):6):6,148:1,149:0);
tree PAUP_188 = [&U] (1:0,((((((((((2:6,((11:3,12:10):2,(((13:0,14:0):1,15:5):3,((16:0,17:0,18:1):0,19:4):7):4):5):19,56:30):7,(((((((((3:3,9:7):6,(21:16,(22:14,(((23:0,24:1):5,(((25:4,27:0):3,28:25):0,26:4):1):5,(29:0,30:1):15):4):4):4):2,20:20):8,(76:10,((77:1,78:4):2,79:9):10):15):8,((((((66:0,67:0,68:0):2,(69:2,70:3):1):13,(71:1,72:2):16):9,(73:5,74:6):20):3,((80:11,81:11):7,((82:4,83:1,84:0):2,85:2):13):10):5,93:17):5):4,(58:14,((59:1,60:0,61:2,62:15):2,63:22):10):5):4,(((((5:0,6:0):1,10:17):1,(7:1,8:4):5):18,75:21):7,(86:13,(87:21,(88:15,89:11):18):6):7):3):3,144:23):7,143:21):7):7,(((119:14,((121:1,122:1):16,((124:4,125:1):5,126:19):11):5):8,120:18):5,123:17):8):8,((((((4:26,((((31:1,32:2,33:6):2,((34:1,(37:9,38:0,39:5):1):1,(35:0,36:1):1):3):1,40:12):5,((((41:3,46:4):5,45:6):2,(43:3,44:1):4):3,((((42:10,49:1):1,48:0):4,(47:1,52:1):2,50:4):1,(51:1,53:14):1):6):9):4):15,57:20):5,65:16):7,(55:29,145:19):11):9,54:21):5,64:11):8):4,(90:20,91:19):13):5,(92:30,(((((((((95:14,(114:10,((115:1,117:3,118:3):1,116:1):16):2):4,(((103:0,104:0):1,((105:0,106:0,108:4):2,107:0):1):2,109:4):4):2,112:4):4,(((96:0,((97:2,98:0,99:1):2,100:1):1):2,113:9):5,(101:1,102:3):9):4):6,(110:1,111:2):6):14,142:20):8,(((127:0,128:1,129:5):17,136:16):7,((((130:1,135:6):1,132:3,133:1):1,134:3):0,131:1):12):4):9,(137:7,138:6):12):9,(139:8,(140:5,141:5):7):9):8):6):8,(94:25,150:53):12):16,151:19):21,(146:3,147:1):6):6,148:1,149:0);
tree PAUP_189 = [&U] (1:0,((((((((((2:6,((11:3,12:10):2,(((13:0,14:0):1,15:5):3,((16:0,17:0,18:1):0,19:4):7):4):5):19,56:30):7,((((((((3:3,9:7):7,(20:18,(21:14,(22:13,(((23:0,24:1):5,(((25:4,27:0):3,28:25):0,26:4):1):4,(29:0,30:1):16):5):4):6):3):8,(76:10,((77:1,78:4):2,79:9):10):14):8,((((((66:0,67:0,68:0):2,(69:2,70:3):1):13,(71:1,72:2):16):9,(73:5,74:6):20):3,((80:11,81:11):7,((82:4,83:1,84:0):2,85:2):13):10):6,93:16):5):4,(58:13,((59:1,60:0,61:2,62:15):2,63:22):11):5):4,(((((5:0,6:0):1,10:17):1,(7:1,8:4):5):18,75:21):7,(86:13,(87:21,(88:15,89:11):18):6):7):4):3,144:24):6,143:21):7):7,(((119:14,((121:1,122:1):16,((124:4,125:1):5,126:19):11):5):8,120:18):5,123:17):8):8,((((((4:26,((((31:1,32:2,33:6):2,(34:2,((35:0,36:1):0,(37:9,38:0,39:5):1):1):3):1,40:12):5,((((41:3,46:4):5,45:6):2,(43:3,44:1):4):3,((((42:10,49:1):1,48:0):4,(47:1,52:1):2,50:4):1,(51:1,53:14):1):6):9):4):15,57:20):5,65:16):7,(55:29,145:19):11):9,54:21):5,64:11):8):4,(90:20,91:19):13):5,(92:30,(((((((((95:14,(114:10,((115:1,117:3,118:3):1,116:1):16):2):4,(((103:0,104:0):1,((105:0,106:0,108:4):2,107:0):1):2,109:4):4):2,112:4):4,(((96:0,((97:2,98:0,99:1):2,100:1):1):2,113:9):5,(101:1,102:3):9):4):6,(110:1,111:2):6):14,142:20):8,(((127:0,128:1,129:5):17,136:16):7,((((130:1,135:6):1,132:3,133:1):1,134:3):0,131:1):12):4):9,(137:7,138:6):12):9,(139:8,(140:5,141:5):7):9):8):6):8,(94:25,150:53):12):16,151:19):21,(146:3,147:1):6):6,148:1,149:0);
tree PAUP_190 = [&U] (1:0,((((((((((2:6,((11:3,12:10):2,(((13:0,14:0):1,15:5):3,((16:0,17:0,18:1):0,19:4):7):4):5):19,56:30):7,((((((((3:3,9:7):7,(20:18,(21:14,(22:13,(((23:0,24:1):5,(((25:4,27:0):3,28:25):0,26:4):1):4,(29:0,30:1):16):5):4):6):3):8,(76:10,((77:1,78:4):2,79:9):10):14):8,((((((66:0,67:0,68:0):2,(69:2,70:3):1):13,(71:1,72:2):16):9,(73:5,74:6):20):3,((80:11,81:11):7,((82:4,83:1,84:0):2,85:2):13):10):6,93:16):5):4,(58:13,((59:1,60:0,61:2,62:15):2,63:22):11):5):4,(((((5:0,6:0):1,10:17):1,(7:1,8:4):5):18,75:21):7,(86:13,(87:21,(88:15,89:11):18):6):7):4):3,144:24):6,143:21):7):7,(((119:14,((121:1,122:1):16,((124:4,125:1):5,126:19):11):5):8,120:18):5,123:17):8):8,((((((4:26,((((31:1,32:2,33:6):2,(34:2,(35:0,36:1,(37:9,38:0,39:5):1):1):3):1,40:12):5,((((41:3,46:4):5,45:6):2,(43:3,44:1):4):3,((((42:10,49:1):1,48:0):4,(47:1,52:1):2,50:4):1,(51:1,53:14):1):6):9):4):15,57:20):5,65:16):7,(55:29,145:19):11):9,54:21):5,64:11):8):4,(90:20,91:19):13):5,(92:30,(((((((((95:14,(114:10,((115:1,117:3,118:3):1,116:1):16):2):4,(((103:0,104:0):1,((105:0,106:0,108:4):2,107:0):1):2,109:4):4):2,112:4):4,(((96:0,((97:2,98:0,99:1):2,100:1):1):2,113:9):5,(101:1,102:3):9):4):6,(110:1,111:2):6):14,142:20):8,(((127:0,128:1,129:5):17,136:16):7,((((130:1,135:6):1,132:3,133:1):1,134:3):0,131:1):12):4):9,(137:7,138:6):12):9,(139:8,(140:5,141:5):7):9):8):6):8,(94:25,150:53):12):16,151:19):21,(146:3,147:1):6):6,148:1,149:0);
tree PAUP_191 = [&U] (1:0,((((((((((2:6,((11:3,12:10):2,(((13:0,14:0):1,15:5):3,((16:0,17:0,18:1):0,19:4):7):4):5):19,56:30):7,((((((((3:3,9:7):7,(20:18,(21:14,(22:13,(((23:0,24:1):5,(((25:4,27:0):3,28:25):0,26:4):1):4,(29:0,30:1):16):5):4):6):3):8,(76:9,((77:2,79:9):2,78:4):9):15):8,((((((66:0,67:0,68:0):2,(69:2,70:3):1):13,(71:1,72:2):16):9,(73:5,74:6):20):3,((80:11,81:11):7,((82:4,83:1,84:0):2,85:2):13):10):6,93:16):5):4,(58:13,((59:1,60:0,61:2,62:15):2,63:22):11):5):4,(((((5:0,6:0):1,10:17):1,(7:1,8:4):5):18,75:21):7,(86:13,(87:21,(88:15,89:11):18):6):7):4):3,144:24):6,143:21):7):7,(((119:14,((121:1,122:1):16,((124:4,125:1):5,126:19):11):5):8,120:18):5,123:17):8):8,((((((4:26,((((31:1,32:2,33:6):2,((34:1,(37:9,38:0,39:5):1):1,(35:0,36:1):1):3):1,40:12):5,((((41:3,46:4):5,45:6):2,(43:3,44:1):4):3,((((42:10,49:1):1,48:0):4,(47:1,52:1):2,50:4):1,(51:1,53:14):1):6):9):4):15,57:20):5,65:16):7,(55:29,145:19):11):9,54:21):5,64:11):8):4,(90:20,91:19):13):5,(92:30,(((((((((95:14,(114:10,((115:1,117:3,118:3):1,116:1):16):2):4,(((103:0,104:0):1,((105:0,106:0,108:4):2,107:0):1):2,109:4):4):2,112:4):4,(((96:0,((97:2,98:0,99:1):2,100:1):1):2,113:9):5,(101:1,102:3):9):4):6,(110:1,111:2):6):14,142:20):8,(((127:0,128:1,129:5):17,136:16):7,((((130:1,135:6):1,132:3,133:1):1,134:3):0,131:1):12):4):9,(137:7,138:6):12):9,(139:8,(140:5,141:5):7):9):8):6):8,(94:25,150:53):12):16,151:19):21,(146:3,147:1):6):6,148:1,149:0);
tree PAUP_192 = [&U] (1:0,((((((((((2:6,((11:3,12:10):2,(((13:0,14:0):1,15:5):3,((16:0,17:0,18:1):0,19:4):7):4):5):19,56:30):7,((((((((3:3,9:7):7,(20:18,(21:14,(22:13,(((23:0,24:1):5,(((25:4,27:0):3,28:25):0,26:4):1):4,(29:0,30:1):16):5):4):6):3):8,(76:10,((77:1,78:4):2,79:9):10):14):8,(((((((66:0,67:0,68:0):1,69:2):1,70:4):13,(71:1,72:2):16):9,(73:5,74:6):20):3,((80:11,81:11):7,((82:4,83:1,84:0):2,85:2):13):10):6,93:16):5):4,(58:13,((59:1,60:0,61:2,62:15):2,63:22):11):5):4,(((((5:0,6:0):1,10:17):1,(7:1,8:4):5):18,75:21):7,(86:13,(87:21,(88:15,89:11):18):6):7):4):3,144:24):6,143:21):7):7,(((119:14,((121:1,122:1):16,((124:4,125:1):5,126:19):11):5):8,120:18):5,123:17):8):8,((((((4:26,((((31:1,32:2,33:6):2,((34:1,(37:9,38:0,39:5):1):1,(35:0,36:1):1):3):1,40:12):5,((((41:3,46:4):5,45:6):2,(43:3,44:1):4):3,((((42:10,49:1):1,48:0):4,(47:1,52:1):2,50:4):1,(51:1,53:14):1):6):9):4):15,57:20):5,65:16):7,(55:29,145:19):11):9,54:21):5,64:11):8):4,(90:20,91:19):13):5,(92:30,(((((((((95:14,(114:10,((115:1,117:3,118:3):1,116:1):16):2):4,(((103:0,104:0):1,((105:0,106:0,108:4):2,107:0):1):2,109:4):4):2,112:4):4,(((96:0,((97:2,98:0,99:1):2,100:1):1):2,113:9):5,(101:1,102:3):9):4):6,(110:1,111:2):6):14,142:20):8,(((127:0,128:1,129:5):17,136:16):7,((((130:1,135:6):1,132:3,133:1):1,134:3):0,131:1):12):4):9,(137:7,138:6):12):9,(139:8,(140:5,141:5):7):9):8):6):8,(94:25,150:53):12):16,151:19):21,(146:3,147:1):6):6,148:1,149:0);
tree PAUP_193 = [&U] (1:0,((((((((((2:6,((11:3,12:10):2,(((13:0,14:0):1,15:5):3,((16:0,17:0,18:1):0,19:4):7):4):5):19,56:30):7,((((((((3:3,9:7):7,(20:18,(21:14,(22:13,(((23:0,24:1):5,(((25:4,27:0):3,28:25):0,26:4):1):4,(29:0,30:1):16):5):4):6):3):8,(76:10,((77:1,78:4):2,79:9):10):14):8,((((((66:0,67:0,68:0,69:2):2,70:4):13,(71:1,72:2):16):9,(73:5,74:6):20):3,((80:11,81:11):7,((82:4,83:1,84:0):2,85:2):13):10):6,93:16):5):4,(58:13,((59:1,60:0,61:2,62:15):2,63:22):11):5):4,(((((5:0,6:0):1,10:17):1,(7:1,8:4):5):18,75:21):7,(86:13,(87:21,(88:15,89:11):18):6):7):4):3,144:24):6,143:21):7):7,(((119:14,((121:1,122:1):16,((124:4,125:1):5,126:19):11):5):8,120:18):5,123:17):8):8,((((((4:26,((((31:1,32:2,33:6):2,((34:1,(37:9,38:0,39:5):1):1,(35:0,36:1):1):3):1,40:12):5,((((41:3,46:4):5,45:6):2,(43:3,44:1):4):3,((((42:10,49:1):1,48:0):4,(47:1,52:1):2,50:4):1,(51:1,53:14):1):6):9):4):15,57:20):5,65:16):7,(55:29,145:19):11):9,54:21):5,64:11):8):4,(90:20,91:19):13):5,(92:30,(((((((((95:14,(114:10,((115:1,117:3,118:3):1,116:1):16):2):4,(((103:0,104:0):1,((105:0,106:0,108:4):2,107:0):1):2,109:4):4):2,112:4):4,(((96:0,((97:2,98:0,99:1):2,100:1):1):2,113:9):5,(101:1,102:3):9):4):6,(110:1,111:2):6):14,142:20):8,(((127:0,128:1,129:5):17,136:16):7,((((130:1,135:6):1,132:3,133:1):1,134:3):0,131:1):12):4):9,(137:7,138:6):12):9,(139:8,(140:5,141:5):7):9):8):6):8,(94:25,150:53):12):16,151:19):21,(146:3,147:1):6):6,148:1,149:0);
tree PAUP_194 = [&U] (1:0,((((((((((2:6,((11:3,12:10):2,(((13:0,14:0):1,15:5):3,((16:0,17:0,18:1):0,19:4):7):4):5):19,56:30):7,((((((((3:3,9:7):7,(20:18,(21:14,(22:13,((((23:0,24:1):5,(25:4,27:0):2,26:4):1,28:25):5,(29:0,30:1):16):5):4):6):3):8,(76:10,((77:1,78:4):2,79:9):10):14):8,((((((66:0,67:0,68:0):2,(69:2,70:3):1):13,(71:1,72:2):16):9,(73:5,74:6):20):3,((80:11,81:11):7,((82:4,83:1,84:0):2,85:2):13):10):6,93:16):5):4,(58:13,((59:1,60:0,61:2,62:15):2,63:22):11):5):4,(((((5:0,6:0):1,10:17):1,(7:1,8:4):5):18,75:21):7,(86:13,(87:21,(88:15,89:11):18):6):7):4):3,144:24):6,143:21):7):7,(((119:14,((121:1,122:1):16,((124:4,125:1):5,126:19):11):5):8,120:18):5,123:17):8):8,((((((4:26,((((31:1,32:2,33:6):2,((34:1,(37:9,38:0,39:5):1):1,(35:0,36:1):1):3):1,40:12):5,((((41:3,46:4):5,45:6):2,(43:3,44:1):4):3,((((42:10,49:1):1,48:0):4,(47:1,52:1):2,50:4):1,(51:1,53:14):1):6):9):4):15,57:20):5,65:16):7,(55:29,145:19):11):9,54:21):5,64:11):8):4,(90:20,91:19):13):5,(92:30,(((((((((95:14,(114:10,((115:1,117:3,118:3):1,116:1):16):2):4,(((103:0,104:0):1,((105:0,106:0,108:4):2,107:0):1):2,109:4):4):2,112:4):4,(((96:0,((97:2,98:0,99:1):2,100:1):1):2,113:9):5,(101:1,102:3):9):4):6,(110:1,111:2):6):14,142:20):8,(((127:0,128:1,129:5):17,136:16):7,((((130:1,135:6):1,132:3,133:1):1,134:3):0,131:1):12):4):9,(137:7,138:6):12):9,(139:8,(140:5,141:5):7):9):8):6):8,(94:25,150:53):12):16,151:19):21,(146:3,147:1):6):6,148:1,149:0);
tree PAUP_195 = [&U] (1:0,((((((((((2:6,((11:3,12:10):2,(((13:0,14:0):1,15:5):3,((16:0,17:0,18:1):0,19:4):7):4):5):19,56:30):7,((((((((3:3,9:7):7,(20:18,(21:14,(22:13,((((23:0,24:1):5,(25:4,27:0):2):1,26:4,28:25):5,(29:0,30:1):16):5):4):6):3):8,(76:10,((77:1,78:4):2,79:9):10):14):8,((((((66:0,67:0,68:0):2,(69:2,70:3):1):13,(71:1,72:2):16):9,(73:5,74:6):20):3,((80:11,81:11):7,((82:4,83:1,84:0):2,85:2):13):10):6,93:16):5):4,(58:13,((59:1,60:0,61:2,62:15):2,63:22):11):5):4,(((((5:0,6:0):1,10:17):1,(7:1,8:4):5):18,75:21):7,(86:13,(87:21,(88:15,89:11):18):6):7):4):3,144:24):6,143:21):7):7,(((119:14,((121:1,122:1):16,((124:4,125:1):5,126:19):11):5):8,120:18):5,123:17):8):8,((((((4:26,((((31:1,32:2,33:6):2,((34:1,(37:9,38:0,39:5):1):1,(35:0,36:1):1):3):1,40:12):5,((((41:3,46:4):5,45:6):2,(43:3,44:1):4):3,((((42:10,49:1):1,48:0):4,(47:1,52:1):2,50:4):1,(51:1,53:14):1):6):9):4):15,57:20):5,65:16):7,(55:29,145:19):11):9,54:21):5,64:11):8):4,(90:20,91:19):13):5,(92:30,(((((((((95:14,(114:10,((115:1,117:3,118:3):1,116:1):16):2):4,(((103:0,104:0):1,((105:0,106:0,108:4):2,107:0):1):2,109:4):4):2,112:4):4,(((96:0,((97:2,98:0,99:1):2,100:1):1):2,113:9):5,(101:1,102:3):9):4):6,(110:1,111:2):6):14,142:20):8,(((127:0,128:1,129:5):17,136:16):7,((((130:1,135:6):1,132:3,133:1):1,134:3):0,131:1):12):4):9,(137:7,138:6):12):9,(139:8,(140:5,141:5):7):9):8):6):8,(94:25,150:53):12):16,151:19):21,(146:3,147:1):6):6,148:1,149:0);
tree PAUP_196 = [&U] (1:0,((((((((((2:6,((11:3,12:10):2,(((13:0,14:0):1,15:5):3,((16:0,17:0,18:1):0,19:4):7):4):5):19,56:30):7,((((((((3:3,9:7):7,(20:18,(21:14,(22:13,(((23:0,24:1):5,((25:4,(26:4,27:0):0):3,28:25):1):4,(29:0,30:1):16):5):4):6):3):8,(76:10,((77:1,78:4):2,79:9):10):14):8,((((((66:0,67:0,68:0):2,(69:2,70:3):1):13,(71:1,72:2):16):9,(73:5,74:6):20):3,((80:11,81:11):7,((82:4,83:1,84:0):2,85:2):13):10):6,93:16):5):4,(58:13,((59:1,60:0,61:2,62:15):2,63:22):11):5):4,(((((5:0,6:0):1,10:17):1,(7:1,8:4):5):18,75:21):7,(86:13,(87:21,(88:15,89:11):18):6):7):4):3,144:24):6,143:21):7):7,(((119:14,((121:1,122:1):16,((124:4,125:1):5,126:19):11):5):8,120:18):5,123:17):8):8,((((((4:26,((((31:1,32:2,33:6):2,((34:1,(37:9,38:0,39:5):1):1,(35:0,36:1):1):3):1,40:12):5,((((41:3,46:4):5,45:6):2,(43:3,44:1):4):3,((((42:10,49:1):1,48:0):4,(47:1,52:1):2,50:4):1,(51:1,53:14):1):6):9):4):15,57:20):5,65:16):7,(55:29,145:19):11):9,54:21):5,64:11):8):4,(90:20,91:19):13):5,(92:30,(((((((((95:14,(114:10,((115:1,117:3,118:3):1,116:1):16):2):4,(((103:0,104:0):1,((105:0,106:0,108:4):2,107:0):1):2,109:4):4):2,112:4):4,(((96:0,((97:2,98:0,99:1):2,100:1):1):2,113:9):5,(101:1,102:3):9):4):6,(110:1,111:2):6):14,142:20):8,(((127:0,128:1,129:5):17,136:16):7,((((130:1,135:6):1,132:3,133:1):1,134:3):0,131:1):12):4):9,(137:7,138:6):12):9,(139:8,(140:5,141:5):7):9):8):6):8,(94:25,150:53):12):16,151:19):21,(146:3,147:1):6):6,148:1,149:0);
tree PAUP_197 = [&U] (1:0,((((((((((2:6,((11:3,12:10):2,(((13:0,14:0):1,15:5):3,((16:0,17:0,18:1):0,19:4):7):4):5):19,56:30):7,((((((((3:3,9:7):7,(20:18,(21:14,(22:13,(((23:0,24:1):5,((25:4,26:4,27:0):3,28:25):1):4,(29:0,30:1):16):5):4):6):3):8,(76:10,((77:1,78:4):2,79:9):10):14):8,((((((66:0,67:0,68:0):2,(69:2,70:3):1):13,(71:1,72:2):16):9,(73:5,74:6):20):3,((80:11,81:11):7,((82:4,83:1,84:0):2,85:2):13):10):6,93:16):5):4,(58:13,((59:1,60:0,61:2,62:15):2,63:22):11):5):4,(((((5:0,6:0):1,10:17):1,(7:1,8:4):5):18,75:21):7,(86:13,(87:21,(88:15,89:11):18):6):7):4):3,144:24):6,143:21):7):7,(((119:14,((121:1,122:1):16,((124:4,125:1):5,126:19):11):5):8,120:18):5,123:17):8):8,((((((4:26,((((31:1,32:2,33:6):2,((34:1,(37:9,38:0,39:5):1):1,(35:0,36:1):1):3):1,40:12):5,((((41:3,46:4):5,45:6):2,(43:3,44:1):4):3,((((42:10,49:1):1,48:0):4,(47:1,52:1):2,50:4):1,(51:1,53:14):1):6):9):4):15,57:20):5,65:16):7,(55:29,145:19):11):9,54:21):5,64:11):8):4,(90:20,91:19):13):5,(92:30,(((((((((95:14,(114:10,((115:1,117:3,118:3):1,116:1):16):2):4,(((103:0,104:0):1,((105:0,106:0,108:4):2,107:0):1):2,109:4):4):2,112:4):4,(((96:0,((97:2,98:0,99:1):2,100:1):1):2,113:9):5,(101:1,102:3):9):4):6,(110:1,111:2):6):14,142:20):8,(((127:0,128:1,129:5):17,136:16):7,((((130:1,135:6):1,132:3,133:1):1,134:3):0,131:1):12):4):9,(137:7,138:6):12):9,(139:8,(140:5,141:5):7):9):8):6):8,(94:25,150:53):12):16,151:19):21,(146:3,147:1):6):6,148:1,149:0);
tree PAUP_198 = [&U] (1:0,((((((((((2:6,((11:3,12:10):2,(((13:0,14:0):1,15:5):3,((16:0,17:0,18:1):0,19:4):7):4):5):19,56:30):7,((((((((3:3,9:7):7,(20:18,(21:14,(22:13,(((23:0,24:1):5,((25:4,27:0):3,(26:4,28:25):0):1):4,(29:0,30:1):16):5):4):6):3):8,(76:10,((77:1,78:4):2,79:9):10):14):8,((((((66:0,67:0,68:0):2,(69:2,70:3):1):13,(71:1,72:2):16):9,(73:5,74:6):20):3,((80:11,81:11):7,((82:4,83:1,84:0):2,85:2):13):10):6,93:16):5):4,(58:13,((59:1,60:0,61:2,62:15):2,63:22):11):5):4,(((((5:0,6:0):1,10:17):1,(7:1,8:4):5):18,75:21):7,(86:13,(87:21,(88:15,89:11):18):6):7):4):3,144:24):6,143:21):7):7,(((119:14,((121:1,122:1):16,((124:4,125:1):5,126:19):11):5):8,120:18):5,123:17):8):8,((((((4:26,((((31:1,32:2,33:6):2,((34:1,(37:9,38:0,39:5):1):1,(35:0,36:1):1):3):1,40:12):5,((((41:3,46:4):5,45:6):2,(43:3,44:1):4):3,((((42:10,49:1):1,48:0):4,(47:1,52:1):2,50:4):1,(51:1,53:14):1):6):9):4):15,57:20):5,65:16):7,(55:29,145:19):11):9,54:21):5,64:11):8):4,(90:20,91:19):13):5,(92:30,(((((((((95:14,(114:10,((115:1,117:3,118:3):1,116:1):16):2):4,(((103:0,104:0):1,((105:0,106:0,108:4):2,107:0):1):2,109:4):4):2,112:4):4,(((96:0,((97:2,98:0,99:1):2,100:1):1):2,113:9):5,(101:1,102:3):9):4):6,(110:1,111:2):6):14,142:20):8,(((127:0,128:1,129:5):17,136:16):7,((((130:1,135:6):1,132:3,133:1):1,134:3):0,131:1):12):4):9,(137:7,138:6):12):9,(139:8,(140:5,141:5):7):9):8):6):8,(94:25,150:53):12):16,151:19):21,(146:3,147:1):6):6,148:1,149:0);
tree PAUP_199 = [&U] (1:0,((((((((((2:6,((11:3,12:10):2,(((13:0,14:0):1,15:5):3,((16:0,17:0,18:1):0,19:4):7):4):5):19,56:30):7,((((((((3:3,9:7):7,(20:18,(21:14,(22:13,((((23:0,24:1):4,((25:4,27:0):2,26:4):1):1,28:26):4,(29:0,30:1):16):5):4):6):3):8,(76:10,((77:1,78:4):2,79:9):10):14):8,((((((66:0,67:0,68:0):2,(69:2,70:3):1):13,(71:1,72:2):16):9,(73:5,74:6):20):3,((80:11,81:11):7,((82:4,83:1,84:0):2,85:2):13):10):6,93:16):5):4,(58:13,((59:1,60:0,61:2,62:15):2,63:22):11):5):4,(((((5:0,6:0):1,10:17):1,(7:1,8:4):5):18,75:21):7,(86:13,(87:21,(88:15,89:11):18):6):7):4):3,144:24):6,143:21):7):7,(((119:14,((121:1,122:1):16,((124:4,125:1):5,126:19):11):5):8,120:18):5,123:17):8):8,((((((4:26,((((31:1,32:2,33:6):2,((34:1,(37:9,38:0,39:5):1):1,(35:0,36:1):1):3):1,40:12):5,((((41:3,46:4):5,45:6):2,(43:3,44:1):4):3,((((42:10,49:1):1,48:0):4,(47:1,52:1):2,50:4):1,(51:1,53:14):1):6):9):4):15,57:20):5,65:16):7,(55:29,145:19):11):9,54:21):5,64:11):8):4,(90:20,91:19):13):5,(92:30,(((((((((95:14,(114:10,((115:1,117:3,118:3):1,116:1):16):2):4,(((103:0,104:0):1,((105:0,106:0,108:4):2,107:0):1):2,109:4):4):2,112:4):4,(((96:0,((97:2,98:0,99:1):2,100:1):1):2,113:9):5,(101:1,102:3):9):4):6,(110:1,111:2):6):14,142:20):8,(((127:0,128:1,129:5):17,136:16):7,((((130:1,135:6):1,132:3,133:1):1,134:3):0,131:1):12):4):9,(137:7,138:6):12):9,(139:8,(140:5,141:5):7):9):8):6):8,(94:25,150:53):12):16,151:19):21,(146:3,147:1):6):6,148:1,149:0);
tree PAUP_200 = [&U] (1:0,((((((((((2:6,((11:3,12:10):2,(((13:0,14:0):1,15:5):3,((16:0,17:0,18:1):0,19:4):7):4):5):19,56:30):7,((((((((3:3,9:7):7,(20:18,(21:14,(22:13,(((23:0,24:1):4,((25:4,27:0):2,26:4):1):3,(28:26,(29:0,30:1):14):2):7):4):6):3):8,(76:10,((77:1,78:4):2,79:9):10):14):8,((((((66:0,67:0,68:0):2,(69:2,70:3):1):13,(71:1,72:2):16):9,(73:5,74:6):20):3,((80:11,81:11):7,((82:4,83:1,84:0):2,85:2):13):10):6,93:16):5):4,(58:13,((59:1,60:0,61:2,62:15):2,63:22):11):5):4,(((((5:0,6:0):1,10:17):1,(7:1,8:4):5):18,75:21):7,(86:13,(87:21,(88:15,89:11):18):6):7):4):3,144:24):6,143:21):7):7,(((119:14,((121:1,122:1):16,((124:4,125:1):5,126:19):11):5):8,120:18):5,123:17):8):8,((((((4:26,((((31:1,32:2,33:6):2,((34:1,(37:9,38:0,39:5):1):1,(35:0,36:1):1):3):1,40:12):5,((((41:3,46:4):5,45:6):2,(43:3,44:1):4):3,((((42:10,49:1):1,48:0):4,(47:1,52:1):2,50:4):1,(51:1,53:14):1):6):9):4):15,57:20):5,65:16):7,(55:29,145:19):11):9,54:21):5,64:11):8):4,(90:20,91:19):13):5,(92:30,(((((((((95:14,(114:10,((115:1,117:3,118:3):1,116:1):16):2):4,(((103:0,104:0):1,((105:0,106:0,108:4):2,107:0):1):2,109:4):4):2,112:4):4,(((96:0,((97:2,98:0,99:1):2,100:1):1):2,113:9):5,(101:1,102:3):9):4):6,(110:1,111:2):6):14,142:20):8,(((127:0,128:1,129:5):17,136:16):7,((((130:1,135:6):1,132:3,133:1):1,134:3):0,131:1):12):4):9,(137:7,138:6):12):9,(139:8,(140:5,141:5):7):9):8):6):8,(94:25,150:53):12):16,151:19):21,(146:3,147:1):6):6,148:1,149:0);
tree PAUP_201 = [&U] (1:0,((((((((((2:6,((11:3,12:10):2,(((13:0,14:0):1,15:5):3,((16:0,17:0,18:1):0,19:4):7):4):5):19,56:30):7,((((((((3:3,9:7):7,(20:18,(21:14,(22:13,(((23:0,24:1):5,(((25:4,27:0):3,26:4):0,28:25):1):4,(29:0,30:1):16):5):4):6):3):8,(76:10,((77:1,78:4):2,79:9):10):14):8,((((((66:0,67:0,68:0):2,(69:2,70:3):1):13,(71:1,72:2):16):9,(73:5,74:6):20):3,((80:11,81:11):7,((82:4,83:1,84:0):2,85:2):13):10):6,93:16):5):4,(58:13,((59:1,60:0,61:2,62:15):2,63:22):11):5):4,(((((5:0,6:0):1,10:17):1,(7:1,8:4):5):18,75:21):7,(86:13,(87:21,(88:15,89:11):18):6):7):4):3,144:24):6,143:21):7):7,(((119:14,((121:1,122:1):16,((124:4,125:1):5,126:19):11):5):8,120:18):5,123:17):8):8,((((((4:26,((((31:1,32:2,33:6):2,((34:1,(37:9,38:0,39:5):1):1,(35:0,36:1):1):3):1,40:12):5,((((41:3,46:4):5,45:6):2,(43:3,44:1):4):3,((((42:10,49:1):1,48:0):4,(47:1,52:1):2,50:4):1,(51:1,53:14):1):6):9):4):15,57:20):5,65:16):7,(55:29,145:19):11):9,54:21):5,64:11):8):4,(90:20,91:19):13):5,(92:30,(((((((((95:14,(114:10,((115:1,117:3,118:3):1,116:1):16):2):4,(((103:0,104:0):1,((105:0,106:0,108:4):2,107:0):1):2,109:4):4):2,112:4):4,(((96:0,((97:2,98:0,99:1):2,100:1):1):2,113:9):5,(101:1,102:3):9):4):6,(110:1,111:2):6):14,142:20):8,(((127:0,128:1,129:5):17,136:16):7,((((130:1,135:6):1,132:3,133:1):1,134:3):0,131:1):12):4):9,(137:7,138:6):12):9,(139:8,(140:5,141:5):7):9):8):6):8,(94:25,150:53):12):16,151:19):21,(146:3,147:1):6):6,148:1,149:0);
tree PAUP_202 = [&U] (1:0,((((((((((2:6,((11:3,12:10):2,(((13:0,14:0):1,15:5):3,((16:0,17:0,18:1):0,19:4):7):4):5):19,56:30):7,((((((((3:3,9:7):7,(20:18,(21:14,(22:13,((((23:0,24:1):4,(25:4,27:0):3):1,(26:4,28:25):1):4,(29:0,30:1):16):5):4):6):3):8,(76:10,((77:1,78:4):2,79:9):10):14):8,((((((66:0,67:0,68:0):2,(69:2,70:3):1):13,(71:1,72:2):16):9,(73:5,74:6):20):3,((80:11,81:11):7,((82:4,83:1,84:0):2,85:2):13):10):6,93:16):5):4,(58:13,((59:1,60:0,61:2,62:15):2,63:22):11):5):4,(((((5:0,6:0):1,10:17):1,(7:1,8:4):5):18,75:21):7,(86:13,(87:21,(88:15,89:11):18):6):7):4):3,144:24):6,143:21):7):7,(((119:14,((121:1,122:1):16,((124:4,125:1):5,126:19):11):5):8,120:18):5,123:17):8):8,((((((4:26,((((31:1,32:2,33:6):2,((34:1,(37:9,38:0,39:5):1):1,(35:0,36:1):1):3):1,40:12):5,((((41:3,46:4):5,45:6):2,(43:3,44:1):4):3,((((42:10,49:1):1,48:0):4,(47:1,52:1):2,50:4):1,(51:1,53:14):1):6):9):4):15,57:20):5,65:16):7,(55:29,145:19):11):9,54:21):5,64:11):8):4,(90:20,91:19):13):5,(92:30,(((((((((95:14,(114:10,((115:1,117:3,118:3):1,116:1):16):2):4,(((103:0,104:0):1,((105:0,106:0,108:4):2,107:0):1):2,109:4):4):2,112:4):4,(((96:0,((97:2,98:0,99:1):2,100:1):1):2,113:9):5,(101:1,102:3):9):4):6,(110:1,111:2):6):14,142:20):8,(((127:0,128:1,129:5):17,136:16):7,((((130:1,135:6):1,132:3,133:1):1,134:3):0,131:1):12):4):9,(137:7,138:6):12):9,(139:8,(140:5,141:5):7):9):8):6):8,(94:25,150:53):12):16,151:19):21,(146:3,147:1):6):6,148:1,149:0);
tree PAUP_203 = [&U] (1:0,((((((((((2:6,((11:3,12:10):2,(((13:0,14:0):1,15:5):3,((16:0,17:0,18:1):0,19:4):7):4):5):19,56:30):7,((((((((3:3,9:7):7,(20:18,(21:14,(22:13,(((23:0,24:1):4,((25:4,28:25):1,(26:4,27:1):0):2):5,(29:0,30:1):16):5):4):6):3):8,(76:10,((77:1,78:4):2,79:9):10):14):8,((((((66:0,67:0,68:0):2,(69:2,70:3):1):13,(71:1,72:2):16):9,(73:5,74:6):20):3,((80:11,81:11):7,((82:4,83:1,84:0):2,85:2):13):10):6,93:16):5):4,(58:13,((59:1,60:0,61:2,62:15):2,63:22):11):5):4,(((((5:0,6:0):1,10:17):1,(7:1,8:4):5):18,75:21):7,(86:13,(87:21,(88:15,89:11):18):6):7):4):3,144:24):6,143:21):7):7,(((119:14,((121:1,122:1):16,((124:4,125:1):5,126:19):11):5):8,120:18):5,123:17):8):8,((((((4:26,((((31:1,32:2,33:6):2,((34:1,(37:9,38:0,39:5):1):1,(35:0,36:1):1):3):1,40:12):5,((((41:3,46:4):5,45:6):2,(43:3,44:1):4):3,((((42:10,49:1):1,48:0):4,(47:1,52:1):2,50:4):1,(51:1,53:14):1):6):9):4):15,57:20):5,65:16):7,(55:29,145:19):11):9,54:21):5,64:11):8):4,(90:20,91:19):13):5,(92:30,(((((((((95:14,(114:10,((115:1,117:3,118:3):1,116:1):16):2):4,(((103:0,104:0):1,((105:0,106:0,108:4):2,107:0):1):2,109:4):4):2,112:4):4,(((96:0,((97:2,98:0,99:1):2,100:1):1):2,113:9):5,(101:1,102:3):9):4):6,(110:1,111:2):6):14,142:20):8,(((127:0,128:1,129:5):17,136:16):7,((((130:1,135:6):1,132:3,133:1):1,134:3):0,131:1):12):4):9,(137:7,138:6):12):9,(139:8,(140:5,141:5):7):9):8):6):8,(94:25,150:53):12):16,151:19):21,(146:3,147:1):6):6,148:1,149:0);
tree PAUP_204 = [&U] (1:0,((((((((((2:6,((11:3,12:10):2,(((13:0,14:0):1,15:5):3,((16:0,17:0,18:1):0,19:4):7):4):5):19,56:30):7,((((((((3:3,9:7):7,(20:18,(21:14,(22:13,(((23:0,24:1):4,((25:4,28:25):1,26:4,27:1):2):5,(29:0,30:1):16):5):4):6):3):8,(76:10,((77:1,78:4):2,79:9):10):14):8,((((((66:0,67:0,68:0):2,(69:2,70:3):1):13,(71:1,72:2):16):9,(73:5,74:6):20):3,((80:11,81:11):7,((82:4,83:1,84:0):2,85:2):13):10):6,93:16):5):4,(58:13,((59:1,60:0,61:2,62:15):2,63:22):11):5):4,(((((5:0,6:0):1,10:17):1,(7:1,8:4):5):18,75:21):7,(86:13,(87:21,(88:15,89:11):18):6):7):4):3,144:24):6,143:21):7):7,(((119:14,((121:1,122:1):16,((124:4,125:1):5,126:19):11):5):8,120:18):5,123:17):8):8,((((((4:26,((((31:1,32:2,33:6):2,((34:1,(37:9,38:0,39:5):1):1,(35:0,36:1):1):3):1,40:12):5,((((41:3,46:4):5,45:6):2,(43:3,44:1):4):3,((((42:10,49:1):1,48:0):4,(47:1,52:1):2,50:4):1,(51:1,53:14):1):6):9):4):15,57:20):5,65:16):7,(55:29,145:19):11):9,54:21):5,64:11):8):4,(90:20,91:19):13):5,(92:30,(((((((((95:14,(114:10,((115:1,117:3,118:3):1,116:1):16):2):4,(((103:0,104:0):1,((105:0,106:0,108:4):2,107:0):1):2,109:4):4):2,112:4):4,(((96:0,((97:2,98:0,99:1):2,100:1):1):2,113:9):5,(101:1,102:3):9):4):6,(110:1,111:2):6):14,142:20):8,(((127:0,128:1,129:5):17,136:16):7,((((130:1,135:6):1,132:3,133:1):1,134:3):0,131:1):12):4):9,(137:7,138:6):12):9,(139:8,(140:5,141:5):7):9):8):6):8,(94:25,150:53):12):16,151:19):21,(146:3,147:1):6):6,148:1,149:0);
tree PAUP_205 = [&U] (1:0,((((((((((2:6,((11:3,12:10):2,(((13:0,14:0):1,15:5):3,((16:0,17:0,18:1):0,19:4):7):4):5):19,56:30):7,((((((((3:3,9:7):7,(20:18,(21:14,(22:13,(((23:0,24:1):4,(((25:4,28:25):1,27:1):1,26:4):1):5,(29:0,30:1):16):5):4):6):3):8,(76:10,((77:1,78:4):2,79:9):10):14):8,((((((66:0,67:0,68:0):2,(69:2,70:3):1):13,(71:1,72:2):16):9,(73:5,74:6):20):3,((80:11,81:11):7,((82:4,83:1,84:0):2,85:2):13):10):6,93:16):5):4,(58:13,((59:1,60:0,61:2,62:15):2,63:22):11):5):4,(((((5:0,6:0):1,10:17):1,(7:1,8:4):5):18,75:21):7,(86:13,(87:21,(88:15,89:11):18):6):7):4):3,144:24):6,143:21):7):7,(((119:14,((121:1,122:1):16,((124:4,125:1):5,126:19):11):5):8,120:18):5,123:17):8):8,((((((4:26,((((31:1,32:2,33:6):2,((34:1,(37:9,38:0,39:5):1):1,(35:0,36:1):1):3):1,40:12):5,((((41:3,46:4):5,45:6):2,(43:3,44:1):4):3,((((42:10,49:1):1,48:0):4,(47:1,52:1):2,50:4):1,(51:1,53:14):1):6):9):4):15,57:20):5,65:16):7,(55:29,145:19):11):9,54:21):5,64:11):8):4,(90:20,91:19):13):5,(92:30,(((((((((95:14,(114:10,((115:1,117:3,118:3):1,116:1):16):2):4,(((103:0,104:0):1,((105:0,106:0,108:4):2,107:0):1):2,109:4):4):2,112:4):4,(((96:0,((97:2,98:0,99:1):2,100:1):1):2,113:9):5,(101:1,102:3):9):4):6,(110:1,111:2):6):14,142:20):8,(((127:0,128:1,129:5):17,136:16):7,((((130:1,135:6):1,132:3,133:1):1,134:3):0,131:1):12):4):9,(137:7,138:6):12):9,(139:8,(140:5,141:5):7):9):8):6):8,(94:25,150:53):12):16,151:19):21,(146:3,147:1):6):6,148:1,149:0);
tree PAUP_206 = [&U] (1:0,((((((((((2:6,((11:3,12:10):2,((13:0,14:0,15:6):3,(16:0,17:0,18:1,19:4):6):5):5):19,56:30):7,((((((((3:3,9:7):7,(20:18,(21:14,(22:13,(((23:0,24:1):5,(((25:4,27:0):3,28:25):0,26:4):1):4,(29:0,30:1):16):5):4):6):3):8,(76:10,((77:1,78:4):2,79:9):10):14):8,((((((66:0,67:0,68:0):2,(69:2,70:3):1):13,(71:1,72:2):16):9,(73:5,74:6):20):3,((80:11,81:11):7,((82:4,83:1,84:0):2,85:2):13):10):6,93:16):5):4,(58:13,((59:1,60:0,61:2,62:15):2,63:22):11):5):4,(((((5:0,6:0):1,10:17):1,(7:1,8:4):5):18,75:21):7,(86:13,(87:21,(88:15,89:11):18):6):7):4):3,144:24):6,143:21):7):7,(((119:14,((121:1,122:1):16,((124:4,125:1):5,126:19):11):5):8,120:18):5,123:17):8):8,((((((4:26,((((31:1,32:2,33:6):2,((34:1,(37:9,38:0,39:5):1):1,(35:0,36:1):1):3):1,40:12):5,((((41:3,46:4):5,45:6):2,(43:3,44:1):4):3,((((42:10,49:1):1,48:0):4,(47:1,52:1):2,50:4):1,(51:1,53:14):1):6):9):4):15,57:20):5,65:16):7,(55:29,145:19):11):9,54:21):5,64:11):8):4,(90:20,91:19):13):5,(92:30,(((((((((95:14,(114:10,((115:1,117:3,118:3):1,116:1):16):2):4,(((103:0,104:0):1,((105:0,106:0,108:4):2,107:0):1):2,109:4):4):2,112:4):4,(((96:0,((97:2,98:0,99:1):2,100:1):1):2,113:9):5,(101:1,102:3):9):4):6,(110:1,111:2):6):14,142:20):8,((((127:0,128:1):0,129:5):17,136:16):7,((((130:1,135:6):1,132:3,133:1):1,134:3):0,131:1):12):4):9,(137:7,138:6):12):9,(139:8,(140:5,141:5):7):9):8):6):8,(94:25,150:53):12):16,151:19):21,(146:3,147:1):6):6,148:1,149:0);
tree PAUP_207 = [&U] (1:0,((((((((((2:6,((11:3,12:10):2,(((13:0,14:0):1,15:5):3,(16:0,17:0,18:1,19:4):7):4):5):19,56:30):7,((((((((3:3,9:7):7,(20:18,(21:14,(22:13,(((23:0,24:1):5,(((25:4,27:0):3,28:25):0,26:4):1):4,(29:0,30:1):16):5):4):6):3):8,(76:10,((77:1,78:4):2,79:9):10):14):8,((((((66:0,67:0,68:0):2,(69:2,70:3):1):13,(71:1,72:2):16):9,(73:5,74:6):20):3,((80:11,81:11):7,((82:4,83:1,84:0):2,85:2):13):10):6,93:16):5):4,(58:13,((59:1,60:0,61:2,62:15):2,63:22):11):5):4,((((5:0,6:0,(7:1,8:4):5):3,10:17):17,75:21):7,(86:13,(87:21,(88:15,89:11):18):6):7):4):3,144:24):6,143:21):7):7,(((119:14,((121:1,122:1):16,((124:4,125:1):5,126:19):11):5):8,120:18):5,123:17):8):8,((((((4:26,((((31:1,32:2,33:6):2,((34:1,(37:9,38:0,39:5):1):1,(35:0,36:1):1):3):1,40:12):5,((((41:3,46:4):5,45:6):2,(43:3,44:1):4):3,((((42:10,49:1):1,48:0):4,(47:1,52:1):2,50:4):1,(51:1,53:14):1):6):9):4):15,57:20):5,65:16):7,(55:29,145:19):11):9,54:21):5,64:11):8):4,(90:20,91:19):13):5,(92:30,(((((((((95:14,(114:10,((115:1,117:3,118:3):1,116:1):16):2):4,(((103:0,104:0):1,((105:0,106:0,108:4):2,107:0):1):2,109:4):4):2,112:4):4,(((96:0,((97:2,98:0,99:1):2,100:1):1):2,113:9):5,(101:1,102:3):9):4):6,(110:1,111:2):6):14,142:20):8,((((127:0,128:1):0,129:5):17,136:16):7,((((130:1,135:6):1,132:3,133:1):1,134:3):0,131:1):12):4):9,(137:7,138:6):12):9,(139:8,(140:5,141:5):7):9):8):6):8,(94:25,150:53):12):16,151:19):21,(146:3,147:1):6):6,148:1,149:0);
tree PAUP_208 = [&U] (1:0,((((((((((2:6,((11:3,12:10):2,(((13:0,14:0):1,15:5):3,(16:0,17:0,18:1,19:4):7):4):5):19,56:30):7,((((((((3:3,9:7):7,(20:18,(21:14,(22:13,(((23:0,24:1):5,(((25:4,27:0):3,28:25):0,26:4):1):4,(29:0,30:1):16):5):4):6):3):8,(76:10,((77:1,78:4):2,79:9):10):14):8,((((((66:0,67:0,68:0):2,(69:2,70:3):1):13,(71:1,72:2):16):9,(73:5,74:6):20):3,((80:11,81:11):7,((82:4,83:1,84:0):2,85:2):13):10):6,93:16):5):4,(58:13,((59:1,60:0,61:2,62:15):2,63:22):11):5):4,(((((5:0,6:0):1,(7:1,8:4):4):3,10:18):16,75:21):7,(86:13,(87:21,(88:15,89:11):18):6):7):4):3,144:24):6,143:21):7):7,(((119:14,((121:1,122:1):16,((124:4,125:1):5,126:19):11):5):8,120:18):5,123:17):8):8,((((((4:26,((((31:1,32:2,33:6):2,((34:1,(37:9,38:0,39:5):1):1,(35:0,36:1):1):3):1,40:12):5,((((41:3,46:4):5,45:6):2,(43:3,44:1):4):3,((((42:10,49:1):1,48:0):4,(47:1,52:1):2,50:4):1,(51:1,53:14):1):6):9):4):15,57:20):5,65:16):7,(55:29,145:19):11):9,54:21):5,64:11):8):4,(90:20,91:19):13):5,(92:30,(((((((((95:14,(114:10,((115:1,117:3,118:3):1,116:1):16):2):4,(((103:0,104:0):1,((105:0,106:0,108:4):2,107:0):1):2,109:4):4):2,112:4):4,(((96:0,((97:2,98:0,99:1):2,100:1):1):2,113:9):5,(101:1,102:3):9):4):6,(110:1,111:2):6):14,142:20):8,((((127:0,128:1):0,129:5):17,136:16):7,((((130:1,135:6):1,132:3,133:1):1,134:3):0,131:1):12):4):9,(137:7,138:6):12):9,(139:8,(140:5,141:5):7):9):8):6):8,(94:25,150:53):12):16,151:19):21,(146:3,147:1):6):6,148:1,149:0);
tree PAUP_209 = [&U] (1:0,((((((((((2:6,((11:3,12:10):2,(((13:0,14:0):1,15:5):3,(16:0,17:0,18:1,19:4):7):4):5):19,56:30):7,((((((((3:3,9:7):7,(20:18,(21:14,(22:13,(((23:0,24:1):5,(((25:4,27:0):3,28:25):0,26:4):1):4,(29:0,30:1):16):5):4):6):3):8,(76:10,((77:1,78:4):2,79:9):10):14):8,((((((66:0,67:0,68:0):2,(69:2,70:3):1):13,(71:1,72:2):16):9,(73:5,74:6):20):3,((80:11,81:11):7,((82:4,83:1,84:0):2,85:2):13):10):6,93:16):5):4,(58:13,((59:1,60:0,61:2,62:15):2,63:22):11):5):4,((((5:0,6:0,10:18):1,(7:1,8:4):4):19,75:21):7,(86:13,(87:21,(88:15,89:11):18):6):7):4):3,144:24):6,143:21):7):7,(((119:14,((121:1,122:1):16,((124:4,125:1):5,126:19):11):5):8,120:18):5,123:17):8):8,((((((4:26,((((31:1,32:2,33:6):2,((34:1,(37:9,38:0,39:5):1):1,(35:0,36:1):1):3):1,40:12):5,((((41:3,46:4):5,45:6):2,(43:3,44:1):4):3,((((42:10,49:1):1,48:0):4,(47:1,52:1):2,50:4):1,(51:1,53:14):1):6):9):4):15,57:20):5,65:16):7,(55:29,145:19):11):9,54:21):5,64:11):8):4,(90:20,91:19):13):5,(92:30,(((((((((95:14,(114:10,((115:1,117:3,118:3):1,116:1):16):2):4,(((103:0,104:0):1,((105:0,106:0,108:4):2,107:0):1):2,109:4):4):2,112:4):4,(((96:0,((97:2,98:0,99:1):2,100:1):1):2,113:9):5,(101:1,102:3):9):4):6,(110:1,111:2):6):14,142:20):8,((((127:0,128:1):0,129:5):17,136:16):7,((((130:1,135:6):1,132:3,133:1):1,134:3):0,131:1):12):4):9,(137:7,138:6):12):9,(139:8,(140:5,141:5):7):9):8):6):8,(94:25,150:53):12):16,151:19):21,(146:3,147:1):6):6,148:1,149:0);
tree PAUP_210 = [&U] (1:0,((((((((((2:6,((11:3,12:10):2,(((13:0,14:0):1,15:5):3,(16:0,17:0,18:1,19:4):7):4):5):19,56:30):7,(((((((((3:3,9:7):6,(21:16,(22:14,(((23:0,24:1):5,(((25:4,27:0):3,28:25):0,26:4):1):5,(29:0,30:1):15):4):4):4):2,20:20):8,(76:10,((77:1,78:4):2,79:9):10):15):8,((((((66:0,67:0,68:0):2,(69:2,70:3):1):13,(71:1,72:2):16):9,(73:5,74:6):20):3,((80:11,81:11):7,((82:4,83:1,84:0):2,85:2):13):10):5,93:17):5):4,(58:14,((59:1,60:0,61:2,62:15):2,63:22):10):5):4,(((((5:0,6:0):1,10:17):1,(7:1,8:4):5):18,75:21):7,(86:13,(87:21,(88:15,89:11):18):6):7):3):3,144:23):7,143:21):7):7,(((119:14,((121:1,122:1):16,((124:4,125:1):5,126:19):11):5):8,120:18):5,123:17):8):8,((((((4:26,((((31:1,32:2,33:6):2,((34:1,(37:9,38:0,39:5):1):1,(35:0,36:1):1):3):1,40:12):5,((((41:3,46:4):5,45:6):2,(43:3,44:1):4):3,((((42:10,49:1):1,48:0):4,(47:1,52:1):2,50:4):1,(51:1,53:14):1):6):9):4):15,57:20):5,65:16):7,(55:29,145:19):11):9,54:21):5,64:11):8):4,(90:20,91:19):13):5,(92:30,(((((((((95:14,(114:10,((115:1,117:3,118:3):1,116:1):16):2):4,(((103:0,104:0):1,((105:0,106:0,108:4):2,107:0):1):2,109:4):4):2,112:4):4,(((96:0,((97:2,98:0,99:1):2,100:1):1):2,113:9):5,(101:1,102:3):9):4):6,(110:1,111:2):6):14,142:20):8,((((127:0,128:1):0,129:5):17,136:16):7,((((130:1,135:6):1,132:3,133:1):1,134:3):0,131:1):12):4):9,(137:7,138:6):12):9,(139:8,(140:5,141:5):7):9):8):6):8,(94:25,150:53):12):16,151:19):21,(146:3,147:1):6):6,148:1,149:0);
tree PAUP_211 = [&U] (1:0,((((((((((2:6,((11:3,12:10):2,(((13:0,14:0):1,15:5):3,(16:0,17:0,18:1,19:4):7):4):5):19,56:30):7,((((((((3:3,9:7):7,(20:18,(21:14,(22:13,(((23:0,24:1):5,(((25:4,27:0):3,28:25):0,26:4):1):4,(29:0,30:1):16):5):4):6):3):8,(76:10,((77:1,78:4):2,79:9):10):14):8,((((((66:0,67:0,68:0):2,(69:2,70:3):1):13,(71:1,72:2):16):9,(73:5,74:6):20):3,((80:11,81:11):7,((82:4,83:1,84:0):2,85:2):13):10):6,93:16):5):4,(58:13,((59:1,60:0,61:2,62:15):2,63:22):11):5):4,(((((5:0,6:0):1,10:17):1,(7:1,8:4):5):18,75:21):7,(86:13,(87:21,(88:15,89:11):18):6):7):4):3,144:24):6,143:21):7):7,(((119:14,((121:1,122:1):16,((124:4,125:1):5,126:19):11):5):8,120:18):5,123:17):8):8,((((((4:26,((((31:1,32:2,33:6):2,((34:1,(37:9,38:0,39:5):1):1,(35:0,36:1):1):3):1,40:12):5,((((41:3,46:4):5,45:6):2,(43:3,44:1):4):3,((((42:10,49:1):1,48:0):4,(47:1,52:1):2,50:4):1,(51:1,53:14):1):6):9):4):15,57:20):5,65:16):7,(55:29,145:19):11):9,54:21):5,64:11):8):4,(90:20,91:19):13):5,(92:30,(((((((((95:14,(114:10,((115:1,117:3,118:3):1,116:1):16):2):4,(((103:0,104:0):1,((105:0,106:0,108:4):2,107:0):1):2,109:4):4):2,112:4):4,(((96:0,((97:2,98:0,99:1):2,100:1):1):2,113:9):5,(101:1,102:3):9):4):6,(110:1,111:2):6):15,142:19):8,((((127:0,128:1):0,129:5):17,136:16):6,((130:1,135:6):1,(131:1,134:3):1,132:3,133:1):12):5):9,(137:7,138:6):13):8,(139:8,(140:5,141:5):7):9):8):6):8,(94:25,150:53):12):16,151:19):21,(146:3,147:1):6):6,148:1,149:0);
tree PAUP_212 = [&U] (1:0,((((((((((2:6,((11:3,12:10):2,(((13:0,14:0):1,15:5):3,(16:0,17:0,18:1,19:4):7):4):5):19,56:30):7,((((((((3:3,9:7):7,(20:18,(21:14,(22:13,(((23:0,24:1):5,(((25:4,27:0):3,28:25):0,26:4):1):4,(29:0,30:1):16):5):4):6):3):8,(76:9,((77:2,79:9):2,78:4):9):15):8,((((((66:0,67:0,68:0):2,(69:2,70:3):1):13,(71:1,72:2):16):9,(73:5,74:6):20):3,((80:11,81:11):7,((82:4,83:1,84:0):2,85:2):13):10):6,93:16):5):4,(58:13,((59:1,60:0,61:2,62:15):2,63:22):11):5):4,(((((5:0,6:0):1,10:17):1,(7:1,8:4):5):18,75:21):7,(86:13,(87:21,(88:15,89:11):18):6):7):4):3,144:24):6,143:21):7):7,(((119:14,((121:1,122:1):16,((124:4,125:1):5,126:19):11):5):8,120:18):5,123:17):8):8,((((((4:26,((((31:1,32:2,33:6):2,((34:1,(37:9,38:0,39:5):1):1,(35:0,36:1):1):3):1,40:12):5,((((41:3,46:4):5,45:6):2,(43:3,44:1):4):3,((((42:10,49:1):1,48:0):4,(47:1,52:1):2,50:4):1,(51:1,53:14):1):6):9):4):15,57:20):5,65:16):7,(55:29,145:19):11):9,54:21):5,64:11):8):4,(90:20,91:19):13):5,(92:30,(((((((((95:14,(114:10,((115:1,117:3,118:3):1,116:1):16):2):4,(((103:0,104:0):1,((105:0,106:0,108:4):2,107:0):1):2,109:4):4):2,112:4):4,(((96:0,((97:2,98:0,99:1):2,100:1):1):2,113:9):5,(101:1,102:3):9):4):6,(110:1,111:2):6):14,142:20):8,((((127:0,128:1):0,129:5):17,136:16):7,((((130:1,135:6):1,132:3,133:1):1,134:3):0,131:1):12):4):9,(137:7,138:6):12):9,(139:8,(140:5,141:5):7):9):8):6):8,(94:25,150:53):12):16,151:19):21,(146:3,147:1):6):6,148:1,149:0);
tree PAUP_213 = [&U] (1:0,((((((((((2:6,((11:3,12:10):2,(((13:0,14:0):1,15:5):3,(16:0,17:0,18:1,19:4):7):4):5):19,56:30):7,((((((((3:3,9:7):7,(20:18,(21:14,(22:13,(((23:0,24:1):5,(((25:4,27:0):3,28:25):0,26:4):1):4,(29:0,30:1):16):5):4):6):3):8,(76:10,((77:1,78:4):2,79:9):10):14):8,((((((66:0,67:0,68:0):2,(69:2,70:3):1):13,(71:1,72:2):16):9,(73:5,74:6):20):3,((80:11,81:11):7,((82:4,83:1,84:0):2,85:2):13):10):6,93:16):5):4,(58:13,((59:1,60:0,61:2,62:15):2,63:22):11):5):4,(((((5:0,6:0):1,10:17):1,(7:1,8:4):5):18,75:21):7,(86:13,(87:21,(88:15,89:11):18):6):7):4):3,144:24):6,143:21):7):7,(((119:14,((121:1,122:1):16,((124:4,125:1):5,126:19):11):5):8,120:18):5,123:17):8):8,((((((4:26,((((31:1,32:2,33:6):2,((34:1,(37:9,38:0,39:5):1):1,(35:0,36:1):1):3):1,40:12):5,((((41:3,46:4):5,45:6):2,(43:3,44:1):4):3,(((42:10,49:1):1,48:0):4,(47:1,52:1):2,50:4,(51:1,53:14):1):7):9):4):15,57:20):5,65:16):7,(55:29,145:19):11):9,54:21):5,64:11):8):4,(90:20,91:19):13):5,(92:30,(((((((((95:14,(114:10,((115:1,117:3,118:3):1,116:1):16):2):4,(((103:0,104:0):1,((105:0,106:0,108:4):2,107:0):1):2,109:4):4):2,112:4):4,(((96:0,((97:2,98:0,99:1):2,100:1):1):2,113:9):5,(101:1,102:3):9):4):6,(110:1,111:2):6):14,142:20):8,((((127:0,128:1):0,129:5):17,136:16):7,((((130:1,135:6):1,132:3,133:1):1,134:3):0,131:1):12):4):9,(137:7,138:6):12):9,(139:8,(140:5,141:5):7):9):8):6):8,(94:25,150:53):12):16,151:19):21,(146:3,147:1):6):6,148:1,149:0);
tree PAUP_214 = [&U] (1:0,((((((((((2:6,((11:3,12:10):2,(((13:0,14:0):1,15:5):3,(16:0,17:0,18:1,19:4):7):4):5):19,56:30):7,((((((((3:3,9:7):7,(20:18,(21:14,(22:13,(((23:0,24:1):5,(((25:4,27:0):3,28:25):0,26:4):1):4,(29:0,30:1):16):5):4):6):3):8,(76:10,((77:1,78:4):2,79:9):10):14):8,(((((((66:0,67:0,68:0):1,69:2):1,70:4):13,(71:1,72:2):16):9,(73:5,74:6):20):3,((80:11,81:11):7,((82:4,83:1,84:0):2,85:2):13):10):6,93:16):5):4,(58:13,((59:1,60:0,61:2,62:15):2,63:22):11):5):4,(((((5:0,6:0):1,10:17):1,(7:1,8:4):5):18,75:21):7,(86:13,(87:21,(88:15,89:11):18):6):7):4):3,144:24):6,143:21):7):7,(((119:14,((121:1,122:1):16,((124:4,125:1):5,126:19):11):5):8,120:18):5,123:17):8):8,((((((4:26,((((31:1,32:2,33:6):2,((34:1,(37:9,38:0,39:5):1):1,(35:0,36:1):1):3):1,40:12):5,((((41:3,46:4):5,45:6):2,(43:3,44:1):4):3,((((42:10,49:1):1,48:0):4,(47:1,52:1):2,50:4):1,(51:1,53:14):1):6):9):4):15,57:20):5,65:16):7,(55:29,145:19):11):9,54:21):5,64:11):8):4,(90:20,91:19):13):5,(92:30,(((((((((95:14,(114:10,((115:1,117:3,118:3):1,116:1):16):2):4,(((103:0,104:0):1,((105:0,106:0,108:4):2,107:0):1):2,109:4):4):2,112:4):4,(((96:0,((97:2,98:0,99:1):2,100:1):1):2,113:9):5,(101:1,102:3):9):4):6,(110:1,111:2):6):14,142:20):8,((((127:0,128:1):0,129:5):17,136:16):7,((((130:1,135:6):1,132:3,133:1):1,134:3):0,131:1):12):4):9,(137:7,138:6):12):9,(139:8,(140:5,141:5):7):9):8):6):8,(94:25,150:53):12):16,151:19):21,(146:3,147:1):6):6,148:1,149:0);
tree PAUP_215 = [&U] (1:0,((((((((((2:6,((11:3,12:10):2,(((13:0,14:0):1,15:5):3,(16:0,17:0,18:1,19:4):7):4):5):19,56:30):7,((((((((3:3,9:7):7,(20:18,(21:14,(22:13,(((23:0,24:1):5,(((25:4,27:0):3,28:25):0,26:4):1):4,(29:0,30:1):16):5):4):6):3):8,(76:10,((77:1,78:4):2,79:9):10):14):8,((((((66:0,67:0,68:0):2,(69:2,70:3):1):13,(71:1,72:2):16):9,(73:5,74:6):20):3,((80:11,81:11):7,((82:4,83:1,84:0):2,85:2):13):10):6,93:16):5):4,(58:13,((59:1,60:0,61:2,62:15):2,63:22):11):5):4,(((((5:0,6:0):1,10:17):1,(7:1,8:4):5):18,75:21):7,(86:13,(87:21,(88:15,89:11):18):6):7):4):3,144:24):6,143:21):7):7,(((119:14,((121:1,122:1):16,((124:4,125:1):5,126:19):11):5):8,120:18):5,123:17):8):8,((((((4:26,((((31:1,32:2,33:6):2,((34:1,(37:9,38:0,39:5):1):1,(35:0,36:1):1):3):1,40:12):5,((((41:3,46:4):5,45:6):2,(43:3,44:1):4):3,((((42:10,49:1):1,48:0):4,(47:1,52:1):2,50:4):1,(51:1,53:14):1):6):9):4):15,57:20):5,65:16):7,(55:29,145:19):11):9,54:21):5,64:11):8):4,(90:20,91:19):13):5,(92:30,(((((((((95:14,(114:10,((115:1,117:3,118:3):1,116:1):16):2):4,(((103:0,104:0):1,((105:0,106:0,108:4):2,107:0):1):2,109:4):4):2,112:4):4,(((96:0,((97:2,98:0,99:1):2,100:1):1):2,113:9):5,(101:1,102:3):9):4):6,(110:1,111:2):6):14,142:20):8,((((127:0,128:1):0,129:5):17,136:16):7,(((130:1,135:6):1,132:3,133:1):1,131:1,134:3):12):4):9,(137:7,138:6):12):9,(139:8,(140:5,141:5):7):9):8):6):8,(94:25,150:53):12):16,151:19):21,(146:3,147:1):6):6,148:1,149:0);
tree PAUP_216 = [&U] (1:0,((((((((((2:6,((11:3,12:10):2,(((13:0,14:0):1,15:5):3,(16:0,17:0,18:1,19:4):7):4):5):19,56:30):7,((((((((3:3,9:7):7,(20:18,(21:14,(22:13,(((23:0,24:1):5,(((25:4,27:0):3,28:25):0,26:4):1):4,(29:0,30:1):16):5):4):6):3):8,(76:10,((77:1,78:4):2,79:9):10):14):8,((((((66:0,67:0,68:0):2,(69:2,70:3):1):13,(71:1,72:2):16):9,(73:5,74:6):20):3,((80:11,81:11):7,((82:4,83:1,84:0):2,85:2):13):10):6,93:16):5):4,(58:13,((59:1,60:0,61:2,62:15):2,63:22):11):5):4,(((((5:0,6:0):1,10:17):1,(7:1,8:4):5):18,75:21):7,(86:13,(87:21,(88:15,89:11):18):6):7):4):3,144:24):6,143:21):7):7,(((119:14,((121:1,122:1):16,((124:4,125:1):5,126:19):11):5):8,120:18):5,123:17):8):8,((((((4:26,((((31:1,32:2,33:6):2,((34:1,(37:9,38:0,39:5):1):1,(35:0,36:1):1):3):1,40:12):5,((((41:3,46:4):5,45:6):2,(43:3,44:1):4):4,((((42:10,49:1):1,48:0):4,(47:1,52:1):2,(51:1,53:14):1):1,50:3):7):8):4):15,57:20):5,65:16):7,(55:29,145:19):11):9,54:21):5,64:11):8):4,(90:20,91:19):13):5,(92:30,(((((((((95:14,(114:10,((115:1,117:3,118:3):1,116:1):16):2):4,(((103:0,104:0):1,((105:0,106:0,108:4):2,107:0):1):2,109:4):4):2,112:4):4,(((96:0,((97:2,98:0,99:1):2,100:1):1):2,113:9):5,(101:1,102:3):9):4):6,(110:1,111:2):6):14,142:20):8,((((127:0,128:1):0,129:5):17,136:16):7,((((130:1,135:6):1,132:3,133:1):1,134:3):0,131:1):12):4):9,(137:7,138:6):12):9,(139:8,(140:5,141:5):7):9):8):6):8,(94:25,150:53):12):16,151:19):21,(146:3,147:1):6):6,148:1,149:0);
tree PAUP_217 = [&U] (1:0,((((((((((2:6,((11:3,12:10):2,(((13:0,14:0):1,15:5):3,(16:0,17:0,18:1,19:4):7):4):5):19,56:30):7,((((((((3:3,9:7):7,(20:18,(21:14,(22:13,(((23:0,24:1):5,(((25:4,27:0):3,28:25):0,26:4):1):4,(29:0,30:1):16):5):4):6):3):8,(76:10,((77:1,78:4):2,79:9):10):14):8,((((((66:0,67:0,68:0):2,(69:2,70:3):1):13,(71:1,72:2):16):9,(73:5,74:6):20):3,((80:11,81:11):7,((82:4,83:1,84:0):2,85:2):13):10):6,93:16):5):4,(58:13,((59:1,60:0,61:2,62:15):2,63:22):11):5):4,(((((5:0,6:0):1,10:17):1,(7:1,8:4):5):18,75:21):7,(86:13,(87:21,(88:15,89:11):18):6):7):4):3,144:24):6,143:21):7):7,(((119:14,((121:1,122:1):16,((124:4,125:1):5,126:19):11):5):8,120:18):5,123:17):8):8,((((((4:26,((((31:1,32:2,33:6):2,((34:1,(37:9,38:0,39:5):1):1,(35:0,36:1):1):3):1,40:12):5,((((41:3,46:4):5,45:6):2,(43:3,44:1):4):3,((((42:10,49:1):1,48:0):4,(47:1,52:1):2,50:4):1,51:1,53:14):7):9):4):15,57:20):5,65:16):7,(55:29,145:19):11):9,54:21):5,64:11):8):4,(90:20,91:19):13):5,(92:30,(((((((((95:14,(114:10,((115:1,117:3,118:3):1,116:1):16):2):4,(((103:0,104:0):1,((105:0,106:0,108:4):2,107:0):1):2,109:4):4):2,112:4):4,(((96:0,((97:2,98:0,99:1):2,100:1):1):2,113:9):5,(101:1,102:3):9):4):6,(110:1,111:2):6):14,142:20):8,((((127:0,128:1):0,129:5):17,136:16):7,((((130:1,135:6):1,132:3,133:1):1,134:3):0,131:1):12):4):9,(137:7,138:6):12):9,(139:8,(140:5,141:5):7):9):8):6):8,(94:25,150:53):12):16,151:19):21,(146:3,147:1):6):6,148:1,149:0);
tree PAUP_218 = [&U] (1:0,((((((((((2:6,((11:3,12:10):2,(((13:0,14:0):1,15:5):3,(16:0,17:0,18:1,19:4):7):4):5):19,56:30):7,((((((((3:3,9:7):7,(20:18,(21:14,(22:13,(((23:0,24:1):5,(((25:4,27:0):3,28:25):0,26:4):1):4,(29:0,30:1):16):5):4):6):3):8,(76:10,((77:1,78:4):2,79:9):10):14):8,((((((66:0,67:0,68:0):2,(69:2,70:3):1):13,(71:1,72:2):16):9,(73:5,74:6):20):3,((80:11,81:11):7,((82:4,83:1,84:0):2,85:2):13):10):6,93:16):5):4,(58:13,((59:1,60:0,61:2,62:15):2,63:22):11):5):4,(((((5:0,6:0):1,10:17):1,(7:1,8:4):5):18,75:21):7,(86:13,(87:21,(88:15,89:11):18):6):7):4):3,144:24):6,143:21):7):7,(((119:14,((121:1,122:1):16,((124:4,125:1):5,126:19):11):5):8,120:18):5,123:17):8):8,((((((4:26,((((31:1,32:2,33:6):2,((34:1,(37:9,38:0,39:5):1):1,(35:0,36:1):1):3):1,40:12):5,((((41:3,46:4):5,45:6):2,(43:3,44:1):4):3,(((((42:10,49:1):1,48:0):4,(47:1,52:1):2,50:4):1,51:1):2,53:14):5):9):4):15,57:20):5,65:16):7,(55:29,145:19):11):9,54:21):5,64:11):8):4,(90:20,91:19):13):5,(92:30,(((((((((95:14,(114:10,((115:1,117:3,118:3):1,116:1):16):2):4,(((103:0,104:0):1,((105:0,106:0,108:4):2,107:0):1):2,109:4):4):2,112:4):4,(((96:0,((97:2,98:0,99:1):2,100:1):1):2,113:9):5,(101:1,102:3):9):4):6,(110:1,111:2):6):14,142:20):8,((((127:0,128:1):0,129:5):17,136:16):7,((((130:1,135:6):1,132:3,133:1):1,134:3):0,131:1):12):4):9,(137:7,138:6):12):9,(139:8,(140:5,141:5):7):9):8):6):8,(94:25,150:53):12):16,151:19):21,(146:3,147:1):6):6,148:1,149:0);
tree PAUP_219 = [&U] (1:0,((((((((((2:6,((11:3,12:10):2,(((13:0,14:0):1,15:5):3,(16:0,17:0,18:1,19:4):7):4):5):19,56:30):7,((((((((3:3,9:7):7,(20:18,(21:14,(22:13,(((23:0,24:1):5,(((25:4,27:0):3,28:25):0,26:4):1):4,(29:0,30:1):16):5):4):6):3):8,(76:10,((77:1,78:4):2,79:9):10):14):8,((((((66:0,67:0,68:0):2,(69:2,70:3):1):13,(71:1,72:2):16):9,(73:5,74:6):20):3,((80:11,81:11):7,((82:4,83:1,84:0):2,85:2):13):10):6,93:16):5):4,(58:13,((59:1,60:0,61:2,62:15):2,63:22):11):5):4,(((((5:0,6:0):1,10:17):1,(7:1,8:4):5):18,75:21):7,(86:13,(87:21,(88:15,89:11):18):6):7):4):3,144:24):6,143:21):7):7,(((119:14,((121:1,122:1):16,((124:4,125:1):5,126:19):11):5):8,120:18):5,123:17):8):8,((((((4:26,(((31:1,32:2,33:6):3,(((34:1,(37:9,38:0,39:5):1):1,(35:0,36:1):1):3,40:11):1):5,((((41:3,46:4):5,45:6):2,(43:3,44:1):4):3,((((42:10,49:1):1,48:0):4,(47:1,52:1):2,50:4):1,(51:1,53:14):1):6):9):4):15,57:20):5,65:16):7,(55:29,145:19):11):9,54:21):5,64:11):8):4,(90:20,91:19):13):5,(92:30,(((((((((95:14,(114:10,((115:1,117:3,118:3):1,116:1):16):2):4,(((103:0,104:0):1,((105:0,106:0,108:4):2,107:0):1):2,109:4):4):2,112:4):4,(((96:0,((97:2,98:0,99:1):2,100:1):1):2,113:9):5,(101:1,102:3):9):4):6,(110:1,111:2):6):14,142:20):8,((((127:0,128:1):0,129:5):17,136:16):7,((((130:1,135:6):1,132:3,133:1):1,134:3):0,131:1):12):4):9,(137:7,138:6):12):9,(139:8,(140:5,141:5):7):9):8):6):8,(94:25,150:53):12):16,151:19):21,(146:3,147:1):6):6,148:1,149:0);
tree PAUP_220 = [&U] (1:0,((((((((((2:6,((11:3,12:10):2,(((13:0,14:0):1,15:5):3,(16:0,17:0,18:1,19:4):7):4):5):19,56:30):7,((((((((3:3,9:7):7,(20:18,(21:14,(22:13,(((23:0,24:1):5,(((25:4,27:0):3,28:25):0,26:4):1):4,(29:0,30:1):16):5):4):6):3):8,(76:10,((77:1,78:4):2,79:9):10):14):8,((((((66:0,67:0,68:0):2,(69:2,70:3):1):13,(71:1,72:2):16):9,(73:5,74:6):20):3,((80:11,81:11):7,((82:4,83:1,84:0):2,85:2):13):10):6,93:16):5):4,(58:13,((59:1,60:0,61:2,62:15):2,63:22):11):5):4,(((((5:0,6:0):1,10:17):1,(7:1,8:4):5):18,75:21):7,(86:13,(87:21,(88:15,89:11):18):6):7):4):3,144:24):6,143:21):7):7,(((119:14,((121:1,122:1):16,((124:4,125:1):5,126:19):11):5):8,120:18):5,123:17):8):8,((((((4:26,(((31:1,32:2,33:6):3,(((34:2,37:9,38:0,39:5):1,35:0,36:1):4,40:11):1):5,((((41:3,46:4):5,45:6):2,(43:3,44:1):4):3,((((42:10,49:1):1,48:0):4,(47:1,52:1):2,50:4):1,(51:1,53:14):1):6):9):4):15,57:20):5,65:16):7,(55:29,145:19):11):9,54:21):5,64:11):8):4,(90:20,91:19):13):5,(92:30,(((((((((95:14,(114:10,((115:1,117:3,118:3):1,116:1):16):2):4,(((103:0,104:0):1,((105:0,106:0,108:4):2,107:0):1):2,109:4):4):2,112:4):4,(((96:0,((97:2,98:0,99:1):2,100:1):1):2,113:9):5,(101:1,102:3):9):4):6,(110:1,111:2):6):14,142:20):8,((((127:0,128:1):0,129:5):17,136:16):7,((((130:1,135:6):1,132:3,133:1):1,134:3):0,131:1):12):4):9,(137:7,138:6):12):9,(139:8,(140:5,141:5):7):9):8):6):8,(94:25,150:53):12):16,151:19):21,(146:3,147:1):6):6,148:1,149:0);
tree PAUP_221 = [&U] (1:0,((((((((((2:6,((11:3,12:10):2,(((13:0,14:0):1,15:5):3,(16:0,17:0,18:1,19:4):7):4):5):19,56:30):7,((((((((3:3,9:7):7,(20:18,(21:14,(22:13,(((23:0,24:1):5,(((25:4,27:0):3,28:25):0,26:4):1):4,(29:0,30:1):16):5):4):6):3):8,(76:10,((77:1,78:4):2,79:9):10):14):8,((((((66:0,67:0,68:0):2,(69:2,70:3):1):13,(71:1,72:2):16):9,(73:5,74:6):20):3,((80:11,81:11):7,((82:4,83:1,84:0):2,85:2):13):10):6,93:16):5):4,(58:13,((59:1,60:0,61:2,62:15):2,63:22):11):5):4,(((((5:0,6:0):1,10:17):1,(7:1,8:4):5):18,75:21):7,(86:13,(87:21,(88:15,89:11):18):6):7):4):3,144:24):6,143:21):7):7,(((119:14,((121:1,122:1):16,((124:4,125:1):5,126:19):11):5):8,120:18):5,123:17):8):8,((((((4:26,(((31:1,32:2,33:6):3,((34:2,((35:0,36:1):0,(37:9,38:0,39:5):1):1):3,40:11):1):5,((((41:3,46:4):5,45:6):2,(43:3,44:1):4):3,((((42:10,49:1):1,48:0):4,(47:1,52:1):2,50:4):1,(51:1,53:14):1):6):9):4):15,57:20):5,65:16):7,(55:29,145:19):11):9,54:21):5,64:11):8):4,(90:20,91:19):13):5,(92:30,(((((((((95:14,(114:10,((115:1,117:3,118:3):1,116:1):16):2):4,(((103:0,104:0):1,((105:0,106:0,108:4):2,107:0):1):2,109:4):4):2,112:4):4,(((96:0,((97:2,98:0,99:1):2,100:1):1):2,113:9):5,(101:1,102:3):9):4):6,(110:1,111:2):6):14,142:20):8,((((127:0,128:1):0,129:5):17,136:16):7,((((130:1,135:6):1,132:3,133:1):1,134:3):0,131:1):12):4):9,(137:7,138:6):12):9,(139:8,(140:5,141:5):7):9):8):6):8,(94:25,150:53):12):16,151:19):21,(146:3,147:1):6):6,148:1,149:0);
tree PAUP_222 = [&U] (1:0,((((((((((2:6,((11:3,12:10):2,(((13:0,14:0):1,15:5):3,(16:0,17:0,18:1,19:4):7):4):5):19,56:30):7,((((((((3:3,9:7):7,(20:18,(21:14,(22:13,(((23:0,24:1):5,(((25:4,27:0):3,28:25):0,26:4):1):4,(29:0,30:1):16):5):4):6):3):8,(76:10,((77:1,78:4):2,79:9):10):14):8,((((((66:0,67:0,68:0,69:2):2,70:4):13,(71:1,72:2):16):9,(73:5,74:6):20):3,((80:11,81:11):7,((82:4,83:1,84:0):2,85:2):13):10):6,93:16):5):4,(58:13,((59:1,60:0,61:2,62:15):2,63:22):11):5):4,(((((5:0,6:0):1,10:17):1,(7:1,8:4):5):18,75:21):7,(86:13,(87:21,(88:15,89:11):18):6):7):4):3,144:24):6,143:21):7):7,(((119:14,((121:1,122:1):16,((124:4,125:1):5,126:19):11):5):8,120:18):5,123:17):8):8,((((((4:26,((((31:1,32:2,33:6):2,((34:1,(37:9,38:0,39:5):1):1,(35:0,36:1):1):3):1,40:12):5,((((41:3,46:4):5,45:6):2,(43:3,44:1):4):3,((((42:10,49:1):1,48:0):4,(47:1,52:1):2,50:4):1,(51:1,53:14):1):6):9):4):15,57:20):5,65:16):7,(55:29,145:19):11):9,54:21):5,64:11):8):4,(90:20,91:19):13):5,(92:30,(((((((((95:14,(114:10,((115:1,117:3,118:3):1,116:1):16):2):4,(((103:0,104:0):1,((105:0,106:0,108:4):2,107:0):1):2,109:4):4):2,112:4):4,(((96:0,((97:2,98:0,99:1):2,100:1):1):2,113:9):5,(101:1,102:3):9):4):6,(110:1,111:2):6):14,142:20):8,((((127:0,128:1):0,129:5):17,136:16):7,((((130:1,135:6):1,132:3,133:1):1,134:3):0,131:1):12):4):9,(137:7,138:6):12):9,(139:8,(140:5,141:5):7):9):8):6):8,(94:25,150:53):12):16,151:19):21,(146:3,147:1):6):6,148:1,149:0);
tree PAUP_223 = [&U] (1:0,((((((((((2:6,((11:3,12:10):2,(((13:0,14:0):1,15:5):3,(16:0,17:0,18:1,19:4):7):4):5):19,56:30):7,((((((((3:3,9:7):7,(20:18,(21:14,(22:13,((((23:0,24:1):5,(25:4,27:0):2,26:4):1,28:25):5,(29:0,30:1):16):5):4):6):3):8,(76:10,((77:1,78:4):2,79:9):10):14):8,((((((66:0,67:0,68:0):2,(69:2,70:3):1):13,(71:1,72:2):16):9,(73:5,74:6):20):3,((80:11,81:11):7,((82:4,83:1,84:0):2,85:2):13):10):6,93:16):5):4,(58:13,((59:1,60:0,61:2,62:15):2,63:22):11):5):4,(((((5:0,6:0):1,10:17):1,(7:1,8:4):5):18,75:21):7,(86:13,(87:21,(88:15,89:11):18):6):7):4):3,144:24):6,143:21):7):7,(((119:14,((121:1,122:1):16,((124:4,125:1):5,126:19):11):5):8,120:18):5,123:17):8):8,((((((4:26,((((31:1,32:2,33:6):2,((34:1,(37:9,38:0,39:5):1):1,(35:0,36:1):1):3):1,40:12):5,((((41:3,46:4):5,45:6):2,(43:3,44:1):4):3,((((42:10,49:1):1,48:0):4,(47:1,52:1):2,50:4):1,(51:1,53:14):1):6):9):4):15,57:20):5,65:16):7,(55:29,145:19):11):9,54:21):5,64:11):8):4,(90:20,91:19):13):5,(92:30,(((((((((95:14,(114:10,((115:1,117:3,118:3):1,116:1):16):2):4,(((103:0,104:0):1,((105:0,106:0,108:4):2,107:0):1):2,109:4):4):2,112:4):4,(((96:0,((97:2,98:0,99:1):2,100:1):1):2,113:9):5,(101:1,102:3):9):4):6,(110:1,111:2):6):14,142:20):8,((((127:0,128:1):0,129:5):17,136:16):7,((((130:1,135:6):1,132:3,133:1):1,134:3):0,131:1):12):4):9,(137:7,138:6):12):9,(139:8,(140:5,141:5):7):9):8):6):8,(94:25,150:53):12):16,151:19):21,(146:3,147:1):6):6,148:1,149:0);
tree PAUP_224 = [&U] (1:0,((((((((((2:6,((11:3,12:10):2,(((13:0,14:0):1,15:5):3,(16:0,17:0,18:1,19:4):7):4):5):19,56:30):7,((((((((3:3,9:7):7,(20:18,(21:14,(22:13,(((23:0,24:1):5,(((25:4,27:0):3,28:25):0,26:4):1):4,(29:0,30:1):16):5):4):6):3):8,(76:10,((77:1,78:4):2,79:9):10):14):8,((((((66:0,67:0,68:0):2,(69:2,70:3):1):13,(71:1,72:2):16):9,(73:5,74:6):20):3,((80:11,81:11):7,((82:4,83:1,84:0):2,85:2):13):10):6,93:16):5):4,(58:13,((59:1,60:0,61:2,62:15):2,63:22):11):5):4,(((((5:0,6:0):1,10:17):1,(7:1,8:4):5):18,75:21):7,(86:13,(87:21,(88:15,89:11):18):6):7):4):3,144:24):6,143:21):7):7,(((119:14,((121:1,122:1):16,((124:4,125:1):5,126:19):11):5):8,120:18):5,123:17):8):8,((((((4:26,((((31:1,32:2,33:6):2,(34:1,((35:0,36:1):1,37:9,38:0,39:5):1):4):1,40:12):5,((((41:3,46:4):5,45:6):2,(43:3,44:1):4):3,((((42:10,49:1):1,48:0):4,(47:1,52:1):2,50:4):1,(51:1,53:14):1):6):9):4):15,57:20):5,65:16):7,(55:29,145:19):11):9,54:21):5,64:11):8):4,(90:20,91:19):13):5,(92:30,(((((((((95:14,(114:10,((115:1,117:3,118:3):1,116:1):16):2):4,(((103:0,104:0):1,((105:0,106:0,108:4):2,107:0):1):2,109:4):4):2,112:4):4,(((96:0,((97:2,98:0,99:1):2,100:1):1):2,113:9):5,(101:1,102:3):9):4):6,(110:1,111:2):6):14,142:20):8,((((127:0,128:1):0,129:5):17,136:16):7,((((130:1,135:6):1,132:3,133:1):1,134:3):0,131:1):12):4):9,(137:7,138:6):12):9,(139:8,(140:5,141:5):7):9):8):6):8,(94:25,150:53):12):16,151:19):21,(146:3,147:1):6):6,148:1,149:0);
tree PAUP_225 = [&U] (1:0,((((((((((2:6,((11:3,12:10):2,(((13:0,14:0):1,15:5):3,(16:0,17:0,18:1,19:4):7):4):5):19,56:30):7,((((((((3:3,9:7):7,(20:18,(21:14,(22:13,(((23:0,24:1):5,(((25:4,27:0):3,28:25):0,26:4):1):4,(29:0,30:1):16):5):4):6):3):8,(76:10,((77:1,78:4):2,79:9):10):14):8,((((((66:0,67:0,68:0):2,(69:2,70:3):1):13,(71:1,72:2):16):9,(73:5,74:6):20):3,((80:11,81:11):7,((82:4,83:1,84:0):2,85:2):13):10):6,93:16):5):4,(58:13,((59:1,60:0,61:2,62:15):2,63:22):11):5):4,(((((5:0,6:0):1,10:17):1,(7:1,8:4):5):18,75:21):7,(86:13,(87:21,(88:15,89:11):18):6):7):4):3,144:24):6,143:21):7):7,(((119:14,((121:1,122:1):16,((124:4,125:1):5,126:19):11):5):8,120:18):5,123:17):8):8,((((((4:26,((((31:1,32:2,33:6):2,((34:2,37:9,38:0,39:5):1,35:0,36:1):4):1,40:12):5,((((41:3,46:4):5,45:6):2,(43:3,44:1):4):3,((((42:10,49:1):1,48:0):4,(47:1,52:1):2,50:4):1,(51:1,53:14):1):6):9):4):15,57:20):5,65:16):7,(55:29,145:19):11):9,54:21):5,64:11):8):4,(90:20,91:19):13):5,(92:30,(((((((((95:14,(114:10,((115:1,117:3,118:3):1,116:1):16):2):4,(((103:0,104:0):1,((105:0,106:0,108:4):2,107:0):1):2,109:4):4):2,112:4):4,(((96:0,((97:2,98:0,99:1):2,100:1):1):2,113:9):5,(101:1,102:3):9):4):6,(110:1,111:2):6):14,142:20):8,((((127:0,128:1):0,129:5):17,136:16):7,((((130:1,135:6):1,132:3,133:1):1,134:3):0,131:1):12):4):9,(137:7,138:6):12):9,(139:8,(140:5,141:5):7):9):8):6):8,(94:25,150:53):12):16,151:19):21,(146:3,147:1):6):6,148:1,149:0);
tree PAUP_226 = [&U] (1:0,((((((((((2:6,((11:3,12:10):2,(((13:0,14:0):1,15:5):3,(16:0,17:0,18:1,19:4):7):4):5):19,56:30):7,((((((((3:3,9:7):7,(20:18,(21:14,(22:13,((((23:0,24:1):5,(25:4,27:0):2):1,26:4,28:25):5,(29:0,30:1):16):5):4):6):3):8,(76:10,((77:1,78:4):2,79:9):10):14):8,((((((66:0,67:0,68:0):2,(69:2,70:3):1):13,(71:1,72:2):16):9,(73:5,74:6):20):3,((80:11,81:11):7,((82:4,83:1,84:0):2,85:2):13):10):6,93:16):5):4,(58:13,((59:1,60:0,61:2,62:15):2,63:22):11):5):4,(((((5:0,6:0):1,10:17):1,(7:1,8:4):5):18,75:21):7,(86:13,(87:21,(88:15,89:11):18):6):7):4):3,144:24):6,143:21):7):7,(((119:14,((121:1,122:1):16,((124:4,125:1):5,126:19):11):5):8,120:18):5,123:17):8):8,((((((4:26,((((31:1,32:2,33:6):2,((34:1,(37:9,38:0,39:5):1):1,(35:0,36:1):1):3):1,40:12):5,((((41:3,46:4):5,45:6):2,(43:3,44:1):4):3,((((42:10,49:1):1,48:0):4,(47:1,52:1):2,50:4):1,(51:1,53:14):1):6):9):4):15,57:20):5,65:16):7,(55:29,145:19):11):9,54:21):5,64:11):8):4,(90:20,91:19):13):5,(92:30,(((((((((95:14,(114:10,((115:1,117:3,118:3):1,116:1):16):2):4,(((103:0,104:0):1,((105:0,106:0,108:4):2,107:0):1):2,109:4):4):2,112:4):4,(((96:0,((97:2,98:0,99:1):2,100:1):1):2,113:9):5,(101:1,102:3):9):4):6,(110:1,111:2):6):14,142:20):8,((((127:0,128:1):0,129:5):17,136:16):7,((((130:1,135:6):1,132:3,133:1):1,134:3):0,131:1):12):4):9,(137:7,138:6):12):9,(139:8,(140:5,141:5):7):9):8):6):8,(94:25,150:53):12):16,151:19):21,(146:3,147:1):6):6,148:1,149:0);
tree PAUP_227 = [&U] (1:0,((((((((((2:6,((11:3,12:10):2,(((13:0,14:0):1,15:5):3,(16:0,17:0,18:1,19:4):7):4):5):19,56:30):7,((((((((3:3,9:7):7,(20:18,(21:14,(22:13,(((23:0,24:1):5,(((25:4,27:0):3,28:25):0,26:4):1):4,(29:0,30:1):16):5):4):6):3):8,(76:10,((77:1,78:4):2,79:9):10):14):8,((((((66:0,67:0,68:0):2,(69:2,70:3):1):13,(71:1,72:2):16):9,(73:5,74:6):20):3,((80:11,81:11):7,((82:4,83:1,84:0):2,85:2):13):10):6,93:16):5):4,(58:13,((59:1,60:0,61:2,62:15):2,63:22):11):5):4,(((((5:0,6:0):1,10:17):1,(7:1,8:4):5):18,75:21):7,(86:13,(87:21,(88:15,89:11):18):6):7):4):3,144:24):6,143:21):7):7,(((119:14,((121:1,122:1):16,((124:4,125:1):5,126:19):11):5):8,120:18):5,123:17):8):8,((((((4:26,((((31:1,32:2,33:6):2,(34:2,((35:0,36:1):0,(37:9,38:0,39:5):1):1):3):1,40:12):5,((((41:3,46:4):5,45:6):2,(43:3,44:1):4):3,((((42:10,49:1):1,48:0):4,(47:1,52:1):2,50:4):1,(51:1,53:14):1):6):9):4):15,57:20):5,65:16):7,(55:29,145:19):11):9,54:21):5,64:11):8):4,(90:20,91:19):13):5,(92:30,(((((((((95:14,(114:10,((115:1,117:3,118:3):1,116:1):16):2):4,(((103:0,104:0):1,((105:0,106:0,108:4):2,107:0):1):2,109:4):4):2,112:4):4,(((96:0,((97:2,98:0,99:1):2,100:1):1):2,113:9):5,(101:1,102:3):9):4):6,(110:1,111:2):6):14,142:20):8,((((127:0,128:1):0,129:5):17,136:16):7,((((130:1,135:6):1,132:3,133:1):1,134:3):0,131:1):12):4):9,(137:7,138:6):12):9,(139:8,(140:5,141:5):7):9):8):6):8,(94:25,150:53):12):16,151:19):21,(146:3,147:1):6):6,148:1,149:0);
tree PAUP_228 = [&U] (1:0,((((((((((2:6,((11:3,12:10):2,(((13:0,14:0):1,15:5):3,(16:0,17:0,18:1,19:4):7):4):5):19,56:30):7,((((((((3:3,9:7):7,(20:18,(21:14,(22:13,(((23:0,24:1):5,(((25:4,27:0):3,28:25):0,26:4):1):4,(29:0,30:1):16):5):4):6):3):8,(76:10,((77:1,78:4):2,79:9):10):14):8,((((((66:0,67:0,68:0):2,(69:2,70:3):1):13,(71:1,72:2):16):9,(73:5,74:6):20):3,((80:11,81:11):7,((82:4,83:1,84:0):2,85:2):13):10):6,93:16):5):4,(58:13,((59:1,60:0,61:2,62:15):2,63:22):11):5):4,(((((5:0,6:0):1,10:17):1,(7:1,8:4):5):18,75:21):7,(86:13,(87:21,(88:15,89:11):18):6):7):4):3,144:24):6,143:21):7):7,(((119:14,((121:1,122:1):16,((124:4,125:1):5,126:19):11):5):8,120:18):5,123:17):8):8,((((((4:26,((((31:1,32:2,33:6):2,(34:2,(35:0,36:1,(37:9,38:0,39:5):1):1):3):1,40:12):5,((((41:3,46:4):5,45:6):2,(43:3,44:1):4):3,((((42:10,49:1):1,48:0):4,(47:1,52:1):2,50:4):1,(51:1,53:14):1):6):9):4):15,57:20):5,65:16):7,(55:29,145:19):11):9,54:21):5,64:11):8):4,(90:20,91:19):13):5,(92:30,(((((((((95:14,(114:10,((115:1,117:3,118:3):1,116:1):16):2):4,(((103:0,104:0):1,((105:0,106:0,108:4):2,107:0):1):2,109:4):4):2,112:4):4,(((96:0,((97:2,98:0,99:1):2,100:1):1):2,113:9):5,(101:1,102:3):9):4):6,(110:1,111:2):6):14,142:20):8,((((127:0,128:1):0,129:5):17,136:16):7,((((130:1,135:6):1,132:3,133:1):1,134:3):0,131:1):12):4):9,(137:7,138:6):12):9,(139:8,(140:5,141:5):7):9):8):6):8,(94:25,150:53):12):16,151:19):21,(146:3,147:1):6):6,148:1,149:0);
tree PAUP_229 = [&U] (1:0,((((((((((2:6,((11:3,12:10):2,(((13:0,14:0):1,15:5):3,(16:0,17:0,18:1,19:4):7):4):5):19,56:30):7,((((((((3:3,9:7):7,(20:18,(21:14,(22:13,(((23:0,24:1):5,((25:4,(26:4,27:0):0):3,28:25):1):4,(29:0,30:1):16):5):4):6):3):8,(76:10,((77:1,78:4):2,79:9):10):14):8,((((((66:0,67:0,68:0):2,(69:2,70:3):1):13,(71:1,72:2):16):9,(73:5,74:6):20):3,((80:11,81:11):7,((82:4,83:1,84:0):2,85:2):13):10):6,93:16):5):4,(58:13,((59:1,60:0,61:2,62:15):2,63:22):11):5):4,(((((5:0,6:0):1,10:17):1,(7:1,8:4):5):18,75:21):7,(86:13,(87:21,(88:15,89:11):18):6):7):4):3,144:24):6,143:21):7):7,(((119:14,((121:1,122:1):16,((124:4,125:1):5,126:19):11):5):8,120:18):5,123:17):8):8,((((((4:26,((((31:1,32:2,33:6):2,((34:1,(37:9,38:0,39:5):1):1,(35:0,36:1):1):3):1,40:12):5,((((41:3,46:4):5,45:6):2,(43:3,44:1):4):3,((((42:10,49:1):1,48:0):4,(47:1,52:1):2,50:4):1,(51:1,53:14):1):6):9):4):15,57:20):5,65:16):7,(55:29,145:19):11):9,54:21):5,64:11):8):4,(90:20,91:19):13):5,(92:30,(((((((((95:14,(114:10,((115:1,117:3,118:3):1,116:1):16):2):4,(((103:0,104:0):1,((105:0,106:0,108:4):2,107:0):1):2,109:4):4):2,112:4):4,(((96:0,((97:2,98:0,99:1):2,100:1):1):2,113:9):5,(101:1,102:3):9):4):6,(110:1,111:2):6):14,142:20):8,((((127:0,128:1):0,129:5):17,136:16):7,((((130:1,135:6):1,132:3,133:1):1,134:3):0,131:1):12):4):9,(137:7,138:6):12):9,(139:8,(140:5,141:5):7):9):8):6):8,(94:25,150:53):12):16,151:19):21,(146:3,147:1):6):6,148:1,149:0);
tree PAUP_230 = [&U] (1:0,((((((((((2:6,((11:3,12:10):2,(((13:0,14:0):1,15:5):3,(16:0,17:0,18:1,19:4):7):4):5):19,56:30):7,((((((((3:3,9:7):7,(20:18,(21:14,(22:13,(((23:0,24:1):5,((25:4,26:4,27:0):3,28:25):1):4,(29:0,30:1):16):5):4):6):3):8,(76:10,((77:1,78:4):2,79:9):10):14):8,((((((66:0,67:0,68:0):2,(69:2,70:3):1):13,(71:1,72:2):16):9,(73:5,74:6):20):3,((80:11,81:11):7,((82:4,83:1,84:0):2,85:2):13):10):6,93:16):5):4,(58:13,((59:1,60:0,61:2,62:15):2,63:22):11):5):4,(((((5:0,6:0):1,10:17):1,(7:1,8:4):5):18,75:21):7,(86:13,(87:21,(88:15,89:11):18):6):7):4):3,144:24):6,143:21):7):7,(((119:14,((121:1,122:1):16,((124:4,125:1):5,126:19):11):5):8,120:18):5,123:17):8):8,((((((4:26,((((31:1,32:2,33:6):2,((34:1,(37:9,38:0,39:5):1):1,(35:0,36:1):1):3):1,40:12):5,((((41:3,46:4):5,45:6):2,(43:3,44:1):4):3,((((42:10,49:1):1,48:0):4,(47:1,52:1):2,50:4):1,(51:1,53:14):1):6):9):4):15,57:20):5,65:16):7,(55:29,145:19):11):9,54:21):5,64:11):8):4,(90:20,91:19):13):5,(92:30,(((((((((95:14,(114:10,((115:1,117:3,118:3):1,116:1):16):2):4,(((103:0,104:0):1,((105:0,106:0,108:4):2,107:0):1):2,109:4):4):2,112:4):4,(((96:0,((97:2,98:0,99:1):2,100:1):1):2,113:9):5,(101:1,102:3):9):4):6,(110:1,111:2):6):14,142:20):8,((((127:0,128:1):0,129:5):17,136:16):7,((((130:1,135:6):1,132:3,133:1):1,134:3):0,131:1):12):4):9,(137:7,138:6):12):9,(139:8,(140:5,141:5):7):9):8):6):8,(94:25,150:53):12):16,151:19):21,(146:3,147:1):6):6,148:1,149:0);
tree PAUP_231 = [&U] (1:0,((((((((((2:6,((11:3,12:10):2,(((13:0,14:0):1,15:5):3,(16:0,17:0,18:1,19:4):7):4):5):19,56:30):7,((((((((3:3,9:7):7,(20:18,(21:14,(22:13,(((23:0,24:1):5,(((25:4,27:0):3,28:25):0,26:4):1):4,(29:0,30:1):16):5):4):6):3):8,(76:10,((77:1,78:4):2,79:9):10):14):8,((((((66:0,67:0,68:0):2,(69:2,70:3):1):13,(71:1,72:2):16):9,(73:5,74:6):20):3,((80:11,81:11):7,((82:4,83:1,84:0):2,85:2):13):10):6,93:16):5):4,(58:13,((59:1,60:0,61:2,62:15):2,63:22):11):5):4,(((((5:0,6:0):1,10:17):1,(7:1,8:4):5):18,75:21):7,(86:13,(87:21,(88:15,89:11):18):6):7):4):3,144:24):6,143:21):7):7,(((119:14,((121:1,122:1):16,((124:4,125:1):5,126:19):11):5):8,120:18):5,123:17):8):8,((((((4:26,((((31:1,32:2,33:6):2,((34:1,(37:9,38:0,39:5):1):1,(35:0,36:1):1):3):1,40:12):5,((((41:3,46:4):5,45:6):2,(43:3,44:1):4):3,((((42:10,49:1):1,48:0):4,(47:1,52:1):2,50:4):1,(51:1,53:14):1):6):9):4):15,57:20):5,65:16):7,(55:29,145:19):11):9,54:21):5,64:11):8):4,(90:20,91:19):13):5,(92:30,(((((((((95:14,(114:10,((115:1,117:3,118:3):1,116:1):16):2):4,(((103:0,104:0):1,((105:0,106:0,108:4):2,107:0):1):2,109:4):4):2,112:4):4,((96:0,((97:2,98:0,99:1):2,100:1):1,113:9):7,(101:1,102:3):9):4):6,(110:1,111:2):6):14,142:20):8,((((127:0,128:1):0,129:5):17,136:16):7,((((130:1,135:6):1,132:3,133:1):1,134:3):0,131:1):12):4):9,(137:7,138:6):12):9,(139:8,(140:5,141:5):7):9):8):6):8,(94:25,150:53):12):16,151:19):21,(146:3,147:1):6):6,148:1,149:0);
tree PAUP_232 = [&U] (1:0,((((((((((2:6,((11:3,12:10):2,(((13:0,14:0):1,15:5):3,(16:0,17:0,18:1,19:4):7):4):5):19,56:30):7,((((((((3:3,9:7):7,(20:18,(21:14,(22:13,(((23:0,24:1):5,(((25:4,27:0):3,28:25):0,26:4):1):4,(29:0,30:1):16):5):4):6):3):8,(76:10,((77:1,78:4):2,79:9):10):14):8,((((((66:0,67:0,68:0):2,(69:2,70:3):1):13,(71:1,72:2):16):9,(73:5,74:6):20):3,((80:11,81:11):7,((82:4,83:1,84:0):2,85:2):13):10):6,93:16):5):4,(58:13,((59:1,60:0,61:2,62:15):2,63:22):11):5):4,(((((5:0,6:0):1,10:17):1,(7:1,8:4):5):18,75:21):7,(86:13,(87:21,(88:15,89:11):18):6):7):4):3,144:24):6,143:21):7):7,(((119:14,((121:1,122:1):16,((124:4,125:1):5,126:19):11):5):8,120:18):5,123:17):8):8,((((((4:26,((((31:1,32:2,33:6):2,((34:1,(37:9,38:0,39:5):1):1,(35:0,36:1):1):3):1,40:12):5,((((41:3,46:4):5,45:6):2,(43:3,44:1):4):3,((((42:10,49:1):1,48:0):4,(47:1,52:1):2,50:4):1,(51:1,53:14):1):6):9):4):15,57:20):5,65:16):7,(55:29,145:19):11):9,54:21):5,64:11):8):4,(90:20,91:19):13):5,(92:30,(((((((((95:14,(114:10,((115:1,117:3,118:3):1,116:1):16):2):4,(((103:0,104:0):1,((105:0,106:0,108:4):2,107:0):1):2,109:4):4):2,112:4):4,((96:0,(97:2,98:0,99:1,100:1):3,113:9):7,(101:1,102:3):9):4):6,(110:1,111:2):6):14,142:20):8,((((127:0,128:1):0,129:5):17,136:16):7,((((130:1,135:6):1,132:3,133:1):1,134:3):0,131:1):12):4):9,(137:7,138:6):12):9,(139:8,(140:5,141:5):7):9):8):6):8,(94:25,150:53):12):16,151:19):21,(146:3,147:1):6):6,148:1,149:0);
tree PAUP_233 = [&U] (1:0,((((((((((2:6,((11:3,12:10):2,(((13:0,14:0):1,15:5):3,(16:0,17:0,18:1,19:4):7):4):5):19,56:30):7,((((((((3:3,9:7):7,(20:18,(21:14,(22:13,(((23:0,24:1):5,(((25:4,27:0):3,28:25):0,26:4):1):4,(29:0,30:1):16):5):4):6):3):8,(76:10,((77:1,78:4):2,79:9):10):14):8,((((((66:0,67:0,68:0):2,(69:2,70:3):1):13,(71:1,72:2):16):9,(73:5,74:6):20):3,((80:11,81:11):7,((82:4,83:1,84:0):2,85:2):13):10):6,93:16):5):4,(58:13,((59:1,60:0,61:2,62:15):2,63:22):11):5):4,(((((5:0,6:0):1,10:17):1,(7:1,8:4):5):18,75:21):7,(86:13,(87:21,(88:15,89:11):18):6):7):4):3,144:24):6,143:21):7):7,(((119:14,((121:1,122:1):16,((124:4,125:1):5,126:19):11):5):8,120:18):5,123:17):8):8,((((((4:26,((((31:1,32:2,33:6):2,((34:1,(37:9,38:0,39:5):1):1,(35:0,36:1):1):3):1,40:12):5,((((41:3,46:4):5,45:6):2,(43:3,44:1):4):3,((((42:10,49:1):1,48:0):4,(47:1,52:1):2,50:4):1,(51:1,53:14):1):6):9):4):15,57:20):5,65:16):7,(55:29,145:19):11):9,54:21):5,64:11):8):4,(90:20,91:19):13):5,(92:30,(((((((((95:14,(114:10,((115:1,117:3,118:3):1,116:1):16):2):4,(((103:0,104:0):1,((105:0,106:0,108:4):2,107:0):1):2,109:4):4):2,112:4):4,(((96:0,(97:2,98:0,99:1,100:1):3):2,113:9):5,(101:1,102:3):9):4):6,(110:1,111:2):6):14,142:20):8,((((127:0,128:1):0,129:5):17,136:16):7,((((130:1,135:6):1,132:3,133:1):1,134:3):0,131:1):12):4):9,(137:7,138:6):12):9,(139:8,(140:5,141:5):7):9):8):6):8,(94:25,150:53):12):16,151:19):21,(146:3,147:1):6):6,148:1,149:0);
tree PAUP_234 = [&U] (1:0,((((((((((2:6,((11:3,12:10):2,(((13:0,14:0):1,15:5):3,(16:0,17:0,18:1,19:4):7):4):5):19,56:30):7,((((((((3:3,9:7):7,(20:18,(21:14,(22:13,(((23:0,24:1):5,((25:4,27:0):3,(26:4,28:25):0):1):4,(29:0,30:1):16):5):4):6):3):8,(76:10,((77:1,78:4):2,79:9):10):14):8,((((((66:0,67:0,68:0):2,(69:2,70:3):1):13,(71:1,72:2):16):9,(73:5,74:6):20):3,((80:11,81:11):7,((82:4,83:1,84:0):2,85:2):13):10):6,93:16):5):4,(58:13,((59:1,60:0,61:2,62:15):2,63:22):11):5):4,(((((5:0,6:0):1,10:17):1,(7:1,8:4):5):18,75:21):7,(86:13,(87:21,(88:15,89:11):18):6):7):4):3,144:24):6,143:21):7):7,(((119:14,((121:1,122:1):16,((124:4,125:1):5,126:19):11):5):8,120:18):5,123:17):8):8,((((((4:26,((((31:1,32:2,33:6):2,((34:1,(37:9,38:0,39:5):1):1,(35:0,36:1):1):3):1,40:12):5,((((41:3,46:4):5,45:6):2,(43:3,44:1):4):3,((((42:10,49:1):1,48:0):4,(47:1,52:1):2,50:4):1,(51:1,53:14):1):6):9):4):15,57:20):5,65:16):7,(55:29,145:19):11):9,54:21):5,64:11):8):4,(90:20,91:19):13):5,(92:30,(((((((((95:14,(114:10,((115:1,117:3,118:3):1,116:1):16):2):4,(((103:0,104:0):1,((105:0,106:0,108:4):2,107:0):1):2,109:4):4):2,112:4):4,(((96:0,((97:2,98:0,99:1):2,100:1):1):2,113:9):5,(101:1,102:3):9):4):6,(110:1,111:2):6):14,142:20):8,((((127:0,128:1):0,129:5):17,136:16):7,((((130:1,135:6):1,132:3,133:1):1,134:3):0,131:1):12):4):9,(137:7,138:6):12):9,(139:8,(140:5,141:5):7):9):8):6):8,(94:25,150:53):12):16,151:19):21,(146:3,147:1):6):6,148:1,149:0);
tree PAUP_235 = [&U] (1:0,((((((((((2:6,((11:3,12:10):2,(((13:0,14:0):1,15:5):3,(16:0,17:0,18:1,19:4):7):4):5):19,56:30):7,((((((((3:3,9:7):7,(20:18,(21:14,(22:13,((((23:0,24:1):4,((25:4,27:0):2,26:4):1):1,28:26):4,(29:0,30:1):16):5):4):6):3):8,(76:10,((77:1,78:4):2,79:9):10):14):8,((((((66:0,67:0,68:0):2,(69:2,70:3):1):13,(71:1,72:2):16):9,(73:5,74:6):20):3,((80:11,81:11):7,((82:4,83:1,84:0):2,85:2):13):10):6,93:16):5):4,(58:13,((59:1,60:0,61:2,62:15):2,63:22):11):5):4,(((((5:0,6:0):1,10:17):1,(7:1,8:4):5):18,75:21):7,(86:13,(87:21,(88:15,89:11):18):6):7):4):3,144:24):6,143:21):7):7,(((119:14,((121:1,122:1):16,((124:4,125:1):5,126:19):11):5):8,120:18):5,123:17):8):8,((((((4:26,((((31:1,32:2,33:6):2,((34:1,(37:9,38:0,39:5):1):1,(35:0,36:1):1):3):1,40:12):5,((((41:3,46:4):5,45:6):2,(43:3,44:1):4):3,((((42:10,49:1):1,48:0):4,(47:1,52:1):2,50:4):1,(51:1,53:14):1):6):9):4):15,57:20):5,65:16):7,(55:29,145:19):11):9,54:21):5,64:11):8):4,(90:20,91:19):13):5,(92:30,(((((((((95:14,(114:10,((115:1,117:3,118:3):1,116:1):16):2):4,(((103:0,104:0):1,((105:0,106:0,108:4):2,107:0):1):2,109:4):4):2,112:4):4,(((96:0,((97:2,98:0,99:1):2,100:1):1):2,113:9):5,(101:1,102:3):9):4):6,(110:1,111:2):6):14,142:20):8,((((127:0,128:1):0,129:5):17,136:16):7,((((130:1,135:6):1,132:3,133:1):1,134:3):0,131:1):12):4):9,(137:7,138:6):12):9,(139:8,(140:5,141:5):7):9):8):6):8,(94:25,150:53):12):16,151:19):21,(146:3,147:1):6):6,148:1,149:0);
tree PAUP_236 = [&U] (1:0,((((((((((2:6,((11:3,12:10):2,(((13:0,14:0):1,15:5):3,(16:0,17:0,18:1,19:4):7):4):5):19,56:30):7,((((((((3:3,9:7):7,(20:18,(21:14,(22:13,(((23:0,24:1):4,((25:4,27:0):2,26:4):1):3,(28:26,(29:0,30:1):14):2):7):4):6):3):8,(76:10,((77:1,78:4):2,79:9):10):14):8,((((((66:0,67:0,68:0):2,(69:2,70:3):1):13,(71:1,72:2):16):9,(73:5,74:6):20):3,((80:11,81:11):7,((82:4,83:1,84:0):2,85:2):13):10):6,93:16):5):4,(58:13,((59:1,60:0,61:2,62:15):2,63:22):11):5):4,(((((5:0,6:0):1,10:17):1,(7:1,8:4):5):18,75:21):7,(86:13,(87:21,(88:15,89:11):18):6):7):4):3,144:24):6,143:21):7):7,(((119:14,((121:1,122:1):16,((124:4,125:1):5,126:19):11):5):8,120:18):5,123:17):8):8,((((((4:26,((((31:1,32:2,33:6):2,((34:1,(37:9,38:0,39:5):1):1,(35:0,36:1):1):3):1,40:12):5,((((41:3,46:4):5,45:6):2,(43:3,44:1):4):3,((((42:10,49:1):1,48:0):4,(47:1,52:1):2,50:4):1,(51:1,53:14):1):6):9):4):15,57:20):5,65:16):7,(55:29,145:19):11):9,54:21):5,64:11):8):4,(90:20,91:19):13):5,(92:30,(((((((((95:14,(114:10,((115:1,117:3,118:3):1,116:1):16):2):4,(((103:0,104:0):1,((105:0,106:0,108:4):2,107:0):1):2,109:4):4):2,112:4):4,(((96:0,((97:2,98:0,99:1):2,100:1):1):2,113:9):5,(101:1,102:3):9):4):6,(110:1,111:2):6):14,142:20):8,((((127:0,128:1):0,129:5):17,136:16):7,((((130:1,135:6):1,132:3,133:1):1,134:3):0,131:1):12):4):9,(137:7,138:6):12):9,(139:8,(140:5,141:5):7):9):8):6):8,(94:25,150:53):12):16,151:19):21,(146:3,147:1):6):6,148:1,149:0);
tree PAUP_237 = [&U] (1:0,((((((((((2:6,((11:3,12:10):2,(((13:0,14:0):1,15:5):3,(16:0,17:0,18:1,19:4):7):4):5):19,56:30):7,((((((((3:3,9:7):7,(20:18,(21:14,(22:13,(((23:0,24:1):5,(((25:4,27:0):3,26:4):0,28:25):1):4,(29:0,30:1):16):5):4):6):3):8,(76:10,((77:1,78:4):2,79:9):10):14):8,((((((66:0,67:0,68:0):2,(69:2,70:3):1):13,(71:1,72:2):16):9,(73:5,74:6):20):3,((80:11,81:11):7,((82:4,83:1,84:0):2,85:2):13):10):6,93:16):5):4,(58:13,((59:1,60:0,61:2,62:15):2,63:22):11):5):4,(((((5:0,6:0):1,10:17):1,(7:1,8:4):5):18,75:21):7,(86:13,(87:21,(88:15,89:11):18):6):7):4):3,144:24):6,143:21):7):7,(((119:14,((121:1,122:1):16,((124:4,125:1):5,126:19):11):5):8,120:18):5,123:17):8):8,((((((4:26,((((31:1,32:2,33:6):2,((34:1,(37:9,38:0,39:5):1):1,(35:0,36:1):1):3):1,40:12):5,((((41:3,46:4):5,45:6):2,(43:3,44:1):4):3,((((42:10,49:1):1,48:0):4,(47:1,52:1):2,50:4):1,(51:1,53:14):1):6):9):4):15,57:20):5,65:16):7,(55:29,145:19):11):9,54:21):5,64:11):8):4,(90:20,91:19):13):5,(92:30,(((((((((95:14,(114:10,((115:1,117:3,118:3):1,116:1):16):2):4,(((103:0,104:0):1,((105:0,106:0,108:4):2,107:0):1):2,109:4):4):2,112:4):4,(((96:0,((97:2,98:0,99:1):2,100:1):1):2,113:9):5,(101:1,102:3):9):4):6,(110:1,111:2):6):14,142:20):8,((((127:0,128:1):0,129:5):17,136:16):7,((((130:1,135:6):1,132:3,133:1):1,134:3):0,131:1):12):4):9,(137:7,138:6):12):9,(139:8,(140:5,141:5):7):9):8):6):8,(94:25,150:53):12):16,151:19):21,(146:3,147:1):6):6,148:1,149:0);
tree PAUP_238 = [&U] (1:0,((((((((((2:6,((11:3,12:10):2,(((13:0,14:0):1,15:5):3,(16:0,17:0,18:1,19:4):7):4):5):19,56:30):7,((((((((3:3,9:7):7,(20:18,(21:14,(22:13,((((23:0,24:1):4,(25:4,27:0):3):1,(26:4,28:25):1):4,(29:0,30:1):16):5):4):6):3):8,(76:10,((77:1,78:4):2,79:9):10):14):8,((((((66:0,67:0,68:0):2,(69:2,70:3):1):13,(71:1,72:2):16):9,(73:5,74:6):20):3,((80:11,81:11):7,((82:4,83:1,84:0):2,85:2):13):10):6,93:16):5):4,(58:13,((59:1,60:0,61:2,62:15):2,63:22):11):5):4,(((((5:0,6:0):1,10:17):1,(7:1,8:4):5):18,75:21):7,(86:13,(87:21,(88:15,89:11):18):6):7):4):3,144:24):6,143:21):7):7,(((119:14,((121:1,122:1):16,((124:4,125:1):5,126:19):11):5):8,120:18):5,123:17):8):8,((((((4:26,((((31:1,32:2,33:6):2,((34:1,(37:9,38:0,39:5):1):1,(35:0,36:1):1):3):1,40:12):5,((((41:3,46:4):5,45:6):2,(43:3,44:1):4):3,((((42:10,49:1):1,48:0):4,(47:1,52:1):2,50:4):1,(51:1,53:14):1):6):9):4):15,57:20):5,65:16):7,(55:29,145:19):11):9,54:21):5,64:11):8):4,(90:20,91:19):13):5,(92:30,(((((((((95:14,(114:10,((115:1,117:3,118:3):1,116:1):16):2):4,(((103:0,104:0):1,((105:0,106:0,108:4):2,107:0):1):2,109:4):4):2,112:4):4,(((96:0,((97:2,98:0,99:1):2,100:1):1):2,113:9):5,(101:1,102:3):9):4):6,(110:1,111:2):6):14,142:20):8,((((127:0,128:1):0,129:5):17,136:16):7,((((130:1,135:6):1,132:3,133:1):1,134:3):0,131:1):12):4):9,(137:7,138:6):12):9,(139:8,(140:5,141:5):7):9):8):6):8,(94:25,150:53):12):16,151:19):21,(146:3,147:1):6):6,148:1,149:0);
tree PAUP_239 = [&U] (1:0,((((((((((2:6,((11:3,12:10):2,(((13:0,14:0):1,15:5):3,(16:0,17:0,18:1,19:4):7):4):5):19,56:30):7,((((((((3:3,9:7):7,(20:18,(21:14,(22:13,(((23:0,24:1):5,(((25:4,27:0):3,28:25):0,26:4):1):4,(29:0,30:1):16):5):4):6):3):8,(76:10,((77:1,78:4):2,79:9):10):14):8,((((((66:0,67:0,68:0):2,(69:2,70:3):1):13,(71:1,72:2):16):9,(73:5,74:6):20):3,((80:11,81:11):7,((82:4,83:1,84:0):2,85:2):13):10):6,93:16):5):4,(58:13,((59:1,60:0,61:2,62:15):2,63:22):11):5):4,(((((5:0,6:0):1,10:17):1,(7:1,8:4):5):18,75:21):7,(86:13,(87:21,(88:15,89:11):18):6):7):4):3,144:24):6,143:21):7):7,(((119:14,((121:1,122:1):16,((124:4,125:1):5,126:19):11):5):8,120:18):5,123:17):8):8,((((((4:26,((((31:1,32:2,33:6):2,((34:1,(37:9,38:0,39:5):1):1,(35:0,36:1):1):3):1,40:12):5,((((41:3,46:4):5,45:6):2,(43:3,44:1):4):3,((((42:10,49:1):1,48:0):4,(47:1,52:1):2,50:4):1,(51:1,53:14):1):6):9):4):15,57:20):5,65:16):7,(55:29,145:19):11):9,54:21):5,64:11):8):4,(90:20,91:19):13):5,(92:30,((((((((((95:12,(115:1,116:1,117:3,118:3):17):2,114:12):4,(((103:0,104:0):1,((105:0,106:0,108:4):2,107:0):1):2,109:4):4):2,112:4):4,(((96:0,((97:2,98:0,99:1):2,100:1):1):2,113:9):5,(101:1,102:3):9):4):6,(110:1,111:2):6):14,142:20):8,((((127:0,128:1):0,129:5):17,136:16):7,((((130:1,135:6):1,132:3,133:1):1,134:3):0,131:1):12):4):9,(137:7,138:6):12):9,(139:8,(140:5,141:5):7):9):8):6):8,(94:25,150:53):12):16,151:19):21,(146:3,147:1):6):6,148:1,149:0);
tree PAUP_240 = [&U] (1:0,((((((((((2:6,((11:3,12:10):2,(((13:0,14:0):1,15:5):3,(16:0,17:0,18:1,19:4):7):4):5):19,56:30):7,((((((((3:3,9:7):7,(20:18,(21:14,(22:13,(((23:0,24:1):5,(((25:4,27:0):3,28:25):0,26:4):1):4,(29:0,30:1):16):5):4):6):3):8,(76:10,((77:1,78:4):2,79:9):10):14):8,((((((66:0,67:0,68:0):2,(69:2,70:3):1):13,(71:1,72:2):16):9,(73:5,74:6):20):3,((80:11,81:11):7,((82:4,83:1,84:0):2,85:2):13):10):6,93:16):5):4,(58:13,((59:1,60:0,61:2,62:15):2,63:22):11):5):4,(((((5:0,6:0):1,10:17):1,(7:1,8:4):5):18,75:21):7,(86:13,(87:21,(88:15,89:11):18):6):7):4):3,144:24):6,143:21):7):7,(((119:14,((121:1,122:1):16,((124:4,125:1):5,126:19):11):5):8,120:18):5,123:17):8):8,((((((4:26,((((31:1,32:2,33:6):2,((34:1,(37:9,38:0,39:5):1):1,(35:0,36:1):1):3):1,40:12):5,((((41:3,46:4):5,45:6):2,(43:3,44:1):4):3,((((42:10,49:1):1,48:0):4,(47:1,52:1):2,50:4):1,(51:1,53:14):1):6):9):4):15,57:20):5,65:16):7,(55:29,145:19):11):9,54:21):5,64:11):8):4,(90:20,91:19):13):5,(92:30,(((((((((95:14,(114:10,(115:1,116:1,117:3,118:3):17):2):4,(((103:0,104:0):1,((105:0,106:0,108:4):2,107:0):1):2,109:4):4):2,112:4):4,(((96:0,((97:2,98:0,99:1):2,100:1):1):2,113:9):5,(101:1,102:3):9):4):6,(110:1,111:2):6):14,142:20):8,((((127:0,128:1):0,129:5):17,136:16):7,((((130:1,135:6):1,132:3,133:1):1,134:3):0,131:1):12):4):9,(137:7,138:6):12):9,(139:8,(140:5,141:5):7):9):8):6):8,(94:25,150:53):12):16,151:19):21,(146:3,147:1):6):6,148:1,149:0);
tree PAUP_241 = [&U] (1:0,((((((((((2:6,((11:3,12:10):2,(((13:0,14:0):1,15:5):3,(16:0,17:0,18:1,19:4):7):4):5):19,56:30):7,((((((((3:3,9:7):7,(20:18,(21:14,(22:13,(((23:0,24:1):4,((25:4,28:25):1,(26:4,27:1):0):2):5,(29:0,30:1):16):5):4):6):3):8,(76:10,((77:1,78:4):2,79:9):10):14):8,((((((66:0,67:0,68:0):2,(69:2,70:3):1):13,(71:1,72:2):16):9,(73:5,74:6):20):3,((80:11,81:11):7,((82:4,83:1,84:0):2,85:2):13):10):6,93:16):5):4,(58:13,((59:1,60:0,61:2,62:15):2,63:22):11):5):4,(((((5:0,6:0):1,10:17):1,(7:1,8:4):5):18,75:21):7,(86:13,(87:21,(88:15,89:11):18):6):7):4):3,144:24):6,143:21):7):7,(((119:14,((121:1,122:1):16,((124:4,125:1):5,126:19):11):5):8,120:18):5,123:17):8):8,((((((4:26,((((31:1,32:2,33:6):2,((34:1,(37:9,38:0,39:5):1):1,(35:0,36:1):1):3):1,40:12):5,((((41:3,46:4):5,45:6):2,(43:3,44:1):4):3,((((42:10,49:1):1,48:0):4,(47:1,52:1):2,50:4):1,(51:1,53:14):1):6):9):4):15,57:20):5,65:16):7,(55:29,145:19):11):9,54:21):5,64:11):8):4,(90:20,91:19):13):5,(92:30,(((((((((95:14,(114:10,((115:1,117:3,118:3):1,116:1):16):2):4,(((103:0,104:0):1,((105:0,106:0,108:4):2,107:0):1):2,109:4):4):2,112:4):4,(((96:0,((97:2,98:0,99:1):2,100:1):1):2,113:9):5,(101:1,102:3):9):4):6,(110:1,111:2):6):14,142:20):8,((((127:0,128:1):0,129:5):17,136:16):7,((((130:1,135:6):1,132:3,133:1):1,134:3):0,131:1):12):4):9,(137:7,138:6):12):9,(139:8,(140:5,141:5):7):9):8):6):8,(94:25,150:53):12):16,151:19):21,(146:3,147:1):6):6,148:1,149:0);
tree PAUP_242 = [&U] (1:0,((((((((((2:6,((11:3,12:10):2,(((13:0,14:0):1,15:5):3,(16:0,17:0,18:1,19:4):7):4):5):19,56:30):7,((((((((3:3,9:7):7,(20:18,(21:14,(22:13,(((23:0,24:1):4,((25:4,28:25):1,26:4,27:1):2):5,(29:0,30:1):16):5):4):6):3):8,(76:10,((77:1,78:4):2,79:9):10):14):8,((((((66:0,67:0,68:0):2,(69:2,70:3):1):13,(71:1,72:2):16):9,(73:5,74:6):20):3,((80:11,81:11):7,((82:4,83:1,84:0):2,85:2):13):10):6,93:16):5):4,(58:13,((59:1,60:0,61:2,62:15):2,63:22):11):5):4,(((((5:0,6:0):1,10:17):1,(7:1,8:4):5):18,75:21):7,(86:13,(87:21,(88:15,89:11):18):6):7):4):3,144:24):6,143:21):7):7,(((119:14,((121:1,122:1):16,((124:4,125:1):5,126:19):11):5):8,120:18):5,123:17):8):8,((((((4:26,((((31:1,32:2,33:6):2,((34:1,(37:9,38:0,39:5):1):1,(35:0,36:1):1):3):1,40:12):5,((((41:3,46:4):5,45:6):2,(43:3,44:1):4):3,((((42:10,49:1):1,48:0):4,(47:1,52:1):2,50:4):1,(51:1,53:14):1):6):9):4):15,57:20):5,65:16):7,(55:29,145:19):11):9,54:21):5,64:11):8):4,(90:20,91:19):13):5,(92:30,(((((((((95:14,(114:10,((115:1,117:3,118:3):1,116:1):16):2):4,(((103:0,104:0):1,((105:0,106:0,108:4):2,107:0):1):2,109:4):4):2,112:4):4,(((96:0,((97:2,98:0,99:1):2,100:1):1):2,113:9):5,(101:1,102:3):9):4):6,(110:1,111:2):6):14,142:20):8,((((127:0,128:1):0,129:5):17,136:16):7,((((130:1,135:6):1,132:3,133:1):1,134:3):0,131:1):12):4):9,(137:7,138:6):12):9,(139:8,(140:5,141:5):7):9):8):6):8,(94:25,150:53):12):16,151:19):21,(146:3,147:1):6):6,148:1,149:0);
tree PAUP_243 = [&U] (1:0,((((((((((2:6,((11:3,12:10):2,(((13:0,14:0):1,15:5):3,(16:0,17:0,18:1,19:4):7):4):5):19,56:30):7,((((((((3:3,9:7):7,(20:18,(21:14,(22:13,(((23:0,24:1):4,(((25:4,28:25):1,27:1):1,26:4):1):5,(29:0,30:1):16):5):4):6):3):8,(76:10,((77:1,78:4):2,79:9):10):14):8,((((((66:0,67:0,68:0):2,(69:2,70:3):1):13,(71:1,72:2):16):9,(73:5,74:6):20):3,((80:11,81:11):7,((82:4,83:1,84:0):2,85:2):13):10):6,93:16):5):4,(58:13,((59:1,60:0,61:2,62:15):2,63:22):11):5):4,(((((5:0,6:0):1,10:17):1,(7:1,8:4):5):18,75:21):7,(86:13,(87:21,(88:15,89:11):18):6):7):4):3,144:24):6,143:21):7):7,(((119:14,((121:1,122:1):16,((124:4,125:1):5,126:19):11):5):8,120:18):5,123:17):8):8,((((((4:26,((((31:1,32:2,33:6):2,((34:1,(37:9,38:0,39:5):1):1,(35:0,36:1):1):3):1,40:12):5,((((41:3,46:4):5,45:6):2,(43:3,44:1):4):3,((((42:10,49:1):1,48:0):4,(47:1,52:1):2,50:4):1,(51:1,53:14):1):6):9):4):15,57:20):5,65:16):7,(55:29,145:19):11):9,54:21):5,64:11):8):4,(90:20,91:19):13):5,(92:30,(((((((((95:14,(114:10,((115:1,117:3,118:3):1,116:1):16):2):4,(((103:0,104:0):1,((105:0,106:0,108:4):2,107:0):1):2,109:4):4):2,112:4):4,(((96:0,((97:2,98:0,99:1):2,100:1):1):2,113:9):5,(101:1,102:3):9):4):6,(110:1,111:2):6):14,142:20):8,((((127:0,128:1):0,129:5):17,136:16):7,((((130:1,135:6):1,132:3,133:1):1,134:3):0,131:1):12):4):9,(137:7,138:6):12):9,(139:8,(140:5,141:5):7):9):8):6):8,(94:25,150:53):12):16,151:19):21,(146:3,147:1):6):6,148:1,149:0);
tree PAUP_244 = [&U] (1:0,((((((((((2:6,((11:3,12:10):2,(((13:0,14:0):1,15:5):3,((16:0,17:0,18:1):0,19:4):7):4):5):19,56:30):7,((((((((3:3,9:7):7,(20:18,(21:14,(22:13,(((23:0,24:1):5,(((25:4,27:0):3,28:25):0,26:4):1):4,(29:0,30:1):16):5):4):6):3):8,(76:10,((77:1,78:4):2,79:9):10):14):8,((((((66:0,67:0,68:0):2,(69:2,70:3):1):13,(71:1,72:2):16):9,(73:5,74:6):20):3,((80:11,81:11):7,((82:4,83:1,84:0):2,85:2):13):10):6,93:16):5):4,(58:13,((59:1,60:0,61:2,62:15):2,63:22):11):5):4,(((((5:0,6:0):1,10:17):1,(7:1,8:4):5):18,75:21):7,(86:13,(87:21,(88:15,89:11):18):6):7):4):3,144:24):6,143:21):7):7,(((119:14,((121:1,122:1):16,((124:4,125:1):5,126:19):11):5):8,120:18):5,123:17):8):8,((((((4:26,((((31:1,32:2,33:6):2,((34:1,(37:9,38:0,39:5):1):1,(35:0,36:1):1):3):1,40:12):5,((((41:3,46:4):5,45:6):2,(43:3,44:1):4):3,((((42:10,49:1):1,48:0):4,(47:1,52:1):2,50:4):1,(51:1,53:14):1):6):9):4):15,57:20):5,65:16):7,(55:29,145:19):11):9,54:21):5,64:11):8):4,(90:20,91:19):13):5,(92:30,(((((((((95:14,(114:10,((115:1,117:3,118:3):1,116:1):16):2):4,(((103:0,104:0):1,((105:0,106:0,108:4):2,107:0):1):2,109:4):4):2,112:4):4,((96:0,(97:2,98:0,99:1,100:1):3,113:9):7,(101:1,102:3):9):4):6,(110:1,111:2):6):14,142:20):8,((((127:0,128:1):0,129:5):17,136:16):7,((((130:1,135:6):1,132:3,133:1):1,134:3):0,131:1):12):4):9,(137:7,138:6):12):9,(139:8,(140:5,141:5):7):9):8):6):8,(94:25,150:53):12):16,151:19):21,(146:3,147:1):6):6,148:1,149:0);
tree PAUP_245 = [&U] (1:0,((((((((((2:6,((11:3,12:10):2,(((13:0,14:0):1,15:5):3,((16:0,17:0,18:1):0,19:4):7):4):5):19,56:30):7,((((((((3:3,9:7):7,(20:18,(21:14,(22:13,(((23:0,24:1):5,(((25:4,27:0):3,28:25):0,26:4):1):4,(29:0,30:1):16):5):4):6):3):8,(76:10,((77:1,78:4):2,79:9):10):14):8,((((((66:0,67:0,68:0):2,(69:2,70:3):1):13,(71:1,72:2):16):9,(73:5,74:6):20):3,((80:11,81:11):7,((82:4,83:1,84:0):2,85:2):13):10):6,93:16):5):4,(58:13,((59:1,60:0,61:2,62:15):2,63:22):11):5):4,(((((5:0,6:0):1,10:17):1,(7:1,8:4):5):18,75:21):7,(86:13,(87:21,(88:15,89:11):18):6):7):4):3,144:24):6,143:21):7):7,(((119:14,((121:1,122:1):16,((124:4,125:1):5,126:19):11):5):8,120:18):5,123:17):8):8,((((((4:26,((((31:1,32:2,33:6):2,((34:1,(37:9,38:0,39:5):1):1,(35:0,36:1):1):3):1,40:12):5,((((41:3,46:4):5,45:6):2,(43:3,44:1):4):4,((((42:10,49:1):1,48:0):4,(47:1,52:1):2,(51:1,53:14):1):1,50:3):7):8):4):15,57:20):5,65:16):7,(55:29,145:19):11):9,54:21):5,64:11):8):4,(90:20,91:19):13):5,(92:30,(((((((((95:14,(114:10,((115:1,117:3,118:3):1,116:1):16):2):4,(((103:0,104:0):1,((105:0,106:0,108:4):2,107:0):1):2,109:4):4):2,112:4):4,(((96:0,((97:2,98:0,99:1):2,100:1):1):2,113:9):5,(101:1,102:3):9):4):6,(110:1,111:2):6):14,142:20):8,((((127:0,128:1):0,129:5):17,136:16):7,((((130:1,135:6):1,132:3,133:1):1,134:3):0,131:1):12):4):9,(137:7,138:6):12):9,(139:8,(140:5,141:5):7):9):8):6):8,(94:25,150:53):12):16,151:19):21,(146:3,147:1):6):6,148:1,149:0);
tree PAUP_246 = [&U] (1:0,((((((((((2:6,((11:3,12:10):2,((13:0,14:0,15:6):3,((16:0,17:0,18:1):0,19:4):6):5):5):19,56:30):7,((((((((3:3,9:7):7,(20:18,(21:14,(22:13,(((23:0,24:1):5,(((25:4,27:0):3,28:25):0,26:4):1):4,(29:0,30:1):16):5):4):6):3):8,(76:10,((77:1,78:4):2,79:9):10):14):8,((((((66:0,67:0,68:0):2,(69:2,70:3):1):13,(71:1,72:2):16):9,(73:5,74:6):20):3,((80:11,81:11):7,((82:4,83:1,84:0):2,85:2):13):10):6,93:16):5):4,(58:13,((59:1,60:0,61:2,62:15):2,63:22):11):5):4,(((((5:0,6:0):1,10:17):1,(7:1,8:4):5):18,75:21):7,(86:13,(87:21,(88:15,89:11):18):6):7):4):3,144:24):6,143:21):7):7,(((119:14,((121:1,122:1):16,((124:4,125:1):5,126:19):11):5):8,120:18):5,123:17):8):8,((((((4:26,((((31:1,32:2,33:6):2,((34:1,(37:9,38:0,39:5):1):1,(35:0,36:1):1):3):1,40:12):5,((((41:3,46:4):5,45:6):2,(43:3,44:1):4):3,((((42:10,49:1):1,48:0):4,(47:1,52:1):2,50:4):1,(51:1,53:14):1):6):9):4):15,57:20):5,65:16):7,(55:29,145:19):11):9,54:21):5,64:11):8):4,(90:20,91:19):13):5,(92:30,(((((((((95:14,(114:10,((115:1,117:3,118:3):1,116:1):16):2):4,(((103:0,104:0):1,((105:0,106:0,108:4):2,107:0):1):2,109:4):4):2,112:4):4,(((96:0,((97:2,98:0,99:1):2,100:1):1):2,113:9):5,(101:1,102:3):9):4):6,(110:1,111:2):6):14,142:20):8,((((127:0,128:1):0,129:5):17,136:16):7,((((130:1,135:6):1,132:3,133:1):1,134:3):0,131:1):12):4):9,(137:7,138:6):12):9,(139:8,(140:5,141:5):7):9):8):6):8,(94:25,150:53):12):16,151:19):21,(146:3,147:1):6):6,148:1,149:0);
tree PAUP_247 = [&U] (1:0,((((((((((2:6,((11:3,12:10):2,(((13:0,14:0):1,15:5):3,((16:0,17:0,18:1):0,19:4):7):4):5):19,56:30):7,((((((((3:3,9:7):7,(20:18,(21:14,(22:13,(((23:0,24:1):5,(((25:4,27:0):3,28:25):0,26:4):1):4,(29:0,30:1):16):5):4):6):3):8,(76:10,((77:1,78:4):2,79:9):10):14):8,((((((66:0,67:0,68:0):2,(69:2,70:3):1):13,(71:1,72:2):16):9,(73:5,74:6):20):3,((80:11,81:11):7,((82:4,83:1,84:0):2,85:2):13):10):6,93:16):5):4,(58:13,((59:1,60:0,61:2,62:15):2,63:22):11):5):4,(((((5:0,6:0):1,10:17):1,(7:1,8:4):5):18,75:21):7,(86:13,(87:21,(88:15,89:11):18):6):7):4):3,144:24):6,143:21):7):7,(((119:14,((121:1,122:1):16,((124:4,125:1):5,126:19):11):5):8,120:18):5,123:17):8):8,((((((4:26,((((31:1,32:2,33:6):2,((34:1,(37:9,38:0,39:5):1):1,(35:0,36:1):1):3):1,40:12):5,((((41:3,46:4):5,45:6):2,(43:3,44:1):4):3,((((42:10,49:1):1,48:0):4,(47:1,52:1):2,50:4):1,51:1,53:14):7):9):4):15,57:20):5,65:16):7,(55:29,145:19):11):9,54:21):5,64:11):8):4,(90:20,91:19):13):5,(92:30,(((((((((95:14,(114:10,((115:1,117:3,118:3):1,116:1):16):2):4,(((103:0,104:0):1,((105:0,106:0,108:4):2,107:0):1):2,109:4):4):2,112:4):4,(((96:0,((97:2,98:0,99:1):2,100:1):1):2,113:9):5,(101:1,102:3):9):4):6,(110:1,111:2):6):14,142:20):8,((((127:0,128:1):0,129:5):17,136:16):7,((((130:1,135:6):1,132:3,133:1):1,134:3):0,131:1):12):4):9,(137:7,138:6):12):9,(139:8,(140:5,141:5):7):9):8):6):8,(94:25,150:53):12):16,151:19):21,(146:3,147:1):6):6,148:1,149:0);
tree PAUP_248 = [&U] (1:0,((((((((((2:6,((11:3,12:10):2,(((13:0,14:0):1,15:5):3,((16:0,17:0,18:1):0,19:4):7):4):5):19,56:30):7,((((((((3:3,9:7):7,(20:18,(21:14,(22:13,(((23:0,24:1):5,(((25:4,27:0):3,28:25):0,26:4):1):4,(29:0,30:1):16):5):4):6):3):8,(76:10,((77:1,78:4):2,79:9):10):14):8,((((((66:0,67:0,68:0):2,(69:2,70:3):1):13,(71:1,72:2):16):9,(73:5,74:6):20):3,((80:11,81:11):7,((82:4,83:1,84:0):2,85:2):13):10):6,93:16):5):4,(58:13,((59:1,60:0,61:2,62:15):2,63:22):11):5):4,(((((5:0,6:0):1,10:17):1,(7:1,8:4):5):18,75:21):7,(86:13,(87:21,(88:15,89:11):18):6):7):4):3,144:24):6,143:21):7):7,(((119:14,((121:1,122:1):16,((124:4,125:1):5,126:19):11):5):8,120:18):5,123:17):8):8,((((((4:26,(((31:1,32:2,33:6):3,((34:2,((35:0,36:1):0,(37:9,38:0,39:5):1):1):3,40:11):1):5,((((41:3,46:4):5,45:6):2,(43:3,44:1):4):3,((((42:10,49:1):1,48:0):4,(47:1,52:1):2,50:4):1,(51:1,53:14):1):6):9):4):15,57:20):5,65:16):7,(55:29,145:19):11):9,54:21):5,64:11):8):4,(90:20,91:19):13):5,(92:30,(((((((((95:14,(114:10,((115:1,117:3,118:3):1,116:1):16):2):4,(((103:0,104:0):1,((105:0,106:0,108:4):2,107:0):1):2,109:4):4):2,112:4):4,(((96:0,((97:2,98:0,99:1):2,100:1):1):2,113:9):5,(101:1,102:3):9):4):6,(110:1,111:2):6):14,142:20):8,((((127:0,128:1):0,129:5):17,136:16):7,((((130:1,135:6):1,132:3,133:1):1,134:3):0,131:1):12):4):9,(137:7,138:6):12):9,(139:8,(140:5,141:5):7):9):8):6):8,(94:25,150:53):12):16,151:19):21,(146:3,147:1):6):6,148:1,149:0);
tree PAUP_249 = [&U] (1:0,((((((((((2:6,((11:3,12:10):2,(((13:0,14:0):1,15:5):3,((16:0,17:0,18:1):0,19:4):7):4):5):19,56:30):7,((((((((3:3,9:7):7,(20:18,(21:14,(22:13,(((23:0,24:1):5,(((25:4,27:0):3,28:25):0,26:4):1):4,(29:0,30:1):16):5):4):6):3):8,(76:10,((77:1,78:4):2,79:9):10):14):8,((((((66:0,67:0,68:0):2,(69:2,70:3):1):13,(71:1,72:2):16):9,(73:5,74:6):20):3,((80:11,81:11):7,((82:4,83:1,84:0):2,85:2):13):10):6,93:16):5):4,(58:13,((59:1,60:0,61:2,62:15):2,63:22):11):5):4,(((((5:0,6:0):1,10:17):1,(7:1,8:4):5):18,75:21):7,(86:13,(87:21,(88:15,89:11):18):6):7):4):3,144:24):6,143:21):7):7,(((119:14,((121:1,122:1):16,((124:4,125:1):5,126:19):11):5):8,120:18):5,123:17):8):8,((((((4:26,((((31:1,32:2,33:6):2,(34:1,((35:0,36:1):1,37:9,38:0,39:5):1):4):1,40:12):5,((((41:3,46:4):5,45:6):2,(43:3,44:1):4):3,((((42:10,49:1):1,48:0):4,(47:1,52:1):2,50:4):1,(51:1,53:14):1):6):9):4):15,57:20):5,65:16):7,(55:29,145:19):11):9,54:21):5,64:11):8):4,(90:20,91:19):13):5,(92:30,(((((((((95:14,(114:10,((115:1,117:3,118:3):1,116:1):16):2):4,(((103:0,104:0):1,((105:0,106:0,108:4):2,107:0):1):2,109:4):4):2,112:4):4,(((96:0,((97:2,98:0,99:1):2,100:1):1):2,113:9):5,(101:1,102:3):9):4):6,(110:1,111:2):6):14,142:20):8,((((127:0,128:1):0,129:5):17,136:16):7,((((130:1,135:6):1,132:3,133:1):1,134:3):0,131:1):12):4):9,(137:7,138:6):12):9,(139:8,(140:5,141:5):7):9):8):6):8,(94:25,150:53):12):16,151:19):21,(146:3,147:1):6):6,148:1,149:0);
tree PAUP_250 = [&U] (1:0,((((((((((2:6,((11:3,12:10):2,(((13:0,14:0):1,15:5):3,((16:0,17:0,18:1):0,19:4):7):4):5):19,56:30):7,(((((((((3:3,9:7):6,(21:16,(22:14,(((23:0,24:1):5,(((25:4,27:0):3,28:25):0,26:4):1):5,(29:0,30:1):15):4):4):4):2,20:20):8,(76:10,((77:1,78:4):2,79:9):10):15):8,((((((66:0,67:0,68:0):2,(69:2,70:3):1):13,(71:1,72:2):16):9,(73:5,74:6):20):3,((80:11,81:11):7,((82:4,83:1,84:0):2,85:2):13):10):5,93:17):5):4,(58:14,((59:1,60:0,61:2,62:15):2,63:22):10):5):4,(((((5:0,6:0):1,10:17):1,(7:1,8:4):5):18,75:21):7,(86:13,(87:21,(88:15,89:11):18):6):7):3):3,144:23):7,143:21):7):7,(((119:14,((121:1,122:1):16,((124:4,125:1):5,126:19):11):5):8,120:18):5,123:17):8):8,((((((4:26,((((31:1,32:2,33:6):2,((34:1,(37:9,38:0,39:5):1):1,(35:0,36:1):1):3):1,40:12):5,((((41:3,46:4):5,45:6):2,(43:3,44:1):4):3,((((42:10,49:1):1,48:0):4,(47:1,52:1):2,50:4):1,(51:1,53:14):1):6):9):4):15,57:20):5,65:16):7,(55:29,145:19):11):9,54:21):5,64:11):8):4,(90:20,91:19):13):5,(92:30,(((((((((95:14,(114:10,((115:1,117:3,118:3):1,116:1):16):2):4,(((103:0,104:0):1,((105:0,106:0,108:4):2,107:0):1):2,109:4):4):2,112:4):4,(((96:0,((97:2,98:0,99:1):2,100:1):1):2,113:9):5,(101:1,102:3):9):4):6,(110:1,111:2):6):14,142:20):8,((((127:0,128:1):0,129:5):17,136:16):7,((((130:1,135:6):1,132:3,133:1):1,134:3):0,131:1):12):4):9,(137:7,138:6):12):9,(139:8,(140:5,141:5):7):9):8):6):8,(94:25,150:53):12):16,151:19):21,(146:3,147:1):6):6,148:1,149:0);
tree PAUP_251 = [&U] (1:0,((((((((((2:6,((11:3,12:10):2,(((13:0,14:0):1,15:5):3,((16:0,17:0,18:1):0,19:4):7):4):5):19,56:30):7,((((((((3:3,9:7):7,(20:18,(21:14,(22:13,(((23:0,24:1):5,(((25:4,27:0):3,28:25):0,26:4):1):4,(29:0,30:1):16):5):4):6):3):8,(76:9,((77:2,79:9):2,78:4):9):15):8,((((((66:0,67:0,68:0):2,(69:2,70:3):1):13,(71:1,72:2):16):9,(73:5,74:6):20):3,((80:11,81:11):7,((82:4,83:1,84:0):2,85:2):13):10):6,93:16):5):4,(58:13,((59:1,60:0,61:2,62:15):2,63:22):11):5):4,(((((5:0,6:0):1,10:17):1,(7:1,8:4):5):18,75:21):7,(86:13,(87:21,(88:15,89:11):18):6):7):4):3,144:24):6,143:21):7):7,(((119:14,((121:1,122:1):16,((124:4,125:1):5,126:19):11):5):8,120:18):5,123:17):8):8,((((((4:26,((((31:1,32:2,33:6):2,((34:1,(37:9,38:0,39:5):1):1,(35:0,36:1):1):3):1,40:12):5,((((41:3,46:4):5,45:6):2,(43:3,44:1):4):3,((((42:10,49:1):1,48:0):4,(47:1,52:1):2,50:4):1,(51:1,53:14):1):6):9):4):15,57:20):5,65:16):7,(55:29,145:19):11):9,54:21):5,64:11):8):4,(90:20,91:19):13):5,(92:30,(((((((((95:14,(114:10,((115:1,117:3,118:3):1,116:1):16):2):4,(((103:0,104:0):1,((105:0,106:0,108:4):2,107:0):1):2,109:4):4):2,112:4):4,(((96:0,((97:2,98:0,99:1):2,100:1):1):2,113:9):5,(101:1,102:3):9):4):6,(110:1,111:2):6):14,142:20):8,((((127:0,128:1):0,129:5):17,136:16):7,((((130:1,135:6):1,132:3,133:1):1,134:3):0,131:1):12):4):9,(137:7,138:6):12):9,(139:8,(140:5,141:5):7):9):8):6):8,(94:25,150:53):12):16,151:19):21,(146:3,147:1):6):6,148:1,149:0);
tree PAUP_252 = [&U] (1:0,((((((((((2:6,((11:3,12:10):2,(((13:0,14:0):1,15:5):3,((16:0,17:0,18:1):0,19:4):7):4):5):19,56:30):7,((((((((3:3,9:7):7,(20:18,(21:14,(22:13,((((23:0,24:1):5,(25:4,27:0):2):1,26:4,28:25):5,(29:0,30:1):16):5):4):6):3):8,(76:10,((77:1,78:4):2,79:9):10):14):8,((((((66:0,67:0,68:0):2,(69:2,70:3):1):13,(71:1,72:2):16):9,(73:5,74:6):20):3,((80:11,81:11):7,((82:4,83:1,84:0):2,85:2):13):10):6,93:16):5):4,(58:13,((59:1,60:0,61:2,62:15):2,63:22):11):5):4,(((((5:0,6:0):1,10:17):1,(7:1,8:4):5):18,75:21):7,(86:13,(87:21,(88:15,89:11):18):6):7):4):3,144:24):6,143:21):7):7,(((119:14,((121:1,122:1):16,((124:4,125:1):5,126:19):11):5):8,120:18):5,123:17):8):8,((((((4:26,((((31:1,32:2,33:6):2,((34:1,(37:9,38:0,39:5):1):1,(35:0,36:1):1):3):1,40:12):5,((((41:3,46:4):5,45:6):2,(43:3,44:1):4):3,((((42:10,49:1):1,48:0):4,(47:1,52:1):2,50:4):1,(51:1,53:14):1):6):9):4):15,57:20):5,65:16):7,(55:29,145:19):11):9,54:21):5,64:11):8):4,(90:20,91:19):13):5,(92:30,(((((((((95:14,(114:10,((115:1,117:3,118:3):1,116:1):16):2):4,(((103:0,104:0):1,((105:0,106:0,108:4):2,107:0):1):2,109:4):4):2,112:4):4,(((96:0,((97:2,98:0,99:1):2,100:1):1):2,113:9):5,(101:1,102:3):9):4):6,(110:1,111:2):6):14,142:20):8,((((127:0,128:1):0,129:5):17,136:16):7,((((130:1,135:6):1,132:3,133:1):1,134:3):0,131:1):12):4):9,(137:7,138:6):12):9,(139:8,(140:5,141:5):7):9):8):6):8,(94:25,150:53):12):16,151:19):21,(146:3,147:1):6):6,148:1,149:0);
tree PAUP_253 = [&U] (1:0,((((((((((2:6,((11:3,12:10):2,(((13:0,14:0):1,15:5):3,((16:0,17:0,18:1):0,19:4):7):4):5):19,56:30):7,((((((((3:3,9:7):7,(20:18,(21:14,(22:13,(((23:0,24:1):5,((25:4,27:0):3,(26:4,28:25):0):1):4,(29:0,30:1):16):5):4):6):3):8,(76:10,((77:1,78:4):2,79:9):10):14):8,((((((66:0,67:0,68:0):2,(69:2,70:3):1):13,(71:1,72:2):16):9,(73:5,74:6):20):3,((80:11,81:11):7,((82:4,83:1,84:0):2,85:2):13):10):6,93:16):5):4,(58:13,((59:1,60:0,61:2,62:15):2,63:22):11):5):4,(((((5:0,6:0):1,10:17):1,(7:1,8:4):5):18,75:21):7,(86:13,(87:21,(88:15,89:11):18):6):7):4):3,144:24):6,143:21):7):7,(((119:14,((121:1,122:1):16,((124:4,125:1):5,126:19):11):5):8,120:18):5,123:17):8):8,((((((4:26,((((31:1,32:2,33:6):2,((34:1,(37:9,38:0,39:5):1):1,(35:0,36:1):1):3):1,40:12):5,((((41:3,46:4):5,45:6):2,(43:3,44:1):4):3,((((42:10,49:1):1,48:0):4,(47:1,52:1):2,50:4):1,(51:1,53:14):1):6):9):4):15,57:20):5,65:16):7,(55:29,145:19):11):9,54:21):5,64:11):8):4,(90:20,91:19):13):5,(92:30,(((((((((95:14,(114:10,((115:1,117:3,118:3):1,116:1):16):2):4,(((103:0,104:0):1,((105:0,106:0,108:4):2,107:0):1):2,109:4):4):2,112:4):4,(((96:0,((97:2,98:0,99:1):2,100:1):1):2,113:9):5,(101:1,102:3):9):4):6,(110:1,111:2):6):14,142:20):8,((((127:0,128:1):0,129:5):17,136:16):7,((((130:1,135:6):1,132:3,133:1):1,134:3):0,131:1):12):4):9,(137:7,138:6):12):9,(139:8,(140:5,141:5):7):9):8):6):8,(94:25,150:53):12):16,151:19):21,(146:3,147:1):6):6,148:1,149:0);
tree PAUP_254 = [&U] (1:0,((((((((((2:6,((11:3,12:10):2,(((13:0,14:0):1,15:5):3,((16:0,17:0,18:1):0,19:4):7):4):5):19,56:30):7,((((((((3:3,9:7):7,(20:18,(21:14,(22:13,((((23:0,24:1):4,((25:4,27:0):2,26:4):1):1,28:26):4,(29:0,30:1):16):5):4):6):3):8,(76:10,((77:1,78:4):2,79:9):10):14):8,((((((66:0,67:0,68:0):2,(69:2,70:3):1):13,(71:1,72:2):16):9,(73:5,74:6):20):3,((80:11,81:11):7,((82:4,83:1,84:0):2,85:2):13):10):6,93:16):5):4,(58:13,((59:1,60:0,61:2,62:15):2,63:22):11):5):4,(((((5:0,6:0):1,10:17):1,(7:1,8:4):5):18,75:21):7,(86:13,(87:21,(88:15,89:11):18):6):7):4):3,144:24):6,143:21):7):7,(((119:14,((121:1,122:1):16,((124:4,125:1):5,126:19):11):5):8,120:18):5,123:17):8):8,((((((4:26,((((31:1,32:2,33:6):2,((34:1,(37:9,38:0,39:5):1):1,(35:0,36:1):1):3):1,40:12):5,((((41:3,46:4):5,45:6):2,(43:3,44:1):4):3,((((42:10,49:1):1,48:0):4,(47:1,52:1):2,50:4):1,(51:1,53:14):1):6):9):4):15,57:20):5,65:16):7,(55:29,145:19):11):9,54:21):5,64:11):8):4,(90:20,91:19):13):5,(92:30,(((((((((95:14,(114:10,((115:1,117:3,118:3):1,116:1):16):2):4,(((103:0,104:0):1,((105:0,106:0,108:4):2,107:0):1):2,109:4):4):2,112:4):4,(((96:0,((97:2,98:0,99:1):2,100:1):1):2,113:9):5,(101:1,102:3):9):4):6,(110:1,111:2):6):14,142:20):8,((((127:0,128:1):0,129:5):17,136:16):7,((((130:1,135:6):1,132:3,133:1):1,134:3):0,131:1):12):4):9,(137:7,138:6):12):9,(139:8,(140:5,141:5):7):9):8):6):8,(94:25,150:53):12):16,151:19):21,(146:3,147:1):6):6,148:1,149:0);
tree PAUP_255 = [&U] (1:0,((((((((((2:6,((11:3,12:10):2,(((13:0,14:0):1,15:5):3,((16:0,17:0,18:1):0,19:4):7):4):5):19,56:30):7,((((((((3:3,9:7):7,(20:18,(21:14,(22:13,(((23:0,24:1):4,(((25:4,28:25):1,27:1):1,26:4):1):5,(29:0,30:1):16):5):4):6):3):8,(76:10,((77:1,78:4):2,79:9):10):14):8,((((((66:0,67:0,68:0):2,(69:2,70:3):1):13,(71:1,72:2):16):9,(73:5,74:6):20):3,((80:11,81:11):7,((82:4,83:1,84:0):2,85:2):13):10):6,93:16):5):4,(58:13,((59:1,60:0,61:2,62:15):2,63:22):11):5):4,(((((5:0,6:0):1,10:17):1,(7:1,8:4):5):18,75:21):7,(86:13,(87:21,(88:15,89:11):18):6):7):4):3,144:24):6,143:21):7):7,(((119:14,((121:1,122:1):16,((124:4,125:1):5,126:19):11):5):8,120:18):5,123:17):8):8,((((((4:26,((((31:1,32:2,33:6):2,((34:1,(37:9,38:0,39:5):1):1,(35:0,36:1):1):3):1,40:12):5,((((41:3,46:4):5,45:6):2,(43:3,44:1):4):3,((((42:10,49:1):1,48:0):4,(47:1,52:1):2,50:4):1,(51:1,53:14):1):6):9):4):15,57:20):5,65:16):7,(55:29,145:19):11):9,54:21):5,64:11):8):4,(90:20,91:19):13):5,(92:30,(((((((((95:14,(114:10,((115:1,117:3,118:3):1,116:1):16):2):4,(((103:0,104:0):1,((105:0,106:0,108:4):2,107:0):1):2,109:4):4):2,112:4):4,(((96:0,((97:2,98:0,99:1):2,100:1):1):2,113:9):5,(101:1,102:3):9):4):6,(110:1,111:2):6):14,142:20):8,((((127:0,128:1):0,129:5):17,136:16):7,((((130:1,135:6):1,132:3,133:1):1,134:3):0,131:1):12):4):9,(137:7,138:6):12):9,(139:8,(140:5,141:5):7):9):8):6):8,(94:25,150:53):12):16,151:19):21,(146:3,147:1):6):6,148:1,149:0);
tree PAUP_256 = [&U] (1:0,((((((((((2:6,((11:3,12:10):2,(((13:0,14:0):1,15:5):3,((16:0,17:0,18:1):0,19:4):7):4):5):19,56:30):7,((((((((3:3,9:7):7,(20:18,(21:14,(22:13,(((23:0,24:1):5,(((25:4,27:0):3,28:25):0,26:4):1):4,(29:0,30:1):16):5):4):6):3):8,(76:10,((77:1,78:4):2,79:9):10):14):8,((((((66:0,67:0,68:0):2,(69:2,70:3):1):13,(71:1,72:2):16):9,(73:5,74:6):20):3,((80:11,81:11):7,((82:4,83:1,84:0):2,85:2):13):10):6,93:16):5):4,(58:13,((59:1,60:0,61:2,62:15):2,63:22):11):5):4,(((((5:0,6:0):1,10:17):1,(7:1,8:4):5):18,75:21):7,(86:13,(87:21,(88:15,89:11):18):6):7):4):3,144:24):6,143:21):7):7,(((119:14,((121:1,122:1):16,((124:4,125:1):5,126:19):11):5):8,120:18):5,123:17):8):8,((((((4:26,((((31:1,32:2,33:6):2,((34:1,(37:9,38:0,39:5):1):1,(35:0,36:1):1):3):1,40:12):5,((((41:3,46:4):5,45:6):2,(43:3,44:1):4):3,((((42:10,49:1):1,48:0):4,(47:1,52:1):2,50:4):1,(51:1,53:14):1):6):9):4):15,57:20):5,65:16):7,(55:29,145:19):11):9,54:21):5,64:11):8):4,(90:20,91:19):13):5,(92:30,(((((((((95:14,(114:10,((115:1,117:3,118:3):1,116:1):16):2):4,(((103:0,104:0):1,((105:0,106:0,108:4):2,107:0):1):2,109:4):4):2,112:4):4,(((96:0,(97:2,98:0,99:1,100:1):3):2,113:9):5,(101:1,102:3):9):4):6,(110:1,111:2):6):15,142:19):8,((((127:0,128:1):0,129:5):17,136:16):6,((130:1,135:6):1,(131:1,134:3):1,132:3,133:1):12):5):9,(137:7,138:6):13):8,(139:8,(140:5,141:5):7):9):8):6):8,(94:25,150:53):12):16,151:19):21,(146:3,147:1):6):6,148:1,149:0);
tree PAUP_257 = [&U] (1:0,((((((((((2:6,((11:3,12:10):2,(((13:0,14:0):1,15:5):3,((16:0,17:0,18:1):0,19:4):7):4):5):19,56:30):7,((((((((3:3,9:7):7,(20:18,(21:14,(22:13,(((23:0,24:1):5,(((25:4,27:0):3,28:25):0,26:4):1):4,(29:0,30:1):16):5):4):6):3):8,(76:10,((77:1,78:4):2,79:9):10):14):8,((((((66:0,67:0,68:0):2,(69:2,70:3):1):13,(71:1,72:2):16):9,(73:5,74:6):20):3,((80:11,81:11):7,((82:4,83:1,84:0):2,85:2):13):10):6,93:16):5):4,(58:13,((59:1,60:0,61:2,62:15):2,63:22):11):5):4,(((((5:0,6:0):1,10:17):1,(7:1,8:4):5):18,75:21):7,(86:13,(87:21,(88:15,89:11):18):6):7):4):3,144:24):6,143:21):7):7,(((119:14,((121:1,122:1):16,((124:4,125:1):5,126:19):11):5):8,120:18):5,123:17):8):8,((((((4:26,((((31:1,32:2,33:6):2,((34:1,(37:9,38:0,39:5):1):1,(35:0,36:1):1):3):1,40:12):5,((((41:3,46:4):5,45:6):2,(43:3,44:1):4):3,((((42:10,49:1):1,48:0):4,(47:1,52:1):2,50:4):1,(51:1,53:14):1):6):9):4):15,57:20):5,65:16):7,(55:29,145:19):11):9,54:21):5,64:11):8):4,(90:20,91:19):13):5,(92:30,((((((((((95:12,(115:1,116:1,117:3,118:3):17):2,114:12):4,(((103:0,104:0):1,((105:0,106:0,108:4):2,107:0):1):2,109:4):4):2,112:4):4,(((96:0,(97:2,98:0,99:1,100:1):3):2,113:9):5,(101:1,102:3):9):4):6,(110:1,111:2):6):14,142:20):8,((((127:0,128:1):0,129:5):17,136:16):7,((((130:1,135:6):1,132:3,133:1):1,134:3):0,131:1):12):4):9,(137:7,138:6):12):9,(139:8,(140:5,141:5):7):9):8):6):8,(94:25,150:53):12):16,151:19):21,(146:3,147:1):6):6,148:1,149:0);
tree PAUP_258 = [&U] (1:0,((((((((((2:6,((11:3,12:10):2,(((13:0,14:0):1,15:5):3,((16:0,17:0,18:1):0,19:4):7):4):5):19,56:30):7,((((((((3:3,9:7):7,(20:18,(21:14,(22:13,(((23:0,24:1):5,(((25:4,27:0):3,28:25):0,26:4):1):4,(29:0,30:1):16):5):4):6):3):8,(76:10,((77:1,78:4):2,79:9):10):14):8,((((((66:0,67:0,68:0):2,(69:2,70:3):1):13,(71:1,72:2):16):9,(73:5,74:6):20):3,((80:11,81:11):7,((82:4,83:1,84:0):2,85:2):13):10):6,93:16):5):4,(58:13,((59:1,60:0,61:2,62:15):2,63:22):11):5):4,(((((5:0,6:0):1,10:17):1,(7:1,8:4):5):18,75:21):7,(86:13,(87:21,(88:15,89:11):18):6):7):4):3,144:24):6,143:21):7):7,(((119:14,((121:1,122:1):16,((124:4,125:1):5,126:19):11):5):8,120:18):5,123:17):8):8,((((((4:26,((((31:1,32:2,33:6):2,((34:1,(37:9,38:0,39:5):1):1,(35:0,36:1):1):3):1,40:12):5,((((41:3,46:4):5,45:6):2,(43:3,44:1):4):3,((((42:10,49:1):1,48:0):4,(47:1,52:1):2,50:4):1,(51:1,53:14):1):6):9):4):15,57:20):5,65:16):7,(55:29,145:19):11):9,54:21):5,64:11):8):4,(90:20,91:19):13):5,(92:30,(((((((((95:14,(114:10,(115:1,116:1,117:3,118:3):17):2):4,(((103:0,104:0):1,((105:0,106:0,108:4):2,107:0):1):2,109:4):4):2,112:4):4,(((96:0,(97:2,98:0,99:1,100:1):3):2,113:9):5,(101:1,102:3):9):4):6,(110:1,111:2):6):14,142:20):8,((((127:0,128:1):0,129:5):17,136:16):7,((((130:1,135:6):1,132:3,133:1):1,134:3):0,131:1):12):4):9,(137:7,138:6):12):9,(139:8,(140:5,141:5):7):9):8):6):8,(94:25,150:53):12):16,151:19):21,(146:3,147:1):6):6,148:1,149:0);
tree PAUP_259 = [&U] (1:0,((((((((((2:6,((11:3,12:10):2,(((13:0,14:0):1,15:5):3,((16:0,17:0,18:1):0,19:4):7):4):5):19,56:30):7,((((((((3:3,9:7):7,(20:18,(21:14,(22:13,(((23:0,24:1):5,(((25:4,27:0):3,28:25):0,26:4):1):4,(29:0,30:1):16):5):4):6):3):8,(76:10,((77:1,78:4):2,79:9):10):14):8,((((((66:0,67:0,68:0):2,(69:2,70:3):1):13,(71:1,72:2):16):9,(73:5,74:6):20):3,((80:11,81:11):7,((82:4,83:1,84:0):2,85:2):13):10):6,93:16):5):4,(58:13,((59:1,60:0,61:2,62:15):2,63:22):11):5):4,(((((5:0,6:0):1,10:17):1,(7:1,8:4):5):18,75:21):7,(86:13,(87:21,(88:15,89:11):18):6):7):4):3,144:24):6,143:21):7):7,(((119:14,((121:1,122:1):16,((124:4,125:1):5,126:19):11):5):8,120:18):5,123:17):8):8,((((((4:26,((((31:1,32:2,33:6):2,((34:1,(37:9,38:0,39:5):1):1,(35:0,36:1):1):3):1,40:12):5,((((41:3,46:4):5,45:6):2,(43:3,44:1):4):3,((((42:10,49:1):1,48:0):4,(47:1,52:1):2,50:4):1,(51:1,53:14):1):6):9):4):15,57:20):5,65:16):7,(55:29,145:19):11):9,54:21):5,64:11):8):4,(90:20,91:19):13):5,(92:30,(((((((((95:14,(114:10,((115:1,117:3,118:3):1,116:1):16):2):4,(((103:0,104:0):1,((105:0,106:0,108:4):2,107:0):1):2,109:4):4):2,112:4):4,(((96:0,(97:2,98:0,99:1,100:1):3):2,113:9):5,(101:1,102:3):9):4):6,(110:1,111:2):6):14,142:20):8,((((127:0,128:1):0,129:5):17,136:16):7,(((130:1,135:6):1,132:3,133:1):1,131:1,134:3):12):4):9,(137:7,138:6):12):9,(139:8,(140:5,141:5):7):9):8):6):8,(94:25,150:53):12):16,151:19):21,(146:3,147:1):6):6,148:1,149:0);
tree PAUP_260 = [&U] (1:0,((((((((((2:6,((11:3,12:10):2,(((13:0,14:0):1,15:5):3,((16:0,17:0,18:1):0,19:4):7):4):5):19,56:30):7,((((((((3:3,9:7):7,(20:18,(21:14,(22:13,(((23:0,24:1):5,(((25:4,27:0):3,28:25):0,26:4):1):4,(29:0,30:1):16):5):4):6):3):8,(76:10,((77:1,78:4):2,79:9):10):14):8,((((((66:0,67:0,68:0):2,(69:2,70:3):1):13,(71:1,72:2):16):9,(73:5,74:6):20):3,((80:11,81:11):7,((82:4,83:1,84:0):2,85:2):13):10):6,93:16):5):4,(58:13,((59:1,60:0,61:2,62:15):2,63:22):11):5):4,(((((5:0,6:0):1,10:17):1,(7:1,8:4):5):18,75:21):7,(86:13,(87:21,(88:15,89:11):18):6):7):4):3,144:24):6,143:21):7):7,(((119:14,((121:1,122:1):16,((124:4,125:1):5,126:19):11):5):8,120:18):5,123:17):8):8,((((((4:26,((((31:1,32:2,33:6):2,((34:1,(37:9,38:0,39:5):1):1,(35:0,36:1):1):3):1,40:12):5,((((41:3,46:4):5,45:6):2,(43:3,44:1):4):3,(((42:10,49:1):1,48:0):4,(47:1,52:1):2,50:4,(51:1,53:14):1):7):9):4):15,57:20):5,65:16):7,(55:29,145:19):11):9,54:21):5,64:11):8):4,(90:20,91:19):13):5,(92:30,(((((((((95:14,(114:10,((115:1,117:3,118:3):1,116:1):16):2):4,(((103:0,104:0):1,((105:0,106:0,108:4):2,107:0):1):2,109:4):4):2,112:4):4,(((96:0,(97:2,98:0,99:1,100:1):3):2,113:9):5,(101:1,102:3):9):4):6,(110:1,111:2):6):14,142:20):8,((((127:0,128:1):0,129:5):17,136:16):7,((((130:1,135:6):1,132:3,133:1):1,134:3):0,131:1):12):4):9,(137:7,138:6):12):9,(139:8,(140:5,141:5):7):9):8):6):8,(94:25,150:53):12):16,151:19):21,(146:3,147:1):6):6,148:1,149:0);
tree PAUP_261 = [&U] (1:0,((((((((((2:6,((11:3,12:10):2,(((13:0,14:0):1,15:5):3,((16:0,17:0,18:1):0,19:4):7):4):5):19,56:30):7,((((((((3:3,9:7):7,(20:18,(21:14,(22:13,(((23:0,24:1):5,(((25:4,27:0):3,28:25):0,26:4):1):4,(29:0,30:1):16):5):4):6):3):8,(76:10,((77:1,78:4):2,79:9):10):14):8,((((((66:0,67:0,68:0):2,(69:2,70:3):1):13,(71:1,72:2):16):9,(73:5,74:6):20):3,((80:11,81:11):7,((82:4,83:1,84:0):2,85:2):13):10):6,93:16):5):4,(58:13,((59:1,60:0,61:2,62:15):2,63:22):11):5):4,(((((5:0,6:0):1,10:17):1,(7:1,8:4):5):18,75:21):7,(86:13,(87:21,(88:15,89:11):18):6):7):4):3,144:24):6,143:21):7):7,(((119:14,((121:1,122:1):16,((124:4,125:1):5,126:19):11):5):8,120:18):5,123:17):8):8,((((((4:26,((((31:1,32:2,33:6):2,((34:1,(37:9,38:0,39:5):1):1,(35:0,36:1):1):3):1,40:12):5,((((41:3,46:4):5,45:6):2,(43:3,44:1):4):4,((((42:10,49:1):1,48:0):4,(47:1,52:1):2,(51:1,53:14):1):1,50:3):7):8):4):15,57:20):5,65:16):7,(55:29,145:19):11):9,54:21):5,64:11):8):4,(90:20,91:19):13):5,(92:30,(((((((((95:14,(114:10,((115:1,117:3,118:3):1,116:1):16):2):4,(((103:0,104:0):1,((105:0,106:0,108:4):2,107:0):1):2,109:4):4):2,112:4):4,(((96:0,(97:2,98:0,99:1,100:1):3):2,113:9):5,(101:1,102:3):9):4):6,(110:1,111:2):6):14,142:20):8,((((127:0,128:1):0,129:5):17,136:16):7,((((130:1,135:6):1,132:3,133:1):1,134:3):0,131:1):12):4):9,(137:7,138:6):12):9,(139:8,(140:5,141:5):7):9):8):6):8,(94:25,150:53):12):16,151:19):21,(146:3,147:1):6):6,148:1,149:0);
tree PAUP_262 = [&U] (1:0,((((((((((2:6,((11:3,12:10):2,(((13:0,14:0):1,15:5):3,((16:0,17:0,18:1):0,19:4):7):4):5):19,56:30):7,((((((((3:3,9:7):7,(20:18,(21:14,(22:13,(((23:0,24:1):5,(((25:4,27:0):3,28:25):0,26:4):1):4,(29:0,30:1):16):5):4):6):3):8,(76:10,((77:1,78:4):2,79:9):10):14):8,((((((66:0,67:0,68:0):2,(69:2,70:3):1):13,(71:1,72:2):16):9,(73:5,74:6):20):3,((80:11,81:11):7,((82:4,83:1,84:0):2,85:2):13):10):6,93:16):5):4,(58:13,((59:1,60:0,61:2,62:15):2,63:22):11):5):4,((((5:0,6:0,(7:1,8:4):5):3,10:17):17,75:21):7,(86:13,(87:21,(88:15,89:11):18):6):7):4):3,144:24):6,143:21):7):7,(((119:14,((121:1,122:1):16,((124:4,125:1):5,126:19):11):5):8,120:18):5,123:17):8):8,((((((4:26,((((31:1,32:2,33:6):2,((34:1,(37:9,38:0,39:5):1):1,(35:0,36:1):1):3):1,40:12):5,((((41:3,46:4):5,45:6):2,(43:3,44:1):4):3,((((42:10,49:1):1,48:0):4,(47:1,52:1):2,50:4):1,(51:1,53:14):1):6):9):4):15,57:20):5,65:16):7,(55:29,145:19):11):9,54:21):5,64:11):8):4,(90:20,91:19):13):5,(92:30,(((((((((95:14,(114:10,((115:1,117:3,118:3):1,116:1):16):2):4,(((103:0,104:0):1,((105:0,106:0,108:4):2,107:0):1):2,109:4):4):2,112:4):4,(((96:0,(97:2,98:0,99:1,100:1):3):2,113:9):5,(101:1,102:3):9):4):6,(110:1,111:2):6):14,142:20):8,((((127:0,128:1):0,129:5):17,136:16):7,((((130:1,135:6):1,132:3,133:1):1,134:3):0,131:1):12):4):9,(137:7,138:6):12):9,(139:8,(140:5,141:5):7):9):8):6):8,(94:25,150:53):12):16,151:19):21,(146:3,147:1):6):6,148:1,149:0);
tree PAUP_263 = [&U] (1:0,((((((((((2:6,((11:3,12:10):2,((13:0,14:0,15:6):3,((16:0,17:0,18:1):0,19:4):6):5):5):19,56:30):7,((((((((3:3,9:7):7,(20:18,(21:14,(22:13,(((23:0,24:1):5,(((25:4,27:0):3,28:25):0,26:4):1):4,(29:0,30:1):16):5):4):6):3):8,(76:10,((77:1,78:4):2,79:9):10):14):8,((((((66:0,67:0,68:0):2,(69:2,70:3):1):13,(71:1,72:2):16):9,(73:5,74:6):20):3,((80:11,81:11):7,((82:4,83:1,84:0):2,85:2):13):10):6,93:16):5):4,(58:13,((59:1,60:0,61:2,62:15):2,63:22):11):5):4,(((((5:0,6:0):1,10:17):1,(7:1,8:4):5):18,75:21):7,(86:13,(87:21,(88:15,89:11):18):6):7):4):3,144:24):6,143:21):7):7,(((119:14,((121:1,122:1):16,((124:4,125:1):5,126:19):11):5):8,120:18):5,123:17):8):8,((((((4:26,((((31:1,32:2,33:6):2,((34:1,(37:9,38:0,39:5):1):1,(35:0,36:1):1):3):1,40:12):5,((((41:3,46:4):5,45:6):2,(43:3,44:1):4):3,((((42:10,49:1):1,48:0):4,(47:1,52:1):2,50:4):1,(51:1,53:14):1):6):9):4):15,57:20):5,65:16):7,(55:29,145:19):11):9,54:21):5,64:11):8):4,(90:20,91:19):13):5,(92:30,(((((((((95:14,(114:10,((115:1,117:3,118:3):1,116:1):16):2):4,(((103:0,104:0):1,((105:0,106:0,108:4):2,107:0):1):2,109:4):4):2,112:4):4,(((96:0,(97:2,98:0,99:1,100:1):3):2,113:9):5,(101:1,102:3):9):4):6,(110:1,111:2):6):14,142:20):8,((((127:0,128:1):0,129:5):17,136:16):7,((((130:1,135:6):1,132:3,133:1):1,134:3):0,131:1):12):4):9,(137:7,138:6):12):9,(139:8,(140:5,141:5):7):9):8):6):8,(94:25,150:53):12):16,151:19):21,(146:3,147:1):6):6,148:1,149:0);
tree PAUP_264 = [&U] (1:0,((((((((((2:6,((11:3,12:10):2,(((13:0,14:0):1,15:5):3,((16:0,17:0,18:1):0,19:4):7):4):5):19,56:30):7,((((((((3:3,9:7):7,(20:18,(21:14,(22:13,(((23:0,24:1):5,(((25:4,27:0):3,28:25):0,26:4):1):4,(29:0,30:1):16):5):4):6):3):8,(76:10,((77:1,78:4):2,79:9):10):14):8,((((((66:0,67:0,68:0):2,(69:2,70:3):1):13,(71:1,72:2):16):9,(73:5,74:6):20):3,((80:11,81:11):7,((82:4,83:1,84:0):2,85:2):13):10):6,93:16):5):4,(58:13,((59:1,60:0,61:2,62:15):2,63:22):11):5):4,(((((5:0,6:0):1,10:17):1,(7:1,8:4):5):18,75:21):7,(86:13,(87:21,(88:15,89:11):18):6):7):4):3,144:24):6,143:21):7):7,(((119:14,((121:1,122:1):16,((124:4,125:1):5,126:19):11):5):8,120:18):5,123:17):8):8,((((((4:26,((((31:1,32:2,33:6):2,((34:1,(37:9,38:0,39:5):1):1,(35:0,36:1):1):3):1,40:12):5,((((41:3,46:4):5,45:6):2,(43:3,44:1):4):3,((((42:10,49:1):1,48:0):4,(47:1,52:1):2,50:4):1,51:1,53:14):7):9):4):15,57:20):5,65:16):7,(55:29,145:19):11):9,54:21):5,64:11):8):4,(90:20,91:19):13):5,(92:30,(((((((((95:14,(114:10,((115:1,117:3,118:3):1,116:1):16):2):4,(((103:0,104:0):1,((105:0,106:0,108:4):2,107:0):1):2,109:4):4):2,112:4):4,(((96:0,(97:2,98:0,99:1,100:1):3):2,113:9):5,(101:1,102:3):9):4):6,(110:1,111:2):6):14,142:20):8,((((127:0,128:1):0,129:5):17,136:16):7,((((130:1,135:6):1,132:3,133:1):1,134:3):0,131:1):12):4):9,(137:7,138:6):12):9,(139:8,(140:5,141:5):7):9):8):6):8,(94:25,150:53):12):16,151:19):21,(146:3,147:1):6):6,148:1,149:0);
tree PAUP_265 = [&U] (1:0,((((((((((2:6,((11:3,12:10):2,(((13:0,14:0):1,15:5):3,((16:0,17:0,18:1):0,19:4):7):4):5):19,56:30):7,((((((((3:3,9:7):7,(20:18,(21:14,(22:13,(((23:0,24:1):5,(((25:4,27:0):3,28:25):0,26:4):1):4,(29:0,30:1):16):5):4):6):3):8,(76:10,((77:1,78:4):2,79:9):10):14):8,((((((66:0,67:0,68:0):2,(69:2,70:3):1):13,(71:1,72:2):16):9,(73:5,74:6):20):3,((80:11,81:11):7,((82:4,83:1,84:0):2,85:2):13):10):6,93:16):5):4,(58:13,((59:1,60:0,61:2,62:15):2,63:22):11):5):4,(((((5:0,6:0):1,10:17):1,(7:1,8:4):5):18,75:21):7,(86:13,(87:21,(88:15,89:11):18):6):7):4):3,144:24):6,143:21):7):7,(((119:14,((121:1,122:1):16,((124:4,125:1):5,126:19):11):5):8,120:18):5,123:17):8):8,((((((4:26,((((31:1,32:2,33:6):2,((34:1,(37:9,38:0,39:5):1):1,(35:0,36:1):1):3):1,40:12):5,((((41:3,46:4):5,45:6):2,(43:3,44:1):4):3,(((((42:10,49:1):1,48:0):4,(47:1,52:1):2,50:4):1,51:1):2,53:14):5):9):4):15,57:20):5,65:16):7,(55:29,145:19):11):9,54:21):5,64:11):8):4,(90:20,91:19):13):5,(92:30,(((((((((95:14,(114:10,((115:1,117:3,118:3):1,116:1):16):2):4,(((103:0,104:0):1,((105:0,106:0,108:4):2,107:0):1):2,109:4):4):2,112:4):4,(((96:0,(97:2,98:0,99:1,100:1):3):2,113:9):5,(101:1,102:3):9):4):6,(110:1,111:2):6):14,142:20):8,((((127:0,128:1):0,129:5):17,136:16):7,((((130:1,135:6):1,132:3,133:1):1,134:3):0,131:1):12):4):9,(137:7,138:6):12):9,(139:8,(140:5,141:5):7):9):8):6):8,(94:25,150:53):12):16,151:19):21,(146:3,147:1):6):6,148:1,149:0);
tree PAUP_266 = [&U] (1:0,((((((((((2:6,((11:3,12:10):2,(((13:0,14:0):1,15:5):3,((16:0,17:0,18:1):0,19:4):7):4):5):19,56:30):7,((((((((3:3,9:7):7,(20:18,(21:14,(22:13,(((23:0,24:1):5,(((25:4,27:0):3,28:25):0,26:4):1):4,(29:0,30:1):16):5):4):6):3):8,(76:10,((77:1,78:4):2,79:9):10):14):8,((((((66:0,67:0,68:0):2,(69:2,70:3):1):13,(71:1,72:2):16):9,(73:5,74:6):20):3,((80:11,81:11):7,((82:4,83:1,84:0):2,85:2):13):10):6,93:16):5):4,(58:13,((59:1,60:0,61:2,62:15):2,63:22):11):5):4,(((((5:0,6:0):1,10:17):1,(7:1,8:4):5):18,75:21):7,(86:13,(87:21,(88:15,89:11):18):6):7):4):3,144:24):6,143:21):7):7,(((119:14,((121:1,122:1):16,((124:4,125:1):5,126:19):11):5):8,120:18):5,123:17):8):8,((((((4:26,(((31:1,32:2,33:6):3,(((34:1,(37:9,38:0,39:5):1):1,(35:0,36:1):1):3,40:11):1):5,((((41:3,46:4):5,45:6):2,(43:3,44:1):4):3,((((42:10,49:1):1,48:0):4,(47:1,52:1):2,50:4):1,(51:1,53:14):1):6):9):4):15,57:20):5,65:16):7,(55:29,145:19):11):9,54:21):5,64:11):8):4,(90:20,91:19):13):5,(92:30,(((((((((95:14,(114:10,((115:1,117:3,118:3):1,116:1):16):2):4,(((103:0,104:0):1,((105:0,106:0,108:4):2,107:0):1):2,109:4):4):2,112:4):4,(((96:0,(97:2,98:0,99:1,100:1):3):2,113:9):5,(101:1,102:3):9):4):6,(110:1,111:2):6):14,142:20):8,((((127:0,128:1):0,129:5):17,136:16):7,((((130:1,135:6):1,132:3,133:1):1,134:3):0,131:1):12):4):9,(137:7,138:6):12):9,(139:8,(140:5,141:5):7):9):8):6):8,(94:25,150:53):12):16,151:19):21,(146:3,147:1):6):6,148:1,149:0);
tree PAUP_267 = [&U] (1:0,((((((((((2:6,((11:3,12:10):2,(((13:0,14:0):1,15:5):3,((16:0,17:0,18:1):0,19:4):7):4):5):19,56:30):7,((((((((3:3,9:7):7,(20:18,(21:14,(22:13,(((23:0,24:1):5,(((25:4,27:0):3,28:25):0,26:4):1):4,(29:0,30:1):16):5):4):6):3):8,(76:10,((77:1,78:4):2,79:9):10):14):8,((((((66:0,67:0,68:0):2,(69:2,70:3):1):13,(71:1,72:2):16):9,(73:5,74:6):20):3,((80:11,81:11):7,((82:4,83:1,84:0):2,85:2):13):10):6,93:16):5):4,(58:13,((59:1,60:0,61:2,62:15):2,63:22):11):5):4,(((((5:0,6:0):1,10:17):1,(7:1,8:4):5):18,75:21):7,(86:13,(87:21,(88:15,89:11):18):6):7):4):3,144:24):6,143:21):7):7,(((119:14,((121:1,122:1):16,((124:4,125:1):5,126:19):11):5):8,120:18):5,123:17):8):8,((((((4:26,(((31:1,32:2,33:6):3,(((34:2,37:9,38:0,39:5):1,35:0,36:1):4,40:11):1):5,((((41:3,46:4):5,45:6):2,(43:3,44:1):4):3,((((42:10,49:1):1,48:0):4,(47:1,52:1):2,50:4):1,(51:1,53:14):1):6):9):4):15,57:20):5,65:16):7,(55:29,145:19):11):9,54:21):5,64:11):8):4,(90:20,91:19):13):5,(92:30,(((((((((95:14,(114:10,((115:1,117:3,118:3):1,116:1):16):2):4,(((103:0,104:0):1,((105:0,106:0,108:4):2,107:0):1):2,109:4):4):2,112:4):4,(((96:0,(97:2,98:0,99:1,100:1):3):2,113:9):5,(101:1,102:3):9):4):6,(110:1,111:2):6):14,142:20):8,((((127:0,128:1):0,129:5):17,136:16):7,((((130:1,135:6):1,132:3,133:1):1,134:3):0,131:1):12):4):9,(137:7,138:6):12):9,(139:8,(140:5,141:5):7):9):8):6):8,(94:25,150:53):12):16,151:19):21,(146:3,147:1):6):6,148:1,149:0);
tree PAUP_268 = [&U] (1:0,((((((((((2:6,((11:3,12:10):2,(((13:0,14:0):1,15:5):3,((16:0,17:0,18:1):0,19:4):7):4):5):19,56:30):7,((((((((3:3,9:7):7,(20:18,(21:14,(22:13,(((23:0,24:1):5,(((25:4,27:0):3,28:25):0,26:4):1):4,(29:0,30:1):16):5):4):6):3):8,(76:10,((77:1,78:4):2,79:9):10):14):8,((((((66:0,67:0,68:0):2,(69:2,70:3):1):13,(71:1,72:2):16):9,(73:5,74:6):20):3,((80:11,81:11):7,((82:4,83:1,84:0):2,85:2):13):10):6,93:16):5):4,(58:13,((59:1,60:0,61:2,62:15):2,63:22):11):5):4,(((((5:0,6:0):1,10:17):1,(7:1,8:4):5):18,75:21):7,(86:13,(87:21,(88:15,89:11):18):6):7):4):3,144:24):6,143:21):7):7,(((119:14,((121:1,122:1):16,((124:4,125:1):5,126:19):11):5):8,120:18):5,123:17):8):8,((((((4:26,(((31:1,32:2,33:6):3,((34:2,((35:0,36:1):0,(37:9,38:0,39:5):1):1):3,40:11):1):5,((((41:3,46:4):5,45:6):2,(43:3,44:1):4):3,((((42:10,49:1):1,48:0):4,(47:1,52:1):2,50:4):1,(51:1,53:14):1):6):9):4):15,57:20):5,65:16):7,(55:29,145:19):11):9,54:21):5,64:11):8):4,(90:20,91:19):13):5,(92:30,(((((((((95:14,(114:10,((115:1,117:3,118:3):1,116:1):16):2):4,(((103:0,104:0):1,((105:0,106:0,108:4):2,107:0):1):2,109:4):4):2,112:4):4,(((96:0,(97:2,98:0,99:1,100:1):3):2,113:9):5,(101:1,102:3):9):4):6,(110:1,111:2):6):14,142:20):8,((((127:0,128:1):0,129:5):17,136:16):7,((((130:1,135:6):1,132:3,133:1):1,134:3):0,131:1):12):4):9,(137:7,138:6):12):9,(139:8,(140:5,141:5):7):9):8):6):8,(94:25,150:53):12):16,151:19):21,(146:3,147:1):6):6,148:1,149:0);
tree PAUP_269 = [&U] (1:0,((((((((((2:6,((11:3,12:10):2,(((13:0,14:0):1,15:5):3,((16:0,17:0,18:1):0,19:4):7):4):5):19,56:30):7,((((((((3:3,9:7):7,(20:18,(21:14,(22:13,(((23:0,24:1):5,(((25:4,27:0):3,28:25):0,26:4):1):4,(29:0,30:1):16):5):4):6):3):8,(76:10,((77:1,78:4):2,79:9):10):14):8,((((((66:0,67:0,68:0):2,(69:2,70:3):1):13,(71:1,72:2):16):9,(73:5,74:6):20):3,((80:11,81:11):7,((82:4,83:1,84:0):2,85:2):13):10):6,93:16):5):4,(58:13,((59:1,60:0,61:2,62:15):2,63:22):11):5):4,(((((5:0,6:0):1,(7:1,8:4):4):3,10:18):16,75:21):7,(86:13,(87:21,(88:15,89:11):18):6):7):4):3,144:24):6,143:21):7):7,(((119:14,((121:1,122:1):16,((124:4,125:1):5,126:19):11):5):8,120:18):5,123:17):8):8,((((((4:26,((((31:1,32:2,33:6):2,((34:1,(37:9,38:0,39:5):1):1,(35:0,36:1):1):3):1,40:12):5,((((41:3,46:4):5,45:6):2,(43:3,44:1):4):3,((((42:10,49:1):1,48:0):4,(47:1,52:1):2,50:4):1,(51:1,53:14):1):6):9):4):15,57:20):5,65:16):7,(55:29,145:19):11):9,54:21):5,64:11):8):4,(90:20,91:19):13):5,(92:30,(((((((((95:14,(114:10,((115:1,117:3,118:3):1,116:1):16):2):4,(((103:0,104:0):1,((105:0,106:0,108:4):2,107:0):1):2,109:4):4):2,112:4):4,(((96:0,(97:2,98:0,99:1,100:1):3):2,113:9):5,(101:1,102:3):9):4):6,(110:1,111:2):6):14,142:20):8,((((127:0,128:1):0,129:5):17,136:16):7,((((130:1,135:6):1,132:3,133:1):1,134:3):0,131:1):12):4):9,(137:7,138:6):12):9,(139:8,(140:5,141:5):7):9):8):6):8,(94:25,150:53):12):16,151:19):21,(146:3,147:1):6):6,148:1,149:0);
tree PAUP_270 = [&U] (1:0,((((((((((2:6,((11:3,12:10):2,(((13:0,14:0):1,15:5):3,((16:0,17:0,18:1):0,19:4):7):4):5):19,56:30):7,((((((((3:3,9:7):7,(20:18,(21:14,(22:13,(((23:0,24:1):5,(((25:4,27:0):3,28:25):0,26:4):1):4,(29:0,30:1):16):5):4):6):3):8,(76:10,((77:1,78:4):2,79:9):10):14):8,((((((66:0,67:0,68:0):2,(69:2,70:3):1):13,(71:1,72:2):16):9,(73:5,74:6):20):3,((80:11,81:11):7,((82:4,83:1,84:0):2,85:2):13):10):6,93:16):5):4,(58:13,((59:1,60:0,61:2,62:15):2,63:22):11):5):4,(((((5:0,6:0):1,10:17):1,(7:1,8:4):5):18,75:21):7,(86:13,(87:21,(88:15,89:11):18):6):7):4):3,144:24):6,143:21):7):7,(((119:14,((121:1,122:1):16,((124:4,125:1):5,126:19):11):5):8,120:18):5,123:17):8):8,((((((4:26,((((31:1,32:2,33:6):2,(34:1,((35:0,36:1):1,37:9,38:0,39:5):1):4):1,40:12):5,((((41:3,46:4):5,45:6):2,(43:3,44:1):4):3,((((42:10,49:1):1,48:0):4,(47:1,52:1):2,50:4):1,(51:1,53:14):1):6):9):4):15,57:20):5,65:16):7,(55:29,145:19):11):9,54:21):5,64:11):8):4,(90:20,91:19):13):5,(92:30,(((((((((95:14,(114:10,((115:1,117:3,118:3):1,116:1):16):2):4,(((103:0,104:0):1,((105:0,106:0,108:4):2,107:0):1):2,109:4):4):2,112:4):4,(((96:0,(97:2,98:0,99:1,100:1):3):2,113:9):5,(101:1,102:3):9):4):6,(110:1,111:2):6):14,142:20):8,((((127:0,128:1):0,129:5):17,136:16):7,((((130:1,135:6):1,132:3,133:1):1,134:3):0,131:1):12):4):9,(137:7,138:6):12):9,(139:8,(140:5,141:5):7):9):8):6):8,(94:25,150:53):12):16,151:19):21,(146:3,147:1):6):6,148:1,149:0);
tree PAUP_271 = [&U] (1:0,((((((((((2:6,((11:3,12:10):2,(((13:0,14:0):1,15:5):3,((16:0,17:0,18:1):0,19:4):7):4):5):19,56:30):7,((((((((3:3,9:7):7,(20:18,(21:14,(22:13,(((23:0,24:1):5,(((25:4,27:0):3,28:25):0,26:4):1):4,(29:0,30:1):16):5):4):6):3):8,(76:10,((77:1,78:4):2,79:9):10):14):8,((((((66:0,67:0,68:0):2,(69:2,70:3):1):13,(71:1,72:2):16):9,(73:5,74:6):20):3,((80:11,81:11):7,((82:4,83:1,84:0):2,85:2):13):10):6,93:16):5):4,(58:13,((59:1,60:0,61:2,62:15):2,63:22):11):5):4,(((((5:0,6:0):1,10:17):1,(7:1,8:4):5):18,75:21):7,(86:13,(87:21,(88:15,89:11):18):6):7):4):3,144:24):6,143:21):7):7,(((119:14,((121:1,122:1):16,((124:4,125:1):5,126:19):11):5):8,120:18):5,123:17):8):8,((((((4:26,((((31:1,32:2,33:6):2,((34:2,37:9,38:0,39:5):1,35:0,36:1):4):1,40:12):5,((((41:3,46:4):5,45:6):2,(43:3,44:1):4):3,((((42:10,49:1):1,48:0):4,(47:1,52:1):2,50:4):1,(51:1,53:14):1):6):9):4):15,57:20):5,65:16):7,(55:29,145:19):11):9,54:21):5,64:11):8):4,(90:20,91:19):13):5,(92:30,(((((((((95:14,(114:10,((115:1,117:3,118:3):1,116:1):16):2):4,(((103:0,104:0):1,((105:0,106:0,108:4):2,107:0):1):2,109:4):4):2,112:4):4,(((96:0,(97:2,98:0,99:1,100:1):3):2,113:9):5,(101:1,102:3):9):4):6,(110:1,111:2):6):14,142:20):8,((((127:0,128:1):0,129:5):17,136:16):7,((((130:1,135:6):1,132:3,133:1):1,134:3):0,131:1):12):4):9,(137:7,138:6):12):9,(139:8,(140:5,141:5):7):9):8):6):8,(94:25,150:53):12):16,151:19):21,(146:3,147:1):6):6,148:1,149:0);
tree PAUP_272 = [&U] (1:0,((((((((((2:6,((11:3,12:10):2,(((13:0,14:0):1,15:5):3,((16:0,17:0,18:1):0,19:4):7):4):5):19,56:30):7,((((((((3:3,9:7):7,(20:18,(21:14,(22:13,(((23:0,24:1):5,(((25:4,27:0):3,28:25):0,26:4):1):4,(29:0,30:1):16):5):4):6):3):8,(76:10,((77:1,78:4):2,79:9):10):14):8,((((((66:0,67:0,68:0):2,(69:2,70:3):1):13,(71:1,72:2):16):9,(73:5,74:6):20):3,((80:11,81:11):7,((82:4,83:1,84:0):2,85:2):13):10):6,93:16):5):4,(58:13,((59:1,60:0,61:2,62:15):2,63:22):11):5):4,((((5:0,6:0,10:18):1,(7:1,8:4):4):19,75:21):7,(86:13,(87:21,(88:15,89:11):18):6):7):4):3,144:24):6,143:21):7):7,(((119:14,((121:1,122:1):16,((124:4,125:1):5,126:19):11):5):8,120:18):5,123:17):8):8,((((((4:26,((((31:1,32:2,33:6):2,((34:1,(37:9,38:0,39:5):1):1,(35:0,36:1):1):3):1,40:12):5,((((41:3,46:4):5,45:6):2,(43:3,44:1):4):3,((((42:10,49:1):1,48:0):4,(47:1,52:1):2,50:4):1,(51:1,53:14):1):6):9):4):15,57:20):5,65:16):7,(55:29,145:19):11):9,54:21):5,64:11):8):4,(90:20,91:19):13):5,(92:30,(((((((((95:14,(114:10,((115:1,117:3,118:3):1,116:1):16):2):4,(((103:0,104:0):1,((105:0,106:0,108:4):2,107:0):1):2,109:4):4):2,112:4):4,(((96:0,(97:2,98:0,99:1,100:1):3):2,113:9):5,(101:1,102:3):9):4):6,(110:1,111:2):6):14,142:20):8,((((127:0,128:1):0,129:5):17,136:16):7,((((130:1,135:6):1,132:3,133:1):1,134:3):0,131:1):12):4):9,(137:7,138:6):12):9,(139:8,(140:5,141:5):7):9):8):6):8,(94:25,150:53):12):16,151:19):21,(146:3,147:1):6):6,148:1,149:0);
tree PAUP_273 = [&U] (1:0,((((((((((2:6,((11:3,12:10):2,(((13:0,14:0):1,15:5):3,((16:0,17:0,18:1):0,19:4):7):4):5):19,56:30):7,(((((((((3:3,9:7):6,(21:16,(22:14,(((23:0,24:1):5,(((25:4,27:0):3,28:25):0,26:4):1):5,(29:0,30:1):15):4):4):4):2,20:20):8,(76:10,((77:1,78:4):2,79:9):10):15):8,((((((66:0,67:0,68:0):2,(69:2,70:3):1):13,(71:1,72:2):16):9,(73:5,74:6):20):3,((80:11,81:11):7,((82:4,83:1,84:0):2,85:2):13):10):5,93:17):5):4,(58:14,((59:1,60:0,61:2,62:15):2,63:22):10):5):4,(((((5:0,6:0):1,10:17):1,(7:1,8:4):5):18,75:21):7,(86:13,(87:21,(88:15,89:11):18):6):7):3):3,144:23):7,143:21):7):7,(((119:14,((121:1,122:1):16,((124:4,125:1):5,126:19):11):5):8,120:18):5,123:17):8):8,((((((4:26,((((31:1,32:2,33:6):2,((34:1,(37:9,38:0,39:5):1):1,(35:0,36:1):1):3):1,40:12):5,((((41:3,46:4):5,45:6):2,(43:3,44:1):4):3,((((42:10,49:1):1,48:0):4,(47:1,52:1):2,50:4):1,(51:1,53:14):1):6):9):4):15,57:20):5,65:16):7,(55:29,145:19):11):9,54:21):5,64:11):8):4,(90:20,91:19):13):5,(92:30,(((((((((95:14,(114:10,((115:1,117:3,118:3):1,116:1):16):2):4,(((103:0,104:0):1,((105:0,106:0,108:4):2,107:0):1):2,109:4):4):2,112:4):4,(((96:0,(97:2,98:0,99:1,100:1):3):2,113:9):5,(101:1,102:3):9):4):6,(110:1,111:2):6):14,142:20):8,((((127:0,128:1):0,129:5):17,136:16):7,((((130:1,135:6):1,132:3,133:1):1,134:3):0,131:1):12):4):9,(137:7,138:6):12):9,(139:8,(140:5,141:5):7):9):8):6):8,(94:25,150:53):12):16,151:19):21,(146:3,147:1):6):6,148:1,149:0);
tree PAUP_274 = [&U] (1:0,((((((((((2:6,((11:3,12:10):2,(((13:0,14:0):1,15:5):3,((16:0,17:0,18:1):0,19:4):7):4):5):19,56:30):7,((((((((3:3,9:7):7,(20:18,(21:14,(22:13,(((23:0,24:1):5,(((25:4,27:0):3,28:25):0,26:4):1):4,(29:0,30:1):16):5):4):6):3):8,(76:10,((77:1,78:4):2,79:9):10):14):8,((((((66:0,67:0,68:0):2,(69:2,70:3):1):13,(71:1,72:2):16):9,(73:5,74:6):20):3,((80:11,81:11):7,((82:4,83:1,84:0):2,85:2):13):10):6,93:16):5):4,(58:13,((59:1,60:0,61:2,62:15):2,63:22):11):5):4,(((((5:0,6:0):1,10:17):1,(7:1,8:4):5):18,75:21):7,(86:13,(87:21,(88:15,89:11):18):6):7):4):3,144:24):6,143:21):7):7,(((119:14,((121:1,122:1):16,((124:4,125:1):5,126:19):11):5):8,120:18):5,123:17):8):8,((((((4:26,((((31:1,32:2,33:6):2,(34:2,((35:0,36:1):0,(37:9,38:0,39:5):1):1):3):1,40:12):5,((((41:3,46:4):5,45:6):2,(43:3,44:1):4):3,((((42:10,49:1):1,48:0):4,(47:1,52:1):2,50:4):1,(51:1,53:14):1):6):9):4):15,57:20):5,65:16):7,(55:29,145:19):11):9,54:21):5,64:11):8):4,(90:20,91:19):13):5,(92:30,(((((((((95:14,(114:10,((115:1,117:3,118:3):1,116:1):16):2):4,(((103:0,104:0):1,((105:0,106:0,108:4):2,107:0):1):2,109:4):4):2,112:4):4,(((96:0,(97:2,98:0,99:1,100:1):3):2,113:9):5,(101:1,102:3):9):4):6,(110:1,111:2):6):14,142:20):8,((((127:0,128:1):0,129:5):17,136:16):7,((((130:1,135:6):1,132:3,133:1):1,134:3):0,131:1):12):4):9,(137:7,138:6):12):9,(139:8,(140:5,141:5):7):9):8):6):8,(94:25,150:53):12):16,151:19):21,(146:3,147:1):6):6,148:1,149:0);
tree PAUP_275 = [&U] (1:0,((((((((((2:6,((11:3,12:10):2,(((13:0,14:0):1,15:5):3,((16:0,17:0,18:1):0,19:4):7):4):5):19,56:30):7,((((((((3:3,9:7):7,(20:18,(21:14,(22:13,(((23:0,24:1):5,(((25:4,27:0):3,28:25):0,26:4):1):4,(29:0,30:1):16):5):4):6):3):8,(76:10,((77:1,78:4):2,79:9):10):14):8,((((((66:0,67:0,68:0):2,(69:2,70:3):1):13,(71:1,72:2):16):9,(73:5,74:6):20):3,((80:11,81:11):7,((82:4,83:1,84:0):2,85:2):13):10):6,93:16):5):4,(58:13,((59:1,60:0,61:2,62:15):2,63:22):11):5):4,(((((5:0,6:0):1,10:17):1,(7:1,8:4):5):18,75:21):7,(86:13,(87:21,(88:15,89:11):18):6):7):4):3,144:24):6,143:21):7):7,(((119:14,((121:1,122:1):16,((124:4,125:1):5,126:19):11):5):8,120:18):5,123:17):8):8,((((((4:26,((((31:1,32:2,33:6):2,(34:2,(35:0,36:1,(37:9,38:0,39:5):1):1):3):1,40:12):5,((((41:3,46:4):5,45:6):2,(43:3,44:1):4):3,((((42:10,49:1):1,48:0):4,(47:1,52:1):2,50:4):1,(51:1,53:14):1):6):9):4):15,57:20):5,65:16):7,(55:29,145:19):11):9,54:21):5,64:11):8):4,(90:20,91:19):13):5,(92:30,(((((((((95:14,(114:10,((115:1,117:3,118:3):1,116:1):16):2):4,(((103:0,104:0):1,((105:0,106:0,108:4):2,107:0):1):2,109:4):4):2,112:4):4,(((96:0,(97:2,98:0,99:1,100:1):3):2,113:9):5,(101:1,102:3):9):4):6,(110:1,111:2):6):14,142:20):8,((((127:0,128:1):0,129:5):17,136:16):7,((((130:1,135:6):1,132:3,133:1):1,134:3):0,131:1):12):4):9,(137:7,138:6):12):9,(139:8,(140:5,141:5):7):9):8):6):8,(94:25,150:53):12):16,151:19):21,(146:3,147:1):6):6,148:1,149:0);
[truncated: 2,463,097 more chars]
