# Supplementary material for: Identification of shared single copy nuclear genes in Arabidopsis, Populus, Vitis and Oryza and their phylogenetic utility across various taxonomic levels
Source: BMC Evol Biol. 2010 Feb 24;10:61. doi: 10.1186/1471-2148-10-61 (PMC2848037; doi:10.1186/1471-2148-10-61)
Supplement: Additional file 3 — ML and MP trees for the 18 single copy genes based on alignments of EST and finished cDNA sequences are provided as well as the ML and MP bootstrap consensus trees. MP bootstrap consensus trees and all ML trees are available as PDF files and the collection of MP trees for each alignment is available as a .tre file. [file 1471-2148-10-61-S3.ZIP › EST_Trees/6394.mp.tre]

#NEXUS 

Begin trees;  [Treefile saved Thu Feb 21 17:07:01 2008]
[!
>Data file = /Users/jduarte/MPpaup2.nex
>Heuristic search settings:
>  Optimality criterion = parsimony
>    Character-status summary:
>      Of 387 total characters:
>        All characters are of type 'unord'
>        All characters have equal weight
>        99 characters are constant
>        42 variable characters are parsimony-uninformative
>        Number of parsimony-informative characters = 246
>    Gaps are treated as "missing"
>    Multistate taxa interpreted as uncertainty
>  Starting tree(s) obtained via stepwise addition
>  Addition sequence: random
>    Number of replicates = 10
>    Starting seed = 1516876437
>  Number of trees held at each step during stepwise addition = 1
>  Branch-swapping algorithm: tree-bisection-reconnection (TBR)
>  Steepest descent option not in effect
>  'MaxTrees' setting = 2000 (will not be increased)
>  Branches collapsed (creating polytomies) if maximum branch length is zero
>  'MulTrees' option in effect
>  Topological constraints not enforced
>  Trees are unrooted
>
>Heuristic search completed
>   Total number of rearrangements tried = 145546385
>   Score of best tree(s) found = 2325
>   Number of trees retained = 367
>   Time used = 00:01:10 (CPU time = 00:01:10.1)
]
	Translate
		1 gnl|TIGR|Picsi_TA11604_3332,
		2 gnl|TIGR|Acoam_TA2201_263995,
		3 gnl|TIGR|Antma_TA5621_4151,
		4 gnl|TIGR|Arahy_TA1091_3818,
		5 gnl|Arath7|AT5G47570.1,
		6 gnl|TIGR|Aspof_TA1843_4686,
		7 gnl|TIGR|Betvu_BQ592121,
		8 gnl|TIGR|Bradi_DV471139,
		9 gnl|TIGR|Brana_TA16280_3708,
		10 gnl|TIGR|Brana_DY012004,
		11 gnl|TIGR|Brana_TA11051_3708,
		12 gnl|TIGR|Brana_TA11052_3708,
		13 gnl|TIGR|Brana_TA12302_3708,
		14 gnl|TIGR|Brana_TA13191_3708,
		15 gnl|TIGR|Brana_TA13192_3708,
		16 gnl|TIGR|Braol_TA4055_3712,
		17 gnl|TIGR|Brara_CX271124,
		18 gnl|TIGR|Brara_TA3239_3711,
		19 gnl|TIGR|Brugy_TA2248_39984,
		20 gnl|TIGR|Capan_TA5711_4072,
		21 gnl|TIGR|Citre_TA822_85571,
		22 gnl|TIGR|Citsi_TA12874_2711,
		23 gnl|TIGR|Cofca_TA3619_49390,
		24 gnl|TIGR|Eupti_BP955283,
		25 gnl|TIGR|Gerhy_TA3606_18101,
		26 gnl|TIGR|Glyma_TA48329_3847,
		27 gnl|TIGR|Glyma_TA48330_3847,
		28 gnl|TIGR|Glyso_CA783073,
		29 gnl|TIGR|Glyso_TA2875_3848,
		30 gnl|TIGR|Gosar_TA6536_29729,
		31 gnl|TIGR|Goshi_TA36648_3635,
		32 gnl|TIGR|Helan_CD856306,
		33 gnl|TIGR|Helar_CF087845,
		34 gnl|TIGR|Helex_TA2207_400408,
		35 gnl|TIGR|Helpe_DY955553,
		36 gnl|TIGR|Horvu_TA34289_4513,
		37 gnl|TIGR|Ipoba_EE881968,
		38 gnl|TIGR|Iponi_TA5541_35883,
		39 gnl|TIGR|Jugre_TA1213_51240,
		40 gnl|TIGR|Lacpe_TA2091_43195,
		41 gnl|TIGR|Lacvi_TA2216_75947,
		42 gnl|TIGR|Lacsa_DW136868,
		43 gnl|TIGR|Lacsa_DW052883,
		44 gnl|TIGR|Lacse_TA1808_75943,
		45 gnl|TIGR|Lolmu_AU249472,
		46 gnl|TIGR|Lupal_CA409641,
		47 gnl|TIGR|Malsi_TA253_106566,
		48 gnl|TIGR|Malx_TA30167_3750,
		49 gnl|Medtr1|AC170253_21.3,
		50 gnl|TIGR|Mescr_TA5445_3544,
		51 gnl|TIGR|Nicbe_TA7026_4100,
		52 gnl|TIGR|Nicbe_TA5182_4100,
		53 gnl|TIGR|Nicta_TA3866_4097,
		54 gnl|TIGR|Nicta_TA3867_4097,
		55 gnl|TIGR|Nupad_CD472560,
		56 gnl|TIGR|Ociba_DY323439,
		57 gnl|Orysa5|Os10g40410.2,
		58 gnl|TIGR|Peram_CK759662,
		59 gnl|TIGR|Petx_CV296748,
		60 gnl|TIGR|Phaco_TA3049_3886,
		61 gnl|TIGR|Phaeq_CB034126,
		62 gnl|TIGR|Picgl_CK440577,
		63 gnl|TIGR|Pinpi_TA4012_71647,
		64 gnl|TIGR|Pinta_TA7947_3352,
		65 gnl|TIGR|Pontr_TA6300_37690,
		66 gnl|TIGR|Popde_CX176150,
		67 gnl|TIGR|Popeu_TA3499_75702,
		68 gnl|Poptr1|estExt_fgenesh4_kg.,
		69 gnl|TIGR|Pruar_TA3481_36596,
		70 gnl|TIGR|Ricco_EG694901,
		71 gnl|TIGR|Roshy_BQ105459,
		72 gnl|TIGR|Roshy_EC587338,
		73 gnl|TIGR|Sacof_CA079376,
		74 gnl|TIGR|Sesin_TA649_4182,
		75 gnl|TIGR|Solch_DN981969,
		76 gnl|TIGR|Soltu_BI431749,
		77 gnl|TIGR|Solly_TA20907_4081,
		78 gnl|TIGR|Tarko_DR399370,
		79 gnl|TIGR|Tarof_TA1096_50225,
		80 gnl|TIGR|Tarof_TA1095_50225,
		81 gnl|TIGR|Thlca_DN923937,
		82 gnl|TIGR|Triae_TA67099_4565,
		83 gnl|TIGR|Tritu_AJ612723,
		84 gnl|TIGR|Vitvi_TA39329_29760,
		85 gnl|TIGR|Welmi_TA477_3377,
		86 gnl|TIGR|Zamfi_TA529_34342,
		87 gnl|TIGR|Zanae_TA1401_69721,
		88 gnl|TIGR|Zeama_TA96448_4577,
		89 gnl|TIGR|Zeama_TA140569_4577,
		90 gnl|TIGR|Zinof_TA4247_94328
		;
tree PAUP_1 = [&U] (1:0,(((((((((((((2:50,(((8:17,57:23):6,((36:7,(82:1,83:1):3):18,45:15):8):12,((73:7,88:12):4,89:11):15):34):10,87:39):11,(61:57,90:43):9):18,6:48):17,(((47:1,48:2):17,69:15):10,(71:4,72:15):26):18):12,(30:1,31:2):36):8,(((4:25,46:19):5,(((26:1,28:0):7,(27:1,29:0):8):9,(49:31,60:16):4):10):16,(39:33,84:23):7):8):6,((((3:29,(56:37,74:36):7):11,((7:37,50:38):22,(20:20,((((51:6,53:2):4,(52:7,54:2):4):12,59:18):5,((75:0,76:0):7,77:6):16):5):21):7):7,(23:25,((25:29,(((32:3,33:2,35:3):1,34:3):19,((40:4,(41:2,((42:0,44:1):3,43:18):1):2):9,((78:3,79:0):4,80:13):18):8):11):23,(37:8,38:11):23):14):9):9,((5:17,(((((9:3,17:5):8,(10:3,16:1):5):8,(11:6,12:5):9):3,((13:2,18:2):6,(14:2,15:2):4):9):4,81:16):7):32,(((19:27,((21:0,22:0):2,65:3):38):9,((66:2,68:0):3,67:6):29):7,(24:18,70:38):9):7):7):7):11,58:47):22,55:56):37,85:85):30,86:64):30,(63:3,64:4):13):15,62:0);
tree PAUP_2 = [&U] (1:0,(((((((((((((2:50,(((8:17,57:23):6,((36:7,(82:1,83:1):3):18,45:15):8):12,((73:7,88:12):4,89:11):15):34):10,87:39):11,(61:57,90:43):9):18,6:48):17,(((47:1,48:2):17,69:15):10,(71:4,72:15):26):18):12,(30:1,31:2):36):8,(((4:25,46:20):8,((((26:1,28:0):9,(27:1,29:0):5):7,60:15):10,49:31):8):12,(39:33,84:23):7):8):6,((((3:29,(56:37,74:36):7):11,((7:37,50:38):22,(20:20,((((51:6,53:2):4,(52:7,54:2):4):12,59:18):5,((75:0,76:0):7,77:6):16):5):21):7):7,(23:25,((25:29,(((32:3,33:2,35:3):1,34:3):19,((40:4,(41:2,((42:0,44:1):3,43:18):1):2):9,((78:3,79:0):4,80:13):18):8):11):23,(37:8,38:11):23):14):9):9,((5:17,(((((9:3,17:5):8,(10:3,16:1):5):8,(11:6,12:5):9):3,((13:2,18:2):6,(14:2,15:2):4):9):4,81:16):7):32,(((19:27,((21:0,22:0):2,65:3):38):9,((66:2,68:0):3,67:6):29):7,(24:18,70:38):9):7):7):7):11,58:47):22,55:56):37,85:85):30,86:64):30,(63:3,64:4):13):15,62:0);
tree PAUP_3 = [&U] (1:0,(((((((((((((2:50,(((8:17,57:23):6,((36:7,(82:1,83:1):3):18,45:15):8):12,((73:7,88:12):4,89:11):15):34):10,87:39):11,(61:57,90:43):9):18,6:48):17,(((47:1,48:2):17,69:15):10,(71:4,72:15):26):18):12,(30:1,31:2):36):7,((((4:26,46:18):6,(((26:1,28:0):9,(27:1,29:0):5):7,60:15):10):8,49:34):12,(39:32,84:24):8):7):7,((((3:29,(56:37,74:36):7):11,((7:37,50:38):22,(20:20,((((51:6,53:2):4,(52:7,54:2):4):12,59:18):5,((75:0,76:0):7,77:6):16):5):21):7):7,(23:25,((25:29,(((32:3,33:2,35:3):1,34:3):19,((40:4,(41:2,((42:0,44:1):3,43:18):1):2):9,((78:3,79:0):4,80:13):18):8):11):23,(37:8,38:11):23):14):9):9,((5:17,(((((9:3,17:5):8,(10:3,16:1):5):8,(11:6,12:5):9):3,((13:2,18:2):6,(14:2,15:2):4):9):4,81:16):7):32,(((19:27,((21:0,22:0):2,65:3):38):9,((66:2,68:0):3,67:6):29):7,(24:18,70:38):9):7):7):7):11,58:47):22,55:56):37,85:85):30,86:64):30,(63:3,64:4):13):15,62:0);
tree PAUP_4 = [&U] (1:0,(((((((((((((2:50,(((8:17,57:23):6,((36:7,(82:1,83:1):3):18,45:15):8):12,((73:7,88:12):4,89:11):15):34):11,87:38):11,(61:58,90:42):9):18,6:49):16,(((47:1,48:2):17,69:15):10,(71:4,72:15):26):18):12,(30:1,31:2):36):8,(((4:25,46:19):5,(((26:1,28:0):7,(27:1,29:0):8):9,(49:31,60:16):4):10):16,(39:33,84:23):7):8):6,((((3:29,(56:37,74:36):7):11,((7:37,50:38):22,(20:20,((((51:6,53:2):4,(52:7,54:2):4):12,59:18):5,((75:0,76:0):7,77:6):16):5):21):7):7,(23:26,((25:29,(((32:3,33:2,35:3):1,34:3):19,((40:4,(41:2,((42:0,44:1):3,43:18):1):2):9,((78:3,79:0):4,80:13):18):8):11):24,(37:8,38:11):22):14):8):9,((5:15,(((((9:3,17:5):8,(10:3,16:1):5):8,(11:6,12:5):9):4,81:18):2,((13:2,18:2):6,(14:2,15:2):4):8):9):33,(((19:28,((21:0,22:0):2,65:3):37):9,((66:2,68:0):3,67:6):30):7,(24:18,70:38):8):6):7):7):11,58:47):22,55:56):37,85:85):30,86:64):30,(63:3,64:4):13):15,62:0);
tree PAUP_5 = [&U] (1:0,(((((((((((((2:50,(((8:17,57:23):6,((36:7,(82:1,83:1):3):18,45:15):8):12,((73:7,88:12):4,89:11):15):34):10,87:39):11,(61:57,90:43):9):18,6:48):17,(((47:1,48:2):17,69:15):10,(71:4,72:15):26):18):12,(30:1,31:2):36):8,(((4:25,46:19):5,(((26:1,28:0):7,(27:1,29:0):8):9,(49:31,60:16):4):10):16,(39:33,84:23):7):8):6,((((3:29,(56:37,74:36):7):11,((7:37,50:38):22,(20:20,((((51:6,53:2):4,(52:7,54:2):4):12,59:18):5,((75:0,76:0):7,77:6):16):5):21):7):7,(23:25,((25:29,((32:3,33:2,34:3,35:3):20,((40:4,(41:2,((42:0,44:1):3,43:18):1):2):9,((78:3,79:0):4,80:13):18):8):11):23,(37:8,38:11):23):14):9):9,((5:17,(((((9:3,17:5):8,(10:3,16:1):5):8,(11:6,12:5):9):3,((13:2,18:2):6,(14:2,15:2):4):9):4,81:16):7):32,(((19:27,((21:0,22:0):2,65:3):38):9,((66:2,68:0):3,67:6):29):7,(24:18,70:38):9):7):7):7):11,58:47):22,55:56):37,85:85):30,86:64):30,(63:3,64:4):13):15,62:0);
tree PAUP_6 = [&U] (1:0,(((((((((((((2:50,(((8:17,57:23):6,((36:7,(82:1,83:1):3):18,45:15):8):12,((73:7,88:12):4,89:11):15):34):10,87:39):11,(61:57,90:43):9):18,6:48):17,(((47:1,48:2):17,69:15):10,(71:4,72:15):26):18):12,(30:1,31:2):36):8,(((4:25,46:19):5,(((26:1,28:0):7,(27:1,29:0):8):9,(49:31,60:16):4):10):16,(39:33,84:23):7):8):6,((((3:29,(56:37,74:36):7):11,((7:37,50:38):22,(20:20,(((((51:5,53:3):3,52:7):2,54:2):15,59:18):5,((75:0,76:0):7,77:6):17):4):21):7):7,(23:25,((25:29,(((32:3,33:2,35:3):1,34:3):19,((40:4,(41:2,((42:0,44:1):3,43:18):1):2):9,((78:3,79:0):4,80:13):18):8):11):23,(37:8,38:11):23):14):9):9,((5:17,(((((9:3,17:5):8,(10:3,16:1):5):8,(11:6,12:5):9):3,((13:2,18:2):6,(14:2,15:2):4):9):4,81:16):7):32,(((19:27,((21:0,22:0):2,65:3):38):9,((66:2,68:0):3,67:6):29):7,(24:18,70:38):9):7):7):7):11,58:47):22,55:56):37,85:85):30,86:64):30,(63:3,64:4):13):15,62:0);
tree PAUP_7 = [&U] (1:0,(((((((((((((2:50,(((8:17,57:23):6,((36:7,(82:1,83:1):3):18,45:15):8):12,((73:7,88:12):4,89:11):15):34):10,87:39):11,(61:57,90:43):9):18,6:48):17,(((47:1,48:2):17,69:15):10,(71:4,72:15):26):18):12,(30:1,31:2):36):8,(((4:25,46:19):5,(((26:1,28:0):7,(27:1,29:0):8):9,(49:31,60:16):4):10):16,(39:33,84:23):7):8):6,((((3:29,(56:37,74:36):7):11,((7:37,50:38):22,(20:20,((((51:6,(52:6,54:3):3):1,53:3):15,59:18):5,((75:0,76:0):7,77:6):16):5):21):7):7,(23:25,((25:29,(((32:3,33:2,35:3):1,34:3):19,((40:4,(41:2,((42:0,44:1):3,43:18):1):2):9,((78:3,79:0):4,80:13):18):8):11):23,(37:8,38:11):23):14):9):9,((5:17,(((((9:3,17:5):8,(10:3,16:1):5):8,(11:6,12:5):9):3,((13:2,18:2):6,(14:2,15:2):4):9):4,81:16):7):32,(((19:27,((21:0,22:0):2,65:3):38):9,((66:2,68:0):3,67:6):29):7,(24:18,70:38):9):7):7):7):11,58:47):22,55:56):37,85:85):30,86:64):30,(63:3,64:4):13):15,62:0);
tree PAUP_8 = [&U] (1:0,(((((((((((((2:50,(((8:17,57:23):6,((36:7,(82:1,83:1):3):18,45:15):8):12,((73:7,88:12):4,89:11):15):34):10,87:39):11,(61:57,90:43):9):18,6:48):17,(((47:1,48:2):17,69:15):10,(71:4,72:15):26):18):12,(30:1,31:2):36):8,(((4:25,46:19):5,(((26:1,28:0):7,(27:1,29:0):8):9,(49:31,60:16):4):10):16,(39:33,84:23):7):8):6,((((3:29,(56:37,74:36):7):11,((7:37,50:38):22,(20:20,((((51:6,53:2):4,(52:7,54:2):4):12,59:18):5,((75:0,76:0):7,77:6):16):5):21):7):7,(23:25,((25:29,(((32:3,33:2,35:3):1,34:3):19,((40:4,((41:1,43:18):1,(42:0,44:1):4):2):9,((78:3,79:0):4,80:13):18):8):11):23,(37:8,38:11):23):14):9):9,((5:17,(((((9:3,17:5):8,(10:3,16:1):5):8,(11:6,12:5):9):3,((13:2,18:2):6,(14:2,15:2):4):9):4,81:16):7):32,(((19:27,((21:0,22:0):2,65:3):38):9,((66:2,68:0):3,67:6):29):7,(24:18,70:38):9):7):7):7):11,58:47):22,55:56):37,85:85):30,86:64):30,(63:3,64:4):13):15,62:0);
tree PAUP_9 = [&U] (1:0,(((((((((((((2:50,(((8:17,57:23):6,((36:7,(82:1,83:1):3):18,45:15):8):12,((73:7,88:12):4,89:11):15):34):11,87:38):11,(61:58,90:42):9):18,6:49):16,(((47:1,48:2):17,69:15):10,(71:4,72:15):26):18):12,(30:1,31:2):36):8,(((4:25,46:20):8,((((26:1,28:0):9,(27:1,29:0):5):7,60:15):10,49:31):8):12,(39:33,84:23):7):8):6,((((3:29,(56:37,74:36):7):11,((7:37,50:38):22,(20:20,((((51:6,53:2):4,(52:7,54:2):4):12,59:18):5,((75:0,76:0):7,77:6):16):5):21):7):7,(23:26,((25:29,(((32:3,33:2,35:3):1,34:3):19,((40:4,(41:2,((42:0,44:1):3,43:18):1):2):9,((78:3,79:0):4,80:13):18):8):11):24,(37:8,38:11):22):14):8):9,((5:15,(((((9:3,17:5):8,(10:3,16:1):5):8,(11:6,12:5):9):4,81:18):2,((13:2,18:2):6,(14:2,15:2):4):8):9):33,(((19:28,((21:0,22:0):2,65:3):37):9,((66:2,68:0):3,67:6):30):7,(24:18,70:38):8):6):7):7):11,58:47):22,55:56):37,85:85):30,86:64):30,(63:3,64:4):13):15,62:0);
tree PAUP_10 = [&U] (1:0,(((((((((((((2:50,(((8:17,57:23):6,((36:7,(82:1,83:1):3):18,45:15):8):12,((73:7,88:12):4,89:11):15):34):10,87:39):11,(61:57,90:43):9):18,6:48):17,(((47:1,48:2):17,69:15):10,(71:4,72:15):26):18):12,(30:1,31:2):36):8,(((4:25,46:20):8,((((26:1,28:0):9,(27:1,29:0):5):7,60:15):10,49:31):8):12,(39:33,84:23):7):8):6,((((3:29,(56:37,74:36):7):11,((7:37,50:38):22,(20:20,((((51:6,53:2):4,(52:7,54:2):4):12,59:18):5,((75:0,76:0):7,77:6):16):5):21):7):7,(23:25,((25:29,((32:3,33:2,34:3,35:3):20,((40:4,(41:2,((42:0,44:1):3,43:18):1):2):9,((78:3,79:0):4,80:13):18):8):11):23,(37:8,38:11):23):14):9):9,((5:17,(((((9:3,17:5):8,(10:3,16:1):5):8,(11:6,12:5):9):3,((13:2,18:2):6,(14:2,15:2):4):9):4,81:16):7):32,(((19:27,((21:0,22:0):2,65:3):38):9,((66:2,68:0):3,67:6):29):7,(24:18,70:38):9):7):7):7):11,58:47):22,55:56):37,85:85):30,86:64):30,(63:3,64:4):13):15,62:0);
tree PAUP_11 = [&U] (1:0,(((((((((((((2:50,(((8:17,57:23):6,((36:7,(82:1,83:1):3):18,45:15):8):12,((73:7,88:12):4,89:11):15):34):10,87:39):11,(61:57,90:43):9):18,6:48):17,(((47:1,48:2):17,69:15):10,(71:4,72:15):26):18):12,(30:1,31:2):36):8,(((4:25,46:20):8,((((26:1,28:0):9,(27:1,29:0):5):7,60:15):10,49:31):8):12,(39:33,84:23):7):8):6,((((3:29,(56:37,74:36):7):11,((7:37,50:38):22,(20:20,(((((51:5,53:3):3,52:7):2,54:2):15,59:18):5,((75:0,76:0):7,77:6):17):4):21):7):7,(23:25,((25:29,(((32:3,33:2,35:3):1,34:3):19,((40:4,(41:2,((42:0,44:1):3,43:18):1):2):9,((78:3,79:0):4,80:13):18):8):11):23,(37:8,38:11):23):14):9):9,((5:17,(((((9:3,17:5):8,(10:3,16:1):5):8,(11:6,12:5):9):3,((13:2,18:2):6,(14:2,15:2):4):9):4,81:16):7):32,(((19:27,((21:0,22:0):2,65:3):38):9,((66:2,68:0):3,67:6):29):7,(24:18,70:38):9):7):7):7):11,58:47):22,55:56):37,85:85):30,86:64):30,(63:3,64:4):13):15,62:0);
tree PAUP_12 = [&U] (1:0,(((((((((((((2:50,(((8:17,57:23):6,((36:7,(82:1,83:1):3):18,45:15):8):12,((73:7,88:12):4,89:11):15):34):10,87:39):11,(61:57,90:43):9):18,6:48):17,(((47:1,48:2):17,69:15):10,(71:4,72:15):26):18):12,(30:1,31:2):36):8,(((4:25,46:20):8,((((26:1,28:0):9,(27:1,29:0):5):7,60:15):10,49:31):8):12,(39:33,84:23):7):8):6,((((3:29,(56:37,74:36):7):11,((7:37,50:38):22,(20:20,((((51:6,(52:6,54:3):3):1,53:3):15,59:18):5,((75:0,76:0):7,77:6):16):5):21):7):7,(23:25,((25:29,(((32:3,33:2,35:3):1,34:3):19,((40:4,(41:2,((42:0,44:1):3,43:18):1):2):9,((78:3,79:0):4,80:13):18):8):11):23,(37:8,38:11):23):14):9):9,((5:17,(((((9:3,17:5):8,(10:3,16:1):5):8,(11:6,12:5):9):3,((13:2,18:2):6,(14:2,15:2):4):9):4,81:16):7):32,(((19:27,((21:0,22:0):2,65:3):38):9,((66:2,68:0):3,67:6):29):7,(24:18,70:38):9):7):7):7):11,58:47):22,55:56):37,85:85):30,86:64):30,(63:3,64:4):13):15,62:0);
tree PAUP_13 = [&U] (1:0,(((((((((((((2:50,(((8:17,57:23):6,((36:7,(82:1,83:1):3):18,45:15):8):12,((73:7,88:12):4,89:11):15):34):10,87:39):11,(61:57,90:43):9):18,6:48):17,(((47:1,48:2):17,69:15):10,(71:4,72:15):26):18):12,(30:1,31:2):36):8,(((4:25,46:20):8,((((26:1,28:0):9,(27:1,29:0):5):7,60:15):10,49:31):8):12,(39:33,84:23):7):8):6,((((3:29,(56:37,74:36):7):11,((7:37,50:38):22,(20:20,((((51:6,53:2):4,(52:7,54:2):4):12,59:18):5,((75:0,76:0):7,77:6):16):5):21):7):7,(23:25,((25:29,(((32:3,33:2,35:3):1,34:3):19,((40:4,((41:1,43:18):1,(42:0,44:1):4):2):9,((78:3,79:0):4,80:13):18):8):11):23,(37:8,38:11):23):14):9):9,((5:17,(((((9:3,17:5):8,(10:3,16:1):5):8,(11:6,12:5):9):3,((13:2,18:2):6,(14:2,15:2):4):9):4,81:16):7):32,(((19:27,((21:0,22:0):2,65:3):38):9,((66:2,68:0):3,67:6):29):7,(24:18,70:38):9):7):7):7):11,58:47):22,55:56):37,85:85):30,86:64):30,(63:3,64:4):13):15,62:0);
tree PAUP_14 = [&U] (1:0,(((((((((((((2:50,(((8:17,57:23):6,((36:7,(82:1,83:1):3):18,45:15):8):12,((73:7,88:12):4,89:11):15):34):10,87:39):11,(61:57,90:43):9):18,6:48):17,(((47:1,48:2):17,69:15):10,(71:4,72:15):26):18):12,(30:1,31:2):36):8,(((4:25,46:19):5,(((26:1,28:0):7,(27:1,29:0):8):9,(49:31,60:16):4):10):16,(39:33,84:23):7):8):6,((((3:29,(56:37,74:36):7):11,((7:37,50:38):22,(20:20,((((51:6,53:2):4,(52:7,54:2):4):12,59:18):5,((75:0,76:0):7,77:6):16):5):21):7):7,(23:25,((25:29,(((32:3,33:2,35:3):1,34:3):19,((40:4,(41:2,((42:0,44:1):3,43:18):1):2):9,((78:3,79:0):4,80:13):18):8):11):23,(37:8,38:11):23):14):9):9,((5:17,(((((9:3,17:5):8,(10:3,16:1):5):8,(11:6,12:5):9):3,((13:2,18:2):6,(14:2,15:2):4):9):4,81:16):7):32,(((19:27,((21:0,22:0):2,65:3):38):9,((66:2,68:0):3,67:6):29):7,(24:18,70:38):9):7):7):7):11,58:47):22,55:56):37,85:85):30,86:64):30,(63:3,64:4):13):15,62:0);
tree PAUP_15 = [&U] (1:0,(((((((((((((2:50,(((8:17,57:23):6,((36:7,(82:1,83:1):3):18,45:15):8):12,((73:7,88:12):4,89:11):15):34):11,87:38):11,(61:58,90:42):9):18,6:49):16,(((47:1,48:2):17,69:15):10,(71:4,72:15):26):18):12,(30:1,31:2):36):7,((((4:26,46:18):6,(((26:1,28:0):9,(27:1,29:0):5):7,60:15):10):8,49:34):12,(39:32,84:24):8):7):7,((((3:29,(56:37,74:36):7):11,((7:37,50:38):22,(20:20,((((51:6,53:2):4,(52:7,54:2):4):12,59:18):5,((75:0,76:0):7,77:6):16):5):21):7):7,(23:26,((25:29,(((32:3,33:2,35:3):1,34:3):19,((40:4,(41:2,((42:0,44:1):3,43:18):1):2):9,((78:3,79:0):4,80:13):18):8):11):24,(37:8,38:11):22):14):8):9,((5:15,(((((9:3,17:5):8,(10:3,16:1):5):8,(11:6,12:5):9):4,81:18):2,((13:2,18:2):6,(14:2,15:2):4):8):9):33,(((19:28,((21:0,22:0):2,65:3):37):9,((66:2,68:0):3,67:6):30):7,(24:18,70:38):8):6):7):7):11,58:47):22,55:56):37,85:85):30,86:64):30,(63:3,64:4):13):15,62:0);
tree PAUP_16 = [&U] (1:0,(((((((((((((2:50,(((8:17,57:23):6,((36:7,(82:1,83:1):3):18,45:15):8):12,((73:7,88:12):4,89:11):15):34):10,87:39):11,(61:57,90:43):9):18,6:48):17,(((47:1,48:2):17,69:15):10,(71:4,72:15):26):18):12,(30:1,31:2):36):7,((((4:26,46:18):6,(((26:1,28:0):9,(27:1,29:0):5):7,60:15):10):8,49:34):12,(39:32,84:24):8):7):7,((((3:29,(56:37,74:36):7):11,((7:37,50:38):22,(20:20,((((51:6,53:2):4,(52:7,54:2):4):12,59:18):5,((75:0,76:0):7,77:6):16):5):21):7):7,(23:25,((25:29,((32:3,33:2,34:3,35:3):20,((40:4,(41:2,((42:0,44:1):3,43:18):1):2):9,((78:3,79:0):4,80:13):18):8):11):23,(37:8,38:11):23):14):9):9,((5:17,(((((9:3,17:5):8,(10:3,16:1):5):8,(11:6,12:5):9):3,((13:2,18:2):6,(14:2,15:2):4):9):4,81:16):7):32,(((19:27,((21:0,22:0):2,65:3):38):9,((66:2,68:0):3,67:6):29):7,(24:18,70:38):9):7):7):7):11,58:47):22,55:56):37,85:85):30,86:64):30,(63:3,64:4):13):15,62:0);
tree PAUP_17 = [&U] (1:0,(((((((((((((2:50,(((8:17,57:23):6,((36:7,(82:1,83:1):3):18,45:15):8):12,((73:7,88:12):4,89:11):15):34):10,87:39):11,(61:57,90:43):9):18,6:48):17,(((47:1,48:2):17,69:15):10,(71:4,72:15):26):18):12,(30:1,31:2):36):7,((((4:26,46:18):6,(((26:1,28:0):9,(27:1,29:0):5):7,60:15):10):8,49:34):12,(39:32,84:24):8):7):7,((((3:29,(56:37,74:36):7):11,((7:37,50:38):22,(20:20,(((((51:5,53:3):3,52:7):2,54:2):15,59:18):5,((75:0,76:0):7,77:6):17):4):21):7):7,(23:25,((25:29,(((32:3,33:2,35:3):1,34:3):19,((40:4,(41:2,((42:0,44:1):3,43:18):1):2):9,((78:3,79:0):4,80:13):18):8):11):23,(37:8,38:11):23):14):9):9,((5:17,(((((9:3,17:5):8,(10:3,16:1):5):8,(11:6,12:5):9):3,((13:2,18:2):6,(14:2,15:2):4):9):4,81:16):7):32,(((19:27,((21:0,22:0):2,65:3):38):9,((66:2,68:0):3,67:6):29):7,(24:18,70:38):9):7):7):7):11,58:47):22,55:56):37,85:85):30,86:64):30,(63:3,64:4):13):15,62:0);
tree PAUP_18 = [&U] (1:0,(((((((((((((2:50,(((8:17,57:23):6,((36:7,(82:1,83:1):3):18,45:15):8):12,((73:7,88:12):4,89:11):15):34):10,87:39):11,(61:57,90:43):9):18,6:48):17,(((47:1,48:2):17,69:15):10,(71:4,72:15):26):18):12,(30:1,31:2):36):7,((((4:26,46:18):6,(((26:1,28:0):9,(27:1,29:0):5):7,60:15):10):8,49:34):12,(39:32,84:24):8):7):7,((((3:29,(56:37,74:36):7):11,((7:37,50:38):22,(20:20,((((51:6,(52:6,54:3):3):1,53:3):15,59:18):5,((75:0,76:0):7,77:6):16):5):21):7):7,(23:25,((25:29,(((32:3,33:2,35:3):1,34:3):19,((40:4,(41:2,((42:0,44:1):3,43:18):1):2):9,((78:3,79:0):4,80:13):18):8):11):23,(37:8,38:11):23):14):9):9,((5:17,(((((9:3,17:5):8,(10:3,16:1):5):8,(11:6,12:5):9):3,((13:2,18:2):6,(14:2,15:2):4):9):4,81:16):7):32,(((19:27,((21:0,22:0):2,65:3):38):9,((66:2,68:0):3,67:6):29):7,(24:18,70:38):9):7):7):7):11,58:47):22,55:56):37,85:85):30,86:64):30,(63:3,64:4):13):15,62:0);
tree PAUP_19 = [&U] (1:0,(((((((((((((2:50,(((8:17,57:23):6,((36:7,(82:1,83:1):3):18,45:15):8):12,((73:7,88:12):4,89:11):15):34):10,87:39):11,(61:57,90:43):9):18,6:48):17,(((47:1,48:2):17,69:15):10,(71:4,72:15):26):18):12,(30:1,31:2):36):7,((((4:26,46:18):6,(((26:1,28:0):9,(27:1,29:0):5):7,60:15):10):8,49:34):12,(39:32,84:24):8):7):7,((((3:29,(56:37,74:36):7):11,((7:37,50:38):22,(20:20,((((51:6,53:2):4,(52:7,54:2):4):12,59:18):5,((75:0,76:0):7,77:6):16):5):21):7):7,(23:25,((25:29,(((32:3,33:2,35:3):1,34:3):19,((40:4,((41:1,43:18):1,(42:0,44:1):4):2):9,((78:3,79:0):4,80:13):18):8):11):23,(37:8,38:11):23):14):9):9,((5:17,(((((9:3,17:5):8,(10:3,16:1):5):8,(11:6,12:5):9):3,((13:2,18:2):6,(14:2,15:2):4):9):4,81:16):7):32,(((19:27,((21:0,22:0):2,65:3):38):9,((66:2,68:0):3,67:6):29):7,(24:18,70:38):9):7):7):7):11,58:47):22,55:56):37,85:85):30,86:64):30,(63:3,64:4):13):15,62:0);
tree PAUP_20 = [&U] (1:0,(((((((((((((2:50,(((8:17,57:23):6,((36:7,(82:1,83:1):3):18,45:15):8):12,((73:7,88:12):4,89:11):15):34):11,87:38):11,(61:58,90:42):9):18,6:49):16,(((47:1,48:2):17,69:15):10,(71:4,72:15):26):18):12,(30:1,31:2):36):8,(((4:25,46:19):5,(((26:1,28:0):7,(27:1,29:0):8):9,(49:31,60:16):4):10):16,(39:33,84:23):7):8):6,((((3:29,(56:37,74:36):7):11,((7:37,50:38):22,(20:20,((((51:6,53:2):4,(52:7,54:2):4):12,59:18):5,((75:0,76:0):7,77:6):16):5):21):7):7,(23:26,((25:29,((32:3,33:2,34:3,35:3):20,((40:4,(41:2,((42:0,44:1):3,43:18):1):2):9,((78:3,79:0):4,80:13):18):8):11):24,(37:8,38:11):22):14):8):9,((5:15,(((((9:3,17:5):8,(10:3,16:1):5):8,(11:6,12:5):9):4,81:18):2,((13:2,18:2):6,(14:2,15:2):4):8):9):33,(((19:28,((21:0,22:0):2,65:3):37):9,((66:2,68:0):3,67:6):30):7,(24:18,70:38):8):6):7):7):11,58:47):22,55:56):37,85:85):30,86:64):30,(63:3,64:4):13):15,62:0);
tree PAUP_21 = [&U] (1:0,(((((((((((((2:50,(((8:17,57:23):6,((36:7,(82:1,83:1):3):18,45:15):8):12,((73:7,88:12):4,89:11):15):34):11,87:38):11,(61:58,90:42):9):18,6:49):16,(((47:1,48:2):17,69:15):10,(71:4,72:15):26):18):12,(30:1,31:2):36):8,(((4:25,46:19):5,(((26:1,28:0):7,(27:1,29:0):8):9,(49:31,60:16):4):10):16,(39:33,84:23):7):8):6,((((3:29,(56:37,74:36):7):11,((7:37,50:38):22,(20:20,(((((51:5,53:3):3,52:7):2,54:2):15,59:18):5,((75:0,76:0):7,77:6):17):4):21):7):7,(23:26,((25:29,(((32:3,33:2,35:3):1,34:3):19,((40:4,(41:2,((42:0,44:1):3,43:18):1):2):9,((78:3,79:0):4,80:13):18):8):11):24,(37:8,38:11):22):14):8):9,((5:15,(((((9:3,17:5):8,(10:3,16:1):5):8,(11:6,12:5):9):4,81:18):2,((13:2,18:2):6,(14:2,15:2):4):8):9):33,(((19:28,((21:0,22:0):2,65:3):37):9,((66:2,68:0):3,67:6):30):7,(24:18,70:38):8):6):7):7):11,58:47):22,55:56):37,85:85):30,86:64):30,(63:3,64:4):13):15,62:0);
tree PAUP_22 = [&U] (1:0,(((((((((((((2:50,(((8:17,57:23):6,((36:7,(82:1,83:1):3):18,45:15):8):12,((73:7,88:12):4,89:11):15):34):11,87:38):11,(61:58,90:42):9):18,6:49):16,(((47:1,48:2):17,69:15):10,(71:4,72:15):26):18):12,(30:1,31:2):36):8,(((4:25,46:19):5,(((26:1,28:0):7,(27:1,29:0):8):9,(49:31,60:16):4):10):16,(39:33,84:23):7):8):6,((((3:29,(56:37,74:36):7):11,((7:37,50:38):22,(20:20,((((51:6,(52:6,54:3):3):1,53:3):15,59:18):5,((75:0,76:0):7,77:6):16):5):21):7):7,(23:26,((25:29,(((32:3,33:2,35:3):1,34:3):19,((40:4,(41:2,((42:0,44:1):3,43:18):1):2):9,((78:3,79:0):4,80:13):18):8):11):24,(37:8,38:11):22):14):8):9,((5:15,(((((9:3,17:5):8,(10:3,16:1):5):8,(11:6,12:5):9):4,81:18):2,((13:2,18:2):6,(14:2,15:2):4):8):9):33,(((19:28,((21:0,22:0):2,65:3):37):9,((66:2,68:0):3,67:6):30):7,(24:18,70:38):8):6):7):7):11,58:47):22,55:56):37,85:85):30,86:64):30,(63:3,64:4):13):15,62:0);
tree PAUP_23 = [&U] (1:0,(((((((((((((2:50,(((8:17,57:23):6,((36:7,(82:1,83:1):3):18,45:15):8):12,((73:7,88:12):4,89:11):15):34):11,87:38):11,(61:58,90:42):9):18,6:49):16,(((47:1,48:2):17,69:15):10,(71:4,72:15):26):18):12,(30:1,31:2):36):8,(((4:25,46:19):5,(((26:1,28:0):7,(27:1,29:0):8):9,(49:31,60:16):4):10):16,(39:33,84:23):7):8):6,((((3:29,(56:37,74:36):7):11,((7:37,50:38):22,(20:20,((((51:6,53:2):4,(52:7,54:2):4):12,59:18):5,((75:0,76:0):7,77:6):16):5):21):7):7,(23:26,((25:29,(((32:3,33:2,35:3):1,34:3):19,((40:4,((41:1,43:18):1,(42:0,44:1):4):2):9,((78:3,79:0):4,80:13):18):8):11):24,(37:8,38:11):22):14):8):9,((5:15,(((((9:3,17:5):8,(10:3,16:1):5):8,(11:6,12:5):9):4,81:18):2,((13:2,18:2):6,(14:2,15:2):4):8):9):33,(((19:28,((21:0,22:0):2,65:3):37):9,((66:2,68:0):3,67:6):30):7,(24:18,70:38):8):6):7):7):11,58:47):22,55:56):37,85:85):30,86:64):30,(63:3,64:4):13):15,62:0);
tree PAUP_24 = [&U] (1:0,(((((((((((((2:50,(((8:17,57:23):6,((36:7,(82:1,83:1):3):18,45:15):8):12,((73:7,88:12):4,89:11):15):34):10,87:39):11,(61:57,90:43):9):18,6:48):17,(((47:1,48:2):17,69:15):10,(71:4,72:15):26):18):12,(30:1,31:2):36):8,(((4:25,46:19):5,(((26:1,28:0):7,(27:1,29:0):8):9,(49:31,60:16):4):10):16,(39:33,84:23):7):8):6,((((3:29,(56:37,74:36):7):11,((7:37,50:38):22,(20:20,((((51:6,53:2):4,(52:7,54:2):4):12,59:18):5,((75:0,76:0):7,77:6):16):5):21):7):7,(23:25,((25:29,((32:3,33:2,34:3,35:3):20,((40:4,((41:1,43:18):1,(42:0,44:1):4):2):9,((78:3,79:0):4,80:13):18):8):11):23,(37:8,38:11):23):14):9):9,((5:17,(((((9:3,17:5):8,(10:3,16:1):5):8,(11:6,12:5):9):3,((13:2,18:2):6,(14:2,15:2):4):9):4,81:16):7):32,(((19:27,((21:0,22:0):2,65:3):38):9,((66:2,68:0):3,67:6):29):7,(24:18,70:38):9):7):7):7):11,58:47):22,55:56):37,85:85):30,86:64):30,(63:3,64:4):13):15,62:0);
tree PAUP_25 = [&U] (1:0,(((((((((((((2:50,(((8:17,57:23):6,((36:7,(82:1,83:1):3):18,45:15):8):12,((73:7,88:12):4,89:11):15):34):10,87:39):11,(61:57,90:43):9):18,6:48):17,(((47:1,48:2):17,69:15):10,(71:4,72:15):26):18):12,(30:1,31:2):36):8,(((4:25,46:19):5,(((26:1,28:0):7,(27:1,29:0):8):9,(49:31,60:16):4):10):16,(39:33,84:23):7):8):6,((((3:29,(56:37,74:36):7):11,((7:37,50:38):22,(20:20,(((((51:5,53:3):3,52:7):2,54:2):15,59:18):5,((75:0,76:0):7,77:6):17):4):21):7):7,(23:25,((25:29,((32:3,33:2,34:3,35:3):20,((40:4,(41:2,((42:0,44:1):3,43:18):1):2):9,((78:3,79:0):4,80:13):18):8):11):23,(37:8,38:11):23):14):9):9,((5:17,(((((9:3,17:5):8,(10:3,16:1):5):8,(11:6,12:5):9):3,((13:2,18:2):6,(14:2,15:2):4):9):4,81:16):7):32,(((19:27,((21:0,22:0):2,65:3):38):9,((66:2,68:0):3,67:6):29):7,(24:18,70:38):9):7):7):7):11,58:47):22,55:56):37,85:85):30,86:64):30,(63:3,64:4):13):15,62:0);
tree PAUP_26 = [&U] (1:0,(((((((((((((2:50,(((8:17,57:23):6,((36:7,(82:1,83:1):3):18,45:15):8):12,((73:7,88:12):4,89:11):15):34):10,87:39):11,(61:57,90:43):9):18,6:48):17,(((47:1,48:2):17,69:15):10,(71:4,72:15):26):18):12,(30:1,31:2):36):8,(((4:25,46:19):5,(((26:1,28:0):7,(27:1,29:0):8):9,(49:31,60:16):4):10):16,(39:33,84:23):7):8):6,((((3:29,(56:37,74:36):7):11,((7:37,50:38):22,(20:20,((((51:6,(52:6,54:3):3):1,53:3):15,59:18):5,((75:0,76:0):7,77:6):16):5):21):7):7,(23:25,((25:29,((32:3,33:2,34:3,35:3):20,((40:4,(41:2,((42:0,44:1):3,43:18):1):2):9,((78:3,79:0):4,80:13):18):8):11):23,(37:8,38:11):23):14):9):9,((5:17,(((((9:3,17:5):8,(10:3,16:1):5):8,(11:6,12:5):9):3,((13:2,18:2):6,(14:2,15:2):4):9):4,81:16):7):32,(((19:27,((21:0,22:0):2,65:3):38):9,((66:2,68:0):3,67:6):29):7,(24:18,70:38):9):7):7):7):11,58:47):22,55:56):37,85:85):30,86:64):30,(63:3,64:4):13):15,62:0);
tree PAUP_27 = [&U] (1:0,(((((((((((((2:50,(((8:17,57:23):6,((36:6,(82:2,83:0):3):19,45:15):8):12,((73:7,88:12):4,89:11):15):34):10,87:39):11,(61:57,90:43):9):18,6:48):17,(((47:1,48:2):17,69:15):10,(71:4,72:15):26):18):12,(30:1,31:2):36):8,(((4:25,46:19):5,(((26:1,28:0):7,(27:1,29:0):8):9,(49:31,60:16):4):10):16,(39:33,84:23):7):8):6,((((3:31,(56:37,74:36):7):9,((7:37,50:39):23,((20:19,((75:0,76:0):7,77:6):16):5,((((51:5,53:3):3,52:7):2,54:2):15,59:18):6):20):7):6,(23:24,((25:29,(((32:3,33:2,35:3):1,34:3):19,((40:4,(41:2,((42:0,44:1):3,43:18):1):2):9,((78:3,79:0):4,80:13):18):8):11):24,(37:7,38:12):23):14):9):9,((5:18,(((((9:3,17:5):8,(10:3,16:1):5):8,(11:6,12:5):9):3,((13:2,18:2):6,(14:2,15:2):4):9):4,81:16):6):33,(((19:27,((21:0,22:0):2,65:3):38):9,((66:2,68:0):3,67:6):29):6,(24:18,70:39):9):6):7):7):11,58:47):22,55:56):37,85:85):30,86:64):30,(63:3,64:4):13):15,62:0);
tree PAUP_28 = [&U] (1:0,(((((((((((((2:50,(((8:17,57:23):6,((36:6,(82:2,83:0):3):19,45:15):8):12,((73:7,88:12):4,89:11):15):34):10,87:39):11,(61:57,90:43):9):18,6:48):17,(((47:1,48:2):17,69:15):10,(71:4,72:15):26):18):12,(30:1,31:2):36):8,(((4:25,46:19):5,(((26:1,28:0):7,(27:1,29:0):8):9,(49:31,60:16):4):10):16,(39:33,84:23):7):8):6,((((3:32,(56:38,74:35):7):10,((7:38,50:38):23,(((20:16,59:16):5,(((51:5,53:3):3,52:7):2,54:2):18):7,((75:0,76:0):8,77:5):17):19):7):5,(23:24,((25:28,(((32:3,33:2,35:3):1,34:3):20,((40:4,(41:2,((42:0,44:1):3,43:18):1):2):9,((78:3,79:0):4,80:13):18):7):11):24,(37:7,38:12):23):14):9):9,((5:18,(((((9:3,17:5):8,(10:3,16:1):5):8,(11:6,12:5):9):3,((13:2,18:2):6,(14:2,15:2):4):9):4,81:16):6):32,(((19:27,((21:0,22:0):2,65:3):38):9,((66:2,68:0):3,67:6):29):6,(24:18,70:39):9):7):7):8):11,58:47):22,55:56):37,85:85):30,86:64):30,(63:3,64:4):13):15,62:0);
tree PAUP_29 = [&U] (1:0,(((((((((((((2:50,(((8:17,57:23):6,((36:7,(82:1,83:1):3):18,45:15):8):12,((73:7,88:12):4,89:11):15):34):10,87:39):11,(61:57,90:43):9):18,6:48):17,(((47:1,48:2):17,69:15):10,(71:4,72:15):26):18):12,(30:1,31:2):36):8,(((4:25,46:19):5,(((26:1,28:0):7,(27:1,29:0):8):9,(49:31,60:16):4):10):16,(39:33,84:23):7):8):6,((((3:29,(56:37,74:36):7):11,((7:37,50:38):22,(20:20,(((((51:5,53:3):3,52:7):2,54:2):15,59:18):5,((75:0,76:0):7,77:6):17):4):21):7):7,(23:25,((25:29,(((32:3,33:2,35:3):1,34:3):19,((40:4,((41:1,43:18):1,(42:0,44:1):4):2):9,((78:3,79:0):4,80:13):18):8):11):23,(37:8,38:11):23):14):9):9,((5:17,(((((9:3,17:5):8,(10:3,16:1):5):8,(11:6,12:5):9):3,((13:2,18:2):6,(14:2,15:2):4):9):4,81:16):7):32,(((19:27,((21:0,22:0):2,65:3):38):9,((66:2,68:0):3,67:6):29):7,(24:18,70:38):9):7):7):7):11,58:47):22,55:56):37,85:85):30,86:64):30,(63:3,64:4):13):15,62:0);
tree PAUP_30 = [&U] (1:0,(((((((((((((2:50,(((8:17,57:23):6,((36:7,(82:1,83:1):3):18,45:15):8):12,((73:7,88:12):4,89:11):15):34):10,87:39):11,(61:57,90:43):9):18,6:48):17,(((47:1,48:2):17,69:15):10,(71:4,72:15):26):18):12,(30:1,31:2):36):8,(((4:25,46:19):5,(((26:1,28:0):7,(27:1,29:0):8):9,(49:31,60:16):4):10):16,(39:33,84:23):7):8):6,((((3:29,(56:37,74:36):7):11,((7:37,50:38):22,(20:20,((((51:6,(52:6,54:3):3):1,53:3):15,59:18):5,((75:0,76:0):7,77:6):16):5):21):7):7,(23:25,((25:29,(((32:3,33:2,35:3):1,34:3):19,((40:4,((41:1,43:18):1,(42:0,44:1):4):2):9,((78:3,79:0):4,80:13):18):8):11):23,(37:8,38:11):23):14):9):9,((5:17,(((((9:3,17:5):8,(10:3,16:1):5):8,(11:6,12:5):9):3,((13:2,18:2):6,(14:2,15:2):4):9):4,81:16):7):32,(((19:27,((21:0,22:0):2,65:3):38):9,((66:2,68:0):3,67:6):29):7,(24:18,70:38):9):7):7):7):11,58:47):22,55:56):37,85:85):30,86:64):30,(63:3,64:4):13):15,62:0);
tree PAUP_31 = [&U] (1:0,(((((((((((((2:50,(((8:17,57:23):6,((36:7,(82:1,83:1):3):18,45:15):8):12,((73:7,88:12):4,89:11):15):34):11,87:38):11,(61:58,90:42):9):18,6:49):16,(((47:1,48:2):17,69:15):10,(71:4,72:15):26):18):12,(30:1,31:2):36):8,(((4:25,46:20):8,((((26:1,28:0):9,(27:1,29:0):5):7,60:15):10,49:31):8):12,(39:33,84:23):7):8):6,((((3:29,(56:37,74:36):7):11,((7:37,50:38):22,(20:20,((((51:6,53:2):4,(52:7,54:2):4):12,59:18):5,((75:0,76:0):7,77:6):16):5):21):7):7,(23:26,((25:29,((32:3,33:2,34:3,35:3):20,((40:4,(41:2,((42:0,44:1):3,43:18):1):2):9,((78:3,79:0):4,80:13):18):8):11):24,(37:8,38:11):22):14):8):9,((5:15,(((((9:3,17:5):8,(10:3,16:1):5):8,(11:6,12:5):9):4,81:18):2,((13:2,18:2):6,(14:2,15:2):4):8):9):33,(((19:28,((21:0,22:0):2,65:3):37):9,((66:2,68:0):3,67:6):30):7,(24:18,70:38):8):6):7):7):11,58:47):22,55:56):37,85:85):30,86:64):30,(63:3,64:4):13):15,62:0);
tree PAUP_32 = [&U] (1:0,(((((((((((((2:50,(((8:17,57:23):6,((36:7,(82:1,83:1):3):18,45:15):8):12,((73:7,88:12):4,89:11):15):34):11,87:38):11,(61:58,90:42):9):18,6:49):16,(((47:1,48:2):17,69:15):10,(71:4,72:15):26):18):12,(30:1,31:2):36):8,(((4:25,46:20):8,((((26:1,28:0):9,(27:1,29:0):5):7,60:15):10,49:31):8):12,(39:33,84:23):7):8):6,((((3:29,(56:37,74:36):7):11,((7:37,50:38):22,(20:20,(((((51:5,53:3):3,52:7):2,54:2):15,59:18):5,((75:0,76:0):7,77:6):17):4):21):7):7,(23:26,((25:29,(((32:3,33:2,35:3):1,34:3):19,((40:4,(41:2,((42:0,44:1):3,43:18):1):2):9,((78:3,79:0):4,80:13):18):8):11):24,(37:8,38:11):22):14):8):9,((5:15,(((((9:3,17:5):8,(10:3,16:1):5):8,(11:6,12:5):9):4,81:18):2,((13:2,18:2):6,(14:2,15:2):4):8):9):33,(((19:28,((21:0,22:0):2,65:3):37):9,((66:2,68:0):3,67:6):30):7,(24:18,70:38):8):6):7):7):11,58:47):22,55:56):37,85:85):30,86:64):30,(63:3,64:4):13):15,62:0);
tree PAUP_33 = [&U] (1:0,(((((((((((((2:50,(((8:17,57:23):6,((36:7,(82:1,83:1):3):18,45:15):8):12,((73:7,88:12):4,89:11):15):34):11,87:38):11,(61:58,90:42):9):18,6:49):16,(((47:1,48:2):17,69:15):10,(71:4,72:15):26):18):12,(30:1,31:2):36):8,(((4:25,46:20):8,((((26:1,28:0):9,(27:1,29:0):5):7,60:15):10,49:31):8):12,(39:33,84:23):7):8):6,((((3:29,(56:37,74:36):7):11,((7:37,50:38):22,(20:20,((((51:6,(52:6,54:3):3):1,53:3):15,59:18):5,((75:0,76:0):7,77:6):16):5):21):7):7,(23:26,((25:29,(((32:3,33:2,35:3):1,34:3):19,((40:4,(41:2,((42:0,44:1):3,43:18):1):2):9,((78:3,79:0):4,80:13):18):8):11):24,(37:8,38:11):22):14):8):9,((5:15,(((((9:3,17:5):8,(10:3,16:1):5):8,(11:6,12:5):9):4,81:18):2,((13:2,18:2):6,(14:2,15:2):4):8):9):33,(((19:28,((21:0,22:0):2,65:3):37):9,((66:2,68:0):3,67:6):30):7,(24:18,70:38):8):6):7):7):11,58:47):22,55:56):37,85:85):30,86:64):30,(63:3,64:4):13):15,62:0);
tree PAUP_34 = [&U] (1:0,(((((((((((((2:50,(((8:17,57:23):6,((36:7,(82:1,83:1):3):18,45:15):8):12,((73:7,88:12):4,89:11):15):34):11,87:38):11,(61:58,90:42):9):18,6:49):16,(((47:1,48:2):17,69:15):10,(71:4,72:15):26):18):12,(30:1,31:2):36):8,(((4:25,46:20):8,((((26:1,28:0):9,(27:1,29:0):5):7,60:15):10,49:31):8):12,(39:33,84:23):7):8):6,((((3:29,(56:37,74:36):7):11,((7:37,50:38):22,(20:20,((((51:6,53:2):4,(52:7,54:2):4):12,59:18):5,((75:0,76:0):7,77:6):16):5):21):7):7,(23:26,((25:29,(((32:3,33:2,35:3):1,34:3):19,((40:4,((41:1,43:18):1,(42:0,44:1):4):2):9,((78:3,79:0):4,80:13):18):8):11):24,(37:8,38:11):22):14):8):9,((5:15,(((((9:3,17:5):8,(10:3,16:1):5):8,(11:6,12:5):9):4,81:18):2,((13:2,18:2):6,(14:2,15:2):4):8):9):33,(((19:28,((21:0,22:0):2,65:3):37):9,((66:2,68:0):3,67:6):30):7,(24:18,70:38):8):6):7):7):11,58:47):22,55:56):37,85:85):30,86:64):30,(63:3,64:4):13):15,62:0);
tree PAUP_35 = [&U] (1:0,(((((((((((((2:50,(((8:17,57:23):6,((36:7,(82:1,83:1):3):18,45:15):8):12,((73:7,88:12):4,89:11):15):34):10,87:39):11,(61:57,90:43):9):18,6:48):17,(((47:1,48:2):17,69:15):10,(71:4,72:15):26):18):12,(30:1,31:2):36):8,(((4:25,46:20):8,((((26:1,28:0):9,(27:1,29:0):5):7,60:15):10,49:31):8):12,(39:33,84:23):7):8):6,((((3:29,(56:37,74:36):7):11,((7:37,50:38):22,(20:20,((((51:6,53:2):4,(52:7,54:2):4):12,59:18):5,((75:0,76:0):7,77:6):16):5):21):7):7,(23:25,((25:29,((32:3,33:2,34:3,35:3):20,((40:4,((41:1,43:18):1,(42:0,44:1):4):2):9,((78:3,79:0):4,80:13):18):8):11):23,(37:8,38:11):23):14):9):9,((5:17,(((((9:3,17:5):8,(10:3,16:1):5):8,(11:6,12:5):9):3,((13:2,18:2):6,(14:2,15:2):4):9):4,81:16):7):32,(((19:27,((21:0,22:0):2,65:3):38):9,((66:2,68:0):3,67:6):29):7,(24:18,70:38):9):7):7):7):11,58:47):22,55:56):37,85:85):30,86:64):30,(63:3,64:4):13):15,62:0);
tree PAUP_36 = [&U] (1:0,(((((((((((((2:50,(((8:17,57:23):6,((36:7,(82:1,83:1):3):18,45:15):8):12,((73:7,88:12):4,89:11):15):34):10,87:39):11,(61:57,90:43):9):18,6:48):17,(((47:1,48:2):17,69:15):10,(71:4,72:15):26):18):12,(30:1,31:2):36):8,(((4:25,46:20):8,((((26:1,28:0):9,(27:1,29:0):5):7,60:15):10,49:31):8):12,(39:33,84:23):7):8):6,((((3:29,(56:37,74:36):7):11,((7:37,50:38):22,(20:20,(((((51:5,53:3):3,52:7):2,54:2):15,59:18):5,((75:0,76:0):7,77:6):17):4):21):7):7,(23:25,((25:29,((32:3,33:2,34:3,35:3):20,((40:4,(41:2,((42:0,44:1):3,43:18):1):2):9,((78:3,79:0):4,80:13):18):8):11):23,(37:8,38:11):23):14):9):9,((5:17,(((((9:3,17:5):8,(10:3,16:1):5):8,(11:6,12:5):9):3,((13:2,18:2):6,(14:2,15:2):4):9):4,81:16):7):32,(((19:27,((21:0,22:0):2,65:3):38):9,((66:2,68:0):3,67:6):29):7,(24:18,70:38):9):7):7):7):11,58:47):22,55:56):37,85:85):30,86:64):30,(63:3,64:4):13):15,62:0);
tree PAUP_37 = [&U] (1:0,(((((((((((((2:50,(((8:17,57:23):6,((36:7,(82:1,83:1):3):18,45:15):8):12,((73:7,88:12):4,89:11):15):34):10,87:39):11,(61:57,90:43):9):18,6:48):17,(((47:1,48:2):17,69:15):10,(71:4,72:15):26):18):12,(30:1,31:2):36):8,(((4:25,46:20):8,((((26:1,28:0):9,(27:1,29:0):5):7,60:15):10,49:31):8):12,(39:33,84:23):7):8):6,((((3:29,(56:37,74:36):7):11,((7:37,50:38):22,(20:20,((((51:6,(52:6,54:3):3):1,53:3):15,59:18):5,((75:0,76:0):7,77:6):16):5):21):7):7,(23:25,((25:29,((32:3,33:2,34:3,35:3):20,((40:4,(41:2,((42:0,44:1):3,43:18):1):2):9,((78:3,79:0):4,80:13):18):8):11):23,(37:8,38:11):23):14):9):9,((5:17,(((((9:3,17:5):8,(10:3,16:1):5):8,(11:6,12:5):9):3,((13:2,18:2):6,(14:2,15:2):4):9):4,81:16):7):32,(((19:27,((21:0,22:0):2,65:3):38):9,((66:2,68:0):3,67:6):29):7,(24:18,70:38):9):7):7):7):11,58:47):22,55:56):37,85:85):30,86:64):30,(63:3,64:4):13):15,62:0);
tree PAUP_38 = [&U] (1:0,(((((((((((((2:50,(((8:17,57:23):6,((36:6,(82:2,83:0):3):19,45:15):8):12,((73:7,88:12):4,89:11):15):34):10,87:39):11,(61:57,90:43):9):18,6:48):17,(((47:1,48:2):17,69:15):10,(71:4,72:15):26):18):12,(30:1,31:2):36):8,(((4:25,46:20):8,((((26:1,28:0):9,(27:1,29:0):5):7,60:15):10,49:31):8):12,(39:33,84:23):7):8):6,((((3:31,(56:37,74:36):7):9,((7:37,50:39):23,((20:19,((75:0,76:0):7,77:6):16):5,((((51:5,53:3):3,52:7):2,54:2):15,59:18):6):20):7):6,(23:24,((25:29,(((32:3,33:2,35:3):1,34:3):19,((40:4,(41:2,((42:0,44:1):3,43:18):1):2):9,((78:3,79:0):4,80:13):18):8):11):24,(37:7,38:12):23):14):9):9,((5:18,(((((9:3,17:5):8,(10:3,16:1):5):8,(11:6,12:5):9):3,((13:2,18:2):6,(14:2,15:2):4):9):4,81:16):6):33,(((19:27,((21:0,22:0):2,65:3):38):9,((66:2,68:0):3,67:6):29):6,(24:18,70:39):9):6):7):7):11,58:47):22,55:56):37,85:85):30,86:64):30,(63:3,64:4):13):15,62:0);
tree PAUP_39 = [&U] (1:0,(((((((((((((2:50,(((8:17,57:23):6,((36:6,(82:2,83:0):3):19,45:15):8):12,((73:7,88:12):4,89:11):15):34):10,87:39):11,(61:57,90:43):9):18,6:48):17,(((47:1,48:2):17,69:15):10,(71:4,72:15):26):18):12,(30:1,31:2):36):8,(((4:25,46:20):8,((((26:1,28:0):9,(27:1,29:0):5):7,60:15):10,49:31):8):12,(39:33,84:23):7):8):6,((((3:32,(56:38,74:35):7):10,((7:38,50:38):23,(((20:16,59:16):5,(((51:5,53:3):3,52:7):2,54:2):18):7,((75:0,76:0):8,77:5):17):19):7):5,(23:24,((25:28,(((32:3,33:2,35:3):1,34:3):20,((40:4,(41:2,((42:0,44:1):3,43:18):1):2):9,((78:3,79:0):4,80:13):18):7):11):24,(37:7,38:12):23):14):9):9,((5:18,(((((9:3,17:5):8,(10:3,16:1):5):8,(11:6,12:5):9):3,((13:2,18:2):6,(14:2,15:2):4):9):4,81:16):6):32,(((19:27,((21:0,22:0):2,65:3):38):9,((66:2,68:0):3,67:6):29):6,(24:18,70:39):9):7):7):8):11,58:47):22,55:56):37,85:85):30,86:64):30,(63:3,64:4):13):15,62:0);
tree PAUP_40 = [&U] (1:0,(((((((((((((2:50,(((8:17,57:23):6,((36:7,(82:1,83:1):3):18,45:15):8):12,((73:7,88:12):4,89:11):15):34):10,87:39):11,(61:57,90:43):9):18,6:48):17,(((47:1,48:2):17,69:15):10,(71:4,72:15):26):18):12,(30:1,31:2):36):8,(((4:25,46:20):8,((((26:1,28:0):9,(27:1,29:0):5):7,60:15):10,49:31):8):12,(39:33,84:23):7):8):6,((((3:29,(56:37,74:36):7):11,((7:37,50:38):22,(20:20,(((((51:5,53:3):3,52:7):2,54:2):15,59:18):5,((75:0,76:0):7,77:6):17):4):21):7):7,(23:25,((25:29,(((32:3,33:2,35:3):1,34:3):19,((40:4,((41:1,43:18):1,(42:0,44:1):4):2):9,((78:3,79:0):4,80:13):18):8):11):23,(37:8,38:11):23):14):9):9,((5:17,(((((9:3,17:5):8,(10:3,16:1):5):8,(11:6,12:5):9):3,((13:2,18:2):6,(14:2,15:2):4):9):4,81:16):7):32,(((19:27,((21:0,22:0):2,65:3):38):9,((66:2,68:0):3,67:6):29):7,(24:18,70:38):9):7):7):7):11,58:47):22,55:56):37,85:85):30,86:64):30,(63:3,64:4):13):15,62:0);
tree PAUP_41 = [&U] (1:0,(((((((((((((2:50,(((8:17,57:23):6,((36:7,(82:1,83:1):3):18,45:15):8):12,((73:7,88:12):4,89:11):15):34):11,87:38):11,(61:58,90:42):9):18,6:49):16,(((47:1,48:2):17,69:15):10,(71:4,72:15):26):18):12,(30:1,31:2):36):8,(((4:25,46:20):8,((((26:1,28:0):9,(27:1,29:0):5):7,60:15):10,49:31):8):12,(39:33,84:23):7):8):6,((((3:29,(56:37,74:36):7):11,((7:37,50:38):22,(20:20,((((51:6,(52:6,54:3):3):1,53:3):15,59:18):5,((75:0,76:0):7,77:6):16):5):21):7):7,(23:26,((25:29,(((32:3,33:2,35:3):1,34:3):19,((40:4,(41:2,((42:0,44:1):3,43:18):1):2):9,((78:3,79:0):4,80:13):18):8):11):24,(37:8,38:11):22):14):8):9,((5:15,(((((9:3,17:5):8,(10:3,16:1):5):8,(11:6,12:5):9):4,81:18):2,((13:2,18:2):6,(14:2,15:2):4):8):9):33,(((19:28,((21:0,22:0):2,65:3):37):9,((66:2,68:0):3,67:6):30):7,(24:18,70:38):8):6):7):7):11,58:47):22,55:56):37,85:85):30,86:64):30,(63:3,64:4):13):15,62:0);
tree PAUP_42 = [&U] (1:0,(((((((((((((2:50,(((8:17,57:23):6,((36:7,(82:1,83:1):3):18,45:15):8):12,((73:7,88:12):4,89:11):15):34):10,87:39):11,(61:57,90:43):9):18,6:48):17,(((47:1,48:2):17,69:15):10,(71:4,72:15):26):18):12,(30:1,31:2):36):8,(((4:25,46:20):8,((((26:1,28:0):9,(27:1,29:0):5):7,60:15):10,49:31):8):12,(39:33,84:23):7):8):6,((((3:29,(56:37,74:36):7):11,((7:37,50:38):22,(20:20,((((51:6,(52:6,54:3):3):1,53:3):15,59:18):5,((75:0,76:0):7,77:6):16):5):21):7):7,(23:25,((25:29,(((32:3,33:2,35:3):1,34:3):19,((40:4,((41:1,43:18):1,(42:0,44:1):4):2):9,((78:3,79:0):4,80:13):18):8):11):23,(37:8,38:11):23):14):9):9,((5:17,(((((9:3,17:5):8,(10:3,16:1):5):8,(11:6,12:5):9):3,((13:2,18:2):6,(14:2,15:2):4):9):4,81:16):7):32,(((19:27,((21:0,22:0):2,65:3):38):9,((66:2,68:0):3,67:6):29):7,(24:18,70:38):9):7):7):7):11,58:47):22,55:56):37,85:85):30,86:64):30,(63:3,64:4):13):15,62:0);
tree PAUP_43 = [&U] (1:0,(((((((((((((2:50,(((8:17,57:23):6,((36:7,(82:1,83:1):3):18,45:15):8):12,((73:7,88:12):4,89:11):15):34):11,87:38):11,(61:58,90:42):9):18,6:49):16,(((47:1,48:2):17,69:15):10,(71:4,72:15):26):18):12,(30:1,31:2):36):7,((((4:26,46:18):6,(((26:1,28:0):9,(27:1,29:0):5):7,60:15):10):8,49:34):12,(39:32,84:24):8):7):7,((((3:29,(56:37,74:36):7):11,((7:37,50:38):22,(20:20,((((51:6,53:2):4,(52:7,54:2):4):12,59:18):5,((75:0,76:0):7,77:6):16):5):21):7):7,(23:26,((25:29,((32:3,33:2,34:3,35:3):20,((40:4,(41:2,((42:0,44:1):3,43:18):1):2):9,((78:3,79:0):4,80:13):18):8):11):24,(37:8,38:11):22):14):8):9,((5:15,(((((9:3,17:5):8,(10:3,16:1):5):8,(11:6,12:5):9):4,81:18):2,((13:2,18:2):6,(14:2,15:2):4):8):9):33,(((19:28,((21:0,22:0):2,65:3):37):9,((66:2,68:0):3,67:6):30):7,(24:18,70:38):8):6):7):7):11,58:47):22,55:56):37,85:85):30,86:64):30,(63:3,64:4):13):15,62:0);
tree PAUP_44 = [&U] (1:0,(((((((((((((2:50,(((8:17,57:23):6,((36:7,(82:1,83:1):3):18,45:15):8):12,((73:7,88:12):4,89:11):15):34):11,87:38):11,(61:58,90:42):9):18,6:49):16,(((47:1,48:2):17,69:15):10,(71:4,72:15):26):18):12,(30:1,31:2):36):7,((((4:26,46:18):6,(((26:1,28:0):9,(27:1,29:0):5):7,60:15):10):8,49:34):12,(39:32,84:24):8):7):7,((((3:29,(56:37,74:36):7):11,((7:37,50:38):22,(20:20,(((((51:5,53:3):3,52:7):2,54:2):15,59:18):5,((75:0,76:0):7,77:6):17):4):21):7):7,(23:26,((25:29,(((32:3,33:2,35:3):1,34:3):19,((40:4,(41:2,((42:0,44:1):3,43:18):1):2):9,((78:3,79:0):4,80:13):18):8):11):24,(37:8,38:11):22):14):8):9,((5:15,(((((9:3,17:5):8,(10:3,16:1):5):8,(11:6,12:5):9):4,81:18):2,((13:2,18:2):6,(14:2,15:2):4):8):9):33,(((19:28,((21:0,22:0):2,65:3):37):9,((66:2,68:0):3,67:6):30):7,(24:18,70:38):8):6):7):7):11,58:47):22,55:56):37,85:85):30,86:64):30,(63:3,64:4):13):15,62:0);
tree PAUP_45 = [&U] (1:0,(((((((((((((2:50,(((8:17,57:23):6,((36:7,(82:1,83:1):3):18,45:15):8):12,((73:7,88:12):4,89:11):15):34):11,87:38):11,(61:58,90:42):9):18,6:49):16,(((47:1,48:2):17,69:15):10,(71:4,72:15):26):18):12,(30:1,31:2):36):7,((((4:26,46:18):6,(((26:1,28:0):9,(27:1,29:0):5):7,60:15):10):8,49:34):12,(39:32,84:24):8):7):7,((((3:29,(56:37,74:36):7):11,((7:37,50:38):22,(20:20,((((51:6,(52:6,54:3):3):1,53:3):15,59:18):5,((75:0,76:0):7,77:6):16):5):21):7):7,(23:26,((25:29,(((32:3,33:2,35:3):1,34:3):19,((40:4,(41:2,((42:0,44:1):3,43:18):1):2):9,((78:3,79:0):4,80:13):18):8):11):24,(37:8,38:11):22):14):8):9,((5:15,(((((9:3,17:5):8,(10:3,16:1):5):8,(11:6,12:5):9):4,81:18):2,((13:2,18:2):6,(14:2,15:2):4):8):9):33,(((19:28,((21:0,22:0):2,65:3):37):9,((66:2,68:0):3,67:6):30):7,(24:18,70:38):8):6):7):7):11,58:47):22,55:56):37,85:85):30,86:64):30,(63:3,64:4):13):15,62:0);
tree PAUP_46 = [&U] (1:0,(((((((((((((2:50,(((8:17,57:23):6,((36:7,(82:1,83:1):3):18,45:15):8):12,((73:7,88:12):4,89:11):15):34):11,87:38):11,(61:58,90:42):9):18,6:49):16,(((47:1,48:2):17,69:15):10,(71:4,72:15):26):18):12,(30:1,31:2):36):7,((((4:26,46:18):6,(((26:1,28:0):9,(27:1,29:0):5):7,60:15):10):8,49:34):12,(39:32,84:24):8):7):7,((((3:29,(56:37,74:36):7):11,((7:37,50:38):22,(20:20,((((51:6,53:2):4,(52:7,54:2):4):12,59:18):5,((75:0,76:0):7,77:6):16):5):21):7):7,(23:26,((25:29,(((32:3,33:2,35:3):1,34:3):19,((40:4,((41:1,43:18):1,(42:0,44:1):4):2):9,((78:3,79:0):4,80:13):18):8):11):24,(37:8,38:11):22):14):8):9,((5:15,(((((9:3,17:5):8,(10:3,16:1):5):8,(11:6,12:5):9):4,81:18):2,((13:2,18:2):6,(14:2,15:2):4):8):9):33,(((19:28,((21:0,22:0):2,65:3):37):9,((66:2,68:0):3,67:6):30):7,(24:18,70:38):8):6):7):7):11,58:47):22,55:56):37,85:85):30,86:64):30,(63:3,64:4):13):15,62:0);
tree PAUP_47 = [&U] (1:0,(((((((((((((2:50,(((8:17,57:23):6,((36:7,(82:1,83:1):3):18,45:15):8):12,((73:7,88:12):4,89:11):15):34):10,87:39):11,(61:57,90:43):9):18,6:48):17,(((47:1,48:2):17,69:15):10,(71:4,72:15):26):18):12,(30:1,31:2):36):7,((((4:26,46:18):6,(((26:1,28:0):9,(27:1,29:0):5):7,60:15):10):8,49:34):12,(39:32,84:24):8):7):7,((((3:29,(56:37,74:36):7):11,((7:37,50:38):22,(20:20,((((51:6,53:2):4,(52:7,54:2):4):12,59:18):5,((75:0,76:0):7,77:6):16):5):21):7):7,(23:25,((25:29,((32:3,33:2,34:3,35:3):20,((40:4,((41:1,43:18):1,(42:0,44:1):4):2):9,((78:3,79:0):4,80:13):18):8):11):23,(37:8,38:11):23):14):9):9,((5:17,(((((9:3,17:5):8,(10:3,16:1):5):8,(11:6,12:5):9):3,((13:2,18:2):6,(14:2,15:2):4):9):4,81:16):7):32,(((19:27,((21:0,22:0):2,65:3):38):9,((66:2,68:0):3,67:6):29):7,(24:18,70:38):9):7):7):7):11,58:47):22,55:56):37,85:85):30,86:64):30,(63:3,64:4):13):15,62:0);
tree PAUP_48 = [&U] (1:0,(((((((((((((2:50,(((8:17,57:23):6,((36:7,(82:1,83:1):3):18,45:15):8):12,((73:7,88:12):4,89:11):15):34):10,87:39):11,(61:57,90:43):9):18,6:48):17,(((47:1,48:2):17,69:15):10,(71:4,72:15):26):18):12,(30:1,31:2):36):7,((((4:26,46:18):6,(((26:1,28:0):9,(27:1,29:0):5):7,60:15):10):8,49:34):12,(39:32,84:24):8):7):7,((((3:29,(56:37,74:36):7):11,((7:37,50:38):22,(20:20,(((((51:5,53:3):3,52:7):2,54:2):15,59:18):5,((75:0,76:0):7,77:6):17):4):21):7):7,(23:25,((25:29,((32:3,33:2,34:3,35:3):20,((40:4,(41:2,((42:0,44:1):3,43:18):1):2):9,((78:3,79:0):4,80:13):18):8):11):23,(37:8,38:11):23):14):9):9,((5:17,(((((9:3,17:5):8,(10:3,16:1):5):8,(11:6,12:5):9):3,((13:2,18:2):6,(14:2,15:2):4):9):4,81:16):7):32,(((19:27,((21:0,22:0):2,65:3):38):9,((66:2,68:0):3,67:6):29):7,(24:18,70:38):9):7):7):7):11,58:47):22,55:56):37,85:85):30,86:64):30,(63:3,64:4):13):15,62:0);
tree PAUP_49 = [&U] (1:0,(((((((((((((2:50,(((8:17,57:23):6,((36:7,(82:1,83:1):3):18,45:15):8):12,((73:7,88:12):4,89:11):15):34):10,87:39):11,(61:57,90:43):9):18,6:48):17,(((47:1,48:2):17,69:15):10,(71:4,72:15):26):18):12,(30:1,31:2):36):7,((((4:26,46:18):6,(((26:1,28:0):9,(27:1,29:0):5):7,60:15):10):8,49:34):12,(39:32,84:24):8):7):7,((((3:29,(56:37,74:36):7):11,((7:37,50:38):22,(20:20,((((51:6,(52:6,54:3):3):1,53:3):15,59:18):5,((75:0,76:0):7,77:6):16):5):21):7):7,(23:25,((25:29,((32:3,33:2,34:3,35:3):20,((40:4,(41:2,((42:0,44:1):3,43:18):1):2):9,((78:3,79:0):4,80:13):18):8):11):23,(37:8,38:11):23):14):9):9,((5:17,(((((9:3,17:5):8,(10:3,16:1):5):8,(11:6,12:5):9):3,((13:2,18:2):6,(14:2,15:2):4):9):4,81:16):7):32,(((19:27,((21:0,22:0):2,65:3):38):9,((66:2,68:0):3,67:6):29):7,(24:18,70:38):9):7):7):7):11,58:47):22,55:56):37,85:85):30,86:64):30,(63:3,64:4):13):15,62:0);
tree PAUP_50 = [&U] (1:0,(((((((((((((2:50,(((8:17,57:23):6,((36:6,(82:2,83:0):3):19,45:15):8):12,((73:7,88:12):4,89:11):15):34):10,87:39):11,(61:57,90:43):9):18,6:48):17,(((47:1,48:2):17,69:15):10,(71:4,72:15):26):18):12,(30:1,31:2):36):7,((((4:26,46:18):6,(((26:1,28:0):9,(27:1,29:0):5):7,60:15):10):8,49:34):12,(39:32,84:24):8):7):7,((((3:31,(56:37,74:36):7):9,((7:37,50:39):23,((20:19,((75:0,76:0):7,77:6):16):5,((((51:5,53:3):3,52:7):2,54:2):15,59:18):6):20):7):6,(23:24,((25:29,(((32:3,33:2,35:3):1,34:3):19,((40:4,(41:2,((42:0,44:1):3,43:18):1):2):9,((78:3,79:0):4,80:13):18):8):11):24,(37:7,38:12):23):14):9):9,((5:18,(((((9:3,17:5):8,(10:3,16:1):5):8,(11:6,12:5):9):3,((13:2,18:2):6,(14:2,15:2):4):9):4,81:16):6):33,(((19:27,((21:0,22:0):2,65:3):38):9,((66:2,68:0):3,67:6):29):6,(24:18,70:39):9):6):7):7):11,58:47):22,55:56):37,85:85):30,86:64):30,(63:3,64:4):13):15,62:0);
tree PAUP_51 = [&U] (1:0,(((((((((((((2:50,(((8:17,57:23):6,((36:6,(82:2,83:0):3):19,45:15):8):12,((73:7,88:12):4,89:11):15):34):10,87:39):11,(61:57,90:43):9):18,6:48):17,(((47:1,48:2):17,69:15):10,(71:4,72:15):26):18):12,(30:1,31:2):36):7,((((4:26,46:18):6,(((26:1,28:0):9,(27:1,29:0):5):7,60:15):10):8,49:34):12,(39:32,84:24):8):7):7,((((3:32,(56:38,74:35):7):10,((7:38,50:38):23,(((20:16,59:16):5,(((51:5,53:3):3,52:7):2,54:2):18):7,((75:0,76:0):8,77:5):17):19):7):5,(23:24,((25:28,(((32:3,33:2,35:3):1,34:3):20,((40:4,(41:2,((42:0,44:1):3,43:18):1):2):9,((78:3,79:0):4,80:13):18):7):11):24,(37:7,38:12):23):14):9):9,((5:18,(((((9:3,17:5):8,(10:3,16:1):5):8,(11:6,12:5):9):3,((13:2,18:2):6,(14:2,15:2):4):9):4,81:16):6):32,(((19:27,((21:0,22:0):2,65:3):38):9,((66:2,68:0):3,67:6):29):6,(24:18,70:39):9):7):7):8):11,58:47):22,55:56):37,85:85):30,86:64):30,(63:3,64:4):13):15,62:0);
tree PAUP_52 = [&U] (1:0,(((((((((((((2:50,(((8:17,57:23):6,((36:7,(82:1,83:1):3):18,45:15):8):12,((73:7,88:12):4,89:11):15):34):10,87:39):11,(61:57,90:43):9):18,6:48):17,(((47:1,48:2):17,69:15):10,(71:4,72:15):26):18):12,(30:1,31:2):36):7,((((4:26,46:18):6,(((26:1,28:0):9,(27:1,29:0):5):7,60:15):10):8,49:34):12,(39:32,84:24):8):7):7,((((3:29,(56:37,74:36):7):11,((7:37,50:38):22,(20:20,(((((51:5,53:3):3,52:7):2,54:2):15,59:18):5,((75:0,76:0):7,77:6):17):4):21):7):7,(23:25,((25:29,(((32:3,33:2,35:3):1,34:3):19,((40:4,((41:1,43:18):1,(42:0,44:1):4):2):9,((78:3,79:0):4,80:13):18):8):11):23,(37:8,38:11):23):14):9):9,((5:17,(((((9:3,17:5):8,(10:3,16:1):5):8,(11:6,12:5):9):3,((13:2,18:2):6,(14:2,15:2):4):9):4,81:16):7):32,(((19:27,((21:0,22:0):2,65:3):38):9,((66:2,68:0):3,67:6):29):7,(24:18,70:38):9):7):7):7):11,58:47):22,55:56):37,85:85):30,86:64):30,(63:3,64:4):13):15,62:0);
tree PAUP_53 = [&U] (1:0,(((((((((((((2:50,(((8:17,57:23):6,((36:7,(82:1,83:1):3):18,45:15):8):12,((73:7,88:12):4,89:11):15):34):10,87:39):11,(61:57,90:43):9):18,6:48):17,(((47:1,48:2):17,69:15):10,(71:4,72:15):26):18):12,(30:1,31:2):36):7,((((4:26,46:18):6,(((26:1,28:0):9,(27:1,29:0):5):7,60:15):10):8,49:34):12,(39:32,84:24):8):7):7,((((3:29,(56:37,74:36):7):11,((7:37,50:38):22,(20:20,((((51:6,(52:6,54:3):3):1,53:3):15,59:18):5,((75:0,76:0):7,77:6):16):5):21):7):7,(23:25,((25:29,(((32:3,33:2,35:3):1,34:3):19,((40:4,((41:1,43:18):1,(42:0,44:1):4):2):9,((78:3,79:0):4,80:13):18):8):11):23,(37:8,38:11):23):14):9):9,((5:17,(((((9:3,17:5):8,(10:3,16:1):5):8,(11:6,12:5):9):3,((13:2,18:2):6,(14:2,15:2):4):9):4,81:16):7):32,(((19:27,((21:0,22:0):2,65:3):38):9,((66:2,68:0):3,67:6):29):7,(24:18,70:38):9):7):7):7):11,58:47):22,55:56):37,85:85):30,86:64):30,(63:3,64:4):13):15,62:0);
tree PAUP_54 = [&U] (1:0,(((((((((((((2:50,(((8:17,57:23):6,((36:7,(82:1,83:1):3):18,45:15):8):12,((73:7,88:12):4,89:11):15):34):11,87:38):11,(61:58,90:42):9):18,6:49):16,(((47:1,48:2):17,69:15):10,(71:4,72:15):26):18):12,(30:1,31:2):36):8,(((4:25,46:19):5,(((26:1,28:0):7,(27:1,29:0):8):9,(49:31,60:16):4):10):16,(39:33,84:23):7):8):6,((((3:29,(56:37,74:36):7):11,((7:37,50:38):22,(20:20,((((51:6,53:2):4,(52:7,54:2):4):12,59:18):5,((75:0,76:0):7,77:6):16):5):21):7):7,(23:26,((25:29,((32:3,33:2,34:3,35:3):20,((40:4,((41:1,43:18):1,(42:0,44:1):4):2):9,((78:3,79:0):4,80:13):18):8):11):24,(37:8,38:11):22):14):8):9,((5:15,(((((9:3,17:5):8,(10:3,16:1):5):8,(11:6,12:5):9):4,81:18):2,((13:2,18:2):6,(14:2,15:2):4):8):9):33,(((19:28,((21:0,22:0):2,65:3):37):9,((66:2,68:0):3,67:6):30):7,(24:18,70:38):8):6):7):7):11,58:47):22,55:56):37,85:85):30,86:64):30,(63:3,64:4):13):15,62:0);
tree PAUP_55 = [&U] (1:0,(((((((((((((2:50,(((8:17,57:23):6,((36:7,(82:1,83:1):3):18,45:15):8):12,((73:7,88:12):4,89:11):15):34):11,87:38):11,(61:58,90:42):9):18,6:49):16,(((47:1,48:2):17,69:15):10,(71:4,72:15):26):18):12,(30:1,31:2):36):8,(((4:25,46:19):5,(((26:1,28:0):7,(27:1,29:0):8):9,(49:31,60:16):4):10):16,(39:33,84:23):7):8):6,((((3:29,(56:37,74:36):7):11,((7:37,50:38):22,(20:20,(((((51:5,53:3):3,52:7):2,54:2):15,59:18):5,((75:0,76:0):7,77:6):17):4):21):7):7,(23:26,((25:29,((32:3,33:2,34:3,35:3):20,((40:4,(41:2,((42:0,44:1):3,43:18):1):2):9,((78:3,79:0):4,80:13):18):8):11):24,(37:8,38:11):22):14):8):9,((5:15,(((((9:3,17:5):8,(10:3,16:1):5):8,(11:6,12:5):9):4,81:18):2,((13:2,18:2):6,(14:2,15:2):4):8):9):33,(((19:28,((21:0,22:0):2,65:3):37):9,((66:2,68:0):3,67:6):30):7,(24:18,70:38):8):6):7):7):11,58:47):22,55:56):37,85:85):30,86:64):30,(63:3,64:4):13):15,62:0);
tree PAUP_56 = [&U] (1:0,(((((((((((((2:50,(((8:17,57:23):6,((36:7,(82:1,83:1):3):18,45:15):8):12,((73:7,88:12):4,89:11):15):34):11,87:38):11,(61:58,90:42):9):18,6:49):16,(((47:1,48:2):17,69:15):10,(71:4,72:15):26):18):12,(30:1,31:2):36):8,(((4:25,46:19):5,(((26:1,28:0):7,(27:1,29:0):8):9,(49:31,60:16):4):10):16,(39:33,84:23):7):8):6,((((3:29,(56:37,74:36):7):11,((7:37,50:38):22,(20:20,((((51:6,(52:6,54:3):3):1,53:3):15,59:18):5,((75:0,76:0):7,77:6):16):5):21):7):7,(23:26,((25:29,((32:3,33:2,34:3,35:3):20,((40:4,(41:2,((42:0,44:1):3,43:18):1):2):9,((78:3,79:0):4,80:13):18):8):11):24,(37:8,38:11):22):14):8):9,((5:15,(((((9:3,17:5):8,(10:3,16:1):5):8,(11:6,12:5):9):4,81:18):2,((13:2,18:2):6,(14:2,15:2):4):8):9):33,(((19:28,((21:0,22:0):2,65:3):37):9,((66:2,68:0):3,67:6):30):7,(24:18,70:38):8):6):7):7):11,58:47):22,55:56):37,85:85):30,86:64):30,(63:3,64:4):13):15,62:0);
tree PAUP_57 = [&U] (1:0,(((((((((((((2:50,(((8:17,57:23):6,((36:6,(82:2,83:0):3):19,45:15):8):12,((73:7,88:12):4,89:11):15):34):11,87:38):11,(61:58,90:42):9):18,6:49):16,(((47:1,48:2):17,69:15):10,(71:4,72:15):26):18):12,(30:1,31:2):36):8,(((4:25,46:19):5,(((26:1,28:0):7,(27:1,29:0):8):9,(49:31,60:16):4):10):16,(39:33,84:23):7):8):6,((((3:31,(56:37,74:36):7):9,((7:37,50:39):23,((20:19,((75:0,76:0):7,77:6):16):5,((((51:5,53:3):3,52:7):2,54:2):15,59:18):6):20):7):6,(23:25,((25:29,(((32:3,33:2,35:3):1,34:3):19,((40:4,(41:2,((42:0,44:1):3,43:18):1):2):9,((78:3,79:0):4,80:13):18):8):11):25,(37:7,38:12):22):14):8):9,((5:16,(((((9:3,17:5):8,(10:3,16:1):5):8,(11:6,12:5):9):4,81:18):2,((13:2,18:2):6,(14:2,15:2):4):8):8):34,(((19:28,((21:0,22:0):2,65:3):37):9,((66:2,68:0):3,67:6):30):6,(24:18,70:39):8):5):7):7):11,58:47):22,55:56):37,85:85):30,86:64):30,(63:3,64:4):13):15,62:0);
tree PAUP_58 = [&U] (1:0,(((((((((((((2:50,(((8:17,57:23):6,((36:6,(82:2,83:0):3):19,45:15):8):12,((73:7,88:12):4,89:11):15):34):11,87:38):11,(61:58,90:42):9):18,6:49):16,(((47:1,48:2):17,69:15):10,(71:4,72:15):26):18):12,(30:1,31:2):36):8,(((4:25,46:19):5,(((26:1,28:0):7,(27:1,29:0):8):9,(49:31,60:16):4):10):16,(39:33,84:23):7):8):6,((((3:32,(56:38,74:35):7):10,((7:38,50:38):23,(((20:16,59:16):5,(((51:5,53:3):3,52:7):2,54:2):18):7,((75:0,76:0):8,77:5):17):19):7):5,(23:25,((25:28,(((32:3,33:2,35:3):1,34:3):20,((40:4,(41:2,((42:0,44:1):3,43:18):1):2):9,((78:3,79:0):4,80:13):18):7):11):25,(37:7,38:12):22):14):8):9,((5:16,(((((9:3,17:5):8,(10:3,16:1):5):8,(11:6,12:5):9):4,81:18):2,((13:2,18:2):6,(14:2,15:2):4):8):8):33,(((19:28,((21:0,22:0):2,65:3):37):9,((66:2,68:0):3,67:6):30):6,(24:18,70:39):8):6):7):8):11,58:47):22,55:56):37,85:85):30,86:64):30,(63:3,64:4):13):15,62:0);
tree PAUP_59 = [&U] (1:0,(((((((((((((2:50,(((8:17,57:23):6,((36:7,(82:1,83:1):3):18,45:15):8):12,((73:7,88:12):4,89:11):15):34):11,87:38):11,(61:58,90:42):9):18,6:49):16,(((47:1,48:2):17,69:15):10,(71:4,72:15):26):18):12,(30:1,31:2):36):8,(((4:25,46:19):5,(((26:1,28:0):7,(27:1,29:0):8):9,(49:31,60:16):4):10):16,(39:33,84:23):7):8):6,((((3:29,(56:37,74:36):7):11,((7:37,50:38):22,(20:20,(((((51:5,53:3):3,52:7):2,54:2):15,59:18):5,((75:0,76:0):7,77:6):17):4):21):7):7,(23:26,((25:29,(((32:3,33:2,35:3):1,34:3):19,((40:4,((41:1,43:18):1,(42:0,44:1):4):2):9,((78:3,79:0):4,80:13):18):8):11):24,(37:8,38:11):22):14):8):9,((5:15,(((((9:3,17:5):8,(10:3,16:1):5):8,(11:6,12:5):9):4,81:18):2,((13:2,18:2):6,(14:2,15:2):4):8):9):33,(((19:28,((21:0,22:0):2,65:3):37):9,((66:2,68:0):3,67:6):30):7,(24:18,70:38):8):6):7):7):11,58:47):22,55:56):37,85:85):30,86:64):30,(63:3,64:4):13):15,62:0);
tree PAUP_60 = [&U] (1:0,(((((((((((((2:50,(((8:17,57:23):6,((36:7,(82:1,83:1):3):18,45:15):8):12,((73:7,88:12):4,89:11):15):34):11,87:38):11,(61:58,90:42):9):18,6:49):16,(((47:1,48:2):17,69:15):10,(71:4,72:15):26):18):12,(30:1,31:2):36):8,(((4:25,46:19):5,(((26:1,28:0):7,(27:1,29:0):8):9,(49:31,60:16):4):10):16,(39:33,84:23):7):8):6,((((3:29,(56:37,74:36):7):11,((7:37,50:38):22,(20:20,((((51:6,(52:6,54:3):3):1,53:3):15,59:18):5,((75:0,76:0):7,77:6):16):5):21):7):7,(23:26,((25:29,(((32:3,33:2,35:3):1,34:3):19,((40:4,((41:1,43:18):1,(42:0,44:1):4):2):9,((78:3,79:0):4,80:13):18):8):11):24,(37:8,38:11):22):14):8):9,((5:15,(((((9:3,17:5):8,(10:3,16:1):5):8,(11:6,12:5):9):4,81:18):2,((13:2,18:2):6,(14:2,15:2):4):8):9):33,(((19:28,((21:0,22:0):2,65:3):37):9,((66:2,68:0):3,67:6):30):7,(24:18,70:38):8):6):7):7):11,58:47):22,55:56):37,85:85):30,86:64):30,(63:3,64:4):13):15,62:0);
tree PAUP_61 = [&U] (1:0,(((((((((((((2:50,(((8:17,57:23):6,((36:7,(82:1,83:1):3):18,45:15):8):12,((73:7,88:12):4,89:11):15):34):10,87:39):11,(61:57,90:43):9):18,6:48):17,(((47:1,48:2):17,69:15):10,(71:4,72:15):26):18):12,(30:1,31:2):36):8,(((4:25,46:19):5,(((26:1,28:0):7,(27:1,29:0):8):9,(49:31,60:16):4):10):16,(39:33,84:23):7):8):6,((((3:29,(56:37,74:36):7):11,((7:37,50:38):22,(20:20,(((((51:5,53:3):3,52:7):2,54:2):15,59:18):5,((75:0,76:0):7,77:6):17):4):21):7):7,(23:25,((25:29,((32:3,33:2,34:3,35:3):20,((40:4,((41:1,43:18):1,(42:0,44:1):4):2):9,((78:3,79:0):4,80:13):18):8):11):23,(37:8,38:11):23):14):9):9,((5:17,(((((9:3,17:5):8,(10:3,16:1):5):8,(11:6,12:5):9):3,((13:2,18:2):6,(14:2,15:2):4):9):4,81:16):7):32,(((19:27,((21:0,22:0):2,65:3):38):9,((66:2,68:0):3,67:6):29):7,(24:18,70:38):9):7):7):7):11,58:47):22,55:56):37,85:85):30,86:64):30,(63:3,64:4):13):15,62:0);
tree PAUP_62 = [&U] (1:0,(((((((((((((2:50,(((8:17,57:23):6,((36:7,(82:1,83:1):3):18,45:15):8):12,((73:7,88:12):4,89:11):15):34):10,87:39):11,(61:57,90:43):9):18,6:48):17,(((47:1,48:2):17,69:15):10,(71:4,72:15):26):18):12,(30:1,31:2):36):8,(((4:25,46:19):5,(((26:1,28:0):7,(27:1,29:0):8):9,(49:31,60:16):4):10):16,(39:33,84:23):7):8):6,((((3:29,(56:37,74:36):7):11,((7:37,50:38):22,(20:20,((((51:6,(52:6,54:3):3):1,53:3):15,59:18):5,((75:0,76:0):7,77:6):16):5):21):7):7,(23:25,((25:29,((32:3,33:2,34:3,35:3):20,((40:4,((41:1,43:18):1,(42:0,44:1):4):2):9,((78:3,79:0):4,80:13):18):8):11):23,(37:8,38:11):23):14):9):9,((5:17,(((((9:3,17:5):8,(10:3,16:1):5):8,(11:6,12:5):9):3,((13:2,18:2):6,(14:2,15:2):4):9):4,81:16):7):32,(((19:27,((21:0,22:0):2,65:3):38):9,((66:2,68:0):3,67:6):29):7,(24:18,70:38):9):7):7):7):11,58:47):22,55:56):37,85:85):30,86:64):30,(63:3,64:4):13):15,62:0);
tree PAUP_63 = [&U] (1:0,(((((((((((((2:50,(((8:17,57:23):6,((36:6,(82:2,83:0):3):19,45:15):8):12,((73:7,88:12):4,89:11):15):34):10,87:39):11,(61:57,90:43):9):18,6:48):17,(((47:1,48:2):17,69:15):10,(71:4,72:15):26):18):12,(30:1,31:2):36):8,(((4:25,46:19):5,(((26:1,28:0):7,(27:1,29:0):8):9,(49:31,60:16):4):10):16,(39:33,84:23):7):8):6,((((3:31,(56:37,74:36):7):9,((7:37,50:39):23,((20:19,((75:0,76:0):7,77:6):16):5,((((51:5,53:3):3,52:7):2,54:2):15,59:18):6):20):7):6,(23:24,((25:29,((32:3,33:2,34:3,35:3):20,((40:4,(41:2,((42:0,44:1):3,43:18):1):2):9,((78:3,79:0):4,80:13):18):8):11):24,(37:7,38:12):23):14):9):9,((5:18,(((((9:3,17:5):8,(10:3,16:1):5):8,(11:6,12:5):9):3,((13:2,18:2):6,(14:2,15:2):4):9):4,81:16):6):33,(((19:27,((21:0,22:0):2,65:3):38):9,((66:2,68:0):3,67:6):29):6,(24:18,70:39):9):6):7):7):11,58:47):22,55:56):37,85:85):30,86:64):30,(63:3,64:4):13):15,62:0);
tree PAUP_64 = [&U] (1:0,(((((((((((((2:50,(((8:17,57:23):6,((36:6,(82:2,83:0):3):19,45:15):8):12,((73:7,88:12):4,89:11):15):34):10,87:39):11,(61:57,90:43):9):18,6:48):17,(((47:1,48:2):17,69:15):10,(71:4,72:15):26):18):12,(30:1,31:2):36):8,(((4:25,46:19):5,(((26:1,28:0):7,(27:1,29:0):8):9,(49:31,60:16):4):10):16,(39:33,84:23):7):8):6,((((3:32,(56:38,74:35):7):10,((7:38,50:38):23,(((20:16,59:16):5,(((51:5,53:3):3,52:7):2,54:2):18):7,((75:0,76:0):8,77:5):17):19):7):5,(23:24,((25:28,((32:3,33:2,34:3,35:3):21,((40:4,(41:2,((42:0,44:1):3,43:18):1):2):9,((78:3,79:0):4,80:13):18):7):11):24,(37:7,38:12):23):14):9):9,((5:18,(((((9:3,17:5):8,(10:3,16:1):5):8,(11:6,12:5):9):3,((13:2,18:2):6,(14:2,15:2):4):9):4,81:16):6):32,(((19:27,((21:0,22:0):2,65:3):38):9,((66:2,68:0):3,67:6):29):6,(24:18,70:39):9):7):7):8):11,58:47):22,55:56):37,85:85):30,86:64):30,(63:3,64:4):13):15,62:0);
tree PAUP_65 = [&U] (1:0,(((((((((((((2:50,(((8:17,57:23):6,((36:6,(82:2,83:0):3):19,45:15):8):12,((73:7,88:12):4,89:11):15):34):10,87:39):11,(61:57,90:43):9):18,6:48):17,(((47:1,48:2):17,69:15):10,(71:4,72:15):26):18):12,(30:1,31:2):36):8,(((4:25,46:19):5,(((26:1,28:0):7,(27:1,29:0):8):9,(49:31,60:16):4):10):16,(39:33,84:23):7):8):6,((((3:31,(56:37,74:36):7):9,((7:37,50:39):23,((20:19,((75:0,76:0):7,77:6):16):5,((((51:5,53:3):3,52:7):2,54:2):15,59:18):6):20):7):6,(23:24,((25:29,(((32:3,33:2,35:3):1,34:3):19,((40:4,((41:1,43:18):1,(42:0,44:1):4):2):9,((78:3,79:0):4,80:13):18):8):11):24,(37:7,38:12):23):14):9):9,((5:18,(((((9:3,17:5):8,(10:3,16:1):5):8,(11:6,12:5):9):3,((13:2,18:2):6,(14:2,15:2):4):9):4,81:16):6):33,(((19:27,((21:0,22:0):2,65:3):38):9,((66:2,68:0):3,67:6):29):6,(24:18,70:39):9):6):7):7):11,58:47):22,55:56):37,85:85):30,86:64):30,(63:3,64:4):13):15,62:0);
tree PAUP_66 = [&U] (1:0,(((((((((((((2:50,(((8:17,57:23):6,((36:6,(82:2,83:0):3):19,45:15):8):12,((73:7,88:12):4,89:11):15):34):10,87:39):11,(61:57,90:43):9):18,6:48):17,(((47:1,48:2):17,69:15):10,(71:4,72:15):26):18):12,(30:1,31:2):36):8,(((4:25,46:19):5,(((26:1,28:0):7,(27:1,29:0):8):9,(49:31,60:16):4):10):16,(39:33,84:23):7):8):6,((((3:32,(56:38,74:35):7):10,((7:38,50:38):23,(((20:16,59:16):5,(((51:5,53:3):3,52:7):2,54:2):18):7,((75:0,76:0):8,77:5):17):19):7):5,(23:24,((25:28,(((32:3,33:2,35:3):1,34:3):20,((40:4,((41:1,43:18):1,(42:0,44:1):4):2):9,((78:3,79:0):4,80:13):18):7):11):24,(37:7,38:12):23):14):9):9,((5:18,(((((9:3,17:5):8,(10:3,16:1):5):8,(11:6,12:5):9):3,((13:2,18:2):6,(14:2,15:2):4):9):4,81:16):6):32,(((19:27,((21:0,22:0):2,65:3):38):9,((66:2,68:0):3,67:6):29):6,(24:18,70:39):9):7):7):8):11,58:47):22,55:56):37,85:85):30,86:64):30,(63:3,64:4):13):15,62:0);
tree PAUP_67 = [&U] (1:0,(((((((((((((2:50,(((8:17,57:23):6,((36:7,(82:1,83:1):3):18,45:15):8):12,((73:7,88:12):4,89:11):15):34):11,87:38):11,(61:58,90:42):9):18,6:49):16,(((47:1,48:2):17,69:15):10,(71:4,72:15):26):18):12,(30:1,31:2):36):8,(((4:25,46:20):8,((((26:1,28:0):9,(27:1,29:0):5):7,60:15):10,49:31):8):12,(39:33,84:23):7):8):6,((((3:29,(56:37,74:36):7):11,((7:37,50:38):22,(20:20,((((51:6,53:2):4,(52:7,54:2):4):12,59:18):5,((75:0,76:0):7,77:6):16):5):21):7):7,(23:26,((25:29,((32:3,33:2,34:3,35:3):20,((40:4,((41:1,43:18):1,(42:0,44:1):4):2):9,((78:3,79:0):4,80:13):18):8):11):24,(37:8,38:11):22):14):8):9,((5:15,(((((9:3,17:5):8,(10:3,16:1):5):8,(11:6,12:5):9):4,81:18):2,((13:2,18:2):6,(14:2,15:2):4):8):9):33,(((19:28,((21:0,22:0):2,65:3):37):9,((66:2,68:0):3,67:6):30):7,(24:18,70:38):8):6):7):7):11,58:47):22,55:56):37,85:85):30,86:64):30,(63:3,64:4):13):15,62:0);
tree PAUP_68 = [&U] (1:0,(((((((((((((2:50,(((8:17,57:23):6,((36:7,(82:1,83:1):3):18,45:15):8):12,((73:7,88:12):4,89:11):15):34):11,87:38):11,(61:58,90:42):9):18,6:49):16,(((47:1,48:2):17,69:15):10,(71:4,72:15):26):18):12,(30:1,31:2):36):8,(((4:25,46:20):8,((((26:1,28:0):9,(27:1,29:0):5):7,60:15):10,49:31):8):12,(39:33,84:23):7):8):6,((((3:29,(56:37,74:36):7):11,((7:37,50:38):22,(20:20,(((((51:5,53:3):3,52:7):2,54:2):15,59:18):5,((75:0,76:0):7,77:6):17):4):21):7):7,(23:26,((25:29,((32:3,33:2,34:3,35:3):20,((40:4,(41:2,((42:0,44:1):3,43:18):1):2):9,((78:3,79:0):4,80:13):18):8):11):24,(37:8,38:11):22):14):8):9,((5:15,(((((9:3,17:5):8,(10:3,16:1):5):8,(11:6,12:5):9):4,81:18):2,((13:2,18:2):6,(14:2,15:2):4):8):9):33,(((19:28,((21:0,22:0):2,65:3):37):9,((66:2,68:0):3,67:6):30):7,(24:18,70:38):8):6):7):7):11,58:47):22,55:56):37,85:85):30,86:64):30,(63:3,64:4):13):15,62:0);
tree PAUP_69 = [&U] (1:0,(((((((((((((2:50,(((8:17,57:23):6,((36:7,(82:1,83:1):3):18,45:15):8):12,((73:7,88:12):4,89:11):15):34):11,87:38):11,(61:58,90:42):9):18,6:49):16,(((47:1,48:2):17,69:15):10,(71:4,72:15):26):18):12,(30:1,31:2):36):8,(((4:25,46:20):8,((((26:1,28:0):9,(27:1,29:0):5):7,60:15):10,49:31):8):12,(39:33,84:23):7):8):6,((((3:29,(56:37,74:36):7):11,((7:37,50:38):22,(20:20,((((51:6,(52:6,54:3):3):1,53:3):15,59:18):5,((75:0,76:0):7,77:6):16):5):21):7):7,(23:26,((25:29,((32:3,33:2,34:3,35:3):20,((40:4,(41:2,((42:0,44:1):3,43:18):1):2):9,((78:3,79:0):4,80:13):18):8):11):24,(37:8,38:11):22):14):8):9,((5:15,(((((9:3,17:5):8,(10:3,16:1):5):8,(11:6,12:5):9):4,81:18):2,((13:2,18:2):6,(14:2,15:2):4):8):9):33,(((19:28,((21:0,22:0):2,65:3):37):9,((66:2,68:0):3,67:6):30):7,(24:18,70:38):8):6):7):7):11,58:47):22,55:56):37,85:85):30,86:64):30,(63:3,64:4):13):15,62:0);
tree PAUP_70 = [&U] (1:0,(((((((((((((2:50,(((8:17,57:23):6,((36:6,(82:2,83:0):3):19,45:15):8):12,((73:7,88:12):4,89:11):15):34):11,87:38):11,(61:58,90:42):9):18,6:49):16,(((47:1,48:2):17,69:15):10,(71:4,72:15):26):18):12,(30:1,31:2):36):8,(((4:25,46:20):8,((((26:1,28:0):9,(27:1,29:0):5):7,60:15):10,49:31):8):12,(39:33,84:23):7):8):6,((((3:31,(56:37,74:36):7):9,((7:37,50:39):23,((20:19,((75:0,76:0):7,77:6):16):5,((((51:5,53:3):3,52:7):2,54:2):15,59:18):6):20):7):6,(23:25,((25:29,(((32:3,33:2,35:3):1,34:3):19,((40:4,(41:2,((42:0,44:1):3,43:18):1):2):9,((78:3,79:0):4,80:13):18):8):11):25,(37:7,38:12):22):14):8):9,((5:16,(((((9:3,17:5):8,(10:3,16:1):5):8,(11:6,12:5):9):4,81:18):2,((13:2,18:2):6,(14:2,15:2):4):8):8):34,(((19:28,((21:0,22:0):2,65:3):37):9,((66:2,68:0):3,67:6):30):6,(24:18,70:39):8):5):7):7):11,58:47):22,55:56):37,85:85):30,86:64):30,(63:3,64:4):13):15,62:0);
tree PAUP_71 = [&U] (1:0,(((((((((((((2:50,(((8:17,57:23):6,((36:6,(82:2,83:0):3):19,45:15):8):12,((73:7,88:12):4,89:11):15):34):11,87:38):11,(61:58,90:42):9):18,6:49):16,(((47:1,48:2):17,69:15):10,(71:4,72:15):26):18):12,(30:1,31:2):36):8,(((4:25,46:20):8,((((26:1,28:0):9,(27:1,29:0):5):7,60:15):10,49:31):8):12,(39:33,84:23):7):8):6,((((3:32,(56:38,74:35):7):10,((7:38,50:38):23,(((20:16,59:16):5,(((51:5,53:3):3,52:7):2,54:2):18):7,((75:0,76:0):8,77:5):17):19):7):5,(23:25,((25:28,(((32:3,33:2,35:3):1,34:3):20,((40:4,(41:2,((42:0,44:1):3,43:18):1):2):9,((78:3,79:0):4,80:13):18):7):11):25,(37:7,38:12):22):14):8):9,((5:16,(((((9:3,17:5):8,(10:3,16:1):5):8,(11:6,12:5):9):4,81:18):2,((13:2,18:2):6,(14:2,15:2):4):8):8):33,(((19:28,((21:0,22:0):2,65:3):37):9,((66:2,68:0):3,67:6):30):6,(24:18,70:39):8):6):7):8):11,58:47):22,55:56):37,85:85):30,86:64):30,(63:3,64:4):13):15,62:0);
tree PAUP_72 = [&U] (1:0,(((((((((((((2:50,(((8:17,57:23):6,((36:7,(82:1,83:1):3):18,45:15):8):12,((73:7,88:12):4,89:11):15):34):11,87:38):11,(61:58,90:42):9):18,6:49):16,(((47:1,48:2):17,69:15):10,(71:4,72:15):26):18):12,(30:1,31:2):36):8,(((4:25,46:20):8,((((26:1,28:0):9,(27:1,29:0):5):7,60:15):10,49:31):8):12,(39:33,84:23):7):8):6,((((3:29,(56:37,74:36):7):11,((7:37,50:38):22,(20:20,(((((51:5,53:3):3,52:7):2,54:2):15,59:18):5,((75:0,76:0):7,77:6):17):4):21):7):7,(23:26,((25:29,(((32:3,33:2,35:3):1,34:3):19,((40:4,((41:1,43:18):1,(42:0,44:1):4):2):9,((78:3,79:0):4,80:13):18):8):11):24,(37:8,38:11):22):14):8):9,((5:15,(((((9:3,17:5):8,(10:3,16:1):5):8,(11:6,12:5):9):4,81:18):2,((13:2,18:2):6,(14:2,15:2):4):8):9):33,(((19:28,((21:0,22:0):2,65:3):37):9,((66:2,68:0):3,67:6):30):7,(24:18,70:38):8):6):7):7):11,58:47):22,55:56):37,85:85):30,86:64):30,(63:3,64:4):13):15,62:0);
tree PAUP_73 = [&U] (1:0,(((((((((((((2:50,(((8:17,57:23):6,((36:7,(82:1,83:1):3):18,45:15):8):12,((73:7,88:12):4,89:11):15):34):11,87:38):11,(61:58,90:42):9):18,6:49):16,(((47:1,48:2):17,69:15):10,(71:4,72:15):26):18):12,(30:1,31:2):36):8,(((4:25,46:20):8,((((26:1,28:0):9,(27:1,29:0):5):7,60:15):10,49:31):8):12,(39:33,84:23):7):8):6,((((3:29,(56:37,74:36):7):11,((7:37,50:38):22,(20:20,((((51:6,(52:6,54:3):3):1,53:3):15,59:18):5,((75:0,76:0):7,77:6):16):5):21):7):7,(23:26,((25:29,(((32:3,33:2,35:3):1,34:3):19,((40:4,((41:1,43:18):1,(42:0,44:1):4):2):9,((78:3,79:0):4,80:13):18):8):11):24,(37:8,38:11):22):14):8):9,((5:15,(((((9:3,17:5):8,(10:3,16:1):5):8,(11:6,12:5):9):4,81:18):2,((13:2,18:2):6,(14:2,15:2):4):8):9):33,(((19:28,((21:0,22:0):2,65:3):37):9,((66:2,68:0):3,67:6):30):7,(24:18,70:38):8):6):7):7):11,58:47):22,55:56):37,85:85):30,86:64):30,(63:3,64:4):13):15,62:0);
tree PAUP_74 = [&U] (1:0,(((((((((((((2:50,(((8:17,57:23):6,((36:7,(82:1,83:1):3):18,45:15):8):12,((73:7,88:12):4,89:11):15):34):10,87:39):11,(61:57,90:43):9):18,6:48):17,(((47:1,48:2):17,69:15):10,(71:4,72:15):26):18):12,(30:1,31:2):36):8,(((4:25,46:20):8,((((26:1,28:0):9,(27:1,29:0):5):7,60:15):10,49:31):8):12,(39:33,84:23):7):8):6,((((3:29,(56:37,74:36):7):11,((7:37,50:38):22,(20:20,(((((51:5,53:3):3,52:7):2,54:2):15,59:18):5,((75:0,76:0):7,77:6):17):4):21):7):7,(23:25,((25:29,((32:3,33:2,34:3,35:3):20,((40:4,((41:1,43:18):1,(42:0,44:1):4):2):9,((78:3,79:0):4,80:13):18):8):11):23,(37:8,38:11):23):14):9):9,((5:17,(((((9:3,17:5):8,(10:3,16:1):5):8,(11:6,12:5):9):3,((13:2,18:2):6,(14:2,15:2):4):9):4,81:16):7):32,(((19:27,((21:0,22:0):2,65:3):38):9,((66:2,68:0):3,67:6):29):7,(24:18,70:38):9):7):7):7):11,58:47):22,55:56):37,85:85):30,86:64):30,(63:3,64:4):13):15,62:0);
tree PAUP_75 = [&U] (1:0,(((((((((((((2:50,(((8:17,57:23):6,((36:7,(82:1,83:1):3):18,45:15):8):12,((73:7,88:12):4,89:11):15):34):10,87:39):11,(61:57,90:43):9):18,6:48):17,(((47:1,48:2):17,69:15):10,(71:4,72:15):26):18):12,(30:1,31:2):36):8,(((4:25,46:20):8,((((26:1,28:0):9,(27:1,29:0):5):7,60:15):10,49:31):8):12,(39:33,84:23):7):8):6,((((3:29,(56:37,74:36):7):11,((7:37,50:38):22,(20:20,((((51:6,(52:6,54:3):3):1,53:3):15,59:18):5,((75:0,76:0):7,77:6):16):5):21):7):7,(23:25,((25:29,((32:3,33:2,34:3,35:3):20,((40:4,((41:1,43:18):1,(42:0,44:1):4):2):9,((78:3,79:0):4,80:13):18):8):11):23,(37:8,38:11):23):14):9):9,((5:17,(((((9:3,17:5):8,(10:3,16:1):5):8,(11:6,12:5):9):3,((13:2,18:2):6,(14:2,15:2):4):9):4,81:16):7):32,(((19:27,((21:0,22:0):2,65:3):38):9,((66:2,68:0):3,67:6):29):7,(24:18,70:38):9):7):7):7):11,58:47):22,55:56):37,85:85):30,86:64):30,(63:3,64:4):13):15,62:0);
tree PAUP_76 = [&U] (1:0,(((((((((((((2:50,(((8:17,57:23):6,((36:6,(82:2,83:0):3):19,45:15):8):12,((73:7,88:12):4,89:11):15):34):10,87:39):11,(61:57,90:43):9):18,6:48):17,(((47:1,48:2):17,69:15):10,(71:4,72:15):26):18):12,(30:1,31:2):36):8,(((4:25,46:20):8,((((26:1,28:0):9,(27:1,29:0):5):7,60:15):10,49:31):8):12,(39:33,84:23):7):8):6,((((3:31,(56:37,74:36):7):9,((7:37,50:39):23,((20:19,((75:0,76:0):7,77:6):16):5,((((51:5,53:3):3,52:7):2,54:2):15,59:18):6):20):7):6,(23:24,((25:29,((32:3,33:2,34:3,35:3):20,((40:4,(41:2,((42:0,44:1):3,43:18):1):2):9,((78:3,79:0):4,80:13):18):8):11):24,(37:7,38:12):23):14):9):9,((5:18,(((((9:3,17:5):8,(10:3,16:1):5):8,(11:6,12:5):9):3,((13:2,18:2):6,(14:2,15:2):4):9):4,81:16):6):33,(((19:27,((21:0,22:0):2,65:3):38):9,((66:2,68:0):3,67:6):29):6,(24:18,70:39):9):6):7):7):11,58:47):22,55:56):37,85:85):30,86:64):30,(63:3,64:4):13):15,62:0);
tree PAUP_77 = [&U] (1:0,(((((((((((((2:50,(((8:17,57:23):6,((36:6,(82:2,83:0):3):19,45:15):8):12,((73:7,88:12):4,89:11):15):34):10,87:39):11,(61:57,90:43):9):18,6:48):17,(((47:1,48:2):17,69:15):10,(71:4,72:15):26):18):12,(30:1,31:2):36):8,(((4:25,46:20):8,((((26:1,28:0):9,(27:1,29:0):5):7,60:15):10,49:31):8):12,(39:33,84:23):7):8):6,((((3:32,(56:38,74:35):7):10,((7:38,50:38):23,(((20:16,59:16):5,(((51:5,53:3):3,52:7):2,54:2):18):7,((75:0,76:0):8,77:5):17):19):7):5,(23:24,((25:28,((32:3,33:2,34:3,35:3):21,((40:4,(41:2,((42:0,44:1):3,43:18):1):2):9,((78:3,79:0):4,80:13):18):7):11):24,(37:7,38:12):23):14):9):9,((5:18,(((((9:3,17:5):8,(10:3,16:1):5):8,(11:6,12:5):9):3,((13:2,18:2):6,(14:2,15:2):4):9):4,81:16):6):32,(((19:27,((21:0,22:0):2,65:3):38):9,((66:2,68:0):3,67:6):29):6,(24:18,70:39):9):7):7):8):11,58:47):22,55:56):37,85:85):30,86:64):30,(63:3,64:4):13):15,62:0);
tree PAUP_78 = [&U] (1:0,(((((((((((((2:50,(((8:17,57:23):6,((36:6,(82:2,83:0):3):19,45:15):8):12,((73:7,88:12):4,89:11):15):34):10,87:39):11,(61:57,90:43):9):18,6:48):17,(((47:1,48:2):17,69:15):10,(71:4,72:15):26):18):12,(30:1,31:2):36):8,(((4:25,46:20):8,((((26:1,28:0):9,(27:1,29:0):5):7,60:15):10,49:31):8):12,(39:33,84:23):7):8):6,((((3:31,(56:37,74:36):7):9,((7:37,50:39):23,((20:19,((75:0,76:0):7,77:6):16):5,((((51:5,53:3):3,52:7):2,54:2):15,59:18):6):20):7):6,(23:24,((25:29,(((32:3,33:2,35:3):1,34:3):19,((40:4,((41:1,43:18):1,(42:0,44:1):4):2):9,((78:3,79:0):4,80:13):18):8):11):24,(37:7,38:12):23):14):9):9,((5:18,(((((9:3,17:5):8,(10:3,16:1):5):8,(11:6,12:5):9):3,((13:2,18:2):6,(14:2,15:2):4):9):4,81:16):6):33,(((19:27,((21:0,22:0):2,65:3):38):9,((66:2,68:0):3,67:6):29):6,(24:18,70:39):9):6):7):7):11,58:47):22,55:56):37,85:85):30,86:64):30,(63:3,64:4):13):15,62:0);
tree PAUP_79 = [&U] (1:0,(((((((((((((2:50,(((8:17,57:23):6,((36:6,(82:2,83:0):3):19,45:15):8):12,((73:7,88:12):4,89:11):15):34):10,87:39):11,(61:57,90:43):9):18,6:48):17,(((47:1,48:2):17,69:15):10,(71:4,72:15):26):18):12,(30:1,31:2):36):8,(((4:25,46:20):8,((((26:1,28:0):9,(27:1,29:0):5):7,60:15):10,49:31):8):12,(39:33,84:23):7):8):6,((((3:32,(56:38,74:35):7):10,((7:38,50:38):23,(((20:16,59:16):5,(((51:5,53:3):3,52:7):2,54:2):18):7,((75:0,76:0):8,77:5):17):19):7):5,(23:24,((25:28,(((32:3,33:2,35:3):1,34:3):20,((40:4,((41:1,43:18):1,(42:0,44:1):4):2):9,((78:3,79:0):4,80:13):18):7):11):24,(37:7,38:12):23):14):9):9,((5:18,(((((9:3,17:5):8,(10:3,16:1):5):8,(11:6,12:5):9):3,((13:2,18:2):6,(14:2,15:2):4):9):4,81:16):6):32,(((19:27,((21:0,22:0):2,65:3):38):9,((66:2,68:0):3,67:6):29):6,(24:18,70:39):9):7):7):8):11,58:47):22,55:56):37,85:85):30,86:64):30,(63:3,64:4):13):15,62:0);
tree PAUP_80 = [&U] (1:0,(((((((((((((2:50,(((8:17,57:23):6,((36:7,(82:1,83:1):3):18,45:15):8):12,((73:7,88:12):4,89:11):15):34):11,87:38):11,(61:58,90:42):9):18,6:49):16,(((47:1,48:2):17,69:15):10,(71:4,72:15):26):18):12,(30:1,31:2):36):7,((((4:26,46:18):6,(((26:1,28:0):9,(27:1,29:0):5):7,60:15):10):8,49:34):12,(39:32,84:24):8):7):7,((((3:29,(56:37,74:36):7):11,((7:37,50:38):22,(20:20,((((51:6,53:2):4,(52:7,54:2):4):12,59:18):5,((75:0,76:0):7,77:6):16):5):21):7):7,(23:26,((25:29,((32:3,33:2,34:3,35:3):20,((40:4,((41:1,43:18):1,(42:0,44:1):4):2):9,((78:3,79:0):4,80:13):18):8):11):24,(37:8,38:11):22):14):8):9,((5:15,(((((9:3,17:5):8,(10:3,16:1):5):8,(11:6,12:5):9):4,81:18):2,((13:2,18:2):6,(14:2,15:2):4):8):9):33,(((19:28,((21:0,22:0):2,65:3):37):9,((66:2,68:0):3,67:6):30):7,(24:18,70:38):8):6):7):7):11,58:47):22,55:56):37,85:85):30,86:64):30,(63:3,64:4):13):15,62:0);
tree PAUP_81 = [&U] (1:0,(((((((((((((2:50,(((8:17,57:23):6,((36:7,(82:1,83:1):3):18,45:15):8):12,((73:7,88:12):4,89:11):15):34):11,87:38):11,(61:58,90:42):9):18,6:49):16,(((47:1,48:2):17,69:15):10,(71:4,72:15):26):18):12,(30:1,31:2):36):7,((((4:26,46:18):6,(((26:1,28:0):9,(27:1,29:0):5):7,60:15):10):8,49:34):12,(39:32,84:24):8):7):7,((((3:29,(56:37,74:36):7):11,((7:37,50:38):22,(20:20,(((((51:5,53:3):3,52:7):2,54:2):15,59:18):5,((75:0,76:0):7,77:6):17):4):21):7):7,(23:26,((25:29,((32:3,33:2,34:3,35:3):20,((40:4,(41:2,((42:0,44:1):3,43:18):1):2):9,((78:3,79:0):4,80:13):18):8):11):24,(37:8,38:11):22):14):8):9,((5:15,(((((9:3,17:5):8,(10:3,16:1):5):8,(11:6,12:5):9):4,81:18):2,((13:2,18:2):6,(14:2,15:2):4):8):9):33,(((19:28,((21:0,22:0):2,65:3):37):9,((66:2,68:0):3,67:6):30):7,(24:18,70:38):8):6):7):7):11,58:47):22,55:56):37,85:85):30,86:64):30,(63:3,64:4):13):15,62:0);
tree PAUP_82 = [&U] (1:0,(((((((((((((2:50,(((8:17,57:23):6,((36:7,(82:1,83:1):3):18,45:15):8):12,((73:7,88:12):4,89:11):15):34):11,87:38):11,(61:58,90:42):9):18,6:49):16,(((47:1,48:2):17,69:15):10,(71:4,72:15):26):18):12,(30:1,31:2):36):7,((((4:26,46:18):6,(((26:1,28:0):9,(27:1,29:0):5):7,60:15):10):8,49:34):12,(39:32,84:24):8):7):7,((((3:29,(56:37,74:36):7):11,((7:37,50:38):22,(20:20,((((51:6,(52:6,54:3):3):1,53:3):15,59:18):5,((75:0,76:0):7,77:6):16):5):21):7):7,(23:26,((25:29,((32:3,33:2,34:3,35:3):20,((40:4,(41:2,((42:0,44:1):3,43:18):1):2):9,((78:3,79:0):4,80:13):18):8):11):24,(37:8,38:11):22):14):8):9,((5:15,(((((9:3,17:5):8,(10:3,16:1):5):8,(11:6,12:5):9):4,81:18):2,((13:2,18:2):6,(14:2,15:2):4):8):9):33,(((19:28,((21:0,22:0):2,65:3):37):9,((66:2,68:0):3,67:6):30):7,(24:18,70:38):8):6):7):7):11,58:47):22,55:56):37,85:85):30,86:64):30,(63:3,64:4):13):15,62:0);
tree PAUP_83 = [&U] (1:0,(((((((((((((2:50,(((8:17,57:23):6,((36:6,(82:2,83:0):3):19,45:15):8):12,((73:7,88:12):4,89:11):15):34):11,87:38):11,(61:58,90:42):9):18,6:49):16,(((47:1,48:2):17,69:15):10,(71:4,72:15):26):18):12,(30:1,31:2):36):7,((((4:26,46:18):6,(((26:1,28:0):9,(27:1,29:0):5):7,60:15):10):8,49:34):12,(39:32,84:24):8):7):7,((((3:31,(56:37,74:36):7):9,((7:37,50:39):23,((20:19,((75:0,76:0):7,77:6):16):5,((((51:5,53:3):3,52:7):2,54:2):15,59:18):6):20):7):6,(23:25,((25:29,(((32:3,33:2,35:3):1,34:3):19,((40:4,(41:2,((42:0,44:1):3,43:18):1):2):9,((78:3,79:0):4,80:13):18):8):11):25,(37:7,38:12):22):14):8):9,((5:16,(((((9:3,17:5):8,(10:3,16:1):5):8,(11:6,12:5):9):4,81:18):2,((13:2,18:2):6,(14:2,15:2):4):8):8):34,(((19:28,((21:0,22:0):2,65:3):37):9,((66:2,68:0):3,67:6):30):6,(24:18,70:39):8):5):7):7):11,58:47):22,55:56):37,85:85):30,86:64):30,(63:3,64:4):13):15,62:0);
tree PAUP_84 = [&U] (1:0,(((((((((((((2:50,(((8:17,57:23):6,((36:6,(82:2,83:0):3):19,45:15):8):12,((73:7,88:12):4,89:11):15):34):11,87:38):11,(61:58,90:42):9):18,6:49):16,(((47:1,48:2):17,69:15):10,(71:4,72:15):26):18):12,(30:1,31:2):36):7,((((4:26,46:18):6,(((26:1,28:0):9,(27:1,29:0):5):7,60:15):10):8,49:34):12,(39:32,84:24):8):7):7,((((3:32,(56:38,74:35):7):10,((7:38,50:38):23,(((20:16,59:16):5,(((51:5,53:3):3,52:7):2,54:2):18):7,((75:0,76:0):8,77:5):17):19):7):5,(23:25,((25:28,(((32:3,33:2,35:3):1,34:3):20,((40:4,(41:2,((42:0,44:1):3,43:18):1):2):9,((78:3,79:0):4,80:13):18):7):11):25,(37:7,38:12):22):14):8):9,((5:16,(((((9:3,17:5):8,(10:3,16:1):5):8,(11:6,12:5):9):4,81:18):2,((13:2,18:2):6,(14:2,15:2):4):8):8):33,(((19:28,((21:0,22:0):2,65:3):37):9,((66:2,68:0):3,67:6):30):6,(24:18,70:39):8):6):7):8):11,58:47):22,55:56):37,85:85):30,86:64):30,(63:3,64:4):13):15,62:0);
tree PAUP_85 = [&U] (1:0,(((((((((((((2:50,(((8:17,57:23):6,((36:7,(82:1,83:1):3):18,45:15):8):12,((73:7,88:12):4,89:11):15):34):11,87:38):11,(61:58,90:42):9):18,6:49):16,(((47:1,48:2):17,69:15):10,(71:4,72:15):26):18):12,(30:1,31:2):36):7,((((4:26,46:18):6,(((26:1,28:0):9,(27:1,29:0):5):7,60:15):10):8,49:34):12,(39:32,84:24):8):7):7,((((3:29,(56:37,74:36):7):11,((7:37,50:38):22,(20:20,(((((51:5,53:3):3,52:7):2,54:2):15,59:18):5,((75:0,76:0):7,77:6):17):4):21):7):7,(23:26,((25:29,(((32:3,33:2,35:3):1,34:3):19,((40:4,((41:1,43:18):1,(42:0,44:1):4):2):9,((78:3,79:0):4,80:13):18):8):11):24,(37:8,38:11):22):14):8):9,((5:15,(((((9:3,17:5):8,(10:3,16:1):5):8,(11:6,12:5):9):4,81:18):2,((13:2,18:2):6,(14:2,15:2):4):8):9):33,(((19:28,((21:0,22:0):2,65:3):37):9,((66:2,68:0):3,67:6):30):7,(24:18,70:38):8):6):7):7):11,58:47):22,55:56):37,85:85):30,86:64):30,(63:3,64:4):13):15,62:0);
tree PAUP_86 = [&U] (1:0,(((((((((((((2:50,(((8:17,57:23):6,((36:7,(82:1,83:1):3):18,45:15):8):12,((73:7,88:12):4,89:11):15):34):11,87:38):11,(61:58,90:42):9):18,6:49):16,(((47:1,48:2):17,69:15):10,(71:4,72:15):26):18):12,(30:1,31:2):36):7,((((4:26,46:18):6,(((26:1,28:0):9,(27:1,29:0):5):7,60:15):10):8,49:34):12,(39:32,84:24):8):7):7,((((3:29,(56:37,74:36):7):11,((7:37,50:38):22,(20:20,((((51:6,(52:6,54:3):3):1,53:3):15,59:18):5,((75:0,76:0):7,77:6):16):5):21):7):7,(23:26,((25:29,(((32:3,33:2,35:3):1,34:3):19,((40:4,((41:1,43:18):1,(42:0,44:1):4):2):9,((78:3,79:0):4,80:13):18):8):11):24,(37:8,38:11):22):14):8):9,((5:15,(((((9:3,17:5):8,(10:3,16:1):5):8,(11:6,12:5):9):4,81:18):2,((13:2,18:2):6,(14:2,15:2):4):8):9):33,(((19:28,((21:0,22:0):2,65:3):37):9,((66:2,68:0):3,67:6):30):7,(24:18,70:38):8):6):7):7):11,58:47):22,55:56):37,85:85):30,86:64):30,(63:3,64:4):13):15,62:0);
tree PAUP_87 = [&U] (1:0,(((((((((((((2:50,(((8:17,57:23):6,((36:7,(82:1,83:1):3):18,45:15):8):12,((73:7,88:12):4,89:11):15):34):10,87:39):11,(61:57,90:43):9):18,6:48):17,(((47:1,48:2):17,69:15):10,(71:4,72:15):26):18):12,(30:1,31:2):36):7,((((4:26,46:18):6,(((26:1,28:0):9,(27:1,29:0):5):7,60:15):10):8,49:34):12,(39:32,84:24):8):7):7,((((3:29,(56:37,74:36):7):11,((7:37,50:38):22,(20:20,(((((51:5,53:3):3,52:7):2,54:2):15,59:18):5,((75:0,76:0):7,77:6):17):4):21):7):7,(23:25,((25:29,((32:3,33:2,34:3,35:3):20,((40:4,((41:1,43:18):1,(42:0,44:1):4):2):9,((78:3,79:0):4,80:13):18):8):11):23,(37:8,38:11):23):14):9):9,((5:17,(((((9:3,17:5):8,(10:3,16:1):5):8,(11:6,12:5):9):3,((13:2,18:2):6,(14:2,15:2):4):9):4,81:16):7):32,(((19:27,((21:0,22:0):2,65:3):38):9,((66:2,68:0):3,67:6):29):7,(24:18,70:38):9):7):7):7):11,58:47):22,55:56):37,85:85):30,86:64):30,(63:3,64:4):13):15,62:0);
tree PAUP_88 = [&U] (1:0,(((((((((((((2:50,(((8:17,57:23):6,((36:7,(82:1,83:1):3):18,45:15):8):12,((73:7,88:12):4,89:11):15):34):10,87:39):11,(61:57,90:43):9):18,6:48):17,(((47:1,48:2):17,69:15):10,(71:4,72:15):26):18):12,(30:1,31:2):36):7,((((4:26,46:18):6,(((26:1,28:0):9,(27:1,29:0):5):7,60:15):10):8,49:34):12,(39:32,84:24):8):7):7,((((3:29,(56:37,74:36):7):11,((7:37,50:38):22,(20:20,((((51:6,(52:6,54:3):3):1,53:3):15,59:18):5,((75:0,76:0):7,77:6):16):5):21):7):7,(23:25,((25:29,((32:3,33:2,34:3,35:3):20,((40:4,((41:1,43:18):1,(42:0,44:1):4):2):9,((78:3,79:0):4,80:13):18):8):11):23,(37:8,38:11):23):14):9):9,((5:17,(((((9:3,17:5):8,(10:3,16:1):5):8,(11:6,12:5):9):3,((13:2,18:2):6,(14:2,15:2):4):9):4,81:16):7):32,(((19:27,((21:0,22:0):2,65:3):38):9,((66:2,68:0):3,67:6):29):7,(24:18,70:38):9):7):7):7):11,58:47):22,55:56):37,85:85):30,86:64):30,(63:3,64:4):13):15,62:0);
tree PAUP_89 = [&U] (1:0,(((((((((((((2:50,(((8:17,57:23):6,((36:6,(82:2,83:0):3):19,45:15):8):12,((73:7,88:12):4,89:11):15):34):10,87:39):11,(61:57,90:43):9):18,6:48):17,(((47:1,48:2):17,69:15):10,(71:4,72:15):26):18):12,(30:1,31:2):36):7,((((4:26,46:18):6,(((26:1,28:0):9,(27:1,29:0):5):7,60:15):10):8,49:34):12,(39:32,84:24):8):7):7,((((3:31,(56:37,74:36):7):9,((7:37,50:39):23,((20:19,((75:0,76:0):7,77:6):16):5,((((51:5,53:3):3,52:7):2,54:2):15,59:18):6):20):7):6,(23:24,((25:29,((32:3,33:2,34:3,35:3):20,((40:4,(41:2,((42:0,44:1):3,43:18):1):2):9,((78:3,79:0):4,80:13):18):8):11):24,(37:7,38:12):23):14):9):9,((5:18,(((((9:3,17:5):8,(10:3,16:1):5):8,(11:6,12:5):9):3,((13:2,18:2):6,(14:2,15:2):4):9):4,81:16):6):33,(((19:27,((21:0,22:0):2,65:3):38):9,((66:2,68:0):3,67:6):29):6,(24:18,70:39):9):6):7):7):11,58:47):22,55:56):37,85:85):30,86:64):30,(63:3,64:4):13):15,62:0);
tree PAUP_90 = [&U] (1:0,(((((((((((((2:50,(((8:17,57:23):6,((36:6,(82:2,83:0):3):19,45:15):8):12,((73:7,88:12):4,89:11):15):34):10,87:39):11,(61:57,90:43):9):18,6:48):17,(((47:1,48:2):17,69:15):10,(71:4,72:15):26):18):12,(30:1,31:2):36):7,((((4:26,46:18):6,(((26:1,28:0):9,(27:1,29:0):5):7,60:15):10):8,49:34):12,(39:32,84:24):8):7):7,((((3:32,(56:38,74:35):7):10,((7:38,50:38):23,(((20:16,59:16):5,(((51:5,53:3):3,52:7):2,54:2):18):7,((75:0,76:0):8,77:5):17):19):7):5,(23:24,((25:28,((32:3,33:2,34:3,35:3):21,((40:4,(41:2,((42:0,44:1):3,43:18):1):2):9,((78:3,79:0):4,80:13):18):7):11):24,(37:7,38:12):23):14):9):9,((5:18,(((((9:3,17:5):8,(10:3,16:1):5):8,(11:6,12:5):9):3,((13:2,18:2):6,(14:2,15:2):4):9):4,81:16):6):32,(((19:27,((21:0,22:0):2,65:3):38):9,((66:2,68:0):3,67:6):29):6,(24:18,70:39):9):7):7):8):11,58:47):22,55:56):37,85:85):30,86:64):30,(63:3,64:4):13):15,62:0);
tree PAUP_91 = [&U] (1:0,(((((((((((((2:50,(((8:17,57:23):6,((36:6,(82:2,83:0):3):19,45:15):8):12,((73:7,88:12):4,89:11):15):34):10,87:39):11,(61:57,90:43):9):18,6:48):17,(((47:1,48:2):17,69:15):10,(71:4,72:15):26):18):12,(30:1,31:2):36):7,((((4:26,46:18):6,(((26:1,28:0):9,(27:1,29:0):5):7,60:15):10):8,49:34):12,(39:32,84:24):8):7):7,((((3:31,(56:37,74:36):7):9,((7:37,50:39):23,((20:19,((75:0,76:0):7,77:6):16):5,((((51:5,53:3):3,52:7):2,54:2):15,59:18):6):20):7):6,(23:24,((25:29,(((32:3,33:2,35:3):1,34:3):19,((40:4,((41:1,43:18):1,(42:0,44:1):4):2):9,((78:3,79:0):4,80:13):18):8):11):24,(37:7,38:12):23):14):9):9,((5:18,(((((9:3,17:5):8,(10:3,16:1):5):8,(11:6,12:5):9):3,((13:2,18:2):6,(14:2,15:2):4):9):4,81:16):6):33,(((19:27,((21:0,22:0):2,65:3):38):9,((66:2,68:0):3,67:6):29):6,(24:18,70:39):9):6):7):7):11,58:47):22,55:56):37,85:85):30,86:64):30,(63:3,64:4):13):15,62:0);
tree PAUP_92 = [&U] (1:0,(((((((((((((2:50,(((8:17,57:23):6,((36:6,(82:2,83:0):3):19,45:15):8):12,((73:7,88:12):4,89:11):15):34):10,87:39):11,(61:57,90:43):9):18,6:48):17,(((47:1,48:2):17,69:15):10,(71:4,72:15):26):18):12,(30:1,31:2):36):7,((((4:26,46:18):6,(((26:1,28:0):9,(27:1,29:0):5):7,60:15):10):8,49:34):12,(39:32,84:24):8):7):7,((((3:32,(56:38,74:35):7):10,((7:38,50:38):23,(((20:16,59:16):5,(((51:5,53:3):3,52:7):2,54:2):18):7,((75:0,76:0):8,77:5):17):19):7):5,(23:24,((25:28,(((32:3,33:2,35:3):1,34:3):20,((40:4,((41:1,43:18):1,(42:0,44:1):4):2):9,((78:3,79:0):4,80:13):18):7):11):24,(37:7,38:12):23):14):9):9,((5:18,(((((9:3,17:5):8,(10:3,16:1):5):8,(11:6,12:5):9):3,((13:2,18:2):6,(14:2,15:2):4):9):4,81:16):6):32,(((19:27,((21:0,22:0):2,65:3):38):9,((66:2,68:0):3,67:6):29):6,(24:18,70:39):9):7):7):8):11,58:47):22,55:56):37,85:85):30,86:64):30,(63:3,64:4):13):15,62:0);
tree PAUP_93 = [&U] (1:0,(((((((((((((2:50,(((8:17,57:23):6,((36:7,(82:1,83:1):3):18,45:15):8):12,((73:7,88:12):4,89:11):15):34):11,87:38):11,(61:58,90:42):9):18,6:49):16,(((47:1,48:2):17,69:15):10,(71:4,72:15):26):18):12,(30:1,31:2):36):8,(((4:25,46:19):5,(((26:1,28:0):7,(27:1,29:0):8):9,(49:31,60:16):4):10):16,(39:33,84:23):7):8):6,((((3:29,(56:37,74:36):7):11,((7:37,50:38):22,(20:20,(((((51:5,53:3):3,52:7):2,54:2):15,59:18):5,((75:0,76:0):7,77:6):17):4):21):7):7,(23:26,((25:29,((32:3,33:2,34:3,35:3):20,((40:4,((41:1,43:18):1,(42:0,44:1):4):2):9,((78:3,79:0):4,80:13):18):8):11):24,(37:8,38:11):22):14):8):9,((5:15,(((((9:3,17:5):8,(10:3,16:1):5):8,(11:6,12:5):9):4,81:18):2,((13:2,18:2):6,(14:2,15:2):4):8):9):33,(((19:28,((21:0,22:0):2,65:3):37):9,((66:2,68:0):3,67:6):30):7,(24:18,70:38):8):6):7):7):11,58:47):22,55:56):37,85:85):30,86:64):30,(63:3,64:4):13):15,62:0);
tree PAUP_94 = [&U] (1:0,(((((((((((((2:50,(((8:17,57:23):6,((36:7,(82:1,83:1):3):18,45:15):8):12,((73:7,88:12):4,89:11):15):34):11,87:38):11,(61:58,90:42):9):18,6:49):16,(((47:1,48:2):17,69:15):10,(71:4,72:15):26):18):12,(30:1,31:2):36):8,(((4:25,46:19):5,(((26:1,28:0):7,(27:1,29:0):8):9,(49:31,60:16):4):10):16,(39:33,84:23):7):8):6,((((3:29,(56:37,74:36):7):11,((7:37,50:38):22,(20:20,((((51:6,(52:6,54:3):3):1,53:3):15,59:18):5,((75:0,76:0):7,77:6):16):5):21):7):7,(23:26,((25:29,((32:3,33:2,34:3,35:3):20,((40:4,((41:1,43:18):1,(42:0,44:1):4):2):9,((78:3,79:0):4,80:13):18):8):11):24,(37:8,38:11):22):14):8):9,((5:15,(((((9:3,17:5):8,(10:3,16:1):5):8,(11:6,12:5):9):4,81:18):2,((13:2,18:2):6,(14:2,15:2):4):8):9):33,(((19:28,((21:0,22:0):2,65:3):37):9,((66:2,68:0):3,67:6):30):7,(24:18,70:38):8):6):7):7):11,58:47):22,55:56):37,85:85):30,86:64):30,(63:3,64:4):13):15,62:0);
tree PAUP_95 = [&U] (1:0,(((((((((((((2:50,(((8:17,57:23):6,((36:6,(82:2,83:0):3):19,45:15):8):12,((73:7,88:12):4,89:11):15):34):11,87:38):11,(61:58,90:42):9):18,6:49):16,(((47:1,48:2):17,69:15):10,(71:4,72:15):26):18):12,(30:1,31:2):36):8,(((4:25,46:19):5,(((26:1,28:0):7,(27:1,29:0):8):9,(49:31,60:16):4):10):16,(39:33,84:23):7):8):6,((((3:31,(56:37,74:36):7):9,((7:37,50:39):23,((20:19,((75:0,76:0):7,77:6):16):5,((((51:5,53:3):3,52:7):2,54:2):15,59:18):6):20):7):6,(23:25,((25:29,((32:3,33:2,34:3,35:3):20,((40:4,(41:2,((42:0,44:1):3,43:18):1):2):9,((78:3,79:0):4,80:13):18):8):11):25,(37:7,38:12):22):14):8):9,((5:16,(((((9:3,17:5):8,(10:3,16:1):5):8,(11:6,12:5):9):4,81:18):2,((13:2,18:2):6,(14:2,15:2):4):8):8):34,(((19:28,((21:0,22:0):2,65:3):37):9,((66:2,68:0):3,67:6):30):6,(24:18,70:39):8):5):7):7):11,58:47):22,55:56):37,85:85):30,86:64):30,(63:3,64:4):13):15,62:0);
tree PAUP_96 = [&U] (1:0,(((((((((((((2:50,(((8:17,57:23):6,((36:6,(82:2,83:0):3):19,45:15):8):12,((73:7,88:12):4,89:11):15):34):11,87:38):11,(61:58,90:42):9):18,6:49):16,(((47:1,48:2):17,69:15):10,(71:4,72:15):26):18):12,(30:1,31:2):36):8,(((4:25,46:19):5,(((26:1,28:0):7,(27:1,29:0):8):9,(49:31,60:16):4):10):16,(39:33,84:23):7):8):6,((((3:32,(56:38,74:35):7):10,((7:38,50:38):23,(((20:16,59:16):5,(((51:5,53:3):3,52:7):2,54:2):18):7,((75:0,76:0):8,77:5):17):19):7):5,(23:25,((25:28,((32:3,33:2,34:3,35:3):21,((40:4,(41:2,((42:0,44:1):3,43:18):1):2):9,((78:3,79:0):4,80:13):18):7):11):25,(37:7,38:12):22):14):8):9,((5:16,(((((9:3,17:5):8,(10:3,16:1):5):8,(11:6,12:5):9):4,81:18):2,((13:2,18:2):6,(14:2,15:2):4):8):8):33,(((19:28,((21:0,22:0):2,65:3):37):9,((66:2,68:0):3,67:6):30):6,(24:18,70:39):8):6):7):8):11,58:47):22,55:56):37,85:85):30,86:64):30,(63:3,64:4):13):15,62:0);
tree PAUP_97 = [&U] (1:0,(((((((((((((2:50,(((8:17,57:23):6,((36:6,(82:2,83:0):3):19,45:15):8):12,((73:7,88:12):4,89:11):15):34):11,87:38):11,(61:58,90:42):9):18,6:49):16,(((47:1,48:2):17,69:15):10,(71:4,72:15):26):18):12,(30:1,31:2):36):8,(((4:25,46:19):5,(((26:1,28:0):7,(27:1,29:0):8):9,(49:31,60:16):4):10):16,(39:33,84:23):7):8):6,((((3:31,(56:37,74:36):7):9,((7:37,50:39):23,((20:19,((75:0,76:0):7,77:6):16):5,((((51:5,53:3):3,52:7):2,54:2):15,59:18):6):20):7):6,(23:25,((25:29,(((32:3,33:2,35:3):1,34:3):19,((40:4,((41:1,43:18):1,(42:0,44:1):4):2):9,((78:3,79:0):4,80:13):18):8):11):25,(37:7,38:12):22):14):8):9,((5:16,(((((9:3,17:5):8,(10:3,16:1):5):8,(11:6,12:5):9):4,81:18):2,((13:2,18:2):6,(14:2,15:2):4):8):8):34,(((19:28,((21:0,22:0):2,65:3):37):9,((66:2,68:0):3,67:6):30):6,(24:18,70:39):8):5):7):7):11,58:47):22,55:56):37,85:85):30,86:64):30,(63:3,64:4):13):15,62:0);
tree PAUP_98 = [&U] (1:0,(((((((((((((2:50,(((8:17,57:23):6,((36:6,(82:2,83:0):3):19,45:15):8):12,((73:7,88:12):4,89:11):15):34):11,87:38):11,(61:58,90:42):9):18,6:49):16,(((47:1,48:2):17,69:15):10,(71:4,72:15):26):18):12,(30:1,31:2):36):8,(((4:25,46:19):5,(((26:1,28:0):7,(27:1,29:0):8):9,(49:31,60:16):4):10):16,(39:33,84:23):7):8):6,((((3:32,(56:38,74:35):7):10,((7:38,50:38):23,(((20:16,59:16):5,(((51:5,53:3):3,52:7):2,54:2):18):7,((75:0,76:0):8,77:5):17):19):7):5,(23:25,((25:28,(((32:3,33:2,35:3):1,34:3):20,((40:4,((41:1,43:18):1,(42:0,44:1):4):2):9,((78:3,79:0):4,80:13):18):7):11):25,(37:7,38:12):22):14):8):9,((5:16,(((((9:3,17:5):8,(10:3,16:1):5):8,(11:6,12:5):9):4,81:18):2,((13:2,18:2):6,(14:2,15:2):4):8):8):33,(((19:28,((21:0,22:0):2,65:3):37):9,((66:2,68:0):3,67:6):30):6,(24:18,70:39):8):6):7):8):11,58:47):22,55:56):37,85:85):30,86:64):30,(63:3,64:4):13):15,62:0);
tree PAUP_99 = [&U] (1:0,(((((((((((((2:50,(((8:17,57:23):6,((36:6,(82:2,83:0):3):19,45:15):8):12,((73:7,88:12):4,89:11):15):34):10,87:39):11,(61:57,90:43):9):18,6:48):17,(((47:1,48:2):17,69:15):10,(71:4,72:15):26):18):12,(30:1,31:2):36):8,(((4:25,46:19):5,(((26:1,28:0):7,(27:1,29:0):8):9,(49:31,60:16):4):10):16,(39:33,84:23):7):8):6,((((3:31,(56:37,74:36):7):9,((7:37,50:39):23,((20:19,((75:0,76:0):7,77:6):16):5,((((51:5,53:3):3,52:7):2,54:2):15,59:18):6):20):7):6,(23:24,((25:29,((32:3,33:2,34:3,35:3):20,((40:4,((41:1,43:18):1,(42:0,44:1):4):2):9,((78:3,79:0):4,80:13):18):8):11):24,(37:7,38:12):23):14):9):9,((5:18,(((((9:3,17:5):8,(10:3,16:1):5):8,(11:6,12:5):9):3,((13:2,18:2):6,(14:2,15:2):4):9):4,81:16):6):33,(((19:27,((21:0,22:0):2,65:3):38):9,((66:2,68:0):3,67:6):29):6,(24:18,70:39):9):6):7):7):11,58:47):22,55:56):37,85:85):30,86:64):30,(63:3,64:4):13):15,62:0);
tree PAUP_100 = [&U] (1:0,(((((((((((((2:50,(((8:17,57:23):6,((36:6,(82:2,83:0):3):19,45:15):8):12,((73:7,88:12):4,89:11):15):34):10,87:39):11,(61:57,90:43):9):18,6:48):17,(((47:1,48:2):17,69:15):10,(71:4,72:15):26):18):12,(30:1,31:2):36):8,(((4:25,46:19):5,(((26:1,28:0):7,(27:1,29:0):8):9,(49:31,60:16):4):10):16,(39:33,84:23):7):8):6,((((3:32,(56:38,74:35):7):10,((7:38,50:38):23,(((20:16,59:16):5,(((51:5,53:3):3,52:7):2,54:2):18):7,((75:0,76:0):8,77:5):17):19):7):5,(23:24,((25:28,((32:3,33:2,34:3,35:3):21,((40:4,((41:1,43:18):1,(42:0,44:1):4):2):9,((78:3,79:0):4,80:13):18):7):11):24,(37:7,38:12):23):14):9):9,((5:18,(((((9:3,17:5):8,(10:3,16:1):5):8,(11:6,12:5):9):3,((13:2,18:2):6,(14:2,15:2):4):9):4,81:16):6):32,(((19:27,((21:0,22:0):2,65:3):38):9,((66:2,68:0):3,67:6):29):6,(24:18,70:39):9):7):7):8):11,58:47):22,55:56):37,85:85):30,86:64):30,(63:3,64:4):13):15,62:0);
tree PAUP_101 = [&U] (1:0,(((((((((((((2:50,(((8:17,57:23):6,((36:7,(82:1,83:1):3):18,45:15):8):12,((73:7,88:12):4,89:11):15):34):11,87:38):11,(61:58,90:42):9):18,6:49):16,(((47:1,48:2):17,69:15):10,(71:4,72:15):26):18):12,(30:1,31:2):36):8,(((4:25,46:20):8,((((26:1,28:0):9,(27:1,29:0):5):7,60:15):10,49:31):8):12,(39:33,84:23):7):8):6,((((3:29,(56:37,74:36):7):11,((7:37,50:38):22,(20:20,(((((51:5,53:3):3,52:7):2,54:2):15,59:18):5,((75:0,76:0):7,77:6):17):4):21):7):7,(23:26,((25:29,((32:3,33:2,34:3,35:3):20,((40:4,((41:1,43:18):1,(42:0,44:1):4):2):9,((78:3,79:0):4,80:13):18):8):11):24,(37:8,38:11):22):14):8):9,((5:15,(((((9:3,17:5):8,(10:3,16:1):5):8,(11:6,12:5):9):4,81:18):2,((13:2,18:2):6,(14:2,15:2):4):8):9):33,(((19:28,((21:0,22:0):2,65:3):37):9,((66:2,68:0):3,67:6):30):7,(24:18,70:38):8):6):7):7):11,58:47):22,55:56):37,85:85):30,86:64):30,(63:3,64:4):13):15,62:0);
tree PAUP_102 = [&U] (1:0,(((((((((((((2:50,(((8:17,57:23):6,((36:7,(82:1,83:1):3):18,45:15):8):12,((73:7,88:12):4,89:11):15):34):11,87:38):11,(61:58,90:42):9):18,6:49):16,(((47:1,48:2):17,69:15):10,(71:4,72:15):26):18):12,(30:1,31:2):36):8,(((4:25,46:20):8,((((26:1,28:0):9,(27:1,29:0):5):7,60:15):10,49:31):8):12,(39:33,84:23):7):8):6,((((3:29,(56:37,74:36):7):11,((7:37,50:38):22,(20:20,((((51:6,(52:6,54:3):3):1,53:3):15,59:18):5,((75:0,76:0):7,77:6):16):5):21):7):7,(23:26,((25:29,((32:3,33:2,34:3,35:3):20,((40:4,((41:1,43:18):1,(42:0,44:1):4):2):9,((78:3,79:0):4,80:13):18):8):11):24,(37:8,38:11):22):14):8):9,((5:15,(((((9:3,17:5):8,(10:3,16:1):5):8,(11:6,12:5):9):4,81:18):2,((13:2,18:2):6,(14:2,15:2):4):8):9):33,(((19:28,((21:0,22:0):2,65:3):37):9,((66:2,68:0):3,67:6):30):7,(24:18,70:38):8):6):7):7):11,58:47):22,55:56):37,85:85):30,86:64):30,(63:3,64:4):13):15,62:0);
tree PAUP_103 = [&U] (1:0,(((((((((((((2:50,(((8:17,57:23):6,((36:6,(82:2,83:0):3):19,45:15):8):12,((73:7,88:12):4,89:11):15):34):11,87:38):11,(61:58,90:42):9):18,6:49):16,(((47:1,48:2):17,69:15):10,(71:4,72:15):26):18):12,(30:1,31:2):36):8,(((4:25,46:20):8,((((26:1,28:0):9,(27:1,29:0):5):7,60:15):10,49:31):8):12,(39:33,84:23):7):8):6,((((3:31,(56:37,74:36):7):9,((7:37,50:39):23,((20:19,((75:0,76:0):7,77:6):16):5,((((51:5,53:3):3,52:7):2,54:2):15,59:18):6):20):7):6,(23:25,((25:29,((32:3,33:2,34:3,35:3):20,((40:4,(41:2,((42:0,44:1):3,43:18):1):2):9,((78:3,79:0):4,80:13):18):8):11):25,(37:7,38:12):22):14):8):9,((5:16,(((((9:3,17:5):8,(10:3,16:1):5):8,(11:6,12:5):9):4,81:18):2,((13:2,18:2):6,(14:2,15:2):4):8):8):34,(((19:28,((21:0,22:0):2,65:3):37):9,((66:2,68:0):3,67:6):30):6,(24:18,70:39):8):5):7):7):11,58:47):22,55:56):37,85:85):30,86:64):30,(63:3,64:4):13):15,62:0);
tree PAUP_104 = [&U] (1:0,(((((((((((((2:50,(((8:17,57:23):6,((36:6,(82:2,83:0):3):19,45:15):8):12,((73:7,88:12):4,89:11):15):34):11,87:38):11,(61:58,90:42):9):18,6:49):16,(((47:1,48:2):17,69:15):10,(71:4,72:15):26):18):12,(30:1,31:2):36):8,(((4:25,46:20):8,((((26:1,28:0):9,(27:1,29:0):5):7,60:15):10,49:31):8):12,(39:33,84:23):7):8):6,((((3:32,(56:38,74:35):7):10,((7:38,50:38):23,(((20:16,59:16):5,(((51:5,53:3):3,52:7):2,54:2):18):7,((75:0,76:0):8,77:5):17):19):7):5,(23:25,((25:28,((32:3,33:2,34:3,35:3):21,((40:4,(41:2,((42:0,44:1):3,43:18):1):2):9,((78:3,79:0):4,80:13):18):7):11):25,(37:7,38:12):22):14):8):9,((5:16,(((((9:3,17:5):8,(10:3,16:1):5):8,(11:6,12:5):9):4,81:18):2,((13:2,18:2):6,(14:2,15:2):4):8):8):33,(((19:28,((21:0,22:0):2,65:3):37):9,((66:2,68:0):3,67:6):30):6,(24:18,70:39):8):6):7):8):11,58:47):22,55:56):37,85:85):30,86:64):30,(63:3,64:4):13):15,62:0);
tree PAUP_105 = [&U] (1:0,(((((((((((((2:50,(((8:17,57:23):6,((36:6,(82:2,83:0):3):19,45:15):8):12,((73:7,88:12):4,89:11):15):34):11,87:38):11,(61:58,90:42):9):18,6:49):16,(((47:1,48:2):17,69:15):10,(71:4,72:15):26):18):12,(30:1,31:2):36):8,(((4:25,46:20):8,((((26:1,28:0):9,(27:1,29:0):5):7,60:15):10,49:31):8):12,(39:33,84:23):7):8):6,((((3:31,(56:37,74:36):7):9,((7:37,50:39):23,((20:19,((75:0,76:0):7,77:6):16):5,((((51:5,53:3):3,52:7):2,54:2):15,59:18):6):20):7):6,(23:25,((25:29,(((32:3,33:2,35:3):1,34:3):19,((40:4,((41:1,43:18):1,(42:0,44:1):4):2):9,((78:3,79:0):4,80:13):18):8):11):25,(37:7,38:12):22):14):8):9,((5:16,(((((9:3,17:5):8,(10:3,16:1):5):8,(11:6,12:5):9):4,81:18):2,((13:2,18:2):6,(14:2,15:2):4):8):8):34,(((19:28,((21:0,22:0):2,65:3):37):9,((66:2,68:0):3,67:6):30):6,(24:18,70:39):8):5):7):7):11,58:47):22,55:56):37,85:85):30,86:64):30,(63:3,64:4):13):15,62:0);
tree PAUP_106 = [&U] (1:0,(((((((((((((2:50,(((8:17,57:23):6,((36:6,(82:2,83:0):3):19,45:15):8):12,((73:7,88:12):4,89:11):15):34):11,87:38):11,(61:58,90:42):9):18,6:49):16,(((47:1,48:2):17,69:15):10,(71:4,72:15):26):18):12,(30:1,31:2):36):8,(((4:25,46:20):8,((((26:1,28:0):9,(27:1,29:0):5):7,60:15):10,49:31):8):12,(39:33,84:23):7):8):6,((((3:32,(56:38,74:35):7):10,((7:38,50:38):23,(((20:16,59:16):5,(((51:5,53:3):3,52:7):2,54:2):18):7,((75:0,76:0):8,77:5):17):19):7):5,(23:25,((25:28,(((32:3,33:2,35:3):1,34:3):20,((40:4,((41:1,43:18):1,(42:0,44:1):4):2):9,((78:3,79:0):4,80:13):18):7):11):25,(37:7,38:12):22):14):8):9,((5:16,(((((9:3,17:5):8,(10:3,16:1):5):8,(11:6,12:5):9):4,81:18):2,((13:2,18:2):6,(14:2,15:2):4):8):8):33,(((19:28,((21:0,22:0):2,65:3):37):9,((66:2,68:0):3,67:6):30):6,(24:18,70:39):8):6):7):8):11,58:47):22,55:56):37,85:85):30,86:64):30,(63:3,64:4):13):15,62:0);
tree PAUP_107 = [&U] (1:0,(((((((((((((2:50,(((8:17,57:23):6,((36:6,(82:2,83:0):3):19,45:15):8):12,((73:7,88:12):4,89:11):15):34):10,87:39):11,(61:57,90:43):9):18,6:48):17,(((47:1,48:2):17,69:15):10,(71:4,72:15):26):18):12,(30:1,31:2):36):8,(((4:25,46:20):8,((((26:1,28:0):9,(27:1,29:0):5):7,60:15):10,49:31):8):12,(39:33,84:23):7):8):6,((((3:31,(56:37,74:36):7):9,((7:37,50:39):23,((20:19,((75:0,76:0):7,77:6):16):5,((((51:5,53:3):3,52:7):2,54:2):15,59:18):6):20):7):6,(23:24,((25:29,((32:3,33:2,34:3,35:3):20,((40:4,((41:1,43:18):1,(42:0,44:1):4):2):9,((78:3,79:0):4,80:13):18):8):11):24,(37:7,38:12):23):14):9):9,((5:18,(((((9:3,17:5):8,(10:3,16:1):5):8,(11:6,12:5):9):3,((13:2,18:2):6,(14:2,15:2):4):9):4,81:16):6):33,(((19:27,((21:0,22:0):2,65:3):38):9,((66:2,68:0):3,67:6):29):6,(24:18,70:39):9):6):7):7):11,58:47):22,55:56):37,85:85):30,86:64):30,(63:3,64:4):13):15,62:0);
tree PAUP_108 = [&U] (1:0,(((((((((((((2:50,(((8:17,57:23):6,((36:6,(82:2,83:0):3):19,45:15):8):12,((73:7,88:12):4,89:11):15):34):10,87:39):11,(61:57,90:43):9):18,6:48):17,(((47:1,48:2):17,69:15):10,(71:4,72:15):26):18):12,(30:1,31:2):36):8,(((4:25,46:20):8,((((26:1,28:0):9,(27:1,29:0):5):7,60:15):10,49:31):8):12,(39:33,84:23):7):8):6,((((3:32,(56:38,74:35):7):10,((7:38,50:38):23,(((20:16,59:16):5,(((51:5,53:3):3,52:7):2,54:2):18):7,((75:0,76:0):8,77:5):17):19):7):5,(23:24,((25:28,((32:3,33:2,34:3,35:3):21,((40:4,((41:1,43:18):1,(42:0,44:1):4):2):9,((78:3,79:0):4,80:13):18):7):11):24,(37:7,38:12):23):14):9):9,((5:18,(((((9:3,17:5):8,(10:3,16:1):5):8,(11:6,12:5):9):3,((13:2,18:2):6,(14:2,15:2):4):9):4,81:16):6):32,(((19:27,((21:0,22:0):2,65:3):38):9,((66:2,68:0):3,67:6):29):6,(24:18,70:39):9):7):7):8):11,58:47):22,55:56):37,85:85):30,86:64):30,(63:3,64:4):13):15,62:0);
tree PAUP_109 = [&U] (1:0,(((((((((((((2:50,(((8:17,57:23):6,((36:7,(82:1,83:1):3):18,45:15):8):12,((73:7,88:12):4,89:11):15):34):11,87:38):11,(61:58,90:42):9):18,6:49):16,(((47:1,48:2):17,69:15):10,(71:4,72:15):26):18):12,(30:1,31:2):36):7,((((4:26,46:18):6,(((26:1,28:0):9,(27:1,29:0):5):7,60:15):10):8,49:34):12,(39:32,84:24):8):7):7,((((3:29,(56:37,74:36):7):11,((7:37,50:38):22,(20:20,(((((51:5,53:3):3,52:7):2,54:2):15,59:18):5,((75:0,76:0):7,77:6):17):4):21):7):7,(23:26,((25:29,((32:3,33:2,34:3,35:3):20,((40:4,((41:1,43:18):1,(42:0,44:1):4):2):9,((78:3,79:0):4,80:13):18):8):11):24,(37:8,38:11):22):14):8):9,((5:15,(((((9:3,17:5):8,(10:3,16:1):5):8,(11:6,12:5):9):4,81:18):2,((13:2,18:2):6,(14:2,15:2):4):8):9):33,(((19:28,((21:0,22:0):2,65:3):37):9,((66:2,68:0):3,67:6):30):7,(24:18,70:38):8):6):7):7):11,58:47):22,55:56):37,85:85):30,86:64):30,(63:3,64:4):13):15,62:0);
tree PAUP_110 = [&U] (1:0,(((((((((((((2:50,(((8:17,57:23):6,((36:7,(82:1,83:1):3):18,45:15):8):12,((73:7,88:12):4,89:11):15):34):11,87:38):11,(61:58,90:42):9):18,6:49):16,(((47:1,48:2):17,69:15):10,(71:4,72:15):26):18):12,(30:1,31:2):36):7,((((4:26,46:18):6,(((26:1,28:0):9,(27:1,29:0):5):7,60:15):10):8,49:34):12,(39:32,84:24):8):7):7,((((3:29,(56:37,74:36):7):11,((7:37,50:38):22,(20:20,((((51:6,(52:6,54:3):3):1,53:3):15,59:18):5,((75:0,76:0):7,77:6):16):5):21):7):7,(23:26,((25:29,((32:3,33:2,34:3,35:3):20,((40:4,((41:1,43:18):1,(42:0,44:1):4):2):9,((78:3,79:0):4,80:13):18):8):11):24,(37:8,38:11):22):14):8):9,((5:15,(((((9:3,17:5):8,(10:3,16:1):5):8,(11:6,12:5):9):4,81:18):2,((13:2,18:2):6,(14:2,15:2):4):8):9):33,(((19:28,((21:0,22:0):2,65:3):37):9,((66:2,68:0):3,67:6):30):7,(24:18,70:38):8):6):7):7):11,58:47):22,55:56):37,85:85):30,86:64):30,(63:3,64:4):13):15,62:0);
tree PAUP_111 = [&U] (1:0,(((((((((((((2:50,(((8:17,57:23):6,((36:6,(82:2,83:0):3):19,45:15):8):12,((73:7,88:12):4,89:11):15):34):11,87:38):11,(61:58,90:42):9):18,6:49):16,(((47:1,48:2):17,69:15):10,(71:4,72:15):26):18):12,(30:1,31:2):36):7,((((4:26,46:18):6,(((26:1,28:0):9,(27:1,29:0):5):7,60:15):10):8,49:34):12,(39:32,84:24):8):7):7,((((3:31,(56:37,74:36):7):9,((7:37,50:39):23,((20:19,((75:0,76:0):7,77:6):16):5,((((51:5,53:3):3,52:7):2,54:2):15,59:18):6):20):7):6,(23:25,((25:29,((32:3,33:2,34:3,35:3):20,((40:4,(41:2,((42:0,44:1):3,43:18):1):2):9,((78:3,79:0):4,80:13):18):8):11):25,(37:7,38:12):22):14):8):9,((5:16,(((((9:3,17:5):8,(10:3,16:1):5):8,(11:6,12:5):9):4,81:18):2,((13:2,18:2):6,(14:2,15:2):4):8):8):34,(((19:28,((21:0,22:0):2,65:3):37):9,((66:2,68:0):3,67:6):30):6,(24:18,70:39):8):5):7):7):11,58:47):22,55:56):37,85:85):30,86:64):30,(63:3,64:4):13):15,62:0);
tree PAUP_112 = [&U] (1:0,(((((((((((((2:50,(((8:17,57:23):6,((36:6,(82:2,83:0):3):19,45:15):8):12,((73:7,88:12):4,89:11):15):34):11,87:38):11,(61:58,90:42):9):18,6:49):16,(((47:1,48:2):17,69:15):10,(71:4,72:15):26):18):12,(30:1,31:2):36):7,((((4:26,46:18):6,(((26:1,28:0):9,(27:1,29:0):5):7,60:15):10):8,49:34):12,(39:32,84:24):8):7):7,((((3:32,(56:38,74:35):7):10,((7:38,50:38):23,(((20:16,59:16):5,(((51:5,53:3):3,52:7):2,54:2):18):7,((75:0,76:0):8,77:5):17):19):7):5,(23:25,((25:28,((32:3,33:2,34:3,35:3):21,((40:4,(41:2,((42:0,44:1):3,43:18):1):2):9,((78:3,79:0):4,80:13):18):7):11):25,(37:7,38:12):22):14):8):9,((5:16,(((((9:3,17:5):8,(10:3,16:1):5):8,(11:6,12:5):9):4,81:18):2,((13:2,18:2):6,(14:2,15:2):4):8):8):33,(((19:28,((21:0,22:0):2,65:3):37):9,((66:2,68:0):3,67:6):30):6,(24:18,70:39):8):6):7):8):11,58:47):22,55:56):37,85:85):30,86:64):30,(63:3,64:4):13):15,62:0);
tree PAUP_113 = [&U] (1:0,(((((((((((((2:50,(((8:17,57:23):6,((36:6,(82:2,83:0):3):19,45:15):8):12,((73:7,88:12):4,89:11):15):34):11,87:38):11,(61:58,90:42):9):18,6:49):16,(((47:1,48:2):17,69:15):10,(71:4,72:15):26):18):12,(30:1,31:2):36):7,((((4:26,46:18):6,(((26:1,28:0):9,(27:1,29:0):5):7,60:15):10):8,49:34):12,(39:32,84:24):8):7):7,((((3:31,(56:37,74:36):7):9,((7:37,50:39):23,((20:19,((75:0,76:0):7,77:6):16):5,((((51:5,53:3):3,52:7):2,54:2):15,59:18):6):20):7):6,(23:25,((25:29,(((32:3,33:2,35:3):1,34:3):19,((40:4,((41:1,43:18):1,(42:0,44:1):4):2):9,((78:3,79:0):4,80:13):18):8):11):25,(37:7,38:12):22):14):8):9,((5:16,(((((9:3,17:5):8,(10:3,16:1):5):8,(11:6,12:5):9):4,81:18):2,((13:2,18:2):6,(14:2,15:2):4):8):8):34,(((19:28,((21:0,22:0):2,65:3):37):9,((66:2,68:0):3,67:6):30):6,(24:18,70:39):8):5):7):7):11,58:47):22,55:56):37,85:85):30,86:64):30,(63:3,64:4):13):15,62:0);
tree PAUP_114 = [&U] (1:0,(((((((((((((2:50,(((8:17,57:23):6,((36:6,(82:2,83:0):3):19,45:15):8):12,((73:7,88:12):4,89:11):15):34):11,87:38):11,(61:58,90:42):9):18,6:49):16,(((47:1,48:2):17,69:15):10,(71:4,72:15):26):18):12,(30:1,31:2):36):7,((((4:26,46:18):6,(((26:1,28:0):9,(27:1,29:0):5):7,60:15):10):8,49:34):12,(39:32,84:24):8):7):7,((((3:32,(56:38,74:35):7):10,((7:38,50:38):23,(((20:16,59:16):5,(((51:5,53:3):3,52:7):2,54:2):18):7,((75:0,76:0):8,77:5):17):19):7):5,(23:25,((25:28,(((32:3,33:2,35:3):1,34:3):20,((40:4,((41:1,43:18):1,(42:0,44:1):4):2):9,((78:3,79:0):4,80:13):18):7):11):25,(37:7,38:12):22):14):8):9,((5:16,(((((9:3,17:5):8,(10:3,16:1):5):8,(11:6,12:5):9):4,81:18):2,((13:2,18:2):6,(14:2,15:2):4):8):8):33,(((19:28,((21:0,22:0):2,65:3):37):9,((66:2,68:0):3,67:6):30):6,(24:18,70:39):8):6):7):8):11,58:47):22,55:56):37,85:85):30,86:64):30,(63:3,64:4):13):15,62:0);
tree PAUP_115 = [&U] (1:0,(((((((((((((2:50,(((8:17,57:23):6,((36:6,(82:2,83:0):3):19,45:15):8):12,((73:7,88:12):4,89:11):15):34):10,87:39):11,(61:57,90:43):9):18,6:48):17,(((47:1,48:2):17,69:15):10,(71:4,72:15):26):18):12,(30:1,31:2):36):7,((((4:26,46:18):6,(((26:1,28:0):9,(27:1,29:0):5):7,60:15):10):8,49:34):12,(39:32,84:24):8):7):7,((((3:31,(56:37,74:36):7):9,((7:37,50:39):23,((20:19,((75:0,76:0):7,77:6):16):5,((((51:5,53:3):3,52:7):2,54:2):15,59:18):6):20):7):6,(23:24,((25:29,((32:3,33:2,34:3,35:3):20,((40:4,((41:1,43:18):1,(42:0,44:1):4):2):9,((78:3,79:0):4,80:13):18):8):11):24,(37:7,38:12):23):14):9):9,((5:18,(((((9:3,17:5):8,(10:3,16:1):5):8,(11:6,12:5):9):3,((13:2,18:2):6,(14:2,15:2):4):9):4,81:16):6):33,(((19:27,((21:0,22:0):2,65:3):38):9,((66:2,68:0):3,67:6):29):6,(24:18,70:39):9):6):7):7):11,58:47):22,55:56):37,85:85):30,86:64):30,(63:3,64:4):13):15,62:0);
tree PAUP_116 = [&U] (1:0,(((((((((((((2:50,(((8:17,57:23):6,((36:6,(82:2,83:0):3):19,45:15):8):12,((73:7,88:12):4,89:11):15):34):10,87:39):11,(61:57,90:43):9):18,6:48):17,(((47:1,48:2):17,69:15):10,(71:4,72:15):26):18):12,(30:1,31:2):36):7,((((4:26,46:18):6,(((26:1,28:0):9,(27:1,29:0):5):7,60:15):10):8,49:34):12,(39:32,84:24):8):7):7,((((3:32,(56:38,74:35):7):10,((7:38,50:38):23,(((20:16,59:16):5,(((51:5,53:3):3,52:7):2,54:2):18):7,((75:0,76:0):8,77:5):17):19):7):5,(23:24,((25:28,((32:3,33:2,34:3,35:3):21,((40:4,((41:1,43:18):1,(42:0,44:1):4):2):9,((78:3,79:0):4,80:13):18):7):11):24,(37:7,38:12):23):14):9):9,((5:18,(((((9:3,17:5):8,(10:3,16:1):5):8,(11:6,12:5):9):3,((13:2,18:2):6,(14:2,15:2):4):9):4,81:16):6):32,(((19:27,((21:0,22:0):2,65:3):38):9,((66:2,68:0):3,67:6):29):6,(24:18,70:39):9):7):7):8):11,58:47):22,55:56):37,85:85):30,86:64):30,(63:3,64:4):13):15,62:0);
tree PAUP_117 = [&U] (1:0,(((((((((((((2:50,(((8:17,57:23):6,((36:6,(82:2,83:0):3):19,45:15):8):12,((73:7,88:12):4,89:11):15):34):11,87:38):11,(61:58,90:42):9):18,6:49):16,(((47:1,48:2):17,69:15):10,(71:4,72:15):26):18):12,(30:1,31:2):36):8,(((4:25,46:19):5,(((26:1,28:0):7,(27:1,29:0):8):9,(49:31,60:16):4):10):16,(39:33,84:23):7):8):6,((((3:31,(56:37,74:36):7):9,((7:37,50:39):23,((20:19,((75:0,76:0):7,77:6):16):5,((((51:5,53:3):3,52:7):2,54:2):15,59:18):6):20):7):6,(23:25,((25:29,((32:3,33:2,34:3,35:3):20,((40:4,((41:1,43:18):1,(42:0,44:1):4):2):9,((78:3,79:0):4,80:13):18):8):11):25,(37:7,38:12):22):14):8):9,((5:16,(((((9:3,17:5):8,(10:3,16:1):5):8,(11:6,12:5):9):4,81:18):2,((13:2,18:2):6,(14:2,15:2):4):8):8):34,(((19:28,((21:0,22:0):2,65:3):37):9,((66:2,68:0):3,67:6):30):6,(24:18,70:39):8):5):7):7):11,58:47):22,55:56):37,85:85):30,86:64):30,(63:3,64:4):13):15,62:0);
tree PAUP_118 = [&U] (1:0,(((((((((((((2:50,(((8:17,57:23):6,((36:6,(82:2,83:0):3):19,45:15):8):12,((73:7,88:12):4,89:11):15):34):11,87:38):11,(61:58,90:42):9):18,6:49):16,(((47:1,48:2):17,69:15):10,(71:4,72:15):26):18):12,(30:1,31:2):36):8,(((4:25,46:19):5,(((26:1,28:0):7,(27:1,29:0):8):9,(49:31,60:16):4):10):16,(39:33,84:23):7):8):6,((((3:32,(56:38,74:35):7):10,((7:38,50:38):23,(((20:16,59:16):5,(((51:5,53:3):3,52:7):2,54:2):18):7,((75:0,76:0):8,77:5):17):19):7):5,(23:25,((25:28,((32:3,33:2,34:3,35:3):21,((40:4,((41:1,43:18):1,(42:0,44:1):4):2):9,((78:3,79:0):4,80:13):18):7):11):25,(37:7,38:12):22):14):8):9,((5:16,(((((9:3,17:5):8,(10:3,16:1):5):8,(11:6,12:5):9):4,81:18):2,((13:2,18:2):6,(14:2,15:2):4):8):8):33,(((19:28,((21:0,22:0):2,65:3):37):9,((66:2,68:0):3,67:6):30):6,(24:18,70:39):8):6):7):8):11,58:47):22,55:56):37,85:85):30,86:64):30,(63:3,64:4):13):15,62:0);
tree PAUP_119 = [&U] (1:0,(((((((((((((2:50,(((8:17,57:23):6,((36:6,(82:2,83:0):3):19,45:15):8):12,((73:7,88:12):4,89:11):15):34):11,87:38):11,(61:58,90:42):9):18,6:49):16,(((47:1,48:2):17,69:15):10,(71:4,72:15):26):18):12,(30:1,31:2):36):8,(((4:25,46:20):8,((((26:1,28:0):9,(27:1,29:0):5):7,60:15):10,49:31):8):12,(39:33,84:23):7):8):6,((((3:31,(56:37,74:36):7):9,((7:37,50:39):23,((20:19,((75:0,76:0):7,77:6):16):5,((((51:5,53:3):3,52:7):2,54:2):15,59:18):6):20):7):6,(23:25,((25:29,((32:3,33:2,34:3,35:3):20,((40:4,((41:1,43:18):1,(42:0,44:1):4):2):9,((78:3,79:0):4,80:13):18):8):11):25,(37:7,38:12):22):14):8):9,((5:16,(((((9:3,17:5):8,(10:3,16:1):5):8,(11:6,12:5):9):4,81:18):2,((13:2,18:2):6,(14:2,15:2):4):8):8):34,(((19:28,((21:0,22:0):2,65:3):37):9,((66:2,68:0):3,67:6):30):6,(24:18,70:39):8):5):7):7):11,58:47):22,55:56):37,85:85):30,86:64):30,(63:3,64:4):13):15,62:0);
tree PAUP_120 = [&U] (1:0,(((((((((((((2:50,(((8:17,57:23):6,((36:6,(82:2,83:0):3):19,45:15):8):12,((73:7,88:12):4,89:11):15):34):11,87:38):11,(61:58,90:42):9):18,6:49):16,(((47:1,48:2):17,69:15):10,(71:4,72:15):26):18):12,(30:1,31:2):36):8,(((4:25,46:20):8,((((26:1,28:0):9,(27:1,29:0):5):7,60:15):10,49:31):8):12,(39:33,84:23):7):8):6,((((3:32,(56:38,74:35):7):10,((7:38,50:38):23,(((20:16,59:16):5,(((51:5,53:3):3,52:7):2,54:2):18):7,((75:0,76:0):8,77:5):17):19):7):5,(23:25,((25:28,((32:3,33:2,34:3,35:3):21,((40:4,((41:1,43:18):1,(42:0,44:1):4):2):9,((78:3,79:0):4,80:13):18):7):11):25,(37:7,38:12):22):14):8):9,((5:16,(((((9:3,17:5):8,(10:3,16:1):5):8,(11:6,12:5):9):4,81:18):2,((13:2,18:2):6,(14:2,15:2):4):8):8):33,(((19:28,((21:0,22:0):2,65:3):37):9,((66:2,68:0):3,67:6):30):6,(24:18,70:39):8):6):7):8):11,58:47):22,55:56):37,85:85):30,86:64):30,(63:3,64:4):13):15,62:0);
tree PAUP_121 = [&U] (1:0,(((((((((((((2:50,(((8:17,57:23):6,((36:6,(82:2,83:0):3):19,45:15):8):12,((73:7,88:12):4,89:11):15):34):11,87:38):11,(61:58,90:42):9):18,6:49):16,(((47:1,48:2):17,69:15):10,(71:4,72:15):26):18):12,(30:1,31:2):36):7,((((4:26,46:18):6,(((26:1,28:0):9,(27:1,29:0):5):7,60:15):10):8,49:34):12,(39:32,84:24):8):7):7,((((3:31,(56:37,74:36):7):9,((7:37,50:39):23,((20:19,((75:0,76:0):7,77:6):16):5,((((51:5,53:3):3,52:7):2,54:2):15,59:18):6):20):7):6,(23:25,((25:29,((32:3,33:2,34:3,35:3):20,((40:4,((41:1,43:18):1,(42:0,44:1):4):2):9,((78:3,79:0):4,80:13):18):8):11):25,(37:7,38:12):22):14):8):9,((5:16,(((((9:3,17:5):8,(10:3,16:1):5):8,(11:6,12:5):9):4,81:18):2,((13:2,18:2):6,(14:2,15:2):4):8):8):34,(((19:28,((21:0,22:0):2,65:3):37):9,((66:2,68:0):3,67:6):30):6,(24:18,70:39):8):5):7):7):11,58:47):22,55:56):37,85:85):30,86:64):30,(63:3,64:4):13):15,62:0);
tree PAUP_122 = [&U] (1:0,(((((((((((((2:50,(((8:17,57:23):6,((36:6,(82:2,83:0):3):19,45:15):8):12,((73:7,88:12):4,89:11):15):34):11,87:38):11,(61:58,90:42):9):18,6:49):16,(((47:1,48:2):17,69:15):10,(71:4,72:15):26):18):12,(30:1,31:2):36):7,((((4:26,46:18):6,(((26:1,28:0):9,(27:1,29:0):5):7,60:15):10):8,49:34):12,(39:32,84:24):8):7):7,((((3:32,(56:38,74:35):7):10,((7:38,50:38):23,(((20:16,59:16):5,(((51:5,53:3):3,52:7):2,54:2):18):7,((75:0,76:0):8,77:5):17):19):7):5,(23:25,((25:28,((32:3,33:2,34:3,35:3):21,((40:4,((41:1,43:18):1,(42:0,44:1):4):2):9,((78:3,79:0):4,80:13):18):7):11):25,(37:7,38:12):22):14):8):9,((5:16,(((((9:3,17:5):8,(10:3,16:1):5):8,(11:6,12:5):9):4,81:18):2,((13:2,18:2):6,(14:2,15:2):4):8):8):33,(((19:28,((21:0,22:0):2,65:3):37):9,((66:2,68:0):3,67:6):30):6,(24:18,70:39):8):6):7):8):11,58:47):22,55:56):37,85:85):30,86:64):30,(63:3,64:4):13):15,62:0);
tree PAUP_123 = [&U] (1:0,(((((((((((2:47,((((((8:17,45:17):5,(36:6,(82:0,83:2):5):19):7,(73:7,(88:13,89:10):5):17):7,57:21):34,61:51):15,87:43):10):16,(6:48,90:48):13):13,(((47:1,48:2):15,69:18):11,(71:3,72:15):25):20):11,(30:1,31:2):35):9,(((4:25,46:20):8,((((26:1,28:0):9,(27:1,29:0):5):7,60:15):10,49:31):8):13,(39:33,84:23):6):7):6,((((3:32,(56:39,74:34):7):10,((7:38,50:38):23,(((20:16,59:16):5,(((51:5,53:3):3,52:7):2,54:2):18):7,((75:0,76:0):8,77:5):17):19):8):5,(23:24,((25:28,(((32:3,33:2,35:3):1,34:3):20,((40:4,(41:2,((42:0,44:1):3,43:18):1):2):9,((78:3,79:0):4,80:13):18):7):11):24,(37:7,38:12):23):14):8):9,((5:18,(((((9:3,17:5):8,(10:3,16:1):5):8,(11:6,12:5):9):3,((13:2,18:2):6,(14:2,15:2):4):9):4,81:16):6):32,(((19:27,((21:0,22:0):2,65:3):38):9,((66:2,68:0):3,67:6):29):6,(24:18,70:39):9):7):6):7):13,58:47):22,55:56):37,85:85):30,86:64):30,(63:3,64:4):13):15,62:0);
tree PAUP_124 = [&U] (1:0,(((((((((((2:47,(((((8:17,((36:6,(82:1,83:1):4):19,45:16):7):6,(73:8,(88:13,89:10):4):18):6,57:22):34,61:52):14,87:43):10):16,(6:48,90:48):13):13,(((47:1,48:2):15,69:18):11,(71:3,72:15):25):20):11,(30:1,31:2):35):9,(((4:25,46:20):8,((((26:1,28:0):9,(27:1,29:0):5):7,60:15):10,49:31):8):13,(39:33,84:23):6):7):6,((((3:32,(56:39,74:34):7):10,((7:38,50:38):23,(((20:16,59:16):5,(((51:5,53:3):3,52:7):2,54:2):18):7,((75:0,76:0):8,77:5):17):19):8):5,(23:24,((25:28,(((32:3,33:2,35:3):1,34:3):20,((40:4,(41:2,((42:0,44:1):3,43:18):1):2):9,((78:3,79:0):4,80:13):18):7):11):24,(37:7,38:12):23):14):8):9,((5:18,(((((9:3,17:5):8,(10:3,16:1):5):8,(11:6,12:5):9):3,((13:2,18:2):6,(14:2,15:2):4):9):4,81:16):6):32,(((19:27,((21:0,22:0):2,65:3):38):9,((66:2,68:0):3,67:6):29):6,(24:18,70:39):9):7):6):7):13,58:47):22,55:56):37,85:85):30,86:64):30,(63:3,64:4):13):15,62:0);
tree PAUP_125 = [&U] (1:0,(((((((((((2:47,((((((8:17,45:17):5,(36:6,(82:0,83:2):5):19):7,(73:7,(88:13,89:10):5):17):7,57:21):34,61:51):15,87:43):10):16,(6:48,90:48):13):13,(((47:1,48:2):15,69:18):11,(71:3,72:15):25):20):11,(30:1,31:2):35):8,((((4:26,46:18):6,(((26:1,28:0):9,(27:1,29:0):5):7,60:15):10):8,49:34):13,(39:32,84:24):7):6):7,((((3:32,(56:39,74:34):7):10,((7:38,50:38):23,(((20:16,59:16):5,(((51:5,53:3):3,52:7):2,54:2):18):7,((75:0,76:0):8,77:5):17):19):8):5,(23:24,((25:28,(((32:3,33:2,35:3):1,34:3):20,((40:4,(41:2,((42:0,44:1):3,43:18):1):2):9,((78:3,79:0):4,80:13):18):7):11):24,(37:7,38:12):23):14):8):9,((5:18,(((((9:3,17:5):8,(10:3,16:1):5):8,(11:6,12:5):9):3,((13:2,18:2):6,(14:2,15:2):4):9):4,81:16):6):32,(((19:27,((21:0,22:0):2,65:3):38):9,((66:2,68:0):3,67:6):29):6,(24:18,70:39):9):7):6):7):13,58:47):22,55:56):37,85:85):30,86:64):30,(63:3,64:4):13):15,62:0);
tree PAUP_126 = [&U] (1:0,(((((((((((2:47,((((((8:17,45:17):5,(36:6,(82:0,83:2):5):19):7,(73:7,(88:13,89:10):5):17):7,57:21):34,61:51):15,87:43):10):16,(6:48,90:48):13):13,(((47:1,48:2):15,69:18):11,(71:3,72:15):25):20):11,(30:1,31:2):35):9,(((4:24,46:20):5,(((26:1,28:0):7,(27:1,29:0):8):8,(49:31,60:16):5):10):17,(39:33,84:23):6):7):6,((((3:32,(56:39,74:34):7):10,((7:38,50:38):23,(((20:16,59:16):5,(((51:5,53:3):3,52:7):2,54:2):18):7,((75:0,76:0):8,77:5):17):19):8):5,(23:24,((25:28,(((32:3,33:2,35:3):1,34:3):20,((40:4,(41:2,((42:0,44:1):3,43:18):1):2):9,((78:3,79:0):4,80:13):18):7):11):24,(37:7,38:12):23):14):8):9,((5:18,(((((9:3,17:5):8,(10:3,16:1):5):8,(11:6,12:5):9):3,((13:2,18:2):6,(14:2,15:2):4):9):4,81:16):6):32,(((19:27,((21:0,22:0):2,65:3):38):9,((66:2,68:0):3,67:6):29):6,(24:18,70:39):9):7):6):7):13,58:47):22,55:56):37,85:85):30,86:64):30,(63:3,64:4):13):15,62:0);
tree PAUP_127 = [&U] (1:0,(((((((((((2:48,((((((8:17,45:17):5,(36:6,(82:0,83:2):5):19):7,(73:7,(88:13,89:10):5):17):7,57:21):34,61:51):16,87:42):10):16,(6:49,90:47):13):12,(((47:1,48:2):15,69:18):11,(71:3,72:15):25):20):11,(30:1,31:2):35):9,(((4:25,46:20):8,((((26:1,28:0):9,(27:1,29:0):5):7,60:15):10,49:31):8):13,(39:33,84:23):6):7):6,((((3:32,(56:39,74:34):7):10,((7:38,50:38):23,(((20:16,59:16):5,(((51:5,53:3):3,52:7):2,54:2):18):7,((75:0,76:0):8,77:5):17):19):8):5,(23:25,((25:28,(((32:3,33:2,35:3):1,34:3):20,((40:4,(41:2,((42:0,44:1):3,43:18):1):2):9,((78:3,79:0):4,80:13):18):7):11):25,(37:7,38:12):22):14):7):9,((5:16,(((((9:3,17:5):8,(10:3,16:1):5):8,(11:6,12:5):9):4,81:18):2,((13:2,18:2):6,(14:2,15:2):4):8):8):33,(((19:28,((21:0,22:0):2,65:3):37):9,((66:2,68:0):3,67:6):30):6,(24:18,70:39):8):6):6):7):13,58:47):22,55:56):37,85:85):30,86:64):30,(63:3,64:4):13):15,62:0);
tree PAUP_128 = [&U] (1:0,(((((((((((2:47,((((((8:17,45:17):5,(36:6,(82:0,83:2):5):19):7,(73:7,(88:13,89:10):5):17):7,57:21):34,61:51):15,87:43):10):16,(6:48,90:48):13):13,(((47:1,48:2):15,69:18):11,(71:3,72:15):25):20):11,(30:1,31:2):35):9,(((4:25,46:20):8,((((26:1,28:0):9,(27:1,29:0):5):7,60:15):10,49:31):8):13,(39:33,84:23):6):7):6,((((3:32,(56:39,74:34):7):10,((7:38,50:38):23,(((20:16,59:16):5,(((51:5,53:3):3,52:7):2,54:2):18):7,((75:0,76:0):8,77:5):17):19):8):5,(23:24,((25:28,((32:3,33:2,34:3,35:3):21,((40:4,(41:2,((42:0,44:1):3,43:18):1):2):9,((78:3,79:0):4,80:13):18):7):11):24,(37:7,38:12):23):14):8):9,((5:18,(((((9:3,17:5):8,(10:3,16:1):5):8,(11:6,12:5):9):3,((13:2,18:2):6,(14:2,15:2):4):9):4,81:16):6):32,(((19:27,((21:0,22:0):2,65:3):38):9,((66:2,68:0):3,67:6):29):6,(24:18,70:39):9):7):6):7):13,58:47):22,55:56):37,85:85):30,86:64):30,(63:3,64:4):13):15,62:0);
tree PAUP_129 = [&U] (1:0,(((((((((((2:47,((((((8:17,45:17):5,(36:6,(82:0,83:2):5):19):7,(73:7,(88:13,89:10):5):17):7,57:21):34,61:51):15,87:43):10):16,(6:48,90:48):13):13,(((47:1,48:2):15,69:18):11,(71:3,72:15):25):20):11,(30:1,31:2):35):9,(((4:25,46:20):8,((((26:1,28:0):9,(27:1,29:0):5):7,60:15):10,49:31):8):13,(39:33,84:23):6):7):6,((((3:31,(56:38,74:35):7):9,((7:37,50:39):23,((20:19,((75:0,76:0):7,77:6):16):5,((((51:5,53:3):3,52:7):2,54:2):15,59:18):6):20):8):6,(23:24,((25:29,(((32:3,33:2,35:3):1,34:3):19,((40:4,(41:2,((42:0,44:1):3,43:18):1):2):9,((78:3,79:0):4,80:13):18):8):11):24,(37:7,38:12):23):14):8):9,((5:18,(((((9:3,17:5):8,(10:3,16:1):5):8,(11:6,12:5):9):3,((13:2,18:2):6,(14:2,15:2):4):9):4,81:16):6):33,(((19:27,((21:0,22:0):2,65:3):38):9,((66:2,68:0):3,67:6):29):6,(24:18,70:39):9):6):6):6):13,58:47):22,55:56):37,85:85):30,86:64):30,(63:3,64:4):13):15,62:0);
tree PAUP_130 = [&U] (1:0,(((((((((((2:47,((((((8:17,45:17):5,(36:6,(82:0,83:2):5):19):7,(73:7,(88:13,89:10):5):17):7,57:21):34,61:51):15,87:43):10):16,(6:48,90:48):13):13,(((47:1,48:2):15,69:18):11,(71:3,72:15):25):20):11,(30:1,31:2):35):9,(((4:25,46:20):8,((((26:1,28:0):9,(27:1,29:0):5):7,60:15):10,49:31):8):13,(39:33,84:23):6):7):6,((((3:32,(56:39,74:34):7):10,((7:38,50:38):23,(((20:16,59:16):5,(((51:5,53:3):3,52:7):2,54:2):18):7,((75:0,76:0):8,77:5):17):19):8):5,(23:24,((25:28,(((32:3,33:2,35:3):1,34:3):20,((40:4,((41:1,43:18):1,(42:0,44:1):4):2):9,((78:3,79:0):4,80:13):18):7):11):24,(37:7,38:12):23):14):8):9,((5:18,(((((9:3,17:5):8,(10:3,16:1):5):8,(11:6,12:5):9):3,((13:2,18:2):6,(14:2,15:2):4):9):4,81:16):6):32,(((19:27,((21:0,22:0):2,65:3):38):9,((66:2,68:0):3,67:6):29):6,(24:18,70:39):9):7):6):7):13,58:47):22,55:56):37,85:85):30,86:64):30,(63:3,64:4):13):15,62:0);
tree PAUP_131 = [&U] (1:0,(((((((((((2:47,(((((8:17,((36:6,(82:1,83:1):4):19,45:16):7):5,((73:6,88:13):3,89:13):18):7,57:22):34,61:52):14,87:43):10):16,(6:48,90:48):13):13,(((47:1,48:2):15,69:18):11,(71:3,72:15):25):20):11,(30:1,31:2):35):9,(((4:25,46:20):8,((((26:1,28:0):9,(27:1,29:0):5):7,60:15):10,49:31):8):13,(39:33,84:23):6):7):6,((((3:32,(56:39,74:34):7):10,((7:38,50:38):23,(((20:16,59:16):5,(((51:5,53:3):3,52:7):2,54:2):18):7,((75:0,76:0):8,77:5):17):19):8):5,(23:24,((25:28,(((32:3,33:2,35:3):1,34:3):20,((40:4,(41:2,((42:0,44:1):3,43:18):1):2):9,((78:3,79:0):4,80:13):18):7):11):24,(37:7,38:12):23):14):8):9,((5:18,(((((9:3,17:5):8,(10:3,16:1):5):8,(11:6,12:5):9):3,((13:2,18:2):6,(14:2,15:2):4):9):4,81:16):6):32,(((19:27,((21:0,22:0):2,65:3):38):9,((66:2,68:0):3,67:6):29):6,(24:18,70:39):9):7):6):7):13,58:47):22,55:56):37,85:85):30,86:64):30,(63:3,64:4):13):15,62:0);
tree PAUP_132 = [&U] (1:0,(((((((((((2:47,(((((8:17,((36:6,(82:1,83:1):4):19,45:16):7):6,(73:8,(88:13,89:10):4):18):6,57:22):34,61:52):14,87:43):10):16,(6:48,90:48):13):13,(((47:1,48:2):15,69:18):11,(71:3,72:15):25):20):11,(30:1,31:2):35):8,((((4:26,46:18):6,(((26:1,28:0):9,(27:1,29:0):5):7,60:15):10):8,49:34):13,(39:32,84:24):7):6):7,((((3:32,(56:39,74:34):7):10,((7:38,50:38):23,(((20:16,59:16):5,(((51:5,53:3):3,52:7):2,54:2):18):7,((75:0,76:0):8,77:5):17):19):8):5,(23:24,((25:28,(((32:3,33:2,35:3):1,34:3):20,((40:4,(41:2,((42:0,44:1):3,43:18):1):2):9,((78:3,79:0):4,80:13):18):7):11):24,(37:7,38:12):23):14):8):9,((5:18,(((((9:3,17:5):8,(10:3,16:1):5):8,(11:6,12:5):9):3,((13:2,18:2):6,(14:2,15:2):4):9):4,81:16):6):32,(((19:27,((21:0,22:0):2,65:3):38):9,((66:2,68:0):3,67:6):29):6,(24:18,70:39):9):7):6):7):13,58:47):22,55:56):37,85:85):30,86:64):30,(63:3,64:4):13):15,62:0);
tree PAUP_133 = [&U] (1:0,(((((((((((2:47,(((((8:17,((36:6,(82:1,83:1):4):19,45:16):7):6,(73:8,(88:13,89:10):4):18):6,57:22):34,61:52):14,87:43):10):16,(6:48,90:48):13):13,(((47:1,48:2):15,69:18):11,(71:3,72:15):25):20):11,(30:1,31:2):35):9,(((4:24,46:20):5,(((26:1,28:0):7,(27:1,29:0):8):8,(49:31,60:16):5):10):17,(39:33,84:23):6):7):6,((((3:32,(56:39,74:34):7):10,((7:38,50:38):23,(((20:16,59:16):5,(((51:5,53:3):3,52:7):2,54:2):18):7,((75:0,76:0):8,77:5):17):19):8):5,(23:24,((25:28,(((32:3,33:2,35:3):1,34:3):20,((40:4,(41:2,((42:0,44:1):3,43:18):1):2):9,((78:3,79:0):4,80:13):18):7):11):24,(37:7,38:12):23):14):8):9,((5:18,(((((9:3,17:5):8,(10:3,16:1):5):8,(11:6,12:5):9):3,((13:2,18:2):6,(14:2,15:2):4):9):4,81:16):6):32,(((19:27,((21:0,22:0):2,65:3):38):9,((66:2,68:0):3,67:6):29):6,(24:18,70:39):9):7):6):7):13,58:47):22,55:56):37,85:85):30,86:64):30,(63:3,64:4):13):15,62:0);
tree PAUP_134 = [&U] (1:0,(((((((((((2:48,(((((8:17,((36:6,(82:1,83:1):4):19,45:16):7):6,(73:8,(88:13,89:10):4):18):6,57:22):34,61:52):15,87:42):10):16,(6:49,90:47):13):12,(((47:1,48:2):15,69:18):11,(71:3,72:15):25):20):11,(30:1,31:2):35):9,(((4:25,46:20):8,((((26:1,28:0):9,(27:1,29:0):5):7,60:15):10,49:31):8):13,(39:33,84:23):6):7):6,((((3:32,(56:39,74:34):7):10,((7:38,50:38):23,(((20:16,59:16):5,(((51:5,53:3):3,52:7):2,54:2):18):7,((75:0,76:0):8,77:5):17):19):8):5,(23:25,((25:28,(((32:3,33:2,35:3):1,34:3):20,((40:4,(41:2,((42:0,44:1):3,43:18):1):2):9,((78:3,79:0):4,80:13):18):7):11):25,(37:7,38:12):22):14):7):9,((5:16,(((((9:3,17:5):8,(10:3,16:1):5):8,(11:6,12:5):9):4,81:18):2,((13:2,18:2):6,(14:2,15:2):4):8):8):33,(((19:28,((21:0,22:0):2,65:3):37):9,((66:2,68:0):3,67:6):30):6,(24:18,70:39):8):6):6):7):13,58:47):22,55:56):37,85:85):30,86:64):30,(63:3,64:4):13):15,62:0);
tree PAUP_135 = [&U] (1:0,(((((((((((2:47,(((((8:17,((36:6,(82:1,83:1):4):19,45:16):7):6,(73:8,(88:13,89:10):4):18):6,57:22):34,61:52):14,87:43):10):16,(6:48,90:48):13):13,(((47:1,48:2):15,69:18):11,(71:3,72:15):25):20):11,(30:1,31:2):35):9,(((4:25,46:20):8,((((26:1,28:0):9,(27:1,29:0):5):7,60:15):10,49:31):8):13,(39:33,84:23):6):7):6,((((3:32,(56:39,74:34):7):10,((7:38,50:38):23,(((20:16,59:16):5,(((51:5,53:3):3,52:7):2,54:2):18):7,((75:0,76:0):8,77:5):17):19):8):5,(23:24,((25:28,((32:3,33:2,34:3,35:3):21,((40:4,(41:2,((42:0,44:1):3,43:18):1):2):9,((78:3,79:0):4,80:13):18):7):11):24,(37:7,38:12):23):14):8):9,((5:18,(((((9:3,17:5):8,(10:3,16:1):5):8,(11:6,12:5):9):3,((13:2,18:2):6,(14:2,15:2):4):9):4,81:16):6):32,(((19:27,((21:0,22:0):2,65:3):38):9,((66:2,68:0):3,67:6):29):6,(24:18,70:39):9):7):6):7):13,58:47):22,55:56):37,85:85):30,86:64):30,(63:3,64:4):13):15,62:0);
tree PAUP_136 = [&U] (1:0,(((((((((((2:47,(((((8:17,((36:6,(82:1,83:1):4):19,45:16):7):6,(73:8,(88:13,89:10):4):18):6,57:22):34,61:52):14,87:43):10):16,(6:48,90:48):13):13,(((47:1,48:2):15,69:18):11,(71:3,72:15):25):20):11,(30:1,31:2):35):9,(((4:25,46:20):8,((((26:1,28:0):9,(27:1,29:0):5):7,60:15):10,49:31):8):13,(39:33,84:23):6):7):6,((((3:31,(56:38,74:35):7):9,((7:37,50:39):23,((20:19,((75:0,76:0):7,77:6):16):5,((((51:5,53:3):3,52:7):2,54:2):15,59:18):6):20):8):6,(23:24,((25:29,(((32:3,33:2,35:3):1,34:3):19,((40:4,(41:2,((42:0,44:1):3,43:18):1):2):9,((78:3,79:0):4,80:13):18):8):11):24,(37:7,38:12):23):14):8):9,((5:18,(((((9:3,17:5):8,(10:3,16:1):5):8,(11:6,12:5):9):3,((13:2,18:2):6,(14:2,15:2):4):9):4,81:16):6):33,(((19:27,((21:0,22:0):2,65:3):38):9,((66:2,68:0):3,67:6):29):6,(24:18,70:39):9):6):6):6):13,58:47):22,55:56):37,85:85):30,86:64):30,(63:3,64:4):13):15,62:0);
tree PAUP_137 = [&U] (1:0,(((((((((((2:47,(((((8:17,((36:6,(82:1,83:1):4):19,45:16):7):6,(73:8,(88:13,89:10):4):18):6,57:22):34,61:52):14,87:43):10):16,(6:48,90:48):13):13,(((47:1,48:2):15,69:18):11,(71:3,72:15):25):20):11,(30:1,31:2):35):9,(((4:25,46:20):8,((((26:1,28:0):9,(27:1,29:0):5):7,60:15):10,49:31):8):13,(39:33,84:23):6):7):6,((((3:32,(56:39,74:34):7):10,((7:38,50:38):23,(((20:16,59:16):5,(((51:5,53:3):3,52:7):2,54:2):18):7,((75:0,76:0):8,77:5):17):19):8):5,(23:24,((25:28,(((32:3,33:2,35:3):1,34:3):20,((40:4,((41:1,43:18):1,(42:0,44:1):4):2):9,((78:3,79:0):4,80:13):18):7):11):24,(37:7,38:12):23):14):8):9,((5:18,(((((9:3,17:5):8,(10:3,16:1):5):8,(11:6,12:5):9):3,((13:2,18:2):6,(14:2,15:2):4):9):4,81:16):6):32,(((19:27,((21:0,22:0):2,65:3):38):9,((66:2,68:0):3,67:6):29):6,(24:18,70:39):9):7):6):7):13,58:47):22,55:56):37,85:85):30,86:64):30,(63:3,64:4):13):15,62:0);
tree PAUP_138 = [&U] (1:0,(((((((((((2:48,((((((8:17,45:17):5,(36:6,(82:0,83:2):5):19):7,(73:7,(88:13,89:10):5):17):7,57:21):34,61:51):16,87:42):10):16,(6:49,90:47):13):12,(((47:1,48:2):15,69:18):11,(71:3,72:15):25):20):11,(30:1,31:2):35):8,((((4:26,46:18):6,(((26:1,28:0):9,(27:1,29:0):5):7,60:15):10):8,49:34):13,(39:32,84:24):7):6):7,((((3:32,(56:39,74:34):7):10,((7:38,50:38):23,(((20:16,59:16):5,(((51:5,53:3):3,52:7):2,54:2):18):7,((75:0,76:0):8,77:5):17):19):8):5,(23:25,((25:28,(((32:3,33:2,35:3):1,34:3):20,((40:4,(41:2,((42:0,44:1):3,43:18):1):2):9,((78:3,79:0):4,80:13):18):7):11):25,(37:7,38:12):22):14):7):9,((5:16,(((((9:3,17:5):8,(10:3,16:1):5):8,(11:6,12:5):9):4,81:18):2,((13:2,18:2):6,(14:2,15:2):4):8):8):33,(((19:28,((21:0,22:0):2,65:3):37):9,((66:2,68:0):3,67:6):30):6,(24:18,70:39):8):6):6):7):13,58:47):22,55:56):37,85:85):30,86:64):30,(63:3,64:4):13):15,62:0);
tree PAUP_139 = [&U] (1:0,(((((((((((2:47,((((((8:17,45:17):5,(36:6,(82:0,83:2):5):19):7,(73:7,(88:13,89:10):5):17):7,57:21):34,61:51):15,87:43):10):16,(6:48,90:48):13):13,(((47:1,48:2):15,69:18):11,(71:3,72:15):25):20):11,(30:1,31:2):35):8,((((4:26,46:18):6,(((26:1,28:0):9,(27:1,29:0):5):7,60:15):10):8,49:34):13,(39:32,84:24):7):6):7,((((3:32,(56:39,74:34):7):10,((7:38,50:38):23,(((20:16,59:16):5,(((51:5,53:3):3,52:7):2,54:2):18):7,((75:0,76:0):8,77:5):17):19):8):5,(23:24,((25:28,((32:3,33:2,34:3,35:3):21,((40:4,(41:2,((42:0,44:1):3,43:18):1):2):9,((78:3,79:0):4,80:13):18):7):11):24,(37:7,38:12):23):14):8):9,((5:18,(((((9:3,17:5):8,(10:3,16:1):5):8,(11:6,12:5):9):3,((13:2,18:2):6,(14:2,15:2):4):9):4,81:16):6):32,(((19:27,((21:0,22:0):2,65:3):38):9,((66:2,68:0):3,67:6):29):6,(24:18,70:39):9):7):6):7):13,58:47):22,55:56):37,85:85):30,86:64):30,(63:3,64:4):13):15,62:0);
tree PAUP_140 = [&U] (1:0,(((((((((((2:47,((((((8:17,45:17):5,(36:6,(82:0,83:2):5):19):7,(73:7,(88:13,89:10):5):17):7,57:21):34,61:51):15,87:43):10):16,(6:48,90:48):13):13,(((47:1,48:2):15,69:18):11,(71:3,72:15):25):20):11,(30:1,31:2):35):8,((((4:26,46:18):6,(((26:1,28:0):9,(27:1,29:0):5):7,60:15):10):8,49:34):13,(39:32,84:24):7):6):7,((((3:31,(56:38,74:35):7):9,((7:37,50:39):23,((20:19,((75:0,76:0):7,77:6):16):5,((((51:5,53:3):3,52:7):2,54:2):15,59:18):6):20):8):6,(23:24,((25:29,(((32:3,33:2,35:3):1,34:3):19,((40:4,(41:2,((42:0,44:1):3,43:18):1):2):9,((78:3,79:0):4,80:13):18):8):11):24,(37:7,38:12):23):14):8):9,((5:18,(((((9:3,17:5):8,(10:3,16:1):5):8,(11:6,12:5):9):3,((13:2,18:2):6,(14:2,15:2):4):9):4,81:16):6):33,(((19:27,((21:0,22:0):2,65:3):38):9,((66:2,68:0):3,67:6):29):6,(24:18,70:39):9):6):6):6):13,58:47):22,55:56):37,85:85):30,86:64):30,(63:3,64:4):13):15,62:0);
tree PAUP_141 = [&U] (1:0,(((((((((((2:47,((((((8:17,45:17):5,(36:6,(82:0,83:2):5):19):7,(73:7,(88:13,89:10):5):17):7,57:21):34,61:51):15,87:43):10):16,(6:48,90:48):13):13,(((47:1,48:2):15,69:18):11,(71:3,72:15):25):20):11,(30:1,31:2):35):8,((((4:26,46:18):6,(((26:1,28:0):9,(27:1,29:0):5):7,60:15):10):8,49:34):13,(39:32,84:24):7):6):7,((((3:32,(56:39,74:34):7):10,((7:38,50:38):23,(((20:16,59:16):5,(((51:5,53:3):3,52:7):2,54:2):18):7,((75:0,76:0):8,77:5):17):19):8):5,(23:24,((25:28,(((32:3,33:2,35:3):1,34:3):20,((40:4,((41:1,43:18):1,(42:0,44:1):4):2):9,((78:3,79:0):4,80:13):18):7):11):24,(37:7,38:12):23):14):8):9,((5:18,(((((9:3,17:5):8,(10:3,16:1):5):8,(11:6,12:5):9):3,((13:2,18:2):6,(14:2,15:2):4):9):4,81:16):6):32,(((19:27,((21:0,22:0):2,65:3):38):9,((66:2,68:0):3,67:6):29):6,(24:18,70:39):9):7):6):7):13,58:47):22,55:56):37,85:85):30,86:64):30,(63:3,64:4):13):15,62:0);
tree PAUP_142 = [&U] (1:0,(((((((((((2:48,((((((8:17,45:17):5,(36:6,(82:0,83:2):5):19):7,(73:7,(88:13,89:10):5):17):7,57:21):34,61:51):16,87:42):10):16,(6:49,90:47):13):12,(((47:1,48:2):15,69:18):11,(71:3,72:15):25):20):11,(30:1,31:2):35):9,(((4:24,46:20):5,(((26:1,28:0):7,(27:1,29:0):8):8,(49:31,60:16):5):10):17,(39:33,84:23):6):7):6,((((3:32,(56:39,74:34):7):10,((7:38,50:38):23,(((20:16,59:16):5,(((51:5,53:3):3,52:7):2,54:2):18):7,((75:0,76:0):8,77:5):17):19):8):5,(23:25,((25:28,(((32:3,33:2,35:3):1,34:3):20,((40:4,(41:2,((42:0,44:1):3,43:18):1):2):9,((78:3,79:0):4,80:13):18):7):11):25,(37:7,38:12):22):14):7):9,((5:16,(((((9:3,17:5):8,(10:3,16:1):5):8,(11:6,12:5):9):4,81:18):2,((13:2,18:2):6,(14:2,15:2):4):8):8):33,(((19:28,((21:0,22:0):2,65:3):37):9,((66:2,68:0):3,67:6):30):6,(24:18,70:39):8):6):6):7):13,58:47):22,55:56):37,85:85):30,86:64):30,(63:3,64:4):13):15,62:0);
tree PAUP_143 = [&U] (1:0,(((((((((((2:47,((((((8:17,45:17):5,(36:6,(82:0,83:2):5):19):7,(73:7,(88:13,89:10):5):17):7,57:21):34,61:51):15,87:43):10):16,(6:48,90:48):13):13,(((47:1,48:2):15,69:18):11,(71:3,72:15):25):20):11,(30:1,31:2):35):9,(((4:24,46:20):5,(((26:1,28:0):7,(27:1,29:0):8):8,(49:31,60:16):5):10):17,(39:33,84:23):6):7):6,((((3:32,(56:39,74:34):7):10,((7:38,50:38):23,(((20:16,59:16):5,(((51:5,53:3):3,52:7):2,54:2):18):7,((75:0,76:0):8,77:5):17):19):8):5,(23:24,((25:28,((32:3,33:2,34:3,35:3):21,((40:4,(41:2,((42:0,44:1):3,43:18):1):2):9,((78:3,79:0):4,80:13):18):7):11):24,(37:7,38:12):23):14):8):9,((5:18,(((((9:3,17:5):8,(10:3,16:1):5):8,(11:6,12:5):9):3,((13:2,18:2):6,(14:2,15:2):4):9):4,81:16):6):32,(((19:27,((21:0,22:0):2,65:3):38):9,((66:2,68:0):3,67:6):29):6,(24:18,70:39):9):7):6):7):13,58:47):22,55:56):37,85:85):30,86:64):30,(63:3,64:4):13):15,62:0);
tree PAUP_144 = [&U] (1:0,(((((((((((2:47,((((((8:17,45:17):5,(36:6,(82:0,83:2):5):19):7,(73:7,(88:13,89:10):5):17):7,57:21):34,61:51):15,87:43):10):16,(6:48,90:48):13):13,(((47:1,48:2):15,69:18):11,(71:3,72:15):25):20):11,(30:1,31:2):35):9,(((4:24,46:20):5,(((26:1,28:0):7,(27:1,29:0):8):8,(49:31,60:16):5):10):17,(39:33,84:23):6):7):6,((((3:31,(56:38,74:35):7):9,((7:37,50:39):23,((20:19,((75:0,76:0):7,77:6):16):5,((((51:5,53:3):3,52:7):2,54:2):15,59:18):6):20):8):6,(23:24,((25:29,(((32:3,33:2,35:3):1,34:3):19,((40:4,(41:2,((42:0,44:1):3,43:18):1):2):9,((78:3,79:0):4,80:13):18):8):11):24,(37:7,38:12):23):14):8):9,((5:18,(((((9:3,17:5):8,(10:3,16:1):5):8,(11:6,12:5):9):3,((13:2,18:2):6,(14:2,15:2):4):9):4,81:16):6):33,(((19:27,((21:0,22:0):2,65:3):38):9,((66:2,68:0):3,67:6):29):6,(24:18,70:39):9):6):6):6):13,58:47):22,55:56):37,85:85):30,86:64):30,(63:3,64:4):13):15,62:0);
tree PAUP_145 = [&U] (1:0,(((((((((((2:47,((((((8:17,45:17):5,(36:6,(82:0,83:2):5):19):7,(73:7,(88:13,89:10):5):17):7,57:21):34,61:51):15,87:43):10):16,(6:48,90:48):13):13,(((47:1,48:2):15,69:18):11,(71:3,72:15):25):20):11,(30:1,31:2):35):9,(((4:24,46:20):5,(((26:1,28:0):7,(27:1,29:0):8):8,(49:31,60:16):5):10):17,(39:33,84:23):6):7):6,((((3:32,(56:39,74:34):7):10,((7:38,50:38):23,(((20:16,59:16):5,(((51:5,53:3):3,52:7):2,54:2):18):7,((75:0,76:0):8,77:5):17):19):8):5,(23:24,((25:28,(((32:3,33:2,35:3):1,34:3):20,((40:4,((41:1,43:18):1,(42:0,44:1):4):2):9,((78:3,79:0):4,80:13):18):7):11):24,(37:7,38:12):23):14):8):9,((5:18,(((((9:3,17:5):8,(10:3,16:1):5):8,(11:6,12:5):9):3,((13:2,18:2):6,(14:2,15:2):4):9):4,81:16):6):32,(((19:27,((21:0,22:0):2,65:3):38):9,((66:2,68:0):3,67:6):29):6,(24:18,70:39):9):7):6):7):13,58:47):22,55:56):37,85:85):30,86:64):30,(63:3,64:4):13):15,62:0);
tree PAUP_146 = [&U] (1:0,(((((((((((2:48,((((((8:17,45:17):5,(36:6,(82:0,83:2):5):19):7,(73:7,(88:13,89:10):5):17):7,57:21):34,61:51):16,87:42):10):16,(6:49,90:47):13):12,(((47:1,48:2):15,69:18):11,(71:3,72:15):25):20):11,(30:1,31:2):35):9,(((4:25,46:20):8,((((26:1,28:0):9,(27:1,29:0):5):7,60:15):10,49:31):8):13,(39:33,84:23):6):7):6,((((3:32,(56:39,74:34):7):10,((7:38,50:38):23,(((20:16,59:16):5,(((51:5,53:3):3,52:7):2,54:2):18):7,((75:0,76:0):8,77:5):17):19):8):5,(23:25,((25:28,((32:3,33:2,34:3,35:3):21,((40:4,(41:2,((42:0,44:1):3,43:18):1):2):9,((78:3,79:0):4,80:13):18):7):11):25,(37:7,38:12):22):14):7):9,((5:16,(((((9:3,17:5):8,(10:3,16:1):5):8,(11:6,12:5):9):4,81:18):2,((13:2,18:2):6,(14:2,15:2):4):8):8):33,(((19:28,((21:0,22:0):2,65:3):37):9,((66:2,68:0):3,67:6):30):6,(24:18,70:39):8):6):6):7):13,58:47):22,55:56):37,85:85):30,86:64):30,(63:3,64:4):13):15,62:0);
tree PAUP_147 = [&U] (1:0,(((((((((((2:48,((((((8:17,45:17):5,(36:6,(82:0,83:2):5):19):7,(73:7,(88:13,89:10):5):17):7,57:21):34,61:51):16,87:42):10):16,(6:49,90:47):13):12,(((47:1,48:2):15,69:18):11,(71:3,72:15):25):20):11,(30:1,31:2):35):9,(((4:25,46:20):8,((((26:1,28:0):9,(27:1,29:0):5):7,60:15):10,49:31):8):13,(39:33,84:23):6):7):6,((((3:31,(56:38,74:35):7):9,((7:37,50:39):23,((20:19,((75:0,76:0):7,77:6):16):5,((((51:5,53:3):3,52:7):2,54:2):15,59:18):6):20):8):6,(23:25,((25:29,(((32:3,33:2,35:3):1,34:3):19,((40:4,(41:2,((42:0,44:1):3,43:18):1):2):9,((78:3,79:0):4,80:13):18):8):11):25,(37:7,38:12):22):14):7):9,((5:16,(((((9:3,17:5):8,(10:3,16:1):5):8,(11:6,12:5):9):4,81:18):2,((13:2,18:2):6,(14:2,15:2):4):8):8):34,(((19:28,((21:0,22:0):2,65:3):37):9,((66:2,68:0):3,67:6):30):6,(24:18,70:39):8):5):6):6):13,58:47):22,55:56):37,85:85):30,86:64):30,(63:3,64:4):13):15,62:0);
tree PAUP_148 = [&U] (1:0,(((((((((((2:48,((((((8:17,45:17):5,(36:6,(82:0,83:2):5):19):7,(73:7,(88:13,89:10):5):17):7,57:21):34,61:51):16,87:42):10):16,(6:49,90:47):13):12,(((47:1,48:2):15,69:18):11,(71:3,72:15):25):20):11,(30:1,31:2):35):9,(((4:25,46:20):8,((((26:1,28:0):9,(27:1,29:0):5):7,60:15):10,49:31):8):13,(39:33,84:23):6):7):6,((((3:32,(56:39,74:34):7):10,((7:38,50:38):23,(((20:16,59:16):5,(((51:5,53:3):3,52:7):2,54:2):18):7,((75:0,76:0):8,77:5):17):19):8):5,(23:25,((25:28,(((32:3,33:2,35:3):1,34:3):20,((40:4,((41:1,43:18):1,(42:0,44:1):4):2):9,((78:3,79:0):4,80:13):18):7):11):25,(37:7,38:12):22):14):7):9,((5:16,(((((9:3,17:5):8,(10:3,16:1):5):8,(11:6,12:5):9):4,81:18):2,((13:2,18:2):6,(14:2,15:2):4):8):8):33,(((19:28,((21:0,22:0):2,65:3):37):9,((66:2,68:0):3,67:6):30):6,(24:18,70:39):8):6):6):7):13,58:47):22,55:56):37,85:85):30,86:64):30,(63:3,64:4):13):15,62:0);
tree PAUP_149 = [&U] (1:0,(((((((((((2:47,((((((8:17,45:17):5,(36:6,(82:0,83:2):5):19):7,(73:7,(88:13,89:10):5):17):7,57:21):34,61:51):15,87:43):10):16,(6:48,90:48):13):13,(((47:1,48:2):15,69:18):11,(71:3,72:15):25):20):11,(30:1,31:2):35):9,(((4:25,46:20):8,((((26:1,28:0):9,(27:1,29:0):5):7,60:15):10,49:31):8):13,(39:33,84:23):6):7):6,((((3:31,(56:38,74:35):7):9,((7:37,50:39):23,((20:19,((75:0,76:0):7,77:6):16):5,((((51:5,53:3):3,52:7):2,54:2):15,59:18):6):20):8):6,(23:24,((25:29,((32:3,33:2,34:3,35:3):20,((40:4,(41:2,((42:0,44:1):3,43:18):1):2):9,((78:3,79:0):4,80:13):18):8):11):24,(37:7,38:12):23):14):8):9,((5:18,(((((9:3,17:5):8,(10:3,16:1):5):8,(11:6,12:5):9):3,((13:2,18:2):6,(14:2,15:2):4):9):4,81:16):6):33,(((19:27,((21:0,22:0):2,65:3):38):9,((66:2,68:0):3,67:6):29):6,(24:18,70:39):9):6):6):6):13,58:47):22,55:56):37,85:85):30,86:64):30,(63:3,64:4):13):15,62:0);
tree PAUP_150 = [&U] (1:0,(((((((((((2:47,((((((8:17,45:17):5,(36:6,(82:0,83:2):5):19):7,(73:7,(88:13,89:10):5):17):7,57:21):34,61:51):15,87:43):10):16,(6:48,90:48):13):13,(((47:1,48:2):15,69:18):11,(71:3,72:15):25):20):11,(30:1,31:2):35):9,(((4:25,46:20):8,((((26:1,28:0):9,(27:1,29:0):5):7,60:15):10,49:31):8):13,(39:33,84:23):6):7):6,((((3:31,(56:38,74:35):7):9,((7:37,50:39):23,((20:19,((75:0,76:0):7,77:6):16):5,((((51:5,53:3):3,52:7):2,54:2):15,59:18):6):20):8):6,(23:24,((25:29,(((32:3,33:2,35:3):1,34:3):19,((40:4,((41:1,43:18):1,(42:0,44:1):4):2):9,((78:3,79:0):4,80:13):18):8):11):24,(37:7,38:12):23):14):8):9,((5:18,(((((9:3,17:5):8,(10:3,16:1):5):8,(11:6,12:5):9):3,((13:2,18:2):6,(14:2,15:2):4):9):4,81:16):6):33,(((19:27,((21:0,22:0):2,65:3):38):9,((66:2,68:0):3,67:6):29):6,(24:18,70:39):9):6):6):6):13,58:47):22,55:56):37,85:85):30,86:64):30,(63:3,64:4):13):15,62:0);
tree PAUP_151 = [&U] (1:0,(((((((((((2:47,((((((8:17,45:17):5,(36:6,(82:0,83:2):5):19):7,(73:7,(88:13,89:10):5):17):7,57:21):34,61:51):15,87:43):10):16,(6:48,90:48):13):13,(((47:1,48:2):15,69:18):11,(71:3,72:15):25):20):11,(30:1,31:2):35):9,(((4:25,46:20):8,((((26:1,28:0):9,(27:1,29:0):5):7,60:15):10,49:31):8):13,(39:33,84:23):6):7):6,((((3:32,(56:39,74:34):7):10,((7:38,50:38):23,(((20:16,59:16):5,(((51:5,53:3):3,52:7):2,54:2):18):7,((75:0,76:0):8,77:5):17):19):8):5,(23:24,((25:28,((32:3,33:2,34:3,35:3):21,((40:4,((41:1,43:18):1,(42:0,44:1):4):2):9,((78:3,79:0):4,80:13):18):7):11):24,(37:7,38:12):23):14):8):9,((5:18,(((((9:3,17:5):8,(10:3,16:1):5):8,(11:6,12:5):9):3,((13:2,18:2):6,(14:2,15:2):4):9):4,81:16):6):32,(((19:27,((21:0,22:0):2,65:3):38):9,((66:2,68:0):3,67:6):29):6,(24:18,70:39):9):7):6):7):13,58:47):22,55:56):37,85:85):30,86:64):30,(63:3,64:4):13):15,62:0);
tree PAUP_152 = [&U] (1:0,(((((((((((2:47,(((((8:17,((36:6,(82:1,83:1):4):19,45:16):7):5,((73:6,88:13):3,89:13):18):7,57:22):34,61:52):14,87:43):10):16,(6:48,90:48):13):13,(((47:1,48:2):15,69:18):11,(71:3,72:15):25):20):11,(30:1,31:2):35):8,((((4:26,46:18):6,(((26:1,28:0):9,(27:1,29:0):5):7,60:15):10):8,49:34):13,(39:32,84:24):7):6):7,((((3:32,(56:39,74:34):7):10,((7:38,50:38):23,(((20:16,59:16):5,(((51:5,53:3):3,52:7):2,54:2):18):7,((75:0,76:0):8,77:5):17):19):8):5,(23:24,((25:28,(((32:3,33:2,35:3):1,34:3):20,((40:4,(41:2,((42:0,44:1):3,43:18):1):2):9,((78:3,79:0):4,80:13):18):7):11):24,(37:7,38:12):23):14):8):9,((5:18,(((((9:3,17:5):8,(10:3,16:1):5):8,(11:6,12:5):9):3,((13:2,18:2):6,(14:2,15:2):4):9):4,81:16):6):32,(((19:27,((21:0,22:0):2,65:3):38):9,((66:2,68:0):3,67:6):29):6,(24:18,70:39):9):7):6):7):13,58:47):22,55:56):37,85:85):30,86:64):30,(63:3,64:4):13):15,62:0);
tree PAUP_153 = [&U] (1:0,(((((((((((2:47,(((((8:17,((36:6,(82:1,83:1):4):19,45:16):7):5,((73:6,88:13):3,89:13):18):7,57:22):34,61:52):14,87:43):10):16,(6:48,90:48):13):13,(((47:1,48:2):15,69:18):11,(71:3,72:15):25):20):11,(30:1,31:2):35):9,(((4:24,46:20):5,(((26:1,28:0):7,(27:1,29:0):8):8,(49:31,60:16):5):10):17,(39:33,84:23):6):7):6,((((3:32,(56:39,74:34):7):10,((7:38,50:38):23,(((20:16,59:16):5,(((51:5,53:3):3,52:7):2,54:2):18):7,((75:0,76:0):8,77:5):17):19):8):5,(23:24,((25:28,(((32:3,33:2,35:3):1,34:3):20,((40:4,(41:2,((42:0,44:1):3,43:18):1):2):9,((78:3,79:0):4,80:13):18):7):11):24,(37:7,38:12):23):14):8):9,((5:18,(((((9:3,17:5):8,(10:3,16:1):5):8,(11:6,12:5):9):3,((13:2,18:2):6,(14:2,15:2):4):9):4,81:16):6):32,(((19:27,((21:0,22:0):2,65:3):38):9,((66:2,68:0):3,67:6):29):6,(24:18,70:39):9):7):6):7):13,58:47):22,55:56):37,85:85):30,86:64):30,(63:3,64:4):13):15,62:0);
tree PAUP_154 = [&U] (1:0,(((((((((((2:48,(((((8:17,((36:6,(82:1,83:1):4):19,45:16):7):5,((73:6,88:13):3,89:13):18):7,57:22):34,61:52):15,87:42):10):16,(6:49,90:47):13):12,(((47:1,48:2):15,69:18):11,(71:3,72:15):25):20):11,(30:1,31:2):35):9,(((4:25,46:20):8,((((26:1,28:0):9,(27:1,29:0):5):7,60:15):10,49:31):8):13,(39:33,84:23):6):7):6,((((3:32,(56:39,74:34):7):10,((7:38,50:38):23,(((20:16,59:16):5,(((51:5,53:3):3,52:7):2,54:2):18):7,((75:0,76:0):8,77:5):17):19):8):5,(23:25,((25:28,(((32:3,33:2,35:3):1,34:3):20,((40:4,(41:2,((42:0,44:1):3,43:18):1):2):9,((78:3,79:0):4,80:13):18):7):11):25,(37:7,38:12):22):14):7):9,((5:16,(((((9:3,17:5):8,(10:3,16:1):5):8,(11:6,12:5):9):4,81:18):2,((13:2,18:2):6,(14:2,15:2):4):8):8):33,(((19:28,((21:0,22:0):2,65:3):37):9,((66:2,68:0):3,67:6):30):6,(24:18,70:39):8):6):6):7):13,58:47):22,55:56):37,85:85):30,86:64):30,(63:3,64:4):13):15,62:0);
tree PAUP_155 = [&U] (1:0,(((((((((((2:47,(((((8:17,((36:6,(82:1,83:1):4):19,45:16):7):5,((73:6,88:13):3,89:13):18):7,57:22):34,61:52):14,87:43):10):16,(6:48,90:48):13):13,(((47:1,48:2):15,69:18):11,(71:3,72:15):25):20):11,(30:1,31:2):35):9,(((4:25,46:20):8,((((26:1,28:0):9,(27:1,29:0):5):7,60:15):10,49:31):8):13,(39:33,84:23):6):7):6,((((3:32,(56:39,74:34):7):10,((7:38,50:38):23,(((20:16,59:16):5,(((51:5,53:3):3,52:7):2,54:2):18):7,((75:0,76:0):8,77:5):17):19):8):5,(23:24,((25:28,((32:3,33:2,34:3,35:3):21,((40:4,(41:2,((42:0,44:1):3,43:18):1):2):9,((78:3,79:0):4,80:13):18):7):11):24,(37:7,38:12):23):14):8):9,((5:18,(((((9:3,17:5):8,(10:3,16:1):5):8,(11:6,12:5):9):3,((13:2,18:2):6,(14:2,15:2):4):9):4,81:16):6):32,(((19:27,((21:0,22:0):2,65:3):38):9,((66:2,68:0):3,67:6):29):6,(24:18,70:39):9):7):6):7):13,58:47):22,55:56):37,85:85):30,86:64):30,(63:3,64:4):13):15,62:0);
tree PAUP_156 = [&U] (1:0,(((((((((((2:47,(((((8:17,((36:6,(82:1,83:1):4):19,45:16):7):5,((73:6,88:13):3,89:13):18):7,57:22):34,61:52):14,87:43):10):16,(6:48,90:48):13):13,(((47:1,48:2):15,69:18):11,(71:3,72:15):25):20):11,(30:1,31:2):35):9,(((4:25,46:20):8,((((26:1,28:0):9,(27:1,29:0):5):7,60:15):10,49:31):8):13,(39:33,84:23):6):7):6,((((3:31,(56:38,74:35):7):9,((7:37,50:39):23,((20:19,((75:0,76:0):7,77:6):16):5,((((51:5,53:3):3,52:7):2,54:2):15,59:18):6):20):8):6,(23:24,((25:29,(((32:3,33:2,35:3):1,34:3):19,((40:4,(41:2,((42:0,44:1):3,43:18):1):2):9,((78:3,79:0):4,80:13):18):8):11):24,(37:7,38:12):23):14):8):9,((5:18,(((((9:3,17:5):8,(10:3,16:1):5):8,(11:6,12:5):9):3,((13:2,18:2):6,(14:2,15:2):4):9):4,81:16):6):33,(((19:27,((21:0,22:0):2,65:3):38):9,((66:2,68:0):3,67:6):29):6,(24:18,70:39):9):6):6):6):13,58:47):22,55:56):37,85:85):30,86:64):30,(63:3,64:4):13):15,62:0);
tree PAUP_157 = [&U] (1:0,(((((((((((2:47,(((((8:17,((36:6,(82:1,83:1):4):19,45:16):7):5,((73:6,88:13):3,89:13):18):7,57:22):34,61:52):14,87:43):10):16,(6:48,90:48):13):13,(((47:1,48:2):15,69:18):11,(71:3,72:15):25):20):11,(30:1,31:2):35):9,(((4:25,46:20):8,((((26:1,28:0):9,(27:1,29:0):5):7,60:15):10,49:31):8):13,(39:33,84:23):6):7):6,((((3:32,(56:39,74:34):7):10,((7:38,50:38):23,(((20:16,59:16):5,(((51:5,53:3):3,52:7):2,54:2):18):7,((75:0,76:0):8,77:5):17):19):8):5,(23:24,((25:28,(((32:3,33:2,35:3):1,34:3):20,((40:4,((41:1,43:18):1,(42:0,44:1):4):2):9,((78:3,79:0):4,80:13):18):7):11):24,(37:7,38:12):23):14):8):9,((5:18,(((((9:3,17:5):8,(10:3,16:1):5):8,(11:6,12:5):9):3,((13:2,18:2):6,(14:2,15:2):4):9):4,81:16):6):32,(((19:27,((21:0,22:0):2,65:3):38):9,((66:2,68:0):3,67:6):29):6,(24:18,70:39):9):7):6):7):13,58:47):22,55:56):37,85:85):30,86:64):30,(63:3,64:4):13):15,62:0);
tree PAUP_158 = [&U] (1:0,(((((((((((2:48,(((((8:17,((36:6,(82:1,83:1):4):19,45:16):7):6,(73:8,(88:13,89:10):4):18):6,57:22):34,61:52):15,87:42):10):16,(6:49,90:47):13):12,(((47:1,48:2):15,69:18):11,(71:3,72:15):25):20):11,(30:1,31:2):35):8,((((4:26,46:18):6,(((26:1,28:0):9,(27:1,29:0):5):7,60:15):10):8,49:34):13,(39:32,84:24):7):6):7,((((3:32,(56:39,74:34):7):10,((7:38,50:38):23,(((20:16,59:16):5,(((51:5,53:3):3,52:7):2,54:2):18):7,((75:0,76:0):8,77:5):17):19):8):5,(23:25,((25:28,(((32:3,33:2,35:3):1,34:3):20,((40:4,(41:2,((42:0,44:1):3,43:18):1):2):9,((78:3,79:0):4,80:13):18):7):11):25,(37:7,38:12):22):14):7):9,((5:16,(((((9:3,17:5):8,(10:3,16:1):5):8,(11:6,12:5):9):4,81:18):2,((13:2,18:2):6,(14:2,15:2):4):8):8):33,(((19:28,((21:0,22:0):2,65:3):37):9,((66:2,68:0):3,67:6):30):6,(24:18,70:39):8):6):6):7):13,58:47):22,55:56):37,85:85):30,86:64):30,(63:3,64:4):13):15,62:0);
tree PAUP_159 = [&U] (1:0,(((((((((((2:47,(((((8:17,((36:6,(82:1,83:1):4):19,45:16):7):6,(73:8,(88:13,89:10):4):18):6,57:22):34,61:52):14,87:43):10):16,(6:48,90:48):13):13,(((47:1,48:2):15,69:18):11,(71:3,72:15):25):20):11,(30:1,31:2):35):8,((((4:26,46:18):6,(((26:1,28:0):9,(27:1,29:0):5):7,60:15):10):8,49:34):13,(39:32,84:24):7):6):7,((((3:32,(56:39,74:34):7):10,((7:38,50:38):23,(((20:16,59:16):5,(((51:5,53:3):3,52:7):2,54:2):18):7,((75:0,76:0):8,77:5):17):19):8):5,(23:24,((25:28,((32:3,33:2,34:3,35:3):21,((40:4,(41:2,((42:0,44:1):3,43:18):1):2):9,((78:3,79:0):4,80:13):18):7):11):24,(37:7,38:12):23):14):8):9,((5:18,(((((9:3,17:5):8,(10:3,16:1):5):8,(11:6,12:5):9):3,((13:2,18:2):6,(14:2,15:2):4):9):4,81:16):6):32,(((19:27,((21:0,22:0):2,65:3):38):9,((66:2,68:0):3,67:6):29):6,(24:18,70:39):9):7):6):7):13,58:47):22,55:56):37,85:85):30,86:64):30,(63:3,64:4):13):15,62:0);
tree PAUP_160 = [&U] (1:0,(((((((((((2:47,(((((8:17,((36:6,(82:1,83:1):4):19,45:16):7):6,(73:8,(88:13,89:10):4):18):6,57:22):34,61:52):14,87:43):10):16,(6:48,90:48):13):13,(((47:1,48:2):15,69:18):11,(71:3,72:15):25):20):11,(30:1,31:2):35):8,((((4:26,46:18):6,(((26:1,28:0):9,(27:1,29:0):5):7,60:15):10):8,49:34):13,(39:32,84:24):7):6):7,((((3:31,(56:38,74:35):7):9,((7:37,50:39):23,((20:19,((75:0,76:0):7,77:6):16):5,((((51:5,53:3):3,52:7):2,54:2):15,59:18):6):20):8):6,(23:24,((25:29,(((32:3,33:2,35:3):1,34:3):19,((40:4,(41:2,((42:0,44:1):3,43:18):1):2):9,((78:3,79:0):4,80:13):18):8):11):24,(37:7,38:12):23):14):8):9,((5:18,(((((9:3,17:5):8,(10:3,16:1):5):8,(11:6,12:5):9):3,((13:2,18:2):6,(14:2,15:2):4):9):4,81:16):6):33,(((19:27,((21:0,22:0):2,65:3):38):9,((66:2,68:0):3,67:6):29):6,(24:18,70:39):9):6):6):6):13,58:47):22,55:56):37,85:85):30,86:64):30,(63:3,64:4):13):15,62:0);
tree PAUP_161 = [&U] (1:0,(((((((((((2:47,(((((8:17,((36:6,(82:1,83:1):4):19,45:16):7):6,(73:8,(88:13,89:10):4):18):6,57:22):34,61:52):14,87:43):10):16,(6:48,90:48):13):13,(((47:1,48:2):15,69:18):11,(71:3,72:15):25):20):11,(30:1,31:2):35):8,((((4:26,46:18):6,(((26:1,28:0):9,(27:1,29:0):5):7,60:15):10):8,49:34):13,(39:32,84:24):7):6):7,((((3:32,(56:39,74:34):7):10,((7:38,50:38):23,(((20:16,59:16):5,(((51:5,53:3):3,52:7):2,54:2):18):7,((75:0,76:0):8,77:5):17):19):8):5,(23:24,((25:28,(((32:3,33:2,35:3):1,34:3):20,((40:4,((41:1,43:18):1,(42:0,44:1):4):2):9,((78:3,79:0):4,80:13):18):7):11):24,(37:7,38:12):23):14):8):9,((5:18,(((((9:3,17:5):8,(10:3,16:1):5):8,(11:6,12:5):9):3,((13:2,18:2):6,(14:2,15:2):4):9):4,81:16):6):32,(((19:27,((21:0,22:0):2,65:3):38):9,((66:2,68:0):3,67:6):29):6,(24:18,70:39):9):7):6):7):13,58:47):22,55:56):37,85:85):30,86:64):30,(63:3,64:4):13):15,62:0);
tree PAUP_162 = [&U] (1:0,(((((((((((2:48,(((((8:17,((36:6,(82:1,83:1):4):19,45:16):7):6,(73:8,(88:13,89:10):4):18):6,57:22):34,61:52):15,87:42):10):16,(6:49,90:47):13):12,(((47:1,48:2):15,69:18):11,(71:3,72:15):25):20):11,(30:1,31:2):35):9,(((4:24,46:20):5,(((26:1,28:0):7,(27:1,29:0):8):8,(49:31,60:16):5):10):17,(39:33,84:23):6):7):6,((((3:32,(56:39,74:34):7):10,((7:38,50:38):23,(((20:16,59:16):5,(((51:5,53:3):3,52:7):2,54:2):18):7,((75:0,76:0):8,77:5):17):19):8):5,(23:25,((25:28,(((32:3,33:2,35:3):1,34:3):20,((40:4,(41:2,((42:0,44:1):3,43:18):1):2):9,((78:3,79:0):4,80:13):18):7):11):25,(37:7,38:12):22):14):7):9,((5:16,(((((9:3,17:5):8,(10:3,16:1):5):8,(11:6,12:5):9):4,81:18):2,((13:2,18:2):6,(14:2,15:2):4):8):8):33,(((19:28,((21:0,22:0):2,65:3):37):9,((66:2,68:0):3,67:6):30):6,(24:18,70:39):8):6):6):7):13,58:47):22,55:56):37,85:85):30,86:64):30,(63:3,64:4):13):15,62:0);
tree PAUP_163 = [&U] (1:0,(((((((((((2:47,(((((8:17,((36:6,(82:1,83:1):4):19,45:16):7):6,(73:8,(88:13,89:10):4):18):6,57:22):34,61:52):14,87:43):10):16,(6:48,90:48):13):13,(((47:1,48:2):15,69:18):11,(71:3,72:15):25):20):11,(30:1,31:2):35):9,(((4:24,46:20):5,(((26:1,28:0):7,(27:1,29:0):8):8,(49:31,60:16):5):10):17,(39:33,84:23):6):7):6,((((3:32,(56:39,74:34):7):10,((7:38,50:38):23,(((20:16,59:16):5,(((51:5,53:3):3,52:7):2,54:2):18):7,((75:0,76:0):8,77:5):17):19):8):5,(23:24,((25:28,((32:3,33:2,34:3,35:3):21,((40:4,(41:2,((42:0,44:1):3,43:18):1):2):9,((78:3,79:0):4,80:13):18):7):11):24,(37:7,38:12):23):14):8):9,((5:18,(((((9:3,17:5):8,(10:3,16:1):5):8,(11:6,12:5):9):3,((13:2,18:2):6,(14:2,15:2):4):9):4,81:16):6):32,(((19:27,((21:0,22:0):2,65:3):38):9,((66:2,68:0):3,67:6):29):6,(24:18,70:39):9):7):6):7):13,58:47):22,55:56):37,85:85):30,86:64):30,(63:3,64:4):13):15,62:0);
tree PAUP_164 = [&U] (1:0,(((((((((((2:47,(((((8:17,((36:6,(82:1,83:1):4):19,45:16):7):6,(73:8,(88:13,89:10):4):18):6,57:22):34,61:52):14,87:43):10):16,(6:48,90:48):13):13,(((47:1,48:2):15,69:18):11,(71:3,72:15):25):20):11,(30:1,31:2):35):9,(((4:24,46:20):5,(((26:1,28:0):7,(27:1,29:0):8):8,(49:31,60:16):5):10):17,(39:33,84:23):6):7):6,((((3:31,(56:38,74:35):7):9,((7:37,50:39):23,((20:19,((75:0,76:0):7,77:6):16):5,((((51:5,53:3):3,52:7):2,54:2):15,59:18):6):20):8):6,(23:24,((25:29,(((32:3,33:2,35:3):1,34:3):19,((40:4,(41:2,((42:0,44:1):3,43:18):1):2):9,((78:3,79:0):4,80:13):18):8):11):24,(37:7,38:12):23):14):8):9,((5:18,(((((9:3,17:5):8,(10:3,16:1):5):8,(11:6,12:5):9):3,((13:2,18:2):6,(14:2,15:2):4):9):4,81:16):6):33,(((19:27,((21:0,22:0):2,65:3):38):9,((66:2,68:0):3,67:6):29):6,(24:18,70:39):9):6):6):6):13,58:47):22,55:56):37,85:85):30,86:64):30,(63:3,64:4):13):15,62:0);
tree PAUP_165 = [&U] (1:0,(((((((((((2:47,(((((8:17,((36:6,(82:1,83:1):4):19,45:16):7):6,(73:8,(88:13,89:10):4):18):6,57:22):34,61:52):14,87:43):10):16,(6:48,90:48):13):13,(((47:1,48:2):15,69:18):11,(71:3,72:15):25):20):11,(30:1,31:2):35):9,(((4:24,46:20):5,(((26:1,28:0):7,(27:1,29:0):8):8,(49:31,60:16):5):10):17,(39:33,84:23):6):7):6,((((3:32,(56:39,74:34):7):10,((7:38,50:38):23,(((20:16,59:16):5,(((51:5,53:3):3,52:7):2,54:2):18):7,((75:0,76:0):8,77:5):17):19):8):5,(23:24,((25:28,(((32:3,33:2,35:3):1,34:3):20,((40:4,((41:1,43:18):1,(42:0,44:1):4):2):9,((78:3,79:0):4,80:13):18):7):11):24,(37:7,38:12):23):14):8):9,((5:18,(((((9:3,17:5):8,(10:3,16:1):5):8,(11:6,12:5):9):3,((13:2,18:2):6,(14:2,15:2):4):9):4,81:16):6):32,(((19:27,((21:0,22:0):2,65:3):38):9,((66:2,68:0):3,67:6):29):6,(24:18,70:39):9):7):6):7):13,58:47):22,55:56):37,85:85):30,86:64):30,(63:3,64:4):13):15,62:0);
tree PAUP_166 = [&U] (1:0,(((((((((((2:48,(((((8:17,((36:6,(82:1,83:1):4):19,45:16):7):6,(73:8,(88:13,89:10):4):18):6,57:22):34,61:52):15,87:42):10):16,(6:49,90:47):13):12,(((47:1,48:2):15,69:18):11,(71:3,72:15):25):20):11,(30:1,31:2):35):9,(((4:25,46:20):8,((((26:1,28:0):9,(27:1,29:0):5):7,60:15):10,49:31):8):13,(39:33,84:23):6):7):6,((((3:32,(56:39,74:34):7):10,((7:38,50:38):23,(((20:16,59:16):5,(((51:5,53:3):3,52:7):2,54:2):18):7,((75:0,76:0):8,77:5):17):19):8):5,(23:25,((25:28,((32:3,33:2,34:3,35:3):21,((40:4,(41:2,((42:0,44:1):3,43:18):1):2):9,((78:3,79:0):4,80:13):18):7):11):25,(37:7,38:12):22):14):7):9,((5:16,(((((9:3,17:5):8,(10:3,16:1):5):8,(11:6,12:5):9):4,81:18):2,((13:2,18:2):6,(14:2,15:2):4):8):8):33,(((19:28,((21:0,22:0):2,65:3):37):9,((66:2,68:0):3,67:6):30):6,(24:18,70:39):8):6):6):7):13,58:47):22,55:56):37,85:85):30,86:64):30,(63:3,64:4):13):15,62:0);
tree PAUP_167 = [&U] (1:0,(((((((((((2:48,(((((8:17,((36:6,(82:1,83:1):4):19,45:16):7):6,(73:8,(88:13,89:10):4):18):6,57:22):34,61:52):15,87:42):10):16,(6:49,90:47):13):12,(((47:1,48:2):15,69:18):11,(71:3,72:15):25):20):11,(30:1,31:2):35):9,(((4:25,46:20):8,((((26:1,28:0):9,(27:1,29:0):5):7,60:15):10,49:31):8):13,(39:33,84:23):6):7):6,((((3:31,(56:38,74:35):7):9,((7:37,50:39):23,((20:19,((75:0,76:0):7,77:6):16):5,((((51:5,53:3):3,52:7):2,54:2):15,59:18):6):20):8):6,(23:25,((25:29,(((32:3,33:2,35:3):1,34:3):19,((40:4,(41:2,((42:0,44:1):3,43:18):1):2):9,((78:3,79:0):4,80:13):18):8):11):25,(37:7,38:12):22):14):7):9,((5:16,(((((9:3,17:5):8,(10:3,16:1):5):8,(11:6,12:5):9):4,81:18):2,((13:2,18:2):6,(14:2,15:2):4):8):8):34,(((19:28,((21:0,22:0):2,65:3):37):9,((66:2,68:0):3,67:6):30):6,(24:18,70:39):8):5):6):6):13,58:47):22,55:56):37,85:85):30,86:64):30,(63:3,64:4):13):15,62:0);
tree PAUP_168 = [&U] (1:0,(((((((((((2:48,(((((8:17,((36:6,(82:1,83:1):4):19,45:16):7):6,(73:8,(88:13,89:10):4):18):6,57:22):34,61:52):15,87:42):10):16,(6:49,90:47):13):12,(((47:1,48:2):15,69:18):11,(71:3,72:15):25):20):11,(30:1,31:2):35):9,(((4:25,46:20):8,((((26:1,28:0):9,(27:1,29:0):5):7,60:15):10,49:31):8):13,(39:33,84:23):6):7):6,((((3:32,(56:39,74:34):7):10,((7:38,50:38):23,(((20:16,59:16):5,(((51:5,53:3):3,52:7):2,54:2):18):7,((75:0,76:0):8,77:5):17):19):8):5,(23:25,((25:28,(((32:3,33:2,35:3):1,34:3):20,((40:4,((41:1,43:18):1,(42:0,44:1):4):2):9,((78:3,79:0):4,80:13):18):7):11):25,(37:7,38:12):22):14):7):9,((5:16,(((((9:3,17:5):8,(10:3,16:1):5):8,(11:6,12:5):9):4,81:18):2,((13:2,18:2):6,(14:2,15:2):4):8):8):33,(((19:28,((21:0,22:0):2,65:3):37):9,((66:2,68:0):3,67:6):30):6,(24:18,70:39):8):6):6):7):13,58:47):22,55:56):37,85:85):30,86:64):30,(63:3,64:4):13):15,62:0);
tree PAUP_169 = [&U] (1:0,(((((((((((2:47,(((((8:17,((36:6,(82:1,83:1):4):19,45:16):7):6,(73:8,(88:13,89:10):4):18):6,57:22):34,61:52):14,87:43):10):16,(6:48,90:48):13):13,(((47:1,48:2):15,69:18):11,(71:3,72:15):25):20):11,(30:1,31:2):35):9,(((4:25,46:20):8,((((26:1,28:0):9,(27:1,29:0):5):7,60:15):10,49:31):8):13,(39:33,84:23):6):7):6,((((3:32,(56:39,74:34):7):10,((7:38,50:38):23,(((20:16,59:16):5,(((51:5,53:3):3,52:7):2,54:2):18):7,((75:0,76:0):8,77:5):17):19):8):5,(23:24,((25:28,((32:3,33:2,34:3,35:3):21,((40:4,((41:1,43:18):1,(42:0,44:1):4):2):9,((78:3,79:0):4,80:13):18):7):11):24,(37:7,38:12):23):14):8):9,((5:18,(((((9:3,17:5):8,(10:3,16:1):5):8,(11:6,12:5):9):3,((13:2,18:2):6,(14:2,15:2):4):9):4,81:16):6):32,(((19:27,((21:0,22:0):2,65:3):38):9,((66:2,68:0):3,67:6):29):6,(24:18,70:39):9):7):6):7):13,58:47):22,55:56):37,85:85):30,86:64):30,(63:3,64:4):13):15,62:0);
tree PAUP_170 = [&U] (1:0,(((((((((((2:47,(((((8:17,((36:6,(82:1,83:1):4):19,45:16):7):6,(73:8,(88:13,89:10):4):18):6,57:22):34,61:52):14,87:43):10):16,(6:48,90:48):13):13,(((47:1,48:2):15,69:18):11,(71:3,72:15):25):20):11,(30:1,31:2):35):9,(((4:25,46:20):8,((((26:1,28:0):9,(27:1,29:0):5):7,60:15):10,49:31):8):13,(39:33,84:23):6):7):6,((((3:31,(56:38,74:35):7):9,((7:37,50:39):23,((20:19,((75:0,76:0):7,77:6):16):5,((((51:5,53:3):3,52:7):2,54:2):15,59:18):6):20):8):6,(23:24,((25:29,((32:3,33:2,34:3,35:3):20,((40:4,(41:2,((42:0,44:1):3,43:18):1):2):9,((78:3,79:0):4,80:13):18):8):11):24,(37:7,38:12):23):14):8):9,((5:18,(((((9:3,17:5):8,(10:3,16:1):5):8,(11:6,12:5):9):3,((13:2,18:2):6,(14:2,15:2):4):9):4,81:16):6):33,(((19:27,((21:0,22:0):2,65:3):38):9,((66:2,68:0):3,67:6):29):6,(24:18,70:39):9):6):6):6):13,58:47):22,55:56):37,85:85):30,86:64):30,(63:3,64:4):13):15,62:0);
tree PAUP_171 = [&U] (1:0,(((((((((((2:47,(((((8:17,((36:6,(82:1,83:1):4):19,45:16):7):6,(73:8,(88:13,89:10):4):18):6,57:22):34,61:52):14,87:43):10):16,(6:48,90:48):13):13,(((47:1,48:2):15,69:18):11,(71:3,72:15):25):20):11,(30:1,31:2):35):9,(((4:25,46:20):8,((((26:1,28:0):9,(27:1,29:0):5):7,60:15):10,49:31):8):13,(39:33,84:23):6):7):6,((((3:31,(56:38,74:35):7):9,((7:37,50:39):23,((20:19,((75:0,76:0):7,77:6):16):5,((((51:5,53:3):3,52:7):2,54:2):15,59:18):6):20):8):6,(23:24,((25:29,(((32:3,33:2,35:3):1,34:3):19,((40:4,(41:2,((42:0,44:1):3,43:18):1):2):9,((78:3,79:0):4,80:13):18):8):11):24,(37:7,38:12):23):14):8):9,((5:18,(((((9:3,17:5):8,(10:3,16:1):5):8,(11:6,12:5):9):3,((13:2,18:2):6,(14:2,15:2):4):9):4,81:16):6):33,(((19:27,((21:0,22:0):2,65:3):38):9,((66:2,68:0):3,67:6):29):6,(24:18,70:39):9):6):6):6):13,58:47):22,55:56):37,85:85):30,86:64):30,(63:3,64:4):13):15,62:0);
tree PAUP_172 = [&U] (1:0,(((((((((((2:47,(((((8:17,((36:6,(82:1,83:1):4):19,45:16):7):6,(73:8,(88:13,89:10):4):18):6,57:22):34,61:52):14,87:43):10):16,(6:48,90:48):13):13,(((47:1,48:2):15,69:18):11,(71:3,72:15):25):20):11,(30:1,31:2):35):9,(((4:25,46:20):8,((((26:1,28:0):9,(27:1,29:0):5):7,60:15):10,49:31):8):13,(39:33,84:23):6):7):6,((((3:31,(56:38,74:35):7):9,((7:37,50:39):23,((20:19,((75:0,76:0):7,77:6):16):5,((((51:5,53:3):3,52:7):2,54:2):15,59:18):6):20):8):6,(23:24,((25:29,(((32:3,33:2,35:3):1,34:3):19,((40:4,((41:1,43:18):1,(42:0,44:1):4):2):9,((78:3,79:0):4,80:13):18):8):11):24,(37:7,38:12):23):14):8):9,((5:18,(((((9:3,17:5):8,(10:3,16:1):5):8,(11:6,12:5):9):3,((13:2,18:2):6,(14:2,15:2):4):9):4,81:16):6):33,(((19:27,((21:0,22:0):2,65:3):38):9,((66:2,68:0):3,67:6):29):6,(24:18,70:39):9):6):6):6):13,58:47):22,55:56):37,85:85):30,86:64):30,(63:3,64:4):13):15,62:0);
tree PAUP_173 = [&U] (1:0,(((((((((((2:48,((((((8:17,45:17):5,(36:6,(82:0,83:2):5):19):7,(73:7,(88:13,89:10):5):17):7,57:21):34,61:51):16,87:42):10):16,(6:49,90:47):13):12,(((47:1,48:2):15,69:18):11,(71:3,72:15):25):20):11,(30:1,31:2):35):8,((((4:26,46:18):6,(((26:1,28:0):9,(27:1,29:0):5):7,60:15):10):8,49:34):13,(39:32,84:24):7):6):7,((((3:32,(56:39,74:34):7):10,((7:38,50:38):23,(((20:16,59:16):5,(((51:5,53:3):3,52:7):2,54:2):18):7,((75:0,76:0):8,77:5):17):19):8):5,(23:25,((25:28,((32:3,33:2,34:3,35:3):21,((40:4,(41:2,((42:0,44:1):3,43:18):1):2):9,((78:3,79:0):4,80:13):18):7):11):25,(37:7,38:12):22):14):7):9,((5:16,(((((9:3,17:5):8,(10:3,16:1):5):8,(11:6,12:5):9):4,81:18):2,((13:2,18:2):6,(14:2,15:2):4):8):8):33,(((19:28,((21:0,22:0):2,65:3):37):9,((66:2,68:0):3,67:6):30):6,(24:18,70:39):8):6):6):7):13,58:47):22,55:56):37,85:85):30,86:64):30,(63:3,64:4):13):15,62:0);
tree PAUP_174 = [&U] (1:0,(((((((((((2:48,((((((8:17,45:17):5,(36:6,(82:0,83:2):5):19):7,(73:7,(88:13,89:10):5):17):7,57:21):34,61:51):16,87:42):10):16,(6:49,90:47):13):12,(((47:1,48:2):15,69:18):11,(71:3,72:15):25):20):11,(30:1,31:2):35):8,((((4:26,46:18):6,(((26:1,28:0):9,(27:1,29:0):5):7,60:15):10):8,49:34):13,(39:32,84:24):7):6):7,((((3:31,(56:38,74:35):7):9,((7:37,50:39):23,((20:19,((75:0,76:0):7,77:6):16):5,((((51:5,53:3):3,52:7):2,54:2):15,59:18):6):20):8):6,(23:25,((25:29,(((32:3,33:2,35:3):1,34:3):19,((40:4,(41:2,((42:0,44:1):3,43:18):1):2):9,((78:3,79:0):4,80:13):18):8):11):25,(37:7,38:12):22):14):7):9,((5:16,(((((9:3,17:5):8,(10:3,16:1):5):8,(11:6,12:5):9):4,81:18):2,((13:2,18:2):6,(14:2,15:2):4):8):8):34,(((19:28,((21:0,22:0):2,65:3):37):9,((66:2,68:0):3,67:6):30):6,(24:18,70:39):8):5):6):6):13,58:47):22,55:56):37,85:85):30,86:64):30,(63:3,64:4):13):15,62:0);
tree PAUP_175 = [&U] (1:0,(((((((((((2:48,((((((8:17,45:17):5,(36:6,(82:0,83:2):5):19):7,(73:7,(88:13,89:10):5):17):7,57:21):34,61:51):16,87:42):10):16,(6:49,90:47):13):12,(((47:1,48:2):15,69:18):11,(71:3,72:15):25):20):11,(30:1,31:2):35):8,((((4:26,46:18):6,(((26:1,28:0):9,(27:1,29:0):5):7,60:15):10):8,49:34):13,(39:32,84:24):7):6):7,((((3:32,(56:39,74:34):7):10,((7:38,50:38):23,(((20:16,59:16):5,(((51:5,53:3):3,52:7):2,54:2):18):7,((75:0,76:0):8,77:5):17):19):8):5,(23:25,((25:28,(((32:3,33:2,35:3):1,34:3):20,((40:4,((41:1,43:18):1,(42:0,44:1):4):2):9,((78:3,79:0):4,80:13):18):7):11):25,(37:7,38:12):22):14):7):9,((5:16,(((((9:3,17:5):8,(10:3,16:1):5):8,(11:6,12:5):9):4,81:18):2,((13:2,18:2):6,(14:2,15:2):4):8):8):33,(((19:28,((21:0,22:0):2,65:3):37):9,((66:2,68:0):3,67:6):30):6,(24:18,70:39):8):6):6):7):13,58:47):22,55:56):37,85:85):30,86:64):30,(63:3,64:4):13):15,62:0);
tree PAUP_176 = [&U] (1:0,(((((((((((2:47,((((((8:17,45:17):5,(36:6,(82:0,83:2):5):19):7,(73:7,(88:13,89:10):5):17):7,57:21):34,61:51):15,87:43):10):16,(6:48,90:48):13):13,(((47:1,48:2):15,69:18):11,(71:3,72:15):25):20):11,(30:1,31:2):35):8,((((4:26,46:18):6,(((26:1,28:0):9,(27:1,29:0):5):7,60:15):10):8,49:34):13,(39:32,84:24):7):6):7,((((3:31,(56:38,74:35):7):9,((7:37,50:39):23,((20:19,((75:0,76:0):7,77:6):16):5,((((51:5,53:3):3,52:7):2,54:2):15,59:18):6):20):8):6,(23:24,((25:29,((32:3,33:2,34:3,35:3):20,((40:4,(41:2,((42:0,44:1):3,43:18):1):2):9,((78:3,79:0):4,80:13):18):8):11):24,(37:7,38:12):23):14):8):9,((5:18,(((((9:3,17:5):8,(10:3,16:1):5):8,(11:6,12:5):9):3,((13:2,18:2):6,(14:2,15:2):4):9):4,81:16):6):33,(((19:27,((21:0,22:0):2,65:3):38):9,((66:2,68:0):3,67:6):29):6,(24:18,70:39):9):6):6):6):13,58:47):22,55:56):37,85:85):30,86:64):30,(63:3,64:4):13):15,62:0);
tree PAUP_177 = [&U] (1:0,(((((((((((2:47,((((((8:17,45:17):5,(36:6,(82:0,83:2):5):19):7,(73:7,(88:13,89:10):5):17):7,57:21):34,61:51):15,87:43):10):16,(6:48,90:48):13):13,(((47:1,48:2):15,69:18):11,(71:3,72:15):25):20):11,(30:1,31:2):35):8,((((4:26,46:18):6,(((26:1,28:0):9,(27:1,29:0):5):7,60:15):10):8,49:34):13,(39:32,84:24):7):6):7,((((3:31,(56:38,74:35):7):9,((7:37,50:39):23,((20:19,((75:0,76:0):7,77:6):16):5,((((51:5,53:3):3,52:7):2,54:2):15,59:18):6):20):8):6,(23:24,((25:29,(((32:3,33:2,35:3):1,34:3):19,((40:4,((41:1,43:18):1,(42:0,44:1):4):2):9,((78:3,79:0):4,80:13):18):8):11):24,(37:7,38:12):23):14):8):9,((5:18,(((((9:3,17:5):8,(10:3,16:1):5):8,(11:6,12:5):9):3,((13:2,18:2):6,(14:2,15:2):4):9):4,81:16):6):33,(((19:27,((21:0,22:0):2,65:3):38):9,((66:2,68:0):3,67:6):29):6,(24:18,70:39):9):6):6):6):13,58:47):22,55:56):37,85:85):30,86:64):30,(63:3,64:4):13):15,62:0);
tree PAUP_178 = [&U] (1:0,(((((((((((2:47,((((((8:17,45:17):5,(36:6,(82:0,83:2):5):19):7,(73:7,(88:13,89:10):5):17):7,57:21):34,61:51):15,87:43):10):16,(6:48,90:48):13):13,(((47:1,48:2):15,69:18):11,(71:3,72:15):25):20):11,(30:1,31:2):35):8,((((4:26,46:18):6,(((26:1,28:0):9,(27:1,29:0):5):7,60:15):10):8,49:34):13,(39:32,84:24):7):6):7,((((3:32,(56:39,74:34):7):10,((7:38,50:38):23,(((20:16,59:16):5,(((51:5,53:3):3,52:7):2,54:2):18):7,((75:0,76:0):8,77:5):17):19):8):5,(23:24,((25:28,((32:3,33:2,34:3,35:3):21,((40:4,((41:1,43:18):1,(42:0,44:1):4):2):9,((78:3,79:0):4,80:13):18):7):11):24,(37:7,38:12):23):14):8):9,((5:18,(((((9:3,17:5):8,(10:3,16:1):5):8,(11:6,12:5):9):3,((13:2,18:2):6,(14:2,15:2):4):9):4,81:16):6):32,(((19:27,((21:0,22:0):2,65:3):38):9,((66:2,68:0):3,67:6):29):6,(24:18,70:39):9):7):6):7):13,58:47):22,55:56):37,85:85):30,86:64):30,(63:3,64:4):13):15,62:0);
tree PAUP_179 = [&U] (1:0,(((((((((((2:48,((((((8:17,45:17):5,(36:6,(82:0,83:2):5):19):7,(73:7,(88:13,89:10):5):17):7,57:21):34,61:51):16,87:42):10):16,(6:49,90:47):13):12,(((47:1,48:2):15,69:18):11,(71:3,72:15):25):20):11,(30:1,31:2):35):9,(((4:24,46:20):5,(((26:1,28:0):7,(27:1,29:0):8):8,(49:31,60:16):5):10):17,(39:33,84:23):6):7):6,((((3:32,(56:39,74:34):7):10,((7:38,50:38):23,(((20:16,59:16):5,(((51:5,53:3):3,52:7):2,54:2):18):7,((75:0,76:0):8,77:5):17):19):8):5,(23:25,((25:28,((32:3,33:2,34:3,35:3):21,((40:4,(41:2,((42:0,44:1):3,43:18):1):2):9,((78:3,79:0):4,80:13):18):7):11):25,(37:7,38:12):22):14):7):9,((5:16,(((((9:3,17:5):8,(10:3,16:1):5):8,(11:6,12:5):9):4,81:18):2,((13:2,18:2):6,(14:2,15:2):4):8):8):33,(((19:28,((21:0,22:0):2,65:3):37):9,((66:2,68:0):3,67:6):30):6,(24:18,70:39):8):6):6):7):13,58:47):22,55:56):37,85:85):30,86:64):30,(63:3,64:4):13):15,62:0);
tree PAUP_180 = [&U] (1:0,(((((((((((2:48,((((((8:17,45:17):5,(36:6,(82:0,83:2):5):19):7,(73:7,(88:13,89:10):5):17):7,57:21):34,61:51):16,87:42):10):16,(6:49,90:47):13):12,(((47:1,48:2):15,69:18):11,(71:3,72:15):25):20):11,(30:1,31:2):35):9,(((4:24,46:20):5,(((26:1,28:0):7,(27:1,29:0):8):8,(49:31,60:16):5):10):17,(39:33,84:23):6):7):6,((((3:31,(56:38,74:35):7):9,((7:37,50:39):23,((20:19,((75:0,76:0):7,77:6):16):5,((((51:5,53:3):3,52:7):2,54:2):15,59:18):6):20):8):6,(23:25,((25:29,(((32:3,33:2,35:3):1,34:3):19,((40:4,(41:2,((42:0,44:1):3,43:18):1):2):9,((78:3,79:0):4,80:13):18):8):11):25,(37:7,38:12):22):14):7):9,((5:16,(((((9:3,17:5):8,(10:3,16:1):5):8,(11:6,12:5):9):4,81:18):2,((13:2,18:2):6,(14:2,15:2):4):8):8):34,(((19:28,((21:0,22:0):2,65:3):37):9,((66:2,68:0):3,67:6):30):6,(24:18,70:39):8):5):6):6):13,58:47):22,55:56):37,85:85):30,86:64):30,(63:3,64:4):13):15,62:0);
tree PAUP_181 = [&U] (1:0,(((((((((((2:48,((((((8:17,45:17):5,(36:6,(82:0,83:2):5):19):7,(73:7,(88:13,89:10):5):17):7,57:21):34,61:51):16,87:42):10):16,(6:49,90:47):13):12,(((47:1,48:2):15,69:18):11,(71:3,72:15):25):20):11,(30:1,31:2):35):9,(((4:24,46:20):5,(((26:1,28:0):7,(27:1,29:0):8):8,(49:31,60:16):5):10):17,(39:33,84:23):6):7):6,((((3:32,(56:39,74:34):7):10,((7:38,50:38):23,(((20:16,59:16):5,(((51:5,53:3):3,52:7):2,54:2):18):7,((75:0,76:0):8,77:5):17):19):8):5,(23:25,((25:28,(((32:3,33:2,35:3):1,34:3):20,((40:4,((41:1,43:18):1,(42:0,44:1):4):2):9,((78:3,79:0):4,80:13):18):7):11):25,(37:7,38:12):22):14):7):9,((5:16,(((((9:3,17:5):8,(10:3,16:1):5):8,(11:6,12:5):9):4,81:18):2,((13:2,18:2):6,(14:2,15:2):4):8):8):33,(((19:28,((21:0,22:0):2,65:3):37):9,((66:2,68:0):3,67:6):30):6,(24:18,70:39):8):6):6):7):13,58:47):22,55:56):37,85:85):30,86:64):30,(63:3,64:4):13):15,62:0);
tree PAUP_182 = [&U] (1:0,(((((((((((2:47,((((((8:17,45:17):5,(36:6,(82:0,83:2):5):19):7,(73:7,(88:13,89:10):5):17):7,57:21):34,61:51):15,87:43):10):16,(6:48,90:48):13):13,(((47:1,48:2):15,69:18):11,(71:3,72:15):25):20):11,(30:1,31:2):35):9,(((4:24,46:20):5,(((26:1,28:0):7,(27:1,29:0):8):8,(49:31,60:16):5):10):17,(39:33,84:23):6):7):6,((((3:32,(56:39,74:34):7):10,((7:38,50:38):23,(((20:16,59:16):5,(((51:5,53:3):3,52:7):2,54:2):18):7,((75:0,76:0):8,77:5):17):19):8):5,(23:24,((25:28,((32:3,33:2,34:3,35:3):21,((40:4,((41:1,43:18):1,(42:0,44:1):4):2):9,((78:3,79:0):4,80:13):18):7):11):24,(37:7,38:12):23):14):8):9,((5:18,(((((9:3,17:5):8,(10:3,16:1):5):8,(11:6,12:5):9):3,((13:2,18:2):6,(14:2,15:2):4):9):4,81:16):6):32,(((19:27,((21:0,22:0):2,65:3):38):9,((66:2,68:0):3,67:6):29):6,(24:18,70:39):9):7):6):7):13,58:47):22,55:56):37,85:85):30,86:64):30,(63:3,64:4):13):15,62:0);
tree PAUP_183 = [&U] (1:0,(((((((((((2:47,((((((8:17,45:17):5,(36:6,(82:0,83:2):5):19):7,(73:7,(88:13,89:10):5):17):7,57:21):34,61:51):15,87:43):10):16,(6:48,90:48):13):13,(((47:1,48:2):15,69:18):11,(71:3,72:15):25):20):11,(30:1,31:2):35):9,(((4:24,46:20):5,(((26:1,28:0):7,(27:1,29:0):8):8,(49:31,60:16):5):10):17,(39:33,84:23):6):7):6,((((3:31,(56:38,74:35):7):9,((7:37,50:39):23,((20:19,((75:0,76:0):7,77:6):16):5,((((51:5,53:3):3,52:7):2,54:2):15,59:18):6):20):8):6,(23:24,((25:29,((32:3,33:2,34:3,35:3):20,((40:4,(41:2,((42:0,44:1):3,43:18):1):2):9,((78:3,79:0):4,80:13):18):8):11):24,(37:7,38:12):23):14):8):9,((5:18,(((((9:3,17:5):8,(10:3,16:1):5):8,(11:6,12:5):9):3,((13:2,18:2):6,(14:2,15:2):4):9):4,81:16):6):33,(((19:27,((21:0,22:0):2,65:3):38):9,((66:2,68:0):3,67:6):29):6,(24:18,70:39):9):6):6):6):13,58:47):22,55:56):37,85:85):30,86:64):30,(63:3,64:4):13):15,62:0);
tree PAUP_184 = [&U] (1:0,(((((((((((2:47,((((((8:17,45:17):5,(36:6,(82:0,83:2):5):19):7,(73:7,(88:13,89:10):5):17):7,57:21):34,61:51):15,87:43):10):16,(6:48,90:48):13):13,(((47:1,48:2):15,69:18):11,(71:3,72:15):25):20):11,(30:1,31:2):35):9,(((4:24,46:20):5,(((26:1,28:0):7,(27:1,29:0):8):8,(49:31,60:16):5):10):17,(39:33,84:23):6):7):6,((((3:31,(56:38,74:35):7):9,((7:37,50:39):23,((20:19,((75:0,76:0):7,77:6):16):5,((((51:5,53:3):3,52:7):2,54:2):15,59:18):6):20):8):6,(23:24,((25:29,(((32:3,33:2,35:3):1,34:3):19,((40:4,((41:1,43:18):1,(42:0,44:1):4):2):9,((78:3,79:0):4,80:13):18):8):11):24,(37:7,38:12):23):14):8):9,((5:18,(((((9:3,17:5):8,(10:3,16:1):5):8,(11:6,12:5):9):3,((13:2,18:2):6,(14:2,15:2):4):9):4,81:16):6):33,(((19:27,((21:0,22:0):2,65:3):38):9,((66:2,68:0):3,67:6):29):6,(24:18,70:39):9):6):6):6):13,58:47):22,55:56):37,85:85):30,86:64):30,(63:3,64:4):13):15,62:0);
tree PAUP_185 = [&U] (1:0,(((((((((((2:48,((((((8:17,45:17):5,(36:6,(82:0,83:2):5):19):7,(73:7,(88:13,89:10):5):17):7,57:21):34,61:51):16,87:42):10):16,(6:49,90:47):13):12,(((47:1,48:2):15,69:18):11,(71:3,72:15):25):20):11,(30:1,31:2):35):9,(((4:25,46:20):8,((((26:1,28:0):9,(27:1,29:0):5):7,60:15):10,49:31):8):13,(39:33,84:23):6):7):6,((((3:32,(56:39,74:34):7):10,((7:38,50:38):23,(((20:16,59:16):5,(((51:5,53:3):3,52:7):2,54:2):18):7,((75:0,76:0):8,77:5):17):19):8):5,(23:25,((25:28,((32:3,33:2,34:3,35:3):21,((40:4,((41:1,43:18):1,(42:0,44:1):4):2):9,((78:3,79:0):4,80:13):18):7):11):25,(37:7,38:12):22):14):7):9,((5:16,(((((9:3,17:5):8,(10:3,16:1):5):8,(11:6,12:5):9):4,81:18):2,((13:2,18:2):6,(14:2,15:2):4):8):8):33,(((19:28,((21:0,22:0):2,65:3):37):9,((66:2,68:0):3,67:6):30):6,(24:18,70:39):8):6):6):7):13,58:47):22,55:56):37,85:85):30,86:64):30,(63:3,64:4):13):15,62:0);
tree PAUP_186 = [&U] (1:0,(((((((((((2:48,((((((8:17,45:17):5,(36:6,(82:0,83:2):5):19):7,(73:7,(88:13,89:10):5):17):7,57:21):34,61:51):16,87:42):10):16,(6:49,90:47):13):12,(((47:1,48:2):15,69:18):11,(71:3,72:15):25):20):11,(30:1,31:2):35):9,(((4:25,46:20):8,((((26:1,28:0):9,(27:1,29:0):5):7,60:15):10,49:31):8):13,(39:33,84:23):6):7):6,((((3:31,(56:38,74:35):7):9,((7:37,50:39):23,((20:19,((75:0,76:0):7,77:6):16):5,((((51:5,53:3):3,52:7):2,54:2):15,59:18):6):20):8):6,(23:25,((25:29,((32:3,33:2,34:3,35:3):20,((40:4,(41:2,((42:0,44:1):3,43:18):1):2):9,((78:3,79:0):4,80:13):18):8):11):25,(37:7,38:12):22):14):7):9,((5:16,(((((9:3,17:5):8,(10:3,16:1):5):8,(11:6,12:5):9):4,81:18):2,((13:2,18:2):6,(14:2,15:2):4):8):8):34,(((19:28,((21:0,22:0):2,65:3):37):9,((66:2,68:0):3,67:6):30):6,(24:18,70:39):8):5):6):6):13,58:47):22,55:56):37,85:85):30,86:64):30,(63:3,64:4):13):15,62:0);
tree PAUP_187 = [&U] (1:0,(((((((((((2:48,((((((8:17,45:17):5,(36:6,(82:0,83:2):5):19):7,(73:7,(88:13,89:10):5):17):7,57:21):34,61:51):16,87:42):10):16,(6:49,90:47):13):12,(((47:1,48:2):15,69:18):11,(71:3,72:15):25):20):11,(30:1,31:2):35):9,(((4:25,46:20):8,((((26:1,28:0):9,(27:1,29:0):5):7,60:15):10,49:31):8):13,(39:33,84:23):6):7):6,((((3:31,(56:38,74:35):7):9,((7:37,50:39):23,((20:19,((75:0,76:0):7,77:6):16):5,((((51:5,53:3):3,52:7):2,54:2):15,59:18):6):20):8):6,(23:25,((25:29,(((32:3,33:2,35:3):1,34:3):19,((40:4,((41:1,43:18):1,(42:0,44:1):4):2):9,((78:3,79:0):4,80:13):18):8):11):25,(37:7,38:12):22):14):7):9,((5:16,(((((9:3,17:5):8,(10:3,16:1):5):8,(11:6,12:5):9):4,81:18):2,((13:2,18:2):6,(14:2,15:2):4):8):8):34,(((19:28,((21:0,22:0):2,65:3):37):9,((66:2,68:0):3,67:6):30):6,(24:18,70:39):8):5):6):6):13,58:47):22,55:56):37,85:85):30,86:64):30,(63:3,64:4):13):15,62:0);
tree PAUP_188 = [&U] (1:0,(((((((((((2:47,((((((8:17,45:17):5,(36:6,(82:0,83:2):5):19):7,(73:7,(88:13,89:10):5):17):7,57:21):34,61:51):15,87:43):10):16,(6:48,90:48):13):13,(((47:1,48:2):15,69:18):11,(71:3,72:15):25):20):11,(30:1,31:2):35):9,(((4:25,46:20):8,((((26:1,28:0):9,(27:1,29:0):5):7,60:15):10,49:31):8):13,(39:33,84:23):6):7):6,((((3:31,(56:38,74:35):7):9,((7:37,50:39):23,((20:19,((75:0,76:0):7,77:6):16):5,((((51:5,53:3):3,52:7):2,54:2):15,59:18):6):20):8):6,(23:24,((25:29,((32:3,33:2,34:3,35:3):20,((40:4,((41:1,43:18):1,(42:0,44:1):4):2):9,((78:3,79:0):4,80:13):18):8):11):24,(37:7,38:12):23):14):8):9,((5:18,(((((9:3,17:5):8,(10:3,16:1):5):8,(11:6,12:5):9):3,((13:2,18:2):6,(14:2,15:2):4):9):4,81:16):6):33,(((19:27,((21:0,22:0):2,65:3):38):9,((66:2,68:0):3,67:6):29):6,(24:18,70:39):9):6):6):6):13,58:47):22,55:56):37,85:85):30,86:64):30,(63:3,64:4):13):15,62:0);
tree PAUP_189 = [&U] (1:0,(((((((((((2:48,(((((8:17,((36:6,(82:1,83:1):4):19,45:16):7):5,((73:6,88:13):3,89:13):18):7,57:22):34,61:52):15,87:42):10):16,(6:49,90:47):13):12,(((47:1,48:2):15,69:18):11,(71:3,72:15):25):20):11,(30:1,31:2):35):8,((((4:26,46:18):6,(((26:1,28:0):9,(27:1,29:0):5):7,60:15):10):8,49:34):13,(39:32,84:24):7):6):7,((((3:32,(56:39,74:34):7):10,((7:38,50:38):23,(((20:16,59:16):5,(((51:5,53:3):3,52:7):2,54:2):18):7,((75:0,76:0):8,77:5):17):19):8):5,(23:25,((25:28,(((32:3,33:2,35:3):1,34:3):20,((40:4,(41:2,((42:0,44:1):3,43:18):1):2):9,((78:3,79:0):4,80:13):18):7):11):25,(37:7,38:12):22):14):7):9,((5:16,(((((9:3,17:5):8,(10:3,16:1):5):8,(11:6,12:5):9):4,81:18):2,((13:2,18:2):6,(14:2,15:2):4):8):8):33,(((19:28,((21:0,22:0):2,65:3):37):9,((66:2,68:0):3,67:6):30):6,(24:18,70:39):8):6):6):7):13,58:47):22,55:56):37,85:85):30,86:64):30,(63:3,64:4):13):15,62:0);
tree PAUP_190 = [&U] (1:0,(((((((((((2:47,(((((8:17,((36:6,(82:1,83:1):4):19,45:16):7):5,((73:6,88:13):3,89:13):18):7,57:22):34,61:52):14,87:43):10):16,(6:48,90:48):13):13,(((47:1,48:2):15,69:18):11,(71:3,72:15):25):20):11,(30:1,31:2):35):8,((((4:26,46:18):6,(((26:1,28:0):9,(27:1,29:0):5):7,60:15):10):8,49:34):13,(39:32,84:24):7):6):7,((((3:32,(56:39,74:34):7):10,((7:38,50:38):23,(((20:16,59:16):5,(((51:5,53:3):3,52:7):2,54:2):18):7,((75:0,76:0):8,77:5):17):19):8):5,(23:24,((25:28,((32:3,33:2,34:3,35:3):21,((40:4,(41:2,((42:0,44:1):3,43:18):1):2):9,((78:3,79:0):4,80:13):18):7):11):24,(37:7,38:12):23):14):8):9,((5:18,(((((9:3,17:5):8,(10:3,16:1):5):8,(11:6,12:5):9):3,((13:2,18:2):6,(14:2,15:2):4):9):4,81:16):6):32,(((19:27,((21:0,22:0):2,65:3):38):9,((66:2,68:0):3,67:6):29):6,(24:18,70:39):9):7):6):7):13,58:47):22,55:56):37,85:85):30,86:64):30,(63:3,64:4):13):15,62:0);
tree PAUP_191 = [&U] (1:0,(((((((((((2:47,(((((8:17,((36:6,(82:1,83:1):4):19,45:16):7):5,((73:6,88:13):3,89:13):18):7,57:22):34,61:52):14,87:43):10):16,(6:48,90:48):13):13,(((47:1,48:2):15,69:18):11,(71:3,72:15):25):20):11,(30:1,31:2):35):8,((((4:26,46:18):6,(((26:1,28:0):9,(27:1,29:0):5):7,60:15):10):8,49:34):13,(39:32,84:24):7):6):7,((((3:31,(56:38,74:35):7):9,((7:37,50:39):23,((20:19,((75:0,76:0):7,77:6):16):5,((((51:5,53:3):3,52:7):2,54:2):15,59:18):6):20):8):6,(23:24,((25:29,(((32:3,33:2,35:3):1,34:3):19,((40:4,(41:2,((42:0,44:1):3,43:18):1):2):9,((78:3,79:0):4,80:13):18):8):11):24,(37:7,38:12):23):14):8):9,((5:18,(((((9:3,17:5):8,(10:3,16:1):5):8,(11:6,12:5):9):3,((13:2,18:2):6,(14:2,15:2):4):9):4,81:16):6):33,(((19:27,((21:0,22:0):2,65:3):38):9,((66:2,68:0):3,67:6):29):6,(24:18,70:39):9):6):6):6):13,58:47):22,55:56):37,85:85):30,86:64):30,(63:3,64:4):13):15,62:0);
tree PAUP_192 = [&U] (1:0,(((((((((((2:47,(((((8:17,((36:6,(82:1,83:1):4):19,45:16):7):5,((73:6,88:13):3,89:13):18):7,57:22):34,61:52):14,87:43):10):16,(6:48,90:48):13):13,(((47:1,48:2):15,69:18):11,(71:3,72:15):25):20):11,(30:1,31:2):35):8,((((4:26,46:18):6,(((26:1,28:0):9,(27:1,29:0):5):7,60:15):10):8,49:34):13,(39:32,84:24):7):6):7,((((3:32,(56:39,74:34):7):10,((7:38,50:38):23,(((20:16,59:16):5,(((51:5,53:3):3,52:7):2,54:2):18):7,((75:0,76:0):8,77:5):17):19):8):5,(23:24,((25:28,(((32:3,33:2,35:3):1,34:3):20,((40:4,((41:1,43:18):1,(42:0,44:1):4):2):9,((78:3,79:0):4,80:13):18):7):11):24,(37:7,38:12):23):14):8):9,((5:18,(((((9:3,17:5):8,(10:3,16:1):5):8,(11:6,12:5):9):3,((13:2,18:2):6,(14:2,15:2):4):9):4,81:16):6):32,(((19:27,((21:0,22:0):2,65:3):38):9,((66:2,68:0):3,67:6):29):6,(24:18,70:39):9):7):6):7):13,58:47):22,55:56):37,85:85):30,86:64):30,(63:3,64:4):13):15,62:0);
tree PAUP_193 = [&U] (1:0,(((((((((((2:48,(((((8:17,((36:6,(82:1,83:1):4):19,45:16):7):5,((73:6,88:13):3,89:13):18):7,57:22):34,61:52):15,87:42):10):16,(6:49,90:47):13):12,(((47:1,48:2):15,69:18):11,(71:3,72:15):25):20):11,(30:1,31:2):35):9,(((4:24,46:20):5,(((26:1,28:0):7,(27:1,29:0):8):8,(49:31,60:16):5):10):17,(39:33,84:23):6):7):6,((((3:32,(56:39,74:34):7):10,((7:38,50:38):23,(((20:16,59:16):5,(((51:5,53:3):3,52:7):2,54:2):18):7,((75:0,76:0):8,77:5):17):19):8):5,(23:25,((25:28,(((32:3,33:2,35:3):1,34:3):20,((40:4,(41:2,((42:0,44:1):3,43:18):1):2):9,((78:3,79:0):4,80:13):18):7):11):25,(37:7,38:12):22):14):7):9,((5:16,(((((9:3,17:5):8,(10:3,16:1):5):8,(11:6,12:5):9):4,81:18):2,((13:2,18:2):6,(14:2,15:2):4):8):8):33,(((19:28,((21:0,22:0):2,65:3):37):9,((66:2,68:0):3,67:6):30):6,(24:18,70:39):8):6):6):7):13,58:47):22,55:56):37,85:85):30,86:64):30,(63:3,64:4):13):15,62:0);
tree PAUP_194 = [&U] (1:0,(((((((((((2:47,(((((8:17,((36:6,(82:1,83:1):4):19,45:16):7):5,((73:6,88:13):3,89:13):18):7,57:22):34,61:52):14,87:43):10):16,(6:48,90:48):13):13,(((47:1,48:2):15,69:18):11,(71:3,72:15):25):20):11,(30:1,31:2):35):9,(((4:24,46:20):5,(((26:1,28:0):7,(27:1,29:0):8):8,(49:31,60:16):5):10):17,(39:33,84:23):6):7):6,((((3:32,(56:39,74:34):7):10,((7:38,50:38):23,(((20:16,59:16):5,(((51:5,53:3):3,52:7):2,54:2):18):7,((75:0,76:0):8,77:5):17):19):8):5,(23:24,((25:28,((32:3,33:2,34:3,35:3):21,((40:4,(41:2,((42:0,44:1):3,43:18):1):2):9,((78:3,79:0):4,80:13):18):7):11):24,(37:7,38:12):23):14):8):9,((5:18,(((((9:3,17:5):8,(10:3,16:1):5):8,(11:6,12:5):9):3,((13:2,18:2):6,(14:2,15:2):4):9):4,81:16):6):32,(((19:27,((21:0,22:0):2,65:3):38):9,((66:2,68:0):3,67:6):29):6,(24:18,70:39):9):7):6):7):13,58:47):22,55:56):37,85:85):30,86:64):30,(63:3,64:4):13):15,62:0);
tree PAUP_195 = [&U] (1:0,(((((((((((2:47,(((((8:17,((36:6,(82:1,83:1):4):19,45:16):7):5,((73:6,88:13):3,89:13):18):7,57:22):34,61:52):14,87:43):10):16,(6:48,90:48):13):13,(((47:1,48:2):15,69:18):11,(71:3,72:15):25):20):11,(30:1,31:2):35):9,(((4:24,46:20):5,(((26:1,28:0):7,(27:1,29:0):8):8,(49:31,60:16):5):10):17,(39:33,84:23):6):7):6,((((3:31,(56:38,74:35):7):9,((7:37,50:39):23,((20:19,((75:0,76:0):7,77:6):16):5,((((51:5,53:3):3,52:7):2,54:2):15,59:18):6):20):8):6,(23:24,((25:29,(((32:3,33:2,35:3):1,34:3):19,((40:4,(41:2,((42:0,44:1):3,43:18):1):2):9,((78:3,79:0):4,80:13):18):8):11):24,(37:7,38:12):23):14):8):9,((5:18,(((((9:3,17:5):8,(10:3,16:1):5):8,(11:6,12:5):9):3,((13:2,18:2):6,(14:2,15:2):4):9):4,81:16):6):33,(((19:27,((21:0,22:0):2,65:3):38):9,((66:2,68:0):3,67:6):29):6,(24:18,70:39):9):6):6):6):13,58:47):22,55:56):37,85:85):30,86:64):30,(63:3,64:4):13):15,62:0);
tree PAUP_196 = [&U] (1:0,(((((((((((2:47,(((((8:17,((36:6,(82:1,83:1):4):19,45:16):7):5,((73:6,88:13):3,89:13):18):7,57:22):34,61:52):14,87:43):10):16,(6:48,90:48):13):13,(((47:1,48:2):15,69:18):11,(71:3,72:15):25):20):11,(30:1,31:2):35):9,(((4:24,46:20):5,(((26:1,28:0):7,(27:1,29:0):8):8,(49:31,60:16):5):10):17,(39:33,84:23):6):7):6,((((3:32,(56:39,74:34):7):10,((7:38,50:38):23,(((20:16,59:16):5,(((51:5,53:3):3,52:7):2,54:2):18):7,((75:0,76:0):8,77:5):17):19):8):5,(23:24,((25:28,(((32:3,33:2,35:3):1,34:3):20,((40:4,((41:1,43:18):1,(42:0,44:1):4):2):9,((78:3,79:0):4,80:13):18):7):11):24,(37:7,38:12):23):14):8):9,((5:18,(((((9:3,17:5):8,(10:3,16:1):5):8,(11:6,12:5):9):3,((13:2,18:2):6,(14:2,15:2):4):9):4,81:16):6):32,(((19:27,((21:0,22:0):2,65:3):38):9,((66:2,68:0):3,67:6):29):6,(24:18,70:39):9):7):6):7):13,58:47):22,55:56):37,85:85):30,86:64):30,(63:3,64:4):13):15,62:0);
tree PAUP_197 = [&U] (1:0,(((((((((((2:48,(((((8:17,((36:6,(82:1,83:1):4):19,45:16):7):5,((73:6,88:13):3,89:13):18):7,57:22):34,61:52):15,87:42):10):16,(6:49,90:47):13):12,(((47:1,48:2):15,69:18):11,(71:3,72:15):25):20):11,(30:1,31:2):35):9,(((4:25,46:20):8,((((26:1,28:0):9,(27:1,29:0):5):7,60:15):10,49:31):8):13,(39:33,84:23):6):7):6,((((3:32,(56:39,74:34):7):10,((7:38,50:38):23,(((20:16,59:16):5,(((51:5,53:3):3,52:7):2,54:2):18):7,((75:0,76:0):8,77:5):17):19):8):5,(23:25,((25:28,((32:3,33:2,34:3,35:3):21,((40:4,(41:2,((42:0,44:1):3,43:18):1):2):9,((78:3,79:0):4,80:13):18):7):11):25,(37:7,38:12):22):14):7):9,((5:16,(((((9:3,17:5):8,(10:3,16:1):5):8,(11:6,12:5):9):4,81:18):2,((13:2,18:2):6,(14:2,15:2):4):8):8):33,(((19:28,((21:0,22:0):2,65:3):37):9,((66:2,68:0):3,67:6):30):6,(24:18,70:39):8):6):6):7):13,58:47):22,55:56):37,85:85):30,86:64):30,(63:3,64:4):13):15,62:0);
tree PAUP_198 = [&U] (1:0,(((((((((((2:48,(((((8:17,((36:6,(82:1,83:1):4):19,45:16):7):5,((73:6,88:13):3,89:13):18):7,57:22):34,61:52):15,87:42):10):16,(6:49,90:47):13):12,(((47:1,48:2):15,69:18):11,(71:3,72:15):25):20):11,(30:1,31:2):35):9,(((4:25,46:20):8,((((26:1,28:0):9,(27:1,29:0):5):7,60:15):10,49:31):8):13,(39:33,84:23):6):7):6,((((3:31,(56:38,74:35):7):9,((7:37,50:39):23,((20:19,((75:0,76:0):7,77:6):16):5,((((51:5,53:3):3,52:7):2,54:2):15,59:18):6):20):8):6,(23:25,((25:29,(((32:3,33:2,35:3):1,34:3):19,((40:4,(41:2,((42:0,44:1):3,43:18):1):2):9,((78:3,79:0):4,80:13):18):8):11):25,(37:7,38:12):22):14):7):9,((5:16,(((((9:3,17:5):8,(10:3,16:1):5):8,(11:6,12:5):9):4,81:18):2,((13:2,18:2):6,(14:2,15:2):4):8):8):34,(((19:28,((21:0,22:0):2,65:3):37):9,((66:2,68:0):3,67:6):30):6,(24:18,70:39):8):5):6):6):13,58:47):22,55:56):37,85:85):30,86:64):30,(63:3,64:4):13):15,62:0);
tree PAUP_199 = [&U] (1:0,(((((((((((2:48,(((((8:17,((36:6,(82:1,83:1):4):19,45:16):7):5,((73:6,88:13):3,89:13):18):7,57:22):34,61:52):15,87:42):10):16,(6:49,90:47):13):12,(((47:1,48:2):15,69:18):11,(71:3,72:15):25):20):11,(30:1,31:2):35):9,(((4:25,46:20):8,((((26:1,28:0):9,(27:1,29:0):5):7,60:15):10,49:31):8):13,(39:33,84:23):6):7):6,((((3:32,(56:39,74:34):7):10,((7:38,50:38):23,(((20:16,59:16):5,(((51:5,53:3):3,52:7):2,54:2):18):7,((75:0,76:0):8,77:5):17):19):8):5,(23:25,((25:28,(((32:3,33:2,35:3):1,34:3):20,((40:4,((41:1,43:18):1,(42:0,44:1):4):2):9,((78:3,79:0):4,80:13):18):7):11):25,(37:7,38:12):22):14):7):9,((5:16,(((((9:3,17:5):8,(10:3,16:1):5):8,(11:6,12:5):9):4,81:18):2,((13:2,18:2):6,(14:2,15:2):4):8):8):33,(((19:28,((21:0,22:0):2,65:3):37):9,((66:2,68:0):3,67:6):30):6,(24:18,70:39):8):6):6):7):13,58:47):22,55:56):37,85:85):30,86:64):30,(63:3,64:4):13):15,62:0);
tree PAUP_200 = [&U] (1:0,(((((((((((2:47,(((((8:17,((36:6,(82:1,83:1):4):19,45:16):7):5,((73:6,88:13):3,89:13):18):7,57:22):34,61:52):14,87:43):10):16,(6:48,90:48):13):13,(((47:1,48:2):15,69:18):11,(71:3,72:15):25):20):11,(30:1,31:2):35):9,(((4:25,46:20):8,((((26:1,28:0):9,(27:1,29:0):5):7,60:15):10,49:31):8):13,(39:33,84:23):6):7):6,((((3:32,(56:39,74:34):7):10,((7:38,50:38):23,(((20:16,59:16):5,(((51:5,53:3):3,52:7):2,54:2):18):7,((75:0,76:0):8,77:5):17):19):8):5,(23:24,((25:28,((32:3,33:2,34:3,35:3):21,((40:4,((41:1,43:18):1,(42:0,44:1):4):2):9,((78:3,79:0):4,80:13):18):7):11):24,(37:7,38:12):23):14):8):9,((5:18,(((((9:3,17:5):8,(10:3,16:1):5):8,(11:6,12:5):9):3,((13:2,18:2):6,(14:2,15:2):4):9):4,81:16):6):32,(((19:27,((21:0,22:0):2,65:3):38):9,((66:2,68:0):3,67:6):29):6,(24:18,70:39):9):7):6):7):13,58:47):22,55:56):37,85:85):30,86:64):30,(63:3,64:4):13):15,62:0);
tree PAUP_201 = [&U] (1:0,(((((((((((2:47,(((((8:17,((36:6,(82:1,83:1):4):19,45:16):7):5,((73:6,88:13):3,89:13):18):7,57:22):34,61:52):14,87:43):10):16,(6:48,90:48):13):13,(((47:1,48:2):15,69:18):11,(71:3,72:15):25):20):11,(30:1,31:2):35):9,(((4:25,46:20):8,((((26:1,28:0):9,(27:1,29:0):5):7,60:15):10,49:31):8):13,(39:33,84:23):6):7):6,((((3:31,(56:38,74:35):7):9,((7:37,50:39):23,((20:19,((75:0,76:0):7,77:6):16):5,((((51:5,53:3):3,52:7):2,54:2):15,59:18):6):20):8):6,(23:24,((25:29,((32:3,33:2,34:3,35:3):20,((40:4,(41:2,((42:0,44:1):3,43:18):1):2):9,((78:3,79:0):4,80:13):18):8):11):24,(37:7,38:12):23):14):8):9,((5:18,(((((9:3,17:5):8,(10:3,16:1):5):8,(11:6,12:5):9):3,((13:2,18:2):6,(14:2,15:2):4):9):4,81:16):6):33,(((19:27,((21:0,22:0):2,65:3):38):9,((66:2,68:0):3,67:6):29):6,(24:18,70:39):9):6):6):6):13,58:47):22,55:56):37,85:85):30,86:64):30,(63:3,64:4):13):15,62:0);
tree PAUP_202 = [&U] (1:0,(((((((((((2:47,(((((8:17,((36:6,(82:1,83:1):4):19,45:16):7):5,((73:6,88:13):3,89:13):18):7,57:22):34,61:52):14,87:43):10):16,(6:48,90:48):13):13,(((47:1,48:2):15,69:18):11,(71:3,72:15):25):20):11,(30:1,31:2):35):9,(((4:25,46:20):8,((((26:1,28:0):9,(27:1,29:0):5):7,60:15):10,49:31):8):13,(39:33,84:23):6):7):6,((((3:31,(56:38,74:35):7):9,((7:37,50:39):23,((20:19,((75:0,76:0):7,77:6):16):5,((((51:5,53:3):3,52:7):2,54:2):15,59:18):6):20):8):6,(23:24,((25:29,(((32:3,33:2,35:3):1,34:3):19,((40:4,((41:1,43:18):1,(42:0,44:1):4):2):9,((78:3,79:0):4,80:13):18):8):11):24,(37:7,38:12):23):14):8):9,((5:18,(((((9:3,17:5):8,(10:3,16:1):5):8,(11:6,12:5):9):3,((13:2,18:2):6,(14:2,15:2):4):9):4,81:16):6):33,(((19:27,((21:0,22:0):2,65:3):38):9,((66:2,68:0):3,67:6):29):6,(24:18,70:39):9):6):6):6):13,58:47):22,55:56):37,85:85):30,86:64):30,(63:3,64:4):13):15,62:0);
tree PAUP_203 = [&U] (1:0,(((((((((((2:48,(((((8:17,((36:6,(82:1,83:1):4):19,45:16):7):6,(73:8,(88:13,89:10):4):18):6,57:22):34,61:52):15,87:42):10):16,(6:49,90:47):13):12,(((47:1,48:2):15,69:18):11,(71:3,72:15):25):20):11,(30:1,31:2):35):8,((((4:26,46:18):6,(((26:1,28:0):9,(27:1,29:0):5):7,60:15):10):8,49:34):13,(39:32,84:24):7):6):7,((((3:32,(56:39,74:34):7):10,((7:38,50:38):23,(((20:16,59:16):5,(((51:5,53:3):3,52:7):2,54:2):18):7,((75:0,76:0):8,77:5):17):19):8):5,(23:25,((25:28,((32:3,33:2,34:3,35:3):21,((40:4,(41:2,((42:0,44:1):3,43:18):1):2):9,((78:3,79:0):4,80:13):18):7):11):25,(37:7,38:12):22):14):7):9,((5:16,(((((9:3,17:5):8,(10:3,16:1):5):8,(11:6,12:5):9):4,81:18):2,((13:2,18:2):6,(14:2,15:2):4):8):8):33,(((19:28,((21:0,22:0):2,65:3):37):9,((66:2,68:0):3,67:6):30):6,(24:18,70:39):8):6):6):7):13,58:47):22,55:56):37,85:85):30,86:64):30,(63:3,64:4):13):15,62:0);
tree PAUP_204 = [&U] (1:0,(((((((((((2:48,(((((8:17,((36:6,(82:1,83:1):4):19,45:16):7):6,(73:8,(88:13,89:10):4):18):6,57:22):34,61:52):15,87:42):10):16,(6:49,90:47):13):12,(((47:1,48:2):15,69:18):11,(71:3,72:15):25):20):11,(30:1,31:2):35):8,((((4:26,46:18):6,(((26:1,28:0):9,(27:1,29:0):5):7,60:15):10):8,49:34):13,(39:32,84:24):7):6):7,((((3:31,(56:38,74:35):7):9,((7:37,50:39):23,((20:19,((75:0,76:0):7,77:6):16):5,((((51:5,53:3):3,52:7):2,54:2):15,59:18):6):20):8):6,(23:25,((25:29,(((32:3,33:2,35:3):1,34:3):19,((40:4,(41:2,((42:0,44:1):3,43:18):1):2):9,((78:3,79:0):4,80:13):18):8):11):25,(37:7,38:12):22):14):7):9,((5:16,(((((9:3,17:5):8,(10:3,16:1):5):8,(11:6,12:5):9):4,81:18):2,((13:2,18:2):6,(14:2,15:2):4):8):8):34,(((19:28,((21:0,22:0):2,65:3):37):9,((66:2,68:0):3,67:6):30):6,(24:18,70:39):8):5):6):6):13,58:47):22,55:56):37,85:85):30,86:64):30,(63:3,64:4):13):15,62:0);
tree PAUP_205 = [&U] (1:0,(((((((((((2:48,(((((8:17,((36:6,(82:1,83:1):4):19,45:16):7):6,(73:8,(88:13,89:10):4):18):6,57:22):34,61:52):15,87:42):10):16,(6:49,90:47):13):12,(((47:1,48:2):15,69:18):11,(71:3,72:15):25):20):11,(30:1,31:2):35):8,((((4:26,46:18):6,(((26:1,28:0):9,(27:1,29:0):5):7,60:15):10):8,49:34):13,(39:32,84:24):7):6):7,((((3:32,(56:39,74:34):7):10,((7:38,50:38):23,(((20:16,59:16):5,(((51:5,53:3):3,52:7):2,54:2):18):7,((75:0,76:0):8,77:5):17):19):8):5,(23:25,((25:28,(((32:3,33:2,35:3):1,34:3):20,((40:4,((41:1,43:18):1,(42:0,44:1):4):2):9,((78:3,79:0):4,80:13):18):7):11):25,(37:7,38:12):22):14):7):9,((5:16,(((((9:3,17:5):8,(10:3,16:1):5):8,(11:6,12:5):9):4,81:18):2,((13:2,18:2):6,(14:2,15:2):4):8):8):33,(((19:28,((21:0,22:0):2,65:3):37):9,((66:2,68:0):3,67:6):30):6,(24:18,70:39):8):6):6):7):13,58:47):22,55:56):37,85:85):30,86:64):30,(63:3,64:4):13):15,62:0);
tree PAUP_206 = [&U] (1:0,(((((((((((2:47,(((((8:17,((36:6,(82:1,83:1):4):19,45:16):7):6,(73:8,(88:13,89:10):4):18):6,57:22):34,61:52):14,87:43):10):16,(6:48,90:48):13):13,(((47:1,48:2):15,69:18):11,(71:3,72:15):25):20):11,(30:1,31:2):35):8,((((4:26,46:18):6,(((26:1,28:0):9,(27:1,29:0):5):7,60:15):10):8,49:34):13,(39:32,84:24):7):6):7,((((3:32,(56:39,74:34):7):10,((7:38,50:38):23,(((20:16,59:16):5,(((51:5,53:3):3,52:7):2,54:2):18):7,((75:0,76:0):8,77:5):17):19):8):5,(23:24,((25:28,((32:3,33:2,34:3,35:3):21,((40:4,((41:1,43:18):1,(42:0,44:1):4):2):9,((78:3,79:0):4,80:13):18):7):11):24,(37:7,38:12):23):14):8):9,((5:18,(((((9:3,17:5):8,(10:3,16:1):5):8,(11:6,12:5):9):3,((13:2,18:2):6,(14:2,15:2):4):9):4,81:16):6):32,(((19:27,((21:0,22:0):2,65:3):38):9,((66:2,68:0):3,67:6):29):6,(24:18,70:39):9):7):6):7):13,58:47):22,55:56):37,85:85):30,86:64):30,(63:3,64:4):13):15,62:0);
tree PAUP_207 = [&U] (1:0,(((((((((((2:47,(((((8:17,((36:6,(82:1,83:1):4):19,45:16):7):6,(73:8,(88:13,89:10):4):18):6,57:22):34,61:52):14,87:43):10):16,(6:48,90:48):13):13,(((47:1,48:2):15,69:18):11,(71:3,72:15):25):20):11,(30:1,31:2):35):8,((((4:26,46:18):6,(((26:1,28:0):9,(27:1,29:0):5):7,60:15):10):8,49:34):13,(39:32,84:24):7):6):7,((((3:31,(56:38,74:35):7):9,((7:37,50:39):23,((20:19,((75:0,76:0):7,77:6):16):5,((((51:5,53:3):3,52:7):2,54:2):15,59:18):6):20):8):6,(23:24,((25:29,((32:3,33:2,34:3,35:3):20,((40:4,(41:2,((42:0,44:1):3,43:18):1):2):9,((78:3,79:0):4,80:13):18):8):11):24,(37:7,38:12):23):14):8):9,((5:18,(((((9:3,17:5):8,(10:3,16:1):5):8,(11:6,12:5):9):3,((13:2,18:2):6,(14:2,15:2):4):9):4,81:16):6):33,(((19:27,((21:0,22:0):2,65:3):38):9,((66:2,68:0):3,67:6):29):6,(24:18,70:39):9):6):6):6):13,58:47):22,55:56):37,85:85):30,86:64):30,(63:3,64:4):13):15,62:0);
tree PAUP_208 = [&U] (1:0,(((((((((((2:47,(((((8:17,((36:6,(82:1,83:1):4):19,45:16):7):6,(73:8,(88:13,89:10):4):18):6,57:22):34,61:52):14,87:43):10):16,(6:48,90:48):13):13,(((47:1,48:2):15,69:18):11,(71:3,72:15):25):20):11,(30:1,31:2):35):8,((((4:26,46:18):6,(((26:1,28:0):9,(27:1,29:0):5):7,60:15):10):8,49:34):13,(39:32,84:24):7):6):7,((((3:31,(56:38,74:35):7):9,((7:37,50:39):23,((20:19,((75:0,76:0):7,77:6):16):5,((((51:5,53:3):3,52:7):2,54:2):15,59:18):6):20):8):6,(23:24,((25:29,(((32:3,33:2,35:3):1,34:3):19,((40:4,((41:1,43:18):1,(42:0,44:1):4):2):9,((78:3,79:0):4,80:13):18):8):11):24,(37:7,38:12):23):14):8):9,((5:18,(((((9:3,17:5):8,(10:3,16:1):5):8,(11:6,12:5):9):3,((13:2,18:2):6,(14:2,15:2):4):9):4,81:16):6):33,(((19:27,((21:0,22:0):2,65:3):38):9,((66:2,68:0):3,67:6):29):6,(24:18,70:39):9):6):6):6):13,58:47):22,55:56):37,85:85):30,86:64):30,(63:3,64:4):13):15,62:0);
tree PAUP_209 = [&U] (1:0,(((((((((((2:48,(((((8:17,((36:6,(82:1,83:1):4):19,45:16):7):6,(73:8,(88:13,89:10):4):18):6,57:22):34,61:52):15,87:42):10):16,(6:49,90:47):13):12,(((47:1,48:2):15,69:18):11,(71:3,72:15):25):20):11,(30:1,31:2):35):9,(((4:24,46:20):5,(((26:1,28:0):7,(27:1,29:0):8):8,(49:31,60:16):5):10):17,(39:33,84:23):6):7):6,((((3:32,(56:39,74:34):7):10,((7:38,50:38):23,(((20:16,59:16):5,(((51:5,53:3):3,52:7):2,54:2):18):7,((75:0,76:0):8,77:5):17):19):8):5,(23:25,((25:28,((32:3,33:2,34:3,35:3):21,((40:4,(41:2,((42:0,44:1):3,43:18):1):2):9,((78:3,79:0):4,80:13):18):7):11):25,(37:7,38:12):22):14):7):9,((5:16,(((((9:3,17:5):8,(10:3,16:1):5):8,(11:6,12:5):9):4,81:18):2,((13:2,18:2):6,(14:2,15:2):4):8):8):33,(((19:28,((21:0,22:0):2,65:3):37):9,((66:2,68:0):3,67:6):30):6,(24:18,70:39):8):6):6):7):13,58:47):22,55:56):37,85:85):30,86:64):30,(63:3,64:4):13):15,62:0);
tree PAUP_210 = [&U] (1:0,(((((((((((2:48,(((((8:17,((36:6,(82:1,83:1):4):19,45:16):7):6,(73:8,(88:13,89:10):4):18):6,57:22):34,61:52):15,87:42):10):16,(6:49,90:47):13):12,(((47:1,48:2):15,69:18):11,(71:3,72:15):25):20):11,(30:1,31:2):35):9,(((4:24,46:20):5,(((26:1,28:0):7,(27:1,29:0):8):8,(49:31,60:16):5):10):17,(39:33,84:23):6):7):6,((((3:31,(56:38,74:35):7):9,((7:37,50:39):23,((20:19,((75:0,76:0):7,77:6):16):5,((((51:5,53:3):3,52:7):2,54:2):15,59:18):6):20):8):6,(23:25,((25:29,(((32:3,33:2,35:3):1,34:3):19,((40:4,(41:2,((42:0,44:1):3,43:18):1):2):9,((78:3,79:0):4,80:13):18):8):11):25,(37:7,38:12):22):14):7):9,((5:16,(((((9:3,17:5):8,(10:3,16:1):5):8,(11:6,12:5):9):4,81:18):2,((13:2,18:2):6,(14:2,15:2):4):8):8):34,(((19:28,((21:0,22:0):2,65:3):37):9,((66:2,68:0):3,67:6):30):6,(24:18,70:39):8):5):6):6):13,58:47):22,55:56):37,85:85):30,86:64):30,(63:3,64:4):13):15,62:0);
tree PAUP_211 = [&U] (1:0,(((((((((((2:48,(((((8:17,((36:6,(82:1,83:1):4):19,45:16):7):6,(73:8,(88:13,89:10):4):18):6,57:22):34,61:52):15,87:42):10):16,(6:49,90:47):13):12,(((47:1,48:2):15,69:18):11,(71:3,72:15):25):20):11,(30:1,31:2):35):9,(((4:24,46:20):5,(((26:1,28:0):7,(27:1,29:0):8):8,(49:31,60:16):5):10):17,(39:33,84:23):6):7):6,((((3:32,(56:39,74:34):7):10,((7:38,50:38):23,(((20:16,59:16):5,(((51:5,53:3):3,52:7):2,54:2):18):7,((75:0,76:0):8,77:5):17):19):8):5,(23:25,((25:28,(((32:3,33:2,35:3):1,34:3):20,((40:4,((41:1,43:18):1,(42:0,44:1):4):2):9,((78:3,79:0):4,80:13):18):7):11):25,(37:7,38:12):22):14):7):9,((5:16,(((((9:3,17:5):8,(10:3,16:1):5):8,(11:6,12:5):9):4,81:18):2,((13:2,18:2):6,(14:2,15:2):4):8):8):33,(((19:28,((21:0,22:0):2,65:3):37):9,((66:2,68:0):3,67:6):30):6,(24:18,70:39):8):6):6):7):13,58:47):22,55:56):37,85:85):30,86:64):30,(63:3,64:4):13):15,62:0);
tree PAUP_212 = [&U] (1:0,(((((((((((2:47,(((((8:17,((36:6,(82:1,83:1):4):19,45:16):7):6,(73:8,(88:13,89:10):4):18):6,57:22):34,61:52):14,87:43):10):16,(6:48,90:48):13):13,(((47:1,48:2):15,69:18):11,(71:3,72:15):25):20):11,(30:1,31:2):35):9,(((4:24,46:20):5,(((26:1,28:0):7,(27:1,29:0):8):8,(49:31,60:16):5):10):17,(39:33,84:23):6):7):6,((((3:32,(56:39,74:34):7):10,((7:38,50:38):23,(((20:16,59:16):5,(((51:5,53:3):3,52:7):2,54:2):18):7,((75:0,76:0):8,77:5):17):19):8):5,(23:24,((25:28,((32:3,33:2,34:3,35:3):21,((40:4,((41:1,43:18):1,(42:0,44:1):4):2):9,((78:3,79:0):4,80:13):18):7):11):24,(37:7,38:12):23):14):8):9,((5:18,(((((9:3,17:5):8,(10:3,16:1):5):8,(11:6,12:5):9):3,((13:2,18:2):6,(14:2,15:2):4):9):4,81:16):6):32,(((19:27,((21:0,22:0):2,65:3):38):9,((66:2,68:0):3,67:6):29):6,(24:18,70:39):9):7):6):7):13,58:47):22,55:56):37,85:85):30,86:64):30,(63:3,64:4):13):15,62:0);
tree PAUP_213 = [&U] (1:0,(((((((((((2:47,(((((8:17,((36:6,(82:1,83:1):4):19,45:16):7):6,(73:8,(88:13,89:10):4):18):6,57:22):34,61:52):14,87:43):10):16,(6:48,90:48):13):13,(((47:1,48:2):15,69:18):11,(71:3,72:15):25):20):11,(30:1,31:2):35):9,(((4:24,46:20):5,(((26:1,28:0):7,(27:1,29:0):8):8,(49:31,60:16):5):10):17,(39:33,84:23):6):7):6,((((3:31,(56:38,74:35):7):9,((7:37,50:39):23,((20:19,((75:0,76:0):7,77:6):16):5,((((51:5,53:3):3,52:7):2,54:2):15,59:18):6):20):8):6,(23:24,((25:29,((32:3,33:2,34:3,35:3):20,((40:4,(41:2,((42:0,44:1):3,43:18):1):2):9,((78:3,79:0):4,80:13):18):8):11):24,(37:7,38:12):23):14):8):9,((5:18,(((((9:3,17:5):8,(10:3,16:1):5):8,(11:6,12:5):9):3,((13:2,18:2):6,(14:2,15:2):4):9):4,81:16):6):33,(((19:27,((21:0,22:0):2,65:3):38):9,((66:2,68:0):3,67:6):29):6,(24:18,70:39):9):6):6):6):13,58:47):22,55:56):37,85:85):30,86:64):30,(63:3,64:4):13):15,62:0);
tree PAUP_214 = [&U] (1:0,(((((((((((2:47,(((((8:17,((36:6,(82:1,83:1):4):19,45:16):7):6,(73:8,(88:13,89:10):4):18):6,57:22):34,61:52):14,87:43):10):16,(6:48,90:48):13):13,(((47:1,48:2):15,69:18):11,(71:3,72:15):25):20):11,(30:1,31:2):35):9,(((4:24,46:20):5,(((26:1,28:0):7,(27:1,29:0):8):8,(49:31,60:16):5):10):17,(39:33,84:23):6):7):6,((((3:31,(56:38,74:35):7):9,((7:37,50:39):23,((20:19,((75:0,76:0):7,77:6):16):5,((((51:5,53:3):3,52:7):2,54:2):15,59:18):6):20):8):6,(23:24,((25:29,(((32:3,33:2,35:3):1,34:3):19,((40:4,((41:1,43:18):1,(42:0,44:1):4):2):9,((78:3,79:0):4,80:13):18):8):11):24,(37:7,38:12):23):14):8):9,((5:18,(((((9:3,17:5):8,(10:3,16:1):5):8,(11:6,12:5):9):3,((13:2,18:2):6,(14:2,15:2):4):9):4,81:16):6):33,(((19:27,((21:0,22:0):2,65:3):38):9,((66:2,68:0):3,67:6):29):6,(24:18,70:39):9):6):6):6):13,58:47):22,55:56):37,85:85):30,86:64):30,(63:3,64:4):13):15,62:0);
tree PAUP_215 = [&U] (1:0,(((((((((((2:48,(((((8:17,((36:6,(82:1,83:1):4):19,45:16):7):6,(73:8,(88:13,89:10):4):18):6,57:22):34,61:52):15,87:42):10):16,(6:49,90:47):13):12,(((47:1,48:2):15,69:18):11,(71:3,72:15):25):20):11,(30:1,31:2):35):9,(((4:25,46:20):8,((((26:1,28:0):9,(27:1,29:0):5):7,60:15):10,49:31):8):13,(39:33,84:23):6):7):6,((((3:31,(56:38,74:35):7):9,((7:37,50:39):23,((20:19,((75:0,76:0):7,77:6):16):5,((((51:5,53:3):3,52:7):2,54:2):15,59:18):6):20):8):6,(23:25,((25:29,((32:3,33:2,34:3,35:3):20,((40:4,(41:2,((42:0,44:1):3,43:18):1):2):9,((78:3,79:0):4,80:13):18):8):11):25,(37:7,38:12):22):14):7):9,((5:16,(((((9:3,17:5):8,(10:3,16:1):5):8,(11:6,12:5):9):4,81:18):2,((13:2,18:2):6,(14:2,15:2):4):8):8):34,(((19:28,((21:0,22:0):2,65:3):37):9,((66:2,68:0):3,67:6):30):6,(24:18,70:39):8):5):6):6):13,58:47):22,55:56):37,85:85):30,86:64):30,(63:3,64:4):13):15,62:0);
tree PAUP_216 = [&U] (1:0,(((((((((((2:48,(((((8:17,((36:6,(82:1,83:1):4):19,45:16):7):6,(73:8,(88:13,89:10):4):18):6,57:22):34,61:52):15,87:42):10):16,(6:49,90:47):13):12,(((47:1,48:2):15,69:18):11,(71:3,72:15):25):20):11,(30:1,31:2):35):9,(((4:25,46:20):8,((((26:1,28:0):9,(27:1,29:0):5):7,60:15):10,49:31):8):13,(39:33,84:23):6):7):6,((((3:31,(56:38,74:35):7):9,((7:37,50:39):23,((20:19,((75:0,76:0):7,77:6):16):5,((((51:5,53:3):3,52:7):2,54:2):15,59:18):6):20):8):6,(23:25,((25:29,(((32:3,33:2,35:3):1,34:3):19,((40:4,((41:1,43:18):1,(42:0,44:1):4):2):9,((78:3,79:0):4,80:13):18):8):11):25,(37:7,38:12):22):14):7):9,((5:16,(((((9:3,17:5):8,(10:3,16:1):5):8,(11:6,12:5):9):4,81:18):2,((13:2,18:2):6,(14:2,15:2):4):8):8):34,(((19:28,((21:0,22:0):2,65:3):37):9,((66:2,68:0):3,67:6):30):6,(24:18,70:39):8):5):6):6):13,58:47):22,55:56):37,85:85):30,86:64):30,(63:3,64:4):13):15,62:0);
tree PAUP_217 = [&U] (1:0,(((((((((((2:48,(((((8:17,((36:6,(82:1,83:1):4):19,45:16):7):6,(73:8,(88:13,89:10):4):18):6,57:22):34,61:52):15,87:42):10):16,(6:49,90:47):13):12,(((47:1,48:2):15,69:18):11,(71:3,72:15):25):20):11,(30:1,31:2):35):9,(((4:25,46:20):8,((((26:1,28:0):9,(27:1,29:0):5):7,60:15):10,49:31):8):13,(39:33,84:23):6):7):6,((((3:32,(56:39,74:34):7):10,((7:38,50:38):23,(((20:16,59:16):5,(((51:5,53:3):3,52:7):2,54:2):18):7,((75:0,76:0):8,77:5):17):19):8):5,(23:25,((25:28,((32:3,33:2,34:3,35:3):21,((40:4,((41:1,43:18):1,(42:0,44:1):4):2):9,((78:3,79:0):4,80:13):18):7):11):25,(37:7,38:12):22):14):7):9,((5:16,(((((9:3,17:5):8,(10:3,16:1):5):8,(11:6,12:5):9):4,81:18):2,((13:2,18:2):6,(14:2,15:2):4):8):8):33,(((19:28,((21:0,22:0):2,65:3):37):9,((66:2,68:0):3,67:6):30):6,(24:18,70:39):8):6):6):7):13,58:47):22,55:56):37,85:85):30,86:64):30,(63:3,64:4):13):15,62:0);
tree PAUP_218 = [&U] (1:0,(((((((((((2:47,(((((8:17,((36:6,(82:1,83:1):4):19,45:16):7):6,(73:8,(88:13,89:10):4):18):6,57:22):34,61:52):14,87:43):10):16,(6:48,90:48):13):13,(((47:1,48:2):15,69:18):11,(71:3,72:15):25):20):11,(30:1,31:2):35):9,(((4:25,46:20):8,((((26:1,28:0):9,(27:1,29:0):5):7,60:15):10,49:31):8):13,(39:33,84:23):6):7):6,((((3:31,(56:38,74:35):7):9,((7:37,50:39):23,((20:19,((75:0,76:0):7,77:6):16):5,((((51:5,53:3):3,52:7):2,54:2):15,59:18):6):20):8):6,(23:24,((25:29,((32:3,33:2,34:3,35:3):20,((40:4,((41:1,43:18):1,(42:0,44:1):4):2):9,((78:3,79:0):4,80:13):18):8):11):24,(37:7,38:12):23):14):8):9,((5:18,(((((9:3,17:5):8,(10:3,16:1):5):8,(11:6,12:5):9):3,((13:2,18:2):6,(14:2,15:2):4):9):4,81:16):6):33,(((19:27,((21:0,22:0):2,65:3):38):9,((66:2,68:0):3,67:6):29):6,(24:18,70:39):9):6):6):6):13,58:47):22,55:56):37,85:85):30,86:64):30,(63:3,64:4):13):15,62:0);
tree PAUP_219 = [&U] (1:0,(((((((((((2:48,((((((8:17,45:17):5,(36:6,(82:0,83:2):5):19):7,(73:7,(88:13,89:10):5):17):7,57:21):34,61:51):16,87:42):10):16,(6:49,90:47):13):12,(((47:1,48:2):15,69:18):11,(71:3,72:15):25):20):11,(30:1,31:2):35):8,((((4:26,46:18):6,(((26:1,28:0):9,(27:1,29:0):5):7,60:15):10):8,49:34):13,(39:32,84:24):7):6):7,((((3:32,(56:39,74:34):7):10,((7:38,50:38):23,(((20:16,59:16):5,(((51:5,53:3):3,52:7):2,54:2):18):7,((75:0,76:0):8,77:5):17):19):8):5,(23:25,((25:28,((32:3,33:2,34:3,35:3):21,((40:4,((41:1,43:18):1,(42:0,44:1):4):2):9,((78:3,79:0):4,80:13):18):7):11):25,(37:7,38:12):22):14):7):9,((5:16,(((((9:3,17:5):8,(10:3,16:1):5):8,(11:6,12:5):9):4,81:18):2,((13:2,18:2):6,(14:2,15:2):4):8):8):33,(((19:28,((21:0,22:0):2,65:3):37):9,((66:2,68:0):3,67:6):30):6,(24:18,70:39):8):6):6):7):13,58:47):22,55:56):37,85:85):30,86:64):30,(63:3,64:4):13):15,62:0);
tree PAUP_220 = [&U] (1:0,(((((((((((2:48,((((((8:17,45:17):5,(36:6,(82:0,83:2):5):19):7,(73:7,(88:13,89:10):5):17):7,57:21):34,61:51):16,87:42):10):16,(6:49,90:47):13):12,(((47:1,48:2):15,69:18):11,(71:3,72:15):25):20):11,(30:1,31:2):35):8,((((4:26,46:18):6,(((26:1,28:0):9,(27:1,29:0):5):7,60:15):10):8,49:34):13,(39:32,84:24):7):6):7,((((3:31,(56:38,74:35):7):9,((7:37,50:39):23,((20:19,((75:0,76:0):7,77:6):16):5,((((51:5,53:3):3,52:7):2,54:2):15,59:18):6):20):8):6,(23:25,((25:29,((32:3,33:2,34:3,35:3):20,((40:4,(41:2,((42:0,44:1):3,43:18):1):2):9,((78:3,79:0):4,80:13):18):8):11):25,(37:7,38:12):22):14):7):9,((5:16,(((((9:3,17:5):8,(10:3,16:1):5):8,(11:6,12:5):9):4,81:18):2,((13:2,18:2):6,(14:2,15:2):4):8):8):34,(((19:28,((21:0,22:0):2,65:3):37):9,((66:2,68:0):3,67:6):30):6,(24:18,70:39):8):5):6):6):13,58:47):22,55:56):37,85:85):30,86:64):30,(63:3,64:4):13):15,62:0);
tree PAUP_221 = [&U] (1:0,(((((((((((2:48,((((((8:17,45:17):5,(36:6,(82:0,83:2):5):19):7,(73:7,(88:13,89:10):5):17):7,57:21):34,61:51):16,87:42):10):16,(6:49,90:47):13):12,(((47:1,48:2):15,69:18):11,(71:3,72:15):25):20):11,(30:1,31:2):35):8,((((4:26,46:18):6,(((26:1,28:0):9,(27:1,29:0):5):7,60:15):10):8,49:34):13,(39:32,84:24):7):6):7,((((3:31,(56:38,74:35):7):9,((7:37,50:39):23,((20:19,((75:0,76:0):7,77:6):16):5,((((51:5,53:3):3,52:7):2,54:2):15,59:18):6):20):8):6,(23:25,((25:29,(((32:3,33:2,35:3):1,34:3):19,((40:4,((41:1,43:18):1,(42:0,44:1):4):2):9,((78:3,79:0):4,80:13):18):8):11):25,(37:7,38:12):22):14):7):9,((5:16,(((((9:3,17:5):8,(10:3,16:1):5):8,(11:6,12:5):9):4,81:18):2,((13:2,18:2):6,(14:2,15:2):4):8):8):34,(((19:28,((21:0,22:0):2,65:3):37):9,((66:2,68:0):3,67:6):30):6,(24:18,70:39):8):5):6):6):13,58:47):22,55:56):37,85:85):30,86:64):30,(63:3,64:4):13):15,62:0);
tree PAUP_222 = [&U] (1:0,(((((((((((2:47,((((((8:17,45:17):5,(36:6,(82:0,83:2):5):19):7,(73:7,(88:13,89:10):5):17):7,57:21):34,61:51):15,87:43):10):16,(6:48,90:48):13):13,(((47:1,48:2):15,69:18):11,(71:3,72:15):25):20):11,(30:1,31:2):35):8,((((4:26,46:18):6,(((26:1,28:0):9,(27:1,29:0):5):7,60:15):10):8,49:34):13,(39:32,84:24):7):6):7,((((3:31,(56:38,74:35):7):9,((7:37,50:39):23,((20:19,((75:0,76:0):7,77:6):16):5,((((51:5,53:3):3,52:7):2,54:2):15,59:18):6):20):8):6,(23:24,((25:29,((32:3,33:2,34:3,35:3):20,((40:4,((41:1,43:18):1,(42:0,44:1):4):2):9,((78:3,79:0):4,80:13):18):8):11):24,(37:7,38:12):23):14):8):9,((5:18,(((((9:3,17:5):8,(10:3,16:1):5):8,(11:6,12:5):9):3,((13:2,18:2):6,(14:2,15:2):4):9):4,81:16):6):33,(((19:27,((21:0,22:0):2,65:3):38):9,((66:2,68:0):3,67:6):29):6,(24:18,70:39):9):6):6):6):13,58:47):22,55:56):37,85:85):30,86:64):30,(63:3,64:4):13):15,62:0);
tree PAUP_223 = [&U] (1:0,(((((((((((2:48,((((((8:17,45:17):5,(36:6,(82:0,83:2):5):19):7,(73:7,(88:13,89:10):5):17):7,57:21):34,61:51):16,87:42):10):16,(6:49,90:47):13):12,(((47:1,48:2):15,69:18):11,(71:3,72:15):25):20):11,(30:1,31:2):35):9,(((4:24,46:20):5,(((26:1,28:0):7,(27:1,29:0):8):8,(49:31,60:16):5):10):17,(39:33,84:23):6):7):6,((((3:32,(56:39,74:34):7):10,((7:38,50:38):23,(((20:16,59:16):5,(((51:5,53:3):3,52:7):2,54:2):18):7,((75:0,76:0):8,77:5):17):19):8):5,(23:25,((25:28,((32:3,33:2,34:3,35:3):21,((40:4,((41:1,43:18):1,(42:0,44:1):4):2):9,((78:3,79:0):4,80:13):18):7):11):25,(37:7,38:12):22):14):7):9,((5:16,(((((9:3,17:5):8,(10:3,16:1):5):8,(11:6,12:5):9):4,81:18):2,((13:2,18:2):6,(14:2,15:2):4):8):8):33,(((19:28,((21:0,22:0):2,65:3):37):9,((66:2,68:0):3,67:6):30):6,(24:18,70:39):8):6):6):7):13,58:47):22,55:56):37,85:85):30,86:64):30,(63:3,64:4):13):15,62:0);
tree PAUP_224 = [&U] (1:0,(((((((((((2:48,((((((8:17,45:17):5,(36:6,(82:0,83:2):5):19):7,(73:7,(88:13,89:10):5):17):7,57:21):34,61:51):16,87:42):10):16,(6:49,90:47):13):12,(((47:1,48:2):15,69:18):11,(71:3,72:15):25):20):11,(30:1,31:2):35):9,(((4:24,46:20):5,(((26:1,28:0):7,(27:1,29:0):8):8,(49:31,60:16):5):10):17,(39:33,84:23):6):7):6,((((3:31,(56:38,74:35):7):9,((7:37,50:39):23,((20:19,((75:0,76:0):7,77:6):16):5,((((51:5,53:3):3,52:7):2,54:2):15,59:18):6):20):8):6,(23:25,((25:29,((32:3,33:2,34:3,35:3):20,((40:4,(41:2,((42:0,44:1):3,43:18):1):2):9,((78:3,79:0):4,80:13):18):8):11):25,(37:7,38:12):22):14):7):9,((5:16,(((((9:3,17:5):8,(10:3,16:1):5):8,(11:6,12:5):9):4,81:18):2,((13:2,18:2):6,(14:2,15:2):4):8):8):34,(((19:28,((21:0,22:0):2,65:3):37):9,((66:2,68:0):3,67:6):30):6,(24:18,70:39):8):5):6):6):13,58:47):22,55:56):37,85:85):30,86:64):30,(63:3,64:4):13):15,62:0);
tree PAUP_225 = [&U] (1:0,(((((((((((2:48,((((((8:17,45:17):5,(36:6,(82:0,83:2):5):19):7,(73:7,(88:13,89:10):5):17):7,57:21):34,61:51):16,87:42):10):16,(6:49,90:47):13):12,(((47:1,48:2):15,69:18):11,(71:3,72:15):25):20):11,(30:1,31:2):35):9,(((4:24,46:20):5,(((26:1,28:0):7,(27:1,29:0):8):8,(49:31,60:16):5):10):17,(39:33,84:23):6):7):6,((((3:31,(56:38,74:35):7):9,((7:37,50:39):23,((20:19,((75:0,76:0):7,77:6):16):5,((((51:5,53:3):3,52:7):2,54:2):15,59:18):6):20):8):6,(23:25,((25:29,(((32:3,33:2,35:3):1,34:3):19,((40:4,((41:1,43:18):1,(42:0,44:1):4):2):9,((78:3,79:0):4,80:13):18):8):11):25,(37:7,38:12):22):14):7):9,((5:16,(((((9:3,17:5):8,(10:3,16:1):5):8,(11:6,12:5):9):4,81:18):2,((13:2,18:2):6,(14:2,15:2):4):8):8):34,(((19:28,((21:0,22:0):2,65:3):37):9,((66:2,68:0):3,67:6):30):6,(24:18,70:39):8):5):6):6):13,58:47):22,55:56):37,85:85):30,86:64):30,(63:3,64:4):13):15,62:0);
tree PAUP_226 = [&U] (1:0,(((((((((((2:47,((((((8:17,45:17):5,(36:6,(82:0,83:2):5):19):7,(73:7,(88:13,89:10):5):17):7,57:21):34,61:51):15,87:43):10):16,(6:48,90:48):13):13,(((47:1,48:2):15,69:18):11,(71:3,72:15):25):20):11,(30:1,31:2):35):9,(((4:24,46:20):5,(((26:1,28:0):7,(27:1,29:0):8):8,(49:31,60:16):5):10):17,(39:33,84:23):6):7):6,((((3:31,(56:38,74:35):7):9,((7:37,50:39):23,((20:19,((75:0,76:0):7,77:6):16):5,((((51:5,53:3):3,52:7):2,54:2):15,59:18):6):20):8):6,(23:24,((25:29,((32:3,33:2,34:3,35:3):20,((40:4,((41:1,43:18):1,(42:0,44:1):4):2):9,((78:3,79:0):4,80:13):18):8):11):24,(37:7,38:12):23):14):8):9,((5:18,(((((9:3,17:5):8,(10:3,16:1):5):8,(11:6,12:5):9):3,((13:2,18:2):6,(14:2,15:2):4):9):4,81:16):6):33,(((19:27,((21:0,22:0):2,65:3):38):9,((66:2,68:0):3,67:6):29):6,(24:18,70:39):9):6):6):6):13,58:47):22,55:56):37,85:85):30,86:64):30,(63:3,64:4):13):15,62:0);
tree PAUP_227 = [&U] (1:0,(((((((((((2:48,((((((8:17,45:17):5,(36:6,(82:0,83:2):5):19):7,(73:7,(88:13,89:10):5):17):7,57:21):34,61:51):16,87:42):10):16,(6:49,90:47):13):12,(((47:1,48:2):15,69:18):11,(71:3,72:15):25):20):11,(30:1,31:2):35):9,(((4:25,46:20):8,((((26:1,28:0):9,(27:1,29:0):5):7,60:15):10,49:31):8):13,(39:33,84:23):6):7):6,((((3:31,(56:38,74:35):7):9,((7:37,50:39):23,((20:19,((75:0,76:0):7,77:6):16):5,((((51:5,53:3):3,52:7):2,54:2):15,59:18):6):20):8):6,(23:25,((25:29,((32:3,33:2,34:3,35:3):20,((40:4,((41:1,43:18):1,(42:0,44:1):4):2):9,((78:3,79:0):4,80:13):18):8):11):25,(37:7,38:12):22):14):7):9,((5:16,(((((9:3,17:5):8,(10:3,16:1):5):8,(11:6,12:5):9):4,81:18):2,((13:2,18:2):6,(14:2,15:2):4):8):8):34,(((19:28,((21:0,22:0):2,65:3):37):9,((66:2,68:0):3,67:6):30):6,(24:18,70:39):8):5):6):6):13,58:47):22,55:56):37,85:85):30,86:64):30,(63:3,64:4):13):15,62:0);
tree PAUP_228 = [&U] (1:0,(((((((((((2:48,(((((8:17,((36:6,(82:1,83:1):4):19,45:16):7):5,((73:6,88:13):3,89:13):18):7,57:22):34,61:52):15,87:42):10):16,(6:49,90:47):13):12,(((47:1,48:2):15,69:18):11,(71:3,72:15):25):20):11,(30:1,31:2):35):8,((((4:26,46:18):6,(((26:1,28:0):9,(27:1,29:0):5):7,60:15):10):8,49:34):13,(39:32,84:24):7):6):7,((((3:32,(56:39,74:34):7):10,((7:38,50:38):23,(((20:16,59:16):5,(((51:5,53:3):3,52:7):2,54:2):18):7,((75:0,76:0):8,77:5):17):19):8):5,(23:25,((25:28,((32:3,33:2,34:3,35:3):21,((40:4,(41:2,((42:0,44:1):3,43:18):1):2):9,((78:3,79:0):4,80:13):18):7):11):25,(37:7,38:12):22):14):7):9,((5:16,(((((9:3,17:5):8,(10:3,16:1):5):8,(11:6,12:5):9):4,81:18):2,((13:2,18:2):6,(14:2,15:2):4):8):8):33,(((19:28,((21:0,22:0):2,65:3):37):9,((66:2,68:0):3,67:6):30):6,(24:18,70:39):8):6):6):7):13,58:47):22,55:56):37,85:85):30,86:64):30,(63:3,64:4):13):15,62:0);
tree PAUP_229 = [&U] (1:0,(((((((((((2:48,(((((8:17,((36:6,(82:1,83:1):4):19,45:16):7):5,((73:6,88:13):3,89:13):18):7,57:22):34,61:52):15,87:42):10):16,(6:49,90:47):13):12,(((47:1,48:2):15,69:18):11,(71:3,72:15):25):20):11,(30:1,31:2):35):8,((((4:26,46:18):6,(((26:1,28:0):9,(27:1,29:0):5):7,60:15):10):8,49:34):13,(39:32,84:24):7):6):7,((((3:31,(56:38,74:35):7):9,((7:37,50:39):23,((20:19,((75:0,76:0):7,77:6):16):5,((((51:5,53:3):3,52:7):2,54:2):15,59:18):6):20):8):6,(23:25,((25:29,(((32:3,33:2,35:3):1,34:3):19,((40:4,(41:2,((42:0,44:1):3,43:18):1):2):9,((78:3,79:0):4,80:13):18):8):11):25,(37:7,38:12):22):14):7):9,((5:16,(((((9:3,17:5):8,(10:3,16:1):5):8,(11:6,12:5):9):4,81:18):2,((13:2,18:2):6,(14:2,15:2):4):8):8):34,(((19:28,((21:0,22:0):2,65:3):37):9,((66:2,68:0):3,67:6):30):6,(24:18,70:39):8):5):6):6):13,58:47):22,55:56):37,85:85):30,86:64):30,(63:3,64:4):13):15,62:0);
tree PAUP_230 = [&U] (1:0,(((((((((((2:48,(((((8:17,((36:6,(82:1,83:1):4):19,45:16):7):5,((73:6,88:13):3,89:13):18):7,57:22):34,61:52):15,87:42):10):16,(6:49,90:47):13):12,(((47:1,48:2):15,69:18):11,(71:3,72:15):25):20):11,(30:1,31:2):35):8,((((4:26,46:18):6,(((26:1,28:0):9,(27:1,29:0):5):7,60:15):10):8,49:34):13,(39:32,84:24):7):6):7,((((3:32,(56:39,74:34):7):10,((7:38,50:38):23,(((20:16,59:16):5,(((51:5,53:3):3,52:7):2,54:2):18):7,((75:0,76:0):8,77:5):17):19):8):5,(23:25,((25:28,(((32:3,33:2,35:3):1,34:3):20,((40:4,((41:1,43:18):1,(42:0,44:1):4):2):9,((78:3,79:0):4,80:13):18):7):11):25,(37:7,38:12):22):14):7):9,((5:16,(((((9:3,17:5):8,(10:3,16:1):5):8,(11:6,12:5):9):4,81:18):2,((13:2,18:2):6,(14:2,15:2):4):8):8):33,(((19:28,((21:0,22:0):2,65:3):37):9,((66:2,68:0):3,67:6):30):6,(24:18,70:39):8):6):6):7):13,58:47):22,55:56):37,85:85):30,86:64):30,(63:3,64:4):13):15,62:0);
tree PAUP_231 = [&U] (1:0,(((((((((((2:47,(((((8:17,((36:6,(82:1,83:1):4):19,45:16):7):5,((73:6,88:13):3,89:13):18):7,57:22):34,61:52):14,87:43):10):16,(6:48,90:48):13):13,(((47:1,48:2):15,69:18):11,(71:3,72:15):25):20):11,(30:1,31:2):35):8,((((4:26,46:18):6,(((26:1,28:0):9,(27:1,29:0):5):7,60:15):10):8,49:34):13,(39:32,84:24):7):6):7,((((3:31,(56:38,74:35):7):9,((7:37,50:39):23,((20:19,((75:0,76:0):7,77:6):16):5,((((51:5,53:3):3,52:7):2,54:2):15,59:18):6):20):8):6,(23:24,((25:29,((32:3,33:2,34:3,35:3):20,((40:4,(41:2,((42:0,44:1):3,43:18):1):2):9,((78:3,79:0):4,80:13):18):8):11):24,(37:7,38:12):23):14):8):9,((5:18,(((((9:3,17:5):8,(10:3,16:1):5):8,(11:6,12:5):9):3,((13:2,18:2):6,(14:2,15:2):4):9):4,81:16):6):33,(((19:27,((21:0,22:0):2,65:3):38):9,((66:2,68:0):3,67:6):29):6,(24:18,70:39):9):6):6):6):13,58:47):22,55:56):37,85:85):30,86:64):30,(63:3,64:4):13):15,62:0);
tree PAUP_232 = [&U] (1:0,(((((((((((2:47,(((((8:17,((36:6,(82:1,83:1):4):19,45:16):7):5,((73:6,88:13):3,89:13):18):7,57:22):34,61:52):14,87:43):10):16,(6:48,90:48):13):13,(((47:1,48:2):15,69:18):11,(71:3,72:15):25):20):11,(30:1,31:2):35):8,((((4:26,46:18):6,(((26:1,28:0):9,(27:1,29:0):5):7,60:15):10):8,49:34):13,(39:32,84:24):7):6):7,((((3:31,(56:38,74:35):7):9,((7:37,50:39):23,((20:19,((75:0,76:0):7,77:6):16):5,((((51:5,53:3):3,52:7):2,54:2):15,59:18):6):20):8):6,(23:24,((25:29,(((32:3,33:2,35:3):1,34:3):19,((40:4,((41:1,43:18):1,(42:0,44:1):4):2):9,((78:3,79:0):4,80:13):18):8):11):24,(37:7,38:12):23):14):8):9,((5:18,(((((9:3,17:5):8,(10:3,16:1):5):8,(11:6,12:5):9):3,((13:2,18:2):6,(14:2,15:2):4):9):4,81:16):6):33,(((19:27,((21:0,22:0):2,65:3):38):9,((66:2,68:0):3,67:6):29):6,(24:18,70:39):9):6):6):6):13,58:47):22,55:56):37,85:85):30,86:64):30,(63:3,64:4):13):15,62:0);
tree PAUP_233 = [&U] (1:0,(((((((((((2:47,(((((8:17,((36:6,(82:1,83:1):4):19,45:16):7):5,((73:6,88:13):3,89:13):18):7,57:22):34,61:52):14,87:43):10):16,(6:48,90:48):13):13,(((47:1,48:2):15,69:18):11,(71:3,72:15):25):20):11,(30:1,31:2):35):8,((((4:26,46:18):6,(((26:1,28:0):9,(27:1,29:0):5):7,60:15):10):8,49:34):13,(39:32,84:24):7):6):7,((((3:32,(56:39,74:34):7):10,((7:38,50:38):23,(((20:16,59:16):5,(((51:5,53:3):3,52:7):2,54:2):18):7,((75:0,76:0):8,77:5):17):19):8):5,(23:24,((25:28,((32:3,33:2,34:3,35:3):21,((40:4,((41:1,43:18):1,(42:0,44:1):4):2):9,((78:3,79:0):4,80:13):18):7):11):24,(37:7,38:12):23):14):8):9,((5:18,(((((9:3,17:5):8,(10:3,16:1):5):8,(11:6,12:5):9):3,((13:2,18:2):6,(14:2,15:2):4):9):4,81:16):6):32,(((19:27,((21:0,22:0):2,65:3):38):9,((66:2,68:0):3,67:6):29):6,(24:18,70:39):9):7):6):7):13,58:47):22,55:56):37,85:85):30,86:64):30,(63:3,64:4):13):15,62:0);
tree PAUP_234 = [&U] (1:0,(((((((((((2:48,(((((8:17,((36:6,(82:1,83:1):4):19,45:16):7):5,((73:6,88:13):3,89:13):18):7,57:22):34,61:52):15,87:42):10):16,(6:49,90:47):13):12,(((47:1,48:2):15,69:18):11,(71:3,72:15):25):20):11,(30:1,31:2):35):9,(((4:24,46:20):5,(((26:1,28:0):7,(27:1,29:0):8):8,(49:31,60:16):5):10):17,(39:33,84:23):6):7):6,((((3:32,(56:39,74:34):7):10,((7:38,50:38):23,(((20:16,59:16):5,(((51:5,53:3):3,52:7):2,54:2):18):7,((75:0,76:0):8,77:5):17):19):8):5,(23:25,((25:28,((32:3,33:2,34:3,35:3):21,((40:4,(41:2,((42:0,44:1):3,43:18):1):2):9,((78:3,79:0):4,80:13):18):7):11):25,(37:7,38:12):22):14):7):9,((5:16,(((((9:3,17:5):8,(10:3,16:1):5):8,(11:6,12:5):9):4,81:18):2,((13:2,18:2):6,(14:2,15:2):4):8):8):33,(((19:28,((21:0,22:0):2,65:3):37):9,((66:2,68:0):3,67:6):30):6,(24:18,70:39):8):6):6):7):13,58:47):22,55:56):37,85:85):30,86:64):30,(63:3,64:4):13):15,62:0);
tree PAUP_235 = [&U] (1:0,(((((((((((2:48,(((((8:17,((36:6,(82:1,83:1):4):19,45:16):7):5,((73:6,88:13):3,89:13):18):7,57:22):34,61:52):15,87:42):10):16,(6:49,90:47):13):12,(((47:1,48:2):15,69:18):11,(71:3,72:15):25):20):11,(30:1,31:2):35):9,(((4:24,46:20):5,(((26:1,28:0):7,(27:1,29:0):8):8,(49:31,60:16):5):10):17,(39:33,84:23):6):7):6,((((3:31,(56:38,74:35):7):9,((7:37,50:39):23,((20:19,((75:0,76:0):7,77:6):16):5,((((51:5,53:3):3,52:7):2,54:2):15,59:18):6):20):8):6,(23:25,((25:29,(((32:3,33:2,35:3):1,34:3):19,((40:4,(41:2,((42:0,44:1):3,43:18):1):2):9,((78:3,79:0):4,80:13):18):8):11):25,(37:7,38:12):22):14):7):9,((5:16,(((((9:3,17:5):8,(10:3,16:1):5):8,(11:6,12:5):9):4,81:18):2,((13:2,18:2):6,(14:2,15:2):4):8):8):34,(((19:28,((21:0,22:0):2,65:3):37):9,((66:2,68:0):3,67:6):30):6,(24:18,70:39):8):5):6):6):13,58:47):22,55:56):37,85:85):30,86:64):30,(63:3,64:4):13):15,62:0);
tree PAUP_236 = [&U] (1:0,(((((((((((2:48,(((((8:17,((36:6,(82:1,83:1):4):19,45:16):7):5,((73:6,88:13):3,89:13):18):7,57:22):34,61:52):15,87:42):10):16,(6:49,90:47):13):12,(((47:1,48:2):15,69:18):11,(71:3,72:15):25):20):11,(30:1,31:2):35):9,(((4:24,46:20):5,(((26:1,28:0):7,(27:1,29:0):8):8,(49:31,60:16):5):10):17,(39:33,84:23):6):7):6,((((3:32,(56:39,74:34):7):10,((7:38,50:38):23,(((20:16,59:16):5,(((51:5,53:3):3,52:7):2,54:2):18):7,((75:0,76:0):8,77:5):17):19):8):5,(23:25,((25:28,(((32:3,33:2,35:3):1,34:3):20,((40:4,((41:1,43:18):1,(42:0,44:1):4):2):9,((78:3,79:0):4,80:13):18):7):11):25,(37:7,38:12):22):14):7):9,((5:16,(((((9:3,17:5):8,(10:3,16:1):5):8,(11:6,12:5):9):4,81:18):2,((13:2,18:2):6,(14:2,15:2):4):8):8):33,(((19:28,((21:0,22:0):2,65:3):37):9,((66:2,68:0):3,67:6):30):6,(24:18,70:39):8):6):6):7):13,58:47):22,55:56):37,85:85):30,86:64):30,(63:3,64:4):13):15,62:0);
tree PAUP_237 = [&U] (1:0,(((((((((((2:47,(((((8:17,((36:6,(82:1,83:1):4):19,45:16):7):5,((73:6,88:13):3,89:13):18):7,57:22):34,61:52):14,87:43):10):16,(6:48,90:48):13):13,(((47:1,48:2):15,69:18):11,(71:3,72:15):25):20):11,(30:1,31:2):35):9,(((4:24,46:20):5,(((26:1,28:0):7,(27:1,29:0):8):8,(49:31,60:16):5):10):17,(39:33,84:23):6):7):6,((((3:32,(56:39,74:34):7):10,((7:38,50:38):23,(((20:16,59:16):5,(((51:5,53:3):3,52:7):2,54:2):18):7,((75:0,76:0):8,77:5):17):19):8):5,(23:24,((25:28,((32:3,33:2,34:3,35:3):21,((40:4,((41:1,43:18):1,(42:0,44:1):4):2):9,((78:3,79:0):4,80:13):18):7):11):24,(37:7,38:12):23):14):8):9,((5:18,(((((9:3,17:5):8,(10:3,16:1):5):8,(11:6,12:5):9):3,((13:2,18:2):6,(14:2,15:2):4):9):4,81:16):6):32,(((19:27,((21:0,22:0):2,65:3):38):9,((66:2,68:0):3,67:6):29):6,(24:18,70:39):9):7):6):7):13,58:47):22,55:56):37,85:85):30,86:64):30,(63:3,64:4):13):15,62:0);
tree PAUP_238 = [&U] (1:0,(((((((((((2:47,(((((8:17,((36:6,(82:1,83:1):4):19,45:16):7):5,((73:6,88:13):3,89:13):18):7,57:22):34,61:52):14,87:43):10):16,(6:48,90:48):13):13,(((47:1,48:2):15,69:18):11,(71:3,72:15):25):20):11,(30:1,31:2):35):9,(((4:24,46:20):5,(((26:1,28:0):7,(27:1,29:0):8):8,(49:31,60:16):5):10):17,(39:33,84:23):6):7):6,((((3:31,(56:38,74:35):7):9,((7:37,50:39):23,((20:19,((75:0,76:0):7,77:6):16):5,((((51:5,53:3):3,52:7):2,54:2):15,59:18):6):20):8):6,(23:24,((25:29,((32:3,33:2,34:3,35:3):20,((40:4,(41:2,((42:0,44:1):3,43:18):1):2):9,((78:3,79:0):4,80:13):18):8):11):24,(37:7,38:12):23):14):8):9,((5:18,(((((9:3,17:5):8,(10:3,16:1):5):8,(11:6,12:5):9):3,((13:2,18:2):6,(14:2,15:2):4):9):4,81:16):6):33,(((19:27,((21:0,22:0):2,65:3):38):9,((66:2,68:0):3,67:6):29):6,(24:18,70:39):9):6):6):6):13,58:47):22,55:56):37,85:85):30,86:64):30,(63:3,64:4):13):15,62:0);
tree PAUP_239 = [&U] (1:0,(((((((((((2:47,(((((8:17,((36:6,(82:1,83:1):4):19,45:16):7):5,((73:6,88:13):3,89:13):18):7,57:22):34,61:52):14,87:43):10):16,(6:48,90:48):13):13,(((47:1,48:2):15,69:18):11,(71:3,72:15):25):20):11,(30:1,31:2):35):9,(((4:24,46:20):5,(((26:1,28:0):7,(27:1,29:0):8):8,(49:31,60:16):5):10):17,(39:33,84:23):6):7):6,((((3:31,(56:38,74:35):7):9,((7:37,50:39):23,((20:19,((75:0,76:0):7,77:6):16):5,((((51:5,53:3):3,52:7):2,54:2):15,59:18):6):20):8):6,(23:24,((25:29,(((32:3,33:2,35:3):1,34:3):19,((40:4,((41:1,43:18):1,(42:0,44:1):4):2):9,((78:3,79:0):4,80:13):18):8):11):24,(37:7,38:12):23):14):8):9,((5:18,(((((9:3,17:5):8,(10:3,16:1):5):8,(11:6,12:5):9):3,((13:2,18:2):6,(14:2,15:2):4):9):4,81:16):6):33,(((19:27,((21:0,22:0):2,65:3):38):9,((66:2,68:0):3,67:6):29):6,(24:18,70:39):9):6):6):6):13,58:47):22,55:56):37,85:85):30,86:64):30,(63:3,64:4):13):15,62:0);
tree PAUP_240 = [&U] (1:0,(((((((((((2:48,(((((8:17,((36:6,(82:1,83:1):4):19,45:16):7):5,((73:6,88:13):3,89:13):18):7,57:22):34,61:52):15,87:42):10):16,(6:49,90:47):13):12,(((47:1,48:2):15,69:18):11,(71:3,72:15):25):20):11,(30:1,31:2):35):9,(((4:25,46:20):8,((((26:1,28:0):9,(27:1,29:0):5):7,60:15):10,49:31):8):13,(39:33,84:23):6):7):6,((((3:31,(56:38,74:35):7):9,((7:37,50:39):23,((20:19,((75:0,76:0):7,77:6):16):5,((((51:5,53:3):3,52:7):2,54:2):15,59:18):6):20):8):6,(23:25,((25:29,((32:3,33:2,34:3,35:3):20,((40:4,(41:2,((42:0,44:1):3,43:18):1):2):9,((78:3,79:0):4,80:13):18):8):11):25,(37:7,38:12):22):14):7):9,((5:16,(((((9:3,17:5):8,(10:3,16:1):5):8,(11:6,12:5):9):4,81:18):2,((13:2,18:2):6,(14:2,15:2):4):8):8):34,(((19:28,((21:0,22:0):2,65:3):37):9,((66:2,68:0):3,67:6):30):6,(24:18,70:39):8):5):6):6):13,58:47):22,55:56):37,85:85):30,86:64):30,(63:3,64:4):13):15,62:0);
tree PAUP_241 = [&U] (1:0,(((((((((((2:48,(((((8:17,((36:6,(82:1,83:1):4):19,45:16):7):5,((73:6,88:13):3,89:13):18):7,57:22):34,61:52):15,87:42):10):16,(6:49,90:47):13):12,(((47:1,48:2):15,69:18):11,(71:3,72:15):25):20):11,(30:1,31:2):35):9,(((4:25,46:20):8,((((26:1,28:0):9,(27:1,29:0):5):7,60:15):10,49:31):8):13,(39:33,84:23):6):7):6,((((3:31,(56:38,74:35):7):9,((7:37,50:39):23,((20:19,((75:0,76:0):7,77:6):16):5,((((51:5,53:3):3,52:7):2,54:2):15,59:18):6):20):8):6,(23:25,((25:29,(((32:3,33:2,35:3):1,34:3):19,((40:4,((41:1,43:18):1,(42:0,44:1):4):2):9,((78:3,79:0):4,80:13):18):8):11):25,(37:7,38:12):22):14):7):9,((5:16,(((((9:3,17:5):8,(10:3,16:1):5):8,(11:6,12:5):9):4,81:18):2,((13:2,18:2):6,(14:2,15:2):4):8):8):34,(((19:28,((21:0,22:0):2,65:3):37):9,((66:2,68:0):3,67:6):30):6,(24:18,70:39):8):5):6):6):13,58:47):22,55:56):37,85:85):30,86:64):30,(63:3,64:4):13):15,62:0);
tree PAUP_242 = [&U] (1:0,(((((((((((2:48,(((((8:17,((36:6,(82:1,83:1):4):19,45:16):7):5,((73:6,88:13):3,89:13):18):7,57:22):34,61:52):15,87:42):10):16,(6:49,90:47):13):12,(((47:1,48:2):15,69:18):11,(71:3,72:15):25):20):11,(30:1,31:2):35):9,(((4:25,46:20):8,((((26:1,28:0):9,(27:1,29:0):5):7,60:15):10,49:31):8):13,(39:33,84:23):6):7):6,((((3:32,(56:39,74:34):7):10,((7:38,50:38):23,(((20:16,59:16):5,(((51:5,53:3):3,52:7):2,54:2):18):7,((75:0,76:0):8,77:5):17):19):8):5,(23:25,((25:28,((32:3,33:2,34:3,35:3):21,((40:4,((41:1,43:18):1,(42:0,44:1):4):2):9,((78:3,79:0):4,80:13):18):7):11):25,(37:7,38:12):22):14):7):9,((5:16,(((((9:3,17:5):8,(10:3,16:1):5):8,(11:6,12:5):9):4,81:18):2,((13:2,18:2):6,(14:2,15:2):4):8):8):33,(((19:28,((21:0,22:0):2,65:3):37):9,((66:2,68:0):3,67:6):30):6,(24:18,70:39):8):6):6):7):13,58:47):22,55:56):37,85:85):30,86:64):30,(63:3,64:4):13):15,62:0);
tree PAUP_243 = [&U] (1:0,(((((((((((2:47,(((((8:17,((36:6,(82:1,83:1):4):19,45:16):7):5,((73:6,88:13):3,89:13):18):7,57:22):34,61:52):14,87:43):10):16,(6:48,90:48):13):13,(((47:1,48:2):15,69:18):11,(71:3,72:15):25):20):11,(30:1,31:2):35):9,(((4:25,46:20):8,((((26:1,28:0):9,(27:1,29:0):5):7,60:15):10,49:31):8):13,(39:33,84:23):6):7):6,((((3:31,(56:38,74:35):7):9,((7:37,50:39):23,((20:19,((75:0,76:0):7,77:6):16):5,((((51:5,53:3):3,52:7):2,54:2):15,59:18):6):20):8):6,(23:24,((25:29,((32:3,33:2,34:3,35:3):20,((40:4,((41:1,43:18):1,(42:0,44:1):4):2):9,((78:3,79:0):4,80:13):18):8):11):24,(37:7,38:12):23):14):8):9,((5:18,(((((9:3,17:5):8,(10:3,16:1):5):8,(11:6,12:5):9):3,((13:2,18:2):6,(14:2,15:2):4):9):4,81:16):6):33,(((19:27,((21:0,22:0):2,65:3):38):9,((66:2,68:0):3,67:6):29):6,(24:18,70:39):9):6):6):6):13,58:47):22,55:56):37,85:85):30,86:64):30,(63:3,64:4):13):15,62:0);
tree PAUP_244 = [&U] (1:0,(((((((((((2:48,(((((8:17,((36:6,(82:1,83:1):4):19,45:16):7):6,(73:8,(88:13,89:10):4):18):6,57:22):34,61:52):15,87:42):10):16,(6:49,90:47):13):12,(((47:1,48:2):15,69:18):11,(71:3,72:15):25):20):11,(30:1,31:2):35):8,((((4:26,46:18):6,(((26:1,28:0):9,(27:1,29:0):5):7,60:15):10):8,49:34):13,(39:32,84:24):7):6):7,((((3:32,(56:39,74:34):7):10,((7:38,50:38):23,(((20:16,59:16):5,(((51:5,53:3):3,52:7):2,54:2):18):7,((75:0,76:0):8,77:5):17):19):8):5,(23:25,((25:28,((32:3,33:2,34:3,35:3):21,((40:4,((41:1,43:18):1,(42:0,44:1):4):2):9,((78:3,79:0):4,80:13):18):7):11):25,(37:7,38:12):22):14):7):9,((5:16,(((((9:3,17:5):8,(10:3,16:1):5):8,(11:6,12:5):9):4,81:18):2,((13:2,18:2):6,(14:2,15:2):4):8):8):33,(((19:28,((21:0,22:0):2,65:3):37):9,((66:2,68:0):3,67:6):30):6,(24:18,70:39):8):6):6):7):13,58:47):22,55:56):37,85:85):30,86:64):30,(63:3,64:4):13):15,62:0);
tree PAUP_245 = [&U] (1:0,(((((((((((2:48,(((((8:17,((36:6,(82:1,83:1):4):19,45:16):7):6,(73:8,(88:13,89:10):4):18):6,57:22):34,61:52):15,87:42):10):16,(6:49,90:47):13):12,(((47:1,48:2):15,69:18):11,(71:3,72:15):25):20):11,(30:1,31:2):35):8,((((4:26,46:18):6,(((26:1,28:0):9,(27:1,29:0):5):7,60:15):10):8,49:34):13,(39:32,84:24):7):6):7,((((3:31,(56:38,74:35):7):9,((7:37,50:39):23,((20:19,((75:0,76:0):7,77:6):16):5,((((51:5,53:3):3,52:7):2,54:2):15,59:18):6):20):8):6,(23:25,((25:29,((32:3,33:2,34:3,35:3):20,((40:4,(41:2,((42:0,44:1):3,43:18):1):2):9,((78:3,79:0):4,80:13):18):8):11):25,(37:7,38:12):22):14):7):9,((5:16,(((((9:3,17:5):8,(10:3,16:1):5):8,(11:6,12:5):9):4,81:18):2,((13:2,18:2):6,(14:2,15:2):4):8):8):34,(((19:28,((21:0,22:0):2,65:3):37):9,((66:2,68:0):3,67:6):30):6,(24:18,70:39):8):5):6):6):13,58:47):22,55:56):37,85:85):30,86:64):30,(63:3,64:4):13):15,62:0);
tree PAUP_246 = [&U] (1:0,(((((((((((2:48,((((((8:17,45:17):5,(36:6,(82:0,83:2):5):19):7,(73:7,(88:13,89:10):5):17):7,57:21):34,61:51):16,87:42):10):16,(6:49,90:47):13):12,(((47:1,48:2):15,69:18):11,(71:3,72:15):25):20):11,(30:1,31:2):35):8,((((4:26,46:18):6,(((26:1,28:0):9,(27:1,29:0):5):7,60:15):10):8,49:34):13,(39:32,84:24):7):6):7,((((3:32,(56:39,74:34):7):10,((7:38,50:38):23,(((20:16,59:16):5,(((51:5,53:3):3,52:7):2,54:2):18):7,((75:0,76:0):8,77:5):17):19):8):5,(23:25,((25:28,((32:3,33:2,34:3,35:3):21,((40:4,(41:2,((42:0,44:1):3,43:18):1):2):9,((78:3,79:0):4,80:13):18):7):11):25,(37:7,38:12):22):14):7):9,((5:16,(((((9:3,17:5):8,(10:3,16:1):5):8,(11:6,12:5):9):4,81:18):2,((13:2,18:2):6,(14:2,15:2):4):8):8):33,(((19:28,((21:0,22:0):2,65:3):37):9,((66:2,68:0):3,67:6):30):6,(24:18,70:39):8):6):6):7):13,58:47):22,55:56):37,85:85):30,86:64):30,(63:3,64:4):13):15,62:0);
tree PAUP_247 = [&U] (1:0,(((((((((((2:48,(((((8:17,((36:6,(82:1,83:1):4):19,45:16):7):6,(73:8,(88:13,89:10):4):18):6,57:22):34,61:52):15,87:42):10):16,(6:49,90:47):13):12,(((47:1,48:2):15,69:18):11,(71:3,72:15):25):20):11,(30:1,31:2):35):8,((((4:26,46:18):6,(((26:1,28:0):9,(27:1,29:0):5):7,60:15):10):8,49:34):13,(39:32,84:24):7):6):7,((((3:31,(56:38,74:35):7):9,((7:37,50:39):23,((20:19,((75:0,76:0):7,77:6):16):5,((((51:5,53:3):3,52:7):2,54:2):15,59:18):6):20):8):6,(23:25,((25:29,(((32:3,33:2,35:3):1,34:3):19,((40:4,((41:1,43:18):1,(42:0,44:1):4):2):9,((78:3,79:0):4,80:13):18):8):11):25,(37:7,38:12):22):14):7):9,((5:16,(((((9:3,17:5):8,(10:3,16:1):5):8,(11:6,12:5):9):4,81:18):2,((13:2,18:2):6,(14:2,15:2):4):8):8):34,(((19:28,((21:0,22:0):2,65:3):37):9,((66:2,68:0):3,67:6):30):6,(24:18,70:39):8):5):6):6):13,58:47):22,55:56):37,85:85):30,86:64):30,(63:3,64:4):13):15,62:0);
tree PAUP_248 = [&U] (1:0,(((((((((((2:47,(((((8:17,((36:6,(82:1,83:1):4):19,45:16):7):6,(73:8,(88:13,89:10):4):18):6,57:22):34,61:52):14,87:43):10):16,(6:48,90:48):13):13,(((47:1,48:2):15,69:18):11,(71:3,72:15):25):20):11,(30:1,31:2):35):9,(((4:24,46:20):5,(((26:1,28:0):7,(27:1,29:0):8):8,(49:31,60:16):5):10):17,(39:33,84:23):6):7):6,((((3:32,(56:39,74:34):7):10,((7:38,50:38):23,(((20:16,59:16):5,(((51:5,53:3):3,52:7):2,54:2):18):7,((75:0,76:0):8,77:5):17):19):8):5,(23:24,((25:28,((32:3,33:2,34:3,35:3):21,((40:4,((41:1,43:18):1,(42:0,44:1):4):2):9,((78:3,79:0):4,80:13):18):7):11):24,(37:7,38:12):23):14):8):9,((5:18,(((((9:3,17:5):8,(10:3,16:1):5):8,(11:6,12:5):9):3,((13:2,18:2):6,(14:2,15:2):4):9):4,81:16):6):32,(((19:27,((21:0,22:0):2,65:3):38):9,((66:2,68:0):3,67:6):29):6,(24:18,70:39):9):7):6):7):13,58:47):22,55:56):37,85:85):30,86:64):30,(63:3,64:4):13):15,62:0);
tree PAUP_249 = [&U] (1:0,(((((((((((2:47,(((((8:17,((36:6,(82:1,83:1):4):19,45:16):7):6,(73:8,(88:13,89:10):4):18):6,57:22):34,61:52):14,87:43):10):16,(6:48,90:48):13):13,(((47:1,48:2):15,69:18):11,(71:3,72:15):25):20):11,(30:1,31:2):35):8,((((4:26,46:18):6,(((26:1,28:0):9,(27:1,29:0):5):7,60:15):10):8,49:34):13,(39:32,84:24):7):6):7,((((3:31,(56:38,74:35):7):9,((7:37,50:39):23,((20:19,((75:0,76:0):7,77:6):16):5,((((51:5,53:3):3,52:7):2,54:2):15,59:18):6):20):8):6,(23:24,((25:29,((32:3,33:2,34:3,35:3):20,((40:4,((41:1,43:18):1,(42:0,44:1):4):2):9,((78:3,79:0):4,80:13):18):8):11):24,(37:7,38:12):23):14):8):9,((5:18,(((((9:3,17:5):8,(10:3,16:1):5):8,(11:6,12:5):9):3,((13:2,18:2):6,(14:2,15:2):4):9):4,81:16):6):33,(((19:27,((21:0,22:0):2,65:3):38):9,((66:2,68:0):3,67:6):29):6,(24:18,70:39):9):6):6):6):13,58:47):22,55:56):37,85:85):30,86:64):30,(63:3,64:4):13):15,62:0);
tree PAUP_250 = [&U] (1:0,(((((((((((2:48,(((((8:17,((36:6,(82:1,83:1):4):19,45:16):7):6,(73:8,(88:13,89:10):4):18):6,57:22):34,61:52):15,87:42):10):16,(6:49,90:47):13):12,(((47:1,48:2):15,69:18):11,(71:3,72:15):25):20):11,(30:1,31:2):35):9,(((4:24,46:20):5,(((26:1,28:0):7,(27:1,29:0):8):8,(49:31,60:16):5):10):17,(39:33,84:23):6):7):6,((((3:32,(56:39,74:34):7):10,((7:38,50:38):23,(((20:16,59:16):5,(((51:5,53:3):3,52:7):2,54:2):18):7,((75:0,76:0):8,77:5):17):19):8):5,(23:25,((25:28,((32:3,33:2,34:3,35:3):21,((40:4,((41:1,43:18):1,(42:0,44:1):4):2):9,((78:3,79:0):4,80:13):18):7):11):25,(37:7,38:12):22):14):7):9,((5:16,(((((9:3,17:5):8,(10:3,16:1):5):8,(11:6,12:5):9):4,81:18):2,((13:2,18:2):6,(14:2,15:2):4):8):8):33,(((19:28,((21:0,22:0):2,65:3):37):9,((66:2,68:0):3,67:6):30):6,(24:18,70:39):8):6):6):7):13,58:47):22,55:56):37,85:85):30,86:64):30,(63:3,64:4):13):15,62:0);
tree PAUP_251 = [&U] (1:0,(((((((((((2:48,(((((8:17,((36:6,(82:1,83:1):4):19,45:16):7):6,(73:8,(88:13,89:10):4):18):6,57:22):34,61:52):15,87:42):10):16,(6:49,90:47):13):12,(((47:1,48:2):15,69:18):11,(71:3,72:15):25):20):11,(30:1,31:2):35):9,(((4:24,46:20):5,(((26:1,28:0):7,(27:1,29:0):8):8,(49:31,60:16):5):10):17,(39:33,84:23):6):7):6,((((3:31,(56:38,74:35):7):9,((7:37,50:39):23,((20:19,((75:0,76:0):7,77:6):16):5,((((51:5,53:3):3,52:7):2,54:2):15,59:18):6):20):8):6,(23:25,((25:29,((32:3,33:2,34:3,35:3):20,((40:4,(41:2,((42:0,44:1):3,43:18):1):2):9,((78:3,79:0):4,80:13):18):8):11):25,(37:7,38:12):22):14):7):9,((5:16,(((((9:3,17:5):8,(10:3,16:1):5):8,(11:6,12:5):9):4,81:18):2,((13:2,18:2):6,(14:2,15:2):4):8):8):34,(((19:28,((21:0,22:0):2,65:3):37):9,((66:2,68:0):3,67:6):30):6,(24:18,70:39):8):5):6):6):13,58:47):22,55:56):37,85:85):30,86:64):30,(63:3,64:4):13):15,62:0);
tree PAUP_252 = [&U] (1:0,(((((((((((2:48,(((((8:17,((36:6,(82:1,83:1):4):19,45:16):7):6,(73:8,(88:13,89:10):4):18):6,57:22):34,61:52):15,87:42):10):16,(6:49,90:47):13):12,(((47:1,48:2):15,69:18):11,(71:3,72:15):25):20):11,(30:1,31:2):35):9,(((4:24,46:20):5,(((26:1,28:0):7,(27:1,29:0):8):8,(49:31,60:16):5):10):17,(39:33,84:23):6):7):6,((((3:31,(56:38,74:35):7):9,((7:37,50:39):23,((20:19,((75:0,76:0):7,77:6):16):5,((((51:5,53:3):3,52:7):2,54:2):15,59:18):6):20):8):6,(23:25,((25:29,(((32:3,33:2,35:3):1,34:3):19,((40:4,((41:1,43:18):1,(42:0,44:1):4):2):9,((78:3,79:0):4,80:13):18):8):11):25,(37:7,38:12):22):14):7):9,((5:16,(((((9:3,17:5):8,(10:3,16:1):5):8,(11:6,12:5):9):4,81:18):2,((13:2,18:2):6,(14:2,15:2):4):8):8):34,(((19:28,((21:0,22:0):2,65:3):37):9,((66:2,68:0):3,67:6):30):6,(24:18,70:39):8):5):6):6):13,58:47):22,55:56):37,85:85):30,86:64):30,(63:3,64:4):13):15,62:0);
tree PAUP_253 = [&U] (1:0,(((((((((((2:47,(((((8:17,((36:6,(82:1,83:1):4):19,45:16):7):6,(73:8,(88:13,89:10):4):18):6,57:22):34,61:52):14,87:43):10):16,(6:48,90:48):13):13,(((47:1,48:2):15,69:18):11,(71:3,72:15):25):20):11,(30:1,31:2):35):9,(((4:24,46:20):5,(((26:1,28:0):7,(27:1,29:0):8):8,(49:31,60:16):5):10):17,(39:33,84:23):6):7):6,((((3:31,(56:38,74:35):7):9,((7:37,50:39):23,((20:19,((75:0,76:0):7,77:6):16):5,((((51:5,53:3):3,52:7):2,54:2):15,59:18):6):20):8):6,(23:24,((25:29,((32:3,33:2,34:3,35:3):20,((40:4,((41:1,43:18):1,(42:0,44:1):4):2):9,((78:3,79:0):4,80:13):18):8):11):24,(37:7,38:12):23):14):8):9,((5:18,(((((9:3,17:5):8,(10:3,16:1):5):8,(11:6,12:5):9):3,((13:2,18:2):6,(14:2,15:2):4):9):4,81:16):6):33,(((19:27,((21:0,22:0):2,65:3):38):9,((66:2,68:0):3,67:6):29):6,(24:18,70:39):9):6):6):6):13,58:47):22,55:56):37,85:85):30,86:64):30,(63:3,64:4):13):15,62:0);
tree PAUP_254 = [&U] (1:0,(((((((((((2:48,(((((8:17,((36:6,(82:1,83:1):4):19,45:16):7):6,(73:8,(88:13,89:10):4):18):6,57:22):34,61:52):15,87:42):10):16,(6:49,90:47):13):12,(((47:1,48:2):15,69:18):11,(71:3,72:15):25):20):11,(30:1,31:2):35):9,(((4:25,46:20):8,((((26:1,28:0):9,(27:1,29:0):5):7,60:15):10,49:31):8):13,(39:33,84:23):6):7):6,((((3:31,(56:38,74:35):7):9,((7:37,50:39):23,((20:19,((75:0,76:0):7,77:6):16):5,((((51:5,53:3):3,52:7):2,54:2):15,59:18):6):20):8):6,(23:25,((25:29,((32:3,33:2,34:3,35:3):20,((40:4,((41:1,43:18):1,(42:0,44:1):4):2):9,((78:3,79:0):4,80:13):18):8):11):25,(37:7,38:12):22):14):7):9,((5:16,(((((9:3,17:5):8,(10:3,16:1):5):8,(11:6,12:5):9):4,81:18):2,((13:2,18:2):6,(14:2,15:2):4):8):8):34,(((19:28,((21:0,22:0):2,65:3):37):9,((66:2,68:0):3,67:6):30):6,(24:18,70:39):8):5):6):6):13,58:47):22,55:56):37,85:85):30,86:64):30,(63:3,64:4):13):15,62:0);
tree PAUP_255 = [&U] (1:0,(((((((((((2:48,((((((8:17,45:17):5,(36:6,(82:0,83:2):5):19):7,(73:7,(88:13,89:10):5):17):7,57:21):34,61:51):16,87:42):10):16,(6:49,90:47):13):12,(((47:1,48:2):15,69:18):11,(71:3,72:15):25):20):11,(30:1,31:2):35):8,((((4:26,46:18):6,(((26:1,28:0):9,(27:1,29:0):5):7,60:15):10):8,49:34):13,(39:32,84:24):7):6):7,((((3:31,(56:38,74:35):7):9,((7:37,50:39):23,((20:19,((75:0,76:0):7,77:6):16):5,((((51:5,53:3):3,52:7):2,54:2):15,59:18):6):20):8):6,(23:25,((25:29,((32:3,33:2,34:3,35:3):20,((40:4,((41:1,43:18):1,(42:0,44:1):4):2):9,((78:3,79:0):4,80:13):18):8):11):25,(37:7,38:12):22):14):7):9,((5:16,(((((9:3,17:5):8,(10:3,16:1):5):8,(11:6,12:5):9):4,81:18):2,((13:2,18:2):6,(14:2,15:2):4):8):8):34,(((19:28,((21:0,22:0):2,65:3):37):9,((66:2,68:0):3,67:6):30):6,(24:18,70:39):8):5):6):6):13,58:47):22,55:56):37,85:85):30,86:64):30,(63:3,64:4):13):15,62:0);
tree PAUP_256 = [&U] (1:0,(((((((((((2:48,((((((8:17,45:17):5,(36:6,(82:0,83:2):5):19):7,(73:7,(88:13,89:10):5):17):7,57:21):34,61:51):16,87:42):10):16,(6:49,90:47):13):12,(((47:1,48:2):15,69:18):11,(71:3,72:15):25):20):11,(30:1,31:2):35):9,(((4:24,46:20):5,(((26:1,28:0):7,(27:1,29:0):8):8,(49:31,60:16):5):10):17,(39:33,84:23):6):7):6,((((3:31,(56:38,74:35):7):9,((7:37,50:39):23,((20:19,((75:0,76:0):7,77:6):16):5,((((51:5,53:3):3,52:7):2,54:2):15,59:18):6):20):8):6,(23:25,((25:29,((32:3,33:2,34:3,35:3):20,((40:4,((41:1,43:18):1,(42:0,44:1):4):2):9,((78:3,79:0):4,80:13):18):8):11):25,(37:7,38:12):22):14):7):9,((5:16,(((((9:3,17:5):8,(10:3,16:1):5):8,(11:6,12:5):9):4,81:18):2,((13:2,18:2):6,(14:2,15:2):4):8):8):34,(((19:28,((21:0,22:0):2,65:3):37):9,((66:2,68:0):3,67:6):30):6,(24:18,70:39):8):5):6):6):13,58:47):22,55:56):37,85:85):30,86:64):30,(63:3,64:4):13):15,62:0);
tree PAUP_257 = [&U] (1:0,(((((((((((2:48,(((((8:17,((36:6,(82:1,83:1):4):19,45:16):7):5,((73:6,88:13):3,89:13):18):7,57:22):34,61:52):15,87:42):10):16,(6:49,90:47):13):12,(((47:1,48:2):15,69:18):11,(71:3,72:15):25):20):11,(30:1,31:2):35):8,((((4:26,46:18):6,(((26:1,28:0):9,(27:1,29:0):5):7,60:15):10):8,49:34):13,(39:32,84:24):7):6):7,((((3:32,(56:39,74:34):7):10,((7:38,50:38):23,(((20:16,59:16):5,(((51:5,53:3):3,52:7):2,54:2):18):7,((75:0,76:0):8,77:5):17):19):8):5,(23:25,((25:28,((32:3,33:2,34:3,35:3):21,((40:4,((41:1,43:18):1,(42:0,44:1):4):2):9,((78:3,79:0):4,80:13):18):7):11):25,(37:7,38:12):22):14):7):9,((5:16,(((((9:3,17:5):8,(10:3,16:1):5):8,(11:6,12:5):9):4,81:18):2,((13:2,18:2):6,(14:2,15:2):4):8):8):33,(((19:28,((21:0,22:0):2,65:3):37):9,((66:2,68:0):3,67:6):30):6,(24:18,70:39):8):6):6):7):13,58:47):22,55:56):37,85:85):30,86:64):30,(63:3,64:4):13):15,62:0);
tree PAUP_258 = [&U] (1:0,(((((((((((2:48,(((((8:17,((36:6,(82:1,83:1):4):19,45:16):7):5,((73:6,88:13):3,89:13):18):7,57:22):34,61:52):15,87:42):10):16,(6:49,90:47):13):12,(((47:1,48:2):15,69:18):11,(71:3,72:15):25):20):11,(30:1,31:2):35):8,((((4:26,46:18):6,(((26:1,28:0):9,(27:1,29:0):5):7,60:15):10):8,49:34):13,(39:32,84:24):7):6):7,((((3:31,(56:38,74:35):7):9,((7:37,50:39):23,((20:19,((75:0,76:0):7,77:6):16):5,((((51:5,53:3):3,52:7):2,54:2):15,59:18):6):20):8):6,(23:25,((25:29,((32:3,33:2,34:3,35:3):20,((40:4,(41:2,((42:0,44:1):3,43:18):1):2):9,((78:3,79:0):4,80:13):18):8):11):25,(37:7,38:12):22):14):7):9,((5:16,(((((9:3,17:5):8,(10:3,16:1):5):8,(11:6,12:5):9):4,81:18):2,((13:2,18:2):6,(14:2,15:2):4):8):8):34,(((19:28,((21:0,22:0):2,65:3):37):9,((66:2,68:0):3,67:6):30):6,(24:18,70:39):8):5):6):6):13,58:47):22,55:56):37,85:85):30,86:64):30,(63:3,64:4):13):15,62:0);
tree PAUP_259 = [&U] (1:0,(((((((((((2:48,(((((8:17,((36:6,(82:1,83:1):4):19,45:16):7):5,((73:6,88:13):3,89:13):18):7,57:22):34,61:52):15,87:42):10):16,(6:49,90:47):13):12,(((47:1,48:2):15,69:18):11,(71:3,72:15):25):20):11,(30:1,31:2):35):8,((((4:26,46:18):6,(((26:1,28:0):9,(27:1,29:0):5):7,60:15):10):8,49:34):13,(39:32,84:24):7):6):7,((((3:31,(56:38,74:35):7):9,((7:37,50:39):23,((20:19,((75:0,76:0):7,77:6):16):5,((((51:5,53:3):3,52:7):2,54:2):15,59:18):6):20):8):6,(23:25,((25:29,(((32:3,33:2,35:3):1,34:3):19,((40:4,((41:1,43:18):1,(42:0,44:1):4):2):9,((78:3,79:0):4,80:13):18):8):11):25,(37:7,38:12):22):14):7):9,((5:16,(((((9:3,17:5):8,(10:3,16:1):5):8,(11:6,12:5):9):4,81:18):2,((13:2,18:2):6,(14:2,15:2):4):8):8):34,(((19:28,((21:0,22:0):2,65:3):37):9,((66:2,68:0):3,67:6):30):6,(24:18,70:39):8):5):6):6):13,58:47):22,55:56):37,85:85):30,86:64):30,(63:3,64:4):13):15,62:0);
tree PAUP_260 = [&U] (1:0,(((((((((((2:47,(((((8:17,((36:6,(82:1,83:1):4):19,45:16):7):5,((73:6,88:13):3,89:13):18):7,57:22):34,61:52):14,87:43):10):16,(6:48,90:48):13):13,(((47:1,48:2):15,69:18):11,(71:3,72:15):25):20):11,(30:1,31:2):35):8,((((4:26,46:18):6,(((26:1,28:0):9,(27:1,29:0):5):7,60:15):10):8,49:34):13,(39:32,84:24):7):6):7,((((3:31,(56:38,74:35):7):9,((7:37,50:39):23,((20:19,((75:0,76:0):7,77:6):16):5,((((51:5,53:3):3,52:7):2,54:2):15,59:18):6):20):8):6,(23:24,((25:29,((32:3,33:2,34:3,35:3):20,((40:4,((41:1,43:18):1,(42:0,44:1):4):2):9,((78:3,79:0):4,80:13):18):8):11):24,(37:7,38:12):23):14):8):9,((5:18,(((((9:3,17:5):8,(10:3,16:1):5):8,(11:6,12:5):9):3,((13:2,18:2):6,(14:2,15:2):4):9):4,81:16):6):33,(((19:27,((21:0,22:0):2,65:3):38):9,((66:2,68:0):3,67:6):29):6,(24:18,70:39):9):6):6):6):13,58:47):22,55:56):37,85:85):30,86:64):30,(63:3,64:4):13):15,62:0);
tree PAUP_261 = [&U] (1:0,(((((((((((2:48,(((((8:17,((36:6,(82:1,83:1):4):19,45:16):7):5,((73:6,88:13):3,89:13):18):7,57:22):34,61:52):15,87:42):10):16,(6:49,90:47):13):12,(((47:1,48:2):15,69:18):11,(71:3,72:15):25):20):11,(30:1,31:2):35):9,(((4:24,46:20):5,(((26:1,28:0):7,(27:1,29:0):8):8,(49:31,60:16):5):10):17,(39:33,84:23):6):7):6,((((3:31,(56:38,74:35):7):9,((7:37,50:39):23,((20:19,((75:0,76:0):7,77:6):16):5,((((51:5,53:3):3,52:7):2,54:2):15,59:18):6):20):8):6,(23:25,((25:29,((32:3,33:2,34:3,35:3):20,((40:4,(41:2,((42:0,44:1):3,43:18):1):2):9,((78:3,79:0):4,80:13):18):8):11):25,(37:7,38:12):22):14):7):9,((5:16,(((((9:3,17:5):8,(10:3,16:1):5):8,(11:6,12:5):9):4,81:18):2,((13:2,18:2):6,(14:2,15:2):4):8):8):34,(((19:28,((21:0,22:0):2,65:3):37):9,((66:2,68:0):3,67:6):30):6,(24:18,70:39):8):5):6):6):13,58:47):22,55:56):37,85:85):30,86:64):30,(63:3,64:4):13):15,62:0);
tree PAUP_262 = [&U] (1:0,(((((((((((2:48,(((((8:17,((36:6,(82:1,83:1):4):19,45:16):7):5,((73:6,88:13):3,89:13):18):7,57:22):34,61:52):15,87:42):10):16,(6:49,90:47):13):12,(((47:1,48:2):15,69:18):11,(71:3,72:15):25):20):11,(30:1,31:2):35):9,(((4:24,46:20):5,(((26:1,28:0):7,(27:1,29:0):8):8,(49:31,60:16):5):10):17,(39:33,84:23):6):7):6,((((3:31,(56:38,74:35):7):9,((7:37,50:39):23,((20:19,((75:0,76:0):7,77:6):16):5,((((51:5,53:3):3,52:7):2,54:2):15,59:18):6):20):8):6,(23:25,((25:29,(((32:3,33:2,35:3):1,34:3):19,((40:4,((41:1,43:18):1,(42:0,44:1):4):2):9,((78:3,79:0):4,80:13):18):8):11):25,(37:7,38:12):22):14):7):9,((5:16,(((((9:3,17:5):8,(10:3,16:1):5):8,(11:6,12:5):9):4,81:18):2,((13:2,18:2):6,(14:2,15:2):4):8):8):34,(((19:28,((21:0,22:0):2,65:3):37):9,((66:2,68:0):3,67:6):30):6,(24:18,70:39):8):5):6):6):13,58:47):22,55:56):37,85:85):30,86:64):30,(63:3,64:4):13):15,62:0);
tree PAUP_263 = [&U] (1:0,(((((((((((2:48,(((((8:17,((36:6,(82:1,83:1):4):19,45:16):7):5,((73:6,88:13):3,89:13):18):7,57:22):34,61:52):15,87:42):10):16,(6:49,90:47):13):12,(((47:1,48:2):15,69:18):11,(71:3,72:15):25):20):11,(30:1,31:2):35):9,(((4:24,46:20):5,(((26:1,28:0):7,(27:1,29:0):8):8,(49:31,60:16):5):10):17,(39:33,84:23):6):7):6,((((3:32,(56:39,74:34):7):10,((7:38,50:38):23,(((20:16,59:16):5,(((51:5,53:3):3,52:7):2,54:2):18):7,((75:0,76:0):8,77:5):17):19):8):5,(23:25,((25:28,((32:3,33:2,34:3,35:3):21,((40:4,((41:1,43:18):1,(42:0,44:1):4):2):9,((78:3,79:0):4,80:13):18):7):11):25,(37:7,38:12):22):14):7):9,((5:16,(((((9:3,17:5):8,(10:3,16:1):5):8,(11:6,12:5):9):4,81:18):2,((13:2,18:2):6,(14:2,15:2):4):8):8):33,(((19:28,((21:0,22:0):2,65:3):37):9,((66:2,68:0):3,67:6):30):6,(24:18,70:39):8):6):6):7):13,58:47):22,55:56):37,85:85):30,86:64):30,(63:3,64:4):13):15,62:0);
tree PAUP_264 = [&U] (1:0,(((((((((((2:47,(((((8:17,((36:6,(82:1,83:1):4):19,45:16):7):5,((73:6,88:13):3,89:13):18):7,57:22):34,61:52):14,87:43):10):16,(6:48,90:48):13):13,(((47:1,48:2):15,69:18):11,(71:3,72:15):25):20):11,(30:1,31:2):35):9,(((4:24,46:20):5,(((26:1,28:0):7,(27:1,29:0):8):8,(49:31,60:16):5):10):17,(39:33,84:23):6):7):6,((((3:31,(56:38,74:35):7):9,((7:37,50:39):23,((20:19,((75:0,76:0):7,77:6):16):5,((((51:5,53:3):3,52:7):2,54:2):15,59:18):6):20):8):6,(23:24,((25:29,((32:3,33:2,34:3,35:3):20,((40:4,((41:1,43:18):1,(42:0,44:1):4):2):9,((78:3,79:0):4,80:13):18):8):11):24,(37:7,38:12):23):14):8):9,((5:18,(((((9:3,17:5):8,(10:3,16:1):5):8,(11:6,12:5):9):3,((13:2,18:2):6,(14:2,15:2):4):9):4,81:16):6):33,(((19:27,((21:0,22:0):2,65:3):38):9,((66:2,68:0):3,67:6):29):6,(24:18,70:39):9):6):6):6):13,58:47):22,55:56):37,85:85):30,86:64):30,(63:3,64:4):13):15,62:0);
tree PAUP_265 = [&U] (1:0,(((((((((((2:48,(((((8:17,((36:6,(82:1,83:1):4):19,45:16):7):5,((73:6,88:13):3,89:13):18):7,57:22):34,61:52):15,87:42):10):16,(6:49,90:47):13):12,(((47:1,48:2):15,69:18):11,(71:3,72:15):25):20):11,(30:1,31:2):35):9,(((4:25,46:20):8,((((26:1,28:0):9,(27:1,29:0):5):7,60:15):10,49:31):8):13,(39:33,84:23):6):7):6,((((3:31,(56:38,74:35):7):9,((7:37,50:39):23,((20:19,((75:0,76:0):7,77:6):16):5,((((51:5,53:3):3,52:7):2,54:2):15,59:18):6):20):8):6,(23:25,((25:29,((32:3,33:2,34:3,35:3):20,((40:4,((41:1,43:18):1,(42:0,44:1):4):2):9,((78:3,79:0):4,80:13):18):8):11):25,(37:7,38:12):22):14):7):9,((5:16,(((((9:3,17:5):8,(10:3,16:1):5):8,(11:6,12:5):9):4,81:18):2,((13:2,18:2):6,(14:2,15:2):4):8):8):34,(((19:28,((21:0,22:0):2,65:3):37):9,((66:2,68:0):3,67:6):30):6,(24:18,70:39):8):5):6):6):13,58:47):22,55:56):37,85:85):30,86:64):30,(63:3,64:4):13):15,62:0);
tree PAUP_266 = [&U] (1:0,(((((((((((2:48,(((((8:17,((36:6,(82:1,83:1):4):19,45:16):7):6,(73:8,(88:13,89:10):4):18):6,57:22):34,61:52):15,87:42):10):16,(6:49,90:47):13):12,(((47:1,48:2):15,69:18):11,(71:3,72:15):25):20):11,(30:1,31:2):35):8,((((4:26,46:18):6,(((26:1,28:0):9,(27:1,29:0):5):7,60:15):10):8,49:34):13,(39:32,84:24):7):6):7,((((3:31,(56:38,74:35):7):9,((7:37,50:39):23,((20:19,((75:0,76:0):7,77:6):16):5,((((51:5,53:3):3,52:7):2,54:2):15,59:18):6):20):8):6,(23:25,((25:29,((32:3,33:2,34:3,35:3):20,((40:4,((41:1,43:18):1,(42:0,44:1):4):2):9,((78:3,79:0):4,80:13):18):8):11):25,(37:7,38:12):22):14):7):9,((5:16,(((((9:3,17:5):8,(10:3,16:1):5):8,(11:6,12:5):9):4,81:18):2,((13:2,18:2):6,(14:2,15:2):4):8):8):34,(((19:28,((21:0,22:0):2,65:3):37):9,((66:2,68:0):3,67:6):30):6,(24:18,70:39):8):5):6):6):13,58:47):22,55:56):37,85:85):30,86:64):30,(63:3,64:4):13):15,62:0);
tree PAUP_267 = [&U] (1:0,(((((((((((2:48,(((((8:17,((36:6,(82:1,83:1):4):19,45:16):7):6,(73:8,(88:13,89:10):4):18):6,57:22):34,61:52):15,87:42):10):16,(6:49,90:47):13):12,(((47:1,48:2):15,69:18):11,(71:3,72:15):25):20):11,(30:1,31:2):35):9,(((4:24,46:20):5,(((26:1,28:0):7,(27:1,29:0):8):8,(49:31,60:16):5):10):17,(39:33,84:23):6):7):6,((((3:31,(56:38,74:35):7):9,((7:37,50:39):23,((20:19,((75:0,76:0):7,77:6):16):5,((((51:5,53:3):3,52:7):2,54:2):15,59:18):6):20):8):6,(23:25,((25:29,((32:3,33:2,34:3,35:3):20,((40:4,((41:1,43:18):1,(42:0,44:1):4):2):9,((78:3,79:0):4,80:13):18):8):11):25,(37:7,38:12):22):14):7):9,((5:16,(((((9:3,17:5):8,(10:3,16:1):5):8,(11:6,12:5):9):4,81:18):2,((13:2,18:2):6,(14:2,15:2):4):8):8):34,(((19:28,((21:0,22:0):2,65:3):37):9,((66:2,68:0):3,67:6):30):6,(24:18,70:39):8):5):6):6):13,58:47):22,55:56):37,85:85):30,86:64):30,(63:3,64:4):13):15,62:0);
tree PAUP_268 = [&U] (1:0,(((((((((((2:48,(((((8:17,((36:6,(82:1,83:1):4):19,45:16):7):5,((73:6,88:13):3,89:13):18):7,57:22):34,61:52):15,87:42):10):16,(6:49,90:47):13):12,(((47:1,48:2):15,69:18):11,(71:3,72:15):25):20):11,(30:1,31:2):35):8,((((4:26,46:18):6,(((26:1,28:0):9,(27:1,29:0):5):7,60:15):10):8,49:34):13,(39:32,84:24):7):6):7,((((3:31,(56:38,74:35):7):9,((7:37,50:39):23,((20:19,((75:0,76:0):7,77:6):16):5,((((51:5,53:3):3,52:7):2,54:2):15,59:18):6):20):8):6,(23:25,((25:29,((32:3,33:2,34:3,35:3):20,((40:4,((41:1,43:18):1,(42:0,44:1):4):2):9,((78:3,79:0):4,80:13):18):8):11):25,(37:7,38:12):22):14):7):9,((5:16,(((((9:3,17:5):8,(10:3,16:1):5):8,(11:6,12:5):9):4,81:18):2,((13:2,18:2):6,(14:2,15:2):4):8):8):34,(((19:28,((21:0,22:0):2,65:3):37):9,((66:2,68:0):3,67:6):30):6,(24:18,70:39):8):5):6):6):13,58:47):22,55:56):37,85:85):30,86:64):30,(63:3,64:4):13):15,62:0);
tree PAUP_269 = [&U] (1:0,(((((((((((2:48,(((((8:17,((36:6,(82:1,83:1):4):19,45:16):7):5,((73:6,88:13):3,89:13):18):7,57:22):34,61:52):15,87:42):10):16,(6:49,90:47):13):12,(((47:1,48:2):15,69:18):11,(71:3,72:15):25):20):11,(30:1,31:2):35):9,(((4:24,46:20):5,(((26:1,28:0):7,(27:1,29:0):8):8,(49:31,60:16):5):10):17,(39:33,84:23):6):7):6,((((3:31,(56:38,74:35):7):9,((7:37,50:39):23,((20:19,((75:0,76:0):7,77:6):16):5,((((51:5,53:3):3,52:7):2,54:2):15,59:18):6):20):8):6,(23:25,((25:29,((32:3,33:2,34:3,35:3):20,((40:4,((41:1,43:18):1,(42:0,44:1):4):2):9,((78:3,79:0):4,80:13):18):8):11):25,(37:7,38:12):22):14):7):9,((5:16,(((((9:3,17:5):8,(10:3,16:1):5):8,(11:6,12:5):9):4,81:18):2,((13:2,18:2):6,(14:2,15:2):4):8):8):34,(((19:28,((21:0,22:0):2,65:3):37):9,((66:2,68:0):3,67:6):30):6,(24:18,70:39):8):5):6):6):13,58:47):22,55:56):37,85:85):30,86:64):30,(63:3,64:4):13):15,62:0);
tree PAUP_270 = [&U] (1:0,(((((((((((((((((2:52,87:39):12,(((((8:19,45:16):6,(36:5,(82:1,83:1):5):18):8,(73:6,(88:12,89:11):5):17):7,57:21):33,61:50):18):13,90:48):9,6:45):20,(((47:1,48:2):15,69:17):10,(71:4,72:16):24):18):9,((5:12,(((((9:3,17:5):8,(10:3,16:1):5):9,(11:6,12:5):8):4,((13:2,18:2):6,(14:2,15:2):4):7):5,81:18):9):30,(7:44,50:28):20):16):9,(30:1,31:2):34):6,(((4:27,46:18):7,(((26:1,28:0):9,(27:1,29:0):5):8,60:13):11):8,49:33):14):5,(39:29,84:27):8):5,((19:31,((21:0,22:0):1,65:4):34):7,((24:17,70:41):10,((66:2,68:0):4,67:5):30):5):8):11,(((3:31,56:36):11,74:34):9,(23:27,((25:29,(((32:3,33:2,35:3):1,34:3):19,((40:4,(41:2,((42:0,44:1):3,43:18):1):2):10,((78:3,79:0):4,80:13):17):7):11):21,(37:8,38:11):24):14):5):6):8,(((20:19,59:15):6,(((51:5,53:3):3,52:7):2,54:2):14):5,((75:0,76:0):9,77:5):18):28):11,58:46):23,55:56):38,85:81):28,86:64):33,(63:3,64:4):12):16,62:0);
tree PAUP_271 = [&U] (1:0,((((((((((((((((2:53,87:38):12,(((((8:19,45:16):6,(36:5,(82:1,83:1):5):18):8,(73:6,(88:12,89:11):5):17):7,57:21):33,61:50):17):13,90:48):9,6:45):20,(((47:1,48:2):15,69:17):11,(71:4,72:16):24):17):10,((5:11,(((((9:3,17:5):8,(10:3,16:1):5):9,(11:6,12:5):8):4,((13:2,18:2):6,(14:2,15:2):4):7):4,81:19):9):29,(7:45,50:28):20):15):9,(30:1,31:2):36):7,((((4:27,46:18):7,(((26:1,28:0):9,(27:1,29:0):5):8,60:13):11):9,49:33):11,(39:30,84:25):10):5):7,((19:31,((21:0,22:0):1,65:4):34):8,((24:18,70:40):10,((66:2,68:0):4,67:5):30):4):7):8,(((3:31,56:36):11,74:34):9,(23:27,((25:29,(((32:3,33:2,35:3):1,34:3):19,((40:4,(41:2,((42:0,44:1):3,43:18):1):2):10,((78:3,79:0):4,80:13):17):7):11):21,(37:8,38:11):24):14):6):7):8,(((20:19,59:15):6,(((51:5,53:3):3,52:7):2,54:2):14):5,((75:0,76:0):9,77:5):18):28):11,58:46):23,55:56):38,85:81):28,86:64):33,(63:3,64:4):12):16,62:0);
tree PAUP_272 = [&U] (1:0,((((((((((((((((2:53,87:38):12,(((((8:18,45:17):6,(36:5,(82:1,83:1):5):17):9,(73:6,(88:12,89:11):5):17):7,57:21):33,61:50):17):13,90:48):9,6:45):20,(((47:1,48:2):15,69:17):11,(71:4,72:16):24):17):10,((5:11,(((((9:3,17:5):8,(10:3,16:1):5):9,(11:6,12:5):8):4,((13:2,18:2):6,(14:2,15:2):4):7):4,81:19):9):29,(7:45,50:28):20):15):9,(30:1,31:2):36):7,(((4:27,46:19):10,((((26:1,28:0):9,(27:1,29:0):5):8,60:13):11,49:30):6):13,(39:30,84:25):9):6):7,((19:31,((21:0,22:0):1,65:4):34):8,((24:18,70:40):10,((66:2,68:0):4,67:5):30):4):7):8,(((3:31,56:36):11,74:34):9,(23:27,((25:29,(((32:3,33:2,35:3):1,34:3):19,((40:4,(41:2,((42:0,44:1):3,43:18):1):2):10,((78:3,79:0):4,80:13):17):7):11):21,(37:8,38:11):24):14):6):7):8,(((20:19,59:15):6,(((51:5,53:3):3,52:7):2,54:2):14):5,((75:0,76:0):9,77:5):18):28):11,58:46):23,55:56):38,85:81):28,86:64):33,(63:3,64:4):12):16,62:0);
tree PAUP_273 = [&U] (1:0,(((((((((((((((((2:52,87:39):12,(((((8:19,45:16):6,(36:5,(82:1,83:1):5):18):8,(73:6,(88:12,89:11):5):17):7,57:21):33,61:50):18):13,90:48):9,6:45):20,(((47:1,48:2):15,69:17):10,(71:4,72:16):24):18):9,((5:12,(((((9:3,17:5):8,(10:3,16:1):5):9,(11:6,12:5):8):4,81:19):2,((13:2,18:2):6,(14:2,15:2):4):7):11):30,(7:44,50:27):20):17):9,(30:1,31:2):34):6,(((4:27,46:18):7,(((26:1,28:0):9,(27:1,29:0):5):8,60:13):11):8,49:33):14):5,(39:29,84:27):8):5,((19:31,((21:0,22:0):1,65:4):34):7,((24:17,70:41):10,((66:2,68:0):4,67:5):30):5):8):11,(((3:31,56:36):11,74:34):9,(23:27,((25:29,(((32:3,33:2,35:3):1,34:3):19,((40:4,(41:2,((42:0,44:1):3,43:18):1):2):10,((78:3,79:0):4,80:13):17):7):11):21,(37:8,38:11):24):14):5):6):8,(((20:19,59:15):6,(((51:5,53:3):3,52:7):2,54:2):14):5,((75:0,76:0):9,77:5):18):28):11,58:46):23,55:56):38,85:81):28,86:64):33,(63:3,64:4):12):16,62:0);
tree PAUP_274 = [&U] (1:0,(((((((((((((((((2:52,87:39):12,(((((8:19,45:16):6,(36:5,(82:1,83:1):5):18):8,(73:6,(88:12,89:11):5):17):7,57:21):33,61:50):18):13,90:48):9,6:45):20,(((47:1,48:2):15,69:17):10,(71:4,72:16):24):18):9,((5:12,(((((9:3,17:5):8,(10:3,16:1):5):9,(11:6,12:5):8):4,((13:2,18:2):6,(14:2,15:2):4):7):5,81:18):9):30,(7:44,50:28):20):16):9,(30:1,31:2):34):7,(((4:27,46:18):7,(((26:1,28:0):9,(27:1,29:0):5):8,60:13):11):8,49:33):13):5,(39:30,84:26):8):6,(((19:29,((21:0,22:0):2,65:3):36):8,((66:2,68:0):4,67:5):30):5,(24:17,70:40):9):10):9,(((3:31,56:36):11,74:34):9,(23:27,((25:29,(((32:3,33:2,35:3):1,34:3):19,((40:4,(41:2,((42:0,44:1):3,43:18):1):2):10,((78:3,79:0):4,80:13):17):7):11):21,(37:8,38:11):24):14):5):6):9,(((20:19,59:15):6,(((51:5,53:3):3,52:7):2,54:2):14):5,((75:0,76:0):9,77:5):18):27):11,58:45):25,55:55):37,85:82):28,86:63):33,(63:3,64:4):13):16,62:0);
tree PAUP_275 = [&U] (1:0,(((((((((((((((((2:52,87:39):11,((((8:17,((36:5,(82:2,83:0):4):21,45:15):7):7,(73:8,(88:13,89:10):4):18):6,57:21):33,61:51):17):14,90:48):9,6:45):20,(((47:1,48:2):15,69:17):10,(71:4,72:16):24):18):9,((5:12,(((((9:3,17:5):8,(10:3,16:1):5):9,(11:6,12:5):8):4,((13:2,18:2):6,(14:2,15:2):4):7):5,81:18):9):30,(7:44,50:28):20):16):9,(30:1,31:2):34):6,(((4:27,46:18):7,(((26:1,28:0):9,(27:1,29:0):5):8,60:13):11):8,49:33):14):5,(39:29,84:27):8):5,((19:31,((21:0,22:0):1,65:4):34):7,((24:17,70:41):10,((66:2,68:0):4,67:5):30):5):8):11,(((3:31,56:36):11,74:34):9,(23:27,((25:29,(((32:3,33:2,35:3):1,34:3):19,((40:4,(41:2,((42:0,44:1):3,43:18):1):2):10,((78:3,79:0):4,80:13):17):7):11):21,(37:8,38:11):24):14):5):6):8,(((20:19,59:15):6,(((51:5,53:3):3,52:7):2,54:2):14):5,((75:0,76:0):9,77:5):18):28):11,58:46):23,55:56):38,85:81):28,86:64):33,(63:3,64:4):12):16,62:0);
tree PAUP_276 = [&U] (1:0,(((((((((((((((((2:52,87:39):12,(((((8:19,45:16):6,(36:5,(82:1,83:1):5):18):8,(73:6,(88:12,89:11):5):17):7,57:21):33,61:50):18):13,90:48):9,6:45):20,(((47:1,48:2):15,69:17):10,(71:4,72:16):24):18):9,((5:12,(((((9:3,17:5):8,(10:3,16:1):5):9,(11:6,12:5):8):4,((13:2,18:2):6,(14:2,15:2):4):7):5,81:18):9):30,(7:44,50:28):20):16):9,(30:1,31:2):34):6,(((4:27,46:18):7,(((26:1,28:0):9,(27:1,29:0):5):8,60:13):11):8,49:33):14):5,(39:29,84:27):8):5,((19:31,((21:0,22:0):1,65:4):34):7,((24:17,70:41):10,((66:2,68:0):4,67:5):30):5):8):11,(((3:31,56:36):11,74:34):9,(23:27,((25:29,((32:3,33:2,34:3,35:3):20,((40:4,(41:2,((42:0,44:1):3,43:18):1):2):10,((78:3,79:0):4,80:13):17):7):11):21,(37:8,38:11):24):14):5):6):8,(((20:19,59:15):6,(((51:5,53:3):3,52:7):2,54:2):14):5,((75:0,76:0):9,77:5):18):28):11,58:46):23,55:56):38,85:81):28,86:64):33,(63:3,64:4):12):16,62:0);
tree PAUP_277 = [&U] (1:0,(((((((((((((((((2:52,87:39):12,(((((8:19,45:16):6,(36:5,(82:1,83:1):5):18):8,(73:6,(88:12,89:11):5):17):7,57:21):33,61:50):18):13,90:48):9,6:45):20,(((47:1,48:2):15,69:17):10,(71:4,72:16):24):18):9,((5:12,(((((9:3,17:5):8,(10:3,16:1):5):9,(11:6,12:5):8):4,((13:2,18:2):6,(14:2,15:2):4):7):5,81:18):9):30,(7:44,50:28):20):16):9,(30:1,31:2):34):6,(((4:27,46:18):7,(((26:1,28:0):9,(27:1,29:0):5):8,60:13):11):8,49:33):14):5,(39:29,84:27):8):5,((19:31,((21:0,22:0):1,65:4):34):7,((24:17,70:41):10,((66:2,68:0):4,67:5):30):5):8):11,(((3:31,56:36):11,74:34):9,(23:27,((25:29,(((32:3,33:2,35:3):1,34:3):19,((40:4,((41:1,43:18):1,(42:0,44:1):4):2):10,((78:3,79:0):4,80:13):17):7):11):21,(37:8,38:11):24):14):5):6):8,(((20:19,59:15):6,(((51:5,53:3):3,52:7):2,54:2):14):5,((75:0,76:0):9,77:5):18):28):11,58:46):23,55:56):38,85:81):28,86:64):33,(63:3,64:4):12):16,62:0);
tree PAUP_278 = [&U] (1:0,((((((((((((((((2:53,87:38):12,(((((8:19,45:16):6,(36:5,(82:1,83:1):5):18):8,(73:6,(88:12,89:11):5):17):7,57:21):33,61:50):17):13,90:48):9,6:45):20,(((47:1,48:2):15,69:17):11,(71:4,72:16):24):17):10,((5:12,(((((9:3,17:5):8,(10:3,16:1):5):9,(11:6,12:5):8):4,81:19):2,((13:2,18:2):6,(14:2,15:2):4):7):11):28,(7:45,50:27):20):16):9,(30:1,31:2):36):7,((((4:27,46:18):7,(((26:1,28:0):9,(27:1,29:0):5):8,60:13):11):9,49:33):11,(39:30,84:25):10):5):7,((19:31,((21:0,22:0):1,65:4):34):8,((24:18,70:40):10,((66:2,68:0):4,67:5):30):4):7):8,(((3:31,56:36):11,74:34):9,(23:27,((25:29,(((32:3,33:2,35:3):1,34:3):19,((40:4,(41:2,((42:0,44:1):3,43:18):1):2):10,((78:3,79:0):4,80:13):17):7):11):21,(37:8,38:11):24):14):6):7):8,(((20:19,59:15):6,(((51:5,53:3):3,52:7):2,54:2):14):5,((75:0,76:0):9,77:5):18):28):11,58:46):23,55:56):38,85:81):28,86:64):33,(63:3,64:4):12):16,62:0);
tree PAUP_279 = [&U] (1:0,((((((((((((((((2:53,87:38):12,(((((8:19,45:16):6,(36:5,(82:1,83:1):5):18):8,(73:6,(88:12,89:11):5):17):7,57:21):33,61:50):17):13,90:48):9,6:45):20,(((47:1,48:2):15,69:17):11,(71:4,72:16):24):17):10,((5:11,(((((9:3,17:5):8,(10:3,16:1):5):9,(11:6,12:5):8):4,((13:2,18:2):6,(14:2,15:2):4):7):4,81:19):9):29,(7:45,50:28):20):15):9,(30:1,31:2):36):7,((((4:27,46:18):7,(((26:1,28:0):9,(27:1,29:0):5):8,60:13):11):9,49:33):11,(39:30,84:25):10):5):7,((19:31,((21:0,22:0):1,65:4):34):8,((24:18,70:40):10,((66:2,68:0):4,67:5):30):4):7):8,(((3:31,56:36):11,74:34):9,(23:27,((25:29,((32:3,33:2,34:3,35:3):20,((40:4,(41:2,((42:0,44:1):3,43:18):1):2):10,((78:3,79:0):4,80:13):17):7):11):21,(37:8,38:11):24):14):6):7):8,(((20:19,59:15):6,(((51:5,53:3):3,52:7):2,54:2):14):5,((75:0,76:0):9,77:5):18):28):11,58:46):23,55:56):38,85:81):28,86:64):33,(63:3,64:4):12):16,62:0);
tree PAUP_280 = [&U] (1:0,((((((((((((((((2:53,87:38):12,(((((8:19,45:16):6,(36:5,(82:1,83:1):5):18):8,(73:6,(88:12,89:11):5):17):7,57:21):33,61:50):17):13,90:48):9,6:45):20,(((47:1,48:2):15,69:17):11,(71:4,72:16):24):17):10,((5:11,(((((9:3,17:5):8,(10:3,16:1):5):9,(11:6,12:5):8):4,((13:2,18:2):6,(14:2,15:2):4):7):4,81:19):9):29,(7:45,50:28):20):15):9,(30:1,31:2):36):7,((((4:27,46:18):7,(((26:1,28:0):9,(27:1,29:0):5):8,60:13):11):9,49:33):11,(39:30,84:25):10):5):7,((19:31,((21:0,22:0):1,65:4):34):8,((24:18,70:40):10,((66:2,68:0):4,67:5):30):4):7):8,(((3:31,56:36):11,74:34):9,(23:27,((25:29,(((32:3,33:2,35:3):1,34:3):19,((40:4,((41:1,43:18):1,(42:0,44:1):4):2):10,((78:3,79:0):4,80:13):17):7):11):21,(37:8,38:11):24):14):6):7):8,(((20:19,59:15):6,(((51:5,53:3):3,52:7):2,54:2):14):5,((75:0,76:0):9,77:5):18):28):11,58:46):23,55:56):38,85:81):28,86:64):33,(63:3,64:4):12):16,62:0);
tree PAUP_281 = [&U] (1:0,((((((((((((((((2:53,87:38):11,((((8:17,((36:5,(82:2,83:0):4):21,45:15):7):7,(73:8,(88:13,89:10):4):18):6,57:21):33,61:51):16):14,90:48):9,6:45):20,(((47:1,48:2):15,69:17):11,(71:4,72:16):24):17):10,((5:11,(((((9:3,17:5):8,(10:3,16:1):5):9,(11:6,12:5):8):4,((13:2,18:2):6,(14:2,15:2):4):7):4,81:19):9):29,(7:45,50:28):20):15):9,(30:1,31:2):36):7,((((4:27,46:18):7,(((26:1,28:0):9,(27:1,29:0):5):8,60:13):11):9,49:33):11,(39:30,84:25):10):5):7,((19:31,((21:0,22:0):1,65:4):34):8,((24:18,70:40):10,((66:2,68:0):4,67:5):30):4):7):8,(((3:31,56:36):11,74:34):9,(23:27,((25:29,(((32:3,33:2,35:3):1,34:3):19,((40:4,(41:2,((42:0,44:1):3,43:18):1):2):10,((78:3,79:0):4,80:13):17):7):11):21,(37:8,38:11):24):14):6):7):8,(((20:19,59:15):6,(((51:5,53:3):3,52:7):2,54:2):14):5,((75:0,76:0):9,77:5):18):28):11,58:46):23,55:56):38,85:81):28,86:64):33,(63:3,64:4):12):16,62:0);
tree PAUP_282 = [&U] (1:0,((((((((((((((((2:53,87:38):12,(((((8:18,45:17):6,(36:5,(82:1,83:1):5):17):9,(73:6,(88:12,89:11):5):17):7,57:21):33,61:50):17):13,90:48):9,6:45):20,(((47:1,48:2):15,69:17):11,(71:4,72:16):24):17):10,((5:12,(((((9:3,17:5):8,(10:3,16:1):5):9,(11:6,12:5):8):4,81:19):2,((13:2,18:2):6,(14:2,15:2):4):7):11):28,(7:45,50:27):20):16):9,(30:1,31:2):36):7,(((4:27,46:19):10,((((26:1,28:0):9,(27:1,29:0):5):8,60:13):11,49:30):6):13,(39:30,84:25):9):6):7,((19:31,((21:0,22:0):1,65:4):34):8,((24:18,70:40):10,((66:2,68:0):4,67:5):30):4):7):8,(((3:31,56:36):11,74:34):9,(23:27,((25:29,(((32:3,33:2,35:3):1,34:3):19,((40:4,(41:2,((42:0,44:1):3,43:18):1):2):10,((78:3,79:0):4,80:13):17):7):11):21,(37:8,38:11):24):14):6):7):8,(((20:19,59:15):6,(((51:5,53:3):3,52:7):2,54:2):14):5,((75:0,76:0):9,77:5):18):28):11,58:46):23,55:56):38,85:81):28,86:64):33,(63:3,64:4):12):16,62:0);
tree PAUP_283 = [&U] (1:0,((((((((((((((((2:53,87:38):12,(((((8:18,45:17):6,(36:5,(82:1,83:1):5):17):9,(73:6,(88:12,89:11):5):17):7,57:21):33,61:50):17):13,90:48):9,6:45):20,(((47:1,48:2):15,69:17):11,(71:4,72:16):24):17):10,((5:11,(((((9:3,17:5):8,(10:3,16:1):5):9,(11:6,12:5):8):4,((13:2,18:2):6,(14:2,15:2):4):7):4,81:19):9):29,(7:45,50:28):20):15):9,(30:1,31:2):36):7,(((4:27,46:19):10,((((26:1,28:0):9,(27:1,29:0):5):8,60:13):11,49:30):6):13,(39:30,84:25):9):6):7,((19:31,((21:0,22:0):1,65:4):34):8,((24:18,70:40):10,((66:2,68:0):4,67:5):30):4):7):8,(((3:31,56:36):11,74:34):9,(23:27,((25:29,((32:3,33:2,34:3,35:3):20,((40:4,(41:2,((42:0,44:1):3,43:18):1):2):10,((78:3,79:0):4,80:13):17):7):11):21,(37:8,38:11):24):14):6):7):8,(((20:19,59:15):6,(((51:5,53:3):3,52:7):2,54:2):14):5,((75:0,76:0):9,77:5):18):28):11,58:46):23,55:56):38,85:81):28,86:64):33,(63:3,64:4):12):16,62:0);
tree PAUP_284 = [&U] (1:0,((((((((((((((((2:53,87:38):12,(((((8:18,45:17):6,(36:5,(82:1,83:1):5):17):9,(73:6,(88:12,89:11):5):17):7,57:21):33,61:50):17):13,90:48):9,6:45):20,(((47:1,48:2):15,69:17):11,(71:4,72:16):24):17):10,((5:11,(((((9:3,17:5):8,(10:3,16:1):5):9,(11:6,12:5):8):4,((13:2,18:2):6,(14:2,15:2):4):7):4,81:19):9):29,(7:45,50:28):20):15):9,(30:1,31:2):36):7,(((4:27,46:19):10,((((26:1,28:0):9,(27:1,29:0):5):8,60:13):11,49:30):6):13,(39:30,84:25):9):6):7,((19:31,((21:0,22:0):1,65:4):34):8,((24:18,70:40):10,((66:2,68:0):4,67:5):30):4):7):8,(((3:31,56:36):11,74:34):9,(23:27,((25:29,(((32:3,33:2,35:3):1,34:3):19,((40:4,((41:1,43:18):1,(42:0,44:1):4):2):10,((78:3,79:0):4,80:13):17):7):11):21,(37:8,38:11):24):14):6):7):8,(((20:19,59:15):6,(((51:5,53:3):3,52:7):2,54:2):14):5,((75:0,76:0):9,77:5):18):28):11,58:46):23,55:56):38,85:81):28,86:64):33,(63:3,64:4):12):16,62:0);
tree PAUP_285 = [&U] (1:0,((((((((((((((((2:53,87:38):11,((((8:16,((36:5,(82:2,83:0):4):20,45:16):7):8,(73:8,(88:13,89:10):4):18):6,57:21):33,61:51):16):14,90:48):9,6:45):20,(((47:1,48:2):15,69:17):11,(71:4,72:16):24):17):10,((5:11,(((((9:3,17:5):8,(10:3,16:1):5):9,(11:6,12:5):8):4,((13:2,18:2):6,(14:2,15:2):4):7):4,81:19):9):29,(7:45,50:28):20):15):9,(30:1,31:2):36):7,(((4:27,46:19):10,((((26:1,28:0):9,(27:1,29:0):5):8,60:13):11,49:30):6):13,(39:30,84:25):9):6):7,((19:31,((21:0,22:0):1,65:4):34):8,((24:18,70:40):10,((66:2,68:0):4,67:5):30):4):7):8,(((3:31,56:36):11,74:34):9,(23:27,((25:29,(((32:3,33:2,35:3):1,34:3):19,((40:4,(41:2,((42:0,44:1):3,43:18):1):2):10,((78:3,79:0):4,80:13):17):7):11):21,(37:8,38:11):24):14):6):7):8,(((20:19,59:15):6,(((51:5,53:3):3,52:7):2,54:2):14):5,((75:0,76:0):9,77:5):18):28):11,58:46):23,55:56):38,85:81):28,86:64):33,(63:3,64:4):12):16,62:0);
tree PAUP_286 = [&U] (1:0,(((((((((((((((((2:52,87:39):12,(((((8:19,45:16):6,(36:5,(82:1,83:1):5):18):8,(73:6,(88:12,89:11):5):17):7,57:21):33,61:50):18):13,90:48):9,6:45):20,(((47:1,48:2):15,69:17):10,(71:4,72:16):24):18):9,((5:12,(((((9:3,17:5):8,(10:3,16:1):5):9,(11:6,12:5):8):4,81:19):2,((13:2,18:2):6,(14:2,15:2):4):7):11):30,(7:44,50:27):20):17):9,(30:1,31:2):34):7,(((4:27,46:18):7,(((26:1,28:0):9,(27:1,29:0):5):8,60:13):11):8,49:33):13):5,(39:30,84:26):8):6,(((19:29,((21:0,22:0):2,65:3):36):8,((66:2,68:0):4,67:5):30):5,(24:17,70:40):9):10):9,(((3:31,56:36):11,74:34):9,(23:27,((25:29,(((32:3,33:2,35:3):1,34:3):19,((40:4,(41:2,((42:0,44:1):3,43:18):1):2):10,((78:3,79:0):4,80:13):17):7):11):21,(37:8,38:11):24):14):5):6):9,(((20:19,59:15):6,(((51:5,53:3):3,52:7):2,54:2):14):5,((75:0,76:0):9,77:5):18):27):11,58:45):25,55:55):37,85:82):28,86:63):33,(63:3,64:4):13):16,62:0);
tree PAUP_287 = [&U] (1:0,(((((((((((((((((2:52,87:39):11,((((8:17,((36:5,(82:2,83:0):4):21,45:15):7):7,(73:8,(88:13,89:10):4):18):6,57:21):33,61:51):17):14,90:48):9,6:45):20,(((47:1,48:2):15,69:17):10,(71:4,72:16):24):18):9,((5:12,(((((9:3,17:5):8,(10:3,16:1):5):9,(11:6,12:5):8):4,81:19):2,((13:2,18:2):6,(14:2,15:2):4):7):11):30,(7:44,50:27):20):17):9,(30:1,31:2):34):6,(((4:27,46:18):7,(((26:1,28:0):9,(27:1,29:0):5):8,60:13):11):8,49:33):14):5,(39:29,84:27):8):5,((19:31,((21:0,22:0):1,65:4):34):7,((24:17,70:41):10,((66:2,68:0):4,67:5):30):5):8):11,(((3:31,56:36):11,74:34):9,(23:27,((25:29,(((32:3,33:2,35:3):1,34:3):19,((40:4,(41:2,((42:0,44:1):3,43:18):1):2):10,((78:3,79:0):4,80:13):17):7):11):21,(37:8,38:11):24):14):5):6):8,(((20:19,59:15):6,(((51:5,53:3):3,52:7):2,54:2):14):5,((75:0,76:0):9,77:5):18):28):11,58:46):23,55:56):38,85:81):28,86:64):33,(63:3,64:4):12):16,62:0);
tree PAUP_288 = [&U] (1:0,(((((((((((((((((2:52,87:39):12,(((((8:19,45:16):6,(36:5,(82:1,83:1):5):18):8,(73:6,(88:12,89:11):5):17):7,57:21):33,61:50):18):13,90:48):9,6:45):20,(((47:1,48:2):15,69:17):10,(71:4,72:16):24):18):9,((5:12,(((((9:3,17:5):8,(10:3,16:1):5):9,(11:6,12:5):8):4,81:19):2,((13:2,18:2):6,(14:2,15:2):4):7):11):30,(7:44,50:27):20):17):9,(30:1,31:2):34):6,(((4:27,46:18):7,(((26:1,28:0):9,(27:1,29:0):5):8,60:13):11):8,49:33):14):5,(39:29,84:27):8):5,((19:31,((21:0,22:0):1,65:4):34):7,((24:17,70:41):10,((66:2,68:0):4,67:5):30):5):8):11,(((3:31,56:36):11,74:34):9,(23:27,((25:29,((32:3,33:2,34:3,35:3):20,((40:4,(41:2,((42:0,44:1):3,43:18):1):2):10,((78:3,79:0):4,80:13):17):7):11):21,(37:8,38:11):24):14):5):6):8,(((20:19,59:15):6,(((51:5,53:3):3,52:7):2,54:2):14):5,((75:0,76:0):9,77:5):18):28):11,58:46):23,55:56):38,85:81):28,86:64):33,(63:3,64:4):12):16,62:0);
tree PAUP_289 = [&U] (1:0,(((((((((((((((((2:52,87:39):12,(((((8:19,45:16):6,(36:5,(82:1,83:1):5):18):8,(73:6,(88:12,89:11):5):17):7,57:21):33,61:50):18):13,90:48):9,6:45):20,(((47:1,48:2):15,69:17):10,(71:4,72:16):24):18):9,((5:12,(((((9:3,17:5):8,(10:3,16:1):5):9,(11:6,12:5):8):4,81:19):2,((13:2,18:2):6,(14:2,15:2):4):7):11):30,(7:44,50:27):20):17):9,(30:1,31:2):34):6,(((4:27,46:18):7,(((26:1,28:0):9,(27:1,29:0):5):8,60:13):11):8,49:33):14):5,(39:29,84:27):8):5,((19:31,((21:0,22:0):1,65:4):34):7,((24:17,70:41):10,((66:2,68:0):4,67:5):30):5):8):11,(((3:31,56:36):11,74:34):9,(23:27,((25:29,(((32:3,33:2,35:3):1,34:3):19,((40:4,((41:1,43:18):1,(42:0,44:1):4):2):10,((78:3,79:0):4,80:13):17):7):11):21,(37:8,38:11):24):14):5):6):8,(((20:19,59:15):6,(((51:5,53:3):3,52:7):2,54:2):14):5,((75:0,76:0):9,77:5):18):28):11,58:46):23,55:56):38,85:81):28,86:64):33,(63:3,64:4):12):16,62:0);
tree PAUP_290 = [&U] (1:0,(((((((((((((((((2:52,87:39):12,(((((8:19,45:16):6,(36:5,(82:1,83:1):5):18):8,(73:6,(88:12,89:11):5):17):7,57:21):33,61:50):18):13,90:48):9,6:45):20,(((47:1,48:2):15,69:17):10,(71:4,72:16):24):18):9,((5:12,(((((9:3,17:5):8,(10:3,16:1):5):9,(11:6,12:5):8):4,((13:2,18:2):6,(14:2,15:2):4):7):5,81:18):9):30,(7:44,50:28):20):16):9,(30:1,31:2):34):7,(((4:27,46:18):7,(((26:1,28:0):9,(27:1,29:0):5):8,60:13):11):8,49:33):13):5,(39:30,84:26):8):6,(((19:29,((21:0,22:0):2,65:3):36):8,((66:2,68:0):4,67:5):30):5,(24:17,70:40):9):10):9,(((3:31,56:36):11,74:34):9,(23:27,((25:29,((32:3,33:2,34:3,35:3):20,((40:4,(41:2,((42:0,44:1):3,43:18):1):2):10,((78:3,79:0):4,80:13):17):7):11):21,(37:8,38:11):24):14):5):6):9,(((20:19,59:15):6,(((51:5,53:3):3,52:7):2,54:2):14):5,((75:0,76:0):9,77:5):18):27):11,58:45):25,55:55):37,85:82):28,86:63):33,(63:3,64:4):13):16,62:0);
tree PAUP_291 = [&U] (1:0,(((((((((((((((((2:52,87:39):12,(((((8:19,45:16):6,(36:5,(82:1,83:1):5):18):8,(73:6,(88:12,89:11):5):17):7,57:21):33,61:50):18):13,90:48):9,6:45):20,(((47:1,48:2):15,69:17):10,(71:4,72:16):24):18):9,((5:12,(((((9:3,17:5):8,(10:3,16:1):5):9,(11:6,12:5):8):4,((13:2,18:2):6,(14:2,15:2):4):7):5,81:18):9):30,(7:44,50:28):20):16):9,(30:1,31:2):34):7,(((4:27,46:18):7,(((26:1,28:0):9,(27:1,29:0):5):8,60:13):11):8,49:33):13):5,(39:30,84:26):8):6,(((19:29,((21:0,22:0):2,65:3):36):8,((66:2,68:0):4,67:5):30):5,(24:17,70:40):9):10):9,(((3:31,56:36):11,74:34):9,(23:27,((25:29,(((32:3,33:2,35:3):1,34:3):19,((40:4,((41:1,43:18):1,(42:0,44:1):4):2):10,((78:3,79:0):4,80:13):17):7):11):21,(37:8,38:11):24):14):5):6):9,(((20:19,59:15):6,(((51:5,53:3):3,52:7):2,54:2):14):5,((75:0,76:0):9,77:5):18):27):11,58:45):25,55:55):37,85:82):28,86:63):33,(63:3,64:4):13):16,62:0);
tree PAUP_292 = [&U] (1:0,(((((((((((((((((2:52,87:39):11,((((8:17,((36:5,(82:2,83:0):4):21,45:15):7):7,(73:8,(88:13,89:10):4):18):6,57:21):33,61:51):17):14,90:48):9,6:45):20,(((47:1,48:2):15,69:17):10,(71:4,72:16):24):18):9,((5:12,(((((9:3,17:5):8,(10:3,16:1):5):9,(11:6,12:5):8):4,((13:2,18:2):6,(14:2,15:2):4):7):5,81:18):9):30,(7:44,50:28):20):16):9,(30:1,31:2):34):7,(((4:27,46:18):7,(((26:1,28:0):9,(27:1,29:0):5):8,60:13):11):8,49:33):13):5,(39:30,84:26):8):6,(((19:29,((21:0,22:0):2,65:3):36):8,((66:2,68:0):4,67:5):30):5,(24:17,70:40):9):10):9,(((3:31,56:36):11,74:34):9,(23:27,((25:29,(((32:3,33:2,35:3):1,34:3):19,((40:4,(41:2,((42:0,44:1):3,43:18):1):2):10,((78:3,79:0):4,80:13):17):7):11):21,(37:8,38:11):24):14):5):6):9,(((20:19,59:15):6,(((51:5,53:3):3,52:7):2,54:2):14):5,((75:0,76:0):9,77:5):18):27):11,58:45):25,55:55):37,85:82):28,86:63):33,(63:3,64:4):13):16,62:0);
tree PAUP_293 = [&U] (1:0,(((((((((((((((((2:52,87:39):11,((((8:17,((36:5,(82:2,83:0):4):21,45:15):7):6,((73:6,88:13):3,89:13):18):7,57:21):33,61:51):17):14,90:48):9,6:45):20,(((47:1,48:2):15,69:17):10,(71:4,72:16):24):18):9,((5:12,(((((9:3,17:5):8,(10:3,16:1):5):9,(11:6,12:5):8):4,((13:2,18:2):6,(14:2,15:2):4):7):5,81:18):9):30,(7:44,50:28):20):16):9,(30:1,31:2):34):6,(((4:27,46:18):7,(((26:1,28:0):9,(27:1,29:0):5):8,60:13):11):8,49:33):14):5,(39:29,84:27):8):5,((19:31,((21:0,22:0):1,65:4):34):7,((24:17,70:41):10,((66:2,68:0):4,67:5):30):5):8):11,(((3:31,56:36):11,74:34):9,(23:27,((25:29,(((32:3,33:2,35:3):1,34:3):19,((40:4,(41:2,((42:0,44:1):3,43:18):1):2):10,((78:3,79:0):4,80:13):17):7):11):21,(37:8,38:11):24):14):5):6):8,(((20:19,59:15):6,(((51:5,53:3):3,52:7):2,54:2):14):5,((75:0,76:0):9,77:5):18):28):11,58:46):23,55:56):38,85:81):28,86:64):33,(63:3,64:4):12):16,62:0);
tree PAUP_294 = [&U] (1:0,(((((((((((((((((2:52,87:39):11,((((8:17,((36:5,(82:2,83:0):4):21,45:15):7):7,(73:8,(88:13,89:10):4):18):6,57:21):33,61:51):17):14,90:48):9,6:45):20,(((47:1,48:2):15,69:17):10,(71:4,72:16):24):18):9,((5:12,(((((9:3,17:5):8,(10:3,16:1):5):9,(11:6,12:5):8):4,((13:2,18:2):6,(14:2,15:2):4):7):5,81:18):9):30,(7:44,50:28):20):16):9,(30:1,31:2):34):6,(((4:27,46:18):7,(((26:1,28:0):9,(27:1,29:0):5):8,60:13):11):8,49:33):14):5,(39:29,84:27):8):5,((19:31,((21:0,22:0):1,65:4):34):7,((24:17,70:41):10,((66:2,68:0):4,67:5):30):5):8):11,(((3:31,56:36):11,74:34):9,(23:27,((25:29,((32:3,33:2,34:3,35:3):20,((40:4,(41:2,((42:0,44:1):3,43:18):1):2):10,((78:3,79:0):4,80:13):17):7):11):21,(37:8,38:11):24):14):5):6):8,(((20:19,59:15):6,(((51:5,53:3):3,52:7):2,54:2):14):5,((75:0,76:0):9,77:5):18):28):11,58:46):23,55:56):38,85:81):28,86:64):33,(63:3,64:4):12):16,62:0);
tree PAUP_295 = [&U] (1:0,(((((((((((((((((2:52,87:39):11,((((8:17,((36:5,(82:2,83:0):4):21,45:15):7):7,(73:8,(88:13,89:10):4):18):6,57:21):33,61:51):17):14,90:48):9,6:45):20,(((47:1,48:2):15,69:17):10,(71:4,72:16):24):18):9,((5:12,(((((9:3,17:5):8,(10:3,16:1):5):9,(11:6,12:5):8):4,((13:2,18:2):6,(14:2,15:2):4):7):5,81:18):9):30,(7:44,50:28):20):16):9,(30:1,31:2):34):6,(((4:27,46:18):7,(((26:1,28:0):9,(27:1,29:0):5):8,60:13):11):8,49:33):14):5,(39:29,84:27):8):5,((19:31,((21:0,22:0):1,65:4):34):7,((24:17,70:41):10,((66:2,68:0):4,67:5):30):5):8):11,(((3:31,56:36):11,74:34):9,(23:27,((25:29,(((32:3,33:2,35:3):1,34:3):19,((40:4,((41:1,43:18):1,(42:0,44:1):4):2):10,((78:3,79:0):4,80:13):17):7):11):21,(37:8,38:11):24):14):5):6):8,(((20:19,59:15):6,(((51:5,53:3):3,52:7):2,54:2):14):5,((75:0,76:0):9,77:5):18):28):11,58:46):23,55:56):38,85:81):28,86:64):33,(63:3,64:4):12):16,62:0);
tree PAUP_296 = [&U] (1:0,(((((((((((((((((2:52,87:39):12,(((((8:19,45:16):6,(36:5,(82:1,83:1):5):18):8,(73:6,(88:12,89:11):5):17):7,57:21):33,61:50):18):13,90:48):9,6:45):20,(((47:1,48:2):15,69:17):10,(71:4,72:16):24):18):9,((5:12,(((((9:3,17:5):8,(10:3,16:1):5):9,(11:6,12:5):8):4,((13:2,18:2):6,(14:2,15:2):4):7):5,81:18):9):30,(7:44,50:28):20):16):9,(30:1,31:2):34):6,(((4:27,46:18):7,(((26:1,28:0):9,(27:1,29:0):5):8,60:13):11):8,49:33):14):5,(39:29,84:27):8):5,((19:31,((21:0,22:0):1,65:4):34):7,((24:17,70:41):10,((66:2,68:0):4,67:5):30):5):8):11,(((3:31,56:36):11,74:34):9,(23:27,((25:29,((32:3,33:2,34:3,35:3):20,((40:4,((41:1,43:18):1,(42:0,44:1):4):2):10,((78:3,79:0):4,80:13):17):7):11):21,(37:8,38:11):24):14):5):6):8,(((20:19,59:15):6,(((51:5,53:3):3,52:7):2,54:2):14):5,((75:0,76:0):9,77:5):18):28):11,58:46):23,55:56):38,85:81):28,86:64):33,(63:3,64:4):12):16,62:0);
tree PAUP_297 = [&U] (1:0,((((((((((((((((2:53,87:38):12,(((((8:19,45:16):6,(36:5,(82:1,83:1):5):18):8,(73:6,(88:12,89:11):5):17):7,57:21):33,61:50):17):13,90:48):9,6:45):20,(((47:1,48:2):15,69:17):11,(71:4,72:16):24):17):10,((5:11,(((((9:3,17:5):8,(10:3,16:1):5):9,(11:6,12:5):8):4,((13:2,18:2):6,(14:2,15:2):4):7):4,81:19):9):29,(7:45,50:28):20):15):9,(30:1,31:2):36):7,((((4:27,46:18):7,(((26:1,28:0):9,(27:1,29:0):5):8,60:13):11):9,49:33):11,(39:30,84:25):10):5):7,((19:31,((21:0,22:0):1,65:4):34):8,((24:18,70:40):10,((66:2,68:0):4,67:5):30):4):7):8,(((3:31,56:36):11,74:34):9,(23:27,((25:29,(((32:3,33:2,35:3):1,34:3):19,((40:4,(41:2,((42:0,44:1):3,43:18):1):2):10,((78:3,79:0):4,80:13):17):7):11):21,(37:8,38:11):24):14):6):7):8,(((20:19,59:15):6,(((51:5,53:3):3,52:7):2,54:2):14):5,((75:0,76:0):9,77:5):18):28):11,58:46):23,55:56):38,85:81):28,86:64):33,(63:3,64:4):12):16,62:0);
tree PAUP_298 = [&U] (1:0,((((((((((((((((2:53,87:38):12,(((((8:19,45:16):6,(36:5,(82:1,83:1):5):18):8,(73:6,(88:12,89:11):5):17):7,57:21):33,61:50):17):13,90:48):9,6:45):20,(((47:1,48:2):15,69:17):11,(71:4,72:16):24):17):10,((5:12,(((((9:3,17:5):8,(10:3,16:1):5):9,(11:6,12:5):8):4,81:19):2,((13:2,18:2):6,(14:2,15:2):4):7):11):28,(7:45,50:27):20):16):9,(30:1,31:2):36):7,((((4:27,46:18):7,(((26:1,28:0):9,(27:1,29:0):5):8,60:13):11):9,49:33):11,(39:30,84:25):10):5):7,((19:31,((21:0,22:0):1,65:4):34):8,((24:18,70:40):10,((66:2,68:0):4,67:5):30):4):7):8,(((3:31,56:36):11,74:34):9,(23:27,((25:29,((32:3,33:2,34:3,35:3):20,((40:4,(41:2,((42:0,44:1):3,43:18):1):2):10,((78:3,79:0):4,80:13):17):7):11):21,(37:8,38:11):24):14):6):7):8,(((20:19,59:15):6,(((51:5,53:3):3,52:7):2,54:2):14):5,((75:0,76:0):9,77:5):18):28):11,58:46):23,55:56):38,85:81):28,86:64):33,(63:3,64:4):12):16,62:0);
tree PAUP_299 = [&U] (1:0,((((((((((((((((2:53,87:38):11,((((8:17,((36:5,(82:2,83:0):4):21,45:15):7):7,(73:8,(88:13,89:10):4):18):6,57:21):33,61:51):16):14,90:48):9,6:45):20,(((47:1,48:2):15,69:17):11,(71:4,72:16):24):17):10,((5:12,(((((9:3,17:5):8,(10:3,16:1):5):9,(11:6,12:5):8):4,81:19):2,((13:2,18:2):6,(14:2,15:2):4):7):11):28,(7:45,50:27):20):16):9,(30:1,31:2):36):7,((((4:27,46:18):7,(((26:1,28:0):9,(27:1,29:0):5):8,60:13):11):9,49:33):11,(39:30,84:25):10):5):7,((19:31,((21:0,22:0):1,65:4):34):8,((24:18,70:40):10,((66:2,68:0):4,67:5):30):4):7):8,(((3:31,56:36):11,74:34):9,(23:27,((25:29,(((32:3,33:2,35:3):1,34:3):19,((40:4,(41:2,((42:0,44:1):3,43:18):1):2):10,((78:3,79:0):4,80:13):17):7):11):21,(37:8,38:11):24):14):6):7):8,(((20:19,59:15):6,(((51:5,53:3):3,52:7):2,54:2):14):5,((75:0,76:0):9,77:5):18):28):11,58:46):23,55:56):38,85:81):28,86:64):33,(63:3,64:4):12):16,62:0);
tree PAUP_300 = [&U] (1:0,((((((((((((((((2:53,87:38):12,(((((8:19,45:16):6,(36:5,(82:1,83:1):5):18):8,(73:6,(88:12,89:11):5):17):7,57:21):33,61:50):17):13,90:48):9,6:45):20,(((47:1,48:2):15,69:17):11,(71:4,72:16):24):17):10,((5:12,(((((9:3,17:5):8,(10:3,16:1):5):9,(11:6,12:5):8):4,81:19):2,((13:2,18:2):6,(14:2,15:2):4):7):11):28,(7:45,50:27):20):16):9,(30:1,31:2):36):7,((((4:27,46:18):7,(((26:1,28:0):9,(27:1,29:0):5):8,60:13):11):9,49:33):11,(39:30,84:25):10):5):7,((19:31,((21:0,22:0):1,65:4):34):8,((24:18,70:40):10,((66:2,68:0):4,67:5):30):4):7):8,(((3:31,56:36):11,74:34):9,(23:27,((25:29,(((32:3,33:2,35:3):1,34:3):19,((40:4,((41:1,43:18):1,(42:0,44:1):4):2):10,((78:3,79:0):4,80:13):17):7):11):21,(37:8,38:11):24):14):6):7):8,(((20:19,59:15):6,(((51:5,53:3):3,52:7):2,54:2):14):5,((75:0,76:0):9,77:5):18):28):11,58:46):23,55:56):38,85:81):28,86:64):33,(63:3,64:4):12):16,62:0);
tree PAUP_301 = [&U] (1:0,((((((((((((((((2:53,87:38):12,(((((8:19,45:16):6,(36:5,(82:1,83:1):5):18):8,(73:6,(88:12,89:11):5):17):7,57:21):33,61:50):17):13,90:48):9,6:45):20,(((47:1,48:2):15,69:17):11,(71:4,72:16):24):17):10,((5:11,(((((9:3,17:5):8,(10:3,16:1):5):9,(11:6,12:5):8):4,((13:2,18:2):6,(14:2,15:2):4):7):4,81:19):9):29,(7:45,50:28):20):15):9,(30:1,31:2):36):7,((((4:27,46:18):7,(((26:1,28:0):9,(27:1,29:0):5):8,60:13):11):9,49:33):11,(39:30,84:25):10):5):7,((19:31,((21:0,22:0):1,65:4):34):8,((24:18,70:40):10,((66:2,68:0):4,67:5):30):4):7):8,(((3:31,56:36):11,74:34):9,(23:27,((25:29,((32:3,33:2,34:3,35:3):20,((40:4,((41:1,43:18):1,(42:0,44:1):4):2):10,((78:3,79:0):4,80:13):17):7):11):21,(37:8,38:11):24):14):6):7):8,(((20:19,59:15):6,(((51:5,53:3):3,52:7):2,54:2):14):5,((75:0,76:0):9,77:5):18):28):11,58:46):23,55:56):38,85:81):28,86:64):33,(63:3,64:4):12):16,62:0);
tree PAUP_302 = [&U] (1:0,((((((((((((((((2:53,87:38):11,((((8:17,((36:5,(82:2,83:0):4):21,45:15):7):7,(73:8,(88:13,89:10):4):18):6,57:21):33,61:51):16):14,90:48):9,6:45):20,(((47:1,48:2):15,69:17):11,(71:4,72:16):24):17):10,((5:11,(((((9:3,17:5):8,(10:3,16:1):5):9,(11:6,12:5):8):4,((13:2,18:2):6,(14:2,15:2):4):7):4,81:19):9):29,(7:45,50:28):20):15):9,(30:1,31:2):36):7,((((4:27,46:18):7,(((26:1,28:0):9,(27:1,29:0):5):8,60:13):11):9,49:33):11,(39:30,84:25):10):5):7,((19:31,((21:0,22:0):1,65:4):34):8,((24:18,70:40):10,((66:2,68:0):4,67:5):30):4):7):8,(((3:31,56:36):11,74:34):9,(23:27,((25:29,((32:3,33:2,34:3,35:3):20,((40:4,(41:2,((42:0,44:1):3,43:18):1):2):10,((78:3,79:0):4,80:13):17):7):11):21,(37:8,38:11):24):14):6):7):8,(((20:19,59:15):6,(((51:5,53:3):3,52:7):2,54:2):14):5,((75:0,76:0):9,77:5):18):28):11,58:46):23,55:56):38,85:81):28,86:64):33,(63:3,64:4):12):16,62:0);
tree PAUP_303 = [&U] (1:0,((((((((((((((((2:53,87:38):11,((((8:17,((36:5,(82:2,83:0):4):21,45:15):7):7,(73:8,(88:13,89:10):4):18):6,57:21):33,61:51):16):14,90:48):9,6:45):20,(((47:1,48:2):15,69:17):11,(71:4,72:16):24):17):10,((5:11,(((((9:3,17:5):8,(10:3,16:1):5):9,(11:6,12:5):8):4,((13:2,18:2):6,(14:2,15:2):4):7):4,81:19):9):29,(7:45,50:28):20):15):9,(30:1,31:2):36):7,((((4:27,46:18):7,(((26:1,28:0):9,(27:1,29:0):5):8,60:13):11):9,49:33):11,(39:30,84:25):10):5):7,((19:31,((21:0,22:0):1,65:4):34):8,((24:18,70:40):10,((66:2,68:0):4,67:5):30):4):7):8,(((3:31,56:36):11,74:34):9,(23:27,((25:29,(((32:3,33:2,35:3):1,34:3):19,((40:4,((41:1,43:18):1,(42:0,44:1):4):2):10,((78:3,79:0):4,80:13):17):7):11):21,(37:8,38:11):24):14):6):7):8,(((20:19,59:15):6,(((51:5,53:3):3,52:7):2,54:2):14):5,((75:0,76:0):9,77:5):18):28):11,58:46):23,55:56):38,85:81):28,86:64):33,(63:3,64:4):12):16,62:0);
tree PAUP_304 = [&U] (1:0,((((((((((((((((2:53,87:38):11,((((8:17,((36:5,(82:2,83:0):4):21,45:15):7):6,((73:6,88:13):3,89:13):18):7,57:21):33,61:51):16):14,90:48):9,6:45):20,(((47:1,48:2):15,69:17):11,(71:4,72:16):24):17):10,((5:11,(((((9:3,17:5):8,(10:3,16:1):5):9,(11:6,12:5):8):4,((13:2,18:2):6,(14:2,15:2):4):7):4,81:19):9):29,(7:45,50:28):20):15):9,(30:1,31:2):36):7,((((4:27,46:18):7,(((26:1,28:0):9,(27:1,29:0):5):8,60:13):11):9,49:33):11,(39:30,84:25):10):5):7,((19:31,((21:0,22:0):1,65:4):34):8,((24:18,70:40):10,((66:2,68:0):4,67:5):30):4):7):8,(((3:31,56:36):11,74:34):9,(23:27,((25:29,(((32:3,33:2,35:3):1,34:3):19,((40:4,(41:2,((42:0,44:1):3,43:18):1):2):10,((78:3,79:0):4,80:13):17):7):11):21,(37:8,38:11):24):14):6):7):8,(((20:19,59:15):6,(((51:5,53:3):3,52:7):2,54:2):14):5,((75:0,76:0):9,77:5):18):28):11,58:46):23,55:56):38,85:81):28,86:64):33,(63:3,64:4):12):16,62:0);
tree PAUP_305 = [&U] (1:0,((((((((((((((((2:53,87:38):12,(((((8:18,45:17):6,(36:5,(82:1,83:1):5):17):9,(73:6,(88:12,89:11):5):17):7,57:21):33,61:50):17):13,90:48):9,6:45):20,(((47:1,48:2):15,69:17):11,(71:4,72:16):24):17):10,((5:12,(((((9:3,17:5):8,(10:3,16:1):5):9,(11:6,12:5):8):4,81:19):2,((13:2,18:2):6,(14:2,15:2):4):7):11):28,(7:45,50:27):20):16):9,(30:1,31:2):36):7,(((4:27,46:19):10,((((26:1,28:0):9,(27:1,29:0):5):8,60:13):11,49:30):6):13,(39:30,84:25):9):6):7,((19:31,((21:0,22:0):1,65:4):34):8,((24:18,70:40):10,((66:2,68:0):4,67:5):30):4):7):8,(((3:31,56:36):11,74:34):9,(23:27,((25:29,((32:3,33:2,34:3,35:3):20,((40:4,(41:2,((42:0,44:1):3,43:18):1):2):10,((78:3,79:0):4,80:13):17):7):11):21,(37:8,38:11):24):14):6):7):8,(((20:19,59:15):6,(((51:5,53:3):3,52:7):2,54:2):14):5,((75:0,76:0):9,77:5):18):28):11,58:46):23,55:56):38,85:81):28,86:64):33,(63:3,64:4):12):16,62:0);
tree PAUP_306 = [&U] (1:0,((((((((((((((((2:53,87:38):11,((((8:16,((36:5,(82:2,83:0):4):20,45:16):7):8,(73:8,(88:13,89:10):4):18):6,57:21):33,61:51):16):14,90:48):9,6:45):20,(((47:1,48:2):15,69:17):11,(71:4,72:16):24):17):10,((5:12,(((((9:3,17:5):8,(10:3,16:1):5):9,(11:6,12:5):8):4,81:19):2,((13:2,18:2):6,(14:2,15:2):4):7):11):28,(7:45,50:27):20):16):9,(30:1,31:2):36):7,(((4:27,46:19):10,((((26:1,28:0):9,(27:1,29:0):5):8,60:13):11,49:30):6):13,(39:30,84:25):9):6):7,((19:31,((21:0,22:0):1,65:4):34):8,((24:18,70:40):10,((66:2,68:0):4,67:5):30):4):7):8,(((3:31,56:36):11,74:34):9,(23:27,((25:29,(((32:3,33:2,35:3):1,34:3):19,((40:4,(41:2,((42:0,44:1):3,43:18):1):2):10,((78:3,79:0):4,80:13):17):7):11):21,(37:8,38:11):24):14):6):7):8,(((20:19,59:15):6,(((51:5,53:3):3,52:7):2,54:2):14):5,((75:0,76:0):9,77:5):18):28):11,58:46):23,55:56):38,85:81):28,86:64):33,(63:3,64:4):12):16,62:0);
tree PAUP_307 = [&U] (1:0,((((((((((((((((2:53,87:38):12,(((((8:18,45:17):6,(36:5,(82:1,83:1):5):17):9,(73:6,(88:12,89:11):5):17):7,57:21):33,61:50):17):13,90:48):9,6:45):20,(((47:1,48:2):15,69:17):11,(71:4,72:16):24):17):10,((5:12,(((((9:3,17:5):8,(10:3,16:1):5):9,(11:6,12:5):8):4,81:19):2,((13:2,18:2):6,(14:2,15:2):4):7):11):28,(7:45,50:27):20):16):9,(30:1,31:2):36):7,(((4:27,46:19):10,((((26:1,28:0):9,(27:1,29:0):5):8,60:13):11,49:30):6):13,(39:30,84:25):9):6):7,((19:31,((21:0,22:0):1,65:4):34):8,((24:18,70:40):10,((66:2,68:0):4,67:5):30):4):7):8,(((3:31,56:36):11,74:34):9,(23:27,((25:29,(((32:3,33:2,35:3):1,34:3):19,((40:4,((41:1,43:18):1,(42:0,44:1):4):2):10,((78:3,79:0):4,80:13):17):7):11):21,(37:8,38:11):24):14):6):7):8,(((20:19,59:15):6,(((51:5,53:3):3,52:7):2,54:2):14):5,((75:0,76:0):9,77:5):18):28):11,58:46):23,55:56):38,85:81):28,86:64):33,(63:3,64:4):12):16,62:0);
tree PAUP_308 = [&U] (1:0,((((((((((((((((2:53,87:38):12,(((((8:18,45:17):6,(36:5,(82:1,83:1):5):17):9,(73:6,(88:12,89:11):5):17):7,57:21):33,61:50):17):13,90:48):9,6:45):20,(((47:1,48:2):15,69:17):11,(71:4,72:16):24):17):10,((5:11,(((((9:3,17:5):8,(10:3,16:1):5):9,(11:6,12:5):8):4,((13:2,18:2):6,(14:2,15:2):4):7):4,81:19):9):29,(7:45,50:28):20):15):9,(30:1,31:2):36):7,(((4:27,46:19):10,((((26:1,28:0):9,(27:1,29:0):5):8,60:13):11,49:30):6):13,(39:30,84:25):9):6):7,((19:31,((21:0,22:0):1,65:4):34):8,((24:18,70:40):10,((66:2,68:0):4,67:5):30):4):7):8,(((3:31,56:36):11,74:34):9,(23:27,((25:29,((32:3,33:2,34:3,35:3):20,((40:4,((41:1,43:18):1,(42:0,44:1):4):2):10,((78:3,79:0):4,80:13):17):7):11):21,(37:8,38:11):24):14):6):7):8,(((20:19,59:15):6,(((51:5,53:3):3,52:7):2,54:2):14):5,((75:0,76:0):9,77:5):18):28):11,58:46):23,55:56):38,85:81):28,86:64):33,(63:3,64:4):12):16,62:0);
tree PAUP_309 = [&U] (1:0,((((((((((((((((2:53,87:38):11,((((8:16,((36:5,(82:2,83:0):4):20,45:16):7):8,(73:8,(88:13,89:10):4):18):6,57:21):33,61:51):16):14,90:48):9,6:45):20,(((47:1,48:2):15,69:17):11,(71:4,72:16):24):17):10,((5:11,(((((9:3,17:5):8,(10:3,16:1):5):9,(11:6,12:5):8):4,((13:2,18:2):6,(14:2,15:2):4):7):4,81:19):9):29,(7:45,50:28):20):15):9,(30:1,31:2):36):7,(((4:27,46:19):10,((((26:1,28:0):9,(27:1,29:0):5):8,60:13):11,49:30):6):13,(39:30,84:25):9):6):7,((19:31,((21:0,22:0):1,65:4):34):8,((24:18,70:40):10,((66:2,68:0):4,67:5):30):4):7):8,(((3:31,56:36):11,74:34):9,(23:27,((25:29,((32:3,33:2,34:3,35:3):20,((40:4,(41:2,((42:0,44:1):3,43:18):1):2):10,((78:3,79:0):4,80:13):17):7):11):21,(37:8,38:11):24):14):6):7):8,(((20:19,59:15):6,(((51:5,53:3):3,52:7):2,54:2):14):5,((75:0,76:0):9,77:5):18):28):11,58:46):23,55:56):38,85:81):28,86:64):33,(63:3,64:4):12):16,62:0);
tree PAUP_310 = [&U] (1:0,((((((((((((((((2:53,87:38):11,((((8:16,((36:5,(82:2,83:0):4):20,45:16):7):8,(73:8,(88:13,89:10):4):18):6,57:21):33,61:51):16):14,90:48):9,6:45):20,(((47:1,48:2):15,69:17):11,(71:4,72:16):24):17):10,((5:11,(((((9:3,17:5):8,(10:3,16:1):5):9,(11:6,12:5):8):4,((13:2,18:2):6,(14:2,15:2):4):7):4,81:19):9):29,(7:45,50:28):20):15):9,(30:1,31:2):36):7,(((4:27,46:19):10,((((26:1,28:0):9,(27:1,29:0):5):8,60:13):11,49:30):6):13,(39:30,84:25):9):6):7,((19:31,((21:0,22:0):1,65:4):34):8,((24:18,70:40):10,((66:2,68:0):4,67:5):30):4):7):8,(((3:31,56:36):11,74:34):9,(23:27,((25:29,(((32:3,33:2,35:3):1,34:3):19,((40:4,((41:1,43:18):1,(42:0,44:1):4):2):10,((78:3,79:0):4,80:13):17):7):11):21,(37:8,38:11):24):14):6):7):8,(((20:19,59:15):6,(((51:5,53:3):3,52:7):2,54:2):14):5,((75:0,76:0):9,77:5):18):28):11,58:46):23,55:56):38,85:81):28,86:64):33,(63:3,64:4):12):16,62:0);
tree PAUP_311 = [&U] (1:0,((((((((((((((((2:53,87:38):11,((((8:16,((36:5,(82:2,83:0):4):20,45:16):7):7,((73:6,88:13):3,89:13):18):7,57:21):33,61:51):16):14,90:48):9,6:45):20,(((47:1,48:2):15,69:17):11,(71:4,72:16):24):17):10,((5:11,(((((9:3,17:5):8,(10:3,16:1):5):9,(11:6,12:5):8):4,((13:2,18:2):6,(14:2,15:2):4):7):4,81:19):9):29,(7:45,50:28):20):15):9,(30:1,31:2):36):7,(((4:27,46:19):10,((((26:1,28:0):9,(27:1,29:0):5):8,60:13):11,49:30):6):13,(39:30,84:25):9):6):7,((19:31,((21:0,22:0):1,65:4):34):8,((24:18,70:40):10,((66:2,68:0):4,67:5):30):4):7):8,(((3:31,56:36):11,74:34):9,(23:27,((25:29,(((32:3,33:2,35:3):1,34:3):19,((40:4,(41:2,((42:0,44:1):3,43:18):1):2):10,((78:3,79:0):4,80:13):17):7):11):21,(37:8,38:11):24):14):6):7):8,(((20:19,59:15):6,(((51:5,53:3):3,52:7):2,54:2):14):5,((75:0,76:0):9,77:5):18):28):11,58:46):23,55:56):38,85:81):28,86:64):33,(63:3,64:4):12):16,62:0);
tree PAUP_312 = [&U] (1:0,(((((((((((((((((2:52,87:39):12,(((((8:19,45:16):6,(36:5,(82:1,83:1):5):18):8,(73:6,(88:12,89:11):5):17):7,57:21):33,61:50):18):13,90:48):9,6:45):20,(((47:1,48:2):15,69:17):10,(71:4,72:16):24):18):9,((5:12,(((((9:3,17:5):8,(10:3,16:1):5):9,(11:6,12:5):8):4,81:19):2,((13:2,18:2):6,(14:2,15:2):4):7):11):30,(7:44,50:27):20):17):9,(30:1,31:2):34):7,(((4:27,46:18):7,(((26:1,28:0):9,(27:1,29:0):5):8,60:13):11):8,49:33):13):5,(39:30,84:26):8):6,(((19:29,((21:0,22:0):2,65:3):36):8,((66:2,68:0):4,67:5):30):5,(24:17,70:40):9):10):9,(((3:31,56:36):11,74:34):9,(23:27,((25:29,(((32:3,33:2,35:3):1,34:3):19,((40:4,(41:2,((42:0,44:1):3,43:18):1):2):10,((78:3,79:0):4,80:13):17):7):11):21,(37:8,38:11):24):14):5):6):9,(((20:19,59:15):6,(((51:5,53:3):3,52:7):2,54:2):14):5,((75:0,76:0):9,77:5):18):27):11,58:45):25,55:55):37,85:82):28,86:63):33,(63:3,64:4):13):16,62:0);
tree PAUP_313 = [&U] (1:0,(((((((((((((((((2:52,87:39):12,(((((8:19,45:16):6,(36:5,(82:1,83:1):5):18):8,(73:6,(88:12,89:11):5):17):7,57:21):33,61:50):18):13,90:48):9,6:45):20,(((47:1,48:2):15,69:17):10,(71:4,72:16):24):18):9,((5:12,(((((9:3,17:5):8,(10:3,16:1):5):9,(11:6,12:5):8):4,81:19):2,((13:2,18:2):6,(14:2,15:2):4):7):11):30,(7:44,50:27):20):17):9,(30:1,31:2):34):7,(((4:27,46:18):7,(((26:1,28:0):9,(27:1,29:0):5):8,60:13):11):8,49:33):13):5,(39:30,84:26):8):6,(((19:29,((21:0,22:0):2,65:3):36):8,((66:2,68:0):4,67:5):30):5,(24:17,70:40):9):10):9,(((3:31,56:36):11,74:34):9,(23:27,((25:29,((32:3,33:2,34:3,35:3):20,((40:4,(41:2,((42:0,44:1):3,43:18):1):2):10,((78:3,79:0):4,80:13):17):7):11):21,(37:8,38:11):24):14):5):6):9,(((20:19,59:15):6,(((51:5,53:3):3,52:7):2,54:2):14):5,((75:0,76:0):9,77:5):18):27):11,58:45):25,55:55):37,85:82):28,86:63):33,(63:3,64:4):13):16,62:0);
tree PAUP_314 = [&U] (1:0,(((((((((((((((((2:52,87:39):12,(((((8:19,45:16):6,(36:5,(82:1,83:1):5):18):8,(73:6,(88:12,89:11):5):17):7,57:21):33,61:50):18):13,90:48):9,6:45):20,(((47:1,48:2):15,69:17):10,(71:4,72:16):24):18):9,((5:12,(((((9:3,17:5):8,(10:3,16:1):5):9,(11:6,12:5):8):4,81:19):2,((13:2,18:2):6,(14:2,15:2):4):7):11):30,(7:44,50:27):20):17):9,(30:1,31:2):34):7,(((4:27,46:18):7,(((26:1,28:0):9,(27:1,29:0):5):8,60:13):11):8,49:33):13):5,(39:30,84:26):8):6,(((19:29,((21:0,22:0):2,65:3):36):8,((66:2,68:0):4,67:5):30):5,(24:17,70:40):9):10):9,(((3:31,56:36):11,74:34):9,(23:27,((25:29,(((32:3,33:2,35:3):1,34:3):19,((40:4,((41:1,43:18):1,(42:0,44:1):4):2):10,((78:3,79:0):4,80:13):17):7):11):21,(37:8,38:11):24):14):5):6):9,(((20:19,59:15):6,(((51:5,53:3):3,52:7):2,54:2):14):5,((75:0,76:0):9,77:5):18):27):11,58:45):25,55:55):37,85:82):28,86:63):33,(63:3,64:4):13):16,62:0);
tree PAUP_315 = [&U] (1:0,(((((((((((((((((2:52,87:39):11,((((8:17,((36:5,(82:2,83:0):4):21,45:15):7):7,(73:8,(88:13,89:10):4):18):6,57:21):33,61:51):17):14,90:48):9,6:45):20,(((47:1,48:2):15,69:17):10,(71:4,72:16):24):18):9,((5:12,(((((9:3,17:5):8,(10:3,16:1):5):9,(11:6,12:5):8):4,81:19):2,((13:2,18:2):6,(14:2,15:2):4):7):11):30,(7:44,50:27):20):17):9,(30:1,31:2):34):7,(((4:27,46:18):7,(((26:1,28:0):9,(27:1,29:0):5):8,60:13):11):8,49:33):13):5,(39:30,84:26):8):6,(((19:29,((21:0,22:0):2,65:3):36):8,((66:2,68:0):4,67:5):30):5,(24:17,70:40):9):10):9,(((3:31,56:36):11,74:34):9,(23:27,((25:29,(((32:3,33:2,35:3):1,34:3):19,((40:4,(41:2,((42:0,44:1):3,43:18):1):2):10,((78:3,79:0):4,80:13):17):7):11):21,(37:8,38:11):24):14):5):6):9,(((20:19,59:15):6,(((51:5,53:3):3,52:7):2,54:2):14):5,((75:0,76:0):9,77:5):18):27):11,58:45):25,55:55):37,85:82):28,86:63):33,(63:3,64:4):13):16,62:0);
tree PAUP_316 = [&U] (1:0,(((((((((((((((((2:52,87:39):11,((((8:17,((36:5,(82:2,83:0):4):21,45:15):7):6,((73:6,88:13):3,89:13):18):7,57:21):33,61:51):17):14,90:48):9,6:45):20,(((47:1,48:2):15,69:17):10,(71:4,72:16):24):18):9,((5:12,(((((9:3,17:5):8,(10:3,16:1):5):9,(11:6,12:5):8):4,81:19):2,((13:2,18:2):6,(14:2,15:2):4):7):11):30,(7:44,50:27):20):17):9,(30:1,31:2):34):6,(((4:27,46:18):7,(((26:1,28:0):9,(27:1,29:0):5):8,60:13):11):8,49:33):14):5,(39:29,84:27):8):5,((19:31,((21:0,22:0):1,65:4):34):7,((24:17,70:41):10,((66:2,68:0):4,67:5):30):5):8):11,(((3:31,56:36):11,74:34):9,(23:27,((25:29,(((32:3,33:2,35:3):1,34:3):19,((40:4,(41:2,((42:0,44:1):3,43:18):1):2):10,((78:3,79:0):4,80:13):17):7):11):21,(37:8,38:11):24):14):5):6):8,(((20:19,59:15):6,(((51:5,53:3):3,52:7):2,54:2):14):5,((75:0,76:0):9,77:5):18):28):11,58:46):23,55:56):38,85:81):28,86:64):33,(63:3,64:4):12):16,62:0);
tree PAUP_317 = [&U] (1:0,(((((((((((((((((2:52,87:39):11,((((8:17,((36:5,(82:2,83:0):4):21,45:15):7):7,(73:8,(88:13,89:10):4):18):6,57:21):33,61:51):17):14,90:48):9,6:45):20,(((47:1,48:2):15,69:17):10,(71:4,72:16):24):18):9,((5:12,(((((9:3,17:5):8,(10:3,16:1):5):9,(11:6,12:5):8):4,81:19):2,((13:2,18:2):6,(14:2,15:2):4):7):11):30,(7:44,50:27):20):17):9,(30:1,31:2):34):6,(((4:27,46:18):7,(((26:1,28:0):9,(27:1,29:0):5):8,60:13):11):8,49:33):14):5,(39:29,84:27):8):5,((19:31,((21:0,22:0):1,65:4):34):7,((24:17,70:41):10,((66:2,68:0):4,67:5):30):5):8):11,(((3:31,56:36):11,74:34):9,(23:27,((25:29,((32:3,33:2,34:3,35:3):20,((40:4,(41:2,((42:0,44:1):3,43:18):1):2):10,((78:3,79:0):4,80:13):17):7):11):21,(37:8,38:11):24):14):5):6):8,(((20:19,59:15):6,(((51:5,53:3):3,52:7):2,54:2):14):5,((75:0,76:0):9,77:5):18):28):11,58:46):23,55:56):38,85:81):28,86:64):33,(63:3,64:4):12):16,62:0);
tree PAUP_318 = [&U] (1:0,(((((((((((((((((2:52,87:39):11,((((8:17,((36:5,(82:2,83:0):4):21,45:15):7):7,(73:8,(88:13,89:10):4):18):6,57:21):33,61:51):17):14,90:48):9,6:45):20,(((47:1,48:2):15,69:17):10,(71:4,72:16):24):18):9,((5:12,(((((9:3,17:5):8,(10:3,16:1):5):9,(11:6,12:5):8):4,81:19):2,((13:2,18:2):6,(14:2,15:2):4):7):11):30,(7:44,50:27):20):17):9,(30:1,31:2):34):6,(((4:27,46:18):7,(((26:1,28:0):9,(27:1,29:0):5):8,60:13):11):8,49:33):14):5,(39:29,84:27):8):5,((19:31,((21:0,22:0):1,65:4):34):7,((24:17,70:41):10,((66:2,68:0):4,67:5):30):5):8):11,(((3:31,56:36):11,74:34):9,(23:27,((25:29,(((32:3,33:2,35:3):1,34:3):19,((40:4,((41:1,43:18):1,(42:0,44:1):4):2):10,((78:3,79:0):4,80:13):17):7):11):21,(37:8,38:11):24):14):5):6):8,(((20:19,59:15):6,(((51:5,53:3):3,52:7):2,54:2):14):5,((75:0,76:0):9,77:5):18):28):11,58:46):23,55:56):38,85:81):28,86:64):33,(63:3,64:4):12):16,62:0);
tree PAUP_319 = [&U] (1:0,(((((((((((((((((2:52,87:39):12,(((((8:19,45:16):6,(36:5,(82:1,83:1):5):18):8,(73:6,(88:12,89:11):5):17):7,57:21):33,61:50):18):13,90:48):9,6:45):20,(((47:1,48:2):15,69:17):10,(71:4,72:16):24):18):9,((5:12,(((((9:3,17:5):8,(10:3,16:1):5):9,(11:6,12:5):8):4,81:19):2,((13:2,18:2):6,(14:2,15:2):4):7):11):30,(7:44,50:27):20):17):9,(30:1,31:2):34):6,(((4:27,46:18):7,(((26:1,28:0):9,(27:1,29:0):5):8,60:13):11):8,49:33):14):5,(39:29,84:27):8):5,((19:31,((21:0,22:0):1,65:4):34):7,((24:17,70:41):10,((66:2,68:0):4,67:5):30):5):8):11,(((3:31,56:36):11,74:34):9,(23:27,((25:29,((32:3,33:2,34:3,35:3):20,((40:4,((41:1,43:18):1,(42:0,44:1):4):2):10,((78:3,79:0):4,80:13):17):7):11):21,(37:8,38:11):24):14):5):6):8,(((20:19,59:15):6,(((51:5,53:3):3,52:7):2,54:2):14):5,((75:0,76:0):9,77:5):18):28):11,58:46):23,55:56):38,85:81):28,86:64):33,(63:3,64:4):12):16,62:0);
tree PAUP_320 = [&U] (1:0,(((((((((((((((((2:52,87:39):12,(((((8:19,45:16):6,(36:5,(82:1,83:1):5):18):8,(73:6,(88:12,89:11):5):17):7,57:21):33,61:50):18):13,90:48):9,6:45):20,(((47:1,48:2):15,69:17):10,(71:4,72:16):24):18):9,((5:12,(((((9:3,17:5):8,(10:3,16:1):5):9,(11:6,12:5):8):4,((13:2,18:2):6,(14:2,15:2):4):7):5,81:18):9):30,(7:44,50:28):20):16):9,(30:1,31:2):34):7,(((4:27,46:18):7,(((26:1,28:0):9,(27:1,29:0):5):8,60:13):11):8,49:33):13):5,(39:30,84:26):8):6,(((19:29,((21:0,22:0):2,65:3):36):8,((66:2,68:0):4,67:5):30):5,(24:17,70:40):9):10):9,(((3:31,56:36):11,74:34):9,(23:27,((25:29,((32:3,33:2,34:3,35:3):20,((40:4,((41:1,43:18):1,(42:0,44:1):4):2):10,((78:3,79:0):4,80:13):17):7):11):21,(37:8,38:11):24):14):5):6):9,(((20:19,59:15):6,(((51:5,53:3):3,52:7):2,54:2):14):5,((75:0,76:0):9,77:5):18):27):11,58:45):25,55:55):37,85:82):28,86:63):33,(63:3,64:4):13):16,62:0);
tree PAUP_321 = [&U] (1:0,(((((((((((((((((2:52,87:39):11,((((8:17,((36:5,(82:2,83:0):4):21,45:15):7):7,(73:8,(88:13,89:10):4):18):6,57:21):33,61:51):17):14,90:48):9,6:45):20,(((47:1,48:2):15,69:17):10,(71:4,72:16):24):18):9,((5:12,(((((9:3,17:5):8,(10:3,16:1):5):9,(11:6,12:5):8):4,((13:2,18:2):6,(14:2,15:2):4):7):5,81:18):9):30,(7:44,50:28):20):16):9,(30:1,31:2):34):7,(((4:27,46:18):7,(((26:1,28:0):9,(27:1,29:0):5):8,60:13):11):8,49:33):13):5,(39:30,84:26):8):6,(((19:29,((21:0,22:0):2,65:3):36):8,((66:2,68:0):4,67:5):30):5,(24:17,70:40):9):10):9,(((3:31,56:36):11,74:34):9,(23:27,((25:29,(((32:3,33:2,35:3):1,34:3):19,((40:4,((41:1,43:18):1,(42:0,44:1):4):2):10,((78:3,79:0):4,80:13):17):7):11):21,(37:8,38:11):24):14):5):6):9,(((20:19,59:15):6,(((51:5,53:3):3,52:7):2,54:2):14):5,((75:0,76:0):9,77:5):18):27):11,58:45):25,55:55):37,85:82):28,86:63):33,(63:3,64:4):13):16,62:0);
tree PAUP_322 = [&U] (1:0,(((((((((((((((((2:52,87:39):11,((((8:17,((36:5,(82:2,83:0):4):21,45:15):7):6,((73:6,88:13):3,89:13):18):7,57:21):33,61:51):17):14,90:48):9,6:45):20,(((47:1,48:2):15,69:17):10,(71:4,72:16):24):18):9,((5:12,(((((9:3,17:5):8,(10:3,16:1):5):9,(11:6,12:5):8):4,((13:2,18:2):6,(14:2,15:2):4):7):5,81:18):9):30,(7:44,50:28):20):16):9,(30:1,31:2):34):7,(((4:27,46:18):7,(((26:1,28:0):9,(27:1,29:0):5):8,60:13):11):8,49:33):13):5,(39:30,84:26):8):6,(((19:29,((21:0,22:0):2,65:3):36):8,((66:2,68:0):4,67:5):30):5,(24:17,70:40):9):10):9,(((3:31,56:36):11,74:34):9,(23:27,((25:29,(((32:3,33:2,35:3):1,34:3):19,((40:4,(41:2,((42:0,44:1):3,43:18):1):2):10,((78:3,79:0):4,80:13):17):7):11):21,(37:8,38:11):24):14):5):6):9,(((20:19,59:15):6,(((51:5,53:3):3,52:7):2,54:2):14):5,((75:0,76:0):9,77:5):18):27):11,58:45):25,55:55):37,85:82):28,86:63):33,(63:3,64:4):13):16,62:0);
tree PAUP_323 = [&U] (1:0,(((((((((((((((((2:52,87:39):11,((((8:17,((36:5,(82:2,83:0):4):21,45:15):7):7,(73:8,(88:13,89:10):4):18):6,57:21):33,61:51):17):14,90:48):9,6:45):20,(((47:1,48:2):15,69:17):10,(71:4,72:16):24):18):9,((5:12,(((((9:3,17:5):8,(10:3,16:1):5):9,(11:6,12:5):8):4,((13:2,18:2):6,(14:2,15:2):4):7):5,81:18):9):30,(7:44,50:28):20):16):9,(30:1,31:2):34):7,(((4:27,46:18):7,(((26:1,28:0):9,(27:1,29:0):5):8,60:13):11):8,49:33):13):5,(39:30,84:26):8):6,(((19:29,((21:0,22:0):2,65:3):36):8,((66:2,68:0):4,67:5):30):5,(24:17,70:40):9):10):9,(((3:31,56:36):11,74:34):9,(23:27,((25:29,((32:3,33:2,34:3,35:3):20,((40:4,(41:2,((42:0,44:1):3,43:18):1):2):10,((78:3,79:0):4,80:13):17):7):11):21,(37:8,38:11):24):14):5):6):9,(((20:19,59:15):6,(((51:5,53:3):3,52:7):2,54:2):14):5,((75:0,76:0):9,77:5):18):27):11,58:45):25,55:55):37,85:82):28,86:63):33,(63:3,64:4):13):16,62:0);
tree PAUP_324 = [&U] (1:0,(((((((((((((((((2:52,87:39):11,((((8:17,((36:5,(82:2,83:0):4):21,45:15):7):6,((73:6,88:13):3,89:13):18):7,57:21):33,61:51):17):14,90:48):9,6:45):20,(((47:1,48:2):15,69:17):10,(71:4,72:16):24):18):9,((5:12,(((((9:3,17:5):8,(10:3,16:1):5):9,(11:6,12:5):8):4,((13:2,18:2):6,(14:2,15:2):4):7):5,81:18):9):30,(7:44,50:28):20):16):9,(30:1,31:2):34):6,(((4:27,46:18):7,(((26:1,28:0):9,(27:1,29:0):5):8,60:13):11):8,49:33):14):5,(39:29,84:27):8):5,((19:31,((21:0,22:0):1,65:4):34):7,((24:17,70:41):10,((66:2,68:0):4,67:5):30):5):8):11,(((3:31,56:36):11,74:34):9,(23:27,((25:29,((32:3,33:2,34:3,35:3):20,((40:4,(41:2,((42:0,44:1):3,43:18):1):2):10,((78:3,79:0):4,80:13):17):7):11):21,(37:8,38:11):24):14):5):6):8,(((20:19,59:15):6,(((51:5,53:3):3,52:7):2,54:2):14):5,((75:0,76:0):9,77:5):18):28):11,58:46):23,55:56):38,85:81):28,86:64):33,(63:3,64:4):12):16,62:0);
tree PAUP_325 = [&U] (1:0,(((((((((((((((((2:52,87:39):11,((((8:17,((36:5,(82:2,83:0):4):21,45:15):7):6,((73:6,88:13):3,89:13):18):7,57:21):33,61:51):17):14,90:48):9,6:45):20,(((47:1,48:2):15,69:17):10,(71:4,72:16):24):18):9,((5:12,(((((9:3,17:5):8,(10:3,16:1):5):9,(11:6,12:5):8):4,((13:2,18:2):6,(14:2,15:2):4):7):5,81:18):9):30,(7:44,50:28):20):16):9,(30:1,31:2):34):6,(((4:27,46:18):7,(((26:1,28:0):9,(27:1,29:0):5):8,60:13):11):8,49:33):14):5,(39:29,84:27):8):5,((19:31,((21:0,22:0):1,65:4):34):7,((24:17,70:41):10,((66:2,68:0):4,67:5):30):5):8):11,(((3:31,56:36):11,74:34):9,(23:27,((25:29,(((32:3,33:2,35:3):1,34:3):19,((40:4,((41:1,43:18):1,(42:0,44:1):4):2):10,((78:3,79:0):4,80:13):17):7):11):21,(37:8,38:11):24):14):5):6):8,(((20:19,59:15):6,(((51:5,53:3):3,52:7):2,54:2):14):5,((75:0,76:0):9,77:5):18):28):11,58:46):23,55:56):38,85:81):28,86:64):33,(63:3,64:4):12):16,62:0);
tree PAUP_326 = [&U] (1:0,(((((((((((((((((2:52,87:39):11,((((8:17,((36:5,(82:2,83:0):4):21,45:15):7):7,(73:8,(88:13,89:10):4):18):6,57:21):33,61:51):17):14,90:48):9,6:45):20,(((47:1,48:2):15,69:17):10,(71:4,72:16):24):18):9,((5:12,(((((9:3,17:5):8,(10:3,16:1):5):9,(11:6,12:5):8):4,((13:2,18:2):6,(14:2,15:2):4):7):5,81:18):9):30,(7:44,50:28):20):16):9,(30:1,31:2):34):6,(((4:27,46:18):7,(((26:1,28:0):9,(27:1,29:0):5):8,60:13):11):8,49:33):14):5,(39:29,84:27):8):5,((19:31,((21:0,22:0):1,65:4):34):7,((24:17,70:41):10,((66:2,68:0):4,67:5):30):5):8):11,(((3:31,56:36):11,74:34):9,(23:27,((25:29,((32:3,33:2,34:3,35:3):20,((40:4,((41:1,43:18):1,(42:0,44:1):4):2):10,((78:3,79:0):4,80:13):17):7):11):21,(37:8,38:11):24):14):5):6):8,(((20:19,59:15):6,(((51:5,53:3):3,52:7):2,54:2):14):5,((75:0,76:0):9,77:5):18):28):11,58:46):23,55:56):38,85:81):28,86:64):33,(63:3,64:4):12):16,62:0);
tree PAUP_327 = [&U] (1:0,((((((((((((((((2:53,87:38):12,(((((8:19,45:16):6,(36:5,(82:1,83:1):5):18):8,(73:6,(88:12,89:11):5):17):7,57:21):33,61:50):17):13,90:48):9,6:45):20,(((47:1,48:2):15,69:17):11,(71:4,72:16):24):17):10,((5:12,(((((9:3,17:5):8,(10:3,16:1):5):9,(11:6,12:5):8):4,81:19):2,((13:2,18:2):6,(14:2,15:2):4):7):11):28,(7:45,50:27):20):16):9,(30:1,31:2):36):7,((((4:27,46:18):7,(((26:1,28:0):9,(27:1,29:0):5):8,60:13):11):9,49:33):11,(39:30,84:25):10):5):7,((19:31,((21:0,22:0):1,65:4):34):8,((24:18,70:40):10,((66:2,68:0):4,67:5):30):4):7):8,(((3:31,56:36):11,74:34):9,(23:27,((25:29,((32:3,33:2,34:3,35:3):20,((40:4,((41:1,43:18):1,(42:0,44:1):4):2):10,((78:3,79:0):4,80:13):17):7):11):21,(37:8,38:11):24):14):6):7):8,(((20:19,59:15):6,(((51:5,53:3):3,52:7):2,54:2):14):5,((75:0,76:0):9,77:5):18):28):11,58:46):23,55:56):38,85:81):28,86:64):33,(63:3,64:4):12):16,62:0);
tree PAUP_328 = [&U] (1:0,((((((((((((((((2:53,87:38):11,((((8:17,((36:5,(82:2,83:0):4):21,45:15):7):7,(73:8,(88:13,89:10):4):18):6,57:21):33,61:51):16):14,90:48):9,6:45):20,(((47:1,48:2):15,69:17):11,(71:4,72:16):24):17):10,((5:12,(((((9:3,17:5):8,(10:3,16:1):5):9,(11:6,12:5):8):4,81:19):2,((13:2,18:2):6,(14:2,15:2):4):7):11):28,(7:45,50:27):20):16):9,(30:1,31:2):36):7,((((4:27,46:18):7,(((26:1,28:0):9,(27:1,29:0):5):8,60:13):11):9,49:33):11,(39:30,84:25):10):5):7,((19:31,((21:0,22:0):1,65:4):34):8,((24:18,70:40):10,((66:2,68:0):4,67:5):30):4):7):8,(((3:31,56:36):11,74:34):9,(23:27,((25:29,((32:3,33:2,34:3,35:3):20,((40:4,(41:2,((42:0,44:1):3,43:18):1):2):10,((78:3,79:0):4,80:13):17):7):11):21,(37:8,38:11):24):14):6):7):8,(((20:19,59:15):6,(((51:5,53:3):3,52:7):2,54:2):14):5,((75:0,76:0):9,77:5):18):28):11,58:46):23,55:56):38,85:81):28,86:64):33,(63:3,64:4):12):16,62:0);
tree PAUP_329 = [&U] (1:0,((((((((((((((((2:53,87:38):11,((((8:17,((36:5,(82:2,83:0):4):21,45:15):7):6,((73:6,88:13):3,89:13):18):7,57:21):33,61:51):16):14,90:48):9,6:45):20,(((47:1,48:2):15,69:17):11,(71:4,72:16):24):17):10,((5:12,(((((9:3,17:5):8,(10:3,16:1):5):9,(11:6,12:5):8):4,81:19):2,((13:2,18:2):6,(14:2,15:2):4):7):11):28,(7:45,50:27):20):16):9,(30:1,31:2):36):7,((((4:27,46:18):7,(((26:1,28:0):9,(27:1,29:0):5):8,60:13):11):9,49:33):11,(39:30,84:25):10):5):7,((19:31,((21:0,22:0):1,65:4):34):8,((24:18,70:40):10,((66:2,68:0):4,67:5):30):4):7):8,(((3:31,56:36):11,74:34):9,(23:27,((25:29,(((32:3,33:2,35:3):1,34:3):19,((40:4,(41:2,((42:0,44:1):3,43:18):1):2):10,((78:3,79:0):4,80:13):17):7):11):21,(37:8,38:11):24):14):6):7):8,(((20:19,59:15):6,(((51:5,53:3):3,52:7):2,54:2):14):5,((75:0,76:0):9,77:5):18):28):11,58:46):23,55:56):38,85:81):28,86:64):33,(63:3,64:4):12):16,62:0);
tree PAUP_330 = [&U] (1:0,((((((((((((((((2:53,87:38):11,((((8:17,((36:5,(82:2,83:0):4):21,45:15):7):7,(73:8,(88:13,89:10):4):18):6,57:21):33,61:51):16):14,90:48):9,6:45):20,(((47:1,48:2):15,69:17):11,(71:4,72:16):24):17):10,((5:12,(((((9:3,17:5):8,(10:3,16:1):5):9,(11:6,12:5):8):4,81:19):2,((13:2,18:2):6,(14:2,15:2):4):7):11):28,(7:45,50:27):20):16):9,(30:1,31:2):36):7,((((4:27,46:18):7,(((26:1,28:0):9,(27:1,29:0):5):8,60:13):11):9,49:33):11,(39:30,84:25):10):5):7,((19:31,((21:0,22:0):1,65:4):34):8,((24:18,70:40):10,((66:2,68:0):4,67:5):30):4):7):8,(((3:31,56:36):11,74:34):9,(23:27,((25:29,(((32:3,33:2,35:3):1,34:3):19,((40:4,((41:1,43:18):1,(42:0,44:1):4):2):10,((78:3,79:0):4,80:13):17):7):11):21,(37:8,38:11):24):14):6):7):8,(((20:19,59:15):6,(((51:5,53:3):3,52:7):2,54:2):14):5,((75:0,76:0):9,77:5):18):28):11,58:46):23,55:56):38,85:81):28,86:64):33,(63:3,64:4):12):16,62:0);
tree PAUP_331 = [&U] (1:0,((((((((((((((((2:53,87:38):11,((((8:17,((36:5,(82:2,83:0):4):21,45:15):7):7,(73:8,(88:13,89:10):4):18):6,57:21):33,61:51):16):14,90:48):9,6:45):20,(((47:1,48:2):15,69:17):11,(71:4,72:16):24):17):10,((5:11,(((((9:3,17:5):8,(10:3,16:1):5):9,(11:6,12:5):8):4,((13:2,18:2):6,(14:2,15:2):4):7):4,81:19):9):29,(7:45,50:28):20):15):9,(30:1,31:2):36):7,((((4:27,46:18):7,(((26:1,28:0):9,(27:1,29:0):5):8,60:13):11):9,49:33):11,(39:30,84:25):10):5):7,((19:31,((21:0,22:0):1,65:4):34):8,((24:18,70:40):10,((66:2,68:0):4,67:5):30):4):7):8,(((3:31,56:36):11,74:34):9,(23:27,((25:29,((32:3,33:2,34:3,35:3):20,((40:4,((41:1,43:18):1,(42:0,44:1):4):2):10,((78:3,79:0):4,80:13):17):7):11):21,(37:8,38:11):24):14):6):7):8,(((20:19,59:15):6,(((51:5,53:3):3,52:7):2,54:2):14):5,((75:0,76:0):9,77:5):18):28):11,58:46):23,55:56):38,85:81):28,86:64):33,(63:3,64:4):12):16,62:0);
tree PAUP_332 = [&U] (1:0,((((((((((((((((2:53,87:38):11,((((8:17,((36:5,(82:2,83:0):4):21,45:15):7):6,((73:6,88:13):3,89:13):18):7,57:21):33,61:51):16):14,90:48):9,6:45):20,(((47:1,48:2):15,69:17):11,(71:4,72:16):24):17):10,((5:11,(((((9:3,17:5):8,(10:3,16:1):5):9,(11:6,12:5):8):4,((13:2,18:2):6,(14:2,15:2):4):7):4,81:19):9):29,(7:45,50:28):20):15):9,(30:1,31:2):36):7,((((4:27,46:18):7,(((26:1,28:0):9,(27:1,29:0):5):8,60:13):11):9,49:33):11,(39:30,84:25):10):5):7,((19:31,((21:0,22:0):1,65:4):34):8,((24:18,70:40):10,((66:2,68:0):4,67:5):30):4):7):8,(((3:31,56:36):11,74:34):9,(23:27,((25:29,(((32:3,33:2,35:3):1,34:3):19,((40:4,((41:1,43:18):1,(42:0,44:1):4):2):10,((78:3,79:0):4,80:13):17):7):11):21,(37:8,38:11):24):14):6):7):8,(((20:19,59:15):6,(((51:5,53:3):3,52:7):2,54:2):14):5,((75:0,76:0):9,77:5):18):28):11,58:46):23,55:56):38,85:81):28,86:64):33,(63:3,64:4):12):16,62:0);
tree PAUP_333 = [&U] (1:0,((((((((((((((((2:53,87:38):11,((((8:17,((36:5,(82:2,83:0):4):21,45:15):7):6,((73:6,88:13):3,89:13):18):7,57:21):33,61:51):16):14,90:48):9,6:45):20,(((47:1,48:2):15,69:17):11,(71:4,72:16):24):17):10,((5:11,(((((9:3,17:5):8,(10:3,16:1):5):9,(11:6,12:5):8):4,((13:2,18:2):6,(14:2,15:2):4):7):4,81:19):9):29,(7:45,50:28):20):15):9,(30:1,31:2):36):7,((((4:27,46:18):7,(((26:1,28:0):9,(27:1,29:0):5):8,60:13):11):9,49:33):11,(39:30,84:25):10):5):7,((19:31,((21:0,22:0):1,65:4):34):8,((24:18,70:40):10,((66:2,68:0):4,67:5):30):4):7):8,(((3:31,56:36):11,74:34):9,(23:27,((25:29,((32:3,33:2,34:3,35:3):20,((40:4,(41:2,((42:0,44:1):3,43:18):1):2):10,((78:3,79:0):4,80:13):17):7):11):21,(37:8,38:11):24):14):6):7):8,(((20:19,59:15):6,(((51:5,53:3):3,52:7):2,54:2):14):5,((75:0,76:0):9,77:5):18):28):11,58:46):23,55:56):38,85:81):28,86:64):33,(63:3,64:4):12):16,62:0);
tree PAUP_334 = [&U] (1:0,((((((((((((((((2:53,87:38):12,(((((8:18,45:17):6,(36:5,(82:1,83:1):5):17):9,(73:6,(88:12,89:11):5):17):7,57:21):33,61:50):17):13,90:48):9,6:45):20,(((47:1,48:2):15,69:17):11,(71:4,72:16):24):17):10,((5:12,(((((9:3,17:5):8,(10:3,16:1):5):9,(11:6,12:5):8):4,81:19):2,((13:2,18:2):6,(14:2,15:2):4):7):11):28,(7:45,50:27):20):16):9,(30:1,31:2):36):7,(((4:27,46:19):10,((((26:1,28:0):9,(27:1,29:0):5):8,60:13):11,49:30):6):13,(39:30,84:25):9):6):7,((19:31,((21:0,22:0):1,65:4):34):8,((24:18,70:40):10,((66:2,68:0):4,67:5):30):4):7):8,(((3:31,56:36):11,74:34):9,(23:27,((25:29,((32:3,33:2,34:3,35:3):20,((40:4,((41:1,43:18):1,(42:0,44:1):4):2):10,((78:3,79:0):4,80:13):17):7):11):21,(37:8,38:11):24):14):6):7):8,(((20:19,59:15):6,(((51:5,53:3):3,52:7):2,54:2):14):5,((75:0,76:0):9,77:5):18):28):11,58:46):23,55:56):38,85:81):28,86:64):33,(63:3,64:4):12):16,62:0);
tree PAUP_335 = [&U] (1:0,((((((((((((((((2:53,87:38):11,((((8:16,((36:5,(82:2,83:0):4):20,45:16):7):8,(73:8,(88:13,89:10):4):18):6,57:21):33,61:51):16):14,90:48):9,6:45):20,(((47:1,48:2):15,69:17):11,(71:4,72:16):24):17):10,((5:12,(((((9:3,17:5):8,(10:3,16:1):5):9,(11:6,12:5):8):4,81:19):2,((13:2,18:2):6,(14:2,15:2):4):7):11):28,(7:45,50:27):20):16):9,(30:1,31:2):36):7,(((4:27,46:19):10,((((26:1,28:0):9,(27:1,29:0):5):8,60:13):11,49:30):6):13,(39:30,84:25):9):6):7,((19:31,((21:0,22:0):1,65:4):34):8,((24:18,70:40):10,((66:2,68:0):4,67:5):30):4):7):8,(((3:31,56:36):11,74:34):9,(23:27,((25:29,((32:3,33:2,34:3,35:3):20,((40:4,(41:2,((42:0,44:1):3,43:18):1):2):10,((78:3,79:0):4,80:13):17):7):11):21,(37:8,38:11):24):14):6):7):8,(((20:19,59:15):6,(((51:5,53:3):3,52:7):2,54:2):14):5,((75:0,76:0):9,77:5):18):28):11,58:46):23,55:56):38,85:81):28,86:64):33,(63:3,64:4):12):16,62:0);
tree PAUP_336 = [&U] (1:0,((((((((((((((((2:53,87:38):11,((((8:16,((36:5,(82:2,83:0):4):20,45:16):7):7,((73:6,88:13):3,89:13):18):7,57:21):33,61:51):16):14,90:48):9,6:45):20,(((47:1,48:2):15,69:17):11,(71:4,72:16):24):17):10,((5:12,(((((9:3,17:5):8,(10:3,16:1):5):9,(11:6,12:5):8):4,81:19):2,((13:2,18:2):6,(14:2,15:2):4):7):11):28,(7:45,50:27):20):16):9,(30:1,31:2):36):7,(((4:27,46:19):10,((((26:1,28:0):9,(27:1,29:0):5):8,60:13):11,49:30):6):13,(39:30,84:25):9):6):7,((19:31,((21:0,22:0):1,65:4):34):8,((24:18,70:40):10,((66:2,68:0):4,67:5):30):4):7):8,(((3:31,56:36):11,74:34):9,(23:27,((25:29,(((32:3,33:2,35:3):1,34:3):19,((40:4,(41:2,((42:0,44:1):3,43:18):1):2):10,((78:3,79:0):4,80:13):17):7):11):21,(37:8,38:11):24):14):6):7):8,(((20:19,59:15):6,(((51:5,53:3):3,52:7):2,54:2):14):5,((75:0,76:0):9,77:5):18):28):11,58:46):23,55:56):38,85:81):28,86:64):33,(63:3,64:4):12):16,62:0);
tree PAUP_337 = [&U] (1:0,((((((((((((((((2:53,87:38):11,((((8:16,((36:5,(82:2,83:0):4):20,45:16):7):8,(73:8,(88:13,89:10):4):18):6,57:21):33,61:51):16):14,90:48):9,6:45):20,(((47:1,48:2):15,69:17):11,(71:4,72:16):24):17):10,((5:12,(((((9:3,17:5):8,(10:3,16:1):5):9,(11:6,12:5):8):4,81:19):2,((13:2,18:2):6,(14:2,15:2):4):7):11):28,(7:45,50:27):20):16):9,(30:1,31:2):36):7,(((4:27,46:19):10,((((26:1,28:0):9,(27:1,29:0):5):8,60:13):11,49:30):6):13,(39:30,84:25):9):6):7,((19:31,((21:0,22:0):1,65:4):34):8,((24:18,70:40):10,((66:2,68:0):4,67:5):30):4):7):8,(((3:31,56:36):11,74:34):9,(23:27,((25:29,(((32:3,33:2,35:3):1,34:3):19,((40:4,((41:1,43:18):1,(42:0,44:1):4):2):10,((78:3,79:0):4,80:13):17):7):11):21,(37:8,38:11):24):14):6):7):8,(((20:19,59:15):6,(((51:5,53:3):3,52:7):2,54:2):14):5,((75:0,76:0):9,77:5):18):28):11,58:46):23,55:56):38,85:81):28,86:64):33,(63:3,64:4):12):16,62:0);
tree PAUP_338 = [&U] (1:0,((((((((((((((((2:53,87:38):11,((((8:16,((36:5,(82:2,83:0):4):20,45:16):7):8,(73:8,(88:13,89:10):4):18):6,57:21):33,61:51):16):14,90:48):9,6:45):20,(((47:1,48:2):15,69:17):11,(71:4,72:16):24):17):10,((5:11,(((((9:3,17:5):8,(10:3,16:1):5):9,(11:6,12:5):8):4,((13:2,18:2):6,(14:2,15:2):4):7):4,81:19):9):29,(7:45,50:28):20):15):9,(30:1,31:2):36):7,(((4:27,46:19):10,((((26:1,28:0):9,(27:1,29:0):5):8,60:13):11,49:30):6):13,(39:30,84:25):9):6):7,((19:31,((21:0,22:0):1,65:4):34):8,((24:18,70:40):10,((66:2,68:0):4,67:5):30):4):7):8,(((3:31,56:36):11,74:34):9,(23:27,((25:29,((32:3,33:2,34:3,35:3):20,((40:4,((41:1,43:18):1,(42:0,44:1):4):2):10,((78:3,79:0):4,80:13):17):7):11):21,(37:8,38:11):24):14):6):7):8,(((20:19,59:15):6,(((51:5,53:3):3,52:7):2,54:2):14):5,((75:0,76:0):9,77:5):18):28):11,58:46):23,55:56):38,85:81):28,86:64):33,(63:3,64:4):12):16,62:0);
tree PAUP_339 = [&U] (1:0,((((((((((((((((2:53,87:38):11,((((8:16,((36:5,(82:2,83:0):4):20,45:16):7):7,((73:6,88:13):3,89:13):18):7,57:21):33,61:51):16):14,90:48):9,6:45):20,(((47:1,48:2):15,69:17):11,(71:4,72:16):24):17):10,((5:11,(((((9:3,17:5):8,(10:3,16:1):5):9,(11:6,12:5):8):4,((13:2,18:2):6,(14:2,15:2):4):7):4,81:19):9):29,(7:45,50:28):20):15):9,(30:1,31:2):36):7,(((4:27,46:19):10,((((26:1,28:0):9,(27:1,29:0):5):8,60:13):11,49:30):6):13,(39:30,84:25):9):6):7,((19:31,((21:0,22:0):1,65:4):34):8,((24:18,70:40):10,((66:2,68:0):4,67:5):30):4):7):8,(((3:31,56:36):11,74:34):9,(23:27,((25:29,((32:3,33:2,34:3,35:3):20,((40:4,(41:2,((42:0,44:1):3,43:18):1):2):10,((78:3,79:0):4,80:13):17):7):11):21,(37:8,38:11):24):14):6):7):8,(((20:19,59:15):6,(((51:5,53:3):3,52:7):2,54:2):14):5,((75:0,76:0):9,77:5):18):28):11,58:46):23,55:56):38,85:81):28,86:64):33,(63:3,64:4):12):16,62:0);
tree PAUP_340 = [&U] (1:0,((((((((((((((((2:53,87:38):11,((((8:16,((36:5,(82:2,83:0):4):20,45:16):7):7,((73:6,88:13):3,89:13):18):7,57:21):33,61:51):16):14,90:48):9,6:45):20,(((47:1,48:2):15,69:17):11,(71:4,72:16):24):17):10,((5:11,(((((9:3,17:5):8,(10:3,16:1):5):9,(11:6,12:5):8):4,((13:2,18:2):6,(14:2,15:2):4):7):4,81:19):9):29,(7:45,50:28):20):15):9,(30:1,31:2):36):7,(((4:27,46:19):10,((((26:1,28:0):9,(27:1,29:0):5):8,60:13):11,49:30):6):13,(39:30,84:25):9):6):7,((19:31,((21:0,22:0):1,65:4):34):8,((24:18,70:40):10,((66:2,68:0):4,67:5):30):4):7):8,(((3:31,56:36):11,74:34):9,(23:27,((25:29,(((32:3,33:2,35:3):1,34:3):19,((40:4,((41:1,43:18):1,(42:0,44:1):4):2):10,((78:3,79:0):4,80:13):17):7):11):21,(37:8,38:11):24):14):6):7):8,(((20:19,59:15):6,(((51:5,53:3):3,52:7):2,54:2):14):5,((75:0,76:0):9,77:5):18):28):11,58:46):23,55:56):38,85:81):28,86:64):33,(63:3,64:4):12):16,62:0);
tree PAUP_341 = [&U] (1:0,(((((((((((((((((2:52,87:39):12,(((((8:19,45:16):6,(36:5,(82:1,83:1):5):18):8,(73:6,(88:12,89:11):5):17):7,57:21):33,61:50):18):13,90:48):9,6:45):20,(((47:1,48:2):15,69:17):10,(71:4,72:16):24):18):9,((5:12,(((((9:3,17:5):8,(10:3,16:1):5):9,(11:6,12:5):8):4,81:19):2,((13:2,18:2):6,(14:2,15:2):4):7):11):30,(7:44,50:27):20):17):9,(30:1,31:2):34):7,(((4:27,46:18):7,(((26:1,28:0):9,(27:1,29:0):5):8,60:13):11):8,49:33):13):5,(39:30,84:26):8):6,(((19:29,((21:0,22:0):2,65:3):36):8,((66:2,68:0):4,67:5):30):5,(24:17,70:40):9):10):9,(((3:31,56:36):11,74:34):9,(23:27,((25:29,((32:3,33:2,34:3,35:3):20,((40:4,((41:1,43:18):1,(42:0,44:1):4):2):10,((78:3,79:0):4,80:13):17):7):11):21,(37:8,38:11):24):14):5):6):9,(((20:19,59:15):6,(((51:5,53:3):3,52:7):2,54:2):14):5,((75:0,76:0):9,77:5):18):27):11,58:45):25,55:55):37,85:82):28,86:63):33,(63:3,64:4):13):16,62:0);
tree PAUP_342 = [&U] (1:0,(((((((((((((((((2:52,87:39):11,((((8:17,((36:5,(82:2,83:0):4):21,45:15):7):7,(73:8,(88:13,89:10):4):18):6,57:21):33,61:51):17):14,90:48):9,6:45):20,(((47:1,48:2):15,69:17):10,(71:4,72:16):24):18):9,((5:12,(((((9:3,17:5):8,(10:3,16:1):5):9,(11:6,12:5):8):4,81:19):2,((13:2,18:2):6,(14:2,15:2):4):7):11):30,(7:44,50:27):20):17):9,(30:1,31:2):34):7,(((4:27,46:18):7,(((26:1,28:0):9,(27:1,29:0):5):8,60:13):11):8,49:33):13):5,(39:30,84:26):8):6,(((19:29,((21:0,22:0):2,65:3):36):8,((66:2,68:0):4,67:5):30):5,(24:17,70:40):9):10):9,(((3:31,56:36):11,74:34):9,(23:27,((25:29,((32:3,33:2,34:3,35:3):20,((40:4,(41:2,((42:0,44:1):3,43:18):1):2):10,((78:3,79:0):4,80:13):17):7):11):21,(37:8,38:11):24):14):5):6):9,(((20:19,59:15):6,(((51:5,53:3):3,52:7):2,54:2):14):5,((75:0,76:0):9,77:5):18):27):11,58:45):25,55:55):37,85:82):28,86:63):33,(63:3,64:4):13):16,62:0);
tree PAUP_343 = [&U] (1:0,(((((((((((((((((2:52,87:39):11,((((8:17,((36:5,(82:2,83:0):4):21,45:15):7):7,(73:8,(88:13,89:10):4):18):6,57:21):33,61:51):17):14,90:48):9,6:45):20,(((47:1,48:2):15,69:17):10,(71:4,72:16):24):18):9,((5:12,(((((9:3,17:5):8,(10:3,16:1):5):9,(11:6,12:5):8):4,81:19):2,((13:2,18:2):6,(14:2,15:2):4):7):11):30,(7:44,50:27):20):17):9,(30:1,31:2):34):7,(((4:27,46:18):7,(((26:1,28:0):9,(27:1,29:0):5):8,60:13):11):8,49:33):13):5,(39:30,84:26):8):6,(((19:29,((21:0,22:0):2,65:3):36):8,((66:2,68:0):4,67:5):30):5,(24:17,70:40):9):10):9,(((3:31,56:36):11,74:34):9,(23:27,((25:29,(((32:3,33:2,35:3):1,34:3):19,((40:4,((41:1,43:18):1,(42:0,44:1):4):2):10,((78:3,79:0):4,80:13):17):7):11):21,(37:8,38:11):24):14):5):6):9,(((20:19,59:15):6,(((51:5,53:3):3,52:7):2,54:2):14):5,((75:0,76:0):9,77:5):18):27):11,58:45):25,55:55):37,85:82):28,86:63):33,(63:3,64:4):13):16,62:0);
tree PAUP_344 = [&U] (1:0,(((((((((((((((((2:52,87:39):11,((((8:17,((36:5,(82:2,83:0):4):21,45:15):7):6,((73:6,88:13):3,89:13):18):7,57:21):33,61:51):17):14,90:48):9,6:45):20,(((47:1,48:2):15,69:17):10,(71:4,72:16):24):18):9,((5:12,(((((9:3,17:5):8,(10:3,16:1):5):9,(11:6,12:5):8):4,81:19):2,((13:2,18:2):6,(14:2,15:2):4):7):11):30,(7:44,50:27):20):17):9,(30:1,31:2):34):7,(((4:27,46:18):7,(((26:1,28:0):9,(27:1,29:0):5):8,60:13):11):8,49:33):13):5,(39:30,84:26):8):6,(((19:29,((21:0,22:0):2,65:3):36):8,((66:2,68:0):4,67:5):30):5,(24:17,70:40):9):10):9,(((3:31,56:36):11,74:34):9,(23:27,((25:29,(((32:3,33:2,35:3):1,34:3):19,((40:4,(41:2,((42:0,44:1):3,43:18):1):2):10,((78:3,79:0):4,80:13):17):7):11):21,(37:8,38:11):24):14):5):6):9,(((20:19,59:15):6,(((51:5,53:3):3,52:7):2,54:2):14):5,((75:0,76:0):9,77:5):18):27):11,58:45):25,55:55):37,85:82):28,86:63):33,(63:3,64:4):13):16,62:0);
tree PAUP_345 = [&U] (1:0,(((((((((((((((((2:52,87:39):11,((((8:17,((36:5,(82:2,83:0):4):21,45:15):7):6,((73:6,88:13):3,89:13):18):7,57:21):33,61:51):17):14,90:48):9,6:45):20,(((47:1,48:2):15,69:17):10,(71:4,72:16):24):18):9,((5:12,(((((9:3,17:5):8,(10:3,16:1):5):9,(11:6,12:5):8):4,81:19):2,((13:2,18:2):6,(14:2,15:2):4):7):11):30,(7:44,50:27):20):17):9,(30:1,31:2):34):6,(((4:27,46:18):7,(((26:1,28:0):9,(27:1,29:0):5):8,60:13):11):8,49:33):14):5,(39:29,84:27):8):5,((19:31,((21:0,22:0):1,65:4):34):7,((24:17,70:41):10,((66:2,68:0):4,67:5):30):5):8):11,(((3:31,56:36):11,74:34):9,(23:27,((25:29,((32:3,33:2,34:3,35:3):20,((40:4,(41:2,((42:0,44:1):3,43:18):1):2):10,((78:3,79:0):4,80:13):17):7):11):21,(37:8,38:11):24):14):5):6):8,(((20:19,59:15):6,(((51:5,53:3):3,52:7):2,54:2):14):5,((75:0,76:0):9,77:5):18):28):11,58:46):23,55:56):38,85:81):28,86:64):33,(63:3,64:4):12):16,62:0);
tree PAUP_346 = [&U] (1:0,(((((((((((((((((2:52,87:39):11,((((8:17,((36:5,(82:2,83:0):4):21,45:15):7):6,((73:6,88:13):3,89:13):18):7,57:21):33,61:51):17):14,90:48):9,6:45):20,(((47:1,48:2):15,69:17):10,(71:4,72:16):24):18):9,((5:12,(((((9:3,17:5):8,(10:3,16:1):5):9,(11:6,12:5):8):4,81:19):2,((13:2,18:2):6,(14:2,15:2):4):7):11):30,(7:44,50:27):20):17):9,(30:1,31:2):34):6,(((4:27,46:18):7,(((26:1,28:0):9,(27:1,29:0):5):8,60:13):11):8,49:33):14):5,(39:29,84:27):8):5,((19:31,((21:0,22:0):1,65:4):34):7,((24:17,70:41):10,((66:2,68:0):4,67:5):30):5):8):11,(((3:31,56:36):11,74:34):9,(23:27,((25:29,(((32:3,33:2,35:3):1,34:3):19,((40:4,((41:1,43:18):1,(42:0,44:1):4):2):10,((78:3,79:0):4,80:13):17):7):11):21,(37:8,38:11):24):14):5):6):8,(((20:19,59:15):6,(((51:5,53:3):3,52:7):2,54:2):14):5,((75:0,76:0):9,77:5):18):28):11,58:46):23,55:56):38,85:81):28,86:64):33,(63:3,64:4):12):16,62:0);
tree PAUP_347 = [&U] (1:0,(((((((((((((((((2:52,87:39):11,((((8:17,((36:5,(82:2,83:0):4):21,45:15):7):7,(73:8,(88:13,89:10):4):18):6,57:21):33,61:51):17):14,90:48):9,6:45):20,(((47:1,48:2):15,69:17):10,(71:4,72:16):24):18):9,((5:12,(((((9:3,17:5):8,(10:3,16:1):5):9,(11:6,12:5):8):4,81:19):2,((13:2,18:2):6,(14:2,15:2):4):7):11):30,(7:44,50:27):20):17):9,(30:1,31:2):34):6,(((4:27,46:18):7,(((26:1,28:0):9,(27:1,29:0):5):8,60:13):11):8,49:33):14):5,(39:29,84:27):8):5,((19:31,((21:0,22:0):1,65:4):34):7,((24:17,70:41):10,((66:2,68:0):4,67:5):30):5):8):11,(((3:31,56:36):11,74:34):9,(23:27,((25:29,((32:3,33:2,34:3,35:3):20,((40:4,((41:1,43:18):1,(42:0,44:1):4):2):10,((78:3,79:0):4,80:13):17):7):11):21,(37:8,38:11):24):14):5):6):8,(((20:19,59:15):6,(((51:5,53:3):3,52:7):2,54:2):14):5,((75:0,76:0):9,77:5):18):28):11,58:46):23,55:56):38,85:81):28,86:64):33,(63:3,64:4):12):16,62:0);
tree PAUP_348 = [&U] (1:0,(((((((((((((((((2:52,87:39):11,((((8:17,((36:5,(82:2,83:0):4):21,45:15):7):7,(73:8,(88:13,89:10):4):18):6,57:21):33,61:51):17):14,90:48):9,6:45):20,(((47:1,48:2):15,69:17):10,(71:4,72:16):24):18):9,((5:12,(((((9:3,17:5):8,(10:3,16:1):5):9,(11:6,12:5):8):4,((13:2,18:2):6,(14:2,15:2):4):7):5,81:18):9):30,(7:44,50:28):20):16):9,(30:1,31:2):34):7,(((4:27,46:18):7,(((26:1,28:0):9,(27:1,29:0):5):8,60:13):11):8,49:33):13):5,(39:30,84:26):8):6,(((19:29,((21:0,22:0):2,65:3):36):8,((66:2,68:0):4,67:5):30):5,(24:17,70:40):9):10):9,(((3:31,56:36):11,74:34):9,(23:27,((25:29,((32:3,33:2,34:3,35:3):20,((40:4,((41:1,43:18):1,(42:0,44:1):4):2):10,((78:3,79:0):4,80:13):17):7):11):21,(37:8,38:11):24):14):5):6):9,(((20:19,59:15):6,(((51:5,53:3):3,52:7):2,54:2):14):5,((75:0,76:0):9,77:5):18):27):11,58:45):25,55:55):37,85:82):28,86:63):33,(63:3,64:4):13):16,62:0);
tree PAUP_349 = [&U] (1:0,(((((((((((((((((2:52,87:39):11,((((8:17,((36:5,(82:2,83:0):4):21,45:15):7):6,((73:6,88:13):3,89:13):18):7,57:21):33,61:51):17):14,90:48):9,6:45):20,(((47:1,48:2):15,69:17):10,(71:4,72:16):24):18):9,((5:12,(((((9:3,17:5):8,(10:3,16:1):5):9,(11:6,12:5):8):4,((13:2,18:2):6,(14:2,15:2):4):7):5,81:18):9):30,(7:44,50:28):20):16):9,(30:1,31:2):34):7,(((4:27,46:18):7,(((26:1,28:0):9,(27:1,29:0):5):8,60:13):11):8,49:33):13):5,(39:30,84:26):8):6,(((19:29,((21:0,22:0):2,65:3):36):8,((66:2,68:0):4,67:5):30):5,(24:17,70:40):9):10):9,(((3:31,56:36):11,74:34):9,(23:27,((25:29,(((32:3,33:2,35:3):1,34:3):19,((40:4,((41:1,43:18):1,(42:0,44:1):4):2):10,((78:3,79:0):4,80:13):17):7):11):21,(37:8,38:11):24):14):5):6):9,(((20:19,59:15):6,(((51:5,53:3):3,52:7):2,54:2):14):5,((75:0,76:0):9,77:5):18):27):11,58:45):25,55:55):37,85:82):28,86:63):33,(63:3,64:4):13):16,62:0);
tree PAUP_350 = [&U] (1:0,(((((((((((((((((2:52,87:39):11,((((8:17,((36:5,(82:2,83:0):4):21,45:15):7):6,((73:6,88:13):3,89:13):18):7,57:21):33,61:51):17):14,90:48):9,6:45):20,(((47:1,48:2):15,69:17):10,(71:4,72:16):24):18):9,((5:12,(((((9:3,17:5):8,(10:3,16:1):5):9,(11:6,12:5):8):4,((13:2,18:2):6,(14:2,15:2):4):7):5,81:18):9):30,(7:44,50:28):20):16):9,(30:1,31:2):34):7,(((4:27,46:18):7,(((26:1,28:0):9,(27:1,29:0):5):8,60:13):11):8,49:33):13):5,(39:30,84:26):8):6,(((19:29,((21:0,22:0):2,65:3):36):8,((66:2,68:0):4,67:5):30):5,(24:17,70:40):9):10):9,(((3:31,56:36):11,74:34):9,(23:27,((25:29,((32:3,33:2,34:3,35:3):20,((40:4,(41:2,((42:0,44:1):3,43:18):1):2):10,((78:3,79:0):4,80:13):17):7):11):21,(37:8,38:11):24):14):5):6):9,(((20:19,59:15):6,(((51:5,53:3):3,52:7):2,54:2):14):5,((75:0,76:0):9,77:5):18):27):11,58:45):25,55:55):37,85:82):28,86:63):33,(63:3,64:4):13):16,62:0);
tree PAUP_351 = [&U] (1:0,(((((((((((((((((2:52,87:39):11,((((8:17,((36:5,(82:2,83:0):4):21,45:15):7):6,((73:6,88:13):3,89:13):18):7,57:21):33,61:51):17):14,90:48):9,6:45):20,(((47:1,48:2):15,69:17):10,(71:4,72:16):24):18):9,((5:12,(((((9:3,17:5):8,(10:3,16:1):5):9,(11:6,12:5):8):4,((13:2,18:2):6,(14:2,15:2):4):7):5,81:18):9):30,(7:44,50:28):20):16):9,(30:1,31:2):34):6,(((4:27,46:18):7,(((26:1,28:0):9,(27:1,29:0):5):8,60:13):11):8,49:33):14):5,(39:29,84:27):8):5,((19:31,((21:0,22:0):1,65:4):34):7,((24:17,70:41):10,((66:2,68:0):4,67:5):30):5):8):11,(((3:31,56:36):11,74:34):9,(23:27,((25:29,((32:3,33:2,34:3,35:3):20,((40:4,((41:1,43:18):1,(42:0,44:1):4):2):10,((78:3,79:0):4,80:13):17):7):11):21,(37:8,38:11):24):14):5):6):8,(((20:19,59:15):6,(((51:5,53:3):3,52:7):2,54:2):14):5,((75:0,76:0):9,77:5):18):28):11,58:46):23,55:56):38,85:81):28,86:64):33,(63:3,64:4):12):16,62:0);
tree PAUP_352 = [&U] (1:0,((((((((((((((((2:53,87:38):11,((((8:17,((36:5,(82:2,83:0):4):21,45:15):7):7,(73:8,(88:13,89:10):4):18):6,57:21):33,61:51):16):14,90:48):9,6:45):20,(((47:1,48:2):15,69:17):11,(71:4,72:16):24):17):10,((5:12,(((((9:3,17:5):8,(10:3,16:1):5):9,(11:6,12:5):8):4,81:19):2,((13:2,18:2):6,(14:2,15:2):4):7):11):28,(7:45,50:27):20):16):9,(30:1,31:2):36):7,((((4:27,46:18):7,(((26:1,28:0):9,(27:1,29:0):5):8,60:13):11):9,49:33):11,(39:30,84:25):10):5):7,((19:31,((21:0,22:0):1,65:4):34):8,((24:18,70:40):10,((66:2,68:0):4,67:5):30):4):7):8,(((3:31,56:36):11,74:34):9,(23:27,((25:29,((32:3,33:2,34:3,35:3):20,((40:4,((41:1,43:18):1,(42:0,44:1):4):2):10,((78:3,79:0):4,80:13):17):7):11):21,(37:8,38:11):24):14):6):7):8,(((20:19,59:15):6,(((51:5,53:3):3,52:7):2,54:2):14):5,((75:0,76:0):9,77:5):18):28):11,58:46):23,55:56):38,85:81):28,86:64):33,(63:3,64:4):12):16,62:0);
tree PAUP_353 = [&U] (1:0,((((((((((((((((2:53,87:38):11,((((8:17,((36:5,(82:2,83:0):4):21,45:15):7):6,((73:6,88:13):3,89:13):18):7,57:21):33,61:51):16):14,90:48):9,6:45):20,(((47:1,48:2):15,69:17):11,(71:4,72:16):24):17):10,((5:12,(((((9:3,17:5):8,(10:3,16:1):5):9,(11:6,12:5):8):4,81:19):2,((13:2,18:2):6,(14:2,15:2):4):7):11):28,(7:45,50:27):20):16):9,(30:1,31:2):36):7,((((4:27,46:18):7,(((26:1,28:0):9,(27:1,29:0):5):8,60:13):11):9,49:33):11,(39:30,84:25):10):5):7,((19:31,((21:0,22:0):1,65:4):34):8,((24:18,70:40):10,((66:2,68:0):4,67:5):30):4):7):8,(((3:31,56:36):11,74:34):9,(23:27,((25:29,((32:3,33:2,34:3,35:3):20,((40:4,(41:2,((42:0,44:1):3,43:18):1):2):10,((78:3,79:0):4,80:13):17):7):11):21,(37:8,38:11):24):14):6):7):8,(((20:19,59:15):6,(((51:5,53:3):3,52:7):2,54:2):14):5,((75:0,76:0):9,77:5):18):28):11,58:46):23,55:56):38,85:81):28,86:64):33,(63:3,64:4):12):16,62:0);
tree PAUP_354 = [&U] (1:0,((((((((((((((((2:53,87:38):11,((((8:17,((36:5,(82:2,83:0):4):21,45:15):7):6,((73:6,88:13):3,89:13):18):7,57:21):33,61:51):16):14,90:48):9,6:45):20,(((47:1,48:2):15,69:17):11,(71:4,72:16):24):17):10,((5:12,(((((9:3,17:5):8,(10:3,16:1):5):9,(11:6,12:5):8):4,81:19):2,((13:2,18:2):6,(14:2,15:2):4):7):11):28,(7:45,50:27):20):16):9,(30:1,31:2):36):7,((((4:27,46:18):7,(((26:1,28:0):9,(27:1,29:0):5):8,60:13):11):9,49:33):11,(39:30,84:25):10):5):7,((19:31,((21:0,22:0):1,65:4):34):8,((24:18,70:40):10,((66:2,68:0):4,67:5):30):4):7):8,(((3:31,56:36):11,74:34):9,(23:27,((25:29,(((32:3,33:2,35:3):1,34:3):19,((40:4,((41:1,43:18):1,(42:0,44:1):4):2):10,((78:3,79:0):4,80:13):17):7):11):21,(37:8,38:11):24):14):6):7):8,(((20:19,59:15):6,(((51:5,53:3):3,52:7):2,54:2):14):5,((75:0,76:0):9,77:5):18):28):11,58:46):23,55:56):38,85:81):28,86:64):33,(63:3,64:4):12):16,62:0);
tree PAUP_355 = [&U] (1:0,((((((((((((((((2:53,87:38):11,((((8:17,((36:5,(82:2,83:0):4):21,45:15):7):6,((73:6,88:13):3,89:13):18):7,57:21):33,61:51):16):14,90:48):9,6:45):20,(((47:1,48:2):15,69:17):11,(71:4,72:16):24):17):10,((5:11,(((((9:3,17:5):8,(10:3,16:1):5):9,(11:6,12:5):8):4,((13:2,18:2):6,(14:2,15:2):4):7):4,81:19):9):29,(7:45,50:28):20):15):9,(30:1,31:2):36):7,((((4:27,46:18):7,(((26:1,28:0):9,(27:1,29:0):5):8,60:13):11):9,49:33):11,(39:30,84:25):10):5):7,((19:31,((21:0,22:0):1,65:4):34):8,((24:18,70:40):10,((66:2,68:0):4,67:5):30):4):7):8,(((3:31,56:36):11,74:34):9,(23:27,((25:29,((32:3,33:2,34:3,35:3):20,((40:4,((41:1,43:18):1,(42:0,44:1):4):2):10,((78:3,79:0):4,80:13):17):7):11):21,(37:8,38:11):24):14):6):7):8,(((20:19,59:15):6,(((51:5,53:3):3,52:7):2,54:2):14):5,((75:0,76:0):9,77:5):18):28):11,58:46):23,55:56):38,85:81):28,86:64):33,(63:3,64:4):12):16,62:0);
tree PAUP_356 = [&U] (1:0,((((((((((((((((2:53,87:38):11,((((8:16,((36:5,(82:2,83:0):4):20,45:16):7):8,(73:8,(88:13,89:10):4):18):6,57:21):33,61:51):16):14,90:48):9,6:45):20,(((47:1,48:2):15,69:17):11,(71:4,72:16):24):17):10,((5:12,(((((9:3,17:5):8,(10:3,16:1):5):9,(11:6,12:5):8):4,81:19):2,((13:2,18:2):6,(14:2,15:2):4):7):11):28,(7:45,50:27):20):16):9,(30:1,31:2):36):7,(((4:27,46:19):10,((((26:1,28:0):9,(27:1,29:0):5):8,60:13):11,49:30):6):13,(39:30,84:25):9):6):7,((19:31,((21:0,22:0):1,65:4):34):8,((24:18,70:40):10,((66:2,68:0):4,67:5):30):4):7):8,(((3:31,56:36):11,74:34):9,(23:27,((25:29,((32:3,33:2,34:3,35:3):20,((40:4,((41:1,43:18):1,(42:0,44:1):4):2):10,((78:3,79:0):4,80:13):17):7):11):21,(37:8,38:11):24):14):6):7):8,(((20:19,59:15):6,(((51:5,53:3):3,52:7):2,54:2):14):5,((75:0,76:0):9,77:5):18):28):11,58:46):23,55:56):38,85:81):28,86:64):33,(63:3,64:4):12):16,62:0);
tree PAUP_357 = [&U] (1:0,((((((((((((((((2:53,87:38):11,((((8:16,((36:5,(82:2,83:0):4):20,45:16):7):7,((73:6,88:13):3,89:13):18):7,57:21):33,61:51):16):14,90:48):9,6:45):20,(((47:1,48:2):15,69:17):11,(71:4,72:16):24):17):10,((5:12,(((((9:3,17:5):8,(10:3,16:1):5):9,(11:6,12:5):8):4,81:19):2,((13:2,18:2):6,(14:2,15:2):4):7):11):28,(7:45,50:27):20):16):9,(30:1,31:2):36):7,(((4:27,46:19):10,((((26:1,28:0):9,(27:1,29:0):5):8,60:13):11,49:30):6):13,(39:30,84:25):9):6):7,((19:31,((21:0,22:0):1,65:4):34):8,((24:18,70:40):10,((66:2,68:0):4,67:5):30):4):7):8,(((3:31,56:36):11,74:34):9,(23:27,((25:29,((32:3,33:2,34:3,35:3):20,((40:4,(41:2,((42:0,44:1):3,43:18):1):2):10,((78:3,79:0):4,80:13):17):7):11):21,(37:8,38:11):24):14):6):7):8,(((20:19,59:15):6,(((51:5,53:3):3,52:7):2,54:2):14):5,((75:0,76:0):9,77:5):18):28):11,58:46):23,55:56):38,85:81):28,86:64):33,(63:3,64:4):12):16,62:0);
tree PAUP_358 = [&U] (1:0,((((((((((((((((2:53,87:38):11,((((8:16,((36:5,(82:2,83:0):4):20,45:16):7):7,((73:6,88:13):3,89:13):18):7,57:21):33,61:51):16):14,90:48):9,6:45):20,(((47:1,48:2):15,69:17):11,(71:4,72:16):24):17):10,((5:12,(((((9:3,17:5):8,(10:3,16:1):5):9,(11:6,12:5):8):4,81:19):2,((13:2,18:2):6,(14:2,15:2):4):7):11):28,(7:45,50:27):20):16):9,(30:1,31:2):36):7,(((4:27,46:19):10,((((26:1,28:0):9,(27:1,29:0):5):8,60:13):11,49:30):6):13,(39:30,84:25):9):6):7,((19:31,((21:0,22:0):1,65:4):34):8,((24:18,70:40):10,((66:2,68:0):4,67:5):30):4):7):8,(((3:31,56:36):11,74:34):9,(23:27,((25:29,(((32:3,33:2,35:3):1,34:3):19,((40:4,((41:1,43:18):1,(42:0,44:1):4):2):10,((78:3,79:0):4,80:13):17):7):11):21,(37:8,38:11):24):14):6):7):8,(((20:19,59:15):6,(((51:5,53:3):3,52:7):2,54:2):14):5,((75:0,76:0):9,77:5):18):28):11,58:46):23,55:56):38,85:81):28,86:64):33,(63:3,64:4):12):16,62:0);
tree PAUP_359 = [&U] (1:0,((((((((((((((((2:53,87:38):11,((((8:16,((36:5,(82:2,83:0):4):20,45:16):7):7,((73:6,88:13):3,89:13):18):7,57:21):33,61:51):16):14,90:48):9,6:45):20,(((47:1,48:2):15,69:17):11,(71:4,72:16):24):17):10,((5:11,(((((9:3,17:5):8,(10:3,16:1):5):9,(11:6,12:5):8):4,((13:2,18:2):6,(14:2,15:2):4):7):4,81:19):9):29,(7:45,50:28):20):15):9,(30:1,31:2):36):7,(((4:27,46:19):10,((((26:1,28:0):9,(27:1,29:0):5):8,60:13):11,49:30):6):13,(39:30,84:25):9):6):7,((19:31,((21:0,22:0):1,65:4):34):8,((24:18,70:40):10,((66:2,68:0):4,67:5):30):4):7):8,(((3:31,56:36):11,74:34):9,(23:27,((25:29,((32:3,33:2,34:3,35:3):20,((40:4,((41:1,43:18):1,(42:0,44:1):4):2):10,((78:3,79:0):4,80:13):17):7):11):21,(37:8,38:11):24):14):6):7):8,(((20:19,59:15):6,(((51:5,53:3):3,52:7):2,54:2):14):5,((75:0,76:0):9,77:5):18):28):11,58:46):23,55:56):38,85:81):28,86:64):33,(63:3,64:4):12):16,62:0);
tree PAUP_360 = [&U] (1:0,(((((((((((((((((2:52,87:39):11,((((8:17,((36:5,(82:2,83:0):4):21,45:15):7):7,(73:8,(88:13,89:10):4):18):6,57:21):33,61:51):17):14,90:48):9,6:45):20,(((47:1,48:2):15,69:17):10,(71:4,72:16):24):18):9,((5:12,(((((9:3,17:5):8,(10:3,16:1):5):9,(11:6,12:5):8):4,81:19):2,((13:2,18:2):6,(14:2,15:2):4):7):11):30,(7:44,50:27):20):17):9,(30:1,31:2):34):7,(((4:27,46:18):7,(((26:1,28:0):9,(27:1,29:0):5):8,60:13):11):8,49:33):13):5,(39:30,84:26):8):6,(((19:29,((21:0,22:0):2,65:3):36):8,((66:2,68:0):4,67:5):30):5,(24:17,70:40):9):10):9,(((3:31,56:36):11,74:34):9,(23:27,((25:29,((32:3,33:2,34:3,35:3):20,((40:4,((41:1,43:18):1,(42:0,44:1):4):2):10,((78:3,79:0):4,80:13):17):7):11):21,(37:8,38:11):24):14):5):6):9,(((20:19,59:15):6,(((51:5,53:3):3,52:7):2,54:2):14):5,((75:0,76:0):9,77:5):18):27):11,58:45):25,55:55):37,85:82):28,86:63):33,(63:3,64:4):13):16,62:0);
tree PAUP_361 = [&U] (1:0,(((((((((((((((((2:52,87:39):11,((((8:17,((36:5,(82:2,83:0):4):21,45:15):7):6,((73:6,88:13):3,89:13):18):7,57:21):33,61:51):17):14,90:48):9,6:45):20,(((47:1,48:2):15,69:17):10,(71:4,72:16):24):18):9,((5:12,(((((9:3,17:5):8,(10:3,16:1):5):9,(11:6,12:5):8):4,81:19):2,((13:2,18:2):6,(14:2,15:2):4):7):11):30,(7:44,50:27):20):17):9,(30:1,31:2):34):7,(((4:27,46:18):7,(((26:1,28:0):9,(27:1,29:0):5):8,60:13):11):8,49:33):13):5,(39:30,84:26):8):6,(((19:29,((21:0,22:0):2,65:3):36):8,((66:2,68:0):4,67:5):30):5,(24:17,70:40):9):10):9,(((3:31,56:36):11,74:34):9,(23:27,((25:29,((32:3,33:2,34:3,35:3):20,((40:4,(41:2,((42:0,44:1):3,43:18):1):2):10,((78:3,79:0):4,80:13):17):7):11):21,(37:8,38:11):24):14):5):6):9,(((20:19,59:15):6,(((51:5,53:3):3,52:7):2,54:2):14):5,((75:0,76:0):9,77:5):18):27):11,58:45):25,55:55):37,85:82):28,86:63):33,(63:3,64:4):13):16,62:0);
tree PAUP_362 = [&U] (1:0,(((((((((((((((((2:52,87:39):11,((((8:17,((36:5,(82:2,83:0):4):21,45:15):7):6,((73:6,88:13):3,89:13):18):7,57:21):33,61:51):17):14,90:48):9,6:45):20,(((47:1,48:2):15,69:17):10,(71:4,72:16):24):18):9,((5:12,(((((9:3,17:5):8,(10:3,16:1):5):9,(11:6,12:5):8):4,81:19):2,((13:2,18:2):6,(14:2,15:2):4):7):11):30,(7:44,50:27):20):17):9,(30:1,31:2):34):7,(((4:27,46:18):7,(((26:1,28:0):9,(27:1,29:0):5):8,60:13):11):8,49:33):13):5,(39:30,84:26):8):6,(((19:29,((21:0,22:0):2,65:3):36):8,((66:2,68:0):4,67:5):30):5,(24:17,70:40):9):10):9,(((3:31,56:36):11,74:34):9,(23:27,((25:29,(((32:3,33:2,35:3):1,34:3):19,((40:4,((41:1,43:18):1,(42:0,44:1):4):2):10,((78:3,79:0):4,80:13):17):7):11):21,(37:8,38:11):24):14):5):6):9,(((20:19,59:15):6,(((51:5,53:3):3,52:7):2,54:2):14):5,((75:0,76:0):9,77:5):18):27):11,58:45):25,55:55):37,85:82):28,86:63):33,(63:3,64:4):13):16,62:0);
tree PAUP_363 = [&U] (1:0,(((((((((((((((((2:52,87:39):11,((((8:17,((36:5,(82:2,83:0):4):21,45:15):7):6,((73:6,88:13):3,89:13):18):7,57:21):33,61:51):17):14,90:48):9,6:45):20,(((47:1,48:2):15,69:17):10,(71:4,72:16):24):18):9,((5:12,(((((9:3,17:5):8,(10:3,16:1):5):9,(11:6,12:5):8):4,81:19):2,((13:2,18:2):6,(14:2,15:2):4):7):11):30,(7:44,50:27):20):17):9,(30:1,31:2):34):6,(((4:27,46:18):7,(((26:1,28:0):9,(27:1,29:0):5):8,60:13):11):8,49:33):14):5,(39:29,84:27):8):5,((19:31,((21:0,22:0):1,65:4):34):7,((24:17,70:41):10,((66:2,68:0):4,67:5):30):5):8):11,(((3:31,56:36):11,74:34):9,(23:27,((25:29,((32:3,33:2,34:3,35:3):20,((40:4,((41:1,43:18):1,(42:0,44:1):4):2):10,((78:3,79:0):4,80:13):17):7):11):21,(37:8,38:11):24):14):5):6):8,(((20:19,59:15):6,(((51:5,53:3):3,52:7):2,54:2):14):5,((75:0,76:0):9,77:5):18):28):11,58:46):23,55:56):38,85:81):28,86:64):33,(63:3,64:4):12):16,62:0);
tree PAUP_364 = [&U] (1:0,(((((((((((((((((2:52,87:39):11,((((8:17,((36:5,(82:2,83:0):4):21,45:15):7):6,((73:6,88:13):3,89:13):18):7,57:21):33,61:51):17):14,90:48):9,6:45):20,(((47:1,48:2):15,69:17):10,(71:4,72:16):24):18):9,((5:12,(((((9:3,17:5):8,(10:3,16:1):5):9,(11:6,12:5):8):4,((13:2,18:2):6,(14:2,15:2):4):7):5,81:18):9):30,(7:44,50:28):20):16):9,(30:1,31:2):34):7,(((4:27,46:18):7,(((26:1,28:0):9,(27:1,29:0):5):8,60:13):11):8,49:33):13):5,(39:30,84:26):8):6,(((19:29,((21:0,22:0):2,65:3):36):8,((66:2,68:0):4,67:5):30):5,(24:17,70:40):9):10):9,(((3:31,56:36):11,74:34):9,(23:27,((25:29,((32:3,33:2,34:3,35:3):20,((40:4,((41:1,43:18):1,(42:0,44:1):4):2):10,((78:3,79:0):4,80:13):17):7):11):21,(37:8,38:11):24):14):5):6):9,(((20:19,59:15):6,(((51:5,53:3):3,52:7):2,54:2):14):5,((75:0,76:0):9,77:5):18):27):11,58:45):25,55:55):37,85:82):28,86:63):33,(63:3,64:4):13):16,62:0);
tree PAUP_365 = [&U] (1:0,((((((((((((((((2:53,87:38):11,((((8:17,((36:5,(82:2,83:0):4):21,45:15):7):6,((73:6,88:13):3,89:13):18):7,57:21):33,61:51):16):14,90:48):9,6:45):20,(((47:1,48:2):15,69:17):11,(71:4,72:16):24):17):10,((5:12,(((((9:3,17:5):8,(10:3,16:1):5):9,(11:6,12:5):8):4,81:19):2,((13:2,18:2):6,(14:2,15:2):4):7):11):28,(7:45,50:27):20):16):9,(30:1,31:2):36):7,((((4:27,46:18):7,(((26:1,28:0):9,(27:1,29:0):5):8,60:13):11):9,49:33):11,(39:30,84:25):10):5):7,((19:31,((21:0,22:0):1,65:4):34):8,((24:18,70:40):10,((66:2,68:0):4,67:5):30):4):7):8,(((3:31,56:36):11,74:34):9,(23:27,((25:29,((32:3,33:2,34:3,35:3):20,((40:4,((41:1,43:18):1,(42:0,44:1):4):2):10,((78:3,79:0):4,80:13):17):7):11):21,(37:8,38:11):24):14):6):7):8,(((20:19,59:15):6,(((51:5,53:3):3,52:7):2,54:2):14):5,((75:0,76:0):9,77:5):18):28):11,58:46):23,55:56):38,85:81):28,86:64):33,(63:3,64:4):12):16,62:0);
tree PAUP_366 = [&U] (1:0,((((((((((((((((2:53,87:38):11,((((8:16,((36:5,(82:2,83:0):4):20,45:16):7):7,((73:6,88:13):3,89:13):18):7,57:21):33,61:51):16):14,90:48):9,6:45):20,(((47:1,48:2):15,69:17):11,(71:4,72:16):24):17):10,((5:12,(((((9:3,17:5):8,(10:3,16:1):5):9,(11:6,12:5):8):4,81:19):2,((13:2,18:2):6,(14:2,15:2):4):7):11):28,(7:45,50:27):20):16):9,(30:1,31:2):36):7,(((4:27,46:19):10,((((26:1,28:0):9,(27:1,29:0):5):8,60:13):11,49:30):6):13,(39:30,84:25):9):6):7,((19:31,((21:0,22:0):1,65:4):34):8,((24:18,70:40):10,((66:2,68:0):4,67:5):30):4):7):8,(((3:31,56:36):11,74:34):9,(23:27,((25:29,((32:3,33:2,34:3,35:3):20,((40:4,((41:1,43:18):1,(42:0,44:1):4):2):10,((78:3,79:0):4,80:13):17):7):11):21,(37:8,38:11):24):14):6):7):8,(((20:19,59:15):6,(((51:5,53:3):3,52:7):2,54:2):14):5,((75:0,76:0):9,77:5):18):28):11,58:46):23,55:56):38,85:81):28,86:64):33,(63:3,64:4):12):16,62:0);
tree PAUP_367 = [&U] (1:0,(((((((((((((((((2:52,87:39):11,((((8:17,((36:5,(82:2,83:0):4):21,45:15):7):6,((73:6,88:13):3,89:13):18):7,57:21):33,61:51):17):14,90:48):9,6:45):20,(((47:1,48:2):15,69:17):10,(71:4,72:16):24):18):9,((5:12,(((((9:3,17:5):8,(10:3,16:1):5):9,(11:6,12:5):8):4,81:19):2,((13:2,18:2):6,(14:2,15:2):4):7):11):30,(7:44,50:27):20):17):9,(30:1,31:2):34):7,(((4:27,46:18):7,(((26:1,28:0):9,(27:1,29:0):5):8,60:13):11):8,49:33):13):5,(39:30,84:26):8):6,(((19:29,((21:0,22:0):2,65:3):36):8,((66:2,68:0):4,67:5):30):5,(24:17,70:40):9):10):9,(((3:31,56:36):11,74:34):9,(23:27,((25:29,((32:3,33:2,34:3,35:3):20,((40:4,((41:1,43:18):1,(42:0,44:1):4):2):10,((78:3,79:0):4,80:13):17):7):11):21,(37:8,38:11):24):14):5):6):9,(((20:19,59:15):6,(((51:5,53:3):3,52:7):2,54:2):14):5,((75:0,76:0):9,77:5):18):27):11,58:45):25,55:55):37,85:82):28,86:63):33,(63:3,64:4):13):16,62:0);
End;
