# Supplementary material for: Identification of shared single copy nuclear genes in Arabidopsis, Populus, Vitis and Oryza and their phylogenetic utility across various taxonomic levels
Source: BMC Evol Biol. 2010 Feb 24;10:61. doi: 10.1186/1471-2148-10-61 (PMC2848037; doi:10.1186/1471-2148-10-61)
Supplement: Additional file 3 — ML and MP trees for the 18 single copy genes based on alignments of EST and finished cDNA sequences are provided as well as the ML and MP bootstrap consensus trees. MP bootstrap consensus trees and all ML trees are available as PDF files and the collection of MP trees for each alignment is available as a .tre file. [file 1471-2148-10-61-S3.ZIP › EST_Trees/7445.mp.tre]

#NEXUS 

Begin trees;  [Treefile saved Thu Feb 21 17:15:33 2008]
[!
>Data file = /Users/jduarte/MPpaup2.nex
>Heuristic search settings:
>  Optimality criterion = parsimony
>    Character-status summary:
>      Of 372 total characters:
>        All characters are of type 'unord'
>        All characters have equal weight
>        59 characters are constant
>        58 variable characters are parsimony-uninformative
>        Number of parsimony-informative characters = 255
>    Gaps are treated as "missing"
>    Multistate taxa interpreted as uncertainty
>  Starting tree(s) obtained via stepwise addition
>  Addition sequence: random
>    Number of replicates = 10
>    Starting seed = 942614532
>  Number of trees held at each step during stepwise addition = 1
>  Branch-swapping algorithm: tree-bisection-reconnection (TBR)
>  Steepest descent option not in effect
>  'MaxTrees' setting = 2000 (will not be increased)
>  Branches collapsed (creating polytomies) if maximum branch length is zero
>  'MulTrees' option in effect
>  Topological constraints not enforced
>  Trees are unrooted
>
>Heuristic search completed
>   Total number of rearrangements tried = 1027148849
>   Score of best tree(s) found = 2744
>   Number of trees retained = 1914
>   Note: Effectiveness of search may have been diminished due to tree-buffer
>         overflow.
>   Time used = 00:07:15 (CPU time = 00:07:12.4)
]
	Translate
		1 gnl|TIGR|Picsi_TA19686_3332,
		2 gnl|Arath7|AT3G20390.1,
		3 gnl|Orysa5|Os07g33240.1,
		4 gnl|Poptr1|estExt_fgenesh4_pm.,
		5 gnl|Poptr1|eugene3.00111154,
		6 gnl|TIGR|Popde_TA3526_3696,
		7 gnl|TIGR|Popde_CX168036,
		8 gnl|TIGR|Popx_TA1378_3690,
		9 gnl|TIGR|Popto_DN483756,
		10 gnl|TIGR|Brana_TA12119_3708,
		11 gnl|TIGR|Braol_TA4116_3712,
		12 gnl|TIGR|Brara_TA2407_3711,
		13 gnl|TIGR|Horvu_AL511715,
		14 gnl|TIGR|Thlca_DN927336,
		15 gnl|TIGR|Curlo_TA1890_136217,
		16 gnl|TIGR|Zinof_TA2430_94328,
		17 gnl|TIGR|Curlo_DY383568,
		18 gnl|TIGR|Pinpi_TA3458_71647,
		19 gnl|TIGR|Pinta_TA6648_3352,
		20 gnl|TIGR|Picab_AM171020,
		21 gnl|TIGR|Picgl_DR577535,
		22 gnl|TIGR|Cryja_TA2009_3369,
		23 gnl|TIGR|Ginbi_TA1632_3311,
		24 gnl|TIGR|Zeama_TA93517_4577,
		25 gnl|TIGR|Zeama_DV511675,
		26 gnl|TIGR|Zeama_CO465442,
		27 gnl|TIGR|Zeama_EE178984,
		28 gnl|TIGR|Peram_TA2284_3435,
		29 gnl|TIGR|Tripr_TA4002_57577,
		30 gnl|TIGR|Medtr_DY616866,
		31 gnl|TIGR|Medtr_TA23844_3880,
		32 gnl|TIGR|Glyma_TA49221_3847,
		33 gnl|TIGR|Glyma_TA49223_3847,
		34 gnl|TIGR|Glyso_BG045592,
		35 gnl|TIGR|Lotja_TA1848_34305,
		36 gnl|TIGR|Medtr_TA26681_3880,
		37 gnl|TIGR|Robps_BI677821,
		38 gnl|TIGR|Lotja_TA6112_34305,
		39 gnl|TIGR|Phaco_TA3128_3886,
		40 gnl|TIGR|Glyma_TA52372_3847,
		41 gnl|TIGR|Arahy_EE123367,
		42 gnl|TIGR|Phaco_TA2952_3886,
		43 gnl|TIGR|Phavu_TA4586_3885,
		44 gnl|TIGR|Gosar_TA5476_29729,
		45 gnl|TIGR|Goshi_TA24744_3635,
		46 gnl|TIGR|Gosar_BF274965,
		47 gnl|TIGR|Citcl_TA5894_85681,
		48 gnl|TIGR|Citsi_TA14516_2711,
		49 gnl|TIGR|Citun_TA528_55188,
		50 gnl|TIGR|Helan_TA9398_4232,
		51 gnl|TIGR|Helan_TA9399_4232,
		52 gnl|TIGR|Helex_TA2080_400408,
		53 gnl|TIGR|Helar_EE627546,
		54 gnl|TIGR|Helpe_DY957327,
		55 gnl|TIGR|Lacsa_DW070870,
		56 gnl|TIGR|Lacsa_TA10553_4236,
		57 gnl|TIGR|Lacpe_DW099876,
		58 gnl|TIGR|Tarko_DR399727,
		59 gnl|TIGR|Tarof_TA3423_50225,
		60 gnl|TIGR|Stere_BG524076,
		61 gnl|TIGR|Sensq_DY665657,
		62 gnl|TIGR|Pruar_CV048052,
		63 gnl|TIGR|Prupe_TA3824_3760,
		64 gnl|TIGR|Prupe_BF717227,
		65 gnl|TIGR|Malx_TA27467_3750,
		66 gnl|TIGR|Malsi_CN915309,
		67 gnl|TIGR|Malx_TA27466_3750,
		68 gnl|TIGR|Malx_TA27468_3750,
		69 gnl|TIGR|Gerhy_AJ755942,
		70 gnl|TIGR|Ociba_DY334520,
		71 gnl|TIGR|Antma_TA5754_4151,
		72 gnl|TIGR|Soltu_DN849646,
		73 gnl|TIGR|Petx_TA1491_4102,
		74 gnl|TIGR|Nicta_TA4089_4097,
		75 gnl|TIGR|Nicta_TA6321_4097,
		76 gnl|TIGR|Nicbe_TA5075_4100,
		77 gnl|TIGR|Nicla_TA1158_164110,
		78 gnl|TIGR|Solha_TA1992_62890,
		79 gnl|TIGR|Solly_TA21647_4081,
		80 gnl|TIGR|Solpe_AW398781,
		81 gnl|TIGR|Soltu_TA29625_4113,
		82 gnl|TIGR|Capan_TA4497_4072,
		83 gnl|TIGR|Vitvi_TA38555_29760,
		84 gnl|TIGR|Vitvi_TA38556_29760,
		85 gnl|TIGR|Helar_TA4995_73275,
		86 gnl|TIGR|Helan_DY930835,
		87 gnl|TIGR|Helex_TA2616_400408,
		88 gnl|TIGR|Helpe_DY955691,
		89 gnl|TIGR|Helpe_DY956847,
		90 gnl|TIGR|Stere_BG524454,
		91 gnl|TIGR|Lacse_DW117573,
		92 gnl|TIGR|Lacsa_TA3496_4236,
		93 gnl|TIGR|Lacsa_TA2928_75948,
		94 gnl|TIGR|Lacvi_TA2514_75947,
		95 gnl|TIGR|Lacpe_DW084119,
		96 gnl|TIGR|Tarof_TA2850_50225,
		97 gnl|TIGR|Betvu_TA6668_161934,
		98 gnl|TIGR|Cofca_TA5275_49390,
		99 gnl|TIGR|Cucsa_TA1120_3659,
		100 Saruma_henryi,
		101 Welwitschia_mirabilis,
		102 gnl|TIGR|Aspof_TA1957_4686,
		103 gnl|TIGR|Ipoba_TA2274_4120,
		104 gnl|TIGR|Iponi_TA5670_35883,
		105 gnl|TIGR|Avesa_TA1829_4498,
		106 gnl|TIGR|Aegsp_TA1128_4573,
		107 gnl|TIGR|Triae_CK162179,
		108 gnl|TIGR|Tritu_BF294054,
		109 gnl|TIGR|Triae_TA71408_4565,
		110 gnl|TIGR|Triae_TA71407_4565,
		111 gnl|TIGR|Trimo_BG608031,
		112 gnl|TIGR|Horvu_TA35701_4513,
		113 gnl|TIGR|Sacof_TA34007_4547,
		114 gnl|TIGR|Sacof_CA201394,
		115 gnl|TIGR|Erate_DN482816,
		116 gnl|TIGR|Sorbi_TA27949_4558,
		117 gnl|TIGR|Sorpr_TA5657_132711,
		118 gnl|TIGR|Brugy_TA2584_39984,
		119 gnl|TIGR|Eupes_DV127131,
		120 gnl|TIGR|Eupes_DV131626,
		121 gnl|TIGR|Eupti_BP954312,
		122 gnl|TIGR|Ricco_TA2049_3988,
		123 gnl|TIGR|Iponi_TA7959_35883,
		124 gnl|TIGR|Iponi_TA8335_35883,
		125 gnl|TIGR|Mescr_TA4029_3544,
		126 gnl|TIGR|Soltu_TA34547_4113,
		127 gnl|TIGR|Solly_CN384492,
		128 gnl|TIGR|Allce_BQ580332,
		129 gnl|TIGR|Allce_CF440961,
		130 gnl|TIGR|Helsp_CX129274,
		131 gnl|TIGR|Allce_CF445119,
		132 gnl|TIGR|Allce_CF442662
		;
tree PAUP_1 = [&U] (1:2,(((((((((((2:15,((10:2,12:5):4,11:15):17):8,14:16):39,((128:58,(130:129,(131:35,132:27):52):18):12,129:57):17):16,((((((3:14,(((((24:0,25:0,27:0):2,26:0):15,(116:1,117:0):8):1,(113:0,114:9):5):15,115:18):13):5,((13:8,112:0):4,((106:1,107:4,108:0,109:0):4,(110:1,111:0):3):5):17):3,105:12):24,(15:5,(16:1,17:8):9):28):15,102:39):10,(28:30,100:35):13):9):6,((((((4:2,(6:0,8:0):0):9,((5:1,7:0):1,9:4):11):17,(((119:8,120:4):9,121:15):18,122:28):9):7,118:36):9,(((44:0,46:22):2,45:0):25,(47:0,48:5,49:4):29):8):7,(((((((29:10,(30:1,31:2):15):9,(37:11,(38:15,(39:17,40:11):4):2):4):13,((((32:5,(33:1,34:4):7):11,(42:8,43:7):35):7,36:19):6,35:16):10):6,41:21):14,99:43):7,((62:3,(63:0,64:2):2):12,(((65:1,66:1):4,68:21):6,67:12):11):16):7,((83:0,84:2):27,(97:28,125:29):22):5):4):8):9,98:39):6,((((((50:2,(51:4,((52:1,54:3):1,53:6):4):1):12,60:27):12,((((55:3,56:5):9,57:13):9,(58:8,59:7):8):11,61:19):9):13,(69:24,(((85:1,((86:2,87:4):1,(88:2,89:2):0):2):18,90:7):8,(((91:0,92:2):2,((93:1,94:1):1,95:8):1):8,96:21):12):4):9):12,(70:37,71:34):11):8,((((((72:9,81:0):3,((78:1,80:0):1,79:3):3):4,82:13):8,(74:13,(75:2,(76:5,77:2):2):4):4):8,73:10):17,((103:5,104:5):22,(123:9,124:24):18):14):8):3):15,(126:2,127:7):49):17,(22:18,(23:26,101:42):9):7):11,(18:2,19:3):18):6,20:0):1,21:9);
tree PAUP_2 = [&U] (1:2,(((((((((((2:15,((10:2,12:5):4,11:15):17):8,14:16):39,((128:58,(130:129,(131:35,132:27):52):18):12,129:57):17):16,((((((3:14,(((((24:0,25:0,27:0):2,26:0):15,(116:1,117:0):8):1,(113:0,114:9):5):15,115:18):13):5,((13:8,112:0):4,((106:1,107:4,108:0,109:0):4,(110:1,111:0):3):5):17):3,105:12):24,(15:5,(16:1,17:8):9):28):15,102:39):10,(28:30,100:35):13):9):6,((((((4:2,(6:0,8:0):0):9,(5:1,7:0,9:4):12):17,(((119:8,120:4):9,121:15):18,122:28):9):7,118:36):9,(((44:0,46:22):2,45:0):25,(47:0,48:5,49:4):29):8):7,(((((((29:10,(30:1,31:2):15):9,(37:11,(38:15,(39:17,40:11):4):2):4):13,((((32:5,(33:1,34:4):7):11,(42:8,43:7):35):7,36:19):6,35:16):10):6,41:21):14,99:43):7,((62:3,(63:0,64:2):2):12,(((65:1,66:1):4,68:21):6,67:12):11):16):7,((83:0,84:2):27,(97:28,125:29):22):5):4):8):9,98:39):6,((((((50:2,(51:4,((52:1,54:3):1,53:6):4):1):12,60:27):12,((((55:3,56:5):9,57:13):9,(58:8,59:7):8):11,61:19):9):13,(69:24,(((85:1,((86:2,87:4):1,(88:2,89:2):0):2):18,90:7):8,(((91:0,92:2):2,((93:1,94:1):1,95:8):1):8,96:21):12):4):9):12,(70:37,71:34):11):8,((((((72:9,81:0):3,((78:1,80:0):1,79:3):3):4,82:13):8,(74:13,(75:2,(76:5,77:2):2):4):4):8,73:10):17,((103:5,104:5):22,(123:9,124:24):18):14):8):3):15,(126:2,127:7):49):17,(22:18,(23:26,101:42):9):7):11,(18:2,19:3):18):6,20:0):1,21:9);
tree PAUP_3 = [&U] (1:2,(((((((((((2:15,((10:2,12:5):4,11:15):17):8,14:16):39,((128:58,(130:129,(131:35,132:27):52):18):12,129:57):17):16,((((((3:14,(((((24:0,25:0,27:0):2,26:0):15,(116:1,117:0):8):1,(113:0,114:9):5):15,115:18):13):5,((13:8,112:0):4,((106:1,107:4,108:0,109:0):4,(110:1,111:0):3):5):17):3,105:12):24,(15:5,(16:1,17:8):9):28):15,102:39):10,(28:30,100:35):13):9):6,((((((4:2,6:0,8:0):9,((5:1,7:0):1,9:4):11):17,(((119:8,120:4):9,121:15):18,122:28):9):7,118:36):9,(((44:0,46:22):2,45:0):25,(47:0,48:5,49:4):29):8):7,(((((((29:10,(30:1,31:2):15):9,(37:11,(38:15,(39:17,40:11):4):2):4):13,((((32:5,(33:1,34:4):7):11,(42:8,43:7):35):7,36:19):6,35:16):10):6,41:21):14,99:43):7,((62:3,(63:0,64:2):2):12,(((65:1,66:1):4,68:21):6,67:12):11):16):7,((83:0,84:2):27,(97:28,125:29):22):5):4):8):9,98:39):6,((((((50:2,(51:4,((52:1,54:3):1,53:6):4):1):12,60:27):12,((((55:3,56:5):9,57:13):9,(58:8,59:7):8):11,61:19):9):13,(69:24,(((85:1,((86:2,87:4):1,(88:2,89:2):0):2):18,90:7):8,(((91:0,92:2):2,((93:1,94:1):1,95:8):1):8,96:21):12):4):9):12,(70:37,71:34):11):8,((((((72:9,81:0):3,((78:1,80:0):1,79:3):3):4,82:13):8,(74:13,(75:2,(76:5,77:2):2):4):4):8,73:10):17,((103:5,104:5):22,(123:9,124:24):18):14):8):3):15,(126:2,127:7):49):17,(22:18,(23:26,101:42):9):7):11,(18:2,19:3):18):6,20:0):1,21:9);
tree PAUP_4 = [&U] (1:2,(((((((((((2:15,((10:2,12:5):4,11:15):17):8,14:16):38,((128:58,(130:130,(131:34,132:28):52):17):12,129:56):17):19,((((((4:2,(6:0,8:0):0):9,((5:1,7:0):1,9:4):11):17,(((119:8,120:4):9,121:15):18,122:28):9):8,118:36):9,(((44:0,46:22):2,45:0):24,(47:0,48:5,49:4):30):8):6,(((((((29:10,(30:1,31:2):15):9,(37:11,(38:15,(39:17,40:11):4):2):4):13,((((32:5,(33:1,34:4):7):12,(42:8,43:7):34):7,36:18):7,35:16):10):6,41:21):14,99:43):7,((62:3,(63:0,64:2):2):12,(((65:1,66:1):4,68:21):6,67:12):11):16):7,((83:0,84:2):27,(97:28,125:29):22):5):4):5):4,((((((3:14,(((((24:0,25:0,27:0):2,26:0):15,(116:1,117:0):8):1,(113:0,114:9):5):15,115:18):13):5,((13:8,112:0):4,((106:1,107:4,108:0,109:0):4,(110:1,111:0):3):5):17):3,105:12):24,(15:5,(16:1,17:8):9):28):15,102:39):12,(28:31,100:34):12):12):12,98:36):6,((((((50:2,(51:4,((52:1,54:3):1,53:6):4):1):12,60:27):12,((((55:3,56:5):9,57:13):9,(58:8,59:7):8):11,61:19):9):13,(69:24,(((85:1,((86:2,87:4):1,(88:2,89:2):0):2):18,90:7):8,(((91:0,92:2):2,((93:1,94:1):1,95:8):1):8,96:21):12):4):9):12,(70:37,71:34):11):10,((((((72:9,81:0):3,((78:1,80:0):1,79:3):3):4,82:13):8,(74:13,(75:2,(76:5,77:2):2):4):4):8,73:10):15,((103:5,104:5):22,(123:9,124:24):19):14):8):3):13,(126:2,127:7):48):18,(22:18,(23:26,101:42):9):8):11,(18:2,19:3):19):5,20:0):1,21:9);
tree PAUP_5 = [&U] (1:2,(((((((((((2:15,((10:2,12:5):4,11:15):17):8,14:16):39,((128:58,(130:129,(131:35,132:27):52):18):12,129:57):17):16,((((((3:14,(((((24:0,25:0,27:0):2,26:0):15,(116:1,117:0):8):1,(113:0,114:9):5):15,115:18):13):5,((13:8,112:0):4,((106:1,107:4,108:0,109:0):4,(110:1,111:0):3):5):17):3,105:12):24,(15:5,(16:1,17:8):9):28):15,102:39):10,(28:30,100:35):13):9):6,((((((4:2,(6:0,8:0):0):9,((5:1,7:0):1,9:4):11):17,(((119:8,120:4):9,121:15):18,122:28):9):7,118:36):9,(((44:0,46:22):2,45:0):25,(47:0,48:5,49:4):29):8):7,(((((((29:10,(30:1,31:2):15):9,(37:11,(38:15,(39:17,40:11):4):2):4):13,((((32:5,(33:1,34:4):7):11,(42:8,43:7):35):7,36:19):6,35:16):10):6,41:21):14,99:42):7,((62:3,(63:0,64:2):2):11,((65:1,66:1):3,(67:14,68:21):1):16):16):8,((83:0,84:2):27,(97:28,125:29):22):5):4):8):9,98:39):6,((((((50:2,(51:4,((52:1,54:3):1,53:6):4):1):12,60:27):12,((((55:3,56:5):9,57:13):9,(58:8,59:7):8):11,61:19):9):13,(69:24,(((85:1,((86:2,87:4):1,(88:2,89:2):0):2):18,90:7):8,(((91:0,92:2):2,((93:1,94:1):1,95:8):1):8,96:21):12):4):9):12,(70:37,71:34):11):8,((((((72:9,81:0):3,((78:1,80:0):1,79:3):3):4,82:13):8,(74:13,(75:2,(76:5,77:2):2):4):4):8,73:10):17,((103:5,104:5):22,(123:9,124:24):18):14):8):3):15,(126:2,127:7):49):17,(22:18,(23:26,101:42):9):7):11,(18:2,19:3):18):6,20:0):1,21:9);
tree PAUP_6 = [&U] (1:2,((((((((((2:15,((10:2,12:5):4,11:15):17):8,14:16):39,((128:58,(130:129,(131:35,132:27):52):18):12,129:57):17):16,((((((3:14,(((((24:0,25:0,27:0):2,26:0):15,(116:1,117:0):8):1,(113:0,114:9):5):15,115:18):13):5,((13:8,112:0):4,((106:1,107:4,108:0,109:0):4,(110:1,111:0):3):5):17):3,105:12):24,(15:5,(16:1,17:8):9):28):15,102:39):10,(28:30,100:35):13):9):6,((((((4:2,(6:0,8:0):0):9,((5:1,7:0):1,9:4):11):17,(((119:8,120:4):9,121:15):18,122:28):9):7,118:36):9,(((44:0,46:22):2,45:0):25,(47:0,48:5,49:4):29):8):7,(((((((29:10,(30:1,31:2):15):9,(37:11,(38:15,(39:17,40:11):4):2):4):13,((((32:5,(33:1,34:4):7):11,(42:8,43:7):35):7,36:19):6,35:16):10):6,41:21):14,99:43):7,((62:3,(63:0,64:2):2):12,(((65:1,66:1):4,68:21):6,67:12):11):16):7,((83:0,84:2):27,(97:28,125:29):22):5):4):8):9,98:39):6,((((((50:2,(51:4,((52:1,54:3):1,53:6):4):1):12,60:27):12,((((55:3,56:5):9,57:13):9,(58:8,59:7):8):11,61:19):9):13,(69:24,(((85:1,((86:2,87:4):1,(88:2,89:2):0):2):18,90:7):8,(((91:0,92:2):2,((93:1,94:1):1,95:8):1):8,96:21):12):4):9):12,(70:37,71:34):11):8,((((((72:9,81:0):3,((78:1,80:0):1,79:3):3):4,82:13):8,(74:13,(75:2,(76:5,77:2):2):4):4):8,73:10):17,((103:5,104:5):22,(123:9,124:24):18):14):8):3):15,(126:2,127:7):49):17,(22:18,(23:26,101:42):9):7):11,(18:2,19:3):18):7,20:0,21:9);
tree PAUP_7 = [&U] (1:2,(((((((((((2:15,((10:2,12:5):4,11:15):17):8,14:16):39,((128:58,(130:129,(131:35,132:27):52):18):12,129:57):17):16,((((((3:14,(((((24:0,25:0,27:0):2,26:0):15,(116:1,117:0):8):1,(113:0,114:9):5):15,115:18):13):5,((13:8,112:0):4,((106:1,107:4,108:0,109:0):4,(110:1,111:0):3):5):17):3,105:12):24,(15:5,(16:1,17:8):9):28):15,102:39):10,(28:30,100:35):13):9):6,((((((4:2,(6:0,8:0):0):9,((5:1,7:0):1,9:4):11):17,(((119:8,120:4):9,121:15):18,122:28):9):7,118:36):9,(((44:0,46:22):2,45:0):25,(47:0,48:5,49:4):29):8):7,((((((((29:8,(30:1,31:2):17):8,(38:15,(39:17,40:11):4):3):4,37:11):14,((((32:5,(33:1,34:4):7):11,(42:8,43:7):35):7,36:19):7,35:16):10):4,41:20):15,99:43):7,((62:3,(63:0,64:2):2):12,(((65:1,66:1):4,68:21):6,67:12):11):16):7,((83:0,84:2):27,(97:28,125:29):22):5):4):8):9,98:39):6,((((((50:2,(51:4,((52:1,54:3):1,53:6):4):1):12,60:27):12,((((55:3,56:5):9,57:13):9,(58:8,59:7):8):11,61:19):9):13,(69:24,(((85:1,((86:2,87:4):1,(88:2,89:2):0):2):18,90:7):8,(((91:0,92:2):2,((93:1,94:1):1,95:8):1):8,96:21):12):4):9):12,(70:37,71:34):11):8,((((((72:9,81:0):3,((78:1,80:0):1,79:3):3):4,82:13):8,(74:13,(75:2,(76:5,77:2):2):4):4):8,73:10):17,((103:5,104:5):22,(123:9,124:24):18):14):8):3):15,(126:2,127:7):49):17,(22:18,(23:26,101:42):9):7):11,(18:2,19:3):18):6,20:0):1,21:9);
tree PAUP_8 = [&U] (1:2,(((((((((((2:15,((10:2,12:5):4,11:15):17):8,14:16):39,((128:58,(130:129,(131:35,132:27):52):18):12,129:57):17):16,(((((3:15,(((13:8,112:0):4,((106:1,107:4,108:0,109:0):4,(110:1,111:0):3):5):15,(((((24:0,25:0,27:0):2,26:0):15,(116:1,117:0):8):1,(113:0,114:9):5):15,115:18):12):4):5,105:14):23,(15:5,(16:1,17:8):9):29):14,102:39):10,(28:30,100:35):13):9):6,((((((4:2,(6:0,8:0):0):9,((5:1,7:0):1,9:4):11):17,(((119:8,120:4):9,121:15):18,122:28):9):7,118:36):9,(((44:0,46:22):2,45:0):25,(47:0,48:5,49:4):29):8):7,(((((((29:10,(30:1,31:2):15):9,(37:11,(38:15,(39:17,40:11):4):2):4):13,((((32:5,(33:1,34:4):7):11,(42:8,43:7):35):7,36:19):6,35:16):10):6,41:21):14,99:43):7,((62:3,(63:0,64:2):2):12,(((65:1,66:1):4,68:21):6,67:12):11):16):7,((83:0,84:2):27,(97:28,125:29):22):5):4):8):9,98:39):6,((((((50:2,(51:4,((52:1,54:3):1,53:6):4):1):12,60:27):12,((((55:3,56:5):9,57:13):9,(58:8,59:7):8):11,61:19):9):13,(69:24,(((85:1,((86:2,87:4):1,(88:2,89:2):0):2):18,90:7):8,(((91:0,92:2):2,((93:1,94:1):1,95:8):1):8,96:21):12):4):9):12,(70:37,71:34):11):8,((((((72:9,81:0):3,((78:1,80:0):1,79:3):3):4,82:13):8,(74:13,(75:2,(76:5,77:2):2):4):4):8,73:10):17,((103:5,104:5):22,(123:9,124:24):18):14):8):3):15,(126:2,127:7):49):17,(22:18,(23:26,101:42):9):7):11,(18:2,19:3):18):6,20:0):1,21:9);
tree PAUP_9 = [&U] (1:2,(((((((((((2:15,((10:2,12:5):4,11:15):17):8,14:16):39,((128:58,(130:129,(131:35,132:27):52):18):12,129:57):17):16,((((((3:14,(((((24:0,25:0,27:0):2,26:0):15,(116:1,117:0):8):1,(113:0,114:9):5):15,115:18):13):5,((13:8,112:0):4,((106:1,107:4,108:0,109:0):4,(110:1,111:0):3):5):17):3,105:12):24,(15:5,(16:1,17:8):9):28):15,102:39):10,(28:30,100:35):13):9):6,((((((4:2,(6:0,8:0):0):9,((5:1,7:0):1,9:4):11):17,(((119:8,120:4):9,121:15):18,122:28):9):7,118:36):9,(((44:0,46:22):2,45:0):25,(47:0,48:5,49:4):29):8):7,(((((((29:10,(30:1,31:2):15):9,(37:11,(38:15,(39:17,40:11):4):2):4):13,((((32:5,(33:1,34:4):7):11,(42:8,43:7):35):7,36:19):6,35:16):10):6,41:21):14,99:43):7,((62:3,(63:0,64:2):2):12,(((65:1,66:1):4,68:21):6,67:12):11):16):7,((83:0,84:2):27,(97:28,125:29):22):5):4):8):9,98:39):6,(((((((50:3,51:4):1,((52:1,54:3):1,53:6):3):13,60:27):11,((((55:3,56:5):9,57:13):9,(58:8,59:7):8):11,61:19):8):14,(69:24,(((85:1,((86:2,87:4):1,(88:2,89:2):0):2):18,90:7):8,(((91:0,92:2):2,((93:1,94:1):1,95:8):1):8,96:21):12):4):9):12,(70:37,71:34):11):8,((((((72:9,81:0):3,((78:1,80:0):1,79:3):3):4,82:13):8,(74:13,(75:2,(76:5,77:2):2):4):4):8,73:10):17,((103:5,104:5):22,(123:9,124:24):18):14):8):3):15,(126:2,127:7):49):17,(22:18,(23:26,101:42):9):7):11,(18:2,19:3):18):6,20:0):1,21:9);
tree PAUP_10 = [&U] (1:2,(((((((((((2:15,((10:2,12:5):4,11:15):17):8,14:16):39,((128:58,(130:129,(131:35,132:27):52):18):12,129:57):17):16,((((((3:14,((((24:0,25:0,27:0):2,26:0):16,((113:0,114:9):4,(116:1,117:0):8):2):14,115:18):13):5,((13:8,112:0):4,((106:1,107:4,108:0,109:0):4,(110:1,111:0):3):5):17):3,105:12):24,(15:5,(16:1,17:8):9):28):15,102:39):10,(28:30,100:35):13):9):6,((((((4:2,(6:0,8:0):0):9,((5:1,7:0):1,9:4):11):17,(((119:8,120:4):9,121:15):18,122:28):9):7,118:36):9,(((44:0,46:22):2,45:0):25,(47:0,48:5,49:4):29):8):7,(((((((29:10,(30:1,31:2):15):9,(37:11,(38:15,(39:17,40:11):4):2):4):13,((((32:5,(33:1,34:4):7):11,(42:8,43:7):35):7,36:19):6,35:16):10):6,41:21):14,99:43):7,((62:3,(63:0,64:2):2):12,(((65:1,66:1):4,68:21):6,67:12):11):16):7,((83:0,84:2):27,(97:28,125:29):22):5):4):8):9,98:39):6,((((((50:2,(51:4,((52:1,54:3):1,53:6):4):1):12,60:27):12,((((55:3,56:5):9,57:13):9,(58:8,59:7):8):11,61:19):9):13,(69:24,(((85:1,((86:2,87:4):1,(88:2,89:2):0):2):18,90:7):8,(((91:0,92:2):2,((93:1,94:1):1,95:8):1):8,96:21):12):4):9):12,(70:37,71:34):11):8,((((((72:9,81:0):3,((78:1,80:0):1,79:3):3):4,82:13):8,(74:13,(75:2,(76:5,77:2):2):4):4):8,73:10):17,((103:5,104:5):22,(123:9,124:24):18):14):8):3):15,(126:2,127:7):49):17,(22:18,(23:26,101:42):9):7):11,(18:2,19:3):18):6,20:0):1,21:9);
tree PAUP_11 = [&U] (1:2,(((((((((((2:15,((10:2,12:5):4,11:15):17):8,14:16):39,((128:58,(130:129,(131:35,132:27):52):18):12,129:57):17):16,((((((3:14,(((((24:0,25:0,27:0):2,26:0):15,(116:1,117:0):8):1,(113:0,114:9):5):15,115:18):13):5,((13:8,112:0):4,((106:1,107:4,108:0,109:0):4,(110:1,111:0):3):5):17):3,105:12):24,(15:5,(16:1,17:8):9):28):15,102:39):10,(28:30,100:35):13):9):6,((((((4:2,(6:0,8:0):0):9,((5:1,7:0):1,9:4):11):17,(((119:8,120:4):9,121:15):18,122:28):9):7,118:36):9,(((44:0,46:22):2,45:0):25,(47:0,48:5,49:4):29):8):7,(((((((29:10,(30:1,31:2):15):9,(37:11,(38:15,(39:17,40:11):4):2):4):13,((((32:5,(33:1,34:4):7):11,(42:8,43:7):35):7,36:19):6,35:16):10):6,41:21):14,99:43):7,((62:3,(63:0,64:2):2):12,(((65:1,66:1):4,68:21):6,67:12):11):16):7,((83:0,84:2):27,(97:28,125:29):22):5):4):8):9,98:39):6,((((((50:2,(51:4,((52:1,54:3):1,53:6):4):1):12,60:27):12,((((55:3,56:5):9,57:13):9,(58:8,59:7):8):11,61:19):9):13,(69:24,(((85:1,((86:2,87:4):1,88:2,89:2):2):18,90:7):8,(((91:0,92:2):2,((93:1,94:1):1,95:8):1):8,96:21):12):4):9):12,(70:37,71:34):11):8,((((((72:9,81:0):3,((78:1,80:0):1,79:3):3):4,82:13):8,(74:13,(75:2,(76:5,77:2):2):4):4):8,73:10):17,((103:5,104:5):22,(123:9,124:24):18):14):8):3):15,(126:2,127:7):49):17,(22:18,(23:26,101:42):9):7):11,(18:2,19:3):18):6,20:0):1,21:9);
tree PAUP_12 = [&U] (1:2,(((((((((((2:15,((10:2,12:5):4,11:15):17):8,14:16):39,((128:58,(130:129,(131:35,132:27):52):18):12,129:57):17):16,((((((3:14,(((((24:0,25:0,27:0):2,26:0):15,(116:1,117:0):8):1,(113:0,114:9):5):15,115:18):13):5,((13:8,112:0):4,((106:1,107:4,108:0,109:0):4,(110:1,111:0):3):5):17):3,105:12):24,(15:5,(16:1,17:8):9):28):15,102:39):10,(28:30,100:35):13):9):6,((((((4:2,(6:0,8:0):0):9,((5:1,7:0):1,9:4):11):17,(((119:8,120:4):9,121:15):18,122:28):9):7,118:36):9,(((44:0,46:22):2,45:0):25,(47:0,48:5,49:4):29):8):7,(((((((29:10,(30:1,31:2):15):9,(37:11,(38:15,(39:17,40:11):4):2):4):13,((((32:5,(33:1,34:4):7):11,(42:8,43:7):35):7,36:19):6,35:16):10):6,41:21):14,99:43):7,((62:3,(63:0,64:2):2):12,(((65:1,66:1):4,68:21):6,67:12):11):16):7,((83:0,84:2):27,(97:28,125:29):22):5):4):8):9,98:39):6,((((((50:2,(51:4,((52:1,54:3):1,53:6):4):1):12,60:27):12,((((55:3,56:5):9,57:13):9,(58:8,59:7):8):11,61:19):9):13,(69:24,(((85:0,(86:2,87:4,(88:2,89:2):1):2):19,90:7):8,(((91:0,92:2):2,((93:1,94:1):1,95:8):1):8,96:21):12):4):9):12,(70:37,71:34):11):8,((((((72:9,81:0):3,((78:1,80:0):1,79:3):3):4,82:13):8,(74:13,(75:2,(76:5,77:2):2):4):4):8,73:10):17,((103:5,104:5):22,(123:9,124:24):18):14):8):3):15,(126:2,127:7):49):17,(22:18,(23:26,101:42):9):7):11,(18:2,19:3):18):6,20:0):1,21:9);
tree PAUP_13 = [&U] (1:2,(((((((((((2:15,((10:2,12:5):4,11:15):17):8,14:16):39,((128:58,(130:129,(131:35,132:27):52):18):12,129:57):17):16,((((((3:14,(((((24:0,25:0,27:0):2,26:0):15,(116:1,117:0):8):1,(113:0,114:9):5):15,115:18):13):5,((13:8,112:0):4,((106:1,107:4,108:0,109:0):4,(110:1,111:0):3):5):17):3,105:12):24,(15:5,(16:1,17:8):9):28):15,102:39):10,(28:30,100:35):13):9):6,((((((4:2,6:0,8:0):9,(5:1,7:0,9:4):12):17,(((119:8,120:4):9,121:15):18,122:28):9):7,118:36):9,(((44:0,46:22):2,45:0):25,(47:0,48:5,49:4):29):8):7,(((((((29:10,(30:1,31:2):15):9,(37:11,(38:15,(39:17,40:11):4):2):4):13,((((32:5,(33:1,34:4):7):11,(42:8,43:7):35):7,36:19):6,35:16):10):6,41:21):14,99:43):7,((62:3,(63:0,64:2):2):12,(((65:1,66:1):4,68:21):6,67:12):11):16):7,((83:0,84:2):27,(97:28,125:29):22):5):4):8):9,98:39):6,((((((50:2,(51:4,((52:1,54:3):1,53:6):4):1):12,60:27):12,((((55:3,56:5):9,57:13):9,(58:8,59:7):8):11,61:19):9):13,(69:24,(((85:1,((86:2,87:4):1,(88:2,89:2):0):2):18,90:7):8,(((91:0,92:2):2,((93:1,94:1):1,95:8):1):8,96:21):12):4):9):12,(70:37,71:34):11):8,((((((72:9,81:0):3,((78:1,80:0):1,79:3):3):4,82:13):8,(74:13,(75:2,(76:5,77:2):2):4):4):8,73:10):17,((103:5,104:5):22,(123:9,124:24):18):14):8):3):15,(126:2,127:7):49):17,(22:18,(23:26,101:42):9):7):11,(18:2,19:3):18):6,20:0):1,21:9);
tree PAUP_14 = [&U] (1:2,(((((((((((2:15,((10:2,12:5):4,11:15):17):8,14:16):38,((128:58,(130:130,(131:34,132:28):52):17):12,129:56):17):19,((((((4:2,(6:0,8:0):0):9,(5:1,7:0,9:4):12):17,(((119:8,120:4):9,121:15):18,122:28):9):8,118:36):9,(((44:0,46:22):2,45:0):24,(47:0,48:5,49:4):30):8):6,(((((((29:10,(30:1,31:2):15):9,(37:11,(38:15,(39:17,40:11):4):2):4):13,((((32:5,(33:1,34:4):7):12,(42:8,43:7):34):7,36:18):7,35:16):10):6,41:21):14,99:43):7,((62:3,(63:0,64:2):2):12,(((65:1,66:1):4,68:21):6,67:12):11):16):7,((83:0,84:2):27,(97:28,125:29):22):5):4):5):4,((((((3:14,(((((24:0,25:0,27:0):2,26:0):15,(116:1,117:0):8):1,(113:0,114:9):5):15,115:18):13):5,((13:8,112:0):4,((106:1,107:4,108:0,109:0):4,(110:1,111:0):3):5):17):3,105:12):24,(15:5,(16:1,17:8):9):28):15,102:39):12,(28:31,100:34):12):12):12,98:36):6,((((((50:2,(51:4,((52:1,54:3):1,53:6):4):1):12,60:27):12,((((55:3,56:5):9,57:13):9,(58:8,59:7):8):11,61:19):9):13,(69:24,(((85:1,((86:2,87:4):1,(88:2,89:2):0):2):18,90:7):8,(((91:0,92:2):2,((93:1,94:1):1,95:8):1):8,96:21):12):4):9):12,(70:37,71:34):11):10,((((((72:9,81:0):3,((78:1,80:0):1,79:3):3):4,82:13):8,(74:13,(75:2,(76:5,77:2):2):4):4):8,73:10):15,((103:5,104:5):22,(123:9,124:24):19):14):8):3):13,(126:2,127:7):48):18,(22:18,(23:26,101:42):9):8):11,(18:2,19:3):19):5,20:0):1,21:9);
tree PAUP_15 = [&U] (1:2,(((((((((((2:15,((10:2,12:5):4,11:15):17):8,14:16):39,((128:58,(130:129,(131:35,132:27):52):18):12,129:57):17):16,((((((3:14,(((((24:0,25:0,27:0):2,26:0):15,(116:1,117:0):8):1,(113:0,114:9):5):15,115:18):13):5,((13:8,112:0):4,((106:1,107:4,108:0,109:0):4,(110:1,111:0):3):5):17):3,105:12):24,(15:5,(16:1,17:8):9):28):15,102:39):10,(28:30,100:35):13):9):6,((((((4:2,(6:0,8:0):0):9,(5:1,7:0,9:4):12):17,(((119:8,120:4):9,121:15):18,122:28):9):7,118:36):9,(((44:0,46:22):2,45:0):25,(47:0,48:5,49:4):29):8):7,(((((((29:10,(30:1,31:2):15):9,(37:11,(38:15,(39:17,40:11):4):2):4):13,((((32:5,(33:1,34:4):7):11,(42:8,43:7):35):7,36:19):6,35:16):10):6,41:21):14,99:42):7,((62:3,(63:0,64:2):2):11,((65:1,66:1):3,(67:14,68:21):1):16):16):8,((83:0,84:2):27,(97:28,125:29):22):5):4):8):9,98:39):6,((((((50:2,(51:4,((52:1,54:3):1,53:6):4):1):12,60:27):12,((((55:3,56:5):9,57:13):9,(58:8,59:7):8):11,61:19):9):13,(69:24,(((85:1,((86:2,87:4):1,(88:2,89:2):0):2):18,90:7):8,(((91:0,92:2):2,((93:1,94:1):1,95:8):1):8,96:21):12):4):9):12,(70:37,71:34):11):8,((((((72:9,81:0):3,((78:1,80:0):1,79:3):3):4,82:13):8,(74:13,(75:2,(76:5,77:2):2):4):4):8,73:10):17,((103:5,104:5):22,(123:9,124:24):18):14):8):3):15,(126:2,127:7):49):17,(22:18,(23:26,101:42):9):7):11,(18:2,19:3):18):6,20:0):1,21:9);
tree PAUP_16 = [&U] (1:2,((((((((((2:15,((10:2,12:5):4,11:15):17):8,14:16):39,((128:58,(130:129,(131:35,132:27):52):18):12,129:57):17):16,((((((3:14,(((((24:0,25:0,27:0):2,26:0):15,(116:1,117:0):8):1,(113:0,114:9):5):15,115:18):13):5,((13:8,112:0):4,((106:1,107:4,108:0,109:0):4,(110:1,111:0):3):5):17):3,105:12):24,(15:5,(16:1,17:8):9):28):15,102:39):10,(28:30,100:35):13):9):6,((((((4:2,(6:0,8:0):0):9,(5:1,7:0,9:4):12):17,(((119:8,120:4):9,121:15):18,122:28):9):7,118:36):9,(((44:0,46:22):2,45:0):25,(47:0,48:5,49:4):29):8):7,(((((((29:10,(30:1,31:2):15):9,(37:11,(38:15,(39:17,40:11):4):2):4):13,((((32:5,(33:1,34:4):7):11,(42:8,43:7):35):7,36:19):6,35:16):10):6,41:21):14,99:43):7,((62:3,(63:0,64:2):2):12,(((65:1,66:1):4,68:21):6,67:12):11):16):7,((83:0,84:2):27,(97:28,125:29):22):5):4):8):9,98:39):6,((((((50:2,(51:4,((52:1,54:3):1,53:6):4):1):12,60:27):12,((((55:3,56:5):9,57:13):9,(58:8,59:7):8):11,61:19):9):13,(69:24,(((85:1,((86:2,87:4):1,(88:2,89:2):0):2):18,90:7):8,(((91:0,92:2):2,((93:1,94:1):1,95:8):1):8,96:21):12):4):9):12,(70:37,71:34):11):8,((((((72:9,81:0):3,((78:1,80:0):1,79:3):3):4,82:13):8,(74:13,(75:2,(76:5,77:2):2):4):4):8,73:10):17,((103:5,104:5):22,(123:9,124:24):18):14):8):3):15,(126:2,127:7):49):17,(22:18,(23:26,101:42):9):7):11,(18:2,19:3):18):7,20:0,21:9);
tree PAUP_17 = [&U] (1:2,(((((((((((2:15,((10:2,12:5):4,11:15):17):8,14:16):39,((128:58,(130:129,(131:35,132:27):52):18):12,129:57):17):16,((((((3:14,(((((24:0,25:0,27:0):2,26:0):15,(116:1,117:0):8):1,(113:0,114:9):5):15,115:18):13):5,((13:8,112:0):4,((106:1,107:4,108:0,109:0):4,(110:1,111:0):3):5):17):3,105:12):24,(15:5,(16:1,17:8):9):28):15,102:39):10,(28:30,100:35):13):9):6,((((((4:2,(6:0,8:0):0):9,(5:1,7:0,9:4):12):17,(((119:8,120:4):9,121:15):18,122:28):9):7,118:36):9,(((44:0,46:22):2,45:0):25,(47:0,48:5,49:4):29):8):7,((((((((29:8,(30:1,31:2):17):8,(38:15,(39:17,40:11):4):3):4,37:11):14,((((32:5,(33:1,34:4):7):11,(42:8,43:7):35):7,36:19):7,35:16):10):4,41:20):15,99:43):7,((62:3,(63:0,64:2):2):12,(((65:1,66:1):4,68:21):6,67:12):11):16):7,((83:0,84:2):27,(97:28,125:29):22):5):4):8):9,98:39):6,((((((50:2,(51:4,((52:1,54:3):1,53:6):4):1):12,60:27):12,((((55:3,56:5):9,57:13):9,(58:8,59:7):8):11,61:19):9):13,(69:24,(((85:1,((86:2,87:4):1,(88:2,89:2):0):2):18,90:7):8,(((91:0,92:2):2,((93:1,94:1):1,95:8):1):8,96:21):12):4):9):12,(70:37,71:34):11):8,((((((72:9,81:0):3,((78:1,80:0):1,79:3):3):4,82:13):8,(74:13,(75:2,(76:5,77:2):2):4):4):8,73:10):17,((103:5,104:5):22,(123:9,124:24):18):14):8):3):15,(126:2,127:7):49):17,(22:18,(23:26,101:42):9):7):11,(18:2,19:3):18):6,20:0):1,21:9);
tree PAUP_18 = [&U] (1:2,(((((((((((2:15,((10:2,12:5):4,11:15):17):8,14:16):39,((128:58,(130:129,(131:35,132:27):52):18):12,129:57):17):16,(((((3:15,(((13:8,112:0):4,((106:1,107:4,108:0,109:0):4,(110:1,111:0):3):5):15,(((((24:0,25:0,27:0):2,26:0):15,(116:1,117:0):8):1,(113:0,114:9):5):15,115:18):12):4):5,105:14):23,(15:5,(16:1,17:8):9):29):14,102:39):10,(28:30,100:35):13):9):6,((((((4:2,(6:0,8:0):0):9,(5:1,7:0,9:4):12):17,(((119:8,120:4):9,121:15):18,122:28):9):7,118:36):9,(((44:0,46:22):2,45:0):25,(47:0,48:5,49:4):29):8):7,(((((((29:10,(30:1,31:2):15):9,(37:11,(38:15,(39:17,40:11):4):2):4):13,((((32:5,(33:1,34:4):7):11,(42:8,43:7):35):7,36:19):6,35:16):10):6,41:21):14,99:43):7,((62:3,(63:0,64:2):2):12,(((65:1,66:1):4,68:21):6,67:12):11):16):7,((83:0,84:2):27,(97:28,125:29):22):5):4):8):9,98:39):6,((((((50:2,(51:4,((52:1,54:3):1,53:6):4):1):12,60:27):12,((((55:3,56:5):9,57:13):9,(58:8,59:7):8):11,61:19):9):13,(69:24,(((85:1,((86:2,87:4):1,(88:2,89:2):0):2):18,90:7):8,(((91:0,92:2):2,((93:1,94:1):1,95:8):1):8,96:21):12):4):9):12,(70:37,71:34):11):8,((((((72:9,81:0):3,((78:1,80:0):1,79:3):3):4,82:13):8,(74:13,(75:2,(76:5,77:2):2):4):4):8,73:10):17,((103:5,104:5):22,(123:9,124:24):18):14):8):3):15,(126:2,127:7):49):17,(22:18,(23:26,101:42):9):7):11,(18:2,19:3):18):6,20:0):1,21:9);
tree PAUP_19 = [&U] (1:2,(((((((((((2:15,((10:2,12:5):4,11:15):17):8,14:16):39,((128:58,(130:129,(131:35,132:27):52):18):12,129:57):17):16,((((((3:14,(((((24:0,25:0,27:0):2,26:0):15,(116:1,117:0):8):1,(113:0,114:9):5):15,115:18):13):5,((13:8,112:0):4,((106:1,107:4,108:0,109:0):4,(110:1,111:0):3):5):17):3,105:12):24,(15:5,(16:1,17:8):9):28):15,102:39):10,(28:30,100:35):13):9):6,((((((4:2,(6:0,8:0):0):9,(5:1,7:0,9:4):12):17,(((119:8,120:4):9,121:15):18,122:28):9):7,118:36):9,(((44:0,46:22):2,45:0):25,(47:0,48:5,49:4):29):8):7,(((((((29:10,(30:1,31:2):15):9,(37:11,(38:15,(39:17,40:11):4):2):4):13,((((32:5,(33:1,34:4):7):11,(42:8,43:7):35):7,36:19):6,35:16):10):6,41:21):14,99:43):7,((62:3,(63:0,64:2):2):12,(((65:1,66:1):4,68:21):6,67:12):11):16):7,((83:0,84:2):27,(97:28,125:29):22):5):4):8):9,98:39):6,(((((((50:3,51:4):1,((52:1,54:3):1,53:6):3):13,60:27):11,((((55:3,56:5):9,57:13):9,(58:8,59:7):8):11,61:19):8):14,(69:24,(((85:1,((86:2,87:4):1,(88:2,89:2):0):2):18,90:7):8,(((91:0,92:2):2,((93:1,94:1):1,95:8):1):8,96:21):12):4):9):12,(70:37,71:34):11):8,((((((72:9,81:0):3,((78:1,80:0):1,79:3):3):4,82:13):8,(74:13,(75:2,(76:5,77:2):2):4):4):8,73:10):17,((103:5,104:5):22,(123:9,124:24):18):14):8):3):15,(126:2,127:7):49):17,(22:18,(23:26,101:42):9):7):11,(18:2,19:3):18):6,20:0):1,21:9);
tree PAUP_20 = [&U] (1:2,(((((((((((2:15,((10:2,12:5):4,11:15):17):8,14:16):39,((128:58,(130:129,(131:35,132:27):52):18):12,129:57):17):16,((((((3:14,((((24:0,25:0,27:0):2,26:0):16,((113:0,114:9):4,(116:1,117:0):8):2):14,115:18):13):5,((13:8,112:0):4,((106:1,107:4,108:0,109:0):4,(110:1,111:0):3):5):17):3,105:12):24,(15:5,(16:1,17:8):9):28):15,102:39):10,(28:30,100:35):13):9):6,((((((4:2,(6:0,8:0):0):9,(5:1,7:0,9:4):12):17,(((119:8,120:4):9,121:15):18,122:28):9):7,118:36):9,(((44:0,46:22):2,45:0):25,(47:0,48:5,49:4):29):8):7,(((((((29:10,(30:1,31:2):15):9,(37:11,(38:15,(39:17,40:11):4):2):4):13,((((32:5,(33:1,34:4):7):11,(42:8,43:7):35):7,36:19):6,35:16):10):6,41:21):14,99:43):7,((62:3,(63:0,64:2):2):12,(((65:1,66:1):4,68:21):6,67:12):11):16):7,((83:0,84:2):27,(97:28,125:29):22):5):4):8):9,98:39):6,((((((50:2,(51:4,((52:1,54:3):1,53:6):4):1):12,60:27):12,((((55:3,56:5):9,57:13):9,(58:8,59:7):8):11,61:19):9):13,(69:24,(((85:1,((86:2,87:4):1,(88:2,89:2):0):2):18,90:7):8,(((91:0,92:2):2,((93:1,94:1):1,95:8):1):8,96:21):12):4):9):12,(70:37,71:34):11):8,((((((72:9,81:0):3,((78:1,80:0):1,79:3):3):4,82:13):8,(74:13,(75:2,(76:5,77:2):2):4):4):8,73:10):17,((103:5,104:5):22,(123:9,124:24):18):14):8):3):15,(126:2,127:7):49):17,(22:18,(23:26,101:42):9):7):11,(18:2,19:3):18):6,20:0):1,21:9);
tree PAUP_21 = [&U] (1:2,(((((((((((2:15,((10:2,12:5):4,11:15):17):8,14:16):39,((128:58,(130:129,(131:35,132:27):52):18):12,129:57):17):16,((((((3:14,(((((24:0,25:0,27:0):2,26:0):15,(116:1,117:0):8):1,(113:0,114:9):5):15,115:18):13):5,((13:8,112:0):4,((106:1,107:4,108:0,109:0):4,(110:1,111:0):3):5):17):3,105:12):24,(15:5,(16:1,17:8):9):28):15,102:39):10,(28:30,100:35):13):9):6,((((((4:2,(6:0,8:0):0):9,(5:1,7:0,9:4):12):17,(((119:8,120:4):9,121:15):18,122:28):9):7,118:36):9,(((44:0,46:22):2,45:0):25,(47:0,48:5,49:4):29):8):7,(((((((29:10,(30:1,31:2):15):9,(37:11,(38:15,(39:17,40:11):4):2):4):13,((((32:5,(33:1,34:4):7):11,(42:8,43:7):35):7,36:19):6,35:16):10):6,41:21):14,99:43):7,((62:3,(63:0,64:2):2):12,(((65:1,66:1):4,68:21):6,67:12):11):16):7,((83:0,84:2):27,(97:28,125:29):22):5):4):8):9,98:39):6,((((((50:2,(51:4,((52:1,54:3):1,53:6):4):1):12,60:27):12,((((55:3,56:5):9,57:13):9,(58:8,59:7):8):11,61:19):9):13,(69:24,(((85:1,((86:2,87:4):1,88:2,89:2):2):18,90:7):8,(((91:0,92:2):2,((93:1,94:1):1,95:8):1):8,96:21):12):4):9):12,(70:37,71:34):11):8,((((((72:9,81:0):3,((78:1,80:0):1,79:3):3):4,82:13):8,(74:13,(75:2,(76:5,77:2):2):4):4):8,73:10):17,((103:5,104:5):22,(123:9,124:24):18):14):8):3):15,(126:2,127:7):49):17,(22:18,(23:26,101:42):9):7):11,(18:2,19:3):18):6,20:0):1,21:9);
tree PAUP_22 = [&U] (1:2,(((((((((((2:15,((10:2,12:5):4,11:15):17):8,14:16):39,((128:58,(130:129,(131:35,132:27):52):18):12,129:57):17):16,((((((3:14,(((((24:0,25:0,27:0):2,26:0):15,(116:1,117:0):8):1,(113:0,114:9):5):15,115:18):13):5,((13:8,112:0):4,((106:1,107:4,108:0,109:0):4,(110:1,111:0):3):5):17):3,105:12):24,(15:5,(16:1,17:8):9):28):15,102:39):10,(28:30,100:35):13):9):6,((((((4:2,(6:0,8:0):0):9,(5:1,7:0,9:4):12):17,(((119:8,120:4):9,121:15):18,122:28):9):7,118:36):9,(((44:0,46:22):2,45:0):25,(47:0,48:5,49:4):29):8):7,(((((((29:10,(30:1,31:2):15):9,(37:11,(38:15,(39:17,40:11):4):2):4):13,((((32:5,(33:1,34:4):7):11,(42:8,43:7):35):7,36:19):6,35:16):10):6,41:21):14,99:43):7,((62:3,(63:0,64:2):2):12,(((65:1,66:1):4,68:21):6,67:12):11):16):7,((83:0,84:2):27,(97:28,125:29):22):5):4):8):9,98:39):6,((((((50:2,(51:4,((52:1,54:3):1,53:6):4):1):12,60:27):12,((((55:3,56:5):9,57:13):9,(58:8,59:7):8):11,61:19):9):13,(69:24,(((85:0,(86:2,87:4,(88:2,89:2):1):2):19,90:7):8,(((91:0,92:2):2,((93:1,94:1):1,95:8):1):8,96:21):12):4):9):12,(70:37,71:34):11):8,((((((72:9,81:0):3,((78:1,80:0):1,79:3):3):4,82:13):8,(74:13,(75:2,(76:5,77:2):2):4):4):8,73:10):17,((103:5,104:5):22,(123:9,124:24):18):14):8):3):15,(126:2,127:7):49):17,(22:18,(23:26,101:42):9):7):11,(18:2,19:3):18):6,20:0):1,21:9);
tree PAUP_23 = [&U] (1:2,(((((((((((2:15,((10:2,12:5):4,11:15):17):8,14:16):38,((128:58,(130:130,(131:34,132:28):52):17):12,129:56):17):19,((((((4:2,6:0,8:0):9,((5:1,7:0):1,9:4):11):17,(((119:8,120:4):9,121:15):18,122:28):9):8,118:36):9,(((44:0,46:22):2,45:0):24,(47:0,48:5,49:4):30):8):6,(((((((29:10,(30:1,31:2):15):9,(37:11,(38:15,(39:17,40:11):4):2):4):13,((((32:5,(33:1,34:4):7):12,(42:8,43:7):34):7,36:18):7,35:16):10):6,41:21):14,99:43):7,((62:3,(63:0,64:2):2):12,(((65:1,66:1):4,68:21):6,67:12):11):16):7,((83:0,84:2):27,(97:28,125:29):22):5):4):5):4,((((((3:14,(((((24:0,25:0,27:0):2,26:0):15,(116:1,117:0):8):1,(113:0,114:9):5):15,115:18):13):5,((13:8,112:0):4,((106:1,107:4,108:0,109:0):4,(110:1,111:0):3):5):17):3,105:12):24,(15:5,(16:1,17:8):9):28):15,102:39):12,(28:31,100:34):12):12):12,98:36):6,((((((50:2,(51:4,((52:1,54:3):1,53:6):4):1):12,60:27):12,((((55:3,56:5):9,57:13):9,(58:8,59:7):8):11,61:19):9):13,(69:24,(((85:1,((86:2,87:4):1,(88:2,89:2):0):2):18,90:7):8,(((91:0,92:2):2,((93:1,94:1):1,95:8):1):8,96:21):12):4):9):12,(70:37,71:34):11):10,((((((72:9,81:0):3,((78:1,80:0):1,79:3):3):4,82:13):8,(74:13,(75:2,(76:5,77:2):2):4):4):8,73:10):15,((103:5,104:5):22,(123:9,124:24):19):14):8):3):13,(126:2,127:7):48):18,(22:18,(23:26,101:42):9):8):11,(18:2,19:3):19):5,20:0):1,21:9);
tree PAUP_24 = [&U] (1:2,(((((((((((2:15,((10:2,12:5):4,11:15):17):8,14:16):39,((128:58,(130:129,(131:35,132:27):52):18):12,129:57):17):16,((((((3:14,(((((24:0,25:0,27:0):2,26:0):15,(116:1,117:0):8):1,(113:0,114:9):5):15,115:18):13):5,((13:8,112:0):4,((106:1,107:4,108:0,109:0):4,(110:1,111:0):3):5):17):3,105:12):24,(15:5,(16:1,17:8):9):28):15,102:39):10,(28:30,100:35):13):9):6,((((((4:2,6:0,8:0):9,((5:1,7:0):1,9:4):11):17,(((119:8,120:4):9,121:15):18,122:28):9):7,118:36):9,(((44:0,46:22):2,45:0):25,(47:0,48:5,49:4):29):8):7,(((((((29:10,(30:1,31:2):15):9,(37:11,(38:15,(39:17,40:11):4):2):4):13,((((32:5,(33:1,34:4):7):11,(42:8,43:7):35):7,36:19):6,35:16):10):6,41:21):14,99:42):7,((62:3,(63:0,64:2):2):11,((65:1,66:1):3,(67:14,68:21):1):16):16):8,((83:0,84:2):27,(97:28,125:29):22):5):4):8):9,98:39):6,((((((50:2,(51:4,((52:1,54:3):1,53:6):4):1):12,60:27):12,((((55:3,56:5):9,57:13):9,(58:8,59:7):8):11,61:19):9):13,(69:24,(((85:1,((86:2,87:4):1,(88:2,89:2):0):2):18,90:7):8,(((91:0,92:2):2,((93:1,94:1):1,95:8):1):8,96:21):12):4):9):12,(70:37,71:34):11):8,((((((72:9,81:0):3,((78:1,80:0):1,79:3):3):4,82:13):8,(74:13,(75:2,(76:5,77:2):2):4):4):8,73:10):17,((103:5,104:5):22,(123:9,124:24):18):14):8):3):15,(126:2,127:7):49):17,(22:18,(23:26,101:42):9):7):11,(18:2,19:3):18):6,20:0):1,21:9);
tree PAUP_25 = [&U] (1:2,((((((((((2:15,((10:2,12:5):4,11:15):17):8,14:16):39,((128:58,(130:129,(131:35,132:27):52):18):12,129:57):17):16,((((((3:14,(((((24:0,25:0,27:0):2,26:0):15,(116:1,117:0):8):1,(113:0,114:9):5):15,115:18):13):5,((13:8,112:0):4,((106:1,107:4,108:0,109:0):4,(110:1,111:0):3):5):17):3,105:12):24,(15:5,(16:1,17:8):9):28):15,102:39):10,(28:30,100:35):13):9):6,((((((4:2,6:0,8:0):9,((5:1,7:0):1,9:4):11):17,(((119:8,120:4):9,121:15):18,122:28):9):7,118:36):9,(((44:0,46:22):2,45:0):25,(47:0,48:5,49:4):29):8):7,(((((((29:10,(30:1,31:2):15):9,(37:11,(38:15,(39:17,40:11):4):2):4):13,((((32:5,(33:1,34:4):7):11,(42:8,43:7):35):7,36:19):6,35:16):10):6,41:21):14,99:43):7,((62:3,(63:0,64:2):2):12,(((65:1,66:1):4,68:21):6,67:12):11):16):7,((83:0,84:2):27,(97:28,125:29):22):5):4):8):9,98:39):6,((((((50:2,(51:4,((52:1,54:3):1,53:6):4):1):12,60:27):12,((((55:3,56:5):9,57:13):9,(58:8,59:7):8):11,61:19):9):13,(69:24,(((85:1,((86:2,87:4):1,(88:2,89:2):0):2):18,90:7):8,(((91:0,92:2):2,((93:1,94:1):1,95:8):1):8,96:21):12):4):9):12,(70:37,71:34):11):8,((((((72:9,81:0):3,((78:1,80:0):1,79:3):3):4,82:13):8,(74:13,(75:2,(76:5,77:2):2):4):4):8,73:10):17,((103:5,104:5):22,(123:9,124:24):18):14):8):3):15,(126:2,127:7):49):17,(22:18,(23:26,101:42):9):7):11,(18:2,19:3):18):7,20:0,21:9);
tree PAUP_26 = [&U] (1:2,(((((((((((2:15,((10:2,12:5):4,11:15):17):8,14:16):39,((128:58,(130:129,(131:35,132:27):52):18):12,129:57):17):16,((((((3:14,(((((24:0,25:0,27:0):2,26:0):15,(116:1,117:0):8):1,(113:0,114:9):5):15,115:18):13):5,((13:8,112:0):4,((106:1,107:4,108:0,109:0):4,(110:1,111:0):3):5):17):3,105:12):24,(15:5,(16:1,17:8):9):28):15,102:39):10,(28:30,100:35):13):9):6,((((((4:2,6:0,8:0):9,((5:1,7:0):1,9:4):11):17,(((119:8,120:4):9,121:15):18,122:28):9):7,118:36):9,(((44:0,46:22):2,45:0):25,(47:0,48:5,49:4):29):8):7,((((((((29:8,(30:1,31:2):17):8,(38:15,(39:17,40:11):4):3):4,37:11):14,((((32:5,(33:1,34:4):7):11,(42:8,43:7):35):7,36:19):7,35:16):10):4,41:20):15,99:43):7,((62:3,(63:0,64:2):2):12,(((65:1,66:1):4,68:21):6,67:12):11):16):7,((83:0,84:2):27,(97:28,125:29):22):5):4):8):9,98:39):6,((((((50:2,(51:4,((52:1,54:3):1,53:6):4):1):12,60:27):12,((((55:3,56:5):9,57:13):9,(58:8,59:7):8):11,61:19):9):13,(69:24,(((85:1,((86:2,87:4):1,(88:2,89:2):0):2):18,90:7):8,(((91:0,92:2):2,((93:1,94:1):1,95:8):1):8,96:21):12):4):9):12,(70:37,71:34):11):8,((((((72:9,81:0):3,((78:1,80:0):1,79:3):3):4,82:13):8,(74:13,(75:2,(76:5,77:2):2):4):4):8,73:10):17,((103:5,104:5):22,(123:9,124:24):18):14):8):3):15,(126:2,127:7):49):17,(22:18,(23:26,101:42):9):7):11,(18:2,19:3):18):6,20:0):1,21:9);
tree PAUP_27 = [&U] (1:2,(((((((((((2:15,((10:2,12:5):4,11:15):17):8,14:16):39,((128:58,(130:129,(131:35,132:27):52):18):12,129:57):17):16,(((((3:15,(((13:8,112:0):4,((106:1,107:4,108:0,109:0):4,(110:1,111:0):3):5):15,(((((24:0,25:0,27:0):2,26:0):15,(116:1,117:0):8):1,(113:0,114:9):5):15,115:18):12):4):5,105:14):23,(15:5,(16:1,17:8):9):29):14,102:39):10,(28:30,100:35):13):9):6,((((((4:2,6:0,8:0):9,((5:1,7:0):1,9:4):11):17,(((119:8,120:4):9,121:15):18,122:28):9):7,118:36):9,(((44:0,46:22):2,45:0):25,(47:0,48:5,49:4):29):8):7,(((((((29:10,(30:1,31:2):15):9,(37:11,(38:15,(39:17,40:11):4):2):4):13,((((32:5,(33:1,34:4):7):11,(42:8,43:7):35):7,36:19):6,35:16):10):6,41:21):14,99:43):7,((62:3,(63:0,64:2):2):12,(((65:1,66:1):4,68:21):6,67:12):11):16):7,((83:0,84:2):27,(97:28,125:29):22):5):4):8):9,98:39):6,((((((50:2,(51:4,((52:1,54:3):1,53:6):4):1):12,60:27):12,((((55:3,56:5):9,57:13):9,(58:8,59:7):8):11,61:19):9):13,(69:24,(((85:1,((86:2,87:4):1,(88:2,89:2):0):2):18,90:7):8,(((91:0,92:2):2,((93:1,94:1):1,95:8):1):8,96:21):12):4):9):12,(70:37,71:34):11):8,((((((72:9,81:0):3,((78:1,80:0):1,79:3):3):4,82:13):8,(74:13,(75:2,(76:5,77:2):2):4):4):8,73:10):17,((103:5,104:5):22,(123:9,124:24):18):14):8):3):15,(126:2,127:7):49):17,(22:18,(23:26,101:42):9):7):11,(18:2,19:3):18):6,20:0):1,21:9);
tree PAUP_28 = [&U] (1:2,(((((((((((2:15,((10:2,12:5):4,11:15):17):8,14:16):39,((128:58,(130:129,(131:35,132:27):52):18):12,129:57):17):16,((((((3:14,(((((24:0,25:0,27:0):2,26:0):15,(116:1,117:0):8):1,(113:0,114:9):5):15,115:18):13):5,((13:8,112:0):4,((106:1,107:4,108:0,109:0):4,(110:1,111:0):3):5):17):3,105:12):24,(15:5,(16:1,17:8):9):28):15,102:39):10,(28:30,100:35):13):9):6,((((((4:2,6:0,8:0):9,((5:1,7:0):1,9:4):11):17,(((119:8,120:4):9,121:15):18,122:28):9):7,118:36):9,(((44:0,46:22):2,45:0):25,(47:0,48:5,49:4):29):8):7,(((((((29:10,(30:1,31:2):15):9,(37:11,(38:15,(39:17,40:11):4):2):4):13,((((32:5,(33:1,34:4):7):11,(42:8,43:7):35):7,36:19):6,35:16):10):6,41:21):14,99:43):7,((62:3,(63:0,64:2):2):12,(((65:1,66:1):4,68:21):6,67:12):11):16):7,((83:0,84:2):27,(97:28,125:29):22):5):4):8):9,98:39):6,(((((((50:3,51:4):1,((52:1,54:3):1,53:6):3):13,60:27):11,((((55:3,56:5):9,57:13):9,(58:8,59:7):8):11,61:19):8):14,(69:24,(((85:1,((86:2,87:4):1,(88:2,89:2):0):2):18,90:7):8,(((91:0,92:2):2,((93:1,94:1):1,95:8):1):8,96:21):12):4):9):12,(70:37,71:34):11):8,((((((72:9,81:0):3,((78:1,80:0):1,79:3):3):4,82:13):8,(74:13,(75:2,(76:5,77:2):2):4):4):8,73:10):17,((103:5,104:5):22,(123:9,124:24):18):14):8):3):15,(126:2,127:7):49):17,(22:18,(23:26,101:42):9):7):11,(18:2,19:3):18):6,20:0):1,21:9);
tree PAUP_29 = [&U] (1:2,(((((((((((2:15,((10:2,12:5):4,11:15):17):8,14:16):39,((128:58,(130:129,(131:35,132:27):52):18):12,129:57):17):16,((((((3:14,((((24:0,25:0,27:0):2,26:0):16,((113:0,114:9):4,(116:1,117:0):8):2):14,115:18):13):5,((13:8,112:0):4,((106:1,107:4,108:0,109:0):4,(110:1,111:0):3):5):17):3,105:12):24,(15:5,(16:1,17:8):9):28):15,102:39):10,(28:30,100:35):13):9):6,((((((4:2,6:0,8:0):9,((5:1,7:0):1,9:4):11):17,(((119:8,120:4):9,121:15):18,122:28):9):7,118:36):9,(((44:0,46:22):2,45:0):25,(47:0,48:5,49:4):29):8):7,(((((((29:10,(30:1,31:2):15):9,(37:11,(38:15,(39:17,40:11):4):2):4):13,((((32:5,(33:1,34:4):7):11,(42:8,43:7):35):7,36:19):6,35:16):10):6,41:21):14,99:43):7,((62:3,(63:0,64:2):2):12,(((65:1,66:1):4,68:21):6,67:12):11):16):7,((83:0,84:2):27,(97:28,125:29):22):5):4):8):9,98:39):6,((((((50:2,(51:4,((52:1,54:3):1,53:6):4):1):12,60:27):12,((((55:3,56:5):9,57:13):9,(58:8,59:7):8):11,61:19):9):13,(69:24,(((85:1,((86:2,87:4):1,(88:2,89:2):0):2):18,90:7):8,(((91:0,92:2):2,((93:1,94:1):1,95:8):1):8,96:21):12):4):9):12,(70:37,71:34):11):8,((((((72:9,81:0):3,((78:1,80:0):1,79:3):3):4,82:13):8,(74:13,(75:2,(76:5,77:2):2):4):4):8,73:10):17,((103:5,104:5):22,(123:9,124:24):18):14):8):3):15,(126:2,127:7):49):17,(22:18,(23:26,101:42):9):7):11,(18:2,19:3):18):6,20:0):1,21:9);
tree PAUP_30 = [&U] (1:2,(((((((((((2:15,((10:2,12:5):4,11:15):17):8,14:16):39,((128:58,(130:129,(131:35,132:27):52):18):12,129:57):17):16,((((((3:14,(((((24:0,25:0,27:0):2,26:0):15,(116:1,117:0):8):1,(113:0,114:9):5):15,115:18):13):5,((13:8,112:0):4,((106:1,107:4,108:0,109:0):4,(110:1,111:0):3):5):17):3,105:12):24,(15:5,(16:1,17:8):9):28):15,102:39):10,(28:30,100:35):13):9):6,((((((4:2,6:0,8:0):9,((5:1,7:0):1,9:4):11):17,(((119:8,120:4):9,121:15):18,122:28):9):7,118:36):9,(((44:0,46:22):2,45:0):25,(47:0,48:5,49:4):29):8):7,(((((((29:10,(30:1,31:2):15):9,(37:11,(38:15,(39:17,40:11):4):2):4):13,((((32:5,(33:1,34:4):7):11,(42:8,43:7):35):7,36:19):6,35:16):10):6,41:21):14,99:43):7,((62:3,(63:0,64:2):2):12,(((65:1,66:1):4,68:21):6,67:12):11):16):7,((83:0,84:2):27,(97:28,125:29):22):5):4):8):9,98:39):6,((((((50:2,(51:4,((52:1,54:3):1,53:6):4):1):12,60:27):12,((((55:3,56:5):9,57:13):9,(58:8,59:7):8):11,61:19):9):13,(69:24,(((85:1,((86:2,87:4):1,88:2,89:2):2):18,90:7):8,(((91:0,92:2):2,((93:1,94:1):1,95:8):1):8,96:21):12):4):9):12,(70:37,71:34):11):8,((((((72:9,81:0):3,((78:1,80:0):1,79:3):3):4,82:13):8,(74:13,(75:2,(76:5,77:2):2):4):4):8,73:10):17,((103:5,104:5):22,(123:9,124:24):18):14):8):3):15,(126:2,127:7):49):17,(22:18,(23:26,101:42):9):7):11,(18:2,19:3):18):6,20:0):1,21:9);
tree PAUP_31 = [&U] (1:2,(((((((((((2:15,((10:2,12:5):4,11:15):17):8,14:16):39,((128:58,(130:129,(131:35,132:27):52):18):12,129:57):17):16,((((((3:14,(((((24:0,25:0,27:0):2,26:0):15,(116:1,117:0):8):1,(113:0,114:9):5):15,115:18):13):5,((13:8,112:0):4,((106:1,107:4,108:0,109:0):4,(110:1,111:0):3):5):17):3,105:12):24,(15:5,(16:1,17:8):9):28):15,102:39):10,(28:30,100:35):13):9):6,((((((4:2,6:0,8:0):9,((5:1,7:0):1,9:4):11):17,(((119:8,120:4):9,121:15):18,122:28):9):7,118:36):9,(((44:0,46:22):2,45:0):25,(47:0,48:5,49:4):29):8):7,(((((((29:10,(30:1,31:2):15):9,(37:11,(38:15,(39:17,40:11):4):2):4):13,((((32:5,(33:1,34:4):7):11,(42:8,43:7):35):7,36:19):6,35:16):10):6,41:21):14,99:43):7,((62:3,(63:0,64:2):2):12,(((65:1,66:1):4,68:21):6,67:12):11):16):7,((83:0,84:2):27,(97:28,125:29):22):5):4):8):9,98:39):6,((((((50:2,(51:4,((52:1,54:3):1,53:6):4):1):12,60:27):12,((((55:3,56:5):9,57:13):9,(58:8,59:7):8):11,61:19):9):13,(69:24,(((85:0,(86:2,87:4,(88:2,89:2):1):2):19,90:7):8,(((91:0,92:2):2,((93:1,94:1):1,95:8):1):8,96:21):12):4):9):12,(70:37,71:34):11):8,((((((72:9,81:0):3,((78:1,80:0):1,79:3):3):4,82:13):8,(74:13,(75:2,(76:5,77:2):2):4):4):8,73:10):17,((103:5,104:5):22,(123:9,124:24):18):14):8):3):15,(126:2,127:7):49):17,(22:18,(23:26,101:42):9):7):11,(18:2,19:3):18):6,20:0):1,21:9);
tree PAUP_32 = [&U] (1:2,((((((((((2:15,((10:2,12:5):4,11:15):17):8,14:16):38,((128:58,(130:130,(131:34,132:28):52):17):12,129:56):17):19,((((((4:2,(6:0,8:0):0):9,((5:1,7:0):1,9:4):11):17,(((119:8,120:4):9,121:15):18,122:28):9):8,118:36):9,(((44:0,46:22):2,45:0):24,(47:0,48:5,49:4):30):8):6,(((((((29:10,(30:1,31:2):15):9,(37:11,(38:15,(39:17,40:11):4):2):4):13,((((32:5,(33:1,34:4):7):12,(42:8,43:7):34):7,36:18):7,35:16):10):6,41:21):14,99:43):7,((62:3,(63:0,64:2):2):12,(((65:1,66:1):4,68:21):6,67:12):11):16):7,((83:0,84:2):27,(97:28,125:29):22):5):4):5):4,((((((3:14,(((((24:0,25:0,27:0):2,26:0):15,(116:1,117:0):8):1,(113:0,114:9):5):15,115:18):13):5,((13:8,112:0):4,((106:1,107:4,108:0,109:0):4,(110:1,111:0):3):5):17):3,105:12):24,(15:5,(16:1,17:8):9):28):15,102:39):12,(28:31,100:34):12):12):12,98:36):6,((((((50:2,(51:4,((52:1,54:3):1,53:6):4):1):12,60:27):12,((((55:3,56:5):9,57:13):9,(58:8,59:7):8):11,61:19):9):13,(69:24,(((85:1,((86:2,87:4):1,(88:2,89:2):0):2):18,90:7):8,(((91:0,92:2):2,((93:1,94:1):1,95:8):1):8,96:21):12):4):9):12,(70:37,71:34):11):10,((((((72:9,81:0):3,((78:1,80:0):1,79:3):3):4,82:13):8,(74:13,(75:2,(76:5,77:2):2):4):4):8,73:10):15,((103:5,104:5):22,(123:9,124:24):19):14):8):3):13,(126:2,127:7):48):18,(22:18,(23:26,101:42):9):8):11,(18:2,19:3):19):6,20:0,21:9);
tree PAUP_33 = [&U] (1:2,(((((((((((2:15,((10:2,12:5):4,11:15):17):8,14:16):38,((128:58,(130:130,(131:34,132:28):52):17):12,129:56):17):19,((((((4:2,(6:0,8:0):0):9,((5:1,7:0):1,9:4):11):17,(((119:8,120:4):9,121:15):18,122:28):9):8,118:36):9,(((44:0,46:22):2,45:0):24,(47:0,48:5,49:4):30):8):6,(((((((29:10,(30:1,31:2):15):9,(37:11,(38:15,(39:17,40:11):4):2):4):13,((((32:5,(33:1,34:4):7):11,(42:8,43:7):35):7,36:19):6,35:16):10):6,41:21):14,99:43):7,((62:3,(63:0,64:2):2):12,(((65:1,66:1):4,68:21):6,67:12):11):16):7,((83:0,84:2):27,(97:28,125:29):22):5):4):5):5,((((((3:14,(((((24:0,25:0,27:0):2,26:0):15,(116:1,117:0):8):1,(113:0,114:9):5):15,115:18):13):6,105:12):5,((13:8,112:0):5,((106:1,107:4,108:0,109:0):4,(110:1,111:0):3):4):18):21,(15:5,(16:1,17:8):9):27):16,102:38):12,(28:32,100:33):12):12):11,98:36):6,((((((50:2,(51:4,((52:1,54:3):1,53:6):4):1):12,60:27):12,((((55:3,56:5):9,57:13):9,(58:8,59:7):8):11,61:19):9):13,(69:24,(((85:1,((86:2,87:4):1,(88:2,89:2):0):2):18,90:7):8,(((91:0,92:2):2,((93:1,94:1):1,95:8):1):8,96:21):12):4):9):13,(70:36,71:35):11):9,((((((72:9,81:0):3,((78:1,80:0):1,79:3):3):4,82:13):8,(74:13,(75:2,(76:5,77:2):2):4):4):8,73:10):15,((103:5,104:5):22,(123:9,124:24):19):14):8):3):13,(126:2,127:7):48):18,(22:18,(23:26,101:42):9):8):11,(18:2,19:3):19):5,20:0):1,21:9);
tree PAUP_34 = [&U] (1:2,(((((((((((2:15,((10:2,12:5):4,11:15):17):8,14:16):38,((128:58,(130:130,(131:34,132:28):52):17):12,129:56):17):19,((((((4:2,(6:0,8:0):0):9,((5:1,7:0):1,9:4):11):17,(((119:8,120:4):9,121:15):18,122:28):9):8,118:36):9,(((44:0,46:22):2,45:0):24,(47:0,48:5,49:4):30):8):6,(((((((29:10,(30:1,31:2):15):9,(37:11,(38:15,(39:17,40:11):4):2):4):13,((((32:5,(33:1,34:4):7):12,(42:8,43:7):34):7,36:18):7,35:16):10):6,41:21):14,99:42):7,((62:3,(63:0,64:2):2):11,((65:1,66:1):3,(67:14,68:21):1):16):16):8,((83:0,84:2):27,(97:28,125:29):22):5):4):5):4,((((((3:14,(((((24:0,25:0,27:0):2,26:0):15,(116:1,117:0):8):1,(113:0,114:9):5):15,115:18):13):5,((13:8,112:0):4,((106:1,107:4,108:0,109:0):4,(110:1,111:0):3):5):17):3,105:12):24,(15:5,(16:1,17:8):9):28):15,102:39):12,(28:31,100:34):12):12):12,98:36):6,((((((50:2,(51:4,((52:1,54:3):1,53:6):4):1):12,60:27):12,((((55:3,56:5):9,57:13):9,(58:8,59:7):8):11,61:19):9):13,(69:24,(((85:1,((86:2,87:4):1,(88:2,89:2):0):2):18,90:7):8,(((91:0,92:2):2,((93:1,94:1):1,95:8):1):8,96:21):12):4):9):12,(70:37,71:34):11):10,((((((72:9,81:0):3,((78:1,80:0):1,79:3):3):4,82:13):8,(74:13,(75:2,(76:5,77:2):2):4):4):8,73:10):15,((103:5,104:5):22,(123:9,124:24):19):14):8):3):13,(126:2,127:7):48):18,(22:18,(23:26,101:42):9):8):11,(18:2,19:3):19):5,20:0):1,21:9);
tree PAUP_35 = [&U] (1:2,(((((((((((2:15,((10:2,12:5):4,11:15):17):8,14:16):38,((128:58,(130:130,(131:34,132:28):52):17):12,129:56):17):19,((((((4:2,(6:0,8:0):0):9,((5:1,7:0):1,9:4):11):17,(((119:8,120:4):9,121:15):18,122:28):9):8,118:36):9,(((44:0,46:22):2,45:0):24,(47:0,48:5,49:4):30):8):6,(((((((29:10,(30:1,31:2):15):9,(37:11,(38:15,(39:17,40:11):4):2):4):13,((((32:5,(33:1,34:4):7):12,(42:8,43:7):34):7,36:18):7,35:16):10):6,41:21):14,99:43):7,((62:3,(63:0,64:2):2):12,(((65:1,66:1):4,68:21):6,67:12):11):16):7,((83:0,84:2):27,(97:28,125:29):22):5):4):5):4,(((((3:15,(((13:8,112:0):4,((106:1,107:4,108:0,109:0):4,(110:1,111:0):3):5):15,(((((24:0,25:0,27:0):2,26:0):15,(116:1,117:0):8):1,(113:0,114:9):5):15,115:18):12):4):5,105:14):23,(15:5,(16:1,17:8):9):29):14,102:39):12,(28:31,100:34):12):12):12,98:36):6,((((((50:2,(51:4,((52:1,54:3):1,53:6):4):1):12,60:27):12,((((55:3,56:5):9,57:13):9,(58:8,59:7):8):11,61:19):9):13,(69:24,(((85:1,((86:2,87:4):1,(88:2,89:2):0):2):18,90:7):8,(((91:0,92:2):2,((93:1,94:1):1,95:8):1):8,96:21):12):4):9):12,(70:37,71:34):11):10,((((((72:9,81:0):3,((78:1,80:0):1,79:3):3):4,82:13):8,(74:13,(75:2,(76:5,77:2):2):4):4):8,73:10):15,((103:5,104:5):22,(123:9,124:24):19):14):8):3):13,(126:2,127:7):48):18,(22:18,(23:26,101:42):9):8):11,(18:2,19:3):19):5,20:0):1,21:9);
tree PAUP_36 = [&U] (1:2,(((((((((((2:15,((10:2,12:5):4,11:15):17):8,14:16):38,((128:58,(130:130,(131:34,132:28):52):17):12,129:56):17):19,((((((4:2,(6:0,8:0):0):9,((5:1,7:0):1,9:4):11):17,(((119:8,120:4):9,121:15):18,122:28):9):8,118:36):9,(((44:0,46:22):2,45:0):24,(47:0,48:5,49:4):30):8):6,((((((((29:8,(30:1,31:2):17):8,(38:15,(39:17,40:11):4):3):4,37:11):14,((((32:5,(33:1,34:4):7):12,(42:8,43:7):34):7,36:18):8,35:16):10):4,41:20):15,99:43):7,((62:3,(63:0,64:2):2):12,(((65:1,66:1):4,68:21):6,67:12):11):16):7,((83:0,84:2):27,(97:28,125:29):22):5):4):5):4,((((((3:14,(((((24:0,25:0,27:0):2,26:0):15,(116:1,117:0):8):1,(113:0,114:9):5):15,115:18):13):5,((13:8,112:0):4,((106:1,107:4,108:0,109:0):4,(110:1,111:0):3):5):17):3,105:12):24,(15:5,(16:1,17:8):9):28):15,102:39):12,(28:31,100:34):12):12):12,98:36):6,((((((50:2,(51:4,((52:1,54:3):1,53:6):4):1):12,60:27):12,((((55:3,56:5):9,57:13):9,(58:8,59:7):8):11,61:19):9):13,(69:24,(((85:1,((86:2,87:4):1,(88:2,89:2):0):2):18,90:7):8,(((91:0,92:2):2,((93:1,94:1):1,95:8):1):8,96:21):12):4):9):12,(70:37,71:34):11):10,((((((72:9,81:0):3,((78:1,80:0):1,79:3):3):4,82:13):8,(74:13,(75:2,(76:5,77:2):2):4):4):8,73:10):15,((103:5,104:5):22,(123:9,124:24):19):14):8):3):13,(126:2,127:7):48):18,(22:18,(23:26,101:42):9):8):11,(18:2,19:3):19):5,20:0):1,21:9);
tree PAUP_37 = [&U] (1:2,(((((((((((2:15,((10:2,12:5):4,11:15):17):8,14:16):38,((128:58,(130:130,(131:34,132:28):52):17):12,129:56):17):19,((((((4:2,(6:0,8:0):0):9,((5:1,7:0):1,9:4):11):17,(((119:8,120:4):9,121:15):18,122:28):9):8,118:36):9,(((44:0,46:22):2,45:0):24,(47:0,48:5,49:4):30):8):6,(((((((29:10,(30:1,31:2):15):9,(37:11,(38:15,(39:17,40:11):4):2):4):13,((((32:5,(33:1,34:4):7):12,(42:8,43:7):34):7,36:18):7,35:16):10):6,41:21):14,99:43):7,((62:3,(63:0,64:2):2):12,(((65:1,66:1):4,68:21):6,67:12):11):16):7,((83:0,84:2):27,(97:28,125:29):22):5):4):5):4,((((((3:14,(((((24:0,25:0,27:0):2,26:0):15,(116:1,117:0):8):1,(113:0,114:9):5):15,115:18):13):5,((13:8,112:0):4,((106:1,107:4,108:0,109:0):4,(110:1,111:0):3):5):17):3,105:12):24,(15:5,(16:1,17:8):9):28):15,102:39):12,(28:31,100:34):12):12):12,98:36):6,(((((((50:3,51:4):1,((52:1,54:3):1,53:6):3):13,60:27):11,((((55:3,56:5):9,57:13):9,(58:8,59:7):8):11,61:19):8):14,(69:24,(((85:1,((86:2,87:4):1,(88:2,89:2):0):2):18,90:7):8,(((91:0,92:2):2,((93:1,94:1):1,95:8):1):8,96:21):12):4):9):12,(70:37,71:34):11):10,((((((72:9,81:0):3,((78:1,80:0):1,79:3):3):4,82:13):8,(74:13,(75:2,(76:5,77:2):2):4):4):8,73:10):15,((103:5,104:5):22,(123:9,124:24):19):14):8):3):13,(126:2,127:7):48):18,(22:18,(23:26,101:42):9):8):11,(18:2,19:3):19):5,20:0):1,21:9);
tree PAUP_38 = [&U] (1:2,(((((((((((2:15,((10:2,12:5):4,11:15):17):8,14:16):38,((128:58,(130:130,(131:34,132:28):52):17):12,129:56):17):19,((((((4:2,(6:0,8:0):0):9,((5:1,7:0):1,9:4):11):17,(((119:8,120:4):9,121:15):18,122:28):9):8,118:36):9,(((44:0,46:22):2,45:0):24,(47:0,48:5,49:4):30):8):6,(((((((29:10,(30:1,31:2):15):9,(37:11,(38:15,(39:17,40:11):4):2):4):13,((((32:5,(33:1,34:4):7):12,(42:8,43:7):34):7,36:18):7,35:16):10):6,41:21):14,99:43):7,((62:3,(63:0,64:2):2):12,(((65:1,66:1):4,68:21):6,67:12):11):16):7,((83:0,84:2):27,(97:28,125:29):22):5):4):5):4,((((((3:14,((((24:0,25:0,27:0):2,26:0):16,((113:0,114:9):4,(116:1,117:0):8):2):14,115:18):13):5,((13:8,112:0):4,((106:1,107:4,108:0,109:0):4,(110:1,111:0):3):5):17):3,105:12):24,(15:5,(16:1,17:8):9):28):15,102:39):12,(28:31,100:34):12):12):12,98:36):6,((((((50:2,(51:4,((52:1,54:3):1,53:6):4):1):12,60:27):12,((((55:3,56:5):9,57:13):9,(58:8,59:7):8):11,61:19):9):13,(69:24,(((85:1,((86:2,87:4):1,(88:2,89:2):0):2):18,90:7):8,(((91:0,92:2):2,((93:1,94:1):1,95:8):1):8,96:21):12):4):9):12,(70:37,71:34):11):10,((((((72:9,81:0):3,((78:1,80:0):1,79:3):3):4,82:13):8,(74:13,(75:2,(76:5,77:2):2):4):4):8,73:10):15,((103:5,104:5):22,(123:9,124:24):19):14):8):3):13,(126:2,127:7):48):18,(22:18,(23:26,101:42):9):8):11,(18:2,19:3):19):5,20:0):1,21:9);
tree PAUP_39 = [&U] (1:2,(((((((((((2:15,((10:2,12:5):4,11:15):17):8,14:16):38,((128:58,(130:130,(131:34,132:28):52):17):12,129:56):17):19,((((((4:2,(6:0,8:0):0):9,((5:1,7:0):1,9:4):11):17,(((119:8,120:4):9,121:15):18,122:28):9):8,118:36):9,(((44:0,46:22):2,45:0):24,(47:0,48:5,49:4):30):8):6,(((((((29:10,(30:1,31:2):15):9,(37:11,(38:15,(39:17,40:11):4):2):4):13,((((32:5,(33:1,34:4):7):12,(42:8,43:7):34):7,36:18):7,35:16):10):6,41:21):14,99:43):7,((62:3,(63:0,64:2):2):12,(((65:1,66:1):4,68:21):6,67:12):11):16):7,((83:0,84:2):27,(97:28,125:29):22):5):4):5):4,((((((3:14,(((((24:0,25:0,27:0):2,26:0):15,(116:1,117:0):8):1,(113:0,114:9):5):15,115:18):13):5,((13:8,112:0):4,((106:1,107:4,108:0,109:0):4,(110:1,111:0):3):5):17):3,105:12):24,(15:5,(16:1,17:8):9):28):15,102:39):12,(28:31,100:34):12):12):12,98:36):6,((((((50:2,(51:4,((52:1,54:3):1,53:6):4):1):12,60:27):12,((((55:3,56:5):9,57:13):9,(58:8,59:7):8):11,61:19):9):13,(69:24,(((85:1,((86:2,87:4):1,88:2,89:2):2):18,90:7):8,(((91:0,92:2):2,((93:1,94:1):1,95:8):1):8,96:21):12):4):9):12,(70:37,71:34):11):10,((((((72:9,81:0):3,((78:1,80:0):1,79:3):3):4,82:13):8,(74:13,(75:2,(76:5,77:2):2):4):4):8,73:10):15,((103:5,104:5):22,(123:9,124:24):19):14):8):3):13,(126:2,127:7):48):18,(22:18,(23:26,101:42):9):8):11,(18:2,19:3):19):5,20:0):1,21:9);
tree PAUP_40 = [&U] (1:2,(((((((((((2:15,((10:2,12:5):4,11:15):17):8,14:16):38,((128:58,(130:130,(131:34,132:28):52):17):12,129:56):17):19,((((((4:2,(6:0,8:0):0):9,((5:1,7:0):1,9:4):11):17,(((119:8,120:4):9,121:15):18,122:28):9):8,118:36):9,(((44:0,46:22):2,45:0):24,(47:0,48:5,49:4):30):8):6,(((((((29:10,(30:1,31:2):15):9,(37:11,(38:15,(39:17,40:11):4):2):4):13,((((32:5,(33:1,34:4):7):12,(42:8,43:7):34):7,36:18):7,35:16):10):6,41:21):14,99:43):7,((62:3,(63:0,64:2):2):12,(((65:1,66:1):4,68:21):6,67:12):11):16):7,((83:0,84:2):27,(97:28,125:29):22):5):4):5):4,((((((3:14,(((((24:0,25:0,27:0):2,26:0):15,(116:1,117:0):8):1,(113:0,114:9):5):15,115:18):13):5,((13:8,112:0):4,((106:1,107:4,108:0,109:0):4,(110:1,111:0):3):5):17):3,105:12):24,(15:5,(16:1,17:8):9):28):15,102:39):12,(28:31,100:34):12):12):12,98:36):6,((((((50:2,(51:4,((52:1,54:3):1,53:6):4):1):12,60:27):12,((((55:3,56:5):9,57:13):9,(58:8,59:7):8):11,61:19):9):13,(69:24,(((85:0,(86:2,87:4,(88:2,89:2):1):2):19,90:7):8,(((91:0,92:2):2,((93:1,94:1):1,95:8):1):8,96:21):12):4):9):12,(70:37,71:34):11):10,((((((72:9,81:0):3,((78:1,80:0):1,79:3):3):4,82:13):8,(74:13,(75:2,(76:5,77:2):2):4):4):8,73:10):15,((103:5,104:5):22,(123:9,124:24):19):14):8):3):13,(126:2,127:7):48):18,(22:18,(23:26,101:42):9):8):11,(18:2,19:3):19):5,20:0):1,21:9);
tree PAUP_41 = [&U] (1:2,(((((((((((2:15,((10:2,12:5):4,11:15):17):8,14:16):39,((128:58,(130:129,(131:35,132:27):52):18):12,129:57):17):16,((((((3:14,(((((24:0,25:0,27:0):2,26:0):15,(116:1,117:0):8):1,(113:0,114:9):5):15,115:18):13):5,((13:8,112:0):4,((106:1,107:4,108:0,109:0):4,(110:1,111:0):3):5):17):3,105:12):24,(15:5,(16:1,17:8):9):28):15,102:39):10,(28:30,100:35):13):9):6,((((((4:2,(6:0,8:0):0):9,((5:1,7:0):1,9:4):11):17,(((119:8,120:4):9,121:15):18,122:28):9):7,118:36):9,(((44:0,46:22):2,45:0):25,(47:0,48:5,49:4):29):8):7,((((((((29:8,(30:1,31:2):17):8,(38:15,(39:17,40:11):4):3):4,37:11):14,((((32:5,(33:1,34:4):7):11,(42:8,43:7):35):7,36:19):7,35:16):10):4,41:20):15,99:42):7,((62:3,(63:0,64:2):2):11,((65:1,66:1):3,(67:14,68:21):1):16):16):8,((83:0,84:2):27,(97:28,125:29):22):5):4):8):9,98:39):6,((((((50:2,(51:4,((52:1,54:3):1,53:6):4):1):12,60:27):12,((((55:3,56:5):9,57:13):9,(58:8,59:7):8):11,61:19):9):13,(69:24,(((85:1,((86:2,87:4):1,(88:2,89:2):0):2):18,90:7):8,(((91:0,92:2):2,((93:1,94:1):1,95:8):1):8,96:21):12):4):9):12,(70:37,71:34):11):8,((((((72:9,81:0):3,((78:1,80:0):1,79:3):3):4,82:13):8,(74:13,(75:2,(76:5,77:2):2):4):4):8,73:10):17,((103:5,104:5):22,(123:9,124:24):18):14):8):3):15,(126:2,127:7):49):17,(22:18,(23:26,101:42):9):7):11,(18:2,19:3):18):6,20:0):1,21:9);
tree PAUP_42 = [&U] (1:2,((((((((((2:15,((10:2,12:5):4,11:15):17):8,14:16):39,((128:58,(130:129,(131:35,132:27):52):18):12,129:57):17):16,((((((3:14,(((((24:0,25:0,27:0):2,26:0):15,(116:1,117:0):8):1,(113:0,114:9):5):15,115:18):13):5,((13:8,112:0):4,((106:1,107:4,108:0,109:0):4,(110:1,111:0):3):5):17):3,105:12):24,(15:5,(16:1,17:8):9):28):15,102:39):10,(28:30,100:35):13):9):6,((((((4:2,(6:0,8:0):0):9,((5:1,7:0):1,9:4):11):17,(((119:8,120:4):9,121:15):18,122:28):9):7,118:36):9,(((44:0,46:22):2,45:0):25,(47:0,48:5,49:4):29):8):7,(((((((29:10,(30:1,31:2):15):9,(37:11,(38:15,(39:17,40:11):4):2):4):13,((((32:5,(33:1,34:4):7):11,(42:8,43:7):35):7,36:19):6,35:16):10):6,41:21):14,99:42):7,((62:3,(63:0,64:2):2):11,((65:1,66:1):3,(67:14,68:21):1):16):16):8,((83:0,84:2):27,(97:28,125:29):22):5):4):8):9,98:39):6,((((((50:2,(51:4,((52:1,54:3):1,53:6):4):1):12,60:27):12,((((55:3,56:5):9,57:13):9,(58:8,59:7):8):11,61:19):9):13,(69:24,(((85:1,((86:2,87:4):1,(88:2,89:2):0):2):18,90:7):8,(((91:0,92:2):2,((93:1,94:1):1,95:8):1):8,96:21):12):4):9):12,(70:37,71:34):11):8,((((((72:9,81:0):3,((78:1,80:0):1,79:3):3):4,82:13):8,(74:13,(75:2,(76:5,77:2):2):4):4):8,73:10):17,((103:5,104:5):22,(123:9,124:24):18):14):8):3):15,(126:2,127:7):49):17,(22:18,(23:26,101:42):9):7):11,(18:2,19:3):18):7,20:0,21:9);
tree PAUP_43 = [&U] (1:2,(((((((((((2:15,((10:2,12:5):4,11:15):17):8,14:16):39,((128:58,(130:129,(131:35,132:27):52):18):12,129:57):17):16,(((((3:15,(((13:8,112:0):4,((106:1,107:4,108:0,109:0):4,(110:1,111:0):3):5):15,(((((24:0,25:0,27:0):2,26:0):15,(116:1,117:0):8):1,(113:0,114:9):5):15,115:18):12):4):5,105:14):23,(15:5,(16:1,17:8):9):29):14,102:39):10,(28:30,100:35):13):9):6,((((((4:2,(6:0,8:0):0):9,((5:1,7:0):1,9:4):11):17,(((119:8,120:4):9,121:15):18,122:28):9):7,118:36):9,(((44:0,46:22):2,45:0):25,(47:0,48:5,49:4):29):8):7,(((((((29:10,(30:1,31:2):15):9,(37:11,(38:15,(39:17,40:11):4):2):4):13,((((32:5,(33:1,34:4):7):11,(42:8,43:7):35):7,36:19):6,35:16):10):6,41:21):14,99:42):7,((62:3,(63:0,64:2):2):11,((65:1,66:1):3,(67:14,68:21):1):16):16):8,((83:0,84:2):27,(97:28,125:29):22):5):4):8):9,98:39):6,((((((50:2,(51:4,((52:1,54:3):1,53:6):4):1):12,60:27):12,((((55:3,56:5):9,57:13):9,(58:8,59:7):8):11,61:19):9):13,(69:24,(((85:1,((86:2,87:4):1,(88:2,89:2):0):2):18,90:7):8,(((91:0,92:2):2,((93:1,94:1):1,95:8):1):8,96:21):12):4):9):12,(70:37,71:34):11):8,((((((72:9,81:0):3,((78:1,80:0):1,79:3):3):4,82:13):8,(74:13,(75:2,(76:5,77:2):2):4):4):8,73:10):17,((103:5,104:5):22,(123:9,124:24):18):14):8):3):15,(126:2,127:7):49):17,(22:18,(23:26,101:42):9):7):11,(18:2,19:3):18):6,20:0):1,21:9);
tree PAUP_44 = [&U] (1:2,(((((((((((2:15,((10:2,12:5):4,11:15):17):8,14:16):39,((128:58,(130:129,(131:35,132:27):52):18):12,129:57):17):16,((((((3:14,(((((24:0,25:0,27:0):2,26:0):15,(116:1,117:0):8):1,(113:0,114:9):5):15,115:18):13):5,((13:8,112:0):4,((106:1,107:4,108:0,109:0):4,(110:1,111:0):3):5):17):3,105:12):24,(15:5,(16:1,17:8):9):28):15,102:39):10,(28:30,100:35):13):9):6,((((((4:2,(6:0,8:0):0):9,((5:1,7:0):1,9:4):11):17,(((119:8,120:4):9,121:15):18,122:28):9):7,118:36):9,(((44:0,46:22):2,45:0):25,(47:0,48:5,49:4):29):8):7,(((((((29:10,(30:1,31:2):15):9,(37:11,(38:15,(39:17,40:11):4):2):4):13,((((32:5,(33:1,34:4):7):11,(42:8,43:7):35):7,36:19):6,35:16):10):6,41:21):14,99:42):7,((62:3,(63:0,64:2):2):11,((65:1,66:1):3,(67:14,68:21):1):16):16):8,((83:0,84:2):27,(97:28,125:29):22):5):4):8):9,98:39):6,(((((((50:3,51:4):1,((52:1,54:3):1,53:6):3):13,60:27):11,((((55:3,56:5):9,57:13):9,(58:8,59:7):8):11,61:19):8):14,(69:24,(((85:1,((86:2,87:4):1,(88:2,89:2):0):2):18,90:7):8,(((91:0,92:2):2,((93:1,94:1):1,95:8):1):8,96:21):12):4):9):12,(70:37,71:34):11):8,((((((72:9,81:0):3,((78:1,80:0):1,79:3):3):4,82:13):8,(74:13,(75:2,(76:5,77:2):2):4):4):8,73:10):17,((103:5,104:5):22,(123:9,124:24):18):14):8):3):15,(126:2,127:7):49):17,(22:18,(23:26,101:42):9):7):11,(18:2,19:3):18):6,20:0):1,21:9);
tree PAUP_45 = [&U] (1:2,(((((((((((2:15,((10:2,12:5):4,11:15):17):8,14:16):39,((128:58,(130:129,(131:35,132:27):52):18):12,129:57):17):16,((((((3:14,((((24:0,25:0,27:0):2,26:0):16,((113:0,114:9):4,(116:1,117:0):8):2):14,115:18):13):5,((13:8,112:0):4,((106:1,107:4,108:0,109:0):4,(110:1,111:0):3):5):17):3,105:12):24,(15:5,(16:1,17:8):9):28):15,102:39):10,(28:30,100:35):13):9):6,((((((4:2,(6:0,8:0):0):9,((5:1,7:0):1,9:4):11):17,(((119:8,120:4):9,121:15):18,122:28):9):7,118:36):9,(((44:0,46:22):2,45:0):25,(47:0,48:5,49:4):29):8):7,(((((((29:10,(30:1,31:2):15):9,(37:11,(38:15,(39:17,40:11):4):2):4):13,((((32:5,(33:1,34:4):7):11,(42:8,43:7):35):7,36:19):6,35:16):10):6,41:21):14,99:42):7,((62:3,(63:0,64:2):2):11,((65:1,66:1):3,(67:14,68:21):1):16):16):8,((83:0,84:2):27,(97:28,125:29):22):5):4):8):9,98:39):6,((((((50:2,(51:4,((52:1,54:3):1,53:6):4):1):12,60:27):12,((((55:3,56:5):9,57:13):9,(58:8,59:7):8):11,61:19):9):13,(69:24,(((85:1,((86:2,87:4):1,(88:2,89:2):0):2):18,90:7):8,(((91:0,92:2):2,((93:1,94:1):1,95:8):1):8,96:21):12):4):9):12,(70:37,71:34):11):8,((((((72:9,81:0):3,((78:1,80:0):1,79:3):3):4,82:13):8,(74:13,(75:2,(76:5,77:2):2):4):4):8,73:10):17,((103:5,104:5):22,(123:9,124:24):18):14):8):3):15,(126:2,127:7):49):17,(22:18,(23:26,101:42):9):7):11,(18:2,19:3):18):6,20:0):1,21:9);
tree PAUP_46 = [&U] (1:2,(((((((((((2:15,((10:2,12:5):4,11:15):17):8,14:16):39,((128:58,(130:129,(131:35,132:27):52):18):12,129:57):17):16,((((((3:14,(((((24:0,25:0,27:0):2,26:0):15,(116:1,117:0):8):1,(113:0,114:9):5):15,115:18):13):5,((13:8,112:0):4,((106:1,107:4,108:0,109:0):4,(110:1,111:0):3):5):17):3,105:12):24,(15:5,(16:1,17:8):9):28):15,102:39):10,(28:30,100:35):13):9):6,((((((4:2,(6:0,8:0):0):9,((5:1,7:0):1,9:4):11):17,(((119:8,120:4):9,121:15):18,122:28):9):7,118:36):9,(((44:0,46:22):2,45:0):25,(47:0,48:5,49:4):29):8):7,(((((((29:10,(30:1,31:2):15):9,(37:11,(38:15,(39:17,40:11):4):2):4):13,((((32:5,(33:1,34:4):7):11,(42:8,43:7):35):7,36:19):6,35:16):10):6,41:21):14,99:42):7,((62:3,(63:0,64:2):2):11,((65:1,66:1):3,(67:14,68:21):1):16):16):8,((83:0,84:2):27,(97:28,125:29):22):5):4):8):9,98:39):6,((((((50:2,(51:4,((52:1,54:3):1,53:6):4):1):12,60:27):12,((((55:3,56:5):9,57:13):9,(58:8,59:7):8):11,61:19):9):13,(69:24,(((85:1,((86:2,87:4):1,88:2,89:2):2):18,90:7):8,(((91:0,92:2):2,((93:1,94:1):1,95:8):1):8,96:21):12):4):9):12,(70:37,71:34):11):8,((((((72:9,81:0):3,((78:1,80:0):1,79:3):3):4,82:13):8,(74:13,(75:2,(76:5,77:2):2):4):4):8,73:10):17,((103:5,104:5):22,(123:9,124:24):18):14):8):3):15,(126:2,127:7):49):17,(22:18,(23:26,101:42):9):7):11,(18:2,19:3):18):6,20:0):1,21:9);
tree PAUP_47 = [&U] (1:2,(((((((((((2:15,((10:2,12:5):4,11:15):17):8,14:16):39,((128:58,(130:129,(131:35,132:27):52):18):12,129:57):17):16,((((((3:14,(((((24:0,25:0,27:0):2,26:0):15,(116:1,117:0):8):1,(113:0,114:9):5):15,115:18):13):5,((13:8,112:0):4,((106:1,107:4,108:0,109:0):4,(110:1,111:0):3):5):17):3,105:12):24,(15:5,(16:1,17:8):9):28):15,102:39):10,(28:30,100:35):13):9):6,((((((4:2,(6:0,8:0):0):9,((5:1,7:0):1,9:4):11):17,(((119:8,120:4):9,121:15):18,122:28):9):7,118:36):9,(((44:0,46:22):2,45:0):25,(47:0,48:5,49:4):29):8):7,(((((((29:10,(30:1,31:2):15):9,(37:11,(38:15,(39:17,40:11):4):2):4):13,((((32:5,(33:1,34:4):7):11,(42:8,43:7):35):7,36:19):6,35:16):10):6,41:21):14,99:42):7,((62:3,(63:0,64:2):2):11,((65:1,66:1):3,(67:14,68:21):1):16):16):8,((83:0,84:2):27,(97:28,125:29):22):5):4):8):9,98:39):6,((((((50:2,(51:4,((52:1,54:3):1,53:6):4):1):12,60:27):12,((((55:3,56:5):9,57:13):9,(58:8,59:7):8):11,61:19):9):13,(69:24,(((85:0,(86:2,87:4,(88:2,89:2):1):2):19,90:7):8,(((91:0,92:2):2,((93:1,94:1):1,95:8):1):8,96:21):12):4):9):12,(70:37,71:34):11):8,((((((72:9,81:0):3,((78:1,80:0):1,79:3):3):4,82:13):8,(74:13,(75:2,(76:5,77:2):2):4):4):8,73:10):17,((103:5,104:5):22,(123:9,124:24):18):14):8):3):15,(126:2,127:7):49):17,(22:18,(23:26,101:42):9):7):11,(18:2,19:3):18):6,20:0):1,21:9);
tree PAUP_48 = [&U] (1:2,((((((((((2:15,((10:2,12:5):4,11:15):17):8,14:16):39,((128:58,(130:129,(131:35,132:27):52):18):12,129:57):17):16,((((((3:14,(((((24:0,25:0,27:0):2,26:0):15,(116:1,117:0):8):1,(113:0,114:9):5):15,115:18):13):5,((13:8,112:0):4,((106:1,107:4,108:0,109:0):4,(110:1,111:0):3):5):17):3,105:12):24,(15:5,(16:1,17:8):9):28):15,102:39):10,(28:30,100:35):13):9):6,((((((4:2,(6:0,8:0):0):9,((5:1,7:0):1,9:4):11):17,(((119:8,120:4):9,121:15):18,122:28):9):7,118:36):9,(((44:0,46:22):2,45:0):25,(47:0,48:5,49:4):29):8):7,(((((((29:10,(30:1,31:2):15):9,(37:11,(38:15,(39:17,40:11):4):2):4):13,((((32:5,(33:1,34:4):7):11,(42:8,43:7):35):7,36:19):6,35:16):10):6,41:21):14,99:43):7,((62:3,(63:0,64:2):2):12,(((65:1,66:1):4,68:21):6,67:12):11):16):7,((83:0,84:2):27,(97:28,125:29):22):5):4):8):9,98:39):6,(((((((50:3,51:4):1,((52:1,54:3):1,53:6):3):13,60:27):11,((((55:3,56:5):9,57:13):9,(58:8,59:7):8):11,61:19):8):14,(69:24,(((85:1,((86:2,87:4):1,(88:2,89:2):0):2):18,90:7):8,(((91:0,92:2):2,((93:1,94:1):1,95:8):1):8,96:21):12):4):9):12,(70:37,71:34):11):8,((((((72:9,81:0):3,((78:1,80:0):1,79:3):3):4,82:13):8,(74:13,(75:2,(76:5,77:2):2):4):4):8,73:10):17,((103:5,104:5):22,(123:9,124:24):18):14):8):3):15,(126:2,127:7):49):17,(22:18,(23:26,101:42):9):7):11,(18:2,19:3):18):7,20:0,21:9);
tree PAUP_49 = [&U] (1:2,((((((((((2:15,((10:2,12:5):4,11:15):17):8,14:16):39,((128:58,(130:129,(131:35,132:27):52):18):12,129:57):17):16,((((((3:14,(((((24:0,25:0,27:0):2,26:0):15,(116:1,117:0):8):1,(113:0,114:9):5):15,115:18):13):5,((13:8,112:0):4,((106:1,107:4,108:0,109:0):4,(110:1,111:0):3):5):17):3,105:12):24,(15:5,(16:1,17:8):9):28):15,102:39):10,(28:30,100:35):13):9):6,((((((4:2,(6:0,8:0):0):9,((5:1,7:0):1,9:4):11):17,(((119:8,120:4):9,121:15):18,122:28):9):7,118:36):9,(((44:0,46:22):2,45:0):25,(47:0,48:5,49:4):29):8):7,(((((((29:10,(30:1,31:2):15):9,(37:11,(38:15,(39:17,40:11):4):2):4):13,((((32:5,(33:1,34:4):7):11,(42:8,43:7):35):7,36:19):6,35:16):10):6,41:21):14,99:43):7,((62:3,(63:0,64:2):2):12,(((65:1,66:1):4,68:21):6,67:12):11):16):7,((83:0,84:2):27,(97:28,125:29):22):5):4):8):9,98:39):6,((((((50:2,(51:4,((52:1,54:3):1,53:6):4):1):12,60:27):12,((((55:3,56:5):9,57:13):9,(58:8,59:7):8):11,61:19):9):13,(69:24,(((85:1,((86:2,87:4):1,88:2,89:2):2):18,90:7):8,(((91:0,92:2):2,((93:1,94:1):1,95:8):1):8,96:21):12):4):9):12,(70:37,71:34):11):8,((((((72:9,81:0):3,((78:1,80:0):1,79:3):3):4,82:13):8,(74:13,(75:2,(76:5,77:2):2):4):4):8,73:10):17,((103:5,104:5):22,(123:9,124:24):18):14):8):3):15,(126:2,127:7):49):17,(22:18,(23:26,101:42):9):7):11,(18:2,19:3):18):7,20:0,21:9);
tree PAUP_50 = [&U] (1:2,((((((((((2:15,((10:2,12:5):4,11:15):17):8,14:16):39,((128:58,(130:129,(131:35,132:27):52):18):12,129:57):17):16,((((((3:14,(((((24:0,25:0,27:0):2,26:0):15,(116:1,117:0):8):1,(113:0,114:9):5):15,115:18):13):5,((13:8,112:0):4,((106:1,107:4,108:0,109:0):4,(110:1,111:0):3):5):17):3,105:12):24,(15:5,(16:1,17:8):9):28):15,102:39):10,(28:30,100:35):13):9):6,((((((4:2,(6:0,8:0):0):9,((5:1,7:0):1,9:4):11):17,(((119:8,120:4):9,121:15):18,122:28):9):7,118:36):9,(((44:0,46:22):2,45:0):25,(47:0,48:5,49:4):29):8):7,(((((((29:10,(30:1,31:2):15):9,(37:11,(38:15,(39:17,40:11):4):2):4):13,((((32:5,(33:1,34:4):7):11,(42:8,43:7):35):7,36:19):6,35:16):10):6,41:21):14,99:43):7,((62:3,(63:0,64:2):2):12,(((65:1,66:1):4,68:21):6,67:12):11):16):7,((83:0,84:2):27,(97:28,125:29):22):5):4):8):9,98:39):6,((((((50:2,(51:4,((52:1,54:3):1,53:6):4):1):12,60:27):12,((((55:3,56:5):9,57:13):9,(58:8,59:7):8):11,61:19):9):13,(69:24,(((85:0,(86:2,87:4,(88:2,89:2):1):2):19,90:7):8,(((91:0,92:2):2,((93:1,94:1):1,95:8):1):8,96:21):12):4):9):12,(70:37,71:34):11):8,((((((72:9,81:0):3,((78:1,80:0):1,79:3):3):4,82:13):8,(74:13,(75:2,(76:5,77:2):2):4):4):8,73:10):17,((103:5,104:5):22,(123:9,124:24):18):14):8):3):15,(126:2,127:7):49):17,(22:18,(23:26,101:42):9):7):11,(18:2,19:3):18):7,20:0,21:9);
tree PAUP_51 = [&U] (1:2,((((((((((2:15,((10:2,12:5):4,11:15):17):8,14:16):39,((128:58,(130:129,(131:35,132:27):52):18):12,129:57):17):16,(((((3:15,(((13:8,112:0):4,((106:1,107:4,108:0,109:0):4,(110:1,111:0):3):5):15,(((((24:0,25:0,27:0):2,26:0):15,(116:1,117:0):8):1,(113:0,114:9):5):15,115:18):12):4):5,105:14):23,(15:5,(16:1,17:8):9):29):14,102:39):10,(28:30,100:35):13):9):6,((((((4:2,(6:0,8:0):0):9,((5:1,7:0):1,9:4):11):17,(((119:8,120:4):9,121:15):18,122:28):9):7,118:36):9,(((44:0,46:22):2,45:0):25,(47:0,48:5,49:4):29):8):7,(((((((29:10,(30:1,31:2):15):9,(37:11,(38:15,(39:17,40:11):4):2):4):13,((((32:5,(33:1,34:4):7):11,(42:8,43:7):35):7,36:19):6,35:16):10):6,41:21):14,99:43):7,((62:3,(63:0,64:2):2):12,(((65:1,66:1):4,68:21):6,67:12):11):16):7,((83:0,84:2):27,(97:28,125:29):22):5):4):8):9,98:39):6,((((((50:2,(51:4,((52:1,54:3):1,53:6):4):1):12,60:27):12,((((55:3,56:5):9,57:13):9,(58:8,59:7):8):11,61:19):9):13,(69:24,(((85:1,((86:2,87:4):1,(88:2,89:2):0):2):18,90:7):8,(((91:0,92:2):2,((93:1,94:1):1,95:8):1):8,96:21):12):4):9):12,(70:37,71:34):11):8,((((((72:9,81:0):3,((78:1,80:0):1,79:3):3):4,82:13):8,(74:13,(75:2,(76:5,77:2):2):4):4):8,73:10):17,((103:5,104:5):22,(123:9,124:24):18):14):8):3):15,(126:2,127:7):49):17,(22:18,(23:26,101:42):9):7):11,(18:2,19:3):18):7,20:0,21:9);
tree PAUP_52 = [&U] (1:2,((((((((((2:15,((10:2,12:5):4,11:15):17):8,14:16):39,((128:58,(130:129,(131:35,132:27):52):18):12,129:57):17):16,((((((3:14,(((((24:0,25:0,27:0):2,26:0):15,(116:1,117:0):8):1,(113:0,114:9):5):15,115:18):13):5,((13:8,112:0):4,((106:1,107:4,108:0,109:0):4,(110:1,111:0):3):5):17):3,105:12):24,(15:5,(16:1,17:8):9):28):15,102:39):10,(28:30,100:35):13):9):6,((((((4:2,(6:0,8:0):0):9,((5:1,7:0):1,9:4):11):17,(((119:8,120:4):9,121:15):18,122:28):9):7,118:36):9,(((44:0,46:22):2,45:0):25,(47:0,48:5,49:4):29):8):7,((((((((29:8,(30:1,31:2):17):8,(38:15,(39:17,40:11):4):3):4,37:11):14,((((32:5,(33:1,34:4):7):11,(42:8,43:7):35):7,36:19):7,35:16):10):4,41:20):15,99:43):7,((62:3,(63:0,64:2):2):12,(((65:1,66:1):4,68:21):6,67:12):11):16):7,((83:0,84:2):27,(97:28,125:29):22):5):4):8):9,98:39):6,((((((50:2,(51:4,((52:1,54:3):1,53:6):4):1):12,60:27):12,((((55:3,56:5):9,57:13):9,(58:8,59:7):8):11,61:19):9):13,(69:24,(((85:1,((86:2,87:4):1,(88:2,89:2):0):2):18,90:7):8,(((91:0,92:2):2,((93:1,94:1):1,95:8):1):8,96:21):12):4):9):12,(70:37,71:34):11):8,((((((72:9,81:0):3,((78:1,80:0):1,79:3):3):4,82:13):8,(74:13,(75:2,(76:5,77:2):2):4):4):8,73:10):17,((103:5,104:5):22,(123:9,124:24):18):14):8):3):15,(126:2,127:7):49):17,(22:18,(23:26,101:42):9):7):11,(18:2,19:3):18):7,20:0,21:9);
tree PAUP_53 = [&U] (1:2,((((((((((2:15,((10:2,12:5):4,11:15):17):8,14:16):39,((128:58,(130:129,(131:35,132:27):52):18):12,129:57):17):16,((((((3:14,((((24:0,25:0,27:0):2,26:0):16,((113:0,114:9):4,(116:1,117:0):8):2):14,115:18):13):5,((13:8,112:0):4,((106:1,107:4,108:0,109:0):4,(110:1,111:0):3):5):17):3,105:12):24,(15:5,(16:1,17:8):9):28):15,102:39):10,(28:30,100:35):13):9):6,((((((4:2,(6:0,8:0):0):9,((5:1,7:0):1,9:4):11):17,(((119:8,120:4):9,121:15):18,122:28):9):7,118:36):9,(((44:0,46:22):2,45:0):25,(47:0,48:5,49:4):29):8):7,(((((((29:10,(30:1,31:2):15):9,(37:11,(38:15,(39:17,40:11):4):2):4):13,((((32:5,(33:1,34:4):7):11,(42:8,43:7):35):7,36:19):6,35:16):10):6,41:21):14,99:43):7,((62:3,(63:0,64:2):2):12,(((65:1,66:1):4,68:21):6,67:12):11):16):7,((83:0,84:2):27,(97:28,125:29):22):5):4):8):9,98:39):6,((((((50:2,(51:4,((52:1,54:3):1,53:6):4):1):12,60:27):12,((((55:3,56:5):9,57:13):9,(58:8,59:7):8):11,61:19):9):13,(69:24,(((85:1,((86:2,87:4):1,(88:2,89:2):0):2):18,90:7):8,(((91:0,92:2):2,((93:1,94:1):1,95:8):1):8,96:21):12):4):9):12,(70:37,71:34):11):8,((((((72:9,81:0):3,((78:1,80:0):1,79:3):3):4,82:13):8,(74:13,(75:2,(76:5,77:2):2):4):4):8,73:10):17,((103:5,104:5):22,(123:9,124:24):18):14):8):3):15,(126:2,127:7):49):17,(22:18,(23:26,101:42):9):7):11,(18:2,19:3):18):7,20:0,21:9);
tree PAUP_54 = [&U] (1:2,(((((((((((2:15,((10:2,12:5):4,11:15):17):8,14:16):39,((128:58,(130:129,(131:35,132:27):52):18):12,129:57):17):16,(((((3:15,(((13:8,112:0):4,((106:1,107:4,108:0,109:0):4,(110:1,111:0):3):5):15,(((((24:0,25:0,27:0):2,26:0):15,(116:1,117:0):8):1,(113:0,114:9):5):15,115:18):12):4):5,105:14):23,(15:5,(16:1,17:8):9):29):14,102:39):10,(28:30,100:35):13):9):6,((((((4:2,(6:0,8:0):0):9,((5:1,7:0):1,9:4):11):17,(((119:8,120:4):9,121:15):18,122:28):9):7,118:36):9,(((44:0,46:22):2,45:0):25,(47:0,48:5,49:4):29):8):7,((((((((29:8,(30:1,31:2):17):8,(38:15,(39:17,40:11):4):3):4,37:11):14,((((32:5,(33:1,34:4):7):11,(42:8,43:7):35):7,36:19):7,35:16):10):4,41:20):15,99:43):7,((62:3,(63:0,64:2):2):12,(((65:1,66:1):4,68:21):6,67:12):11):16):7,((83:0,84:2):27,(97:28,125:29):22):5):4):8):9,98:39):6,((((((50:2,(51:4,((52:1,54:3):1,53:6):4):1):12,60:27):12,((((55:3,56:5):9,57:13):9,(58:8,59:7):8):11,61:19):9):13,(69:24,(((85:1,((86:2,87:4):1,(88:2,89:2):0):2):18,90:7):8,(((91:0,92:2):2,((93:1,94:1):1,95:8):1):8,96:21):12):4):9):12,(70:37,71:34):11):8,((((((72:9,81:0):3,((78:1,80:0):1,79:3):3):4,82:13):8,(74:13,(75:2,(76:5,77:2):2):4):4):8,73:10):17,((103:5,104:5):22,(123:9,124:24):18):14):8):3):15,(126:2,127:7):49):17,(22:18,(23:26,101:42):9):7):11,(18:2,19:3):18):6,20:0):1,21:9);
tree PAUP_55 = [&U] (1:2,(((((((((((2:15,((10:2,12:5):4,11:15):17):8,14:16):39,((128:58,(130:129,(131:35,132:27):52):18):12,129:57):17):16,((((((3:14,(((((24:0,25:0,27:0):2,26:0):15,(116:1,117:0):8):1,(113:0,114:9):5):15,115:18):13):5,((13:8,112:0):4,((106:1,107:4,108:0,109:0):4,(110:1,111:0):3):5):17):3,105:12):24,(15:5,(16:1,17:8):9):28):15,102:39):10,(28:30,100:35):13):9):6,((((((4:2,(6:0,8:0):0):9,((5:1,7:0):1,9:4):11):17,(((119:8,120:4):9,121:15):18,122:28):9):7,118:36):9,(((44:0,46:22):2,45:0):25,(47:0,48:5,49:4):29):8):7,((((((((29:8,(30:1,31:2):17):8,(38:15,(39:17,40:11):4):3):4,37:11):14,((((32:5,(33:1,34:4):7):11,(42:8,43:7):35):7,36:19):7,35:16):10):4,41:20):15,99:43):7,((62:3,(63:0,64:2):2):12,(((65:1,66:1):4,68:21):6,67:12):11):16):7,((83:0,84:2):27,(97:28,125:29):22):5):4):8):9,98:39):6,(((((((50:3,51:4):1,((52:1,54:3):1,53:6):3):13,60:27):11,((((55:3,56:5):9,57:13):9,(58:8,59:7):8):11,61:19):8):14,(69:24,(((85:1,((86:2,87:4):1,(88:2,89:2):0):2):18,90:7):8,(((91:0,92:2):2,((93:1,94:1):1,95:8):1):8,96:21):12):4):9):12,(70:37,71:34):11):8,((((((72:9,81:0):3,((78:1,80:0):1,79:3):3):4,82:13):8,(74:13,(75:2,(76:5,77:2):2):4):4):8,73:10):17,((103:5,104:5):22,(123:9,124:24):18):14):8):3):15,(126:2,127:7):49):17,(22:18,(23:26,101:42):9):7):11,(18:2,19:3):18):6,20:0):1,21:9);
tree PAUP_56 = [&U] (1:2,(((((((((((2:15,((10:2,12:5):4,11:15):17):8,14:16):39,((128:58,(130:129,(131:35,132:27):52):18):12,129:57):17):16,((((((3:14,((((24:0,25:0,27:0):2,26:0):16,((113:0,114:9):4,(116:1,117:0):8):2):14,115:18):13):5,((13:8,112:0):4,((106:1,107:4,108:0,109:0):4,(110:1,111:0):3):5):17):3,105:12):24,(15:5,(16:1,17:8):9):28):15,102:39):10,(28:30,100:35):13):9):6,((((((4:2,(6:0,8:0):0):9,((5:1,7:0):1,9:4):11):17,(((119:8,120:4):9,121:15):18,122:28):9):7,118:36):9,(((44:0,46:22):2,45:0):25,(47:0,48:5,49:4):29):8):7,((((((((29:8,(30:1,31:2):17):8,(38:15,(39:17,40:11):4):3):4,37:11):14,((((32:5,(33:1,34:4):7):11,(42:8,43:7):35):7,36:19):7,35:16):10):4,41:20):15,99:43):7,((62:3,(63:0,64:2):2):12,(((65:1,66:1):4,68:21):6,67:12):11):16):7,((83:0,84:2):27,(97:28,125:29):22):5):4):8):9,98:39):6,((((((50:2,(51:4,((52:1,54:3):1,53:6):4):1):12,60:27):12,((((55:3,56:5):9,57:13):9,(58:8,59:7):8):11,61:19):9):13,(69:24,(((85:1,((86:2,87:4):1,(88:2,89:2):0):2):18,90:7):8,(((91:0,92:2):2,((93:1,94:1):1,95:8):1):8,96:21):12):4):9):12,(70:37,71:34):11):8,((((((72:9,81:0):3,((78:1,80:0):1,79:3):3):4,82:13):8,(74:13,(75:2,(76:5,77:2):2):4):4):8,73:10):17,((103:5,104:5):22,(123:9,124:24):18):14):8):3):15,(126:2,127:7):49):17,(22:18,(23:26,101:42):9):7):11,(18:2,19:3):18):6,20:0):1,21:9);
tree PAUP_57 = [&U] (1:2,(((((((((((2:15,((10:2,12:5):4,11:15):17):8,14:16):39,((128:58,(130:129,(131:35,132:27):52):18):12,129:57):17):16,((((((3:14,(((((24:0,25:0,27:0):2,26:0):15,(116:1,117:0):8):1,(113:0,114:9):5):15,115:18):13):5,((13:8,112:0):4,((106:1,107:4,108:0,109:0):4,(110:1,111:0):3):5):17):3,105:12):24,(15:5,(16:1,17:8):9):28):15,102:39):10,(28:30,100:35):13):9):6,((((((4:2,(6:0,8:0):0):9,((5:1,7:0):1,9:4):11):17,(((119:8,120:4):9,121:15):18,122:28):9):7,118:36):9,(((44:0,46:22):2,45:0):25,(47:0,48:5,49:4):29):8):7,((((((((29:8,(30:1,31:2):17):8,(38:15,(39:17,40:11):4):3):4,37:11):14,((((32:5,(33:1,34:4):7):11,(42:8,43:7):35):7,36:19):7,35:16):10):4,41:20):15,99:43):7,((62:3,(63:0,64:2):2):12,(((65:1,66:1):4,68:21):6,67:12):11):16):7,((83:0,84:2):27,(97:28,125:29):22):5):4):8):9,98:39):6,((((((50:2,(51:4,((52:1,54:3):1,53:6):4):1):12,60:27):12,((((55:3,56:5):9,57:13):9,(58:8,59:7):8):11,61:19):9):13,(69:24,(((85:1,((86:2,87:4):1,88:2,89:2):2):18,90:7):8,(((91:0,92:2):2,((93:1,94:1):1,95:8):1):8,96:21):12):4):9):12,(70:37,71:34):11):8,((((((72:9,81:0):3,((78:1,80:0):1,79:3):3):4,82:13):8,(74:13,(75:2,(76:5,77:2):2):4):4):8,73:10):17,((103:5,104:5):22,(123:9,124:24):18):14):8):3):15,(126:2,127:7):49):17,(22:18,(23:26,101:42):9):7):11,(18:2,19:3):18):6,20:0):1,21:9);
tree PAUP_58 = [&U] (1:2,(((((((((((2:15,((10:2,12:5):4,11:15):17):8,14:16):39,((128:58,(130:129,(131:35,132:27):52):18):12,129:57):17):16,((((((3:14,(((((24:0,25:0,27:0):2,26:0):15,(116:1,117:0):8):1,(113:0,114:9):5):15,115:18):13):5,((13:8,112:0):4,((106:1,107:4,108:0,109:0):4,(110:1,111:0):3):5):17):3,105:12):24,(15:5,(16:1,17:8):9):28):15,102:39):10,(28:30,100:35):13):9):6,((((((4:2,(6:0,8:0):0):9,((5:1,7:0):1,9:4):11):17,(((119:8,120:4):9,121:15):18,122:28):9):7,118:36):9,(((44:0,46:22):2,45:0):25,(47:0,48:5,49:4):29):8):7,((((((((29:8,(30:1,31:2):17):8,(38:15,(39:17,40:11):4):3):4,37:11):14,((((32:5,(33:1,34:4):7):11,(42:8,43:7):35):7,36:19):7,35:16):10):4,41:20):15,99:43):7,((62:3,(63:0,64:2):2):12,(((65:1,66:1):4,68:21):6,67:12):11):16):7,((83:0,84:2):27,(97:28,125:29):22):5):4):8):9,98:39):6,((((((50:2,(51:4,((52:1,54:3):1,53:6):4):1):12,60:27):12,((((55:3,56:5):9,57:13):9,(58:8,59:7):8):11,61:19):9):13,(69:24,(((85:0,(86:2,87:4,(88:2,89:2):1):2):19,90:7):8,(((91:0,92:2):2,((93:1,94:1):1,95:8):1):8,96:21):12):4):9):12,(70:37,71:34):11):8,((((((72:9,81:0):3,((78:1,80:0):1,79:3):3):4,82:13):8,(74:13,(75:2,(76:5,77:2):2):4):4):8,73:10):17,((103:5,104:5):22,(123:9,124:24):18):14):8):3):15,(126:2,127:7):49):17,(22:18,(23:26,101:42):9):7):11,(18:2,19:3):18):6,20:0):1,21:9);
tree PAUP_59 = [&U] (1:2,(((((((((((2:15,((10:2,12:5):4,11:15):17):8,14:16):39,((128:58,(130:129,(131:35,132:27):52):18):12,129:57):17):16,(((((3:15,(((13:8,112:0):4,((106:1,107:4,108:0,109:0):4,(110:1,111:0):3):5):15,((((24:0,25:0,27:0):2,26:0):15,((113:0,114:9):4,(116:1,117:0):8):3):14,115:19):11):4):5,105:14):23,(15:5,(16:1,17:8):9):29):14,102:39):10,(28:30,100:35):13):9):6,((((((4:2,(6:0,8:0):0):9,((5:1,7:0):1,9:4):11):17,(((119:8,120:4):9,121:15):18,122:28):9):7,118:36):9,(((44:0,46:22):2,45:0):25,(47:0,48:5,49:4):29):8):7,(((((((29:10,(30:1,31:2):15):9,(37:11,(38:15,(39:17,40:11):4):2):4):13,((((32:5,(33:1,34:4):7):11,(42:8,43:7):35):7,36:19):6,35:16):10):6,41:21):14,99:43):7,((62:3,(63:0,64:2):2):12,(((65:1,66:1):4,68:21):6,67:12):11):16):7,((83:0,84:2):27,(97:28,125:29):22):5):4):8):9,98:39):6,((((((50:2,(51:4,((52:1,54:3):1,53:6):4):1):12,60:27):12,((((55:3,56:5):9,57:13):9,(58:8,59:7):8):11,61:19):9):13,(69:24,(((85:1,((86:2,87:4):1,(88:2,89:2):0):2):18,90:7):8,(((91:0,92:2):2,((93:1,94:1):1,95:8):1):8,96:21):12):4):9):12,(70:37,71:34):11):8,((((((72:9,81:0):3,((78:1,80:0):1,79:3):3):4,82:13):8,(74:13,(75:2,(76:5,77:2):2):4):4):8,73:10):17,((103:5,104:5):22,(123:9,124:24):18):14):8):3):15,(126:2,127:7):49):17,(22:18,(23:26,101:42):9):7):11,(18:2,19:3):18):6,20:0):1,21:9);
tree PAUP_60 = [&U] (1:2,(((((((((((2:15,((10:2,12:5):4,11:15):17):8,14:16):39,((128:58,(130:129,(131:35,132:27):52):18):12,129:57):17):16,(((((3:15,(((13:8,112:0):4,((106:1,107:4,108:0,109:0):4,(110:1,111:0):3):5):15,(((((24:0,25:0,27:0):2,26:0):15,(116:1,117:0):8):1,(113:0,114:9):5):15,115:18):12):4):5,105:14):23,(15:5,(16:1,17:8):9):29):14,102:39):10,(28:30,100:35):13):9):6,((((((4:2,(6:0,8:0):0):9,((5:1,7:0):1,9:4):11):17,(((119:8,120:4):9,121:15):18,122:28):9):7,118:36):9,(((44:0,46:22):2,45:0):25,(47:0,48:5,49:4):29):8):7,(((((((29:10,(30:1,31:2):15):9,(37:11,(38:15,(39:17,40:11):4):2):4):13,((((32:5,(33:1,34:4):7):11,(42:8,43:7):35):7,36:19):6,35:16):10):6,41:21):14,99:43):7,((62:3,(63:0,64:2):2):12,(((65:1,66:1):4,68:21):6,67:12):11):16):7,((83:0,84:2):27,(97:28,125:29):22):5):4):8):9,98:39):6,(((((((50:3,51:4):1,((52:1,54:3):1,53:6):3):13,60:27):11,((((55:3,56:5):9,57:13):9,(58:8,59:7):8):11,61:19):8):14,(69:24,(((85:1,((86:2,87:4):1,(88:2,89:2):0):2):18,90:7):8,(((91:0,92:2):2,((93:1,94:1):1,95:8):1):8,96:21):12):4):9):12,(70:37,71:34):11):8,((((((72:9,81:0):3,((78:1,80:0):1,79:3):3):4,82:13):8,(74:13,(75:2,(76:5,77:2):2):4):4):8,73:10):17,((103:5,104:5):22,(123:9,124:24):18):14):8):3):15,(126:2,127:7):49):17,(22:18,(23:26,101:42):9):7):11,(18:2,19:3):18):6,20:0):1,21:9);
tree PAUP_61 = [&U] (1:2,(((((((((((2:15,((10:2,12:5):4,11:15):17):8,14:16):39,((128:58,(130:129,(131:35,132:27):52):18):12,129:57):17):16,(((((3:15,(((13:8,112:0):4,((106:1,107:4,108:0,109:0):4,(110:1,111:0):3):5):15,(((((24:0,25:0,27:0):2,26:0):15,(116:1,117:0):8):1,(113:0,114:9):5):15,115:18):12):4):5,105:14):23,(15:5,(16:1,17:8):9):29):14,102:39):10,(28:30,100:35):13):9):6,((((((4:2,(6:0,8:0):0):9,((5:1,7:0):1,9:4):11):17,(((119:8,120:4):9,121:15):18,122:28):9):7,118:36):9,(((44:0,46:22):2,45:0):25,(47:0,48:5,49:4):29):8):7,(((((((29:10,(30:1,31:2):15):9,(37:11,(38:15,(39:17,40:11):4):2):4):13,((((32:5,(33:1,34:4):7):11,(42:8,43:7):35):7,36:19):6,35:16):10):6,41:21):14,99:43):7,((62:3,(63:0,64:2):2):12,(((65:1,66:1):4,68:21):6,67:12):11):16):7,((83:0,84:2):27,(97:28,125:29):22):5):4):8):9,98:39):6,((((((50:2,(51:4,((52:1,54:3):1,53:6):4):1):12,60:27):12,((((55:3,56:5):9,57:13):9,(58:8,59:7):8):11,61:19):9):13,(69:24,(((85:1,((86:2,87:4):1,88:2,89:2):2):18,90:7):8,(((91:0,92:2):2,((93:1,94:1):1,95:8):1):8,96:21):12):4):9):12,(70:37,71:34):11):8,((((((72:9,81:0):3,((78:1,80:0):1,79:3):3):4,82:13):8,(74:13,(75:2,(76:5,77:2):2):4):4):8,73:10):17,((103:5,104:5):22,(123:9,124:24):18):14):8):3):15,(126:2,127:7):49):17,(22:18,(23:26,101:42):9):7):11,(18:2,19:3):18):6,20:0):1,21:9);
tree PAUP_62 = [&U] (1:2,(((((((((((2:15,((10:2,12:5):4,11:15):17):8,14:16):39,((128:58,(130:129,(131:35,132:27):52):18):12,129:57):17):16,(((((3:15,(((13:8,112:0):4,((106:1,107:4,108:0,109:0):4,(110:1,111:0):3):5):15,(((((24:0,25:0,27:0):2,26:0):15,(116:1,117:0):8):1,(113:0,114:9):5):15,115:18):12):4):5,105:14):23,(15:5,(16:1,17:8):9):29):14,102:39):10,(28:30,100:35):13):9):6,((((((4:2,(6:0,8:0):0):9,((5:1,7:0):1,9:4):11):17,(((119:8,120:4):9,121:15):18,122:28):9):7,118:36):9,(((44:0,46:22):2,45:0):25,(47:0,48:5,49:4):29):8):7,(((((((29:10,(30:1,31:2):15):9,(37:11,(38:15,(39:17,40:11):4):2):4):13,((((32:5,(33:1,34:4):7):11,(42:8,43:7):35):7,36:19):6,35:16):10):6,41:21):14,99:43):7,((62:3,(63:0,64:2):2):12,(((65:1,66:1):4,68:21):6,67:12):11):16):7,((83:0,84:2):27,(97:28,125:29):22):5):4):8):9,98:39):6,((((((50:2,(51:4,((52:1,54:3):1,53:6):4):1):12,60:27):12,((((55:3,56:5):9,57:13):9,(58:8,59:7):8):11,61:19):9):13,(69:24,(((85:0,(86:2,87:4,(88:2,89:2):1):2):19,90:7):8,(((91:0,92:2):2,((93:1,94:1):1,95:8):1):8,96:21):12):4):9):12,(70:37,71:34):11):8,((((((72:9,81:0):3,((78:1,80:0):1,79:3):3):4,82:13):8,(74:13,(75:2,(76:5,77:2):2):4):4):8,73:10):17,((103:5,104:5):22,(123:9,124:24):18):14):8):3):15,(126:2,127:7):49):17,(22:18,(23:26,101:42):9):7):11,(18:2,19:3):18):6,20:0):1,21:9);
tree PAUP_63 = [&U] (1:2,(((((((((((2:15,((10:2,12:5):4,11:15):17):8,14:16):39,((128:58,(130:129,(131:35,132:27):52):18):12,129:57):17):16,((((((3:14,(((((24:0,25:0,27:0):2,26:0):15,(116:1,117:0):8):1,(113:0,114:9):5):15,115:18):13):5,((13:8,112:0):4,((106:1,107:4,108:0,109:0):4,(110:1,111:0):3):5):17):3,105:12):24,(15:5,(16:1,17:8):9):28):15,102:39):10,(28:30,100:35):13):9):6,((((((4:2,(6:0,8:0):0):9,((5:1,7:0):1,9:4):11):17,(((119:8,120:4):9,121:15):18,122:28):9):7,118:36):9,(((44:0,46:22):2,45:0):25,(47:0,48:5,49:4):29):8):7,(((((((29:10,(30:1,31:2):15):9,(37:11,(38:15,(39:17,40:11):4):2):4):13,((((32:5,(33:1,34:4):7):11,(42:8,43:7):35):7,36:19):6,35:16):10):6,41:21):14,99:43):7,((62:3,(63:0,64:2):2):12,(((65:1,66:1):4,68:21):6,67:12):11):16):7,((83:0,84:2):27,(97:28,125:29):22):5):4):8):9,98:39):6,(((((((50:3,51:4):1,((52:1,54:3):1,53:6):3):13,60:27):11,((((55:3,56:5):9,57:13):9,(58:8,59:7):8):11,61:19):8):14,(69:24,(((85:1,((86:2,87:4):1,88:2,89:2):2):18,90:7):8,(((91:0,92:2):2,((93:1,94:1):1,95:8):1):8,96:21):12):4):9):12,(70:37,71:34):11):8,((((((72:9,81:0):3,((78:1,80:0):1,79:3):3):4,82:13):8,(74:13,(75:2,(76:5,77:2):2):4):4):8,73:10):17,((103:5,104:5):22,(123:9,124:24):18):14):8):3):15,(126:2,127:7):49):17,(22:18,(23:26,101:42):9):7):11,(18:2,19:3):18):6,20:0):1,21:9);
tree PAUP_64 = [&U] (1:2,(((((((((((2:15,((10:2,12:5):4,11:15):17):8,14:16):39,((128:58,(130:129,(131:35,132:27):52):18):12,129:57):17):16,((((((3:14,(((((24:0,25:0,27:0):2,26:0):15,(116:1,117:0):8):1,(113:0,114:9):5):15,115:18):13):5,((13:8,112:0):4,((106:1,107:4,108:0,109:0):4,(110:1,111:0):3):5):17):3,105:12):24,(15:5,(16:1,17:8):9):28):15,102:39):10,(28:30,100:35):13):9):6,((((((4:2,(6:0,8:0):0):9,((5:1,7:0):1,9:4):11):17,(((119:8,120:4):9,121:15):18,122:28):9):7,118:36):9,(((44:0,46:22):2,45:0):25,(47:0,48:5,49:4):29):8):7,(((((((29:10,(30:1,31:2):15):9,(37:11,(38:15,(39:17,40:11):4):2):4):13,((((32:5,(33:1,34:4):7):11,(42:8,43:7):35):7,36:19):6,35:16):10):6,41:21):14,99:43):7,((62:3,(63:0,64:2):2):12,(((65:1,66:1):4,68:21):6,67:12):11):16):7,((83:0,84:2):27,(97:28,125:29):22):5):4):8):9,98:39):6,(((((((50:3,51:4):1,((52:1,54:3):1,53:6):3):13,60:27):11,((((55:3,56:5):9,57:13):9,(58:8,59:7):8):11,61:19):8):14,(69:24,(((85:0,(86:2,87:4,(88:2,89:2):1):2):19,90:7):8,(((91:0,92:2):2,((93:1,94:1):1,95:8):1):8,96:21):12):4):9):12,(70:37,71:34):11):8,((((((72:9,81:0):3,((78:1,80:0):1,79:3):3):4,82:13):8,(74:13,(75:2,(76:5,77:2):2):4):4):8,73:10):17,((103:5,104:5):22,(123:9,124:24):18):14):8):3):15,(126:2,127:7):49):17,(22:18,(23:26,101:42):9):7):11,(18:2,19:3):18):6,20:0):1,21:9);
tree PAUP_65 = [&U] (1:2,(((((((((((2:15,((10:2,12:5):4,11:15):17):8,14:16):39,((128:58,(130:129,(131:35,132:27):52):18):12,129:57):17):16,((((((3:14,((((24:0,25:0,27:0):2,26:0):16,((113:0,114:9):4,(116:1,117:0):8):2):14,115:18):13):5,((13:8,112:0):4,((106:1,107:4,108:0,109:0):4,(110:1,111:0):3):5):17):3,105:12):24,(15:5,(16:1,17:8):9):28):15,102:39):10,(28:30,100:35):13):9):6,((((((4:2,(6:0,8:0):0):9,((5:1,7:0):1,9:4):11):17,(((119:8,120:4):9,121:15):18,122:28):9):7,118:36):9,(((44:0,46:22):2,45:0):25,(47:0,48:5,49:4):29):8):7,(((((((29:10,(30:1,31:2):15):9,(37:11,(38:15,(39:17,40:11):4):2):4):13,((((32:5,(33:1,34:4):7):11,(42:8,43:7):35):7,36:19):6,35:16):10):6,41:21):14,99:43):7,((62:3,(63:0,64:2):2):12,(((65:1,66:1):4,68:21):6,67:12):11):16):7,((83:0,84:2):27,(97:28,125:29):22):5):4):8):9,98:39):6,(((((((50:3,51:4):1,((52:1,54:3):1,53:6):3):13,60:27):11,((((55:3,56:5):9,57:13):9,(58:8,59:7):8):11,61:19):8):14,(69:24,(((85:1,((86:2,87:4):1,(88:2,89:2):0):2):18,90:7):8,(((91:0,92:2):2,((93:1,94:1):1,95:8):1):8,96:21):12):4):9):12,(70:37,71:34):11):8,((((((72:9,81:0):3,((78:1,80:0):1,79:3):3):4,82:13):8,(74:13,(75:2,(76:5,77:2):2):4):4):8,73:10):17,((103:5,104:5):22,(123:9,124:24):18):14):8):3):15,(126:2,127:7):49):17,(22:18,(23:26,101:42):9):7):11,(18:2,19:3):18):6,20:0):1,21:9);
tree PAUP_66 = [&U] (1:2,(((((((((((2:15,((10:2,12:5):4,11:15):17):8,14:16):39,((128:58,(130:129,(131:35,132:27):52):18):12,129:57):17):16,((((((3:14,((((24:0,25:0,27:0):2,26:0):16,((113:0,114:9):4,(116:1,117:0):8):2):14,115:18):13):5,((13:8,112:0):4,((106:1,107:4,108:0,109:0):4,(110:1,111:0):3):5):17):3,105:12):24,(15:5,(16:1,17:8):9):28):15,102:39):10,(28:30,100:35):13):9):6,((((((4:2,(6:0,8:0):0):9,((5:1,7:0):1,9:4):11):17,(((119:8,120:4):9,121:15):18,122:28):9):7,118:36):9,(((44:0,46:22):2,45:0):25,(47:0,48:5,49:4):29):8):7,(((((((29:10,(30:1,31:2):15):9,(37:11,(38:15,(39:17,40:11):4):2):4):13,((((32:5,(33:1,34:4):7):11,(42:8,43:7):35):7,36:19):6,35:16):10):6,41:21):14,99:43):7,((62:3,(63:0,64:2):2):12,(((65:1,66:1):4,68:21):6,67:12):11):16):7,((83:0,84:2):27,(97:28,125:29):22):5):4):8):9,98:39):6,((((((50:2,(51:4,((52:1,54:3):1,53:6):4):1):12,60:27):12,((((55:3,56:5):9,57:13):9,(58:8,59:7):8):11,61:19):9):13,(69:24,(((85:1,((86:2,87:4):1,88:2,89:2):2):18,90:7):8,(((91:0,92:2):2,((93:1,94:1):1,95:8):1):8,96:21):12):4):9):12,(70:37,71:34):11):8,((((((72:9,81:0):3,((78:1,80:0):1,79:3):3):4,82:13):8,(74:13,(75:2,(76:5,77:2):2):4):4):8,73:10):17,((103:5,104:5):22,(123:9,124:24):18):14):8):3):15,(126:2,127:7):49):17,(22:18,(23:26,101:42):9):7):11,(18:2,19:3):18):6,20:0):1,21:9);
tree PAUP_67 = [&U] (1:2,(((((((((((2:15,((10:2,12:5):4,11:15):17):8,14:16):39,((128:58,(130:129,(131:35,132:27):52):18):12,129:57):17):16,((((((3:14,((((24:0,25:0,27:0):2,26:0):16,((113:0,114:9):4,(116:1,117:0):8):2):14,115:18):13):5,((13:8,112:0):4,((106:1,107:4,108:0,109:0):4,(110:1,111:0):3):5):17):3,105:12):24,(15:5,(16:1,17:8):9):28):15,102:39):10,(28:30,100:35):13):9):6,((((((4:2,(6:0,8:0):0):9,((5:1,7:0):1,9:4):11):17,(((119:8,120:4):9,121:15):18,122:28):9):7,118:36):9,(((44:0,46:22):2,45:0):25,(47:0,48:5,49:4):29):8):7,(((((((29:10,(30:1,31:2):15):9,(37:11,(38:15,(39:17,40:11):4):2):4):13,((((32:5,(33:1,34:4):7):11,(42:8,43:7):35):7,36:19):6,35:16):10):6,41:21):14,99:43):7,((62:3,(63:0,64:2):2):12,(((65:1,66:1):4,68:21):6,67:12):11):16):7,((83:0,84:2):27,(97:28,125:29):22):5):4):8):9,98:39):6,((((((50:2,(51:4,((52:1,54:3):1,53:6):4):1):12,60:27):12,((((55:3,56:5):9,57:13):9,(58:8,59:7):8):11,61:19):9):13,(69:24,(((85:0,(86:2,87:4,(88:2,89:2):1):2):19,90:7):8,(((91:0,92:2):2,((93:1,94:1):1,95:8):1):8,96:21):12):4):9):12,(70:37,71:34):11):8,((((((72:9,81:0):3,((78:1,80:0):1,79:3):3):4,82:13):8,(74:13,(75:2,(76:5,77:2):2):4):4):8,73:10):17,((103:5,104:5):22,(123:9,124:24):18):14):8):3):15,(126:2,127:7):49):17,(22:18,(23:26,101:42):9):7):11,(18:2,19:3):18):6,20:0):1,21:9);
tree PAUP_68 = [&U] (1:2,((((((((((2:15,((10:2,12:5):4,11:15):17):8,14:16):38,((128:58,(130:130,(131:34,132:28):52):17):12,129:56):17):19,((((((4:2,(6:0,8:0):0):9,(5:1,7:0,9:4):12):17,(((119:8,120:4):9,121:15):18,122:28):9):8,118:36):9,(((44:0,46:22):2,45:0):24,(47:0,48:5,49:4):30):8):6,(((((((29:10,(30:1,31:2):15):9,(37:11,(38:15,(39:17,40:11):4):2):4):13,((((32:5,(33:1,34:4):7):12,(42:8,43:7):34):7,36:18):7,35:16):10):6,41:21):14,99:43):7,((62:3,(63:0,64:2):2):12,(((65:1,66:1):4,68:21):6,67:12):11):16):7,((83:0,84:2):27,(97:28,125:29):22):5):4):5):4,((((((3:14,(((((24:0,25:0,27:0):2,26:0):15,(116:1,117:0):8):1,(113:0,114:9):5):15,115:18):13):5,((13:8,112:0):4,((106:1,107:4,108:0,109:0):4,(110:1,111:0):3):5):17):3,105:12):24,(15:5,(16:1,17:8):9):28):15,102:39):12,(28:31,100:34):12):12):12,98:36):6,((((((50:2,(51:4,((52:1,54:3):1,53:6):4):1):12,60:27):12,((((55:3,56:5):9,57:13):9,(58:8,59:7):8):11,61:19):9):13,(69:24,(((85:1,((86:2,87:4):1,(88:2,89:2):0):2):18,90:7):8,(((91:0,92:2):2,((93:1,94:1):1,95:8):1):8,96:21):12):4):9):12,(70:37,71:34):11):10,((((((72:9,81:0):3,((78:1,80:0):1,79:3):3):4,82:13):8,(74:13,(75:2,(76:5,77:2):2):4):4):8,73:10):15,((103:5,104:5):22,(123:9,124:24):19):14):8):3):13,(126:2,127:7):48):18,(22:18,(23:26,101:42):9):8):11,(18:2,19:3):19):6,20:0,21:9);
tree PAUP_69 = [&U] (1:2,((((((((((2:15,((10:2,12:5):4,11:15):17):8,14:16):39,((128:58,(130:129,(131:35,132:27):52):18):12,129:57):17):16,((((((3:14,(((((24:0,25:0,27:0):2,26:0):15,(116:1,117:0):8):1,(113:0,114:9):5):15,115:18):13):5,((13:8,112:0):4,((106:1,107:4,108:0,109:0):4,(110:1,111:0):3):5):17):3,105:12):24,(15:5,(16:1,17:8):9):28):15,102:39):10,(28:30,100:35):13):9):6,((((((4:2,(6:0,8:0):0):9,(5:1,7:0,9:4):12):17,(((119:8,120:4):9,121:15):18,122:28):9):7,118:36):9,(((44:0,46:22):2,45:0):25,(47:0,48:5,49:4):29):8):7,(((((((29:10,(30:1,31:2):15):9,(37:11,(38:15,(39:17,40:11):4):2):4):13,((((32:5,(33:1,34:4):7):11,(42:8,43:7):35):7,36:19):6,35:16):10):6,41:21):14,99:43):7,((62:3,(63:0,64:2):2):12,(((65:1,66:1):4,68:21):6,67:12):11):16):7,((83:0,84:2):27,(97:28,125:29):22):5):4):8):9,98:39):6,(((((((50:3,51:4):1,((52:1,54:3):1,53:6):3):13,60:27):11,((((55:3,56:5):9,57:13):9,(58:8,59:7):8):11,61:19):8):14,(69:24,(((85:1,((86:2,87:4):1,(88:2,89:2):0):2):18,90:7):8,(((91:0,92:2):2,((93:1,94:1):1,95:8):1):8,96:21):12):4):9):12,(70:37,71:34):11):8,((((((72:9,81:0):3,((78:1,80:0):1,79:3):3):4,82:13):8,(74:13,(75:2,(76:5,77:2):2):4):4):8,73:10):17,((103:5,104:5):22,(123:9,124:24):18):14):8):3):15,(126:2,127:7):49):17,(22:18,(23:26,101:42):9):7):11,(18:2,19:3):18):7,20:0,21:9);
tree PAUP_70 = [&U] (1:2,((((((((((2:15,((10:2,12:5):4,11:15):17):8,14:16):39,((128:58,(130:129,(131:35,132:27):52):18):12,129:57):17):16,((((((3:14,(((((24:0,25:0,27:0):2,26:0):15,(116:1,117:0):8):1,(113:0,114:9):5):15,115:18):13):5,((13:8,112:0):4,((106:1,107:4,108:0,109:0):4,(110:1,111:0):3):5):17):3,105:12):24,(15:5,(16:1,17:8):9):28):15,102:39):10,(28:30,100:35):13):9):6,((((((4:2,(6:0,8:0):0):9,(5:1,7:0,9:4):12):17,(((119:8,120:4):9,121:15):18,122:28):9):7,118:36):9,(((44:0,46:22):2,45:0):25,(47:0,48:5,49:4):29):8):7,(((((((29:10,(30:1,31:2):15):9,(37:11,(38:15,(39:17,40:11):4):2):4):13,((((32:5,(33:1,34:4):7):11,(42:8,43:7):35):7,36:19):6,35:16):10):6,41:21):14,99:42):7,((62:3,(63:0,64:2):2):11,((65:1,66:1):3,(67:14,68:21):1):16):16):8,((83:0,84:2):27,(97:28,125:29):22):5):4):8):9,98:39):6,((((((50:2,(51:4,((52:1,54:3):1,53:6):4):1):12,60:27):12,((((55:3,56:5):9,57:13):9,(58:8,59:7):8):11,61:19):9):13,(69:24,(((85:1,((86:2,87:4):1,(88:2,89:2):0):2):18,90:7):8,(((91:0,92:2):2,((93:1,94:1):1,95:8):1):8,96:21):12):4):9):12,(70:37,71:34):11):8,((((((72:9,81:0):3,((78:1,80:0):1,79:3):3):4,82:13):8,(74:13,(75:2,(76:5,77:2):2):4):4):8,73:10):17,((103:5,104:5):22,(123:9,124:24):18):14):8):3):15,(126:2,127:7):49):17,(22:18,(23:26,101:42):9):7):11,(18:2,19:3):18):7,20:0,21:9);
tree PAUP_71 = [&U] (1:2,((((((((((2:15,((10:2,12:5):4,11:15):17):8,14:16):39,((128:58,(130:129,(131:35,132:27):52):18):12,129:57):17):16,((((((3:14,(((((24:0,25:0,27:0):2,26:0):15,(116:1,117:0):8):1,(113:0,114:9):5):15,115:18):13):5,((13:8,112:0):4,((106:1,107:4,108:0,109:0):4,(110:1,111:0):3):5):17):3,105:12):24,(15:5,(16:1,17:8):9):28):15,102:39):10,(28:30,100:35):13):9):6,((((((4:2,(6:0,8:0):0):9,(5:1,7:0,9:4):12):17,(((119:8,120:4):9,121:15):18,122:28):9):7,118:36):9,(((44:0,46:22):2,45:0):25,(47:0,48:5,49:4):29):8):7,(((((((29:10,(30:1,31:2):15):9,(37:11,(38:15,(39:17,40:11):4):2):4):13,((((32:5,(33:1,34:4):7):11,(42:8,43:7):35):7,36:19):6,35:16):10):6,41:21):14,99:43):7,((62:3,(63:0,64:2):2):12,(((65:1,66:1):4,68:21):6,67:12):11):16):7,((83:0,84:2):27,(97:28,125:29):22):5):4):8):9,98:39):6,((((((50:2,(51:4,((52:1,54:3):1,53:6):4):1):12,60:27):12,((((55:3,56:5):9,57:13):9,(58:8,59:7):8):11,61:19):9):13,(69:24,(((85:1,((86:2,87:4):1,88:2,89:2):2):18,90:7):8,(((91:0,92:2):2,((93:1,94:1):1,95:8):1):8,96:21):12):4):9):12,(70:37,71:34):11):8,((((((72:9,81:0):3,((78:1,80:0):1,79:3):3):4,82:13):8,(74:13,(75:2,(76:5,77:2):2):4):4):8,73:10):17,((103:5,104:5):22,(123:9,124:24):18):14):8):3):15,(126:2,127:7):49):17,(22:18,(23:26,101:42):9):7):11,(18:2,19:3):18):7,20:0,21:9);
tree PAUP_72 = [&U] (1:2,((((((((((2:15,((10:2,12:5):4,11:15):17):8,14:16):39,((128:58,(130:129,(131:35,132:27):52):18):12,129:57):17):16,((((((3:14,(((((24:0,25:0,27:0):2,26:0):15,(116:1,117:0):8):1,(113:0,114:9):5):15,115:18):13):5,((13:8,112:0):4,((106:1,107:4,108:0,109:0):4,(110:1,111:0):3):5):17):3,105:12):24,(15:5,(16:1,17:8):9):28):15,102:39):10,(28:30,100:35):13):9):6,((((((4:2,(6:0,8:0):0):9,(5:1,7:0,9:4):12):17,(((119:8,120:4):9,121:15):18,122:28):9):7,118:36):9,(((44:0,46:22):2,45:0):25,(47:0,48:5,49:4):29):8):7,(((((((29:10,(30:1,31:2):15):9,(37:11,(38:15,(39:17,40:11):4):2):4):13,((((32:5,(33:1,34:4):7):11,(42:8,43:7):35):7,36:19):6,35:16):10):6,41:21):14,99:43):7,((62:3,(63:0,64:2):2):12,(((65:1,66:1):4,68:21):6,67:12):11):16):7,((83:0,84:2):27,(97:28,125:29):22):5):4):8):9,98:39):6,((((((50:2,(51:4,((52:1,54:3):1,53:6):4):1):12,60:27):12,((((55:3,56:5):9,57:13):9,(58:8,59:7):8):11,61:19):9):13,(69:24,(((85:0,(86:2,87:4,(88:2,89:2):1):2):19,90:7):8,(((91:0,92:2):2,((93:1,94:1):1,95:8):1):8,96:21):12):4):9):12,(70:37,71:34):11):8,((((((72:9,81:0):3,((78:1,80:0):1,79:3):3):4,82:13):8,(74:13,(75:2,(76:5,77:2):2):4):4):8,73:10):17,((103:5,104:5):22,(123:9,124:24):18):14):8):3):15,(126:2,127:7):49):17,(22:18,(23:26,101:42):9):7):11,(18:2,19:3):18):7,20:0,21:9);
tree PAUP_73 = [&U] (1:2,((((((((((2:15,((10:2,12:5):4,11:15):17):8,14:16):39,((128:58,(130:129,(131:35,132:27):52):18):12,129:57):17):16,((((((3:14,(((((24:0,25:0,27:0):2,26:0):15,(116:1,117:0):8):1,(113:0,114:9):5):15,115:18):13):5,((13:8,112:0):4,((106:1,107:4,108:0,109:0):4,(110:1,111:0):3):5):17):3,105:12):24,(15:5,(16:1,17:8):9):28):15,102:39):10,(28:30,100:35):13):9):6,((((((4:2,6:0,8:0):9,(5:1,7:0,9:4):12):17,(((119:8,120:4):9,121:15):18,122:28):9):7,118:36):9,(((44:0,46:22):2,45:0):25,(47:0,48:5,49:4):29):8):7,(((((((29:10,(30:1,31:2):15):9,(37:11,(38:15,(39:17,40:11):4):2):4):13,((((32:5,(33:1,34:4):7):11,(42:8,43:7):35):7,36:19):6,35:16):10):6,41:21):14,99:43):7,((62:3,(63:0,64:2):2):12,(((65:1,66:1):4,68:21):6,67:12):11):16):7,((83:0,84:2):27,(97:28,125:29):22):5):4):8):9,98:39):6,((((((50:2,(51:4,((52:1,54:3):1,53:6):4):1):12,60:27):12,((((55:3,56:5):9,57:13):9,(58:8,59:7):8):11,61:19):9):13,(69:24,(((85:1,((86:2,87:4):1,(88:2,89:2):0):2):18,90:7):8,(((91:0,92:2):2,((93:1,94:1):1,95:8):1):8,96:21):12):4):9):12,(70:37,71:34):11):8,((((((72:9,81:0):3,((78:1,80:0):1,79:3):3):4,82:13):8,(74:13,(75:2,(76:5,77:2):2):4):4):8,73:10):17,((103:5,104:5):22,(123:9,124:24):18):14):8):3):15,(126:2,127:7):49):17,(22:18,(23:26,101:42):9):7):11,(18:2,19:3):18):7,20:0,21:9);
tree PAUP_74 = [&U] (1:2,((((((((((2:15,((10:2,12:5):4,11:15):17):8,14:16):39,((128:58,(130:129,(131:35,132:27):52):18):12,129:57):17):16,(((((3:15,(((13:8,112:0):4,((106:1,107:4,108:0,109:0):4,(110:1,111:0):3):5):15,(((((24:0,25:0,27:0):2,26:0):15,(116:1,117:0):8):1,(113:0,114:9):5):15,115:18):12):4):5,105:14):23,(15:5,(16:1,17:8):9):29):14,102:39):10,(28:30,100:35):13):9):6,((((((4:2,(6:0,8:0):0):9,(5:1,7:0,9:4):12):17,(((119:8,120:4):9,121:15):18,122:28):9):7,118:36):9,(((44:0,46:22):2,45:0):25,(47:0,48:5,49:4):29):8):7,(((((((29:10,(30:1,31:2):15):9,(37:11,(38:15,(39:17,40:11):4):2):4):13,((((32:5,(33:1,34:4):7):11,(42:8,43:7):35):7,36:19):6,35:16):10):6,41:21):14,99:43):7,((62:3,(63:0,64:2):2):12,(((65:1,66:1):4,68:21):6,67:12):11):16):7,((83:0,84:2):27,(97:28,125:29):22):5):4):8):9,98:39):6,((((((50:2,(51:4,((52:1,54:3):1,53:6):4):1):12,60:27):12,((((55:3,56:5):9,57:13):9,(58:8,59:7):8):11,61:19):9):13,(69:24,(((85:1,((86:2,87:4):1,(88:2,89:2):0):2):18,90:7):8,(((91:0,92:2):2,((93:1,94:1):1,95:8):1):8,96:21):12):4):9):12,(70:37,71:34):11):8,((((((72:9,81:0):3,((78:1,80:0):1,79:3):3):4,82:13):8,(74:13,(75:2,(76:5,77:2):2):4):4):8,73:10):17,((103:5,104:5):22,(123:9,124:24):18):14):8):3):15,(126:2,127:7):49):17,(22:18,(23:26,101:42):9):7):11,(18:2,19:3):18):7,20:0,21:9);
tree PAUP_75 = [&U] (1:2,((((((((((2:15,((10:2,12:5):4,11:15):17):8,14:16):39,((128:58,(130:129,(131:35,132:27):52):18):12,129:57):17):16,((((((3:14,(((((24:0,25:0,27:0):2,26:0):15,(116:1,117:0):8):1,(113:0,114:9):5):15,115:18):13):5,((13:8,112:0):4,((106:1,107:4,108:0,109:0):4,(110:1,111:0):3):5):17):3,105:12):24,(15:5,(16:1,17:8):9):28):15,102:39):10,(28:30,100:35):13):9):6,((((((4:2,(6:0,8:0):0):9,(5:1,7:0,9:4):12):17,(((119:8,120:4):9,121:15):18,122:28):9):7,118:36):9,(((44:0,46:22):2,45:0):25,(47:0,48:5,49:4):29):8):7,((((((((29:8,(30:1,31:2):17):8,(38:15,(39:17,40:11):4):3):4,37:11):14,((((32:5,(33:1,34:4):7):11,(42:8,43:7):35):7,36:19):7,35:16):10):4,41:20):15,99:43):7,((62:3,(63:0,64:2):2):12,(((65:1,66:1):4,68:21):6,67:12):11):16):7,((83:0,84:2):27,(97:28,125:29):22):5):4):8):9,98:39):6,((((((50:2,(51:4,((52:1,54:3):1,53:6):4):1):12,60:27):12,((((55:3,56:5):9,57:13):9,(58:8,59:7):8):11,61:19):9):13,(69:24,(((85:1,((86:2,87:4):1,(88:2,89:2):0):2):18,90:7):8,(((91:0,92:2):2,((93:1,94:1):1,95:8):1):8,96:21):12):4):9):12,(70:37,71:34):11):8,((((((72:9,81:0):3,((78:1,80:0):1,79:3):3):4,82:13):8,(74:13,(75:2,(76:5,77:2):2):4):4):8,73:10):17,((103:5,104:5):22,(123:9,124:24):18):14):8):3):15,(126:2,127:7):49):17,(22:18,(23:26,101:42):9):7):11,(18:2,19:3):18):7,20:0,21:9);
tree PAUP_76 = [&U] (1:2,((((((((((2:15,((10:2,12:5):4,11:15):17):8,14:16):39,((128:58,(130:129,(131:35,132:27):52):18):12,129:57):17):16,((((((3:14,((((24:0,25:0,27:0):2,26:0):16,((113:0,114:9):4,(116:1,117:0):8):2):14,115:18):13):5,((13:8,112:0):4,((106:1,107:4,108:0,109:0):4,(110:1,111:0):3):5):17):3,105:12):24,(15:5,(16:1,17:8):9):28):15,102:39):10,(28:30,100:35):13):9):6,((((((4:2,(6:0,8:0):0):9,(5:1,7:0,9:4):12):17,(((119:8,120:4):9,121:15):18,122:28):9):7,118:36):9,(((44:0,46:22):2,45:0):25,(47:0,48:5,49:4):29):8):7,(((((((29:10,(30:1,31:2):15):9,(37:11,(38:15,(39:17,40:11):4):2):4):13,((((32:5,(33:1,34:4):7):11,(42:8,43:7):35):7,36:19):6,35:16):10):6,41:21):14,99:43):7,((62:3,(63:0,64:2):2):12,(((65:1,66:1):4,68:21):6,67:12):11):16):7,((83:0,84:2):27,(97:28,125:29):22):5):4):8):9,98:39):6,((((((50:2,(51:4,((52:1,54:3):1,53:6):4):1):12,60:27):12,((((55:3,56:5):9,57:13):9,(58:8,59:7):8):11,61:19):9):13,(69:24,(((85:1,((86:2,87:4):1,(88:2,89:2):0):2):18,90:7):8,(((91:0,92:2):2,((93:1,94:1):1,95:8):1):8,96:21):12):4):9):12,(70:37,71:34):11):8,((((((72:9,81:0):3,((78:1,80:0):1,79:3):3):4,82:13):8,(74:13,(75:2,(76:5,77:2):2):4):4):8,73:10):17,((103:5,104:5):22,(123:9,124:24):18):14):8):3):15,(126:2,127:7):49):17,(22:18,(23:26,101:42):9):7):11,(18:2,19:3):18):7,20:0,21:9);
tree PAUP_77 = [&U] (1:2,(((((((((((2:15,((10:2,12:5):4,11:15):17):8,14:16):39,((128:58,(130:129,(131:35,132:27):52):18):12,129:57):17):16,(((((3:15,(((13:8,112:0):4,((106:1,107:4,108:0,109:0):4,(110:1,111:0):3):5):15,((((24:0,25:0,27:0):2,26:0):15,((113:0,114:9):4,(116:1,117:0):8):3):14,115:19):11):4):5,105:14):23,(15:5,(16:1,17:8):9):29):14,102:39):10,(28:30,100:35):13):9):6,((((((4:2,(6:0,8:0):0):9,(5:1,7:0,9:4):12):17,(((119:8,120:4):9,121:15):18,122:28):9):7,118:36):9,(((44:0,46:22):2,45:0):25,(47:0,48:5,49:4):29):8):7,(((((((29:10,(30:1,31:2):15):9,(37:11,(38:15,(39:17,40:11):4):2):4):13,((((32:5,(33:1,34:4):7):11,(42:8,43:7):35):7,36:19):6,35:16):10):6,41:21):14,99:43):7,((62:3,(63:0,64:2):2):12,(((65:1,66:1):4,68:21):6,67:12):11):16):7,((83:0,84:2):27,(97:28,125:29):22):5):4):8):9,98:39):6,((((((50:2,(51:4,((52:1,54:3):1,53:6):4):1):12,60:27):12,((((55:3,56:5):9,57:13):9,(58:8,59:7):8):11,61:19):9):13,(69:24,(((85:1,((86:2,87:4):1,(88:2,89:2):0):2):18,90:7):8,(((91:0,92:2):2,((93:1,94:1):1,95:8):1):8,96:21):12):4):9):12,(70:37,71:34):11):8,((((((72:9,81:0):3,((78:1,80:0):1,79:3):3):4,82:13):8,(74:13,(75:2,(76:5,77:2):2):4):4):8,73:10):17,((103:5,104:5):22,(123:9,124:24):18):14):8):3):15,(126:2,127:7):49):17,(22:18,(23:26,101:42):9):7):11,(18:2,19:3):18):6,20:0):1,21:9);
tree PAUP_78 = [&U] (1:2,(((((((((((2:15,((10:2,12:5):4,11:15):17):8,14:16):38,((128:58,(130:130,(131:34,132:28):52):17):12,129:56):17):19,((((((4:2,(6:0,8:0):0):9,(5:1,7:0,9:4):12):17,(((119:8,120:4):9,121:15):18,122:28):9):8,118:36):9,(((44:0,46:22):2,45:0):24,(47:0,48:5,49:4):30):8):6,(((((((29:10,(30:1,31:2):15):9,(37:11,(38:15,(39:17,40:11):4):2):4):13,((((32:5,(33:1,34:4):7):12,(42:8,43:7):34):7,36:18):7,35:16):10):6,41:21):14,99:43):7,((62:3,(63:0,64:2):2):12,(((65:1,66:1):4,68:21):6,67:12):11):16):7,((83:0,84:2):27,(97:28,125:29):22):5):4):5):4,(((((3:15,(((13:8,112:0):4,((106:1,107:4,108:0,109:0):4,(110:1,111:0):3):5):15,(((((24:0,25:0,27:0):2,26:0):15,(116:1,117:0):8):1,(113:0,114:9):5):15,115:18):12):4):5,105:14):23,(15:5,(16:1,17:8):9):29):14,102:39):12,(28:31,100:34):12):12):12,98:36):6,((((((50:2,(51:4,((52:1,54:3):1,53:6):4):1):12,60:27):12,((((55:3,56:5):9,57:13):9,(58:8,59:7):8):11,61:19):9):13,(69:24,(((85:1,((86:2,87:4):1,(88:2,89:2):0):2):18,90:7):8,(((91:0,92:2):2,((93:1,94:1):1,95:8):1):8,96:21):12):4):9):12,(70:37,71:34):11):10,((((((72:9,81:0):3,((78:1,80:0):1,79:3):3):4,82:13):8,(74:13,(75:2,(76:5,77:2):2):4):4):8,73:10):15,((103:5,104:5):22,(123:9,124:24):19):14):8):3):13,(126:2,127:7):48):18,(22:18,(23:26,101:42):9):8):11,(18:2,19:3):19):5,20:0):1,21:9);
tree PAUP_79 = [&U] (1:2,(((((((((((2:15,((10:2,12:5):4,11:15):17):8,14:16):39,((128:58,(130:129,(131:35,132:27):52):18):12,129:57):17):16,(((((3:15,(((13:8,112:0):4,((106:1,107:4,108:0,109:0):4,(110:1,111:0):3):5):15,(((((24:0,25:0,27:0):2,26:0):15,(116:1,117:0):8):1,(113:0,114:9):5):15,115:18):12):4):5,105:14):23,(15:5,(16:1,17:8):9):29):14,102:39):10,(28:30,100:35):13):9):6,((((((4:2,(6:0,8:0):0):9,(5:1,7:0,9:4):12):17,(((119:8,120:4):9,121:15):18,122:28):9):7,118:36):9,(((44:0,46:22):2,45:0):25,(47:0,48:5,49:4):29):8):7,(((((((29:10,(30:1,31:2):15):9,(37:11,(38:15,(39:17,40:11):4):2):4):13,((((32:5,(33:1,34:4):7):11,(42:8,43:7):35):7,36:19):6,35:16):10):6,41:21):14,99:42):7,((62:3,(63:0,64:2):2):11,((65:1,66:1):3,(67:14,68:21):1):16):16):8,((83:0,84:2):27,(97:28,125:29):22):5):4):8):9,98:39):6,((((((50:2,(51:4,((52:1,54:3):1,53:6):4):1):12,60:27):12,((((55:3,56:5):9,57:13):9,(58:8,59:7):8):11,61:19):9):13,(69:24,(((85:1,((86:2,87:4):1,(88:2,89:2):0):2):18,90:7):8,(((91:0,92:2):2,((93:1,94:1):1,95:8):1):8,96:21):12):4):9):12,(70:37,71:34):11):8,((((((72:9,81:0):3,((78:1,80:0):1,79:3):3):4,82:13):8,(74:13,(75:2,(76:5,77:2):2):4):4):8,73:10):17,((103:5,104:5):22,(123:9,124:24):18):14):8):3):15,(126:2,127:7):49):17,(22:18,(23:26,101:42):9):7):11,(18:2,19:3):18):6,20:0):1,21:9);
tree PAUP_80 = [&U] (1:2,(((((((((((2:15,((10:2,12:5):4,11:15):17):8,14:16):39,((128:58,(130:129,(131:35,132:27):52):18):12,129:57):17):16,(((((3:15,(((13:8,112:0):4,((106:1,107:4,108:0,109:0):4,(110:1,111:0):3):5):15,(((((24:0,25:0,27:0):2,26:0):15,(116:1,117:0):8):1,(113:0,114:9):5):15,115:18):12):4):5,105:14):23,(15:5,(16:1,17:8):9):29):14,102:39):10,(28:30,100:35):13):9):6,((((((4:2,6:0,8:0):9,(5:1,7:0,9:4):12):17,(((119:8,120:4):9,121:15):18,122:28):9):7,118:36):9,(((44:0,46:22):2,45:0):25,(47:0,48:5,49:4):29):8):7,(((((((29:10,(30:1,31:2):15):9,(37:11,(38:15,(39:17,40:11):4):2):4):13,((((32:5,(33:1,34:4):7):11,(42:8,43:7):35):7,36:19):6,35:16):10):6,41:21):14,99:43):7,((62:3,(63:0,64:2):2):12,(((65:1,66:1):4,68:21):6,67:12):11):16):7,((83:0,84:2):27,(97:28,125:29):22):5):4):8):9,98:39):6,((((((50:2,(51:4,((52:1,54:3):1,53:6):4):1):12,60:27):12,((((55:3,56:5):9,57:13):9,(58:8,59:7):8):11,61:19):9):13,(69:24,(((85:1,((86:2,87:4):1,(88:2,89:2):0):2):18,90:7):8,(((91:0,92:2):2,((93:1,94:1):1,95:8):1):8,96:21):12):4):9):12,(70:37,71:34):11):8,((((((72:9,81:0):3,((78:1,80:0):1,79:3):3):4,82:13):8,(74:13,(75:2,(76:5,77:2):2):4):4):8,73:10):17,((103:5,104:5):22,(123:9,124:24):18):14):8):3):15,(126:2,127:7):49):17,(22:18,(23:26,101:42):9):7):11,(18:2,19:3):18):6,20:0):1,21:9);
tree PAUP_81 = [&U] (1:2,(((((((((((2:15,((10:2,12:5):4,11:15):17):8,14:16):39,((128:58,(130:129,(131:35,132:27):52):18):12,129:57):17):16,(((((3:15,(((13:8,112:0):4,((106:1,107:4,108:0,109:0):4,(110:1,111:0):3):5):15,(((((24:0,25:0,27:0):2,26:0):15,(116:1,117:0):8):1,(113:0,114:9):5):15,115:18):12):4):5,105:14):23,(15:5,(16:1,17:8):9):29):14,102:39):10,(28:30,100:35):13):9):6,((((((4:2,(6:0,8:0):0):9,(5:1,7:0,9:4):12):17,(((119:8,120:4):9,121:15):18,122:28):9):7,118:36):9,(((44:0,46:22):2,45:0):25,(47:0,48:5,49:4):29):8):7,((((((((29:8,(30:1,31:2):17):8,(38:15,(39:17,40:11):4):3):4,37:11):14,((((32:5,(33:1,34:4):7):11,(42:8,43:7):35):7,36:19):7,35:16):10):4,41:20):15,99:43):7,((62:3,(63:0,64:2):2):12,(((65:1,66:1):4,68:21):6,67:12):11):16):7,((83:0,84:2):27,(97:28,125:29):22):5):4):8):9,98:39):6,((((((50:2,(51:4,((52:1,54:3):1,53:6):4):1):12,60:27):12,((((55:3,56:5):9,57:13):9,(58:8,59:7):8):11,61:19):9):13,(69:24,(((85:1,((86:2,87:4):1,(88:2,89:2):0):2):18,90:7):8,(((91:0,92:2):2,((93:1,94:1):1,95:8):1):8,96:21):12):4):9):12,(70:37,71:34):11):8,((((((72:9,81:0):3,((78:1,80:0):1,79:3):3):4,82:13):8,(74:13,(75:2,(76:5,77:2):2):4):4):8,73:10):17,((103:5,104:5):22,(123:9,124:24):18):14):8):3):15,(126:2,127:7):49):17,(22:18,(23:26,101:42):9):7):11,(18:2,19:3):18):6,20:0):1,21:9);
tree PAUP_82 = [&U] (1:2,(((((((((((2:15,((10:2,12:5):4,11:15):17):8,14:16):39,((128:58,(130:129,(131:35,132:27):52):18):12,129:57):17):16,(((((3:15,(((13:8,112:0):4,((106:1,107:4,108:0,109:0):4,(110:1,111:0):3):5):15,(((((24:0,25:0,27:0):2,26:0):15,(116:1,117:0):8):1,(113:0,114:9):5):15,115:18):12):4):5,105:14):23,(15:5,(16:1,17:8):9):29):14,102:39):10,(28:30,100:35):13):9):6,((((((4:2,(6:0,8:0):0):9,(5:1,7:0,9:4):12):17,(((119:8,120:4):9,121:15):18,122:28):9):7,118:36):9,(((44:0,46:22):2,45:0):25,(47:0,48:5,49:4):29):8):7,(((((((29:10,(30:1,31:2):15):9,(37:11,(38:15,(39:17,40:11):4):2):4):13,((((32:5,(33:1,34:4):7):11,(42:8,43:7):35):7,36:19):6,35:16):10):6,41:21):14,99:43):7,((62:3,(63:0,64:2):2):12,(((65:1,66:1):4,68:21):6,67:12):11):16):7,((83:0,84:2):27,(97:28,125:29):22):5):4):8):9,98:39):6,(((((((50:3,51:4):1,((52:1,54:3):1,53:6):3):13,60:27):11,((((55:3,56:5):9,57:13):9,(58:8,59:7):8):11,61:19):8):14,(69:24,(((85:1,((86:2,87:4):1,(88:2,89:2):0):2):18,90:7):8,(((91:0,92:2):2,((93:1,94:1):1,95:8):1):8,96:21):12):4):9):12,(70:37,71:34):11):8,((((((72:9,81:0):3,((78:1,80:0):1,79:3):3):4,82:13):8,(74:13,(75:2,(76:5,77:2):2):4):4):8,73:10):17,((103:5,104:5):22,(123:9,124:24):18):14):8):3):15,(126:2,127:7):49):17,(22:18,(23:26,101:42):9):7):11,(18:2,19:3):18):6,20:0):1,21:9);
tree PAUP_83 = [&U] (1:2,(((((((((((2:15,((10:2,12:5):4,11:15):17):8,14:16):39,((128:58,(130:129,(131:35,132:27):52):18):12,129:57):17):16,(((((3:15,(((13:8,112:0):4,((106:1,107:4,108:0,109:0):4,(110:1,111:0):3):5):15,(((((24:0,25:0,27:0):2,26:0):15,(116:1,117:0):8):1,(113:0,114:9):5):15,115:18):12):4):5,105:14):23,(15:5,(16:1,17:8):9):29):14,102:39):10,(28:30,100:35):13):9):6,((((((4:2,(6:0,8:0):0):9,(5:1,7:0,9:4):12):17,(((119:8,120:4):9,121:15):18,122:28):9):7,118:36):9,(((44:0,46:22):2,45:0):25,(47:0,48:5,49:4):29):8):7,(((((((29:10,(30:1,31:2):15):9,(37:11,(38:15,(39:17,40:11):4):2):4):13,((((32:5,(33:1,34:4):7):11,(42:8,43:7):35):7,36:19):6,35:16):10):6,41:21):14,99:43):7,((62:3,(63:0,64:2):2):12,(((65:1,66:1):4,68:21):6,67:12):11):16):7,((83:0,84:2):27,(97:28,125:29):22):5):4):8):9,98:39):6,((((((50:2,(51:4,((52:1,54:3):1,53:6):4):1):12,60:27):12,((((55:3,56:5):9,57:13):9,(58:8,59:7):8):11,61:19):9):13,(69:24,(((85:1,((86:2,87:4):1,88:2,89:2):2):18,90:7):8,(((91:0,92:2):2,((93:1,94:1):1,95:8):1):8,96:21):12):4):9):12,(70:37,71:34):11):8,((((((72:9,81:0):3,((78:1,80:0):1,79:3):3):4,82:13):8,(74:13,(75:2,(76:5,77:2):2):4):4):8,73:10):17,((103:5,104:5):22,(123:9,124:24):18):14):8):3):15,(126:2,127:7):49):17,(22:18,(23:26,101:42):9):7):11,(18:2,19:3):18):6,20:0):1,21:9);
tree PAUP_84 = [&U] (1:2,(((((((((((2:15,((10:2,12:5):4,11:15):17):8,14:16):39,((128:58,(130:129,(131:35,132:27):52):18):12,129:57):17):16,(((((3:15,(((13:8,112:0):4,((106:1,107:4,108:0,109:0):4,(110:1,111:0):3):5):15,(((((24:0,25:0,27:0):2,26:0):15,(116:1,117:0):8):1,(113:0,114:9):5):15,115:18):12):4):5,105:14):23,(15:5,(16:1,17:8):9):29):14,102:39):10,(28:30,100:35):13):9):6,((((((4:2,(6:0,8:0):0):9,(5:1,7:0,9:4):12):17,(((119:8,120:4):9,121:15):18,122:28):9):7,118:36):9,(((44:0,46:22):2,45:0):25,(47:0,48:5,49:4):29):8):7,(((((((29:10,(30:1,31:2):15):9,(37:11,(38:15,(39:17,40:11):4):2):4):13,((((32:5,(33:1,34:4):7):11,(42:8,43:7):35):7,36:19):6,35:16):10):6,41:21):14,99:43):7,((62:3,(63:0,64:2):2):12,(((65:1,66:1):4,68:21):6,67:12):11):16):7,((83:0,84:2):27,(97:28,125:29):22):5):4):8):9,98:39):6,((((((50:2,(51:4,((52:1,54:3):1,53:6):4):1):12,60:27):12,((((55:3,56:5):9,57:13):9,(58:8,59:7):8):11,61:19):9):13,(69:24,(((85:0,(86:2,87:4,(88:2,89:2):1):2):19,90:7):8,(((91:0,92:2):2,((93:1,94:1):1,95:8):1):8,96:21):12):4):9):12,(70:37,71:34):11):8,((((((72:9,81:0):3,((78:1,80:0):1,79:3):3):4,82:13):8,(74:13,(75:2,(76:5,77:2):2):4):4):8,73:10):17,((103:5,104:5):22,(123:9,124:24):18):14):8):3):15,(126:2,127:7):49):17,(22:18,(23:26,101:42):9):7):11,(18:2,19:3):18):6,20:0):1,21:9);
tree PAUP_85 = [&U] (1:2,(((((((((((2:15,((10:2,12:5):4,11:15):17):8,14:16):38,((128:58,(130:130,(131:34,132:28):52):17):12,129:56):17):19,((((((4:2,(6:0,8:0):0):9,(5:1,7:0,9:4):12):17,(((119:8,120:4):9,121:15):18,122:28):9):8,118:36):9,(((44:0,46:22):2,45:0):24,(47:0,48:5,49:4):30):8):6,(((((((29:10,(30:1,31:2):15):9,(37:11,(38:15,(39:17,40:11):4):2):4):13,((((32:5,(33:1,34:4):7):12,(42:8,43:7):34):7,36:18):7,35:16):10):6,41:21):14,99:43):7,((62:3,(63:0,64:2):2):12,(((65:1,66:1):4,68:21):6,67:12):11):16):7,((83:0,84:2):27,(97:28,125:29):22):5):4):5):4,((((((3:14,(((((24:0,25:0,27:0):2,26:0):15,(116:1,117:0):8):1,(113:0,114:9):5):15,115:18):13):5,((13:8,112:0):4,((106:1,107:4,108:0,109:0):4,(110:1,111:0):3):5):17):3,105:12):24,(15:5,(16:1,17:8):9):28):15,102:39):12,(28:31,100:34):12):12):12,98:36):6,(((((((50:3,51:4):1,((52:1,54:3):1,53:6):3):13,60:27):11,((((55:3,56:5):9,57:13):9,(58:8,59:7):8):11,61:19):8):14,(69:24,(((85:1,((86:2,87:4):1,(88:2,89:2):0):2):18,90:7):8,(((91:0,92:2):2,((93:1,94:1):1,95:8):1):8,96:21):12):4):9):12,(70:37,71:34):11):10,((((((72:9,81:0):3,((78:1,80:0):1,79:3):3):4,82:13):8,(74:13,(75:2,(76:5,77:2):2):4):4):8,73:10):15,((103:5,104:5):22,(123:9,124:24):19):14):8):3):13,(126:2,127:7):48):18,(22:18,(23:26,101:42):9):8):11,(18:2,19:3):19):5,20:0):1,21:9);
tree PAUP_86 = [&U] (1:2,(((((((((((2:15,((10:2,12:5):4,11:15):17):8,14:16):39,((128:58,(130:129,(131:35,132:27):52):18):12,129:57):17):16,((((((3:14,(((((24:0,25:0,27:0):2,26:0):15,(116:1,117:0):8):1,(113:0,114:9):5):15,115:18):13):5,((13:8,112:0):4,((106:1,107:4,108:0,109:0):4,(110:1,111:0):3):5):17):3,105:12):24,(15:5,(16:1,17:8):9):28):15,102:39):10,(28:30,100:35):13):9):6,((((((4:2,(6:0,8:0):0):9,(5:1,7:0,9:4):12):17,(((119:8,120:4):9,121:15):18,122:28):9):7,118:36):9,(((44:0,46:22):2,45:0):25,(47:0,48:5,49:4):29):8):7,(((((((29:10,(30:1,31:2):15):9,(37:11,(38:15,(39:17,40:11):4):2):4):13,((((32:5,(33:1,34:4):7):11,(42:8,43:7):35):7,36:19):6,35:16):10):6,41:21):14,99:43):7,((62:3,(63:0,64:2):2):12,(((65:1,66:1):4,68:21):6,67:12):11):16):7,((83:0,84:2):27,(97:28,125:29):22):5):4):8):9,98:39):6,(((((((50:3,51:4):1,((52:1,54:3):1,53:6):3):13,60:27):11,((((55:3,56:5):9,57:13):9,(58:8,59:7):8):11,61:19):8):14,(69:24,(((85:1,((86:2,87:4):1,88:2,89:2):2):18,90:7):8,(((91:0,92:2):2,((93:1,94:1):1,95:8):1):8,96:21):12):4):9):12,(70:37,71:34):11):8,((((((72:9,81:0):3,((78:1,80:0):1,79:3):3):4,82:13):8,(74:13,(75:2,(76:5,77:2):2):4):4):8,73:10):17,((103:5,104:5):22,(123:9,124:24):18):14):8):3):15,(126:2,127:7):49):17,(22:18,(23:26,101:42):9):7):11,(18:2,19:3):18):6,20:0):1,21:9);
tree PAUP_87 = [&U] (1:2,(((((((((((2:15,((10:2,12:5):4,11:15):17):8,14:16):39,((128:58,(130:129,(131:35,132:27):52):18):12,129:57):17):16,((((((3:14,(((((24:0,25:0,27:0):2,26:0):15,(116:1,117:0):8):1,(113:0,114:9):5):15,115:18):13):5,((13:8,112:0):4,((106:1,107:4,108:0,109:0):4,(110:1,111:0):3):5):17):3,105:12):24,(15:5,(16:1,17:8):9):28):15,102:39):10,(28:30,100:35):13):9):6,((((((4:2,(6:0,8:0):0):9,(5:1,7:0,9:4):12):17,(((119:8,120:4):9,121:15):18,122:28):9):7,118:36):9,(((44:0,46:22):2,45:0):25,(47:0,48:5,49:4):29):8):7,(((((((29:10,(30:1,31:2):15):9,(37:11,(38:15,(39:17,40:11):4):2):4):13,((((32:5,(33:1,34:4):7):11,(42:8,43:7):35):7,36:19):6,35:16):10):6,41:21):14,99:43):7,((62:3,(63:0,64:2):2):12,(((65:1,66:1):4,68:21):6,67:12):11):16):7,((83:0,84:2):27,(97:28,125:29):22):5):4):8):9,98:39):6,(((((((50:3,51:4):1,((52:1,54:3):1,53:6):3):13,60:27):11,((((55:3,56:5):9,57:13):9,(58:8,59:7):8):11,61:19):8):14,(69:24,(((85:0,(86:2,87:4,(88:2,89:2):1):2):19,90:7):8,(((91:0,92:2):2,((93:1,94:1):1,95:8):1):8,96:21):12):4):9):12,(70:37,71:34):11):8,((((((72:9,81:0):3,((78:1,80:0):1,79:3):3):4,82:13):8,(74:13,(75:2,(76:5,77:2):2):4):4):8,73:10):17,((103:5,104:5):22,(123:9,124:24):18):14):8):3):15,(126:2,127:7):49):17,(22:18,(23:26,101:42):9):7):11,(18:2,19:3):18):6,20:0):1,21:9);
tree PAUP_88 = [&U] (1:2,(((((((((((2:15,((10:2,12:5):4,11:15):17):8,14:16):39,((128:58,(130:129,(131:35,132:27):52):18):12,129:57):17):16,((((((3:14,(((((24:0,25:0,27:0):2,26:0):15,(116:1,117:0):8):1,(113:0,114:9):5):15,115:18):13):5,((13:8,112:0):4,((106:1,107:4,108:0,109:0):4,(110:1,111:0):3):5):17):3,105:12):24,(15:5,(16:1,17:8):9):28):15,102:39):10,(28:30,100:35):13):9):6,((((((4:2,(6:0,8:0):0):9,(5:1,7:0,9:4):12):17,(((119:8,120:4):9,121:15):18,122:28):9):7,118:36):9,(((44:0,46:22):2,45:0):25,(47:0,48:5,49:4):29):8):7,(((((((29:10,(30:1,31:2):15):9,(37:11,(38:15,(39:17,40:11):4):2):4):13,((((32:5,(33:1,34:4):7):11,(42:8,43:7):35):7,36:19):6,35:16):10):6,41:21):14,99:42):7,((62:3,(63:0,64:2):2):11,((65:1,66:1):3,(67:14,68:21):1):16):16):8,((83:0,84:2):27,(97:28,125:29):22):5):4):8):9,98:39):6,(((((((50:3,51:4):1,((52:1,54:3):1,53:6):3):13,60:27):11,((((55:3,56:5):9,57:13):9,(58:8,59:7):8):11,61:19):8):14,(69:24,(((85:1,((86:2,87:4):1,(88:2,89:2):0):2):18,90:7):8,(((91:0,92:2):2,((93:1,94:1):1,95:8):1):8,96:21):12):4):9):12,(70:37,71:34):11):8,((((((72:9,81:0):3,((78:1,80:0):1,79:3):3):4,82:13):8,(74:13,(75:2,(76:5,77:2):2):4):4):8,73:10):17,((103:5,104:5):22,(123:9,124:24):18):14):8):3):15,(126:2,127:7):49):17,(22:18,(23:26,101:42):9):7):11,(18:2,19:3):18):6,20:0):1,21:9);
tree PAUP_89 = [&U] (1:2,(((((((((((2:15,((10:2,12:5):4,11:15):17):8,14:16):39,((128:58,(130:129,(131:35,132:27):52):18):12,129:57):17):16,((((((3:14,(((((24:0,25:0,27:0):2,26:0):15,(116:1,117:0):8):1,(113:0,114:9):5):15,115:18):13):5,((13:8,112:0):4,((106:1,107:4,108:0,109:0):4,(110:1,111:0):3):5):17):3,105:12):24,(15:5,(16:1,17:8):9):28):15,102:39):10,(28:30,100:35):13):9):6,((((((4:2,6:0,8:0):9,(5:1,7:0,9:4):12):17,(((119:8,120:4):9,121:15):18,122:28):9):7,118:36):9,(((44:0,46:22):2,45:0):25,(47:0,48:5,49:4):29):8):7,(((((((29:10,(30:1,31:2):15):9,(37:11,(38:15,(39:17,40:11):4):2):4):13,((((32:5,(33:1,34:4):7):11,(42:8,43:7):35):7,36:19):6,35:16):10):6,41:21):14,99:43):7,((62:3,(63:0,64:2):2):12,(((65:1,66:1):4,68:21):6,67:12):11):16):7,((83:0,84:2):27,(97:28,125:29):22):5):4):8):9,98:39):6,(((((((50:3,51:4):1,((52:1,54:3):1,53:6):3):13,60:27):11,((((55:3,56:5):9,57:13):9,(58:8,59:7):8):11,61:19):8):14,(69:24,(((85:1,((86:2,87:4):1,(88:2,89:2):0):2):18,90:7):8,(((91:0,92:2):2,((93:1,94:1):1,95:8):1):8,96:21):12):4):9):12,(70:37,71:34):11):8,((((((72:9,81:0):3,((78:1,80:0):1,79:3):3):4,82:13):8,(74:13,(75:2,(76:5,77:2):2):4):4):8,73:10):17,((103:5,104:5):22,(123:9,124:24):18):14):8):3):15,(126:2,127:7):49):17,(22:18,(23:26,101:42):9):7):11,(18:2,19:3):18):6,20:0):1,21:9);
tree PAUP_90 = [&U] (1:2,(((((((((((2:15,((10:2,12:5):4,11:15):17):8,14:16):39,((128:58,(130:129,(131:35,132:27):52):18):12,129:57):17):16,((((((3:14,(((((24:0,25:0,27:0):2,26:0):15,(116:1,117:0):8):1,(113:0,114:9):5):15,115:18):13):5,((13:8,112:0):4,((106:1,107:4,108:0,109:0):4,(110:1,111:0):3):5):17):3,105:12):24,(15:5,(16:1,17:8):9):28):15,102:39):10,(28:30,100:35):13):9):6,((((((4:2,(6:0,8:0):0):9,(5:1,7:0,9:4):12):17,(((119:8,120:4):9,121:15):18,122:28):9):7,118:36):9,(((44:0,46:22):2,45:0):25,(47:0,48:5,49:4):29):8):7,((((((((29:8,(30:1,31:2):17):8,(38:15,(39:17,40:11):4):3):4,37:11):14,((((32:5,(33:1,34:4):7):11,(42:8,43:7):35):7,36:19):7,35:16):10):4,41:20):15,99:43):7,((62:3,(63:0,64:2):2):12,(((65:1,66:1):4,68:21):6,67:12):11):16):7,((83:0,84:2):27,(97:28,125:29):22):5):4):8):9,98:39):6,(((((((50:3,51:4):1,((52:1,54:3):1,53:6):3):13,60:27):11,((((55:3,56:5):9,57:13):9,(58:8,59:7):8):11,61:19):8):14,(69:24,(((85:1,((86:2,87:4):1,(88:2,89:2):0):2):18,90:7):8,(((91:0,92:2):2,((93:1,94:1):1,95:8):1):8,96:21):12):4):9):12,(70:37,71:34):11):8,((((((72:9,81:0):3,((78:1,80:0):1,79:3):3):4,82:13):8,(74:13,(75:2,(76:5,77:2):2):4):4):8,73:10):17,((103:5,104:5):22,(123:9,124:24):18):14):8):3):15,(126:2,127:7):49):17,(22:18,(23:26,101:42):9):7):11,(18:2,19:3):18):6,20:0):1,21:9);
tree PAUP_91 = [&U] (1:2,(((((((((((2:15,((10:2,12:5):4,11:15):17):8,14:16):39,((128:58,(130:129,(131:35,132:27):52):18):12,129:57):17):16,((((((3:14,((((24:0,25:0,27:0):2,26:0):16,((113:0,114:9):4,(116:1,117:0):8):2):14,115:18):13):5,((13:8,112:0):4,((106:1,107:4,108:0,109:0):4,(110:1,111:0):3):5):17):3,105:12):24,(15:5,(16:1,17:8):9):28):15,102:39):10,(28:30,100:35):13):9):6,((((((4:2,(6:0,8:0):0):9,(5:1,7:0,9:4):12):17,(((119:8,120:4):9,121:15):18,122:28):9):7,118:36):9,(((44:0,46:22):2,45:0):25,(47:0,48:5,49:4):29):8):7,(((((((29:10,(30:1,31:2):15):9,(37:11,(38:15,(39:17,40:11):4):2):4):13,((((32:5,(33:1,34:4):7):11,(42:8,43:7):35):7,36:19):6,35:16):10):6,41:21):14,99:43):7,((62:3,(63:0,64:2):2):12,(((65:1,66:1):4,68:21):6,67:12):11):16):7,((83:0,84:2):27,(97:28,125:29):22):5):4):8):9,98:39):6,(((((((50:3,51:4):1,((52:1,54:3):1,53:6):3):13,60:27):11,((((55:3,56:5):9,57:13):9,(58:8,59:7):8):11,61:19):8):14,(69:24,(((85:1,((86:2,87:4):1,(88:2,89:2):0):2):18,90:7):8,(((91:0,92:2):2,((93:1,94:1):1,95:8):1):8,96:21):12):4):9):12,(70:37,71:34):11):8,((((((72:9,81:0):3,((78:1,80:0):1,79:3):3):4,82:13):8,(74:13,(75:2,(76:5,77:2):2):4):4):8,73:10):17,((103:5,104:5):22,(123:9,124:24):18):14):8):3):15,(126:2,127:7):49):17,(22:18,(23:26,101:42):9):7):11,(18:2,19:3):18):6,20:0):1,21:9);
tree PAUP_92 = [&U] (1:2,(((((((((((2:15,((10:2,12:5):4,11:15):17):8,14:16):38,((128:58,(130:130,(131:34,132:28):52):17):12,129:56):17):19,((((((4:2,(6:0,8:0):0):9,(5:1,7:0,9:4):12):17,(((119:8,120:4):9,121:15):18,122:28):9):8,118:36):9,(((44:0,46:22):2,45:0):24,(47:0,48:5,49:4):30):8):6,(((((((29:10,(30:1,31:2):15):9,(37:11,(38:15,(39:17,40:11):4):2):4):13,((((32:5,(33:1,34:4):7):12,(42:8,43:7):34):7,36:18):7,35:16):10):6,41:21):14,99:43):7,((62:3,(63:0,64:2):2):12,(((65:1,66:1):4,68:21):6,67:12):11):16):7,((83:0,84:2):27,(97:28,125:29):22):5):4):5):4,((((((3:14,((((24:0,25:0,27:0):2,26:0):16,((113:0,114:9):4,(116:1,117:0):8):2):14,115:18):13):5,((13:8,112:0):4,((106:1,107:4,108:0,109:0):4,(110:1,111:0):3):5):17):3,105:12):24,(15:5,(16:1,17:8):9):28):15,102:39):12,(28:31,100:34):12):12):12,98:36):6,((((((50:2,(51:4,((52:1,54:3):1,53:6):4):1):12,60:27):12,((((55:3,56:5):9,57:13):9,(58:8,59:7):8):11,61:19):9):13,(69:24,(((85:1,((86:2,87:4):1,(88:2,89:2):0):2):18,90:7):8,(((91:0,92:2):2,((93:1,94:1):1,95:8):1):8,96:21):12):4):9):12,(70:37,71:34):11):10,((((((72:9,81:0):3,((78:1,80:0):1,79:3):3):4,82:13):8,(74:13,(75:2,(76:5,77:2):2):4):4):8,73:10):15,((103:5,104:5):22,(123:9,124:24):19):14):8):3):13,(126:2,127:7):48):18,(22:18,(23:26,101:42):9):8):11,(18:2,19:3):19):5,20:0):1,21:9);
tree PAUP_93 = [&U] (1:2,(((((((((((2:15,((10:2,12:5):4,11:15):17):8,14:16):39,((128:58,(130:129,(131:35,132:27):52):18):12,129:57):17):16,((((((3:14,((((24:0,25:0,27:0):2,26:0):16,((113:0,114:9):4,(116:1,117:0):8):2):14,115:18):13):5,((13:8,112:0):4,((106:1,107:4,108:0,109:0):4,(110:1,111:0):3):5):17):3,105:12):24,(15:5,(16:1,17:8):9):28):15,102:39):10,(28:30,100:35):13):9):6,((((((4:2,(6:0,8:0):0):9,(5:1,7:0,9:4):12):17,(((119:8,120:4):9,121:15):18,122:28):9):7,118:36):9,(((44:0,46:22):2,45:0):25,(47:0,48:5,49:4):29):8):7,(((((((29:10,(30:1,31:2):15):9,(37:11,(38:15,(39:17,40:11):4):2):4):13,((((32:5,(33:1,34:4):7):11,(42:8,43:7):35):7,36:19):6,35:16):10):6,41:21):14,99:42):7,((62:3,(63:0,64:2):2):11,((65:1,66:1):3,(67:14,68:21):1):16):16):8,((83:0,84:2):27,(97:28,125:29):22):5):4):8):9,98:39):6,((((((50:2,(51:4,((52:1,54:3):1,53:6):4):1):12,60:27):12,((((55:3,56:5):9,57:13):9,(58:8,59:7):8):11,61:19):9):13,(69:24,(((85:1,((86:2,87:4):1,(88:2,89:2):0):2):18,90:7):8,(((91:0,92:2):2,((93:1,94:1):1,95:8):1):8,96:21):12):4):9):12,(70:37,71:34):11):8,((((((72:9,81:0):3,((78:1,80:0):1,79:3):3):4,82:13):8,(74:13,(75:2,(76:5,77:2):2):4):4):8,73:10):17,((103:5,104:5):22,(123:9,124:24):18):14):8):3):15,(126:2,127:7):49):17,(22:18,(23:26,101:42):9):7):11,(18:2,19:3):18):6,20:0):1,21:9);
tree PAUP_94 = [&U] (1:2,(((((((((((2:15,((10:2,12:5):4,11:15):17):8,14:16):39,((128:58,(130:129,(131:35,132:27):52):18):12,129:57):17):16,((((((3:14,((((24:0,25:0,27:0):2,26:0):16,((113:0,114:9):4,(116:1,117:0):8):2):14,115:18):13):5,((13:8,112:0):4,((106:1,107:4,108:0,109:0):4,(110:1,111:0):3):5):17):3,105:12):24,(15:5,(16:1,17:8):9):28):15,102:39):10,(28:30,100:35):13):9):6,((((((4:2,6:0,8:0):9,(5:1,7:0,9:4):12):17,(((119:8,120:4):9,121:15):18,122:28):9):7,118:36):9,(((44:0,46:22):2,45:0):25,(47:0,48:5,49:4):29):8):7,(((((((29:10,(30:1,31:2):15):9,(37:11,(38:15,(39:17,40:11):4):2):4):13,((((32:5,(33:1,34:4):7):11,(42:8,43:7):35):7,36:19):6,35:16):10):6,41:21):14,99:43):7,((62:3,(63:0,64:2):2):12,(((65:1,66:1):4,68:21):6,67:12):11):16):7,((83:0,84:2):27,(97:28,125:29):22):5):4):8):9,98:39):6,((((((50:2,(51:4,((52:1,54:3):1,53:6):4):1):12,60:27):12,((((55:3,56:5):9,57:13):9,(58:8,59:7):8):11,61:19):9):13,(69:24,(((85:1,((86:2,87:4):1,(88:2,89:2):0):2):18,90:7):8,(((91:0,92:2):2,((93:1,94:1):1,95:8):1):8,96:21):12):4):9):12,(70:37,71:34):11):8,((((((72:9,81:0):3,((78:1,80:0):1,79:3):3):4,82:13):8,(74:13,(75:2,(76:5,77:2):2):4):4):8,73:10):17,((103:5,104:5):22,(123:9,124:24):18):14):8):3):15,(126:2,127:7):49):17,(22:18,(23:26,101:42):9):7):11,(18:2,19:3):18):6,20:0):1,21:9);
tree PAUP_95 = [&U] (1:2,(((((((((((2:15,((10:2,12:5):4,11:15):17):8,14:16):39,((128:58,(130:129,(131:35,132:27):52):18):12,129:57):17):16,((((((3:14,((((24:0,25:0,27:0):2,26:0):16,((113:0,114:9):4,(116:1,117:0):8):2):14,115:18):13):5,((13:8,112:0):4,((106:1,107:4,108:0,109:0):4,(110:1,111:0):3):5):17):3,105:12):24,(15:5,(16:1,17:8):9):28):15,102:39):10,(28:30,100:35):13):9):6,((((((4:2,(6:0,8:0):0):9,(5:1,7:0,9:4):12):17,(((119:8,120:4):9,121:15):18,122:28):9):7,118:36):9,(((44:0,46:22):2,45:0):25,(47:0,48:5,49:4):29):8):7,((((((((29:8,(30:1,31:2):17):8,(38:15,(39:17,40:11):4):3):4,37:11):14,((((32:5,(33:1,34:4):7):11,(42:8,43:7):35):7,36:19):7,35:16):10):4,41:20):15,99:43):7,((62:3,(63:0,64:2):2):12,(((65:1,66:1):4,68:21):6,67:12):11):16):7,((83:0,84:2):27,(97:28,125:29):22):5):4):8):9,98:39):6,((((((50:2,(51:4,((52:1,54:3):1,53:6):4):1):12,60:27):12,((((55:3,56:5):9,57:13):9,(58:8,59:7):8):11,61:19):9):13,(69:24,(((85:1,((86:2,87:4):1,(88:2,89:2):0):2):18,90:7):8,(((91:0,92:2):2,((93:1,94:1):1,95:8):1):8,96:21):12):4):9):12,(70:37,71:34):11):8,((((((72:9,81:0):3,((78:1,80:0):1,79:3):3):4,82:13):8,(74:13,(75:2,(76:5,77:2):2):4):4):8,73:10):17,((103:5,104:5):22,(123:9,124:24):18):14):8):3):15,(126:2,127:7):49):17,(22:18,(23:26,101:42):9):7):11,(18:2,19:3):18):6,20:0):1,21:9);
tree PAUP_96 = [&U] (1:2,(((((((((((2:15,((10:2,12:5):4,11:15):17):8,14:16):39,((128:58,(130:129,(131:35,132:27):52):18):12,129:57):17):16,((((((3:14,((((24:0,25:0,27:0):2,26:0):16,((113:0,114:9):4,(116:1,117:0):8):2):14,115:18):13):5,((13:8,112:0):4,((106:1,107:4,108:0,109:0):4,(110:1,111:0):3):5):17):3,105:12):24,(15:5,(16:1,17:8):9):28):15,102:39):10,(28:30,100:35):13):9):6,((((((4:2,(6:0,8:0):0):9,(5:1,7:0,9:4):12):17,(((119:8,120:4):9,121:15):18,122:28):9):7,118:36):9,(((44:0,46:22):2,45:0):25,(47:0,48:5,49:4):29):8):7,(((((((29:10,(30:1,31:2):15):9,(37:11,(38:15,(39:17,40:11):4):2):4):13,((((32:5,(33:1,34:4):7):11,(42:8,43:7):35):7,36:19):6,35:16):10):6,41:21):14,99:43):7,((62:3,(63:0,64:2):2):12,(((65:1,66:1):4,68:21):6,67:12):11):16):7,((83:0,84:2):27,(97:28,125:29):22):5):4):8):9,98:39):6,((((((50:2,(51:4,((52:1,54:3):1,53:6):4):1):12,60:27):12,((((55:3,56:5):9,57:13):9,(58:8,59:7):8):11,61:19):9):13,(69:24,(((85:1,((86:2,87:4):1,88:2,89:2):2):18,90:7):8,(((91:0,92:2):2,((93:1,94:1):1,95:8):1):8,96:21):12):4):9):12,(70:37,71:34):11):8,((((((72:9,81:0):3,((78:1,80:0):1,79:3):3):4,82:13):8,(74:13,(75:2,(76:5,77:2):2):4):4):8,73:10):17,((103:5,104:5):22,(123:9,124:24):18):14):8):3):15,(126:2,127:7):49):17,(22:18,(23:26,101:42):9):7):11,(18:2,19:3):18):6,20:0):1,21:9);
tree PAUP_97 = [&U] (1:2,(((((((((((2:15,((10:2,12:5):4,11:15):17):8,14:16):39,((128:58,(130:129,(131:35,132:27):52):18):12,129:57):17):16,((((((3:14,((((24:0,25:0,27:0):2,26:0):16,((113:0,114:9):4,(116:1,117:0):8):2):14,115:18):13):5,((13:8,112:0):4,((106:1,107:4,108:0,109:0):4,(110:1,111:0):3):5):17):3,105:12):24,(15:5,(16:1,17:8):9):28):15,102:39):10,(28:30,100:35):13):9):6,((((((4:2,(6:0,8:0):0):9,(5:1,7:0,9:4):12):17,(((119:8,120:4):9,121:15):18,122:28):9):7,118:36):9,(((44:0,46:22):2,45:0):25,(47:0,48:5,49:4):29):8):7,(((((((29:10,(30:1,31:2):15):9,(37:11,(38:15,(39:17,40:11):4):2):4):13,((((32:5,(33:1,34:4):7):11,(42:8,43:7):35):7,36:19):6,35:16):10):6,41:21):14,99:43):7,((62:3,(63:0,64:2):2):12,(((65:1,66:1):4,68:21):6,67:12):11):16):7,((83:0,84:2):27,(97:28,125:29):22):5):4):8):9,98:39):6,((((((50:2,(51:4,((52:1,54:3):1,53:6):4):1):12,60:27):12,((((55:3,56:5):9,57:13):9,(58:8,59:7):8):11,61:19):9):13,(69:24,(((85:0,(86:2,87:4,(88:2,89:2):1):2):19,90:7):8,(((91:0,92:2):2,((93:1,94:1):1,95:8):1):8,96:21):12):4):9):12,(70:37,71:34):11):8,((((((72:9,81:0):3,((78:1,80:0):1,79:3):3):4,82:13):8,(74:13,(75:2,(76:5,77:2):2):4):4):8,73:10):17,((103:5,104:5):22,(123:9,124:24):18):14):8):3):15,(126:2,127:7):49):17,(22:18,(23:26,101:42):9):7):11,(18:2,19:3):18):6,20:0):1,21:9);
tree PAUP_98 = [&U] (1:2,((((((((((2:15,((10:2,12:5):4,11:15):17):8,14:16):38,((128:58,(130:130,(131:34,132:28):52):17):12,129:56):17):19,((((((4:2,6:0,8:0):9,((5:1,7:0):1,9:4):11):17,(((119:8,120:4):9,121:15):18,122:28):9):8,118:36):9,(((44:0,46:22):2,45:0):24,(47:0,48:5,49:4):30):8):6,(((((((29:10,(30:1,31:2):15):9,(37:11,(38:15,(39:17,40:11):4):2):4):13,((((32:5,(33:1,34:4):7):12,(42:8,43:7):34):7,36:18):7,35:16):10):6,41:21):14,99:43):7,((62:3,(63:0,64:2):2):12,(((65:1,66:1):4,68:21):6,67:12):11):16):7,((83:0,84:2):27,(97:28,125:29):22):5):4):5):4,((((((3:14,(((((24:0,25:0,27:0):2,26:0):15,(116:1,117:0):8):1,(113:0,114:9):5):15,115:18):13):5,((13:8,112:0):4,((106:1,107:4,108:0,109:0):4,(110:1,111:0):3):5):17):3,105:12):24,(15:5,(16:1,17:8):9):28):15,102:39):12,(28:31,100:34):12):12):12,98:36):6,((((((50:2,(51:4,((52:1,54:3):1,53:6):4):1):12,60:27):12,((((55:3,56:5):9,57:13):9,(58:8,59:7):8):11,61:19):9):13,(69:24,(((85:1,((86:2,87:4):1,(88:2,89:2):0):2):18,90:7):8,(((91:0,92:2):2,((93:1,94:1):1,95:8):1):8,96:21):12):4):9):12,(70:37,71:34):11):10,((((((72:9,81:0):3,((78:1,80:0):1,79:3):3):4,82:13):8,(74:13,(75:2,(76:5,77:2):2):4):4):8,73:10):15,((103:5,104:5):22,(123:9,124:24):19):14):8):3):13,(126:2,127:7):48):18,(22:18,(23:26,101:42):9):8):11,(18:2,19:3):19):6,20:0,21:9);
tree PAUP_99 = [&U] (1:2,((((((((((2:15,((10:2,12:5):4,11:15):17):8,14:16):39,((128:58,(130:129,(131:35,132:27):52):18):12,129:57):17):16,((((((3:14,(((((24:0,25:0,27:0):2,26:0):15,(116:1,117:0):8):1,(113:0,114:9):5):15,115:18):13):5,((13:8,112:0):4,((106:1,107:4,108:0,109:0):4,(110:1,111:0):3):5):17):3,105:12):24,(15:5,(16:1,17:8):9):28):15,102:39):10,(28:30,100:35):13):9):6,((((((4:2,6:0,8:0):9,((5:1,7:0):1,9:4):11):17,(((119:8,120:4):9,121:15):18,122:28):9):7,118:36):9,(((44:0,46:22):2,45:0):25,(47:0,48:5,49:4):29):8):7,(((((((29:10,(30:1,31:2):15):9,(37:11,(38:15,(39:17,40:11):4):2):4):13,((((32:5,(33:1,34:4):7):11,(42:8,43:7):35):7,36:19):6,35:16):10):6,41:21):14,99:43):7,((62:3,(63:0,64:2):2):12,(((65:1,66:1):4,68:21):6,67:12):11):16):7,((83:0,84:2):27,(97:28,125:29):22):5):4):8):9,98:39):6,(((((((50:3,51:4):1,((52:1,54:3):1,53:6):3):13,60:27):11,((((55:3,56:5):9,57:13):9,(58:8,59:7):8):11,61:19):8):14,(69:24,(((85:1,((86:2,87:4):1,(88:2,89:2):0):2):18,90:7):8,(((91:0,92:2):2,((93:1,94:1):1,95:8):1):8,96:21):12):4):9):12,(70:37,71:34):11):8,((((((72:9,81:0):3,((78:1,80:0):1,79:3):3):4,82:13):8,(74:13,(75:2,(76:5,77:2):2):4):4):8,73:10):17,((103:5,104:5):22,(123:9,124:24):18):14):8):3):15,(126:2,127:7):49):17,(22:18,(23:26,101:42):9):7):11,(18:2,19:3):18):7,20:0,21:9);
tree PAUP_100 = [&U] (1:2,((((((((((2:15,((10:2,12:5):4,11:15):17):8,14:16):39,((128:58,(130:129,(131:35,132:27):52):18):12,129:57):17):16,((((((3:14,(((((24:0,25:0,27:0):2,26:0):15,(116:1,117:0):8):1,(113:0,114:9):5):15,115:18):13):5,((13:8,112:0):4,((106:1,107:4,108:0,109:0):4,(110:1,111:0):3):5):17):3,105:12):24,(15:5,(16:1,17:8):9):28):15,102:39):10,(28:30,100:35):13):9):6,((((((4:2,6:0,8:0):9,((5:1,7:0):1,9:4):11):17,(((119:8,120:4):9,121:15):18,122:28):9):7,118:36):9,(((44:0,46:22):2,45:0):25,(47:0,48:5,49:4):29):8):7,(((((((29:10,(30:1,31:2):15):9,(37:11,(38:15,(39:17,40:11):4):2):4):13,((((32:5,(33:1,34:4):7):11,(42:8,43:7):35):7,36:19):6,35:16):10):6,41:21):14,99:42):7,((62:3,(63:0,64:2):2):11,((65:1,66:1):3,(67:14,68:21):1):16):16):8,((83:0,84:2):27,(97:28,125:29):22):5):4):8):9,98:39):6,((((((50:2,(51:4,((52:1,54:3):1,53:6):4):1):12,60:27):12,((((55:3,56:5):9,57:13):9,(58:8,59:7):8):11,61:19):9):13,(69:24,(((85:1,((86:2,87:4):1,(88:2,89:2):0):2):18,90:7):8,(((91:0,92:2):2,((93:1,94:1):1,95:8):1):8,96:21):12):4):9):12,(70:37,71:34):11):8,((((((72:9,81:0):3,((78:1,80:0):1,79:3):3):4,82:13):8,(74:13,(75:2,(76:5,77:2):2):4):4):8,73:10):17,((103:5,104:5):22,(123:9,124:24):18):14):8):3):15,(126:2,127:7):49):17,(22:18,(23:26,101:42):9):7):11,(18:2,19:3):18):7,20:0,21:9);
tree PAUP_101 = [&U] (1:2,((((((((((2:15,((10:2,12:5):4,11:15):17):8,14:16):39,((128:58,(130:129,(131:35,132:27):52):18):12,129:57):17):16,((((((3:14,(((((24:0,25:0,27:0):2,26:0):15,(116:1,117:0):8):1,(113:0,114:9):5):15,115:18):13):5,((13:8,112:0):4,((106:1,107:4,108:0,109:0):4,(110:1,111:0):3):5):17):3,105:12):24,(15:5,(16:1,17:8):9):28):15,102:39):10,(28:30,100:35):13):9):6,((((((4:2,6:0,8:0):9,((5:1,7:0):1,9:4):11):17,(((119:8,120:4):9,121:15):18,122:28):9):7,118:36):9,(((44:0,46:22):2,45:0):25,(47:0,48:5,49:4):29):8):7,(((((((29:10,(30:1,31:2):15):9,(37:11,(38:15,(39:17,40:11):4):2):4):13,((((32:5,(33:1,34:4):7):11,(42:8,43:7):35):7,36:19):6,35:16):10):6,41:21):14,99:43):7,((62:3,(63:0,64:2):2):12,(((65:1,66:1):4,68:21):6,67:12):11):16):7,((83:0,84:2):27,(97:28,125:29):22):5):4):8):9,98:39):6,((((((50:2,(51:4,((52:1,54:3):1,53:6):4):1):12,60:27):12,((((55:3,56:5):9,57:13):9,(58:8,59:7):8):11,61:19):9):13,(69:24,(((85:1,((86:2,87:4):1,88:2,89:2):2):18,90:7):8,(((91:0,92:2):2,((93:1,94:1):1,95:8):1):8,96:21):12):4):9):12,(70:37,71:34):11):8,((((((72:9,81:0):3,((78:1,80:0):1,79:3):3):4,82:13):8,(74:13,(75:2,(76:5,77:2):2):4):4):8,73:10):17,((103:5,104:5):22,(123:9,124:24):18):14):8):3):15,(126:2,127:7):49):17,(22:18,(23:26,101:42):9):7):11,(18:2,19:3):18):7,20:0,21:9);
tree PAUP_102 = [&U] (1:2,((((((((((2:15,((10:2,12:5):4,11:15):17):8,14:16):39,((128:58,(130:129,(131:35,132:27):52):18):12,129:57):17):16,((((((3:14,(((((24:0,25:0,27:0):2,26:0):15,(116:1,117:0):8):1,(113:0,114:9):5):15,115:18):13):5,((13:8,112:0):4,((106:1,107:4,108:0,109:0):4,(110:1,111:0):3):5):17):3,105:12):24,(15:5,(16:1,17:8):9):28):15,102:39):10,(28:30,100:35):13):9):6,((((((4:2,6:0,8:0):9,((5:1,7:0):1,9:4):11):17,(((119:8,120:4):9,121:15):18,122:28):9):7,118:36):9,(((44:0,46:22):2,45:0):25,(47:0,48:5,49:4):29):8):7,(((((((29:10,(30:1,31:2):15):9,(37:11,(38:15,(39:17,40:11):4):2):4):13,((((32:5,(33:1,34:4):7):11,(42:8,43:7):35):7,36:19):6,35:16):10):6,41:21):14,99:43):7,((62:3,(63:0,64:2):2):12,(((65:1,66:1):4,68:21):6,67:12):11):16):7,((83:0,84:2):27,(97:28,125:29):22):5):4):8):9,98:39):6,((((((50:2,(51:4,((52:1,54:3):1,53:6):4):1):12,60:27):12,((((55:3,56:5):9,57:13):9,(58:8,59:7):8):11,61:19):9):13,(69:24,(((85:0,(86:2,87:4,(88:2,89:2):1):2):19,90:7):8,(((91:0,92:2):2,((93:1,94:1):1,95:8):1):8,96:21):12):4):9):12,(70:37,71:34):11):8,((((((72:9,81:0):3,((78:1,80:0):1,79:3):3):4,82:13):8,(74:13,(75:2,(76:5,77:2):2):4):4):8,73:10):17,((103:5,104:5):22,(123:9,124:24):18):14):8):3):15,(126:2,127:7):49):17,(22:18,(23:26,101:42):9):7):11,(18:2,19:3):18):7,20:0,21:9);
tree PAUP_103 = [&U] (1:2,((((((((((2:15,((10:2,12:5):4,11:15):17):8,14:16):39,((128:58,(130:129,(131:35,132:27):52):18):12,129:57):17):16,(((((3:15,(((13:8,112:0):4,((106:1,107:4,108:0,109:0):4,(110:1,111:0):3):5):15,(((((24:0,25:0,27:0):2,26:0):15,(116:1,117:0):8):1,(113:0,114:9):5):15,115:18):12):4):5,105:14):23,(15:5,(16:1,17:8):9):29):14,102:39):10,(28:30,100:35):13):9):6,((((((4:2,6:0,8:0):9,((5:1,7:0):1,9:4):11):17,(((119:8,120:4):9,121:15):18,122:28):9):7,118:36):9,(((44:0,46:22):2,45:0):25,(47:0,48:5,49:4):29):8):7,(((((((29:10,(30:1,31:2):15):9,(37:11,(38:15,(39:17,40:11):4):2):4):13,((((32:5,(33:1,34:4):7):11,(42:8,43:7):35):7,36:19):6,35:16):10):6,41:21):14,99:43):7,((62:3,(63:0,64:2):2):12,(((65:1,66:1):4,68:21):6,67:12):11):16):7,((83:0,84:2):27,(97:28,125:29):22):5):4):8):9,98:39):6,((((((50:2,(51:4,((52:1,54:3):1,53:6):4):1):12,60:27):12,((((55:3,56:5):9,57:13):9,(58:8,59:7):8):11,61:19):9):13,(69:24,(((85:1,((86:2,87:4):1,(88:2,89:2):0):2):18,90:7):8,(((91:0,92:2):2,((93:1,94:1):1,95:8):1):8,96:21):12):4):9):12,(70:37,71:34):11):8,((((((72:9,81:0):3,((78:1,80:0):1,79:3):3):4,82:13):8,(74:13,(75:2,(76:5,77:2):2):4):4):8,73:10):17,((103:5,104:5):22,(123:9,124:24):18):14):8):3):15,(126:2,127:7):49):17,(22:18,(23:26,101:42):9):7):11,(18:2,19:3):18):7,20:0,21:9);
tree PAUP_104 = [&U] (1:2,((((((((((2:15,((10:2,12:5):4,11:15):17):8,14:16):39,((128:58,(130:129,(131:35,132:27):52):18):12,129:57):17):16,((((((3:14,(((((24:0,25:0,27:0):2,26:0):15,(116:1,117:0):8):1,(113:0,114:9):5):15,115:18):13):5,((13:8,112:0):4,((106:1,107:4,108:0,109:0):4,(110:1,111:0):3):5):17):3,105:12):24,(15:5,(16:1,17:8):9):28):15,102:39):10,(28:30,100:35):13):9):6,((((((4:2,6:0,8:0):9,((5:1,7:0):1,9:4):11):17,(((119:8,120:4):9,121:15):18,122:28):9):7,118:36):9,(((44:0,46:22):2,45:0):25,(47:0,48:5,49:4):29):8):7,((((((((29:8,(30:1,31:2):17):8,(38:15,(39:17,40:11):4):3):4,37:11):14,((((32:5,(33:1,34:4):7):11,(42:8,43:7):35):7,36:19):7,35:16):10):4,41:20):15,99:43):7,((62:3,(63:0,64:2):2):12,(((65:1,66:1):4,68:21):6,67:12):11):16):7,((83:0,84:2):27,(97:28,125:29):22):5):4):8):9,98:39):6,((((((50:2,(51:4,((52:1,54:3):1,53:6):4):1):12,60:27):12,((((55:3,56:5):9,57:13):9,(58:8,59:7):8):11,61:19):9):13,(69:24,(((85:1,((86:2,87:4):1,(88:2,89:2):0):2):18,90:7):8,(((91:0,92:2):2,((93:1,94:1):1,95:8):1):8,96:21):12):4):9):12,(70:37,71:34):11):8,((((((72:9,81:0):3,((78:1,80:0):1,79:3):3):4,82:13):8,(74:13,(75:2,(76:5,77:2):2):4):4):8,73:10):17,((103:5,104:5):22,(123:9,124:24):18):14):8):3):15,(126:2,127:7):49):17,(22:18,(23:26,101:42):9):7):11,(18:2,19:3):18):7,20:0,21:9);
tree PAUP_105 = [&U] (1:2,((((((((((2:15,((10:2,12:5):4,11:15):17):8,14:16):39,((128:58,(130:129,(131:35,132:27):52):18):12,129:57):17):16,((((((3:14,((((24:0,25:0,27:0):2,26:0):16,((113:0,114:9):4,(116:1,117:0):8):2):14,115:18):13):5,((13:8,112:0):4,((106:1,107:4,108:0,109:0):4,(110:1,111:0):3):5):17):3,105:12):24,(15:5,(16:1,17:8):9):28):15,102:39):10,(28:30,100:35):13):9):6,((((((4:2,6:0,8:0):9,((5:1,7:0):1,9:4):11):17,(((119:8,120:4):9,121:15):18,122:28):9):7,118:36):9,(((44:0,46:22):2,45:0):25,(47:0,48:5,49:4):29):8):7,(((((((29:10,(30:1,31:2):15):9,(37:11,(38:15,(39:17,40:11):4):2):4):13,((((32:5,(33:1,34:4):7):11,(42:8,43:7):35):7,36:19):6,35:16):10):6,41:21):14,99:43):7,((62:3,(63:0,64:2):2):12,(((65:1,66:1):4,68:21):6,67:12):11):16):7,((83:0,84:2):27,(97:28,125:29):22):5):4):8):9,98:39):6,((((((50:2,(51:4,((52:1,54:3):1,53:6):4):1):12,60:27):12,((((55:3,56:5):9,57:13):9,(58:8,59:7):8):11,61:19):9):13,(69:24,(((85:1,((86:2,87:4):1,(88:2,89:2):0):2):18,90:7):8,(((91:0,92:2):2,((93:1,94:1):1,95:8):1):8,96:21):12):4):9):12,(70:37,71:34):11):8,((((((72:9,81:0):3,((78:1,80:0):1,79:3):3):4,82:13):8,(74:13,(75:2,(76:5,77:2):2):4):4):8,73:10):17,((103:5,104:5):22,(123:9,124:24):18):14):8):3):15,(126:2,127:7):49):17,(22:18,(23:26,101:42):9):7):11,(18:2,19:3):18):7,20:0,21:9);
tree PAUP_106 = [&U] (1:2,(((((((((((2:15,((10:2,12:5):4,11:15):17):8,14:16):39,((128:58,(130:129,(131:35,132:27):52):18):12,129:57):17):16,((((((3:14,(((((24:0,25:0,27:0):2,26:0):15,(116:1,117:0):8):1,(113:0,114:9):5):15,115:18):13):5,((13:8,112:0):4,((106:1,107:4,108:0,109:0):4,(110:1,111:0):3):5):17):3,105:12):24,(15:5,(16:1,17:8):9):28):15,102:39):10,(28:30,100:35):13):9):6,((((((4:2,6:0,8:0):9,((5:1,7:0):1,9:4):11):17,(((119:8,120:4):9,121:15):18,122:28):9):7,118:36):9,(((44:0,46:22):2,45:0):25,(47:0,48:5,49:4):29):8):7,((((((((29:8,(30:1,31:2):17):8,(38:15,(39:17,40:11):4):3):4,37:11):14,((((32:5,(33:1,34:4):7):11,(42:8,43:7):35):7,36:19):7,35:16):10):4,41:20):15,99:42):7,((62:3,(63:0,64:2):2):11,((65:1,66:1):3,(67:14,68:21):1):16):16):8,((83:0,84:2):27,(97:28,125:29):22):5):4):8):9,98:39):6,((((((50:2,(51:4,((52:1,54:3):1,53:6):4):1):12,60:27):12,((((55:3,56:5):9,57:13):9,(58:8,59:7):8):11,61:19):9):13,(69:24,(((85:1,((86:2,87:4):1,(88:2,89:2):0):2):18,90:7):8,(((91:0,92:2):2,((93:1,94:1):1,95:8):1):8,96:21):12):4):9):12,(70:37,71:34):11):8,((((((72:9,81:0):3,((78:1,80:0):1,79:3):3):4,82:13):8,(74:13,(75:2,(76:5,77:2):2):4):4):8,73:10):17,((103:5,104:5):22,(123:9,124:24):18):14):8):3):15,(126:2,127:7):49):17,(22:18,(23:26,101:42):9):7):11,(18:2,19:3):18):6,20:0):1,21:9);
tree PAUP_107 = [&U] (1:2,(((((((((((2:15,((10:2,12:5):4,11:15):17):8,14:16):38,((128:58,(130:130,(131:34,132:28):52):17):12,129:56):17):19,((((((4:2,6:0,8:0):9,((5:1,7:0):1,9:4):11):17,(((119:8,120:4):9,121:15):18,122:28):9):8,118:36):9,(((44:0,46:22):2,45:0):24,(47:0,48:5,49:4):30):8):6,((((((((29:8,(30:1,31:2):17):8,(38:15,(39:17,40:11):4):3):4,37:11):14,((((32:5,(33:1,34:4):7):12,(42:8,43:7):34):7,36:18):8,35:16):10):4,41:20):15,99:43):7,((62:3,(63:0,64:2):2):12,(((65:1,66:1):4,68:21):6,67:12):11):16):7,((83:0,84:2):27,(97:28,125:29):22):5):4):5):4,((((((3:14,(((((24:0,25:0,27:0):2,26:0):15,(116:1,117:0):8):1,(113:0,114:9):5):15,115:18):13):5,((13:8,112:0):4,((106:1,107:4,108:0,109:0):4,(110:1,111:0):3):5):17):3,105:12):24,(15:5,(16:1,17:8):9):28):15,102:39):12,(28:31,100:34):12):12):12,98:36):6,((((((50:2,(51:4,((52:1,54:3):1,53:6):4):1):12,60:27):12,((((55:3,56:5):9,57:13):9,(58:8,59:7):8):11,61:19):9):13,(69:24,(((85:1,((86:2,87:4):1,(88:2,89:2):0):2):18,90:7):8,(((91:0,92:2):2,((93:1,94:1):1,95:8):1):8,96:21):12):4):9):12,(70:37,71:34):11):10,((((((72:9,81:0):3,((78:1,80:0):1,79:3):3):4,82:13):8,(74:13,(75:2,(76:5,77:2):2):4):4):8,73:10):15,((103:5,104:5):22,(123:9,124:24):19):14):8):3):13,(126:2,127:7):48):18,(22:18,(23:26,101:42):9):8):11,(18:2,19:3):19):5,20:0):1,21:9);
tree PAUP_108 = [&U] (1:2,(((((((((((2:15,((10:2,12:5):4,11:15):17):8,14:16):39,((128:58,(130:129,(131:35,132:27):52):18):12,129:57):17):16,((((((3:14,(((((24:0,25:0,27:0):2,26:0):15,(116:1,117:0):8):1,(113:0,114:9):5):15,115:18):13):5,((13:8,112:0):4,((106:1,107:4,108:0,109:0):4,(110:1,111:0):3):5):17):3,105:12):24,(15:5,(16:1,17:8):9):28):15,102:39):10,(28:30,100:35):13):9):6,((((((4:2,6:0,8:0):9,(5:1,7:0,9:4):12):17,(((119:8,120:4):9,121:15):18,122:28):9):7,118:36):9,(((44:0,46:22):2,45:0):25,(47:0,48:5,49:4):29):8):7,((((((((29:8,(30:1,31:2):17):8,(38:15,(39:17,40:11):4):3):4,37:11):14,((((32:5,(33:1,34:4):7):11,(42:8,43:7):35):7,36:19):7,35:16):10):4,41:20):15,99:43):7,((62:3,(63:0,64:2):2):12,(((65:1,66:1):4,68:21):6,67:12):11):16):7,((83:0,84:2):27,(97:28,125:29):22):5):4):8):9,98:39):6,((((((50:2,(51:4,((52:1,54:3):1,53:6):4):1):12,60:27):12,((((55:3,56:5):9,57:13):9,(58:8,59:7):8):11,61:19):9):13,(69:24,(((85:1,((86:2,87:4):1,(88:2,89:2):0):2):18,90:7):8,(((91:0,92:2):2,((93:1,94:1):1,95:8):1):8,96:21):12):4):9):12,(70:37,71:34):11):8,((((((72:9,81:0):3,((78:1,80:0):1,79:3):3):4,82:13):8,(74:13,(75:2,(76:5,77:2):2):4):4):8,73:10):17,((103:5,104:5):22,(123:9,124:24):18):14):8):3):15,(126:2,127:7):49):17,(22:18,(23:26,101:42):9):7):11,(18:2,19:3):18):6,20:0):1,21:9);
tree PAUP_109 = [&U] (1:2,(((((((((((2:15,((10:2,12:5):4,11:15):17):8,14:16):39,((128:58,(130:129,(131:35,132:27):52):18):12,129:57):17):16,(((((3:15,(((13:8,112:0):4,((106:1,107:4,108:0,109:0):4,(110:1,111:0):3):5):15,(((((24:0,25:0,27:0):2,26:0):15,(116:1,117:0):8):1,(113:0,114:9):5):15,115:18):12):4):5,105:14):23,(15:5,(16:1,17:8):9):29):14,102:39):10,(28:30,100:35):13):9):6,((((((4:2,6:0,8:0):9,((5:1,7:0):1,9:4):11):17,(((119:8,120:4):9,121:15):18,122:28):9):7,118:36):9,(((44:0,46:22):2,45:0):25,(47:0,48:5,49:4):29):8):7,((((((((29:8,(30:1,31:2):17):8,(38:15,(39:17,40:11):4):3):4,37:11):14,((((32:5,(33:1,34:4):7):11,(42:8,43:7):35):7,36:19):7,35:16):10):4,41:20):15,99:43):7,((62:3,(63:0,64:2):2):12,(((65:1,66:1):4,68:21):6,67:12):11):16):7,((83:0,84:2):27,(97:28,125:29):22):5):4):8):9,98:39):6,((((((50:2,(51:4,((52:1,54:3):1,53:6):4):1):12,60:27):12,((((55:3,56:5):9,57:13):9,(58:8,59:7):8):11,61:19):9):13,(69:24,(((85:1,((86:2,87:4):1,(88:2,89:2):0):2):18,90:7):8,(((91:0,92:2):2,((93:1,94:1):1,95:8):1):8,96:21):12):4):9):12,(70:37,71:34):11):8,((((((72:9,81:0):3,((78:1,80:0):1,79:3):3):4,82:13):8,(74:13,(75:2,(76:5,77:2):2):4):4):8,73:10):17,((103:5,104:5):22,(123:9,124:24):18):14):8):3):15,(126:2,127:7):49):17,(22:18,(23:26,101:42):9):7):11,(18:2,19:3):18):6,20:0):1,21:9);
tree PAUP_110 = [&U] (1:2,(((((((((((2:15,((10:2,12:5):4,11:15):17):8,14:16):39,((128:58,(130:129,(131:35,132:27):52):18):12,129:57):17):16,((((((3:14,(((((24:0,25:0,27:0):2,26:0):15,(116:1,117:0):8):1,(113:0,114:9):5):15,115:18):13):5,((13:8,112:0):4,((106:1,107:4,108:0,109:0):4,(110:1,111:0):3):5):17):3,105:12):24,(15:5,(16:1,17:8):9):28):15,102:39):10,(28:30,100:35):13):9):6,((((((4:2,6:0,8:0):9,((5:1,7:0):1,9:4):11):17,(((119:8,120:4):9,121:15):18,122:28):9):7,118:36):9,(((44:0,46:22):2,45:0):25,(47:0,48:5,49:4):29):8):7,((((((((29:8,(30:1,31:2):17):8,(38:15,(39:17,40:11):4):3):4,37:11):14,((((32:5,(33:1,34:4):7):11,(42:8,43:7):35):7,36:19):7,35:16):10):4,41:20):15,99:43):7,((62:3,(63:0,64:2):2):12,(((65:1,66:1):4,68:21):6,67:12):11):16):7,((83:0,84:2):27,(97:28,125:29):22):5):4):8):9,98:39):6,(((((((50:3,51:4):1,((52:1,54:3):1,53:6):3):13,60:27):11,((((55:3,56:5):9,57:13):9,(58:8,59:7):8):11,61:19):8):14,(69:24,(((85:1,((86:2,87:4):1,(88:2,89:2):0):2):18,90:7):8,(((91:0,92:2):2,((93:1,94:1):1,95:8):1):8,96:21):12):4):9):12,(70:37,71:34):11):8,((((((72:9,81:0):3,((78:1,80:0):1,79:3):3):4,82:13):8,(74:13,(75:2,(76:5,77:2):2):4):4):8,73:10):17,((103:5,104:5):22,(123:9,124:24):18):14):8):3):15,(126:2,127:7):49):17,(22:18,(23:26,101:42):9):7):11,(18:2,19:3):18):6,20:0):1,21:9);
tree PAUP_111 = [&U] (1:2,(((((((((((2:15,((10:2,12:5):4,11:15):17):8,14:16):39,((128:58,(130:129,(131:35,132:27):52):18):12,129:57):17):16,((((((3:14,((((24:0,25:0,27:0):2,26:0):16,((113:0,114:9):4,(116:1,117:0):8):2):14,115:18):13):5,((13:8,112:0):4,((106:1,107:4,108:0,109:0):4,(110:1,111:0):3):5):17):3,105:12):24,(15:5,(16:1,17:8):9):28):15,102:39):10,(28:30,100:35):13):9):6,((((((4:2,6:0,8:0):9,((5:1,7:0):1,9:4):11):17,(((119:8,120:4):9,121:15):18,122:28):9):7,118:36):9,(((44:0,46:22):2,45:0):25,(47:0,48:5,49:4):29):8):7,((((((((29:8,(30:1,31:2):17):8,(38:15,(39:17,40:11):4):3):4,37:11):14,((((32:5,(33:1,34:4):7):11,(42:8,43:7):35):7,36:19):7,35:16):10):4,41:20):15,99:43):7,((62:3,(63:0,64:2):2):12,(((65:1,66:1):4,68:21):6,67:12):11):16):7,((83:0,84:2):27,(97:28,125:29):22):5):4):8):9,98:39):6,((((((50:2,(51:4,((52:1,54:3):1,53:6):4):1):12,60:27):12,((((55:3,56:5):9,57:13):9,(58:8,59:7):8):11,61:19):9):13,(69:24,(((85:1,((86:2,87:4):1,(88:2,89:2):0):2):18,90:7):8,(((91:0,92:2):2,((93:1,94:1):1,95:8):1):8,96:21):12):4):9):12,(70:37,71:34):11):8,((((((72:9,81:0):3,((78:1,80:0):1,79:3):3):4,82:13):8,(74:13,(75:2,(76:5,77:2):2):4):4):8,73:10):17,((103:5,104:5):22,(123:9,124:24):18):14):8):3):15,(126:2,127:7):49):17,(22:18,(23:26,101:42):9):7):11,(18:2,19:3):18):6,20:0):1,21:9);
tree PAUP_112 = [&U] (1:2,(((((((((((2:15,((10:2,12:5):4,11:15):17):8,14:16):39,((128:58,(130:129,(131:35,132:27):52):18):12,129:57):17):16,((((((3:14,(((((24:0,25:0,27:0):2,26:0):15,(116:1,117:0):8):1,(113:0,114:9):5):15,115:18):13):5,((13:8,112:0):4,((106:1,107:4,108:0,109:0):4,(110:1,111:0):3):5):17):3,105:12):24,(15:5,(16:1,17:8):9):28):15,102:39):10,(28:30,100:35):13):9):6,((((((4:2,6:0,8:0):9,((5:1,7:0):1,9:4):11):17,(((119:8,120:4):9,121:15):18,122:28):9):7,118:36):9,(((44:0,46:22):2,45:0):25,(47:0,48:5,49:4):29):8):7,((((((((29:8,(30:1,31:2):17):8,(38:15,(39:17,40:11):4):3):4,37:11):14,((((32:5,(33:1,34:4):7):11,(42:8,43:7):35):7,36:19):7,35:16):10):4,41:20):15,99:43):7,((62:3,(63:0,64:2):2):12,(((65:1,66:1):4,68:21):6,67:12):11):16):7,((83:0,84:2):27,(97:28,125:29):22):5):4):8):9,98:39):6,((((((50:2,(51:4,((52:1,54:3):1,53:6):4):1):12,60:27):12,((((55:3,56:5):9,57:13):9,(58:8,59:7):8):11,61:19):9):13,(69:24,(((85:1,((86:2,87:4):1,88:2,89:2):2):18,90:7):8,(((91:0,92:2):2,((93:1,94:1):1,95:8):1):8,96:21):12):4):9):12,(70:37,71:34):11):8,((((((72:9,81:0):3,((78:1,80:0):1,79:3):3):4,82:13):8,(74:13,(75:2,(76:5,77:2):2):4):4):8,73:10):17,((103:5,104:5):22,(123:9,124:24):18):14):8):3):15,(126:2,127:7):49):17,(22:18,(23:26,101:42):9):7):11,(18:2,19:3):18):6,20:0):1,21:9);
tree PAUP_113 = [&U] (1:2,(((((((((((2:15,((10:2,12:5):4,11:15):17):8,14:16):39,((128:58,(130:129,(131:35,132:27):52):18):12,129:57):17):16,((((((3:14,(((((24:0,25:0,27:0):2,26:0):15,(116:1,117:0):8):1,(113:0,114:9):5):15,115:18):13):5,((13:8,112:0):4,((106:1,107:4,108:0,109:0):4,(110:1,111:0):3):5):17):3,105:12):24,(15:5,(16:1,17:8):9):28):15,102:39):10,(28:30,100:35):13):9):6,((((((4:2,6:0,8:0):9,((5:1,7:0):1,9:4):11):17,(((119:8,120:4):9,121:15):18,122:28):9):7,118:36):9,(((44:0,46:22):2,45:0):25,(47:0,48:5,49:4):29):8):7,((((((((29:8,(30:1,31:2):17):8,(38:15,(39:17,40:11):4):3):4,37:11):14,((((32:5,(33:1,34:4):7):11,(42:8,43:7):35):7,36:19):7,35:16):10):4,41:20):15,99:43):7,((62:3,(63:0,64:2):2):12,(((65:1,66:1):4,68:21):6,67:12):11):16):7,((83:0,84:2):27,(97:28,125:29):22):5):4):8):9,98:39):6,((((((50:2,(51:4,((52:1,54:3):1,53:6):4):1):12,60:27):12,((((55:3,56:5):9,57:13):9,(58:8,59:7):8):11,61:19):9):13,(69:24,(((85:0,(86:2,87:4,(88:2,89:2):1):2):19,90:7):8,(((91:0,92:2):2,((93:1,94:1):1,95:8):1):8,96:21):12):4):9):12,(70:37,71:34):11):8,((((((72:9,81:0):3,((78:1,80:0):1,79:3):3):4,82:13):8,(74:13,(75:2,(76:5,77:2):2):4):4):8,73:10):17,((103:5,104:5):22,(123:9,124:24):18):14):8):3):15,(126:2,127:7):49):17,(22:18,(23:26,101:42):9):7):11,(18:2,19:3):18):6,20:0):1,21:9);
tree PAUP_114 = [&U] (1:2,(((((((((((2:15,((10:2,12:5):4,11:15):17):8,14:16):39,((128:58,(130:129,(131:35,132:27):52):18):12,129:57):17):16,(((((3:15,(((13:8,112:0):4,((106:1,107:4,108:0,109:0):4,(110:1,111:0):3):5):15,((((24:0,25:0,27:0):2,26:0):15,((113:0,114:9):4,(116:1,117:0):8):3):14,115:19):11):4):5,105:14):23,(15:5,(16:1,17:8):9):29):14,102:39):10,(28:30,100:35):13):9):6,((((((4:2,6:0,8:0):9,((5:1,7:0):1,9:4):11):17,(((119:8,120:4):9,121:15):18,122:28):9):7,118:36):9,(((44:0,46:22):2,45:0):25,(47:0,48:5,49:4):29):8):7,(((((((29:10,(30:1,31:2):15):9,(37:11,(38:15,(39:17,40:11):4):2):4):13,((((32:5,(33:1,34:4):7):11,(42:8,43:7):35):7,36:19):6,35:16):10):6,41:21):14,99:43):7,((62:3,(63:0,64:2):2):12,(((65:1,66:1):4,68:21):6,67:12):11):16):7,((83:0,84:2):27,(97:28,125:29):22):5):4):8):9,98:39):6,((((((50:2,(51:4,((52:1,54:3):1,53:6):4):1):12,60:27):12,((((55:3,56:5):9,57:13):9,(58:8,59:7):8):11,61:19):9):13,(69:24,(((85:1,((86:2,87:4):1,(88:2,89:2):0):2):18,90:7):8,(((91:0,92:2):2,((93:1,94:1):1,95:8):1):8,96:21):12):4):9):12,(70:37,71:34):11):8,((((((72:9,81:0):3,((78:1,80:0):1,79:3):3):4,82:13):8,(74:13,(75:2,(76:5,77:2):2):4):4):8,73:10):17,((103:5,104:5):22,(123:9,124:24):18):14):8):3):15,(126:2,127:7):49):17,(22:18,(23:26,101:42):9):7):11,(18:2,19:3):18):6,20:0):1,21:9);
tree PAUP_115 = [&U] (1:2,(((((((((((2:15,((10:2,12:5):4,11:15):17):8,14:16):38,((128:58,(130:130,(131:34,132:28):52):17):12,129:56):17):19,((((((4:2,6:0,8:0):9,((5:1,7:0):1,9:4):11):17,(((119:8,120:4):9,121:15):18,122:28):9):8,118:36):9,(((44:0,46:22):2,45:0):24,(47:0,48:5,49:4):30):8):6,(((((((29:10,(30:1,31:2):15):9,(37:11,(38:15,(39:17,40:11):4):2):4):13,((((32:5,(33:1,34:4):7):12,(42:8,43:7):34):7,36:18):7,35:16):10):6,41:21):14,99:43):7,((62:3,(63:0,64:2):2):12,(((65:1,66:1):4,68:21):6,67:12):11):16):7,((83:0,84:2):27,(97:28,125:29):22):5):4):5):4,(((((3:15,(((13:8,112:0):4,((106:1,107:4,108:0,109:0):4,(110:1,111:0):3):5):15,(((((24:0,25:0,27:0):2,26:0):15,(116:1,117:0):8):1,(113:0,114:9):5):15,115:18):12):4):5,105:14):23,(15:5,(16:1,17:8):9):29):14,102:39):12,(28:31,100:34):12):12):12,98:36):6,((((((50:2,(51:4,((52:1,54:3):1,53:6):4):1):12,60:27):12,((((55:3,56:5):9,57:13):9,(58:8,59:7):8):11,61:19):9):13,(69:24,(((85:1,((86:2,87:4):1,(88:2,89:2):0):2):18,90:7):8,(((91:0,92:2):2,((93:1,94:1):1,95:8):1):8,96:21):12):4):9):12,(70:37,71:34):11):10,((((((72:9,81:0):3,((78:1,80:0):1,79:3):3):4,82:13):8,(74:13,(75:2,(76:5,77:2):2):4):4):8,73:10):15,((103:5,104:5):22,(123:9,124:24):19):14):8):3):13,(126:2,127:7):48):18,(22:18,(23:26,101:42):9):8):11,(18:2,19:3):19):5,20:0):1,21:9);
tree PAUP_116 = [&U] (1:2,(((((((((((2:15,((10:2,12:5):4,11:15):17):8,14:16):39,((128:58,(130:129,(131:35,132:27):52):18):12,129:57):17):16,(((((3:15,(((13:8,112:0):4,((106:1,107:4,108:0,109:0):4,(110:1,111:0):3):5):15,(((((24:0,25:0,27:0):2,26:0):15,(116:1,117:0):8):1,(113:0,114:9):5):15,115:18):12):4):5,105:14):23,(15:5,(16:1,17:8):9):29):14,102:39):10,(28:30,100:35):13):9):6,((((((4:2,6:0,8:0):9,((5:1,7:0):1,9:4):11):17,(((119:8,120:4):9,121:15):18,122:28):9):7,118:36):9,(((44:0,46:22):2,45:0):25,(47:0,48:5,49:4):29):8):7,(((((((29:10,(30:1,31:2):15):9,(37:11,(38:15,(39:17,40:11):4):2):4):13,((((32:5,(33:1,34:4):7):11,(42:8,43:7):35):7,36:19):6,35:16):10):6,41:21):14,99:42):7,((62:3,(63:0,64:2):2):11,((65:1,66:1):3,(67:14,68:21):1):16):16):8,((83:0,84:2):27,(97:28,125:29):22):5):4):8):9,98:39):6,((((((50:2,(51:4,((52:1,54:3):1,53:6):4):1):12,60:27):12,((((55:3,56:5):9,57:13):9,(58:8,59:7):8):11,61:19):9):13,(69:24,(((85:1,((86:2,87:4):1,(88:2,89:2):0):2):18,90:7):8,(((91:0,92:2):2,((93:1,94:1):1,95:8):1):8,96:21):12):4):9):12,(70:37,71:34):11):8,((((((72:9,81:0):3,((78:1,80:0):1,79:3):3):4,82:13):8,(74:13,(75:2,(76:5,77:2):2):4):4):8,73:10):17,((103:5,104:5):22,(123:9,124:24):18):14):8):3):15,(126:2,127:7):49):17,(22:18,(23:26,101:42):9):7):11,(18:2,19:3):18):6,20:0):1,21:9);
tree PAUP_117 = [&U] (1:2,(((((((((((2:15,((10:2,12:5):4,11:15):17):8,14:16):39,((128:58,(130:129,(131:35,132:27):52):18):12,129:57):17):16,(((((3:15,(((13:8,112:0):4,((106:1,107:4,108:0,109:0):4,(110:1,111:0):3):5):15,(((((24:0,25:0,27:0):2,26:0):15,(116:1,117:0):8):1,(113:0,114:9):5):15,115:18):12):4):5,105:14):23,(15:5,(16:1,17:8):9):29):14,102:39):10,(28:30,100:35):13):9):6,((((((4:2,6:0,8:0):9,((5:1,7:0):1,9:4):11):17,(((119:8,120:4):9,121:15):18,122:28):9):7,118:36):9,(((44:0,46:22):2,45:0):25,(47:0,48:5,49:4):29):8):7,(((((((29:10,(30:1,31:2):15):9,(37:11,(38:15,(39:17,40:11):4):2):4):13,((((32:5,(33:1,34:4):7):11,(42:8,43:7):35):7,36:19):6,35:16):10):6,41:21):14,99:43):7,((62:3,(63:0,64:2):2):12,(((65:1,66:1):4,68:21):6,67:12):11):16):7,((83:0,84:2):27,(97:28,125:29):22):5):4):8):9,98:39):6,(((((((50:3,51:4):1,((52:1,54:3):1,53:6):3):13,60:27):11,((((55:3,56:5):9,57:13):9,(58:8,59:7):8):11,61:19):8):14,(69:24,(((85:1,((86:2,87:4):1,(88:2,89:2):0):2):18,90:7):8,(((91:0,92:2):2,((93:1,94:1):1,95:8):1):8,96:21):12):4):9):12,(70:37,71:34):11):8,((((((72:9,81:0):3,((78:1,80:0):1,79:3):3):4,82:13):8,(74:13,(75:2,(76:5,77:2):2):4):4):8,73:10):17,((103:5,104:5):22,(123:9,124:24):18):14):8):3):15,(126:2,127:7):49):17,(22:18,(23:26,101:42):9):7):11,(18:2,19:3):18):6,20:0):1,21:9);
tree PAUP_118 = [&U] (1:2,(((((((((((2:15,((10:2,12:5):4,11:15):17):8,14:16):39,((128:58,(130:129,(131:35,132:27):52):18):12,129:57):17):16,(((((3:15,(((13:8,112:0):4,((106:1,107:4,108:0,109:0):4,(110:1,111:0):3):5):15,(((((24:0,25:0,27:0):2,26:0):15,(116:1,117:0):8):1,(113:0,114:9):5):15,115:18):12):4):5,105:14):23,(15:5,(16:1,17:8):9):29):14,102:39):10,(28:30,100:35):13):9):6,((((((4:2,6:0,8:0):9,((5:1,7:0):1,9:4):11):17,(((119:8,120:4):9,121:15):18,122:28):9):7,118:36):9,(((44:0,46:22):2,45:0):25,(47:0,48:5,49:4):29):8):7,(((((((29:10,(30:1,31:2):15):9,(37:11,(38:15,(39:17,40:11):4):2):4):13,((((32:5,(33:1,34:4):7):11,(42:8,43:7):35):7,36:19):6,35:16):10):6,41:21):14,99:43):7,((62:3,(63:0,64:2):2):12,(((65:1,66:1):4,68:21):6,67:12):11):16):7,((83:0,84:2):27,(97:28,125:29):22):5):4):8):9,98:39):6,((((((50:2,(51:4,((52:1,54:3):1,53:6):4):1):12,60:27):12,((((55:3,56:5):9,57:13):9,(58:8,59:7):8):11,61:19):9):13,(69:24,(((85:1,((86:2,87:4):1,88:2,89:2):2):18,90:7):8,(((91:0,92:2):2,((93:1,94:1):1,95:8):1):8,96:21):12):4):9):12,(70:37,71:34):11):8,((((((72:9,81:0):3,((78:1,80:0):1,79:3):3):4,82:13):8,(74:13,(75:2,(76:5,77:2):2):4):4):8,73:10):17,((103:5,104:5):22,(123:9,124:24):18):14):8):3):15,(126:2,127:7):49):17,(22:18,(23:26,101:42):9):7):11,(18:2,19:3):18):6,20:0):1,21:9);
tree PAUP_119 = [&U] (1:2,(((((((((((2:15,((10:2,12:5):4,11:15):17):8,14:16):39,((128:58,(130:129,(131:35,132:27):52):18):12,129:57):17):16,(((((3:15,(((13:8,112:0):4,((106:1,107:4,108:0,109:0):4,(110:1,111:0):3):5):15,(((((24:0,25:0,27:0):2,26:0):15,(116:1,117:0):8):1,(113:0,114:9):5):15,115:18):12):4):5,105:14):23,(15:5,(16:1,17:8):9):29):14,102:39):10,(28:30,100:35):13):9):6,((((((4:2,6:0,8:0):9,((5:1,7:0):1,9:4):11):17,(((119:8,120:4):9,121:15):18,122:28):9):7,118:36):9,(((44:0,46:22):2,45:0):25,(47:0,48:5,49:4):29):8):7,(((((((29:10,(30:1,31:2):15):9,(37:11,(38:15,(39:17,40:11):4):2):4):13,((((32:5,(33:1,34:4):7):11,(42:8,43:7):35):7,36:19):6,35:16):10):6,41:21):14,99:43):7,((62:3,(63:0,64:2):2):12,(((65:1,66:1):4,68:21):6,67:12):11):16):7,((83:0,84:2):27,(97:28,125:29):22):5):4):8):9,98:39):6,((((((50:2,(51:4,((52:1,54:3):1,53:6):4):1):12,60:27):12,((((55:3,56:5):9,57:13):9,(58:8,59:7):8):11,61:19):9):13,(69:24,(((85:0,(86:2,87:4,(88:2,89:2):1):2):19,90:7):8,(((91:0,92:2):2,((93:1,94:1):1,95:8):1):8,96:21):12):4):9):12,(70:37,71:34):11):8,((((((72:9,81:0):3,((78:1,80:0):1,79:3):3):4,82:13):8,(74:13,(75:2,(76:5,77:2):2):4):4):8,73:10):17,((103:5,104:5):22,(123:9,124:24):18):14):8):3):15,(126:2,127:7):49):17,(22:18,(23:26,101:42):9):7):11,(18:2,19:3):18):6,20:0):1,21:9);
tree PAUP_120 = [&U] (1:2,(((((((((((2:15,((10:2,12:5):4,11:15):17):8,14:16):38,((128:58,(130:130,(131:34,132:28):52):17):12,129:56):17):19,((((((4:2,6:0,8:0):9,((5:1,7:0):1,9:4):11):17,(((119:8,120:4):9,121:15):18,122:28):9):8,118:36):9,(((44:0,46:22):2,45:0):24,(47:0,48:5,49:4):30):8):6,(((((((29:10,(30:1,31:2):15):9,(37:11,(38:15,(39:17,40:11):4):2):4):13,((((32:5,(33:1,34:4):7):12,(42:8,43:7):34):7,36:18):7,35:16):10):6,41:21):14,99:43):7,((62:3,(63:0,64:2):2):12,(((65:1,66:1):4,68:21):6,67:12):11):16):7,((83:0,84:2):27,(97:28,125:29):22):5):4):5):4,((((((3:14,(((((24:0,25:0,27:0):2,26:0):15,(116:1,117:0):8):1,(113:0,114:9):5):15,115:18):13):5,((13:8,112:0):4,((106:1,107:4,108:0,109:0):4,(110:1,111:0):3):5):17):3,105:12):24,(15:5,(16:1,17:8):9):28):15,102:39):12,(28:31,100:34):12):12):12,98:36):6,(((((((50:3,51:4):1,((52:1,54:3):1,53:6):3):13,60:27):11,((((55:3,56:5):9,57:13):9,(58:8,59:7):8):11,61:19):8):14,(69:24,(((85:1,((86:2,87:4):1,(88:2,89:2):0):2):18,90:7):8,(((91:0,92:2):2,((93:1,94:1):1,95:8):1):8,96:21):12):4):9):12,(70:37,71:34):11):10,((((((72:9,81:0):3,((78:1,80:0):1,79:3):3):4,82:13):8,(74:13,(75:2,(76:5,77:2):2):4):4):8,73:10):15,((103:5,104:5):22,(123:9,124:24):19):14):8):3):13,(126:2,127:7):48):18,(22:18,(23:26,101:42):9):8):11,(18:2,19:3):19):5,20:0):1,21:9);
tree PAUP_121 = [&U] (1:2,(((((((((((2:15,((10:2,12:5):4,11:15):17):8,14:16):39,((128:58,(130:129,(131:35,132:27):52):18):12,129:57):17):16,((((((3:14,(((((24:0,25:0,27:0):2,26:0):15,(116:1,117:0):8):1,(113:0,114:9):5):15,115:18):13):5,((13:8,112:0):4,((106:1,107:4,108:0,109:0):4,(110:1,111:0):3):5):17):3,105:12):24,(15:5,(16:1,17:8):9):28):15,102:39):10,(28:30,100:35):13):9):6,((((((4:2,6:0,8:0):9,((5:1,7:0):1,9:4):11):17,(((119:8,120:4):9,121:15):18,122:28):9):7,118:36):9,(((44:0,46:22):2,45:0):25,(47:0,48:5,49:4):29):8):7,(((((((29:10,(30:1,31:2):15):9,(37:11,(38:15,(39:17,40:11):4):2):4):13,((((32:5,(33:1,34:4):7):11,(42:8,43:7):35):7,36:19):6,35:16):10):6,41:21):14,99:43):7,((62:3,(63:0,64:2):2):12,(((65:1,66:1):4,68:21):6,67:12):11):16):7,((83:0,84:2):27,(97:28,125:29):22):5):4):8):9,98:39):6,(((((((50:3,51:4):1,((52:1,54:3):1,53:6):3):13,60:27):11,((((55:3,56:5):9,57:13):9,(58:8,59:7):8):11,61:19):8):14,(69:24,(((85:1,((86:2,87:4):1,88:2,89:2):2):18,90:7):8,(((91:0,92:2):2,((93:1,94:1):1,95:8):1):8,96:21):12):4):9):12,(70:37,71:34):11):8,((((((72:9,81:0):3,((78:1,80:0):1,79:3):3):4,82:13):8,(74:13,(75:2,(76:5,77:2):2):4):4):8,73:10):17,((103:5,104:5):22,(123:9,124:24):18):14):8):3):15,(126:2,127:7):49):17,(22:18,(23:26,101:42):9):7):11,(18:2,19:3):18):6,20:0):1,21:9);
tree PAUP_122 = [&U] (1:2,(((((((((((2:15,((10:2,12:5):4,11:15):17):8,14:16):39,((128:58,(130:129,(131:35,132:27):52):18):12,129:57):17):16,((((((3:14,(((((24:0,25:0,27:0):2,26:0):15,(116:1,117:0):8):1,(113:0,114:9):5):15,115:18):13):5,((13:8,112:0):4,((106:1,107:4,108:0,109:0):4,(110:1,111:0):3):5):17):3,105:12):24,(15:5,(16:1,17:8):9):28):15,102:39):10,(28:30,100:35):13):9):6,((((((4:2,6:0,8:0):9,((5:1,7:0):1,9:4):11):17,(((119:8,120:4):9,121:15):18,122:28):9):7,118:36):9,(((44:0,46:22):2,45:0):25,(47:0,48:5,49:4):29):8):7,(((((((29:10,(30:1,31:2):15):9,(37:11,(38:15,(39:17,40:11):4):2):4):13,((((32:5,(33:1,34:4):7):11,(42:8,43:7):35):7,36:19):6,35:16):10):6,41:21):14,99:43):7,((62:3,(63:0,64:2):2):12,(((65:1,66:1):4,68:21):6,67:12):11):16):7,((83:0,84:2):27,(97:28,125:29):22):5):4):8):9,98:39):6,(((((((50:3,51:4):1,((52:1,54:3):1,53:6):3):13,60:27):11,((((55:3,56:5):9,57:13):9,(58:8,59:7):8):11,61:19):8):14,(69:24,(((85:0,(86:2,87:4,(88:2,89:2):1):2):19,90:7):8,(((91:0,92:2):2,((93:1,94:1):1,95:8):1):8,96:21):12):4):9):12,(70:37,71:34):11):8,((((((72:9,81:0):3,((78:1,80:0):1,79:3):3):4,82:13):8,(74:13,(75:2,(76:5,77:2):2):4):4):8,73:10):17,((103:5,104:5):22,(123:9,124:24):18):14):8):3):15,(126:2,127:7):49):17,(22:18,(23:26,101:42):9):7):11,(18:2,19:3):18):6,20:0):1,21:9);
tree PAUP_123 = [&U] (1:2,(((((((((((2:15,((10:2,12:5):4,11:15):17):8,14:16):39,((128:58,(130:129,(131:35,132:27):52):18):12,129:57):17):16,((((((3:14,(((((24:0,25:0,27:0):2,26:0):15,(116:1,117:0):8):1,(113:0,114:9):5):15,115:18):13):5,((13:8,112:0):4,((106:1,107:4,108:0,109:0):4,(110:1,111:0):3):5):17):3,105:12):24,(15:5,(16:1,17:8):9):28):15,102:39):10,(28:30,100:35):13):9):6,((((((4:2,6:0,8:0):9,((5:1,7:0):1,9:4):11):17,(((119:8,120:4):9,121:15):18,122:28):9):7,118:36):9,(((44:0,46:22):2,45:0):25,(47:0,48:5,49:4):29):8):7,(((((((29:10,(30:1,31:2):15):9,(37:11,(38:15,(39:17,40:11):4):2):4):13,((((32:5,(33:1,34:4):7):11,(42:8,43:7):35):7,36:19):6,35:16):10):6,41:21):14,99:42):7,((62:3,(63:0,64:2):2):11,((65:1,66:1):3,(67:14,68:21):1):16):16):8,((83:0,84:2):27,(97:28,125:29):22):5):4):8):9,98:39):6,(((((((50:3,51:4):1,((52:1,54:3):1,53:6):3):13,60:27):11,((((55:3,56:5):9,57:13):9,(58:8,59:7):8):11,61:19):8):14,(69:24,(((85:1,((86:2,87:4):1,(88:2,89:2):0):2):18,90:7):8,(((91:0,92:2):2,((93:1,94:1):1,95:8):1):8,96:21):12):4):9):12,(70:37,71:34):11):8,((((((72:9,81:0):3,((78:1,80:0):1,79:3):3):4,82:13):8,(74:13,(75:2,(76:5,77:2):2):4):4):8,73:10):17,((103:5,104:5):22,(123:9,124:24):18):14):8):3):15,(126:2,127:7):49):17,(22:18,(23:26,101:42):9):7):11,(18:2,19:3):18):6,20:0):1,21:9);
tree PAUP_124 = [&U] (1:2,(((((((((((2:15,((10:2,12:5):4,11:15):17):8,14:16):39,((128:58,(130:129,(131:35,132:27):52):18):12,129:57):17):16,((((((3:14,((((24:0,25:0,27:0):2,26:0):16,((113:0,114:9):4,(116:1,117:0):8):2):14,115:18):13):5,((13:8,112:0):4,((106:1,107:4,108:0,109:0):4,(110:1,111:0):3):5):17):3,105:12):24,(15:5,(16:1,17:8):9):28):15,102:39):10,(28:30,100:35):13):9):6,((((((4:2,6:0,8:0):9,((5:1,7:0):1,9:4):11):17,(((119:8,120:4):9,121:15):18,122:28):9):7,118:36):9,(((44:0,46:22):2,45:0):25,(47:0,48:5,49:4):29):8):7,(((((((29:10,(30:1,31:2):15):9,(37:11,(38:15,(39:17,40:11):4):2):4):13,((((32:5,(33:1,34:4):7):11,(42:8,43:7):35):7,36:19):6,35:16):10):6,41:21):14,99:43):7,((62:3,(63:0,64:2):2):12,(((65:1,66:1):4,68:21):6,67:12):11):16):7,((83:0,84:2):27,(97:28,125:29):22):5):4):8):9,98:39):6,(((((((50:3,51:4):1,((52:1,54:3):1,53:6):3):13,60:27):11,((((55:3,56:5):9,57:13):9,(58:8,59:7):8):11,61:19):8):14,(69:24,(((85:1,((86:2,87:4):1,(88:2,89:2):0):2):18,90:7):8,(((91:0,92:2):2,((93:1,94:1):1,95:8):1):8,96:21):12):4):9):12,(70:37,71:34):11):8,((((((72:9,81:0):3,((78:1,80:0):1,79:3):3):4,82:13):8,(74:13,(75:2,(76:5,77:2):2):4):4):8,73:10):17,((103:5,104:5):22,(123:9,124:24):18):14):8):3):15,(126:2,127:7):49):17,(22:18,(23:26,101:42):9):7):11,(18:2,19:3):18):6,20:0):1,21:9);
tree PAUP_125 = [&U] (1:2,(((((((((((2:15,((10:2,12:5):4,11:15):17):8,14:16):38,((128:58,(130:130,(131:34,132:28):52):17):12,129:56):17):19,((((((4:2,6:0,8:0):9,((5:1,7:0):1,9:4):11):17,(((119:8,120:4):9,121:15):18,122:28):9):8,118:36):9,(((44:0,46:22):2,45:0):24,(47:0,48:5,49:4):30):8):6,(((((((29:10,(30:1,31:2):15):9,(37:11,(38:15,(39:17,40:11):4):2):4):13,((((32:5,(33:1,34:4):7):12,(42:8,43:7):34):7,36:18):7,35:16):10):6,41:21):14,99:43):7,((62:3,(63:0,64:2):2):12,(((65:1,66:1):4,68:21):6,67:12):11):16):7,((83:0,84:2):27,(97:28,125:29):22):5):4):5):4,((((((3:14,(((((24:0,25:0,27:0):2,26:0):15,(116:1,117:0):8):1,(113:0,114:9):5):15,115:18):13):5,((13:8,112:0):4,((106:1,107:4,108:0,109:0):4,(110:1,111:0):3):5):17):3,105:12):24,(15:5,(16:1,17:8):9):28):15,102:39):12,(28:31,100:34):12):12):12,98:36):6,((((((50:2,(51:4,((52:1,54:3):1,53:6):4):1):12,60:27):12,((((55:3,56:5):9,57:13):9,(58:8,59:7):8):11,61:19):9):13,(69:24,(((85:0,(86:2,87:4,(88:2,89:2):1):2):19,90:7):8,(((91:0,92:2):2,((93:1,94:1):1,95:8):1):8,96:21):12):4):9):12,(70:37,71:34):11):10,((((((72:9,81:0):3,((78:1,80:0):1,79:3):3):4,82:13):8,(74:13,(75:2,(76:5,77:2):2):4):4):8,73:10):15,((103:5,104:5):22,(123:9,124:24):19):14):8):3):13,(126:2,127:7):48):18,(22:18,(23:26,101:42):9):8):11,(18:2,19:3):19):5,20:0):1,21:9);
tree PAUP_126 = [&U] (1:2,(((((((((((2:15,((10:2,12:5):4,11:15):17):8,14:16):39,((128:58,(130:129,(131:35,132:27):52):18):12,129:57):17):16,((((((3:14,(((((24:0,25:0,27:0):2,26:0):15,(116:1,117:0):8):1,(113:0,114:9):5):15,115:18):13):5,((13:8,112:0):4,((106:1,107:4,108:0,109:0):4,(110:1,111:0):3):5):17):3,105:12):24,(15:5,(16:1,17:8):9):28):15,102:39):10,(28:30,100:35):13):9):6,((((((4:2,6:0,8:0):9,((5:1,7:0):1,9:4):11):17,(((119:8,120:4):9,121:15):18,122:28):9):7,118:36):9,(((44:0,46:22):2,45:0):25,(47:0,48:5,49:4):29):8):7,(((((((29:10,(30:1,31:2):15):9,(37:11,(38:15,(39:17,40:11):4):2):4):13,((((32:5,(33:1,34:4):7):11,(42:8,43:7):35):7,36:19):6,35:16):10):6,41:21):14,99:42):7,((62:3,(63:0,64:2):2):11,((65:1,66:1):3,(67:14,68:21):1):16):16):8,((83:0,84:2):27,(97:28,125:29):22):5):4):8):9,98:39):6,((((((50:2,(51:4,((52:1,54:3):1,53:6):4):1):12,60:27):12,((((55:3,56:5):9,57:13):9,(58:8,59:7):8):11,61:19):9):13,(69:24,(((85:0,(86:2,87:4,(88:2,89:2):1):2):19,90:7):8,(((91:0,92:2):2,((93:1,94:1):1,95:8):1):8,96:21):12):4):9):12,(70:37,71:34):11):8,((((((72:9,81:0):3,((78:1,80:0):1,79:3):3):4,82:13):8,(74:13,(75:2,(76:5,77:2):2):4):4):8,73:10):17,((103:5,104:5):22,(123:9,124:24):18):14):8):3):15,(126:2,127:7):49):17,(22:18,(23:26,101:42):9):7):11,(18:2,19:3):18):6,20:0):1,21:9);
tree PAUP_127 = [&U] (1:2,(((((((((((2:15,((10:2,12:5):4,11:15):17):8,14:16):39,((128:58,(130:129,(131:35,132:27):52):18):12,129:57):17):16,((((((3:14,(((((24:0,25:0,27:0):2,26:0):15,(116:1,117:0):8):1,(113:0,114:9):5):15,115:18):13):5,((13:8,112:0):4,((106:1,107:4,108:0,109:0):4,(110:1,111:0):3):5):17):3,105:12):24,(15:5,(16:1,17:8):9):28):15,102:39):10,(28:30,100:35):13):9):6,((((((4:2,6:0,8:0):9,(5:1,7:0,9:4):12):17,(((119:8,120:4):9,121:15):18,122:28):9):7,118:36):9,(((44:0,46:22):2,45:0):25,(47:0,48:5,49:4):29):8):7,(((((((29:10,(30:1,31:2):15):9,(37:11,(38:15,(39:17,40:11):4):2):4):13,((((32:5,(33:1,34:4):7):11,(42:8,43:7):35):7,36:19):6,35:16):10):6,41:21):14,99:43):7,((62:3,(63:0,64:2):2):12,(((65:1,66:1):4,68:21):6,67:12):11):16):7,((83:0,84:2):27,(97:28,125:29):22):5):4):8):9,98:39):6,((((((50:2,(51:4,((52:1,54:3):1,53:6):4):1):12,60:27):12,((((55:3,56:5):9,57:13):9,(58:8,59:7):8):11,61:19):9):13,(69:24,(((85:0,(86:2,87:4,(88:2,89:2):1):2):19,90:7):8,(((91:0,92:2):2,((93:1,94:1):1,95:8):1):8,96:21):12):4):9):12,(70:37,71:34):11):8,((((((72:9,81:0):3,((78:1,80:0):1,79:3):3):4,82:13):8,(74:13,(75:2,(76:5,77:2):2):4):4):8,73:10):17,((103:5,104:5):22,(123:9,124:24):18):14):8):3):15,(126:2,127:7):49):17,(22:18,(23:26,101:42):9):7):11,(18:2,19:3):18):6,20:0):1,21:9);
tree PAUP_128 = [&U] (1:2,(((((((((((2:15,((10:2,12:5):4,11:15):17):8,14:16):39,((128:58,(130:129,(131:35,132:27):52):18):12,129:57):17):16,((((((3:14,((((24:0,25:0,27:0):2,26:0):16,((113:0,114:9):4,(116:1,117:0):8):2):14,115:18):13):5,((13:8,112:0):4,((106:1,107:4,108:0,109:0):4,(110:1,111:0):3):5):17):3,105:12):24,(15:5,(16:1,17:8):9):28):15,102:39):10,(28:30,100:35):13):9):6,((((((4:2,6:0,8:0):9,((5:1,7:0):1,9:4):11):17,(((119:8,120:4):9,121:15):18,122:28):9):7,118:36):9,(((44:0,46:22):2,45:0):25,(47:0,48:5,49:4):29):8):7,(((((((29:10,(30:1,31:2):15):9,(37:11,(38:15,(39:17,40:11):4):2):4):13,((((32:5,(33:1,34:4):7):11,(42:8,43:7):35):7,36:19):6,35:16):10):6,41:21):14,99:43):7,((62:3,(63:0,64:2):2):12,(((65:1,66:1):4,68:21):6,67:12):11):16):7,((83:0,84:2):27,(97:28,125:29):22):5):4):8):9,98:39):6,((((((50:2,(51:4,((52:1,54:3):1,53:6):4):1):12,60:27):12,((((55:3,56:5):9,57:13):9,(58:8,59:7):8):11,61:19):9):13,(69:24,(((85:0,(86:2,87:4,(88:2,89:2):1):2):19,90:7):8,(((91:0,92:2):2,((93:1,94:1):1,95:8):1):8,96:21):12):4):9):12,(70:37,71:34):11):8,((((((72:9,81:0):3,((78:1,80:0):1,79:3):3):4,82:13):8,(74:13,(75:2,(76:5,77:2):2):4):4):8,73:10):17,((103:5,104:5):22,(123:9,124:24):18):14):8):3):15,(126:2,127:7):49):17,(22:18,(23:26,101:42):9):7):11,(18:2,19:3):18):6,20:0):1,21:9);
tree PAUP_129 = [&U] (1:2,((((((((((2:15,((10:2,12:5):4,11:15):17):8,14:16):38,((128:58,(130:130,(131:34,132:28):52):17):12,129:56):17):19,((((((4:2,(6:0,8:0):0):9,((5:1,7:0):1,9:4):11):17,(((119:8,120:4):9,121:15):18,122:28):9):8,118:36):9,(((44:0,46:22):2,45:0):24,(47:0,48:5,49:4):30):8):6,(((((((29:10,(30:1,31:2):15):9,(37:11,(38:15,(39:17,40:11):4):2):4):13,((((32:5,(33:1,34:4):7):12,(42:8,43:7):34):7,36:18):7,35:16):10):6,41:21):14,99:43):7,((62:3,(63:0,64:2):2):12,(((65:1,66:1):4,68:21):6,67:12):11):16):7,((83:0,84:2):27,(97:28,125:29):22):5):4):5):4,((((((3:14,(((((24:0,25:0,27:0):2,26:0):15,(116:1,117:0):8):1,(113:0,114:9):5):15,115:18):13):5,((13:8,112:0):4,((106:1,107:4,108:0,109:0):4,(110:1,111:0):3):5):17):3,105:12):24,(15:5,(16:1,17:8):9):28):15,102:39):12,(28:31,100:34):12):12):12,98:36):6,(((((((50:3,51:4):1,((52:1,54:3):1,53:6):3):13,60:27):11,((((55:3,56:5):9,57:13):9,(58:8,59:7):8):11,61:19):8):14,(69:24,(((85:1,((86:2,87:4):1,(88:2,89:2):0):2):18,90:7):8,(((91:0,92:2):2,((93:1,94:1):1,95:8):1):8,96:21):12):4):9):12,(70:37,71:34):11):10,((((((72:9,81:0):3,((78:1,80:0):1,79:3):3):4,82:13):8,(74:13,(75:2,(76:5,77:2):2):4):4):8,73:10):15,((103:5,104:5):22,(123:9,124:24):19):14):8):3):13,(126:2,127:7):48):18,(22:18,(23:26,101:42):9):8):11,(18:2,19:3):19):6,20:0,21:9);
tree PAUP_130 = [&U] (1:2,((((((((((2:15,((10:2,12:5):4,11:15):17):8,14:16):38,((128:58,(130:130,(131:34,132:28):52):17):12,129:56):17):19,((((((4:2,(6:0,8:0):0):9,((5:1,7:0):1,9:4):11):17,(((119:8,120:4):9,121:15):18,122:28):9):8,118:36):9,(((44:0,46:22):2,45:0):24,(47:0,48:5,49:4):30):8):6,(((((((29:10,(30:1,31:2):15):9,(37:11,(38:15,(39:17,40:11):4):2):4):13,((((32:5,(33:1,34:4):7):11,(42:8,43:7):35):7,36:19):6,35:16):10):6,41:21):14,99:43):7,((62:3,(63:0,64:2):2):12,(((65:1,66:1):4,68:21):6,67:12):11):16):7,((83:0,84:2):27,(97:28,125:29):22):5):4):5):5,((((((3:14,(((((24:0,25:0,27:0):2,26:0):15,(116:1,117:0):8):1,(113:0,114:9):5):15,115:18):13):6,105:12):5,((13:8,112:0):5,((106:1,107:4,108:0,109:0):4,(110:1,111:0):3):4):18):21,(15:5,(16:1,17:8):9):27):16,102:38):12,(28:32,100:33):12):12):11,98:36):6,((((((50:2,(51:4,((52:1,54:3):1,53:6):4):1):12,60:27):12,((((55:3,56:5):9,57:13):9,(58:8,59:7):8):11,61:19):9):13,(69:24,(((85:1,((86:2,87:4):1,(88:2,89:2):0):2):18,90:7):8,(((91:0,92:2):2,((93:1,94:1):1,95:8):1):8,96:21):12):4):9):13,(70:36,71:35):11):9,((((((72:9,81:0):3,((78:1,80:0):1,79:3):3):4,82:13):8,(74:13,(75:2,(76:5,77:2):2):4):4):8,73:10):15,((103:5,104:5):22,(123:9,124:24):19):14):8):3):13,(126:2,127:7):48):18,(22:18,(23:26,101:42):9):8):11,(18:2,19:3):19):6,20:0,21:9);
tree PAUP_131 = [&U] (1:2,((((((((((2:15,((10:2,12:5):4,11:15):17):8,14:16):38,((128:58,(130:130,(131:34,132:28):52):17):12,129:56):17):19,((((((4:2,(6:0,8:0):0):9,((5:1,7:0):1,9:4):11):17,(((119:8,120:4):9,121:15):18,122:28):9):8,118:36):9,(((44:0,46:22):2,45:0):24,(47:0,48:5,49:4):30):8):6,(((((((29:10,(30:1,31:2):15):9,(37:11,(38:15,(39:17,40:11):4):2):4):13,((((32:5,(33:1,34:4):7):12,(42:8,43:7):34):7,36:18):7,35:16):10):6,41:21):14,99:43):7,((62:3,(63:0,64:2):2):12,(((65:1,66:1):4,68:21):6,67:12):11):16):7,((83:0,84:2):27,(97:28,125:29):22):5):4):5):4,(((((3:15,(((13:8,112:0):4,((106:1,107:4,108:0,109:0):4,(110:1,111:0):3):5):15,(((((24:0,25:0,27:0):2,26:0):15,(116:1,117:0):8):1,(113:0,114:9):5):15,115:18):12):4):5,105:14):23,(15:5,(16:1,17:8):9):29):14,102:39):12,(28:31,100:34):12):12):12,98:36):6,((((((50:2,(51:4,((52:1,54:3):1,53:6):4):1):12,60:27):12,((((55:3,56:5):9,57:13):9,(58:8,59:7):8):11,61:19):9):13,(69:24,(((85:1,((86:2,87:4):1,(88:2,89:2):0):2):18,90:7):8,(((91:0,92:2):2,((93:1,94:1):1,95:8):1):8,96:21):12):4):9):12,(70:37,71:34):11):10,((((((72:9,81:0):3,((78:1,80:0):1,79:3):3):4,82:13):8,(74:13,(75:2,(76:5,77:2):2):4):4):8,73:10):15,((103:5,104:5):22,(123:9,124:24):19):14):8):3):13,(126:2,127:7):48):18,(22:18,(23:26,101:42):9):8):11,(18:2,19:3):19):6,20:0,21:9);
tree PAUP_132 = [&U] (1:2,((((((((((2:15,((10:2,12:5):4,11:15):17):8,14:16):38,((128:58,(130:130,(131:34,132:28):52):17):12,129:56):17):19,((((((4:2,(6:0,8:0):0):9,((5:1,7:0):1,9:4):11):17,(((119:8,120:4):9,121:15):18,122:28):9):8,118:36):9,(((44:0,46:22):2,45:0):24,(47:0,48:5,49:4):30):8):6,(((((((29:10,(30:1,31:2):15):9,(37:11,(38:15,(39:17,40:11):4):2):4):13,((((32:5,(33:1,34:4):7):12,(42:8,43:7):34):7,36:18):7,35:16):10):6,41:21):14,99:43):7,((62:3,(63:0,64:2):2):12,(((65:1,66:1):4,68:21):6,67:12):11):16):7,((83:0,84:2):27,(97:28,125:29):22):5):4):5):4,((((((3:14,(((((24:0,25:0,27:0):2,26:0):15,(116:1,117:0):8):1,(113:0,114:9):5):15,115:18):13):5,((13:8,112:0):4,((106:1,107:4,108:0,109:0):4,(110:1,111:0):3):5):17):3,105:12):24,(15:5,(16:1,17:8):9):28):15,102:39):12,(28:31,100:34):12):12):12,98:36):6,((((((50:2,(51:4,((52:1,54:3):1,53:6):4):1):12,60:27):12,((((55:3,56:5):9,57:13):9,(58:8,59:7):8):11,61:19):9):13,(69:24,(((85:1,((86:2,87:4):1,88:2,89:2):2):18,90:7):8,(((91:0,92:2):2,((93:1,94:1):1,95:8):1):8,96:21):12):4):9):12,(70:37,71:34):11):10,((((((72:9,81:0):3,((78:1,80:0):1,79:3):3):4,82:13):8,(74:13,(75:2,(76:5,77:2):2):4):4):8,73:10):15,((103:5,104:5):22,(123:9,124:24):19):14):8):3):13,(126:2,127:7):48):18,(22:18,(23:26,101:42):9):8):11,(18:2,19:3):19):6,20:0,21:9);
tree PAUP_133 = [&U] (1:2,((((((((((2:15,((10:2,12:5):4,11:15):17):8,14:16):38,((128:58,(130:130,(131:34,132:28):52):17):12,129:56):17):19,((((((4:2,(6:0,8:0):0):9,((5:1,7:0):1,9:4):11):17,(((119:8,120:4):9,121:15):18,122:28):9):8,118:36):9,(((44:0,46:22):2,45:0):24,(47:0,48:5,49:4):30):8):6,(((((((29:10,(30:1,31:2):15):9,(37:11,(38:15,(39:17,40:11):4):2):4):13,((((32:5,(33:1,34:4):7):12,(42:8,43:7):34):7,36:18):7,35:16):10):6,41:21):14,99:43):7,((62:3,(63:0,64:2):2):12,(((65:1,66:1):4,68:21):6,67:12):11):16):7,((83:0,84:2):27,(97:28,125:29):22):5):4):5):4,((((((3:14,(((((24:0,25:0,27:0):2,26:0):15,(116:1,117:0):8):1,(113:0,114:9):5):15,115:18):13):5,((13:8,112:0):4,((106:1,107:4,108:0,109:0):4,(110:1,111:0):3):5):17):3,105:12):24,(15:5,(16:1,17:8):9):28):15,102:39):12,(28:31,100:34):12):12):12,98:36):6,((((((50:2,(51:4,((52:1,54:3):1,53:6):4):1):12,60:27):12,((((55:3,56:5):9,57:13):9,(58:8,59:7):8):11,61:19):9):13,(69:24,(((85:0,(86:2,87:4,(88:2,89:2):1):2):19,90:7):8,(((91:0,92:2):2,((93:1,94:1):1,95:8):1):8,96:21):12):4):9):12,(70:37,71:34):11):10,((((((72:9,81:0):3,((78:1,80:0):1,79:3):3):4,82:13):8,(74:13,(75:2,(76:5,77:2):2):4):4):8,73:10):15,((103:5,104:5):22,(123:9,124:24):19):14):8):3):13,(126:2,127:7):48):18,(22:18,(23:26,101:42):9):8):11,(18:2,19:3):19):6,20:0,21:9);
tree PAUP_134 = [&U] (1:2,((((((((((2:15,((10:2,12:5):4,11:15):17):8,14:16):38,((128:58,(130:130,(131:34,132:28):52):17):12,129:56):17):19,((((((4:2,(6:0,8:0):0):9,((5:1,7:0):1,9:4):11):17,(((119:8,120:4):9,121:15):18,122:28):9):8,118:36):9,(((44:0,46:22):2,45:0):24,(47:0,48:5,49:4):30):8):6,(((((((29:10,(30:1,31:2):15):9,(37:11,(38:15,(39:17,40:11):4):2):4):13,((((32:5,(33:1,34:4):7):12,(42:8,43:7):34):7,36:18):7,35:16):10):6,41:21):14,99:42):7,((62:3,(63:0,64:2):2):11,((65:1,66:1):3,(67:14,68:21):1):16):16):8,((83:0,84:2):27,(97:28,125:29):22):5):4):5):4,((((((3:14,(((((24:0,25:0,27:0):2,26:0):15,(116:1,117:0):8):1,(113:0,114:9):5):15,115:18):13):5,((13:8,112:0):4,((106:1,107:4,108:0,109:0):4,(110:1,111:0):3):5):17):3,105:12):24,(15:5,(16:1,17:8):9):28):15,102:39):12,(28:31,100:34):12):12):12,98:36):6,((((((50:2,(51:4,((52:1,54:3):1,53:6):4):1):12,60:27):12,((((55:3,56:5):9,57:13):9,(58:8,59:7):8):11,61:19):9):13,(69:24,(((85:1,((86:2,87:4):1,(88:2,89:2):0):2):18,90:7):8,(((91:0,92:2):2,((93:1,94:1):1,95:8):1):8,96:21):12):4):9):12,(70:37,71:34):11):10,((((((72:9,81:0):3,((78:1,80:0):1,79:3):3):4,82:13):8,(74:13,(75:2,(76:5,77:2):2):4):4):8,73:10):15,((103:5,104:5):22,(123:9,124:24):19):14):8):3):13,(126:2,127:7):48):18,(22:18,(23:26,101:42):9):8):11,(18:2,19:3):19):6,20:0,21:9);
tree PAUP_135 = [&U] (1:2,((((((((((2:15,((10:2,12:5):4,11:15):17):8,14:16):38,((128:58,(130:130,(131:34,132:28):52):17):12,129:56):17):19,((((((4:2,(6:0,8:0):0):9,((5:1,7:0):1,9:4):11):17,(((119:8,120:4):9,121:15):18,122:28):9):8,118:36):9,(((44:0,46:22):2,45:0):24,(47:0,48:5,49:4):30):8):6,(((((((29:10,(30:1,31:2):15):9,(37:11,(38:15,(39:17,40:11):4):2):4):13,((((32:5,(33:1,34:4):7):12,(42:8,43:7):34):7,36:18):7,35:16):10):6,41:21):14,99:43):7,((62:3,(63:0,64:2):2):12,(((65:1,66:1):4,68:21):6,67:12):11):16):7,((83:0,84:2):27,(97:28,125:29):22):5):4):5):4,((((((3:14,((((24:0,25:0,27:0):2,26:0):16,((113:0,114:9):4,(116:1,117:0):8):2):14,115:18):13):5,((13:8,112:0):4,((106:1,107:4,108:0,109:0):4,(110:1,111:0):3):5):17):3,105:12):24,(15:5,(16:1,17:8):9):28):15,102:39):12,(28:31,100:34):12):12):12,98:36):6,((((((50:2,(51:4,((52:1,54:3):1,53:6):4):1):12,60:27):12,((((55:3,56:5):9,57:13):9,(58:8,59:7):8):11,61:19):9):13,(69:24,(((85:1,((86:2,87:4):1,(88:2,89:2):0):2):18,90:7):8,(((91:0,92:2):2,((93:1,94:1):1,95:8):1):8,96:21):12):4):9):12,(70:37,71:34):11):10,((((((72:9,81:0):3,((78:1,80:0):1,79:3):3):4,82:13):8,(74:13,(75:2,(76:5,77:2):2):4):4):8,73:10):15,((103:5,104:5):22,(123:9,124:24):19):14):8):3):13,(126:2,127:7):48):18,(22:18,(23:26,101:42):9):8):11,(18:2,19:3):19):6,20:0,21:9);
tree PAUP_136 = [&U] (1:2,((((((((((2:15,((10:2,12:5):4,11:15):17):8,14:16):38,((128:58,(130:130,(131:34,132:28):52):17):12,129:56):17):19,((((((4:2,(6:0,8:0):0):9,((5:1,7:0):1,9:4):11):17,(((119:8,120:4):9,121:15):18,122:28):9):8,118:36):9,(((44:0,46:22):2,45:0):24,(47:0,48:5,49:4):30):8):6,((((((((29:8,(30:1,31:2):17):8,(38:15,(39:17,40:11):4):3):4,37:11):14,((((32:5,(33:1,34:4):7):12,(42:8,43:7):34):7,36:18):8,35:16):10):4,41:20):15,99:43):7,((62:3,(63:0,64:2):2):12,(((65:1,66:1):4,68:21):6,67:12):11):16):7,((83:0,84:2):27,(97:28,125:29):22):5):4):5):4,((((((3:14,(((((24:0,25:0,27:0):2,26:0):15,(116:1,117:0):8):1,(113:0,114:9):5):15,115:18):13):5,((13:8,112:0):4,((106:1,107:4,108:0,109:0):4,(110:1,111:0):3):5):17):3,105:12):24,(15:5,(16:1,17:8):9):28):15,102:39):12,(28:31,100:34):12):12):12,98:36):6,((((((50:2,(51:4,((52:1,54:3):1,53:6):4):1):12,60:27):12,((((55:3,56:5):9,57:13):9,(58:8,59:7):8):11,61:19):9):13,(69:24,(((85:1,((86:2,87:4):1,(88:2,89:2):0):2):18,90:7):8,(((91:0,92:2):2,((93:1,94:1):1,95:8):1):8,96:21):12):4):9):12,(70:37,71:34):11):10,((((((72:9,81:0):3,((78:1,80:0):1,79:3):3):4,82:13):8,(74:13,(75:2,(76:5,77:2):2):4):4):8,73:10):15,((103:5,104:5):22,(123:9,124:24):19):14):8):3):13,(126:2,127:7):48):18,(22:18,(23:26,101:42):9):8):11,(18:2,19:3):19):6,20:0,21:9);
tree PAUP_137 = [&U] (1:2,(((((((((((2:15,((10:2,12:5):4,11:15):17):8,14:16):38,((128:58,(130:130,(131:34,132:28):52):17):12,129:56):17):19,((((((4:2,(6:0,8:0):0):9,((5:1,7:0):1,9:4):11):17,(((119:8,120:4):9,121:15):18,122:28):9):8,118:36):9,(((44:0,46:22):2,45:0):24,(47:0,48:5,49:4):30):8):6,(((((((29:10,(30:1,31:2):15):9,(37:11,(38:15,(39:17,40:11):4):2):4):13,((((32:5,(33:1,34:4):7):11,(42:8,43:7):35):7,36:19):6,35:16):10):6,41:21):14,99:43):7,((62:3,(63:0,64:2):2):12,(((65:1,66:1):4,68:21):6,67:12):11):16):7,((83:0,84:2):27,(97:28,125:29):22):5):4):5):5,((((((3:14,((((24:0,25:0,27:0):2,26:0):16,((113:0,114:9):4,(116:1,117:0):8):2):14,115:18):13):6,105:12):5,((13:8,112:0):5,((106:1,107:4,108:0,109:0):4,(110:1,111:0):3):4):18):21,(15:5,(16:1,17:8):9):27):16,102:38):12,(28:32,100:33):12):12):11,98:36):6,((((((50:2,(51:4,((52:1,54:3):1,53:6):4):1):12,60:27):12,((((55:3,56:5):9,57:13):9,(58:8,59:7):8):11,61:19):9):13,(69:24,(((85:1,((86:2,87:4):1,(88:2,89:2):0):2):18,90:7):8,(((91:0,92:2):2,((93:1,94:1):1,95:8):1):8,96:21):12):4):9):13,(70:36,71:35):11):9,((((((72:9,81:0):3,((78:1,80:0):1,79:3):3):4,82:13):8,(74:13,(75:2,(76:5,77:2):2):4):4):8,73:10):15,((103:5,104:5):22,(123:9,124:24):19):14):8):3):13,(126:2,127:7):48):18,(22:18,(23:26,101:42):9):8):11,(18:2,19:3):19):5,20:0):1,21:9);
tree PAUP_138 = [&U] (1:2,(((((((((((2:15,((10:2,12:5):4,11:15):17):8,14:16):38,((128:58,(130:130,(131:34,132:28):52):17):12,129:56):17):19,((((((4:2,(6:0,8:0):0):9,((5:1,7:0):1,9:4):11):17,(((119:8,120:4):9,121:15):18,122:28):9):8,118:36):9,(((44:0,46:22):2,45:0):24,(47:0,48:5,49:4):30):8):6,(((((((29:10,(30:1,31:2):15):9,(37:11,(38:15,(39:17,40:11):4):2):4):13,((((32:5,(33:1,34:4):7):11,(42:8,43:7):35):7,36:19):6,35:16):10):6,41:21):14,99:42):7,((62:3,(63:0,64:2):2):11,((65:1,66:1):3,(67:14,68:21):1):16):16):8,((83:0,84:2):27,(97:28,125:29):22):5):4):5):5,((((((3:14,(((((24:0,25:0,27:0):2,26:0):15,(116:1,117:0):8):1,(113:0,114:9):5):15,115:18):13):6,105:12):5,((13:8,112:0):5,((106:1,107:4,108:0,109:0):4,(110:1,111:0):3):4):18):21,(15:5,(16:1,17:8):9):27):16,102:38):12,(28:32,100:33):12):12):11,98:36):6,((((((50:2,(51:4,((52:1,54:3):1,53:6):4):1):12,60:27):12,((((55:3,56:5):9,57:13):9,(58:8,59:7):8):11,61:19):9):13,(69:24,(((85:1,((86:2,87:4):1,(88:2,89:2):0):2):18,90:7):8,(((91:0,92:2):2,((93:1,94:1):1,95:8):1):8,96:21):12):4):9):13,(70:36,71:35):11):9,((((((72:9,81:0):3,((78:1,80:0):1,79:3):3):4,82:13):8,(74:13,(75:2,(76:5,77:2):2):4):4):8,73:10):15,((103:5,104:5):22,(123:9,124:24):19):14):8):3):13,(126:2,127:7):48):18,(22:18,(23:26,101:42):9):8):11,(18:2,19:3):19):5,20:0):1,21:9);
tree PAUP_139 = [&U] (1:2,(((((((((((2:15,((10:2,12:5):4,11:15):17):8,14:16):38,((128:58,(130:130,(131:34,132:28):52):17):12,129:56):17):19,((((((4:2,(6:0,8:0):0):9,(5:1,7:0,9:4):12):17,(((119:8,120:4):9,121:15):18,122:28):9):8,118:36):9,(((44:0,46:22):2,45:0):24,(47:0,48:5,49:4):30):8):6,(((((((29:10,(30:1,31:2):15):9,(37:11,(38:15,(39:17,40:11):4):2):4):13,((((32:5,(33:1,34:4):7):11,(42:8,43:7):35):7,36:19):6,35:16):10):6,41:21):14,99:43):7,((62:3,(63:0,64:2):2):12,(((65:1,66:1):4,68:21):6,67:12):11):16):7,((83:0,84:2):27,(97:28,125:29):22):5):4):5):5,((((((3:14,(((((24:0,25:0,27:0):2,26:0):15,(116:1,117:0):8):1,(113:0,114:9):5):15,115:18):13):6,105:12):5,((13:8,112:0):5,((106:1,107:4,108:0,109:0):4,(110:1,111:0):3):4):18):21,(15:5,(16:1,17:8):9):27):16,102:38):12,(28:32,100:33):12):12):11,98:36):6,((((((50:2,(51:4,((52:1,54:3):1,53:6):4):1):12,60:27):12,((((55:3,56:5):9,57:13):9,(58:8,59:7):8):11,61:19):9):13,(69:24,(((85:1,((86:2,87:4):1,(88:2,89:2):0):2):18,90:7):8,(((91:0,92:2):2,((93:1,94:1):1,95:8):1):8,96:21):12):4):9):13,(70:36,71:35):11):9,((((((72:9,81:0):3,((78:1,80:0):1,79:3):3):4,82:13):8,(74:13,(75:2,(76:5,77:2):2):4):4):8,73:10):15,((103:5,104:5):22,(123:9,124:24):19):14):8):3):13,(126:2,127:7):48):18,(22:18,(23:26,101:42):9):8):11,(18:2,19:3):19):5,20:0):1,21:9);
tree PAUP_140 = [&U] (1:2,(((((((((((2:15,((10:2,12:5):4,11:15):17):8,14:16):38,((128:58,(130:130,(131:34,132:28):52):17):12,129:56):17):19,((((((4:2,6:0,8:0):9,((5:1,7:0):1,9:4):11):17,(((119:8,120:4):9,121:15):18,122:28):9):8,118:36):9,(((44:0,46:22):2,45:0):24,(47:0,48:5,49:4):30):8):6,(((((((29:10,(30:1,31:2):15):9,(37:11,(38:15,(39:17,40:11):4):2):4):13,((((32:5,(33:1,34:4):7):11,(42:8,43:7):35):7,36:19):6,35:16):10):6,41:21):14,99:43):7,((62:3,(63:0,64:2):2):12,(((65:1,66:1):4,68:21):6,67:12):11):16):7,((83:0,84:2):27,(97:28,125:29):22):5):4):5):5,((((((3:14,(((((24:0,25:0,27:0):2,26:0):15,(116:1,117:0):8):1,(113:0,114:9):5):15,115:18):13):6,105:12):5,((13:8,112:0):5,((106:1,107:4,108:0,109:0):4,(110:1,111:0):3):4):18):21,(15:5,(16:1,17:8):9):27):16,102:38):12,(28:32,100:33):12):12):11,98:36):6,((((((50:2,(51:4,((52:1,54:3):1,53:6):4):1):12,60:27):12,((((55:3,56:5):9,57:13):9,(58:8,59:7):8):11,61:19):9):13,(69:24,(((85:1,((86:2,87:4):1,(88:2,89:2):0):2):18,90:7):8,(((91:0,92:2):2,((93:1,94:1):1,95:8):1):8,96:21):12):4):9):13,(70:36,71:35):11):9,((((((72:9,81:0):3,((78:1,80:0):1,79:3):3):4,82:13):8,(74:13,(75:2,(76:5,77:2):2):4):4):8,73:10):15,((103:5,104:5):22,(123:9,124:24):19):14):8):3):13,(126:2,127:7):48):18,(22:18,(23:26,101:42):9):8):11,(18:2,19:3):19):5,20:0):1,21:9);
tree PAUP_141 = [&U] (1:2,(((((((((((2:15,((10:2,12:5):4,11:15):17):8,14:16):38,((128:58,(130:130,(131:34,132:28):52):17):12,129:56):17):19,((((((4:2,(6:0,8:0):0):9,((5:1,7:0):1,9:4):11):17,(((119:8,120:4):9,121:15):18,122:28):9):8,118:36):9,(((44:0,46:22):2,45:0):24,(47:0,48:5,49:4):30):8):6,(((((((29:10,(30:1,31:2):15):9,(37:11,(38:15,(39:17,40:11):4):2):4):13,((((32:5,(33:1,34:4):7):11,(42:8,43:7):35):7,36:19):6,35:16):10):6,41:21):14,99:43):7,((62:3,(63:0,64:2):2):12,(((65:1,66:1):4,68:21):6,67:12):11):16):7,((83:0,84:2):27,(97:28,125:29):22):5):4):5):5,((((((3:14,(((((24:0,25:0,27:0):2,26:0):15,(116:1,117:0):8):1,(113:0,114:9):5):15,115:18):13):6,105:12):5,((13:8,112:0):5,((106:1,107:4,108:0,109:0):4,(110:1,111:0):3):4):18):21,(15:5,(16:1,17:8):9):27):16,102:38):12,(28:32,100:33):12):12):11,98:36):6,(((((((50:3,51:4):1,((52:1,54:3):1,53:6):3):13,60:27):11,((((55:3,56:5):9,57:13):9,(58:8,59:7):8):11,61:19):8):14,(69:24,(((85:1,((86:2,87:4):1,(88:2,89:2):0):2):18,90:7):8,(((91:0,92:2):2,((93:1,94:1):1,95:8):1):8,96:21):12):4):9):13,(70:36,71:35):11):9,((((((72:9,81:0):3,((78:1,80:0):1,79:3):3):4,82:13):8,(74:13,(75:2,(76:5,77:2):2):4):4):8,73:10):15,((103:5,104:5):22,(123:9,124:24):19):14):8):3):13,(126:2,127:7):48):18,(22:18,(23:26,101:42):9):8):11,(18:2,19:3):19):5,20:0):1,21:9);
tree PAUP_142 = [&U] (1:2,(((((((((((2:15,((10:2,12:5):4,11:15):17):8,14:16):38,((128:58,(130:130,(131:34,132:28):52):17):12,129:56):17):19,((((((4:2,(6:0,8:0):0):9,((5:1,7:0):1,9:4):11):17,(((119:8,120:4):9,121:15):18,122:28):9):8,118:36):9,(((44:0,46:22):2,45:0):24,(47:0,48:5,49:4):30):8):6,((((((((29:8,(30:1,31:2):17):8,(38:15,(39:17,40:11):4):3):4,37:11):14,((((32:5,(33:1,34:4):7):11,(42:8,43:7):35):7,36:19):7,35:16):10):4,41:20):15,99:43):7,((62:3,(63:0,64:2):2):12,(((65:1,66:1):4,68:21):6,67:12):11):16):7,((83:0,84:2):27,(97:28,125:29):22):5):4):5):5,((((((3:14,(((((24:0,25:0,27:0):2,26:0):15,(116:1,117:0):8):1,(113:0,114:9):5):15,115:18):13):6,105:12):5,((13:8,112:0):5,((106:1,107:4,108:0,109:0):4,(110:1,111:0):3):4):18):21,(15:5,(16:1,17:8):9):27):16,102:38):12,(28:32,100:33):12):12):11,98:36):6,((((((50:2,(51:4,((52:1,54:3):1,53:6):4):1):12,60:27):12,((((55:3,56:5):9,57:13):9,(58:8,59:7):8):11,61:19):9):13,(69:24,(((85:1,((86:2,87:4):1,(88:2,89:2):0):2):18,90:7):8,(((91:0,92:2):2,((93:1,94:1):1,95:8):1):8,96:21):12):4):9):13,(70:36,71:35):11):9,((((((72:9,81:0):3,((78:1,80:0):1,79:3):3):4,82:13):8,(74:13,(75:2,(76:5,77:2):2):4):4):8,73:10):15,((103:5,104:5):22,(123:9,124:24):19):14):8):3):13,(126:2,127:7):48):18,(22:18,(23:26,101:42):9):8):11,(18:2,19:3):19):5,20:0):1,21:9);
tree PAUP_143 = [&U] (1:2,(((((((((((2:15,((10:2,12:5):4,11:15):17):8,14:16):38,((128:58,(130:130,(131:34,132:28):52):17):12,129:56):17):19,((((((4:2,(6:0,8:0):0):9,((5:1,7:0):1,9:4):11):17,(((119:8,120:4):9,121:15):18,122:28):9):8,118:36):9,(((44:0,46:22):2,45:0):24,(47:0,48:5,49:4):30):8):6,(((((((29:10,(30:1,31:2):15):9,(37:11,(38:15,(39:17,40:11):4):2):4):13,((((32:5,(33:1,34:4):7):11,(42:8,43:7):35):7,36:19):6,35:16):10):6,41:21):14,99:43):7,((62:3,(63:0,64:2):2):12,(((65:1,66:1):4,68:21):6,67:12):11):16):7,((83:0,84:2):27,(97:28,125:29):22):5):4):5):5,((((((3:14,(((((24:0,25:0,27:0):2,26:0):15,(116:1,117:0):8):1,(113:0,114:9):5):15,115:18):13):6,105:12):5,((13:8,112:0):5,((106:1,107:4,108:0,109:0):4,(110:1,111:0):3):4):18):21,(15:5,(16:1,17:8):9):27):16,102:38):12,(28:32,100:33):12):12):11,98:36):6,((((((50:2,(51:4,((52:1,54:3):1,53:6):4):1):12,60:27):12,((((55:3,56:5):9,57:13):9,(58:8,59:7):8):11,61:19):9):13,(69:24,(((85:1,((86:2,87:4):1,88:2,89:2):2):18,90:7):8,(((91:0,92:2):2,((93:1,94:1):1,95:8):1):8,96:21):12):4):9):13,(70:36,71:35):11):9,((((((72:9,81:0):3,((78:1,80:0):1,79:3):3):4,82:13):8,(74:13,(75:2,(76:5,77:2):2):4):4):8,73:10):15,((103:5,104:5):22,(123:9,124:24):19):14):8):3):13,(126:2,127:7):48):18,(22:18,(23:26,101:42):9):8):11,(18:2,19:3):19):5,20:0):1,21:9);
tree PAUP_144 = [&U] (1:2,(((((((((((2:15,((10:2,12:5):4,11:15):17):8,14:16):38,((128:58,(130:130,(131:34,132:28):52):17):12,129:56):17):19,((((((4:2,(6:0,8:0):0):9,((5:1,7:0):1,9:4):11):17,(((119:8,120:4):9,121:15):18,122:28):9):8,118:36):9,(((44:0,46:22):2,45:0):24,(47:0,48:5,49:4):30):8):6,(((((((29:10,(30:1,31:2):15):9,(37:11,(38:15,(39:17,40:11):4):2):4):13,((((32:5,(33:1,34:4):7):11,(42:8,43:7):35):7,36:19):6,35:16):10):6,41:21):14,99:43):7,((62:3,(63:0,64:2):2):12,(((65:1,66:1):4,68:21):6,67:12):11):16):7,((83:0,84:2):27,(97:28,125:29):22):5):4):5):5,((((((3:14,(((((24:0,25:0,27:0):2,26:0):15,(116:1,117:0):8):1,(113:0,114:9):5):15,115:18):13):6,105:12):5,((13:8,112:0):5,((106:1,107:4,108:0,109:0):4,(110:1,111:0):3):4):18):21,(15:5,(16:1,17:8):9):27):16,102:38):12,(28:32,100:33):12):12):11,98:36):6,((((((50:2,(51:4,((52:1,54:3):1,53:6):4):1):12,60:27):12,((((55:3,56:5):9,57:13):9,(58:8,59:7):8):11,61:19):9):13,(69:24,(((85:0,(86:2,87:4,(88:2,89:2):1):2):19,90:7):8,(((91:0,92:2):2,((93:1,94:1):1,95:8):1):8,96:21):12):4):9):13,(70:36,71:35):11):9,((((((72:9,81:0):3,((78:1,80:0):1,79:3):3):4,82:13):8,(74:13,(75:2,(76:5,77:2):2):4):4):8,73:10):15,((103:5,104:5):22,(123:9,124:24):19):14):8):3):13,(126:2,127:7):48):18,(22:18,(23:26,101:42):9):8):11,(18:2,19:3):19):5,20:0):1,21:9);
tree PAUP_145 = [&U] (1:2,(((((((((((2:15,((10:2,12:5):4,11:15):17):8,14:16):38,((128:58,(130:130,(131:34,132:28):52):17):12,129:56):17):19,((((((4:2,(6:0,8:0):0):9,((5:1,7:0):1,9:4):11):17,(((119:8,120:4):9,121:15):18,122:28):9):8,118:36):9,(((44:0,46:22):2,45:0):24,(47:0,48:5,49:4):30):8):6,((((((((29:8,(30:1,31:2):17):8,(38:15,(39:17,40:11):4):3):4,37:11):14,((((32:5,(33:1,34:4):7):12,(42:8,43:7):34):7,36:18):8,35:16):10):4,41:20):15,99:42):7,((62:3,(63:0,64:2):2):11,((65:1,66:1):3,(67:14,68:21):1):16):16):8,((83:0,84:2):27,(97:28,125:29):22):5):4):5):4,((((((3:14,(((((24:0,25:0,27:0):2,26:0):15,(116:1,117:0):8):1,(113:0,114:9):5):15,115:18):13):5,((13:8,112:0):4,((106:1,107:4,108:0,109:0):4,(110:1,111:0):3):5):17):3,105:12):24,(15:5,(16:1,17:8):9):28):15,102:39):12,(28:31,100:34):12):12):12,98:36):6,((((((50:2,(51:4,((52:1,54:3):1,53:6):4):1):12,60:27):12,((((55:3,56:5):9,57:13):9,(58:8,59:7):8):11,61:19):9):13,(69:24,(((85:1,((86:2,87:4):1,(88:2,89:2):0):2):18,90:7):8,(((91:0,92:2):2,((93:1,94:1):1,95:8):1):8,96:21):12):4):9):12,(70:37,71:34):11):10,((((((72:9,81:0):3,((78:1,80:0):1,79:3):3):4,82:13):8,(74:13,(75:2,(76:5,77:2):2):4):4):8,73:10):15,((103:5,104:5):22,(123:9,124:24):19):14):8):3):13,(126:2,127:7):48):18,(22:18,(23:26,101:42):9):8):11,(18:2,19:3):19):5,20:0):1,21:9);
tree PAUP_146 = [&U] (1:2,(((((((((((2:15,((10:2,12:5):4,11:15):17):8,14:16):38,((128:58,(130:130,(131:34,132:28):52):17):12,129:56):17):19,((((((4:2,(6:0,8:0):0):9,(5:1,7:0,9:4):12):17,(((119:8,120:4):9,121:15):18,122:28):9):8,118:36):9,(((44:0,46:22):2,45:0):24,(47:0,48:5,49:4):30):8):6,(((((((29:10,(30:1,31:2):15):9,(37:11,(38:15,(39:17,40:11):4):2):4):13,((((32:5,(33:1,34:4):7):12,(42:8,43:7):34):7,36:18):7,35:16):10):6,41:21):14,99:42):7,((62:3,(63:0,64:2):2):11,((65:1,66:1):3,(67:14,68:21):1):16):16):8,((83:0,84:2):27,(97:28,125:29):22):5):4):5):4,((((((3:14,(((((24:0,25:0,27:0):2,26:0):15,(116:1,117:0):8):1,(113:0,114:9):5):15,115:18):13):5,((13:8,112:0):4,((106:1,107:4,108:0,109:0):4,(110:1,111:0):3):5):17):3,105:12):24,(15:5,(16:1,17:8):9):28):15,102:39):12,(28:31,100:34):12):12):12,98:36):6,((((((50:2,(51:4,((52:1,54:3):1,53:6):4):1):12,60:27):12,((((55:3,56:5):9,57:13):9,(58:8,59:7):8):11,61:19):9):13,(69:24,(((85:1,((86:2,87:4):1,(88:2,89:2):0):2):18,90:7):8,(((91:0,92:2):2,((93:1,94:1):1,95:8):1):8,96:21):12):4):9):12,(70:37,71:34):11):10,((((((72:9,81:0):3,((78:1,80:0):1,79:3):3):4,82:13):8,(74:13,(75:2,(76:5,77:2):2):4):4):8,73:10):15,((103:5,104:5):22,(123:9,124:24):19):14):8):3):13,(126:2,127:7):48):18,(22:18,(23:26,101:42):9):8):11,(18:2,19:3):19):5,20:0):1,21:9);
tree PAUP_147 = [&U] (1:2,(((((((((((2:15,((10:2,12:5):4,11:15):17):8,14:16):38,((128:58,(130:130,(131:34,132:28):52):17):12,129:56):17):19,((((((4:2,6:0,8:0):9,((5:1,7:0):1,9:4):11):17,(((119:8,120:4):9,121:15):18,122:28):9):8,118:36):9,(((44:0,46:22):2,45:0):24,(47:0,48:5,49:4):30):8):6,(((((((29:10,(30:1,31:2):15):9,(37:11,(38:15,(39:17,40:11):4):2):4):13,((((32:5,(33:1,34:4):7):12,(42:8,43:7):34):7,36:18):7,35:16):10):6,41:21):14,99:42):7,((62:3,(63:0,64:2):2):11,((65:1,66:1):3,(67:14,68:21):1):16):16):8,((83:0,84:2):27,(97:28,125:29):22):5):4):5):4,((((((3:14,(((((24:0,25:0,27:0):2,26:0):15,(116:1,117:0):8):1,(113:0,114:9):5):15,115:18):13):5,((13:8,112:0):4,((106:1,107:4,108:0,109:0):4,(110:1,111:0):3):5):17):3,105:12):24,(15:5,(16:1,17:8):9):28):15,102:39):12,(28:31,100:34):12):12):12,98:36):6,((((((50:2,(51:4,((52:1,54:3):1,53:6):4):1):12,60:27):12,((((55:3,56:5):9,57:13):9,(58:8,59:7):8):11,61:19):9):13,(69:24,(((85:1,((86:2,87:4):1,(88:2,89:2):0):2):18,90:7):8,(((91:0,92:2):2,((93:1,94:1):1,95:8):1):8,96:21):12):4):9):12,(70:37,71:34):11):10,((((((72:9,81:0):3,((78:1,80:0):1,79:3):3):4,82:13):8,(74:13,(75:2,(76:5,77:2):2):4):4):8,73:10):15,((103:5,104:5):22,(123:9,124:24):19):14):8):3):13,(126:2,127:7):48):18,(22:18,(23:26,101:42):9):8):11,(18:2,19:3):19):5,20:0):1,21:9);
tree PAUP_148 = [&U] (1:2,(((((((((((2:15,((10:2,12:5):4,11:15):17):8,14:16):38,((128:58,(130:130,(131:34,132:28):52):17):12,129:56):17):19,((((((4:2,(6:0,8:0):0):9,((5:1,7:0):1,9:4):11):17,(((119:8,120:4):9,121:15):18,122:28):9):8,118:36):9,(((44:0,46:22):2,45:0):24,(47:0,48:5,49:4):30):8):6,(((((((29:10,(30:1,31:2):15):9,(37:11,(38:15,(39:17,40:11):4):2):4):13,((((32:5,(33:1,34:4):7):12,(42:8,43:7):34):7,36:18):7,35:16):10):6,41:21):14,99:42):7,((62:3,(63:0,64:2):2):11,((65:1,66:1):3,(67:14,68:21):1):16):16):8,((83:0,84:2):27,(97:28,125:29):22):5):4):5):4,(((((3:15,(((13:8,112:0):4,((106:1,107:4,108:0,109:0):4,(110:1,111:0):3):5):15,(((((24:0,25:0,27:0):2,26:0):15,(116:1,117:0):8):1,(113:0,114:9):5):15,115:18):12):4):5,105:14):23,(15:5,(16:1,17:8):9):29):14,102:39):12,(28:31,100:34):12):12):12,98:36):6,((((((50:2,(51:4,((52:1,54:3):1,53:6):4):1):12,60:27):12,((((55:3,56:5):9,57:13):9,(58:8,59:7):8):11,61:19):9):13,(69:24,(((85:1,((86:2,87:4):1,(88:2,89:2):0):2):18,90:7):8,(((91:0,92:2):2,((93:1,94:1):1,95:8):1):8,96:21):12):4):9):12,(70:37,71:34):11):10,((((((72:9,81:0):3,((78:1,80:0):1,79:3):3):4,82:13):8,(74:13,(75:2,(76:5,77:2):2):4):4):8,73:10):15,((103:5,104:5):22,(123:9,124:24):19):14):8):3):13,(126:2,127:7):48):18,(22:18,(23:26,101:42):9):8):11,(18:2,19:3):19):5,20:0):1,21:9);
tree PAUP_149 = [&U] (1:2,(((((((((((2:15,((10:2,12:5):4,11:15):17):8,14:16):38,((128:58,(130:130,(131:34,132:28):52):17):12,129:56):17):19,((((((4:2,(6:0,8:0):0):9,((5:1,7:0):1,9:4):11):17,(((119:8,120:4):9,121:15):18,122:28):9):8,118:36):9,(((44:0,46:22):2,45:0):24,(47:0,48:5,49:4):30):8):6,(((((((29:10,(30:1,31:2):15):9,(37:11,(38:15,(39:17,40:11):4):2):4):13,((((32:5,(33:1,34:4):7):12,(42:8,43:7):34):7,36:18):7,35:16):10):6,41:21):14,99:42):7,((62:3,(63:0,64:2):2):11,((65:1,66:1):3,(67:14,68:21):1):16):16):8,((83:0,84:2):27,(97:28,125:29):22):5):4):5):4,((((((3:14,(((((24:0,25:0,27:0):2,26:0):15,(116:1,117:0):8):1,(113:0,114:9):5):15,115:18):13):5,((13:8,112:0):4,((106:1,107:4,108:0,109:0):4,(110:1,111:0):3):5):17):3,105:12):24,(15:5,(16:1,17:8):9):28):15,102:39):12,(28:31,100:34):12):12):12,98:36):6,(((((((50:3,51:4):1,((52:1,54:3):1,53:6):3):13,60:27):11,((((55:3,56:5):9,57:13):9,(58:8,59:7):8):11,61:19):8):14,(69:24,(((85:1,((86:2,87:4):1,(88:2,89:2):0):2):18,90:7):8,(((91:0,92:2):2,((93:1,94:1):1,95:8):1):8,96:21):12):4):9):12,(70:37,71:34):11):10,((((((72:9,81:0):3,((78:1,80:0):1,79:3):3):4,82:13):8,(74:13,(75:2,(76:5,77:2):2):4):4):8,73:10):15,((103:5,104:5):22,(123:9,124:24):19):14):8):3):13,(126:2,127:7):48):18,(22:18,(23:26,101:42):9):8):11,(18:2,19:3):19):5,20:0):1,21:9);
tree PAUP_150 = [&U] (1:2,(((((((((((2:15,((10:2,12:5):4,11:15):17):8,14:16):38,((128:58,(130:130,(131:34,132:28):52):17):12,129:56):17):19,((((((4:2,(6:0,8:0):0):9,((5:1,7:0):1,9:4):11):17,(((119:8,120:4):9,121:15):18,122:28):9):8,118:36):9,(((44:0,46:22):2,45:0):24,(47:0,48:5,49:4):30):8):6,(((((((29:10,(30:1,31:2):15):9,(37:11,(38:15,(39:17,40:11):4):2):4):13,((((32:5,(33:1,34:4):7):12,(42:8,43:7):34):7,36:18):7,35:16):10):6,41:21):14,99:42):7,((62:3,(63:0,64:2):2):11,((65:1,66:1):3,(67:14,68:21):1):16):16):8,((83:0,84:2):27,(97:28,125:29):22):5):4):5):4,((((((3:14,((((24:0,25:0,27:0):2,26:0):16,((113:0,114:9):4,(116:1,117:0):8):2):14,115:18):13):5,((13:8,112:0):4,((106:1,107:4,108:0,109:0):4,(110:1,111:0):3):5):17):3,105:12):24,(15:5,(16:1,17:8):9):28):15,102:39):12,(28:31,100:34):12):12):12,98:36):6,((((((50:2,(51:4,((52:1,54:3):1,53:6):4):1):12,60:27):12,((((55:3,56:5):9,57:13):9,(58:8,59:7):8):11,61:19):9):13,(69:24,(((85:1,((86:2,87:4):1,(88:2,89:2):0):2):18,90:7):8,(((91:0,92:2):2,((93:1,94:1):1,95:8):1):8,96:21):12):4):9):12,(70:37,71:34):11):10,((((((72:9,81:0):3,((78:1,80:0):1,79:3):3):4,82:13):8,(74:13,(75:2,(76:5,77:2):2):4):4):8,73:10):15,((103:5,104:5):22,(123:9,124:24):19):14):8):3):13,(126:2,127:7):48):18,(22:18,(23:26,101:42):9):8):11,(18:2,19:3):19):5,20:0):1,21:9);
tree PAUP_151 = [&U] (1:2,(((((((((((2:15,((10:2,12:5):4,11:15):17):8,14:16):38,((128:58,(130:130,(131:34,132:28):52):17):12,129:56):17):19,((((((4:2,(6:0,8:0):0):9,((5:1,7:0):1,9:4):11):17,(((119:8,120:4):9,121:15):18,122:28):9):8,118:36):9,(((44:0,46:22):2,45:0):24,(47:0,48:5,49:4):30):8):6,(((((((29:10,(30:1,31:2):15):9,(37:11,(38:15,(39:17,40:11):4):2):4):13,((((32:5,(33:1,34:4):7):12,(42:8,43:7):34):7,36:18):7,35:16):10):6,41:21):14,99:42):7,((62:3,(63:0,64:2):2):11,((65:1,66:1):3,(67:14,68:21):1):16):16):8,((83:0,84:2):27,(97:28,125:29):22):5):4):5):4,((((((3:14,(((((24:0,25:0,27:0):2,26:0):15,(116:1,117:0):8):1,(113:0,114:9):5):15,115:18):13):5,((13:8,112:0):4,((106:1,107:4,108:0,109:0):4,(110:1,111:0):3):5):17):3,105:12):24,(15:5,(16:1,17:8):9):28):15,102:39):12,(28:31,100:34):12):12):12,98:36):6,((((((50:2,(51:4,((52:1,54:3):1,53:6):4):1):12,60:27):12,((((55:3,56:5):9,57:13):9,(58:8,59:7):8):11,61:19):9):13,(69:24,(((85:1,((86:2,87:4):1,88:2,89:2):2):18,90:7):8,(((91:0,92:2):2,((93:1,94:1):1,95:8):1):8,96:21):12):4):9):12,(70:37,71:34):11):10,((((((72:9,81:0):3,((78:1,80:0):1,79:3):3):4,82:13):8,(74:13,(75:2,(76:5,77:2):2):4):4):8,73:10):15,((103:5,104:5):22,(123:9,124:24):19):14):8):3):13,(126:2,127:7):48):18,(22:18,(23:26,101:42):9):8):11,(18:2,19:3):19):5,20:0):1,21:9);
tree PAUP_152 = [&U] (1:2,(((((((((((2:15,((10:2,12:5):4,11:15):17):8,14:16):38,((128:58,(130:130,(131:34,132:28):52):17):12,129:56):17):19,((((((4:2,(6:0,8:0):0):9,((5:1,7:0):1,9:4):11):17,(((119:8,120:4):9,121:15):18,122:28):9):8,118:36):9,(((44:0,46:22):2,45:0):24,(47:0,48:5,49:4):30):8):6,(((((((29:10,(30:1,31:2):15):9,(37:11,(38:15,(39:17,40:11):4):2):4):13,((((32:5,(33:1,34:4):7):12,(42:8,43:7):34):7,36:18):7,35:16):10):6,41:21):14,99:42):7,((62:3,(63:0,64:2):2):11,((65:1,66:1):3,(67:14,68:21):1):16):16):8,((83:0,84:2):27,(97:28,125:29):22):5):4):5):4,((((((3:14,(((((24:0,25:0,27:0):2,26:0):15,(116:1,117:0):8):1,(113:0,114:9):5):15,115:18):13):5,((13:8,112:0):4,((106:1,107:4,108:0,109:0):4,(110:1,111:0):3):5):17):3,105:12):24,(15:5,(16:1,17:8):9):28):15,102:39):12,(28:31,100:34):12):12):12,98:36):6,((((((50:2,(51:4,((52:1,54:3):1,53:6):4):1):12,60:27):12,((((55:3,56:5):9,57:13):9,(58:8,59:7):8):11,61:19):9):13,(69:24,(((85:0,(86:2,87:4,(88:2,89:2):1):2):19,90:7):8,(((91:0,92:2):2,((93:1,94:1):1,95:8):1):8,96:21):12):4):9):12,(70:37,71:34):11):10,((((((72:9,81:0):3,((78:1,80:0):1,79:3):3):4,82:13):8,(74:13,(75:2,(76:5,77:2):2):4):4):8,73:10):15,((103:5,104:5):22,(123:9,124:24):19):14):8):3):13,(126:2,127:7):48):18,(22:18,(23:26,101:42):9):8):11,(18:2,19:3):19):5,20:0):1,21:9);
tree PAUP_153 = [&U] (1:2,(((((((((((2:15,((10:2,12:5):4,11:15):17):8,14:16):38,((128:58,(130:130,(131:34,132:28):52):17):12,129:56):17):19,((((((4:2,(6:0,8:0):0):9,((5:1,7:0):1,9:4):11):17,(((119:8,120:4):9,121:15):18,122:28):9):8,118:36):9,(((44:0,46:22):2,45:0):24,(47:0,48:5,49:4):30):8):6,(((((((29:10,(30:1,31:2):15):9,(37:11,(38:15,(39:17,40:11):4):2):4):13,((((32:5,(33:1,34:4):7):12,(42:8,43:7):34):7,36:18):7,35:16):10):6,41:21):14,99:43):7,((62:3,(63:0,64:2):2):12,(((65:1,66:1):4,68:21):6,67:12):11):16):7,((83:0,84:2):27,(97:28,125:29):22):5):4):5):4,(((((3:15,(((13:8,112:0):4,((106:1,107:4,108:0,109:0):4,(110:1,111:0):3):5):15,((((24:0,25:0,27:0):2,26:0):15,((113:0,114:9):4,(116:1,117:0):8):3):14,115:19):11):4):5,105:14):23,(15:5,(16:1,17:8):9):29):14,102:39):12,(28:31,100:34):12):12):12,98:36):6,((((((50:2,(51:4,((52:1,54:3):1,53:6):4):1):12,60:27):12,((((55:3,56:5):9,57:13):9,(58:8,59:7):8):11,61:19):9):13,(69:24,(((85:1,((86:2,87:4):1,(88:2,89:2):0):2):18,90:7):8,(((91:0,92:2):2,((93:1,94:1):1,95:8):1):8,96:21):12):4):9):12,(70:37,71:34):11):10,((((((72:9,81:0):3,((78:1,80:0):1,79:3):3):4,82:13):8,(74:13,(75:2,(76:5,77:2):2):4):4):8,73:10):15,((103:5,104:5):22,(123:9,124:24):19):14):8):3):13,(126:2,127:7):48):18,(22:18,(23:26,101:42):9):8):11,(18:2,19:3):19):5,20:0):1,21:9);
tree PAUP_154 = [&U] (1:2,(((((((((((2:15,((10:2,12:5):4,11:15):17):8,14:16):38,((128:58,(130:130,(131:34,132:28):52):17):12,129:56):17):19,((((((4:2,(6:0,8:0):0):9,((5:1,7:0):1,9:4):11):17,(((119:8,120:4):9,121:15):18,122:28):9):8,118:36):9,(((44:0,46:22):2,45:0):24,(47:0,48:5,49:4):30):8):6,(((((((29:10,(30:1,31:2):15):9,(37:11,(38:15,(39:17,40:11):4):2):4):13,((((32:5,(33:1,34:4):7):12,(42:8,43:7):34):7,36:18):7,35:16):10):6,41:21):14,99:43):7,((62:3,(63:0,64:2):2):12,(((65:1,66:1):4,68:21):6,67:12):11):16):7,((83:0,84:2):27,(97:28,125:29):22):5):4):5):4,(((((3:15,(((13:8,112:0):4,((106:1,107:4,108:0,109:0):4,(110:1,111:0):3):5):15,(((((24:0,25:0,27:0):2,26:0):15,(116:1,117:0):8):1,(113:0,114:9):5):15,115:18):12):4):5,105:14):23,(15:5,(16:1,17:8):9):29):14,102:39):12,(28:31,100:34):12):12):12,98:36):6,(((((((50:3,51:4):1,((52:1,54:3):1,53:6):3):13,60:27):11,((((55:3,56:5):9,57:13):9,(58:8,59:7):8):11,61:19):8):14,(69:24,(((85:1,((86:2,87:4):1,(88:2,89:2):0):2):18,90:7):8,(((91:0,92:2):2,((93:1,94:1):1,95:8):1):8,96:21):12):4):9):12,(70:37,71:34):11):10,((((((72:9,81:0):3,((78:1,80:0):1,79:3):3):4,82:13):8,(74:13,(75:2,(76:5,77:2):2):4):4):8,73:10):15,((103:5,104:5):22,(123:9,124:24):19):14):8):3):13,(126:2,127:7):48):18,(22:18,(23:26,101:42):9):8):11,(18:2,19:3):19):5,20:0):1,21:9);
tree PAUP_155 = [&U] (1:2,(((((((((((2:15,((10:2,12:5):4,11:15):17):8,14:16):38,((128:58,(130:130,(131:34,132:28):52):17):12,129:56):17):19,((((((4:2,(6:0,8:0):0):9,((5:1,7:0):1,9:4):11):17,(((119:8,120:4):9,121:15):18,122:28):9):8,118:36):9,(((44:0,46:22):2,45:0):24,(47:0,48:5,49:4):30):8):6,((((((((29:8,(30:1,31:2):17):8,(38:15,(39:17,40:11):4):3):4,37:11):14,((((32:5,(33:1,34:4):7):12,(42:8,43:7):34):7,36:18):8,35:16):10):4,41:20):15,99:43):7,((62:3,(63:0,64:2):2):12,(((65:1,66:1):4,68:21):6,67:12):11):16):7,((83:0,84:2):27,(97:28,125:29):22):5):4):5):4,(((((3:15,(((13:8,112:0):4,((106:1,107:4,108:0,109:0):4,(110:1,111:0):3):5):15,(((((24:0,25:0,27:0):2,26:0):15,(116:1,117:0):8):1,(113:0,114:9):5):15,115:18):12):4):5,105:14):23,(15:5,(16:1,17:8):9):29):14,102:39):12,(28:31,100:34):12):12):12,98:36):6,((((((50:2,(51:4,((52:1,54:3):1,53:6):4):1):12,60:27):12,((((55:3,56:5):9,57:13):9,(58:8,59:7):8):11,61:19):9):13,(69:24,(((85:1,((86:2,87:4):1,(88:2,89:2):0):2):18,90:7):8,(((91:0,92:2):2,((93:1,94:1):1,95:8):1):8,96:21):12):4):9):12,(70:37,71:34):11):10,((((((72:9,81:0):3,((78:1,80:0):1,79:3):3):4,82:13):8,(74:13,(75:2,(76:5,77:2):2):4):4):8,73:10):15,((103:5,104:5):22,(123:9,124:24):19):14):8):3):13,(126:2,127:7):48):18,(22:18,(23:26,101:42):9):8):11,(18:2,19:3):19):5,20:0):1,21:9);
tree PAUP_156 = [&U] (1:2,(((((((((((2:15,((10:2,12:5):4,11:15):17):8,14:16):38,((128:58,(130:130,(131:34,132:28):52):17):12,129:56):17):19,((((((4:2,(6:0,8:0):0):9,((5:1,7:0):1,9:4):11):17,(((119:8,120:4):9,121:15):18,122:28):9):8,118:36):9,(((44:0,46:22):2,45:0):24,(47:0,48:5,49:4):30):8):6,(((((((29:10,(30:1,31:2):15):9,(37:11,(38:15,(39:17,40:11):4):2):4):13,((((32:5,(33:1,34:4):7):12,(42:8,43:7):34):7,36:18):7,35:16):10):6,41:21):14,99:43):7,((62:3,(63:0,64:2):2):12,(((65:1,66:1):4,68:21):6,67:12):11):16):7,((83:0,84:2):27,(97:28,125:29):22):5):4):5):4,(((((3:15,(((13:8,112:0):4,((106:1,107:4,108:0,109:0):4,(110:1,111:0):3):5):15,(((((24:0,25:0,27:0):2,26:0):15,(116:1,117:0):8):1,(113:0,114:9):5):15,115:18):12):4):5,105:14):23,(15:5,(16:1,17:8):9):29):14,102:39):12,(28:31,100:34):12):12):12,98:36):6,((((((50:2,(51:4,((52:1,54:3):1,53:6):4):1):12,60:27):12,((((55:3,56:5):9,57:13):9,(58:8,59:7):8):11,61:19):9):13,(69:24,(((85:1,((86:2,87:4):1,88:2,89:2):2):18,90:7):8,(((91:0,92:2):2,((93:1,94:1):1,95:8):1):8,96:21):12):4):9):12,(70:37,71:34):11):10,((((((72:9,81:0):3,((78:1,80:0):1,79:3):3):4,82:13):8,(74:13,(75:2,(76:5,77:2):2):4):4):8,73:10):15,((103:5,104:5):22,(123:9,124:24):19):14):8):3):13,(126:2,127:7):48):18,(22:18,(23:26,101:42):9):8):11,(18:2,19:3):19):5,20:0):1,21:9);
tree PAUP_157 = [&U] (1:2,(((((((((((2:15,((10:2,12:5):4,11:15):17):8,14:16):38,((128:58,(130:130,(131:34,132:28):52):17):12,129:56):17):19,((((((4:2,(6:0,8:0):0):9,((5:1,7:0):1,9:4):11):17,(((119:8,120:4):9,121:15):18,122:28):9):8,118:36):9,(((44:0,46:22):2,45:0):24,(47:0,48:5,49:4):30):8):6,(((((((29:10,(30:1,31:2):15):9,(37:11,(38:15,(39:17,40:11):4):2):4):13,((((32:5,(33:1,34:4):7):12,(42:8,43:7):34):7,36:18):7,35:16):10):6,41:21):14,99:43):7,((62:3,(63:0,64:2):2):12,(((65:1,66:1):4,68:21):6,67:12):11):16):7,((83:0,84:2):27,(97:28,125:29):22):5):4):5):4,(((((3:15,(((13:8,112:0):4,((106:1,107:4,108:0,109:0):4,(110:1,111:0):3):5):15,(((((24:0,25:0,27:0):2,26:0):15,(116:1,117:0):8):1,(113:0,114:9):5):15,115:18):12):4):5,105:14):23,(15:5,(16:1,17:8):9):29):14,102:39):12,(28:31,100:34):12):12):12,98:36):6,((((((50:2,(51:4,((52:1,54:3):1,53:6):4):1):12,60:27):12,((((55:3,56:5):9,57:13):9,(58:8,59:7):8):11,61:19):9):13,(69:24,(((85:0,(86:2,87:4,(88:2,89:2):1):2):19,90:7):8,(((91:0,92:2):2,((93:1,94:1):1,95:8):1):8,96:21):12):4):9):12,(70:37,71:34):11):10,((((((72:9,81:0):3,((78:1,80:0):1,79:3):3):4,82:13):8,(74:13,(75:2,(76:5,77:2):2):4):4):8,73:10):15,((103:5,104:5):22,(123:9,124:24):19):14):8):3):13,(126:2,127:7):48):18,(22:18,(23:26,101:42):9):8):11,(18:2,19:3):19):5,20:0):1,21:9);
tree PAUP_158 = [&U] (1:2,(((((((((((2:15,((10:2,12:5):4,11:15):17):8,14:16):38,((128:58,(130:130,(131:34,132:28):52):17):12,129:56):17):19,((((((4:2,(6:0,8:0):0):9,(5:1,7:0,9:4):12):17,(((119:8,120:4):9,121:15):18,122:28):9):8,118:36):9,(((44:0,46:22):2,45:0):24,(47:0,48:5,49:4):30):8):6,((((((((29:8,(30:1,31:2):17):8,(38:15,(39:17,40:11):4):3):4,37:11):14,((((32:5,(33:1,34:4):7):12,(42:8,43:7):34):7,36:18):8,35:16):10):4,41:20):15,99:43):7,((62:3,(63:0,64:2):2):12,(((65:1,66:1):4,68:21):6,67:12):11):16):7,((83:0,84:2):27,(97:28,125:29):22):5):4):5):4,((((((3:14,(((((24:0,25:0,27:0):2,26:0):15,(116:1,117:0):8):1,(113:0,114:9):5):15,115:18):13):5,((13:8,112:0):4,((106:1,107:4,108:0,109:0):4,(110:1,111:0):3):5):17):3,105:12):24,(15:5,(16:1,17:8):9):28):15,102:39):12,(28:31,100:34):12):12):12,98:36):6,((((((50:2,(51:4,((52:1,54:3):1,53:6):4):1):12,60:27):12,((((55:3,56:5):9,57:13):9,(58:8,59:7):8):11,61:19):9):13,(69:24,(((85:1,((86:2,87:4):1,(88:2,89:2):0):2):18,90:7):8,(((91:0,92:2):2,((93:1,94:1):1,95:8):1):8,96:21):12):4):9):12,(70:37,71:34):11):10,((((((72:9,81:0):3,((78:1,80:0):1,79:3):3):4,82:13):8,(74:13,(75:2,(76:5,77:2):2):4):4):8,73:10):15,((103:5,104:5):22,(123:9,124:24):19):14):8):3):13,(126:2,127:7):48):18,(22:18,(23:26,101:42):9):8):11,(18:2,19:3):19):5,20:0):1,21:9);
tree PAUP_159 = [&U] (1:2,(((((((((((2:15,((10:2,12:5):4,11:15):17):8,14:16):38,((128:58,(130:130,(131:34,132:28):52):17):12,129:56):17):19,((((((4:2,(6:0,8:0):0):9,((5:1,7:0):1,9:4):11):17,(((119:8,120:4):9,121:15):18,122:28):9):8,118:36):9,(((44:0,46:22):2,45:0):24,(47:0,48:5,49:4):30):8):6,((((((((29:8,(30:1,31:2):17):8,(38:15,(39:17,40:11):4):3):4,37:11):14,((((32:5,(33:1,34:4):7):12,(42:8,43:7):34):7,36:18):8,35:16):10):4,41:20):15,99:43):7,((62:3,(63:0,64:2):2):12,(((65:1,66:1):4,68:21):6,67:12):11):16):7,((83:0,84:2):27,(97:28,125:29):22):5):4):5):4,((((((3:14,(((((24:0,25:0,27:0):2,26:0):15,(116:1,117:0):8):1,(113:0,114:9):5):15,115:18):13):5,((13:8,112:0):4,((106:1,107:4,108:0,109:0):4,(110:1,111:0):3):5):17):3,105:12):24,(15:5,(16:1,17:8):9):28):15,102:39):12,(28:31,100:34):12):12):12,98:36):6,(((((((50:3,51:4):1,((52:1,54:3):1,53:6):3):13,60:27):11,((((55:3,56:5):9,57:13):9,(58:8,59:7):8):11,61:19):8):14,(69:24,(((85:1,((86:2,87:4):1,(88:2,89:2):0):2):18,90:7):8,(((91:0,92:2):2,((93:1,94:1):1,95:8):1):8,96:21):12):4):9):12,(70:37,71:34):11):10,((((((72:9,81:0):3,((78:1,80:0):1,79:3):3):4,82:13):8,(74:13,(75:2,(76:5,77:2):2):4):4):8,73:10):15,((103:5,104:5):22,(123:9,124:24):19):14):8):3):13,(126:2,127:7):48):18,(22:18,(23:26,101:42):9):8):11,(18:2,19:3):19):5,20:0):1,21:9);
tree PAUP_160 = [&U] (1:2,(((((((((((2:15,((10:2,12:5):4,11:15):17):8,14:16):38,((128:58,(130:130,(131:34,132:28):52):17):12,129:56):17):19,((((((4:2,(6:0,8:0):0):9,((5:1,7:0):1,9:4):11):17,(((119:8,120:4):9,121:15):18,122:28):9):8,118:36):9,(((44:0,46:22):2,45:0):24,(47:0,48:5,49:4):30):8):6,((((((((29:8,(30:1,31:2):17):8,(38:15,(39:17,40:11):4):3):4,37:11):14,((((32:5,(33:1,34:4):7):12,(42:8,43:7):34):7,36:18):8,35:16):10):4,41:20):15,99:43):7,((62:3,(63:0,64:2):2):12,(((65:1,66:1):4,68:21):6,67:12):11):16):7,((83:0,84:2):27,(97:28,125:29):22):5):4):5):4,((((((3:14,((((24:0,25:0,27:0):2,26:0):16,((113:0,114:9):4,(116:1,117:0):8):2):14,115:18):13):5,((13:8,112:0):4,((106:1,107:4,108:0,109:0):4,(110:1,111:0):3):5):17):3,105:12):24,(15:5,(16:1,17:8):9):28):15,102:39):12,(28:31,100:34):12):12):12,98:36):6,((((((50:2,(51:4,((52:1,54:3):1,53:6):4):1):12,60:27):12,((((55:3,56:5):9,57:13):9,(58:8,59:7):8):11,61:19):9):13,(69:24,(((85:1,((86:2,87:4):1,(88:2,89:2):0):2):18,90:7):8,(((91:0,92:2):2,((93:1,94:1):1,95:8):1):8,96:21):12):4):9):12,(70:37,71:34):11):10,((((((72:9,81:0):3,((78:1,80:0):1,79:3):3):4,82:13):8,(74:13,(75:2,(76:5,77:2):2):4):4):8,73:10):15,((103:5,104:5):22,(123:9,124:24):19):14):8):3):13,(126:2,127:7):48):18,(22:18,(23:26,101:42):9):8):11,(18:2,19:3):19):5,20:0):1,21:9);
tree PAUP_161 = [&U] (1:2,(((((((((((2:15,((10:2,12:5):4,11:15):17):8,14:16):38,((128:58,(130:130,(131:34,132:28):52):17):12,129:56):17):19,((((((4:2,(6:0,8:0):0):9,((5:1,7:0):1,9:4):11):17,(((119:8,120:4):9,121:15):18,122:28):9):8,118:36):9,(((44:0,46:22):2,45:0):24,(47:0,48:5,49:4):30):8):6,((((((((29:8,(30:1,31:2):17):8,(38:15,(39:17,40:11):4):3):4,37:11):14,((((32:5,(33:1,34:4):7):12,(42:8,43:7):34):7,36:18):8,35:16):10):4,41:20):15,99:43):7,((62:3,(63:0,64:2):2):12,(((65:1,66:1):4,68:21):6,67:12):11):16):7,((83:0,84:2):27,(97:28,125:29):22):5):4):5):4,((((((3:14,(((((24:0,25:0,27:0):2,26:0):15,(116:1,117:0):8):1,(113:0,114:9):5):15,115:18):13):5,((13:8,112:0):4,((106:1,107:4,108:0,109:0):4,(110:1,111:0):3):5):17):3,105:12):24,(15:5,(16:1,17:8):9):28):15,102:39):12,(28:31,100:34):12):12):12,98:36):6,((((((50:2,(51:4,((52:1,54:3):1,53:6):4):1):12,60:27):12,((((55:3,56:5):9,57:13):9,(58:8,59:7):8):11,61:19):9):13,(69:24,(((85:1,((86:2,87:4):1,88:2,89:2):2):18,90:7):8,(((91:0,92:2):2,((93:1,94:1):1,95:8):1):8,96:21):12):4):9):12,(70:37,71:34):11):10,((((((72:9,81:0):3,((78:1,80:0):1,79:3):3):4,82:13):8,(74:13,(75:2,(76:5,77:2):2):4):4):8,73:10):15,((103:5,104:5):22,(123:9,124:24):19):14):8):3):13,(126:2,127:7):48):18,(22:18,(23:26,101:42):9):8):11,(18:2,19:3):19):5,20:0):1,21:9);
tree PAUP_162 = [&U] (1:2,(((((((((((2:15,((10:2,12:5):4,11:15):17):8,14:16):38,((128:58,(130:130,(131:34,132:28):52):17):12,129:56):17):19,((((((4:2,(6:0,8:0):0):9,((5:1,7:0):1,9:4):11):17,(((119:8,120:4):9,121:15):18,122:28):9):8,118:36):9,(((44:0,46:22):2,45:0):24,(47:0,48:5,49:4):30):8):6,((((((((29:8,(30:1,31:2):17):8,(38:15,(39:17,40:11):4):3):4,37:11):14,((((32:5,(33:1,34:4):7):12,(42:8,43:7):34):7,36:18):8,35:16):10):4,41:20):15,99:43):7,((62:3,(63:0,64:2):2):12,(((65:1,66:1):4,68:21):6,67:12):11):16):7,((83:0,84:2):27,(97:28,125:29):22):5):4):5):4,((((((3:14,(((((24:0,25:0,27:0):2,26:0):15,(116:1,117:0):8):1,(113:0,114:9):5):15,115:18):13):5,((13:8,112:0):4,((106:1,107:4,108:0,109:0):4,(110:1,111:0):3):5):17):3,105:12):24,(15:5,(16:1,17:8):9):28):15,102:39):12,(28:31,100:34):12):12):12,98:36):6,((((((50:2,(51:4,((52:1,54:3):1,53:6):4):1):12,60:27):12,((((55:3,56:5):9,57:13):9,(58:8,59:7):8):11,61:19):9):13,(69:24,(((85:0,(86:2,87:4,(88:2,89:2):1):2):19,90:7):8,(((91:0,92:2):2,((93:1,94:1):1,95:8):1):8,96:21):12):4):9):12,(70:37,71:34):11):10,((((((72:9,81:0):3,((78:1,80:0):1,79:3):3):4,82:13):8,(74:13,(75:2,(76:5,77:2):2):4):4):8,73:10):15,((103:5,104:5):22,(123:9,124:24):19):14):8):3):13,(126:2,127:7):48):18,(22:18,(23:26,101:42):9):8):11,(18:2,19:3):19):5,20:0):1,21:9);
tree PAUP_163 = [&U] (1:2,(((((((((((2:15,((10:2,12:5):4,11:15):17):8,14:16):38,((128:58,(130:130,(131:34,132:28):52):17):12,129:56):17):19,((((((4:2,(6:0,8:0):0):9,((5:1,7:0):1,9:4):11):17,(((119:8,120:4):9,121:15):18,122:28):9):8,118:36):9,(((44:0,46:22):2,45:0):24,(47:0,48:5,49:4):30):8):6,(((((((29:10,(30:1,31:2):15):9,(37:11,(38:15,(39:17,40:11):4):2):4):13,((((32:5,(33:1,34:4):7):12,(42:8,43:7):34):7,36:18):7,35:16):10):6,41:21):14,99:43):7,((62:3,(63:0,64:2):2):12,(((65:1,66:1):4,68:21):6,67:12):11):16):7,((83:0,84:2):27,(97:28,125:29):22):5):4):5):4,((((((3:14,(((((24:0,25:0,27:0):2,26:0):15,(116:1,117:0):8):1,(113:0,114:9):5):15,115:18):13):5,((13:8,112:0):4,((106:1,107:4,108:0,109:0):4,(110:1,111:0):3):5):17):3,105:12):24,(15:5,(16:1,17:8):9):28):15,102:39):12,(28:31,100:34):12):12):12,98:36):6,(((((((50:3,51:4):1,((52:1,54:3):1,53:6):3):13,60:27):11,((((55:3,56:5):9,57:13):9,(58:8,59:7):8):11,61:19):8):14,(69:24,(((85:1,((86:2,87:4):1,88:2,89:2):2):18,90:7):8,(((91:0,92:2):2,((93:1,94:1):1,95:8):1):8,96:21):12):4):9):12,(70:37,71:34):11):10,((((((72:9,81:0):3,((78:1,80:0):1,79:3):3):4,82:13):8,(74:13,(75:2,(76:5,77:2):2):4):4):8,73:10):15,((103:5,104:5):22,(123:9,124:24):19):14):8):3):13,(126:2,127:7):48):18,(22:18,(23:26,101:42):9):8):11,(18:2,19:3):19):5,20:0):1,21:9);
tree PAUP_164 = [&U] (1:2,(((((((((((2:15,((10:2,12:5):4,11:15):17):8,14:16):38,((128:58,(130:130,(131:34,132:28):52):17):12,129:56):17):19,((((((4:2,(6:0,8:0):0):9,((5:1,7:0):1,9:4):11):17,(((119:8,120:4):9,121:15):18,122:28):9):8,118:36):9,(((44:0,46:22):2,45:0):24,(47:0,48:5,49:4):30):8):6,(((((((29:10,(30:1,31:2):15):9,(37:11,(38:15,(39:17,40:11):4):2):4):13,((((32:5,(33:1,34:4):7):12,(42:8,43:7):34):7,36:18):7,35:16):10):6,41:21):14,99:43):7,((62:3,(63:0,64:2):2):12,(((65:1,66:1):4,68:21):6,67:12):11):16):7,((83:0,84:2):27,(97:28,125:29):22):5):4):5):4,((((((3:14,(((((24:0,25:0,27:0):2,26:0):15,(116:1,117:0):8):1,(113:0,114:9):5):15,115:18):13):5,((13:8,112:0):4,((106:1,107:4,108:0,109:0):4,(110:1,111:0):3):5):17):3,105:12):24,(15:5,(16:1,17:8):9):28):15,102:39):12,(28:31,100:34):12):12):12,98:36):6,(((((((50:3,51:4):1,((52:1,54:3):1,53:6):3):13,60:27):11,((((55:3,56:5):9,57:13):9,(58:8,59:7):8):11,61:19):8):14,(69:24,(((85:0,(86:2,87:4,(88:2,89:2):1):2):19,90:7):8,(((91:0,92:2):2,((93:1,94:1):1,95:8):1):8,96:21):12):4):9):12,(70:37,71:34):11):10,((((((72:9,81:0):3,((78:1,80:0):1,79:3):3):4,82:13):8,(74:13,(75:2,(76:5,77:2):2):4):4):8,73:10):15,((103:5,104:5):22,(123:9,124:24):19):14):8):3):13,(126:2,127:7):48):18,(22:18,(23:26,101:42):9):8):11,(18:2,19:3):19):5,20:0):1,21:9);
tree PAUP_165 = [&U] (1:2,(((((((((((2:15,((10:2,12:5):4,11:15):17):8,14:16):38,((128:58,(130:130,(131:34,132:28):52):17):12,129:56):17):19,((((((4:2,(6:0,8:0):0):9,((5:1,7:0):1,9:4):11):17,(((119:8,120:4):9,121:15):18,122:28):9):8,118:36):9,(((44:0,46:22):2,45:0):24,(47:0,48:5,49:4):30):8):6,(((((((29:10,(30:1,31:2):15):9,(37:11,(38:15,(39:17,40:11):4):2):4):13,((((32:5,(33:1,34:4):7):12,(42:8,43:7):34):7,36:18):7,35:16):10):6,41:21):14,99:43):7,((62:3,(63:0,64:2):2):12,(((65:1,66:1):4,68:21):6,67:12):11):16):7,((83:0,84:2):27,(97:28,125:29):22):5):4):5):4,((((((3:14,((((24:0,25:0,27:0):2,26:0):16,((113:0,114:9):4,(116:1,117:0):8):2):14,115:18):13):5,((13:8,112:0):4,((106:1,107:4,108:0,109:0):4,(110:1,111:0):3):5):17):3,105:12):24,(15:5,(16:1,17:8):9):28):15,102:39):12,(28:31,100:34):12):12):12,98:36):6,(((((((50:3,51:4):1,((52:1,54:3):1,53:6):3):13,60:27):11,((((55:3,56:5):9,57:13):9,(58:8,59:7):8):11,61:19):8):14,(69:24,(((85:1,((86:2,87:4):1,(88:2,89:2):0):2):18,90:7):8,(((91:0,92:2):2,((93:1,94:1):1,95:8):1):8,96:21):12):4):9):12,(70:37,71:34):11):10,((((((72:9,81:0):3,((78:1,80:0):1,79:3):3):4,82:13):8,(74:13,(75:2,(76:5,77:2):2):4):4):8,73:10):15,((103:5,104:5):22,(123:9,124:24):19):14):8):3):13,(126:2,127:7):48):18,(22:18,(23:26,101:42):9):8):11,(18:2,19:3):19):5,20:0):1,21:9);
tree PAUP_166 = [&U] (1:2,(((((((((((2:15,((10:2,12:5):4,11:15):17):8,14:16):38,((128:58,(130:130,(131:34,132:28):52):17):12,129:56):17):19,((((((4:2,6:0,8:0):9,((5:1,7:0):1,9:4):11):17,(((119:8,120:4):9,121:15):18,122:28):9):8,118:36):9,(((44:0,46:22):2,45:0):24,(47:0,48:5,49:4):30):8):6,(((((((29:10,(30:1,31:2):15):9,(37:11,(38:15,(39:17,40:11):4):2):4):13,((((32:5,(33:1,34:4):7):12,(42:8,43:7):34):7,36:18):7,35:16):10):6,41:21):14,99:43):7,((62:3,(63:0,64:2):2):12,(((65:1,66:1):4,68:21):6,67:12):11):16):7,((83:0,84:2):27,(97:28,125:29):22):5):4):5):4,((((((3:14,((((24:0,25:0,27:0):2,26:0):16,((113:0,114:9):4,(116:1,117:0):8):2):14,115:18):13):5,((13:8,112:0):4,((106:1,107:4,108:0,109:0):4,(110:1,111:0):3):5):17):3,105:12):24,(15:5,(16:1,17:8):9):28):15,102:39):12,(28:31,100:34):12):12):12,98:36):6,((((((50:2,(51:4,((52:1,54:3):1,53:6):4):1):12,60:27):12,((((55:3,56:5):9,57:13):9,(58:8,59:7):8):11,61:19):9):13,(69:24,(((85:1,((86:2,87:4):1,(88:2,89:2):0):2):18,90:7):8,(((91:0,92:2):2,((93:1,94:1):1,95:8):1):8,96:21):12):4):9):12,(70:37,71:34):11):10,((((((72:9,81:0):3,((78:1,80:0):1,79:3):3):4,82:13):8,(74:13,(75:2,(76:5,77:2):2):4):4):8,73:10):15,((103:5,104:5):22,(123:9,124:24):19):14):8):3):13,(126:2,127:7):48):18,(22:18,(23:26,101:42):9):8):11,(18:2,19:3):19):5,20:0):1,21:9);
tree PAUP_167 = [&U] (1:2,(((((((((((2:15,((10:2,12:5):4,11:15):17):8,14:16):38,((128:58,(130:130,(131:34,132:28):52):17):12,129:56):17):19,((((((4:2,(6:0,8:0):0):9,((5:1,7:0):1,9:4):11):17,(((119:8,120:4):9,121:15):18,122:28):9):8,118:36):9,(((44:0,46:22):2,45:0):24,(47:0,48:5,49:4):30):8):6,(((((((29:10,(30:1,31:2):15):9,(37:11,(38:15,(39:17,40:11):4):2):4):13,((((32:5,(33:1,34:4):7):12,(42:8,43:7):34):7,36:18):7,35:16):10):6,41:21):14,99:43):7,((62:3,(63:0,64:2):2):12,(((65:1,66:1):4,68:21):6,67:12):11):16):7,((83:0,84:2):27,(97:28,125:29):22):5):4):5):4,((((((3:14,((((24:0,25:0,27:0):2,26:0):16,((113:0,114:9):4,(116:1,117:0):8):2):14,115:18):13):5,((13:8,112:0):4,((106:1,107:4,108:0,109:0):4,(110:1,111:0):3):5):17):3,105:12):24,(15:5,(16:1,17:8):9):28):15,102:39):12,(28:31,100:34):12):12):12,98:36):6,((((((50:2,(51:4,((52:1,54:3):1,53:6):4):1):12,60:27):12,((((55:3,56:5):9,57:13):9,(58:8,59:7):8):11,61:19):9):13,(69:24,(((85:1,((86:2,87:4):1,88:2,89:2):2):18,90:7):8,(((91:0,92:2):2,((93:1,94:1):1,95:8):1):8,96:21):12):4):9):12,(70:37,71:34):11):10,((((((72:9,81:0):3,((78:1,80:0):1,79:3):3):4,82:13):8,(74:13,(75:2,(76:5,77:2):2):4):4):8,73:10):15,((103:5,104:5):22,(123:9,124:24):19):14):8):3):13,(126:2,127:7):48):18,(22:18,(23:26,101:42):9):8):11,(18:2,19:3):19):5,20:0):1,21:9);
tree PAUP_168 = [&U] (1:2,(((((((((((2:15,((10:2,12:5):4,11:15):17):8,14:16):38,((128:58,(130:130,(131:34,132:28):52):17):12,129:56):17):19,((((((4:2,(6:0,8:0):0):9,((5:1,7:0):1,9:4):11):17,(((119:8,120:4):9,121:15):18,122:28):9):8,118:36):9,(((44:0,46:22):2,45:0):24,(47:0,48:5,49:4):30):8):6,(((((((29:10,(30:1,31:2):15):9,(37:11,(38:15,(39:17,40:11):4):2):4):13,((((32:5,(33:1,34:4):7):12,(42:8,43:7):34):7,36:18):7,35:16):10):6,41:21):14,99:43):7,((62:3,(63:0,64:2):2):12,(((65:1,66:1):4,68:21):6,67:12):11):16):7,((83:0,84:2):27,(97:28,125:29):22):5):4):5):4,((((((3:14,((((24:0,25:0,27:0):2,26:0):16,((113:0,114:9):4,(116:1,117:0):8):2):14,115:18):13):5,((13:8,112:0):4,((106:1,107:4,108:0,109:0):4,(110:1,111:0):3):5):17):3,105:12):24,(15:5,(16:1,17:8):9):28):15,102:39):12,(28:31,100:34):12):12):12,98:36):6,((((((50:2,(51:4,((52:1,54:3):1,53:6):4):1):12,60:27):12,((((55:3,56:5):9,57:13):9,(58:8,59:7):8):11,61:19):9):13,(69:24,(((85:0,(86:2,87:4,(88:2,89:2):1):2):19,90:7):8,(((91:0,92:2):2,((93:1,94:1):1,95:8):1):8,96:21):12):4):9):12,(70:37,71:34):11):10,((((((72:9,81:0):3,((78:1,80:0):1,79:3):3):4,82:13):8,(74:13,(75:2,(76:5,77:2):2):4):4):8,73:10):15,((103:5,104:5):22,(123:9,124:24):19):14):8):3):13,(126:2,127:7):48):18,(22:18,(23:26,101:42):9):8):11,(18:2,19:3):19):5,20:0):1,21:9);
tree PAUP_169 = [&U] (1:2,(((((((((((2:15,((10:2,12:5):4,11:15):17):8,14:16):38,((128:58,(130:130,(131:34,132:28):52):17):12,129:56):17):19,((((((4:2,(6:0,8:0):0):9,(5:1,7:0,9:4):12):17,(((119:8,120:4):9,121:15):18,122:28):9):8,118:36):9,(((44:0,46:22):2,45:0):24,(47:0,48:5,49:4):30):8):6,(((((((29:10,(30:1,31:2):15):9,(37:11,(38:15,(39:17,40:11):4):2):4):13,((((32:5,(33:1,34:4):7):12,(42:8,43:7):34):7,36:18):7,35:16):10):6,41:21):14,99:43):7,((62:3,(63:0,64:2):2):12,(((65:1,66:1):4,68:21):6,67:12):11):16):7,((83:0,84:2):27,(97:28,125:29):22):5):4):5):4,((((((3:14,(((((24:0,25:0,27:0):2,26:0):15,(116:1,117:0):8):1,(113:0,114:9):5):15,115:18):13):5,((13:8,112:0):4,((106:1,107:4,108:0,109:0):4,(110:1,111:0):3):5):17):3,105:12):24,(15:5,(16:1,17:8):9):28):15,102:39):12,(28:31,100:34):12):12):12,98:36):6,((((((50:2,(51:4,((52:1,54:3):1,53:6):4):1):12,60:27):12,((((55:3,56:5):9,57:13):9,(58:8,59:7):8):11,61:19):9):13,(69:24,(((85:1,((86:2,87:4):1,88:2,89:2):2):18,90:7):8,(((91:0,92:2):2,((93:1,94:1):1,95:8):1):8,96:21):12):4):9):12,(70:37,71:34):11):10,((((((72:9,81:0):3,((78:1,80:0):1,79:3):3):4,82:13):8,(74:13,(75:2,(76:5,77:2):2):4):4):8,73:10):15,((103:5,104:5):22,(123:9,124:24):19):14):8):3):13,(126:2,127:7):48):18,(22:18,(23:26,101:42):9):8):11,(18:2,19:3):19):5,20:0):1,21:9);
tree PAUP_170 = [&U] (1:2,(((((((((((2:15,((10:2,12:5):4,11:15):17):8,14:16):38,((128:58,(130:130,(131:34,132:28):52):17):12,129:56):17):19,((((((4:2,6:0,8:0):9,((5:1,7:0):1,9:4):11):17,(((119:8,120:4):9,121:15):18,122:28):9):8,118:36):9,(((44:0,46:22):2,45:0):24,(47:0,48:5,49:4):30):8):6,(((((((29:10,(30:1,31:2):15):9,(37:11,(38:15,(39:17,40:11):4):2):4):13,((((32:5,(33:1,34:4):7):12,(42:8,43:7):34):7,36:18):7,35:16):10):6,41:21):14,99:43):7,((62:3,(63:0,64:2):2):12,(((65:1,66:1):4,68:21):6,67:12):11):16):7,((83:0,84:2):27,(97:28,125:29):22):5):4):5):4,((((((3:14,(((((24:0,25:0,27:0):2,26:0):15,(116:1,117:0):8):1,(113:0,114:9):5):15,115:18):13):5,((13:8,112:0):4,((106:1,107:4,108:0,109:0):4,(110:1,111:0):3):5):17):3,105:12):24,(15:5,(16:1,17:8):9):28):15,102:39):12,(28:31,100:34):12):12):12,98:36):6,((((((50:2,(51:4,((52:1,54:3):1,53:6):4):1):12,60:27):12,((((55:3,56:5):9,57:13):9,(58:8,59:7):8):11,61:19):9):13,(69:24,(((85:1,((86:2,87:4):1,88:2,89:2):2):18,90:7):8,(((91:0,92:2):2,((93:1,94:1):1,95:8):1):8,96:21):12):4):9):12,(70:37,71:34):11):10,((((((72:9,81:0):3,((78:1,80:0):1,79:3):3):4,82:13):8,(74:13,(75:2,(76:5,77:2):2):4):4):8,73:10):15,((103:5,104:5):22,(123:9,124:24):19):14):8):3):13,(126:2,127:7):48):18,(22:18,(23:26,101:42):9):8):11,(18:2,19:3):19):5,20:0):1,21:9);
tree PAUP_171 = [&U] (1:2,(((((((((((2:15,((10:2,12:5):4,11:15):17):8,14:16):38,((128:58,(130:130,(131:34,132:28):52):17):12,129:56):17):19,((((((4:2,(6:0,8:0):0):9,(5:1,7:0,9:4):12):17,(((119:8,120:4):9,121:15):18,122:28):9):8,118:36):9,(((44:0,46:22):2,45:0):24,(47:0,48:5,49:4):30):8):6,(((((((29:10,(30:1,31:2):15):9,(37:11,(38:15,(39:17,40:11):4):2):4):13,((((32:5,(33:1,34:4):7):12,(42:8,43:7):34):7,36:18):7,35:16):10):6,41:21):14,99:43):7,((62:3,(63:0,64:2):2):12,(((65:1,66:1):4,68:21):6,67:12):11):16):7,((83:0,84:2):27,(97:28,125:29):22):5):4):5):4,((((((3:14,(((((24:0,25:0,27:0):2,26:0):15,(116:1,117:0):8):1,(113:0,114:9):5):15,115:18):13):5,((13:8,112:0):4,((106:1,107:4,108:0,109:0):4,(110:1,111:0):3):5):17):3,105:12):24,(15:5,(16:1,17:8):9):28):15,102:39):12,(28:31,100:34):12):12):12,98:36):6,((((((50:2,(51:4,((52:1,54:3):1,53:6):4):1):12,60:27):12,((((55:3,56:5):9,57:13):9,(58:8,59:7):8):11,61:19):9):13,(69:24,(((85:0,(86:2,87:4,(88:2,89:2):1):2):19,90:7):8,(((91:0,92:2):2,((93:1,94:1):1,95:8):1):8,96:21):12):4):9):12,(70:37,71:34):11):10,((((((72:9,81:0):3,((78:1,80:0):1,79:3):3):4,82:13):8,(74:13,(75:2,(76:5,77:2):2):4):4):8,73:10):15,((103:5,104:5):22,(123:9,124:24):19):14):8):3):13,(126:2,127:7):48):18,(22:18,(23:26,101:42):9):8):11,(18:2,19:3):19):5,20:0):1,21:9);
tree PAUP_172 = [&U] (1:2,((((((((((2:15,((10:2,12:5):4,11:15):17):8,14:16):39,((128:58,(130:129,(131:35,132:27):52):18):12,129:57):17):16,((((((3:14,(((((24:0,25:0,27:0):2,26:0):15,(116:1,117:0):8):1,(113:0,114:9):5):15,115:18):13):5,((13:8,112:0):4,((106:1,107:4,108:0,109:0):4,(110:1,111:0):3):5):17):3,105:12):24,(15:5,(16:1,17:8):9):28):15,102:39):10,(28:30,100:35):13):9):6,((((((4:2,(6:0,8:0):0):9,((5:1,7:0):1,9:4):11):17,(((119:8,120:4):9,121:15):18,122:28):9):7,118:36):9,(((44:0,46:22):2,45:0):25,(47:0,48:5,49:4):29):8):7,((((((((29:8,(30:1,31:2):17):8,(38:15,(39:17,40:11):4):3):4,37:11):14,((((32:5,(33:1,34:4):7):11,(42:8,43:7):35):7,36:19):7,35:16):10):4,41:20):15,99:42):7,((62:3,(63:0,64:2):2):11,((65:1,66:1):3,(67:14,68:21):1):16):16):8,((83:0,84:2):27,(97:28,125:29):22):5):4):8):9,98:39):6,((((((50:2,(51:4,((52:1,54:3):1,53:6):4):1):12,60:27):12,((((55:3,56:5):9,57:13):9,(58:8,59:7):8):11,61:19):9):13,(69:24,(((85:1,((86:2,87:4):1,(88:2,89:2):0):2):18,90:7):8,(((91:0,92:2):2,((93:1,94:1):1,95:8):1):8,96:21):12):4):9):12,(70:37,71:34):11):8,((((((72:9,81:0):3,((78:1,80:0):1,79:3):3):4,82:13):8,(74:13,(75:2,(76:5,77:2):2):4):4):8,73:10):17,((103:5,104:5):22,(123:9,124:24):18):14):8):3):15,(126:2,127:7):49):17,(22:18,(23:26,101:42):9):7):11,(18:2,19:3):18):7,20:0,21:9);
tree PAUP_173 = [&U] (1:2,(((((((((((2:15,((10:2,12:5):4,11:15):17):8,14:16):39,((128:58,(130:129,(131:35,132:27):52):18):12,129:57):17):16,((((((3:14,(((((24:0,25:0,27:0):2,26:0):15,(116:1,117:0):8):1,(113:0,114:9):5):15,115:18):13):5,((13:8,112:0):4,((106:1,107:4,108:0,109:0):4,(110:1,111:0):3):5):17):3,105:12):24,(15:5,(16:1,17:8):9):28):15,102:39):10,(28:30,100:35):13):9):6,((((((4:2,(6:0,8:0):0):9,(5:1,7:0,9:4):12):17,(((119:8,120:4):9,121:15):18,122:28):9):7,118:36):9,(((44:0,46:22):2,45:0):25,(47:0,48:5,49:4):29):8):7,((((((((29:8,(30:1,31:2):17):8,(38:15,(39:17,40:11):4):3):4,37:11):14,((((32:5,(33:1,34:4):7):11,(42:8,43:7):35):7,36:19):7,35:16):10):4,41:20):15,99:42):7,((62:3,(63:0,64:2):2):11,((65:1,66:1):3,(67:14,68:21):1):16):16):8,((83:0,84:2):27,(97:28,125:29):22):5):4):8):9,98:39):6,((((((50:2,(51:4,((52:1,54:3):1,53:6):4):1):12,60:27):12,((((55:3,56:5):9,57:13):9,(58:8,59:7):8):11,61:19):9):13,(69:24,(((85:1,((86:2,87:4):1,(88:2,89:2):0):2):18,90:7):8,(((91:0,92:2):2,((93:1,94:1):1,95:8):1):8,96:21):12):4):9):12,(70:37,71:34):11):8,((((((72:9,81:0):3,((78:1,80:0):1,79:3):3):4,82:13):8,(74:13,(75:2,(76:5,77:2):2):4):4):8,73:10):17,((103:5,104:5):22,(123:9,124:24):18):14):8):3):15,(126:2,127:7):49):17,(22:18,(23:26,101:42):9):7):11,(18:2,19:3):18):6,20:0):1,21:9);
tree PAUP_174 = [&U] (1:2,(((((((((((2:15,((10:2,12:5):4,11:15):17):8,14:16):39,((128:58,(130:129,(131:35,132:27):52):18):12,129:57):17):16,(((((3:15,(((13:8,112:0):4,((106:1,107:4,108:0,109:0):4,(110:1,111:0):3):5):15,(((((24:0,25:0,27:0):2,26:0):15,(116:1,117:0):8):1,(113:0,114:9):5):15,115:18):12):4):5,105:14):23,(15:5,(16:1,17:8):9):29):14,102:39):10,(28:30,100:35):13):9):6,((((((4:2,(6:0,8:0):0):9,((5:1,7:0):1,9:4):11):17,(((119:8,120:4):9,121:15):18,122:28):9):7,118:36):9,(((44:0,46:22):2,45:0):25,(47:0,48:5,49:4):29):8):7,((((((((29:8,(30:1,31:2):17):8,(38:15,(39:17,40:11):4):3):4,37:11):14,((((32:5,(33:1,34:4):7):11,(42:8,43:7):35):7,36:19):7,35:16):10):4,41:20):15,99:42):7,((62:3,(63:0,64:2):2):11,((65:1,66:1):3,(67:14,68:21):1):16):16):8,((83:0,84:2):27,(97:28,125:29):22):5):4):8):9,98:39):6,((((((50:2,(51:4,((52:1,54:3):1,53:6):4):1):12,60:27):12,((((55:3,56:5):9,57:13):9,(58:8,59:7):8):11,61:19):9):13,(69:24,(((85:1,((86:2,87:4):1,(88:2,89:2):0):2):18,90:7):8,(((91:0,92:2):2,((93:1,94:1):1,95:8):1):8,96:21):12):4):9):12,(70:37,71:34):11):8,((((((72:9,81:0):3,((78:1,80:0):1,79:3):3):4,82:13):8,(74:13,(75:2,(76:5,77:2):2):4):4):8,73:10):17,((103:5,104:5):22,(123:9,124:24):18):14):8):3):15,(126:2,127:7):49):17,(22:18,(23:26,101:42):9):7):11,(18:2,19:3):18):6,20:0):1,21:9);
tree PAUP_175 = [&U] (1:2,(((((((((((2:15,((10:2,12:5):4,11:15):17):8,14:16):39,((128:58,(130:129,(131:35,132:27):52):18):12,129:57):17):16,((((((3:14,(((((24:0,25:0,27:0):2,26:0):15,(116:1,117:0):8):1,(113:0,114:9):5):15,115:18):13):5,((13:8,112:0):4,((106:1,107:4,108:0,109:0):4,(110:1,111:0):3):5):17):3,105:12):24,(15:5,(16:1,17:8):9):28):15,102:39):10,(28:30,100:35):13):9):6,((((((4:2,(6:0,8:0):0):9,((5:1,7:0):1,9:4):11):17,(((119:8,120:4):9,121:15):18,122:28):9):7,118:36):9,(((44:0,46:22):2,45:0):25,(47:0,48:5,49:4):29):8):7,((((((((29:8,(30:1,31:2):17):8,(38:15,(39:17,40:11):4):3):4,37:11):14,((((32:5,(33:1,34:4):7):11,(42:8,43:7):35):7,36:19):7,35:16):10):4,41:20):15,99:42):7,((62:3,(63:0,64:2):2):11,((65:1,66:1):3,(67:14,68:21):1):16):16):8,((83:0,84:2):27,(97:28,125:29):22):5):4):8):9,98:39):6,(((((((50:3,51:4):1,((52:1,54:3):1,53:6):3):13,60:27):11,((((55:3,56:5):9,57:13):9,(58:8,59:7):8):11,61:19):8):14,(69:24,(((85:1,((86:2,87:4):1,(88:2,89:2):0):2):18,90:7):8,(((91:0,92:2):2,((93:1,94:1):1,95:8):1):8,96:21):12):4):9):12,(70:37,71:34):11):8,((((((72:9,81:0):3,((78:1,80:0):1,79:3):3):4,82:13):8,(74:13,(75:2,(76:5,77:2):2):4):4):8,73:10):17,((103:5,104:5):22,(123:9,124:24):18):14):8):3):15,(126:2,127:7):49):17,(22:18,(23:26,101:42):9):7):11,(18:2,19:3):18):6,20:0):1,21:9);
tree PAUP_176 = [&U] (1:2,(((((((((((2:15,((10:2,12:5):4,11:15):17):8,14:16):39,((128:58,(130:129,(131:35,132:27):52):18):12,129:57):17):16,((((((3:14,((((24:0,25:0,27:0):2,26:0):16,((113:0,114:9):4,(116:1,117:0):8):2):14,115:18):13):5,((13:8,112:0):4,((106:1,107:4,108:0,109:0):4,(110:1,111:0):3):5):17):3,105:12):24,(15:5,(16:1,17:8):9):28):15,102:39):10,(28:30,100:35):13):9):6,((((((4:2,(6:0,8:0):0):9,((5:1,7:0):1,9:4):11):17,(((119:8,120:4):9,121:15):18,122:28):9):7,118:36):9,(((44:0,46:22):2,45:0):25,(47:0,48:5,49:4):29):8):7,((((((((29:8,(30:1,31:2):17):8,(38:15,(39:17,40:11):4):3):4,37:11):14,((((32:5,(33:1,34:4):7):11,(42:8,43:7):35):7,36:19):7,35:16):10):4,41:20):15,99:42):7,((62:3,(63:0,64:2):2):11,((65:1,66:1):3,(67:14,68:21):1):16):16):8,((83:0,84:2):27,(97:28,125:29):22):5):4):8):9,98:39):6,((((((50:2,(51:4,((52:1,54:3):1,53:6):4):1):12,60:27):12,((((55:3,56:5):9,57:13):9,(58:8,59:7):8):11,61:19):9):13,(69:24,(((85:1,((86:2,87:4):1,(88:2,89:2):0):2):18,90:7):8,(((91:0,92:2):2,((93:1,94:1):1,95:8):1):8,96:21):12):4):9):12,(70:37,71:34):11):8,((((((72:9,81:0):3,((78:1,80:0):1,79:3):3):4,82:13):8,(74:13,(75:2,(76:5,77:2):2):4):4):8,73:10):17,((103:5,104:5):22,(123:9,124:24):18):14):8):3):15,(126:2,127:7):49):17,(22:18,(23:26,101:42):9):7):11,(18:2,19:3):18):6,20:0):1,21:9);
tree PAUP_177 = [&U] (1:2,(((((((((((2:15,((10:2,12:5):4,11:15):17):8,14:16):39,((128:58,(130:129,(131:35,132:27):52):18):12,129:57):17):16,((((((3:14,(((((24:0,25:0,27:0):2,26:0):15,(116:1,117:0):8):1,(113:0,114:9):5):15,115:18):13):5,((13:8,112:0):4,((106:1,107:4,108:0,109:0):4,(110:1,111:0):3):5):17):3,105:12):24,(15:5,(16:1,17:8):9):28):15,102:39):10,(28:30,100:35):13):9):6,((((((4:2,(6:0,8:0):0):9,((5:1,7:0):1,9:4):11):17,(((119:8,120:4):9,121:15):18,122:28):9):7,118:36):9,(((44:0,46:22):2,45:0):25,(47:0,48:5,49:4):29):8):7,((((((((29:8,(30:1,31:2):17):8,(38:15,(39:17,40:11):4):3):4,37:11):14,((((32:5,(33:1,34:4):7):11,(42:8,43:7):35):7,36:19):7,35:16):10):4,41:20):15,99:42):7,((62:3,(63:0,64:2):2):11,((65:1,66:1):3,(67:14,68:21):1):16):16):8,((83:0,84:2):27,(97:28,125:29):22):5):4):8):9,98:39):6,((((((50:2,(51:4,((52:1,54:3):1,53:6):4):1):12,60:27):12,((((55:3,56:5):9,57:13):9,(58:8,59:7):8):11,61:19):9):13,(69:24,(((85:1,((86:2,87:4):1,88:2,89:2):2):18,90:7):8,(((91:0,92:2):2,((93:1,94:1):1,95:8):1):8,96:21):12):4):9):12,(70:37,71:34):11):8,((((((72:9,81:0):3,((78:1,80:0):1,79:3):3):4,82:13):8,(74:13,(75:2,(76:5,77:2):2):4):4):8,73:10):17,((103:5,104:5):22,(123:9,124:24):18):14):8):3):15,(126:2,127:7):49):17,(22:18,(23:26,101:42):9):7):11,(18:2,19:3):18):6,20:0):1,21:9);
tree PAUP_178 = [&U] (1:2,(((((((((((2:15,((10:2,12:5):4,11:15):17):8,14:16):39,((128:58,(130:129,(131:35,132:27):52):18):12,129:57):17):16,((((((3:14,(((((24:0,25:0,27:0):2,26:0):15,(116:1,117:0):8):1,(113:0,114:9):5):15,115:18):13):5,((13:8,112:0):4,((106:1,107:4,108:0,109:0):4,(110:1,111:0):3):5):17):3,105:12):24,(15:5,(16:1,17:8):9):28):15,102:39):10,(28:30,100:35):13):9):6,((((((4:2,(6:0,8:0):0):9,((5:1,7:0):1,9:4):11):17,(((119:8,120:4):9,121:15):18,122:28):9):7,118:36):9,(((44:0,46:22):2,45:0):25,(47:0,48:5,49:4):29):8):7,((((((((29:8,(30:1,31:2):17):8,(38:15,(39:17,40:11):4):3):4,37:11):14,((((32:5,(33:1,34:4):7):11,(42:8,43:7):35):7,36:19):7,35:16):10):4,41:20):15,99:42):7,((62:3,(63:0,64:2):2):11,((65:1,66:1):3,(67:14,68:21):1):16):16):8,((83:0,84:2):27,(97:28,125:29):22):5):4):8):9,98:39):6,((((((50:2,(51:4,((52:1,54:3):1,53:6):4):1):12,60:27):12,((((55:3,56:5):9,57:13):9,(58:8,59:7):8):11,61:19):9):13,(69:24,(((85:0,(86:2,87:4,(88:2,89:2):1):2):19,90:7):8,(((91:0,92:2):2,((93:1,94:1):1,95:8):1):8,96:21):12):4):9):12,(70:37,71:34):11):8,((((((72:9,81:0):3,((78:1,80:0):1,79:3):3):4,82:13):8,(74:13,(75:2,(76:5,77:2):2):4):4):8,73:10):17,((103:5,104:5):22,(123:9,124:24):18):14):8):3):15,(126:2,127:7):49):17,(22:18,(23:26,101:42):9):7):11,(18:2,19:3):18):6,20:0):1,21:9);
tree PAUP_179 = [&U] (1:2,((((((((((2:15,((10:2,12:5):4,11:15):17):8,14:16):39,((128:58,(130:129,(131:35,132:27):52):18):12,129:57):17):16,((((((3:14,(((((24:0,25:0,27:0):2,26:0):15,(116:1,117:0):8):1,(113:0,114:9):5):15,115:18):13):5,((13:8,112:0):4,((106:1,107:4,108:0,109:0):4,(110:1,111:0):3):5):17):3,105:12):24,(15:5,(16:1,17:8):9):28):15,102:39):10,(28:30,100:35):13):9):6,((((((4:2,(6:0,8:0):0):9,((5:1,7:0):1,9:4):11):17,(((119:8,120:4):9,121:15):18,122:28):9):7,118:36):9,(((44:0,46:22):2,45:0):25,(47:0,48:5,49:4):29):8):7,(((((((29:10,(30:1,31:2):15):9,(37:11,(38:15,(39:17,40:11):4):2):4):13,((((32:5,(33:1,34:4):7):11,(42:8,43:7):35):7,36:19):6,35:16):10):6,41:21):14,99:42):7,((62:3,(63:0,64:2):2):11,((65:1,66:1):3,(67:14,68:21):1):16):16):8,((83:0,84:2):27,(97:28,125:29):22):5):4):8):9,98:39):6,(((((((50:3,51:4):1,((52:1,54:3):1,53:6):3):13,60:27):11,((((55:3,56:5):9,57:13):9,(58:8,59:7):8):11,61:19):8):14,(69:24,(((85:1,((86:2,87:4):1,(88:2,89:2):0):2):18,90:7):8,(((91:0,92:2):2,((93:1,94:1):1,95:8):1):8,96:21):12):4):9):12,(70:37,71:34):11):8,((((((72:9,81:0):3,((78:1,80:0):1,79:3):3):4,82:13):8,(74:13,(75:2,(76:5,77:2):2):4):4):8,73:10):17,((103:5,104:5):22,(123:9,124:24):18):14):8):3):15,(126:2,127:7):49):17,(22:18,(23:26,101:42):9):7):11,(18:2,19:3):18):7,20:0,21:9);
tree PAUP_180 = [&U] (1:2,((((((((((2:15,((10:2,12:5):4,11:15):17):8,14:16):39,((128:58,(130:129,(131:35,132:27):52):18):12,129:57):17):16,((((((3:14,(((((24:0,25:0,27:0):2,26:0):15,(116:1,117:0):8):1,(113:0,114:9):5):15,115:18):13):5,((13:8,112:0):4,((106:1,107:4,108:0,109:0):4,(110:1,111:0):3):5):17):3,105:12):24,(15:5,(16:1,17:8):9):28):15,102:39):10,(28:30,100:35):13):9):6,((((((4:2,(6:0,8:0):0):9,((5:1,7:0):1,9:4):11):17,(((119:8,120:4):9,121:15):18,122:28):9):7,118:36):9,(((44:0,46:22):2,45:0):25,(47:0,48:5,49:4):29):8):7,(((((((29:10,(30:1,31:2):15):9,(37:11,(38:15,(39:17,40:11):4):2):4):13,((((32:5,(33:1,34:4):7):11,(42:8,43:7):35):7,36:19):6,35:16):10):6,41:21):14,99:42):7,((62:3,(63:0,64:2):2):11,((65:1,66:1):3,(67:14,68:21):1):16):16):8,((83:0,84:2):27,(97:28,125:29):22):5):4):8):9,98:39):6,((((((50:2,(51:4,((52:1,54:3):1,53:6):4):1):12,60:27):12,((((55:3,56:5):9,57:13):9,(58:8,59:7):8):11,61:19):9):13,(69:24,(((85:1,((86:2,87:4):1,88:2,89:2):2):18,90:7):8,(((91:0,92:2):2,((93:1,94:1):1,95:8):1):8,96:21):12):4):9):12,(70:37,71:34):11):8,((((((72:9,81:0):3,((78:1,80:0):1,79:3):3):4,82:13):8,(74:13,(75:2,(76:5,77:2):2):4):4):8,73:10):17,((103:5,104:5):22,(123:9,124:24):18):14):8):3):15,(126:2,127:7):49):17,(22:18,(23:26,101:42):9):7):11,(18:2,19:3):18):7,20:0,21:9);
tree PAUP_181 = [&U] (1:2,((((((((((2:15,((10:2,12:5):4,11:15):17):8,14:16):39,((128:58,(130:129,(131:35,132:27):52):18):12,129:57):17):16,((((((3:14,(((((24:0,25:0,27:0):2,26:0):15,(116:1,117:0):8):1,(113:0,114:9):5):15,115:18):13):5,((13:8,112:0):4,((106:1,107:4,108:0,109:0):4,(110:1,111:0):3):5):17):3,105:12):24,(15:5,(16:1,17:8):9):28):15,102:39):10,(28:30,100:35):13):9):6,((((((4:2,(6:0,8:0):0):9,((5:1,7:0):1,9:4):11):17,(((119:8,120:4):9,121:15):18,122:28):9):7,118:36):9,(((44:0,46:22):2,45:0):25,(47:0,48:5,49:4):29):8):7,(((((((29:10,(30:1,31:2):15):9,(37:11,(38:15,(39:17,40:11):4):2):4):13,((((32:5,(33:1,34:4):7):11,(42:8,43:7):35):7,36:19):6,35:16):10):6,41:21):14,99:42):7,((62:3,(63:0,64:2):2):11,((65:1,66:1):3,(67:14,68:21):1):16):16):8,((83:0,84:2):27,(97:28,125:29):22):5):4):8):9,98:39):6,((((((50:2,(51:4,((52:1,54:3):1,53:6):4):1):12,60:27):12,((((55:3,56:5):9,57:13):9,(58:8,59:7):8):11,61:19):9):13,(69:24,(((85:0,(86:2,87:4,(88:2,89:2):1):2):19,90:7):8,(((91:0,92:2):2,((93:1,94:1):1,95:8):1):8,96:21):12):4):9):12,(70:37,71:34):11):8,((((((72:9,81:0):3,((78:1,80:0):1,79:3):3):4,82:13):8,(74:13,(75:2,(76:5,77:2):2):4):4):8,73:10):17,((103:5,104:5):22,(123:9,124:24):18):14):8):3):15,(126:2,127:7):49):17,(22:18,(23:26,101:42):9):7):11,(18:2,19:3):18):7,20:0,21:9);
tree PAUP_182 = [&U] (1:2,((((((((((2:15,((10:2,12:5):4,11:15):17):8,14:16):39,((128:58,(130:129,(131:35,132:27):52):18):12,129:57):17):16,(((((3:15,(((13:8,112:0):4,((106:1,107:4,108:0,109:0):4,(110:1,111:0):3):5):15,(((((24:0,25:0,27:0):2,26:0):15,(116:1,117:0):8):1,(113:0,114:9):5):15,115:18):12):4):5,105:14):23,(15:5,(16:1,17:8):9):29):14,102:39):10,(28:30,100:35):13):9):6,((((((4:2,(6:0,8:0):0):9,((5:1,7:0):1,9:4):11):17,(((119:8,120:4):9,121:15):18,122:28):9):7,118:36):9,(((44:0,46:22):2,45:0):25,(47:0,48:5,49:4):29):8):7,(((((((29:10,(30:1,31:2):15):9,(37:11,(38:15,(39:17,40:11):4):2):4):13,((((32:5,(33:1,34:4):7):11,(42:8,43:7):35):7,36:19):6,35:16):10):6,41:21):14,99:42):7,((62:3,(63:0,64:2):2):11,((65:1,66:1):3,(67:14,68:21):1):16):16):8,((83:0,84:2):27,(97:28,125:29):22):5):4):8):9,98:39):6,((((((50:2,(51:4,((52:1,54:3):1,53:6):4):1):12,60:27):12,((((55:3,56:5):9,57:13):9,(58:8,59:7):8):11,61:19):9):13,(69:24,(((85:1,((86:2,87:4):1,(88:2,89:2):0):2):18,90:7):8,(((91:0,92:2):2,((93:1,94:1):1,95:8):1):8,96:21):12):4):9):12,(70:37,71:34):11):8,((((((72:9,81:0):3,((78:1,80:0):1,79:3):3):4,82:13):8,(74:13,(75:2,(76:5,77:2):2):4):4):8,73:10):17,((103:5,104:5):22,(123:9,124:24):18):14):8):3):15,(126:2,127:7):49):17,(22:18,(23:26,101:42):9):7):11,(18:2,19:3):18):7,20:0,21:9);
tree PAUP_183 = [&U] (1:2,((((((((((2:15,((10:2,12:5):4,11:15):17):8,14:16):39,((128:58,(130:129,(131:35,132:27):52):18):12,129:57):17):16,((((((3:14,((((24:0,25:0,27:0):2,26:0):16,((113:0,114:9):4,(116:1,117:0):8):2):14,115:18):13):5,((13:8,112:0):4,((106:1,107:4,108:0,109:0):4,(110:1,111:0):3):5):17):3,105:12):24,(15:5,(16:1,17:8):9):28):15,102:39):10,(28:30,100:35):13):9):6,((((((4:2,(6:0,8:0):0):9,((5:1,7:0):1,9:4):11):17,(((119:8,120:4):9,121:15):18,122:28):9):7,118:36):9,(((44:0,46:22):2,45:0):25,(47:0,48:5,49:4):29):8):7,(((((((29:10,(30:1,31:2):15):9,(37:11,(38:15,(39:17,40:11):4):2):4):13,((((32:5,(33:1,34:4):7):11,(42:8,43:7):35):7,36:19):6,35:16):10):6,41:21):14,99:42):7,((62:3,(63:0,64:2):2):11,((65:1,66:1):3,(67:14,68:21):1):16):16):8,((83:0,84:2):27,(97:28,125:29):22):5):4):8):9,98:39):6,((((((50:2,(51:4,((52:1,54:3):1,53:6):4):1):12,60:27):12,((((55:3,56:5):9,57:13):9,(58:8,59:7):8):11,61:19):9):13,(69:24,(((85:1,((86:2,87:4):1,(88:2,89:2):0):2):18,90:7):8,(((91:0,92:2):2,((93:1,94:1):1,95:8):1):8,96:21):12):4):9):12,(70:37,71:34):11):8,((((((72:9,81:0):3,((78:1,80:0):1,79:3):3):4,82:13):8,(74:13,(75:2,(76:5,77:2):2):4):4):8,73:10):17,((103:5,104:5):22,(123:9,124:24):18):14):8):3):15,(126:2,127:7):49):17,(22:18,(23:26,101:42):9):7):11,(18:2,19:3):18):7,20:0,21:9);
tree PAUP_184 = [&U] (1:2,(((((((((((2:15,((10:2,12:5):4,11:15):17):8,14:16):39,((128:58,(130:129,(131:35,132:27):52):18):12,129:57):17):16,(((((3:15,(((13:8,112:0):4,((106:1,107:4,108:0,109:0):4,(110:1,111:0):3):5):15,((((24:0,25:0,27:0):2,26:0):15,((113:0,114:9):4,(116:1,117:0):8):3):14,115:19):11):4):5,105:14):23,(15:5,(16:1,17:8):9):29):14,102:39):10,(28:30,100:35):13):9):6,((((((4:2,(6:0,8:0):0):9,((5:1,7:0):1,9:4):11):17,(((119:8,120:4):9,121:15):18,122:28):9):7,118:36):9,(((44:0,46:22):2,45:0):25,(47:0,48:5,49:4):29):8):7,(((((((29:10,(30:1,31:2):15):9,(37:11,(38:15,(39:17,40:11):4):2):4):13,((((32:5,(33:1,34:4):7):11,(42:8,43:7):35):7,36:19):6,35:16):10):6,41:21):14,99:42):7,((62:3,(63:0,64:2):2):11,((65:1,66:1):3,(67:14,68:21):1):16):16):8,((83:0,84:2):27,(97:28,125:29):22):5):4):8):9,98:39):6,((((((50:2,(51:4,((52:1,54:3):1,53:6):4):1):12,60:27):12,((((55:3,56:5):9,57:13):9,(58:8,59:7):8):11,61:19):9):13,(69:24,(((85:1,((86:2,87:4):1,(88:2,89:2):0):2):18,90:7):8,(((91:0,92:2):2,((93:1,94:1):1,95:8):1):8,96:21):12):4):9):12,(70:37,71:34):11):8,((((((72:9,81:0):3,((78:1,80:0):1,79:3):3):4,82:13):8,(74:13,(75:2,(76:5,77:2):2):4):4):8,73:10):17,((103:5,104:5):22,(123:9,124:24):18):14):8):3):15,(126:2,127:7):49):17,(22:18,(23:26,101:42):9):7):11,(18:2,19:3):18):6,20:0):1,21:9);
tree PAUP_185 = [&U] (1:2,(((((((((((2:15,((10:2,12:5):4,11:15):17):8,14:16):39,((128:58,(130:129,(131:35,132:27):52):18):12,129:57):17):16,(((((3:15,(((13:8,112:0):4,((106:1,107:4,108:0,109:0):4,(110:1,111:0):3):5):15,(((((24:0,25:0,27:0):2,26:0):15,(116:1,117:0):8):1,(113:0,114:9):5):15,115:18):12):4):5,105:14):23,(15:5,(16:1,17:8):9):29):14,102:39):10,(28:30,100:35):13):9):6,((((((4:2,(6:0,8:0):0):9,((5:1,7:0):1,9:4):11):17,(((119:8,120:4):9,121:15):18,122:28):9):7,118:36):9,(((44:0,46:22):2,45:0):25,(47:0,48:5,49:4):29):8):7,(((((((29:10,(30:1,31:2):15):9,(37:11,(38:15,(39:17,40:11):4):2):4):13,((((32:5,(33:1,34:4):7):11,(42:8,43:7):35):7,36:19):6,35:16):10):6,41:21):14,99:42):7,((62:3,(63:0,64:2):2):11,((65:1,66:1):3,(67:14,68:21):1):16):16):8,((83:0,84:2):27,(97:28,125:29):22):5):4):8):9,98:39):6,(((((((50:3,51:4):1,((52:1,54:3):1,53:6):3):13,60:27):11,((((55:3,56:5):9,57:13):9,(58:8,59:7):8):11,61:19):8):14,(69:24,(((85:1,((86:2,87:4):1,(88:2,89:2):0):2):18,90:7):8,(((91:0,92:2):2,((93:1,94:1):1,95:8):1):8,96:21):12):4):9):12,(70:37,71:34):11):8,((((((72:9,81:0):3,((78:1,80:0):1,79:3):3):4,82:13):8,(74:13,(75:2,(76:5,77:2):2):4):4):8,73:10):17,((103:5,104:5):22,(123:9,124:24):18):14):8):3):15,(126:2,127:7):49):17,(22:18,(23:26,101:42):9):7):11,(18:2,19:3):18):6,20:0):1,21:9);
tree PAUP_186 = [&U] (1:2,(((((((((((2:15,((10:2,12:5):4,11:15):17):8,14:16):39,((128:58,(130:129,(131:35,132:27):52):18):12,129:57):17):16,(((((3:15,(((13:8,112:0):4,((106:1,107:4,108:0,109:0):4,(110:1,111:0):3):5):15,(((((24:0,25:0,27:0):2,26:0):15,(116:1,117:0):8):1,(113:0,114:9):5):15,115:18):12):4):5,105:14):23,(15:5,(16:1,17:8):9):29):14,102:39):10,(28:30,100:35):13):9):6,((((((4:2,(6:0,8:0):0):9,((5:1,7:0):1,9:4):11):17,(((119:8,120:4):9,121:15):18,122:28):9):7,118:36):9,(((44:0,46:22):2,45:0):25,(47:0,48:5,49:4):29):8):7,(((((((29:10,(30:1,31:2):15):9,(37:11,(38:15,(39:17,40:11):4):2):4):13,((((32:5,(33:1,34:4):7):11,(42:8,43:7):35):7,36:19):6,35:16):10):6,41:21):14,99:42):7,((62:3,(63:0,64:2):2):11,((65:1,66:1):3,(67:14,68:21):1):16):16):8,((83:0,84:2):27,(97:28,125:29):22):5):4):8):9,98:39):6,((((((50:2,(51:4,((52:1,54:3):1,53:6):4):1):12,60:27):12,((((55:3,56:5):9,57:13):9,(58:8,59:7):8):11,61:19):9):13,(69:24,(((85:1,((86:2,87:4):1,88:2,89:2):2):18,90:7):8,(((91:0,92:2):2,((93:1,94:1):1,95:8):1):8,96:21):12):4):9):12,(70:37,71:34):11):8,((((((72:9,81:0):3,((78:1,80:0):1,79:3):3):4,82:13):8,(74:13,(75:2,(76:5,77:2):2):4):4):8,73:10):17,((103:5,104:5):22,(123:9,124:24):18):14):8):3):15,(126:2,127:7):49):17,(22:18,(23:26,101:42):9):7):11,(18:2,19:3):18):6,20:0):1,21:9);
tree PAUP_187 = [&U] (1:2,(((((((((((2:15,((10:2,12:5):4,11:15):17):8,14:16):39,((128:58,(130:129,(131:35,132:27):52):18):12,129:57):17):16,(((((3:15,(((13:8,112:0):4,((106:1,107:4,108:0,109:0):4,(110:1,111:0):3):5):15,(((((24:0,25:0,27:0):2,26:0):15,(116:1,117:0):8):1,(113:0,114:9):5):15,115:18):12):4):5,105:14):23,(15:5,(16:1,17:8):9):29):14,102:39):10,(28:30,100:35):13):9):6,((((((4:2,(6:0,8:0):0):9,((5:1,7:0):1,9:4):11):17,(((119:8,120:4):9,121:15):18,122:28):9):7,118:36):9,(((44:0,46:22):2,45:0):25,(47:0,48:5,49:4):29):8):7,(((((((29:10,(30:1,31:2):15):9,(37:11,(38:15,(39:17,40:11):4):2):4):13,((((32:5,(33:1,34:4):7):11,(42:8,43:7):35):7,36:19):6,35:16):10):6,41:21):14,99:42):7,((62:3,(63:0,64:2):2):11,((65:1,66:1):3,(67:14,68:21):1):16):16):8,((83:0,84:2):27,(97:28,125:29):22):5):4):8):9,98:39):6,((((((50:2,(51:4,((52:1,54:3):1,53:6):4):1):12,60:27):12,((((55:3,56:5):9,57:13):9,(58:8,59:7):8):11,61:19):9):13,(69:24,(((85:0,(86:2,87:4,(88:2,89:2):1):2):19,90:7):8,(((91:0,92:2):2,((93:1,94:1):1,95:8):1):8,96:21):12):4):9):12,(70:37,71:34):11):8,((((((72:9,81:0):3,((78:1,80:0):1,79:3):3):4,82:13):8,(74:13,(75:2,(76:5,77:2):2):4):4):8,73:10):17,((103:5,104:5):22,(123:9,124:24):18):14):8):3):15,(126:2,127:7):49):17,(22:18,(23:26,101:42):9):7):11,(18:2,19:3):18):6,20:0):1,21:9);
tree PAUP_188 = [&U] (1:2,(((((((((((2:15,((10:2,12:5):4,11:15):17):8,14:16):39,((128:58,(130:129,(131:35,132:27):52):18):12,129:57):17):16,((((((3:14,(((((24:0,25:0,27:0):2,26:0):15,(116:1,117:0):8):1,(113:0,114:9):5):15,115:18):13):5,((13:8,112:0):4,((106:1,107:4,108:0,109:0):4,(110:1,111:0):3):5):17):3,105:12):24,(15:5,(16:1,17:8):9):28):15,102:39):10,(28:30,100:35):13):9):6,((((((4:2,(6:0,8:0):0):9,((5:1,7:0):1,9:4):11):17,(((119:8,120:4):9,121:15):18,122:28):9):7,118:36):9,(((44:0,46:22):2,45:0):25,(47:0,48:5,49:4):29):8):7,(((((((29:10,(30:1,31:2):15):9,(37:11,(38:15,(39:17,40:11):4):2):4):13,((((32:5,(33:1,34:4):7):11,(42:8,43:7):35):7,36:19):6,35:16):10):6,41:21):14,99:42):7,((62:3,(63:0,64:2):2):11,((65:1,66:1):3,(67:14,68:21):1):16):16):8,((83:0,84:2):27,(97:28,125:29):22):5):4):8):9,98:39):6,(((((((50:3,51:4):1,((52:1,54:3):1,53:6):3):13,60:27):11,((((55:3,56:5):9,57:13):9,(58:8,59:7):8):11,61:19):8):14,(69:24,(((85:1,((86:2,87:4):1,88:2,89:2):2):18,90:7):8,(((91:0,92:2):2,((93:1,94:1):1,95:8):1):8,96:21):12):4):9):12,(70:37,71:34):11):8,((((((72:9,81:0):3,((78:1,80:0):1,79:3):3):4,82:13):8,(74:13,(75:2,(76:5,77:2):2):4):4):8,73:10):17,((103:5,104:5):22,(123:9,124:24):18):14):8):3):15,(126:2,127:7):49):17,(22:18,(23:26,101:42):9):7):11,(18:2,19:3):18):6,20:0):1,21:9);
tree PAUP_189 = [&U] (1:2,(((((((((((2:15,((10:2,12:5):4,11:15):17):8,14:16):39,((128:58,(130:129,(131:35,132:27):52):18):12,129:57):17):16,((((((3:14,(((((24:0,25:0,27:0):2,26:0):15,(116:1,117:0):8):1,(113:0,114:9):5):15,115:18):13):5,((13:8,112:0):4,((106:1,107:4,108:0,109:0):4,(110:1,111:0):3):5):17):3,105:12):24,(15:5,(16:1,17:8):9):28):15,102:39):10,(28:30,100:35):13):9):6,((((((4:2,(6:0,8:0):0):9,((5:1,7:0):1,9:4):11):17,(((119:8,120:4):9,121:15):18,122:28):9):7,118:36):9,(((44:0,46:22):2,45:0):25,(47:0,48:5,49:4):29):8):7,(((((((29:10,(30:1,31:2):15):9,(37:11,(38:15,(39:17,40:11):4):2):4):13,((((32:5,(33:1,34:4):7):11,(42:8,43:7):35):7,36:19):6,35:16):10):6,41:21):14,99:42):7,((62:3,(63:0,64:2):2):11,((65:1,66:1):3,(67:14,68:21):1):16):16):8,((83:0,84:2):27,(97:28,125:29):22):5):4):8):9,98:39):6,(((((((50:3,51:4):1,((52:1,54:3):1,53:6):3):13,60:27):11,((((55:3,56:5):9,57:13):9,(58:8,59:7):8):11,61:19):8):14,(69:24,(((85:0,(86:2,87:4,(88:2,89:2):1):2):19,90:7):8,(((91:0,92:2):2,((93:1,94:1):1,95:8):1):8,96:21):12):4):9):12,(70:37,71:34):11):8,((((((72:9,81:0):3,((78:1,80:0):1,79:3):3):4,82:13):8,(74:13,(75:2,(76:5,77:2):2):4):4):8,73:10):17,((103:5,104:5):22,(123:9,124:24):18):14):8):3):15,(126:2,127:7):49):17,(22:18,(23:26,101:42):9):7):11,(18:2,19:3):18):6,20:0):1,21:9);
tree PAUP_190 = [&U] (1:2,(((((((((((2:15,((10:2,12:5):4,11:15):17):8,14:16):39,((128:58,(130:129,(131:35,132:27):52):18):12,129:57):17):16,((((((3:14,((((24:0,25:0,27:0):2,26:0):16,((113:0,114:9):4,(116:1,117:0):8):2):14,115:18):13):5,((13:8,112:0):4,((106:1,107:4,108:0,109:0):4,(110:1,111:0):3):5):17):3,105:12):24,(15:5,(16:1,17:8):9):28):15,102:39):10,(28:30,100:35):13):9):6,((((((4:2,(6:0,8:0):0):9,((5:1,7:0):1,9:4):11):17,(((119:8,120:4):9,121:15):18,122:28):9):7,118:36):9,(((44:0,46:22):2,45:0):25,(47:0,48:5,49:4):29):8):7,(((((((29:10,(30:1,31:2):15):9,(37:11,(38:15,(39:17,40:11):4):2):4):13,((((32:5,(33:1,34:4):7):11,(42:8,43:7):35):7,36:19):6,35:16):10):6,41:21):14,99:42):7,((62:3,(63:0,64:2):2):11,((65:1,66:1):3,(67:14,68:21):1):16):16):8,((83:0,84:2):27,(97:28,125:29):22):5):4):8):9,98:39):6,(((((((50:3,51:4):1,((52:1,54:3):1,53:6):3):13,60:27):11,((((55:3,56:5):9,57:13):9,(58:8,59:7):8):11,61:19):8):14,(69:24,(((85:1,((86:2,87:4):1,(88:2,89:2):0):2):18,90:7):8,(((91:0,92:2):2,((93:1,94:1):1,95:8):1):8,96:21):12):4):9):12,(70:37,71:34):11):8,((((((72:9,81:0):3,((78:1,80:0):1,79:3):3):4,82:13):8,(74:13,(75:2,(76:5,77:2):2):4):4):8,73:10):17,((103:5,104:5):22,(123:9,124:24):18):14):8):3):15,(126:2,127:7):49):17,(22:18,(23:26,101:42):9):7):11,(18:2,19:3):18):6,20:0):1,21:9);
tree PAUP_191 = [&U] (1:2,(((((((((((2:15,((10:2,12:5):4,11:15):17):8,14:16):39,((128:58,(130:129,(131:35,132:27):52):18):12,129:57):17):16,((((((3:14,((((24:0,25:0,27:0):2,26:0):16,((113:0,114:9):4,(116:1,117:0):8):2):14,115:18):13):5,((13:8,112:0):4,((106:1,107:4,108:0,109:0):4,(110:1,111:0):3):5):17):3,105:12):24,(15:5,(16:1,17:8):9):28):15,102:39):10,(28:30,100:35):13):9):6,((((((4:2,6:0,8:0):9,((5:1,7:0):1,9:4):11):17,(((119:8,120:4):9,121:15):18,122:28):9):7,118:36):9,(((44:0,46:22):2,45:0):25,(47:0,48:5,49:4):29):8):7,(((((((29:10,(30:1,31:2):15):9,(37:11,(38:15,(39:17,40:11):4):2):4):13,((((32:5,(33:1,34:4):7):11,(42:8,43:7):35):7,36:19):6,35:16):10):6,41:21):14,99:42):7,((62:3,(63:0,64:2):2):11,((65:1,66:1):3,(67:14,68:21):1):16):16):8,((83:0,84:2):27,(97:28,125:29):22):5):4):8):9,98:39):6,((((((50:2,(51:4,((52:1,54:3):1,53:6):4):1):12,60:27):12,((((55:3,56:5):9,57:13):9,(58:8,59:7):8):11,61:19):9):13,(69:24,(((85:1,((86:2,87:4):1,(88:2,89:2):0):2):18,90:7):8,(((91:0,92:2):2,((93:1,94:1):1,95:8):1):8,96:21):12):4):9):12,(70:37,71:34):11):8,((((((72:9,81:0):3,((78:1,80:0):1,79:3):3):4,82:13):8,(74:13,(75:2,(76:5,77:2):2):4):4):8,73:10):17,((103:5,104:5):22,(123:9,124:24):18):14):8):3):15,(126:2,127:7):49):17,(22:18,(23:26,101:42):9):7):11,(18:2,19:3):18):6,20:0):1,21:9);
tree PAUP_192 = [&U] (1:2,(((((((((((2:15,((10:2,12:5):4,11:15):17):8,14:16):39,((128:58,(130:129,(131:35,132:27):52):18):12,129:57):17):16,((((((3:14,((((24:0,25:0,27:0):2,26:0):16,((113:0,114:9):4,(116:1,117:0):8):2):14,115:18):13):5,((13:8,112:0):4,((106:1,107:4,108:0,109:0):4,(110:1,111:0):3):5):17):3,105:12):24,(15:5,(16:1,17:8):9):28):15,102:39):10,(28:30,100:35):13):9):6,((((((4:2,(6:0,8:0):0):9,((5:1,7:0):1,9:4):11):17,(((119:8,120:4):9,121:15):18,122:28):9):7,118:36):9,(((44:0,46:22):2,45:0):25,(47:0,48:5,49:4):29):8):7,(((((((29:10,(30:1,31:2):15):9,(37:11,(38:15,(39:17,40:11):4):2):4):13,((((32:5,(33:1,34:4):7):11,(42:8,43:7):35):7,36:19):6,35:16):10):6,41:21):14,99:42):7,((62:3,(63:0,64:2):2):11,((65:1,66:1):3,(67:14,68:21):1):16):16):8,((83:0,84:2):27,(97:28,125:29):22):5):4):8):9,98:39):6,((((((50:2,(51:4,((52:1,54:3):1,53:6):4):1):12,60:27):12,((((55:3,56:5):9,57:13):9,(58:8,59:7):8):11,61:19):9):13,(69:24,(((85:1,((86:2,87:4):1,88:2,89:2):2):18,90:7):8,(((91:0,92:2):2,((93:1,94:1):1,95:8):1):8,96:21):12):4):9):12,(70:37,71:34):11):8,((((((72:9,81:0):3,((78:1,80:0):1,79:3):3):4,82:13):8,(74:13,(75:2,(76:5,77:2):2):4):4):8,73:10):17,((103:5,104:5):22,(123:9,124:24):18):14):8):3):15,(126:2,127:7):49):17,(22:18,(23:26,101:42):9):7):11,(18:2,19:3):18):6,20:0):1,21:9);
tree PAUP_193 = [&U] (1:2,(((((((((((2:15,((10:2,12:5):4,11:15):17):8,14:16):39,((128:58,(130:129,(131:35,132:27):52):18):12,129:57):17):16,((((((3:14,((((24:0,25:0,27:0):2,26:0):16,((113:0,114:9):4,(116:1,117:0):8):2):14,115:18):13):5,((13:8,112:0):4,((106:1,107:4,108:0,109:0):4,(110:1,111:0):3):5):17):3,105:12):24,(15:5,(16:1,17:8):9):28):15,102:39):10,(28:30,100:35):13):9):6,((((((4:2,(6:0,8:0):0):9,((5:1,7:0):1,9:4):11):17,(((119:8,120:4):9,121:15):18,122:28):9):7,118:36):9,(((44:0,46:22):2,45:0):25,(47:0,48:5,49:4):29):8):7,(((((((29:10,(30:1,31:2):15):9,(37:11,(38:15,(39:17,40:11):4):2):4):13,((((32:5,(33:1,34:4):7):11,(42:8,43:7):35):7,36:19):6,35:16):10):6,41:21):14,99:42):7,((62:3,(63:0,64:2):2):11,((65:1,66:1):3,(67:14,68:21):1):16):16):8,((83:0,84:2):27,(97:28,125:29):22):5):4):8):9,98:39):6,((((((50:2,(51:4,((52:1,54:3):1,53:6):4):1):12,60:27):12,((((55:3,56:5):9,57:13):9,(58:8,59:7):8):11,61:19):9):13,(69:24,(((85:0,(86:2,87:4,(88:2,89:2):1):2):19,90:7):8,(((91:0,92:2):2,((93:1,94:1):1,95:8):1):8,96:21):12):4):9):12,(70:37,71:34):11):8,((((((72:9,81:0):3,((78:1,80:0):1,79:3):3):4,82:13):8,(74:13,(75:2,(76:5,77:2):2):4):4):8,73:10):17,((103:5,104:5):22,(123:9,124:24):18):14):8):3):15,(126:2,127:7):49):17,(22:18,(23:26,101:42):9):7):11,(18:2,19:3):18):6,20:0):1,21:9);
tree PAUP_194 = [&U] (1:2,(((((((((((2:15,((10:2,12:5):4,11:15):17):8,14:16):39,((128:58,(130:129,(131:35,132:27):52):18):12,129:57):17):16,((((((3:14,(((((24:0,25:0,27:0):2,26:0):15,(116:1,117:0):8):1,(113:0,114:9):5):15,115:18):13):5,((13:8,112:0):4,((106:1,107:4,108:0,109:0):4,(110:1,111:0):3):5):17):3,105:12):24,(15:5,(16:1,17:8):9):28):15,102:39):10,(28:30,100:35):13):9):6,((((((4:2,(6:0,8:0):0):9,(5:1,7:0,9:4):12):17,(((119:8,120:4):9,121:15):18,122:28):9):7,118:36):9,(((44:0,46:22):2,45:0):25,(47:0,48:5,49:4):29):8):7,(((((((29:10,(30:1,31:2):15):9,(37:11,(38:15,(39:17,40:11):4):2):4):13,((((32:5,(33:1,34:4):7):11,(42:8,43:7):35):7,36:19):6,35:16):10):6,41:21):14,99:42):7,((62:3,(63:0,64:2):2):11,((65:1,66:1):3,(67:14,68:21):1):16):16):8,((83:0,84:2):27,(97:28,125:29):22):5):4):8):9,98:39):6,((((((50:2,(51:4,((52:1,54:3):1,53:6):4):1):12,60:27):12,((((55:3,56:5):9,57:13):9,(58:8,59:7):8):11,61:19):9):13,(69:24,(((85:1,((86:2,87:4):1,88:2,89:2):2):18,90:7):8,(((91:0,92:2):2,((93:1,94:1):1,95:8):1):8,96:21):12):4):9):12,(70:37,71:34):11):8,((((((72:9,81:0):3,((78:1,80:0):1,79:3):3):4,82:13):8,(74:13,(75:2,(76:5,77:2):2):4):4):8,73:10):17,((103:5,104:5):22,(123:9,124:24):18):14):8):3):15,(126:2,127:7):49):17,(22:18,(23:26,101:42):9):7):11,(18:2,19:3):18):6,20:0):1,21:9);
tree PAUP_195 = [&U] (1:2,(((((((((((2:15,((10:2,12:5):4,11:15):17):8,14:16):39,((128:58,(130:129,(131:35,132:27):52):18):12,129:57):17):16,((((((3:14,(((((24:0,25:0,27:0):2,26:0):15,(116:1,117:0):8):1,(113:0,114:9):5):15,115:18):13):5,((13:8,112:0):4,((106:1,107:4,108:0,109:0):4,(110:1,111:0):3):5):17):3,105:12):24,(15:5,(16:1,17:8):9):28):15,102:39):10,(28:30,100:35):13):9):6,((((((4:2,6:0,8:0):9,((5:1,7:0):1,9:4):11):17,(((119:8,120:4):9,121:15):18,122:28):9):7,118:36):9,(((44:0,46:22):2,45:0):25,(47:0,48:5,49:4):29):8):7,(((((((29:10,(30:1,31:2):15):9,(37:11,(38:15,(39:17,40:11):4):2):4):13,((((32:5,(33:1,34:4):7):11,(42:8,43:7):35):7,36:19):6,35:16):10):6,41:21):14,99:42):7,((62:3,(63:0,64:2):2):11,((65:1,66:1):3,(67:14,68:21):1):16):16):8,((83:0,84:2):27,(97:28,125:29):22):5):4):8):9,98:39):6,((((((50:2,(51:4,((52:1,54:3):1,53:6):4):1):12,60:27):12,((((55:3,56:5):9,57:13):9,(58:8,59:7):8):11,61:19):9):13,(69:24,(((85:1,((86:2,87:4):1,88:2,89:2):2):18,90:7):8,(((91:0,92:2):2,((93:1,94:1):1,95:8):1):8,96:21):12):4):9):12,(70:37,71:34):11):8,((((((72:9,81:0):3,((78:1,80:0):1,79:3):3):4,82:13):8,(74:13,(75:2,(76:5,77:2):2):4):4):8,73:10):17,((103:5,104:5):22,(123:9,124:24):18):14):8):3):15,(126:2,127:7):49):17,(22:18,(23:26,101:42):9):7):11,(18:2,19:3):18):6,20:0):1,21:9);
tree PAUP_196 = [&U] (1:2,(((((((((((2:15,((10:2,12:5):4,11:15):17):8,14:16):39,((128:58,(130:129,(131:35,132:27):52):18):12,129:57):17):16,((((((3:14,(((((24:0,25:0,27:0):2,26:0):15,(116:1,117:0):8):1,(113:0,114:9):5):15,115:18):13):5,((13:8,112:0):4,((106:1,107:4,108:0,109:0):4,(110:1,111:0):3):5):17):3,105:12):24,(15:5,(16:1,17:8):9):28):15,102:39):10,(28:30,100:35):13):9):6,((((((4:2,(6:0,8:0):0):9,(5:1,7:0,9:4):12):17,(((119:8,120:4):9,121:15):18,122:28):9):7,118:36):9,(((44:0,46:22):2,45:0):25,(47:0,48:5,49:4):29):8):7,(((((((29:10,(30:1,31:2):15):9,(37:11,(38:15,(39:17,40:11):4):2):4):13,((((32:5,(33:1,34:4):7):11,(42:8,43:7):35):7,36:19):6,35:16):10):6,41:21):14,99:42):7,((62:3,(63:0,64:2):2):11,((65:1,66:1):3,(67:14,68:21):1):16):16):8,((83:0,84:2):27,(97:28,125:29):22):5):4):8):9,98:39):6,((((((50:2,(51:4,((52:1,54:3):1,53:6):4):1):12,60:27):12,((((55:3,56:5):9,57:13):9,(58:8,59:7):8):11,61:19):9):13,(69:24,(((85:0,(86:2,87:4,(88:2,89:2):1):2):19,90:7):8,(((91:0,92:2):2,((93:1,94:1):1,95:8):1):8,96:21):12):4):9):12,(70:37,71:34):11):8,((((((72:9,81:0):3,((78:1,80:0):1,79:3):3):4,82:13):8,(74:13,(75:2,(76:5,77:2):2):4):4):8,73:10):17,((103:5,104:5):22,(123:9,124:24):18):14):8):3):15,(126:2,127:7):49):17,(22:18,(23:26,101:42):9):7):11,(18:2,19:3):18):6,20:0):1,21:9);
tree PAUP_197 = [&U] (1:2,((((((((((2:15,((10:2,12:5):4,11:15):17):8,14:16):39,((128:58,(130:129,(131:35,132:27):52):18):12,129:57):17):16,((((((3:14,(((((24:0,25:0,27:0):2,26:0):15,(116:1,117:0):8):1,(113:0,114:9):5):15,115:18):13):5,((13:8,112:0):4,((106:1,107:4,108:0,109:0):4,(110:1,111:0):3):5):17):3,105:12):24,(15:5,(16:1,17:8):9):28):15,102:39):10,(28:30,100:35):13):9):6,((((((4:2,(6:0,8:0):0):9,((5:1,7:0):1,9:4):11):17,(((119:8,120:4):9,121:15):18,122:28):9):7,118:36):9,(((44:0,46:22):2,45:0):25,(47:0,48:5,49:4):29):8):7,(((((((29:10,(30:1,31:2):15):9,(37:11,(38:15,(39:17,40:11):4):2):4):13,((((32:5,(33:1,34:4):7):11,(42:8,43:7):35):7,36:19):6,35:16):10):6,41:21):14,99:43):7,((62:3,(63:0,64:2):2):12,(((65:1,66:1):4,68:21):6,67:12):11):16):7,((83:0,84:2):27,(97:28,125:29):22):5):4):8):9,98:39):6,(((((((50:3,51:4):1,((52:1,54:3):1,53:6):3):13,60:27):11,((((55:3,56:5):9,57:13):9,(58:8,59:7):8):11,61:19):8):14,(69:24,(((85:1,((86:2,87:4):1,88:2,89:2):2):18,90:7):8,(((91:0,92:2):2,((93:1,94:1):1,95:8):1):8,96:21):12):4):9):12,(70:37,71:34):11):8,((((((72:9,81:0):3,((78:1,80:0):1,79:3):3):4,82:13):8,(74:13,(75:2,(76:5,77:2):2):4):4):8,73:10):17,((103:5,104:5):22,(123:9,124:24):18):14):8):3):15,(126:2,127:7):49):17,(22:18,(23:26,101:42):9):7):11,(18:2,19:3):18):7,20:0,21:9);
tree PAUP_198 = [&U] (1:2,((((((((((2:15,((10:2,12:5):4,11:15):17):8,14:16):39,((128:58,(130:129,(131:35,132:27):52):18):12,129:57):17):16,((((((3:14,(((((24:0,25:0,27:0):2,26:0):15,(116:1,117:0):8):1,(113:0,114:9):5):15,115:18):13):5,((13:8,112:0):4,((106:1,107:4,108:0,109:0):4,(110:1,111:0):3):5):17):3,105:12):24,(15:5,(16:1,17:8):9):28):15,102:39):10,(28:30,100:35):13):9):6,((((((4:2,(6:0,8:0):0):9,((5:1,7:0):1,9:4):11):17,(((119:8,120:4):9,121:15):18,122:28):9):7,118:36):9,(((44:0,46:22):2,45:0):25,(47:0,48:5,49:4):29):8):7,(((((((29:10,(30:1,31:2):15):9,(37:11,(38:15,(39:17,40:11):4):2):4):13,((((32:5,(33:1,34:4):7):11,(42:8,43:7):35):7,36:19):6,35:16):10):6,41:21):14,99:43):7,((62:3,(63:0,64:2):2):12,(((65:1,66:1):4,68:21):6,67:12):11):16):7,((83:0,84:2):27,(97:28,125:29):22):5):4):8):9,98:39):6,(((((((50:3,51:4):1,((52:1,54:3):1,53:6):3):13,60:27):11,((((55:3,56:5):9,57:13):9,(58:8,59:7):8):11,61:19):8):14,(69:24,(((85:0,(86:2,87:4,(88:2,89:2):1):2):19,90:7):8,(((91:0,92:2):2,((93:1,94:1):1,95:8):1):8,96:21):12):4):9):12,(70:37,71:34):11):8,((((((72:9,81:0):3,((78:1,80:0):1,79:3):3):4,82:13):8,(74:13,(75:2,(76:5,77:2):2):4):4):8,73:10):17,((103:5,104:5):22,(123:9,124:24):18):14):8):3):15,(126:2,127:7):49):17,(22:18,(23:26,101:42):9):7):11,(18:2,19:3):18):7,20:0,21:9);
tree PAUP_199 = [&U] (1:2,((((((((((2:15,((10:2,12:5):4,11:15):17):8,14:16):39,((128:58,(130:129,(131:35,132:27):52):18):12,129:57):17):16,(((((3:15,(((13:8,112:0):4,((106:1,107:4,108:0,109:0):4,(110:1,111:0):3):5):15,(((((24:0,25:0,27:0):2,26:0):15,(116:1,117:0):8):1,(113:0,114:9):5):15,115:18):12):4):5,105:14):23,(15:5,(16:1,17:8):9):29):14,102:39):10,(28:30,100:35):13):9):6,((((((4:2,(6:0,8:0):0):9,((5:1,7:0):1,9:4):11):17,(((119:8,120:4):9,121:15):18,122:28):9):7,118:36):9,(((44:0,46:22):2,45:0):25,(47:0,48:5,49:4):29):8):7,(((((((29:10,(30:1,31:2):15):9,(37:11,(38:15,(39:17,40:11):4):2):4):13,((((32:5,(33:1,34:4):7):11,(42:8,43:7):35):7,36:19):6,35:16):10):6,41:21):14,99:43):7,((62:3,(63:0,64:2):2):12,(((65:1,66:1):4,68:21):6,67:12):11):16):7,((83:0,84:2):27,(97:28,125:29):22):5):4):8):9,98:39):6,(((((((50:3,51:4):1,((52:1,54:3):1,53:6):3):13,60:27):11,((((55:3,56:5):9,57:13):9,(58:8,59:7):8):11,61:19):8):14,(69:24,(((85:1,((86:2,87:4):1,(88:2,89:2):0):2):18,90:7):8,(((91:0,92:2):2,((93:1,94:1):1,95:8):1):8,96:21):12):4):9):12,(70:37,71:34):11):8,((((((72:9,81:0):3,((78:1,80:0):1,79:3):3):4,82:13):8,(74:13,(75:2,(76:5,77:2):2):4):4):8,73:10):17,((103:5,104:5):22,(123:9,124:24):18):14):8):3):15,(126:2,127:7):49):17,(22:18,(23:26,101:42):9):7):11,(18:2,19:3):18):7,20:0,21:9);
tree PAUP_200 = [&U] (1:2,((((((((((2:15,((10:2,12:5):4,11:15):17):8,14:16):39,((128:58,(130:129,(131:35,132:27):52):18):12,129:57):17):16,((((((3:14,(((((24:0,25:0,27:0):2,26:0):15,(116:1,117:0):8):1,(113:0,114:9):5):15,115:18):13):5,((13:8,112:0):4,((106:1,107:4,108:0,109:0):4,(110:1,111:0):3):5):17):3,105:12):24,(15:5,(16:1,17:8):9):28):15,102:39):10,(28:30,100:35):13):9):6,((((((4:2,(6:0,8:0):0):9,((5:1,7:0):1,9:4):11):17,(((119:8,120:4):9,121:15):18,122:28):9):7,118:36):9,(((44:0,46:22):2,45:0):25,(47:0,48:5,49:4):29):8):7,((((((((29:8,(30:1,31:2):17):8,(38:15,(39:17,40:11):4):3):4,37:11):14,((((32:5,(33:1,34:4):7):11,(42:8,43:7):35):7,36:19):7,35:16):10):4,41:20):15,99:43):7,((62:3,(63:0,64:2):2):12,(((65:1,66:1):4,68:21):6,67:12):11):16):7,((83:0,84:2):27,(97:28,125:29):22):5):4):8):9,98:39):6,(((((((50:3,51:4):1,((52:1,54:3):1,53:6):3):13,60:27):11,((((55:3,56:5):9,57:13):9,(58:8,59:7):8):11,61:19):8):14,(69:24,(((85:1,((86:2,87:4):1,(88:2,89:2):0):2):18,90:7):8,(((91:0,92:2):2,((93:1,94:1):1,95:8):1):8,96:21):12):4):9):12,(70:37,71:34):11):8,((((((72:9,81:0):3,((78:1,80:0):1,79:3):3):4,82:13):8,(74:13,(75:2,(76:5,77:2):2):4):4):8,73:10):17,((103:5,104:5):22,(123:9,124:24):18):14):8):3):15,(126:2,127:7):49):17,(22:18,(23:26,101:42):9):7):11,(18:2,19:3):18):7,20:0,21:9);
tree PAUP_201 = [&U] (1:2,((((((((((2:15,((10:2,12:5):4,11:15):17):8,14:16):39,((128:58,(130:129,(131:35,132:27):52):18):12,129:57):17):16,((((((3:14,((((24:0,25:0,27:0):2,26:0):16,((113:0,114:9):4,(116:1,117:0):8):2):14,115:18):13):5,((13:8,112:0):4,((106:1,107:4,108:0,109:0):4,(110:1,111:0):3):5):17):3,105:12):24,(15:5,(16:1,17:8):9):28):15,102:39):10,(28:30,100:35):13):9):6,((((((4:2,(6:0,8:0):0):9,((5:1,7:0):1,9:4):11):17,(((119:8,120:4):9,121:15):18,122:28):9):7,118:36):9,(((44:0,46:22):2,45:0):25,(47:0,48:5,49:4):29):8):7,(((((((29:10,(30:1,31:2):15):9,(37:11,(38:15,(39:17,40:11):4):2):4):13,((((32:5,(33:1,34:4):7):11,(42:8,43:7):35):7,36:19):6,35:16):10):6,41:21):14,99:43):7,((62:3,(63:0,64:2):2):12,(((65:1,66:1):4,68:21):6,67:12):11):16):7,((83:0,84:2):27,(97:28,125:29):22):5):4):8):9,98:39):6,(((((((50:3,51:4):1,((52:1,54:3):1,53:6):3):13,60:27):11,((((55:3,56:5):9,57:13):9,(58:8,59:7):8):11,61:19):8):14,(69:24,(((85:1,((86:2,87:4):1,(88:2,89:2):0):2):18,90:7):8,(((91:0,92:2):2,((93:1,94:1):1,95:8):1):8,96:21):12):4):9):12,(70:37,71:34):11):8,((((((72:9,81:0):3,((78:1,80:0):1,79:3):3):4,82:13):8,(74:13,(75:2,(76:5,77:2):2):4):4):8,73:10):17,((103:5,104:5):22,(123:9,124:24):18):14):8):3):15,(126:2,127:7):49):17,(22:18,(23:26,101:42):9):7):11,(18:2,19:3):18):7,20:0,21:9);
tree PAUP_202 = [&U] (1:2,((((((((((2:15,((10:2,12:5):4,11:15):17):8,14:16):39,((128:58,(130:129,(131:35,132:27):52):18):12,129:57):17):16,(((((3:15,(((13:8,112:0):4,((106:1,107:4,108:0,109:0):4,(110:1,111:0):3):5):15,(((((24:0,25:0,27:0):2,26:0):15,(116:1,117:0):8):1,(113:0,114:9):5):15,115:18):12):4):5,105:14):23,(15:5,(16:1,17:8):9):29):14,102:39):10,(28:30,100:35):13):9):6,((((((4:2,(6:0,8:0):0):9,((5:1,7:0):1,9:4):11):17,(((119:8,120:4):9,121:15):18,122:28):9):7,118:36):9,(((44:0,46:22):2,45:0):25,(47:0,48:5,49:4):29):8):7,((((((((29:8,(30:1,31:2):17):8,(38:15,(39:17,40:11):4):3):4,37:11):14,((((32:5,(33:1,34:4):7):11,(42:8,43:7):35):7,36:19):7,35:16):10):4,41:20):15,99:43):7,((62:3,(63:0,64:2):2):12,(((65:1,66:1):4,68:21):6,67:12):11):16):7,((83:0,84:2):27,(97:28,125:29):22):5):4):8):9,98:39):6,((((((50:2,(51:4,((52:1,54:3):1,53:6):4):1):12,60:27):12,((((55:3,56:5):9,57:13):9,(58:8,59:7):8):11,61:19):9):13,(69:24,(((85:1,((86:2,87:4):1,(88:2,89:2):0):2):18,90:7):8,(((91:0,92:2):2,((93:1,94:1):1,95:8):1):8,96:21):12):4):9):12,(70:37,71:34):11):8,((((((72:9,81:0):3,((78:1,80:0):1,79:3):3):4,82:13):8,(74:13,(75:2,(76:5,77:2):2):4):4):8,73:10):17,((103:5,104:5):22,(123:9,124:24):18):14):8):3):15,(126:2,127:7):49):17,(22:18,(23:26,101:42):9):7):11,(18:2,19:3):18):7,20:0,21:9);
tree PAUP_203 = [&U] (1:2,((((((((((2:15,((10:2,12:5):4,11:15):17):8,14:16):39,((128:58,(130:129,(131:35,132:27):52):18):12,129:57):17):16,((((((3:14,((((24:0,25:0,27:0):2,26:0):16,((113:0,114:9):4,(116:1,117:0):8):2):14,115:18):13):5,((13:8,112:0):4,((106:1,107:4,108:0,109:0):4,(110:1,111:0):3):5):17):3,105:12):24,(15:5,(16:1,17:8):9):28):15,102:39):10,(28:30,100:35):13):9):6,((((((4:2,(6:0,8:0):0):9,((5:1,7:0):1,9:4):11):17,(((119:8,120:4):9,121:15):18,122:28):9):7,118:36):9,(((44:0,46:22):2,45:0):25,(47:0,48:5,49:4):29):8):7,((((((((29:8,(30:1,31:2):17):8,(38:15,(39:17,40:11):4):3):4,37:11):14,((((32:5,(33:1,34:4):7):11,(42:8,43:7):35):7,36:19):7,35:16):10):4,41:20):15,99:43):7,((62:3,(63:0,64:2):2):12,(((65:1,66:1):4,68:21):6,67:12):11):16):7,((83:0,84:2):27,(97:28,125:29):22):5):4):8):9,98:39):6,((((((50:2,(51:4,((52:1,54:3):1,53:6):4):1):12,60:27):12,((((55:3,56:5):9,57:13):9,(58:8,59:7):8):11,61:19):9):13,(69:24,(((85:1,((86:2,87:4):1,(88:2,89:2):0):2):18,90:7):8,(((91:0,92:2):2,((93:1,94:1):1,95:8):1):8,96:21):12):4):9):12,(70:37,71:34):11):8,((((((72:9,81:0):3,((78:1,80:0):1,79:3):3):4,82:13):8,(74:13,(75:2,(76:5,77:2):2):4):4):8,73:10):17,((103:5,104:5):22,(123:9,124:24):18):14):8):3):15,(126:2,127:7):49):17,(22:18,(23:26,101:42):9):7):11,(18:2,19:3):18):7,20:0,21:9);
tree PAUP_204 = [&U] (1:2,((((((((((2:15,((10:2,12:5):4,11:15):17):8,14:16):39,((128:58,(130:129,(131:35,132:27):52):18):12,129:57):17):16,((((((3:14,(((((24:0,25:0,27:0):2,26:0):15,(116:1,117:0):8):1,(113:0,114:9):5):15,115:18):13):5,((13:8,112:0):4,((106:1,107:4,108:0,109:0):4,(110:1,111:0):3):5):17):3,105:12):24,(15:5,(16:1,17:8):9):28):15,102:39):10,(28:30,100:35):13):9):6,((((((4:2,(6:0,8:0):0):9,((5:1,7:0):1,9:4):11):17,(((119:8,120:4):9,121:15):18,122:28):9):7,118:36):9,(((44:0,46:22):2,45:0):25,(47:0,48:5,49:4):29):8):7,((((((((29:8,(30:1,31:2):17):8,(38:15,(39:17,40:11):4):3):4,37:11):14,((((32:5,(33:1,34:4):7):11,(42:8,43:7):35):7,36:19):7,35:16):10):4,41:20):15,99:43):7,((62:3,(63:0,64:2):2):12,(((65:1,66:1):4,68:21):6,67:12):11):16):7,((83:0,84:2):27,(97:28,125:29):22):5):4):8):9,98:39):6,((((((50:2,(51:4,((52:1,54:3):1,53:6):4):1):12,60:27):12,((((55:3,56:5):9,57:13):9,(58:8,59:7):8):11,61:19):9):13,(69:24,(((85:1,((86:2,87:4):1,88:2,89:2):2):18,90:7):8,(((91:0,92:2):2,((93:1,94:1):1,95:8):1):8,96:21):12):4):9):12,(70:37,71:34):11):8,((((((72:9,81:0):3,((78:1,80:0):1,79:3):3):4,82:13):8,(74:13,(75:2,(76:5,77:2):2):4):4):8,73:10):17,((103:5,104:5):22,(123:9,124:24):18):14):8):3):15,(126:2,127:7):49):17,(22:18,(23:26,101:42):9):7):11,(18:2,19:3):18):7,20:0,21:9);
tree PAUP_205 = [&U] (1:2,((((((((((2:15,((10:2,12:5):4,11:15):17):8,14:16):39,((128:58,(130:129,(131:35,132:27):52):18):12,129:57):17):16,((((((3:14,(((((24:0,25:0,27:0):2,26:0):15,(116:1,117:0):8):1,(113:0,114:9):5):15,115:18):13):5,((13:8,112:0):4,((106:1,107:4,108:0,109:0):4,(110:1,111:0):3):5):17):3,105:12):24,(15:5,(16:1,17:8):9):28):15,102:39):10,(28:30,100:35):13):9):6,((((((4:2,(6:0,8:0):0):9,((5:1,7:0):1,9:4):11):17,(((119:8,120:4):9,121:15):18,122:28):9):7,118:36):9,(((44:0,46:22):2,45:0):25,(47:0,48:5,49:4):29):8):7,((((((((29:8,(30:1,31:2):17):8,(38:15,(39:17,40:11):4):3):4,37:11):14,((((32:5,(33:1,34:4):7):11,(42:8,43:7):35):7,36:19):7,35:16):10):4,41:20):15,99:43):7,((62:3,(63:0,64:2):2):12,(((65:1,66:1):4,68:21):6,67:12):11):16):7,((83:0,84:2):27,(97:28,125:29):22):5):4):8):9,98:39):6,((((((50:2,(51:4,((52:1,54:3):1,53:6):4):1):12,60:27):12,((((55:3,56:5):9,57:13):9,(58:8,59:7):8):11,61:19):9):13,(69:24,(((85:0,(86:2,87:4,(88:2,89:2):1):2):19,90:7):8,(((91:0,92:2):2,((93:1,94:1):1,95:8):1):8,96:21):12):4):9):12,(70:37,71:34):11):8,((((((72:9,81:0):3,((78:1,80:0):1,79:3):3):4,82:13):8,(74:13,(75:2,(76:5,77:2):2):4):4):8,73:10):17,((103:5,104:5):22,(123:9,124:24):18):14):8):3):15,(126:2,127:7):49):17,(22:18,(23:26,101:42):9):7):11,(18:2,19:3):18):7,20:0,21:9);
tree PAUP_206 = [&U] (1:2,(((((((((((2:15,((10:2,12:5):4,11:15):17):8,14:16):39,((128:58,(130:129,(131:35,132:27):52):18):12,129:57):17):16,(((((3:15,(((13:8,112:0):4,((106:1,107:4,108:0,109:0):4,(110:1,111:0):3):5):15,((((24:0,25:0,27:0):2,26:0):15,((113:0,114:9):4,(116:1,117:0):8):3):14,115:19):11):4):5,105:14):23,(15:5,(16:1,17:8):9):29):14,102:39):10,(28:30,100:35):13):9):6,((((((4:2,(6:0,8:0):0):9,((5:1,7:0):1,9:4):11):17,(((119:8,120:4):9,121:15):18,122:28):9):7,118:36):9,(((44:0,46:22):2,45:0):25,(47:0,48:5,49:4):29):8):7,((((((((29:8,(30:1,31:2):17):8,(38:15,(39:17,40:11):4):3):4,37:11):14,((((32:5,(33:1,34:4):7):11,(42:8,43:7):35):7,36:19):7,35:16):10):4,41:20):15,99:43):7,((62:3,(63:0,64:2):2):12,(((65:1,66:1):4,68:21):6,67:12):11):16):7,((83:0,84:2):27,(97:28,125:29):22):5):4):8):9,98:39):6,((((((50:2,(51:4,((52:1,54:3):1,53:6):4):1):12,60:27):12,((((55:3,56:5):9,57:13):9,(58:8,59:7):8):11,61:19):9):13,(69:24,(((85:1,((86:2,87:4):1,(88:2,89:2):0):2):18,90:7):8,(((91:0,92:2):2,((93:1,94:1):1,95:8):1):8,96:21):12):4):9):12,(70:37,71:34):11):8,((((((72:9,81:0):3,((78:1,80:0):1,79:3):3):4,82:13):8,(74:13,(75:2,(76:5,77:2):2):4):4):8,73:10):17,((103:5,104:5):22,(123:9,124:24):18):14):8):3):15,(126:2,127:7):49):17,(22:18,(23:26,101:42):9):7):11,(18:2,19:3):18):6,20:0):1,21:9);
tree PAUP_207 = [&U] (1:2,(((((((((((2:15,((10:2,12:5):4,11:15):17):8,14:16):39,((128:58,(130:129,(131:35,132:27):52):18):12,129:57):17):16,(((((3:15,(((13:8,112:0):4,((106:1,107:4,108:0,109:0):4,(110:1,111:0):3):5):15,(((((24:0,25:0,27:0):2,26:0):15,(116:1,117:0):8):1,(113:0,114:9):5):15,115:18):12):4):5,105:14):23,(15:5,(16:1,17:8):9):29):14,102:39):10,(28:30,100:35):13):9):6,((((((4:2,(6:0,8:0):0):9,((5:1,7:0):1,9:4):11):17,(((119:8,120:4):9,121:15):18,122:28):9):7,118:36):9,(((44:0,46:22):2,45:0):25,(47:0,48:5,49:4):29):8):7,((((((((29:8,(30:1,31:2):17):8,(38:15,(39:17,40:11):4):3):4,37:11):14,((((32:5,(33:1,34:4):7):11,(42:8,43:7):35):7,36:19):7,35:16):10):4,41:20):15,99:43):7,((62:3,(63:0,64:2):2):12,(((65:1,66:1):4,68:21):6,67:12):11):16):7,((83:0,84:2):27,(97:28,125:29):22):5):4):8):9,98:39):6,(((((((50:3,51:4):1,((52:1,54:3):1,53:6):3):13,60:27):11,((((55:3,56:5):9,57:13):9,(58:8,59:7):8):11,61:19):8):14,(69:24,(((85:1,((86:2,87:4):1,(88:2,89:2):0):2):18,90:7):8,(((91:0,92:2):2,((93:1,94:1):1,95:8):1):8,96:21):12):4):9):12,(70:37,71:34):11):8,((((((72:9,81:0):3,((78:1,80:0):1,79:3):3):4,82:13):8,(74:13,(75:2,(76:5,77:2):2):4):4):8,73:10):17,((103:5,104:5):22,(123:9,124:24):18):14):8):3):15,(126:2,127:7):49):17,(22:18,(23:26,101:42):9):7):11,(18:2,19:3):18):6,20:0):1,21:9);
tree PAUP_208 = [&U] (1:2,(((((((((((2:15,((10:2,12:5):4,11:15):17):8,14:16):39,((128:58,(130:129,(131:35,132:27):52):18):12,129:57):17):16,(((((3:15,(((13:8,112:0):4,((106:1,107:4,108:0,109:0):4,(110:1,111:0):3):5):15,(((((24:0,25:0,27:0):2,26:0):15,(116:1,117:0):8):1,(113:0,114:9):5):15,115:18):12):4):5,105:14):23,(15:5,(16:1,17:8):9):29):14,102:39):10,(28:30,100:35):13):9):6,((((((4:2,(6:0,8:0):0):9,((5:1,7:0):1,9:4):11):17,(((119:8,120:4):9,121:15):18,122:28):9):7,118:36):9,(((44:0,46:22):2,45:0):25,(47:0,48:5,49:4):29):8):7,((((((((29:8,(30:1,31:2):17):8,(38:15,(39:17,40:11):4):3):4,37:11):14,((((32:5,(33:1,34:4):7):11,(42:8,43:7):35):7,36:19):7,35:16):10):4,41:20):15,99:43):7,((62:3,(63:0,64:2):2):12,(((65:1,66:1):4,68:21):6,67:12):11):16):7,((83:0,84:2):27,(97:28,125:29):22):5):4):8):9,98:39):6,((((((50:2,(51:4,((52:1,54:3):1,53:6):4):1):12,60:27):12,((((55:3,56:5):9,57:13):9,(58:8,59:7):8):11,61:19):9):13,(69:24,(((85:1,((86:2,87:4):1,88:2,89:2):2):18,90:7):8,(((91:0,92:2):2,((93:1,94:1):1,95:8):1):8,96:21):12):4):9):12,(70:37,71:34):11):8,((((((72:9,81:0):3,((78:1,80:0):1,79:3):3):4,82:13):8,(74:13,(75:2,(76:5,77:2):2):4):4):8,73:10):17,((103:5,104:5):22,(123:9,124:24):18):14):8):3):15,(126:2,127:7):49):17,(22:18,(23:26,101:42):9):7):11,(18:2,19:3):18):6,20:0):1,21:9);
tree PAUP_209 = [&U] (1:2,(((((((((((2:15,((10:2,12:5):4,11:15):17):8,14:16):39,((128:58,(130:129,(131:35,132:27):52):18):12,129:57):17):16,(((((3:15,(((13:8,112:0):4,((106:1,107:4,108:0,109:0):4,(110:1,111:0):3):5):15,(((((24:0,25:0,27:0):2,26:0):15,(116:1,117:0):8):1,(113:0,114:9):5):15,115:18):12):4):5,105:14):23,(15:5,(16:1,17:8):9):29):14,102:39):10,(28:30,100:35):13):9):6,((((((4:2,(6:0,8:0):0):9,((5:1,7:0):1,9:4):11):17,(((119:8,120:4):9,121:15):18,122:28):9):7,118:36):9,(((44:0,46:22):2,45:0):25,(47:0,48:5,49:4):29):8):7,((((((((29:8,(30:1,31:2):17):8,(38:15,(39:17,40:11):4):3):4,37:11):14,((((32:5,(33:1,34:4):7):11,(42:8,43:7):35):7,36:19):7,35:16):10):4,41:20):15,99:43):7,((62:3,(63:0,64:2):2):12,(((65:1,66:1):4,68:21):6,67:12):11):16):7,((83:0,84:2):27,(97:28,125:29):22):5):4):8):9,98:39):6,((((((50:2,(51:4,((52:1,54:3):1,53:6):4):1):12,60:27):12,((((55:3,56:5):9,57:13):9,(58:8,59:7):8):11,61:19):9):13,(69:24,(((85:0,(86:2,87:4,(88:2,89:2):1):2):19,90:7):8,(((91:0,92:2):2,((93:1,94:1):1,95:8):1):8,96:21):12):4):9):12,(70:37,71:34):11):8,((((((72:9,81:0):3,((78:1,80:0):1,79:3):3):4,82:13):8,(74:13,(75:2,(76:5,77:2):2):4):4):8,73:10):17,((103:5,104:5):22,(123:9,124:24):18):14):8):3):15,(126:2,127:7):49):17,(22:18,(23:26,101:42):9):7):11,(18:2,19:3):18):6,20:0):1,21:9);
tree PAUP_210 = [&U] (1:2,(((((((((((2:15,((10:2,12:5):4,11:15):17):8,14:16):39,((128:58,(130:129,(131:35,132:27):52):18):12,129:57):17):16,((((((3:14,(((((24:0,25:0,27:0):2,26:0):15,(116:1,117:0):8):1,(113:0,114:9):5):15,115:18):13):5,((13:8,112:0):4,((106:1,107:4,108:0,109:0):4,(110:1,111:0):3):5):17):3,105:12):24,(15:5,(16:1,17:8):9):28):15,102:39):10,(28:30,100:35):13):9):6,((((((4:2,(6:0,8:0):0):9,((5:1,7:0):1,9:4):11):17,(((119:8,120:4):9,121:15):18,122:28):9):7,118:36):9,(((44:0,46:22):2,45:0):25,(47:0,48:5,49:4):29):8):7,((((((((29:8,(30:1,31:2):17):8,(38:15,(39:17,40:11):4):3):4,37:11):14,((((32:5,(33:1,34:4):7):11,(42:8,43:7):35):7,36:19):7,35:16):10):4,41:20):15,99:43):7,((62:3,(63:0,64:2):2):12,(((65:1,66:1):4,68:21):6,67:12):11):16):7,((83:0,84:2):27,(97:28,125:29):22):5):4):8):9,98:39):6,(((((((50:3,51:4):1,((52:1,54:3):1,53:6):3):13,60:27):11,((((55:3,56:5):9,57:13):9,(58:8,59:7):8):11,61:19):8):14,(69:24,(((85:1,((86:2,87:4):1,88:2,89:2):2):18,90:7):8,(((91:0,92:2):2,((93:1,94:1):1,95:8):1):8,96:21):12):4):9):12,(70:37,71:34):11):8,((((((72:9,81:0):3,((78:1,80:0):1,79:3):3):4,82:13):8,(74:13,(75:2,(76:5,77:2):2):4):4):8,73:10):17,((103:5,104:5):22,(123:9,124:24):18):14):8):3):15,(126:2,127:7):49):17,(22:18,(23:26,101:42):9):7):11,(18:2,19:3):18):6,20:0):1,21:9);
tree PAUP_211 = [&U] (1:2,(((((((((((2:15,((10:2,12:5):4,11:15):17):8,14:16):39,((128:58,(130:129,(131:35,132:27):52):18):12,129:57):17):16,((((((3:14,(((((24:0,25:0,27:0):2,26:0):15,(116:1,117:0):8):1,(113:0,114:9):5):15,115:18):13):5,((13:8,112:0):4,((106:1,107:4,108:0,109:0):4,(110:1,111:0):3):5):17):3,105:12):24,(15:5,(16:1,17:8):9):28):15,102:39):10,(28:30,100:35):13):9):6,((((((4:2,(6:0,8:0):0):9,((5:1,7:0):1,9:4):11):17,(((119:8,120:4):9,121:15):18,122:28):9):7,118:36):9,(((44:0,46:22):2,45:0):25,(47:0,48:5,49:4):29):8):7,((((((((29:8,(30:1,31:2):17):8,(38:15,(39:17,40:11):4):3):4,37:11):14,((((32:5,(33:1,34:4):7):11,(42:8,43:7):35):7,36:19):7,35:16):10):4,41:20):15,99:43):7,((62:3,(63:0,64:2):2):12,(((65:1,66:1):4,68:21):6,67:12):11):16):7,((83:0,84:2):27,(97:28,125:29):22):5):4):8):9,98:39):6,(((((((50:3,51:4):1,((52:1,54:3):1,53:6):3):13,60:27):11,((((55:3,56:5):9,57:13):9,(58:8,59:7):8):11,61:19):8):14,(69:24,(((85:0,(86:2,87:4,(88:2,89:2):1):2):19,90:7):8,(((91:0,92:2):2,((93:1,94:1):1,95:8):1):8,96:21):12):4):9):12,(70:37,71:34):11):8,((((((72:9,81:0):3,((78:1,80:0):1,79:3):3):4,82:13):8,(74:13,(75:2,(76:5,77:2):2):4):4):8,73:10):17,((103:5,104:5):22,(123:9,124:24):18):14):8):3):15,(126:2,127:7):49):17,(22:18,(23:26,101:42):9):7):11,(18:2,19:3):18):6,20:0):1,21:9);
tree PAUP_212 = [&U] (1:2,(((((((((((2:15,((10:2,12:5):4,11:15):17):8,14:16):39,((128:58,(130:129,(131:35,132:27):52):18):12,129:57):17):16,((((((3:14,((((24:0,25:0,27:0):2,26:0):16,((113:0,114:9):4,(116:1,117:0):8):2):14,115:18):13):5,((13:8,112:0):4,((106:1,107:4,108:0,109:0):4,(110:1,111:0):3):5):17):3,105:12):24,(15:5,(16:1,17:8):9):28):15,102:39):10,(28:30,100:35):13):9):6,((((((4:2,(6:0,8:0):0):9,((5:1,7:0):1,9:4):11):17,(((119:8,120:4):9,121:15):18,122:28):9):7,118:36):9,(((44:0,46:22):2,45:0):25,(47:0,48:5,49:4):29):8):7,((((((((29:8,(30:1,31:2):17):8,(38:15,(39:17,40:11):4):3):4,37:11):14,((((32:5,(33:1,34:4):7):11,(42:8,43:7):35):7,36:19):7,35:16):10):4,41:20):15,99:43):7,((62:3,(63:0,64:2):2):12,(((65:1,66:1):4,68:21):6,67:12):11):16):7,((83:0,84:2):27,(97:28,125:29):22):5):4):8):9,98:39):6,(((((((50:3,51:4):1,((52:1,54:3):1,53:6):3):13,60:27):11,((((55:3,56:5):9,57:13):9,(58:8,59:7):8):11,61:19):8):14,(69:24,(((85:1,((86:2,87:4):1,(88:2,89:2):0):2):18,90:7):8,(((91:0,92:2):2,((93:1,94:1):1,95:8):1):8,96:21):12):4):9):12,(70:37,71:34):11):8,((((((72:9,81:0):3,((78:1,80:0):1,79:3):3):4,82:13):8,(74:13,(75:2,(76:5,77:2):2):4):4):8,73:10):17,((103:5,104:5):22,(123:9,124:24):18):14):8):3):15,(126:2,127:7):49):17,(22:18,(23:26,101:42):9):7):11,(18:2,19:3):18):6,20:0):1,21:9);
tree PAUP_213 = [&U] (1:2,(((((((((((2:15,((10:2,12:5):4,11:15):17):8,14:16):39,((128:58,(130:129,(131:35,132:27):52):18):12,129:57):17):16,((((((3:14,((((24:0,25:0,27:0):2,26:0):16,((113:0,114:9):4,(116:1,117:0):8):2):14,115:18):13):5,((13:8,112:0):4,((106:1,107:4,108:0,109:0):4,(110:1,111:0):3):5):17):3,105:12):24,(15:5,(16:1,17:8):9):28):15,102:39):10,(28:30,100:35):13):9):6,((((((4:2,(6:0,8:0):0):9,((5:1,7:0):1,9:4):11):17,(((119:8,120:4):9,121:15):18,122:28):9):7,118:36):9,(((44:0,46:22):2,45:0):25,(47:0,48:5,49:4):29):8):7,((((((((29:8,(30:1,31:2):17):8,(38:15,(39:17,40:11):4):3):4,37:11):14,((((32:5,(33:1,34:4):7):11,(42:8,43:7):35):7,36:19):7,35:16):10):4,41:20):15,99:43):7,((62:3,(63:0,64:2):2):12,(((65:1,66:1):4,68:21):6,67:12):11):16):7,((83:0,84:2):27,(97:28,125:29):22):5):4):8):9,98:39):6,((((((50:2,(51:4,((52:1,54:3):1,53:6):4):1):12,60:27):12,((((55:3,56:5):9,57:13):9,(58:8,59:7):8):11,61:19):9):13,(69:24,(((85:1,((86:2,87:4):1,88:2,89:2):2):18,90:7):8,(((91:0,92:2):2,((93:1,94:1):1,95:8):1):8,96:21):12):4):9):12,(70:37,71:34):11):8,((((((72:9,81:0):3,((78:1,80:0):1,79:3):3):4,82:13):8,(74:13,(75:2,(76:5,77:2):2):4):4):8,73:10):17,((103:5,104:5):22,(123:9,124:24):18):14):8):3):15,(126:2,127:7):49):17,(22:18,(23:26,101:42):9):7):11,(18:2,19:3):18):6,20:0):1,21:9);
tree PAUP_214 = [&U] (1:2,(((((((((((2:15,((10:2,12:5):4,11:15):17):8,14:16):39,((128:58,(130:129,(131:35,132:27):52):18):12,129:57):17):16,((((((3:14,((((24:0,25:0,27:0):2,26:0):16,((113:0,114:9):4,(116:1,117:0):8):2):14,115:18):13):5,((13:8,112:0):4,((106:1,107:4,108:0,109:0):4,(110:1,111:0):3):5):17):3,105:12):24,(15:5,(16:1,17:8):9):28):15,102:39):10,(28:30,100:35):13):9):6,((((((4:2,(6:0,8:0):0):9,((5:1,7:0):1,9:4):11):17,(((119:8,120:4):9,121:15):18,122:28):9):7,118:36):9,(((44:0,46:22):2,45:0):25,(47:0,48:5,49:4):29):8):7,((((((((29:8,(30:1,31:2):17):8,(38:15,(39:17,40:11):4):3):4,37:11):14,((((32:5,(33:1,34:4):7):11,(42:8,43:7):35):7,36:19):7,35:16):10):4,41:20):15,99:43):7,((62:3,(63:0,64:2):2):12,(((65:1,66:1):4,68:21):6,67:12):11):16):7,((83:0,84:2):27,(97:28,125:29):22):5):4):8):9,98:39):6,((((((50:2,(51:4,((52:1,54:3):1,53:6):4):1):12,60:27):12,((((55:3,56:5):9,57:13):9,(58:8,59:7):8):11,61:19):9):13,(69:24,(((85:0,(86:2,87:4,(88:2,89:2):1):2):19,90:7):8,(((91:0,92:2):2,((93:1,94:1):1,95:8):1):8,96:21):12):4):9):12,(70:37,71:34):11):8,((((((72:9,81:0):3,((78:1,80:0):1,79:3):3):4,82:13):8,(74:13,(75:2,(76:5,77:2):2):4):4):8,73:10):17,((103:5,104:5):22,(123:9,124:24):18):14):8):3):15,(126:2,127:7):49):17,(22:18,(23:26,101:42):9):7):11,(18:2,19:3):18):6,20:0):1,21:9);
tree PAUP_215 = [&U] (1:2,(((((((((((2:15,((10:2,12:5):4,11:15):17):8,14:16):39,((128:58,(130:129,(131:35,132:27):52):18):12,129:57):17):16,((((((3:14,(((((24:0,25:0,27:0):2,26:0):15,(116:1,117:0):8):1,(113:0,114:9):5):15,115:18):13):5,((13:8,112:0):4,((106:1,107:4,108:0,109:0):4,(110:1,111:0):3):5):17):3,105:12):24,(15:5,(16:1,17:8):9):28):15,102:39):10,(28:30,100:35):13):9):6,((((((4:2,(6:0,8:0):0):9,(5:1,7:0,9:4):12):17,(((119:8,120:4):9,121:15):18,122:28):9):7,118:36):9,(((44:0,46:22):2,45:0):25,(47:0,48:5,49:4):29):8):7,((((((((29:8,(30:1,31:2):17):8,(38:15,(39:17,40:11):4):3):4,37:11):14,((((32:5,(33:1,34:4):7):11,(42:8,43:7):35):7,36:19):7,35:16):10):4,41:20):15,99:43):7,((62:3,(63:0,64:2):2):12,(((65:1,66:1):4,68:21):6,67:12):11):16):7,((83:0,84:2):27,(97:28,125:29):22):5):4):8):9,98:39):6,((((((50:2,(51:4,((52:1,54:3):1,53:6):4):1):12,60:27):12,((((55:3,56:5):9,57:13):9,(58:8,59:7):8):11,61:19):9):13,(69:24,(((85:0,(86:2,87:4,(88:2,89:2):1):2):19,90:7):8,(((91:0,92:2):2,((93:1,94:1):1,95:8):1):8,96:21):12):4):9):12,(70:37,71:34):11):8,((((((72:9,81:0):3,((78:1,80:0):1,79:3):3):4,82:13):8,(74:13,(75:2,(76:5,77:2):2):4):4):8,73:10):17,((103:5,104:5):22,(123:9,124:24):18):14):8):3):15,(126:2,127:7):49):17,(22:18,(23:26,101:42):9):7):11,(18:2,19:3):18):6,20:0):1,21:9);
tree PAUP_216 = [&U] (1:2,((((((((((2:15,((10:2,12:5):4,11:15):17):8,14:16):39,((128:58,(130:129,(131:35,132:27):52):18):12,129:57):17):16,(((((3:15,(((13:8,112:0):4,((106:1,107:4,108:0,109:0):4,(110:1,111:0):3):5):15,((((24:0,25:0,27:0):2,26:0):15,((113:0,114:9):4,(116:1,117:0):8):3):14,115:19):11):4):5,105:14):23,(15:5,(16:1,17:8):9):29):14,102:39):10,(28:30,100:35):13):9):6,((((((4:2,(6:0,8:0):0):9,((5:1,7:0):1,9:4):11):17,(((119:8,120:4):9,121:15):18,122:28):9):7,118:36):9,(((44:0,46:22):2,45:0):25,(47:0,48:5,49:4):29):8):7,(((((((29:10,(30:1,31:2):15):9,(37:11,(38:15,(39:17,40:11):4):2):4):13,((((32:5,(33:1,34:4):7):11,(42:8,43:7):35):7,36:19):6,35:16):10):6,41:21):14,99:43):7,((62:3,(63:0,64:2):2):12,(((65:1,66:1):4,68:21):6,67:12):11):16):7,((83:0,84:2):27,(97:28,125:29):22):5):4):8):9,98:39):6,((((((50:2,(51:4,((52:1,54:3):1,53:6):4):1):12,60:27):12,((((55:3,56:5):9,57:13):9,(58:8,59:7):8):11,61:19):9):13,(69:24,(((85:1,((86:2,87:4):1,(88:2,89:2):0):2):18,90:7):8,(((91:0,92:2):2,((93:1,94:1):1,95:8):1):8,96:21):12):4):9):12,(70:37,71:34):11):8,((((((72:9,81:0):3,((78:1,80:0):1,79:3):3):4,82:13):8,(74:13,(75:2,(76:5,77:2):2):4):4):8,73:10):17,((103:5,104:5):22,(123:9,124:24):18):14):8):3):15,(126:2,127:7):49):17,(22:18,(23:26,101:42):9):7):11,(18:2,19:3):18):7,20:0,21:9);
tree PAUP_217 = [&U] (1:2,(((((((((((2:15,((10:2,12:5):4,11:15):17):8,14:16):39,((128:58,(130:129,(131:35,132:27):52):18):12,129:57):17):16,(((((3:15,(((13:8,112:0):4,((106:1,107:4,108:0,109:0):4,(110:1,111:0):3):5):15,((((24:0,25:0,27:0):2,26:0):15,((113:0,114:9):4,(116:1,117:0):8):3):14,115:19):11):4):5,105:14):23,(15:5,(16:1,17:8):9):29):14,102:39):10,(28:30,100:35):13):9):6,((((((4:2,(6:0,8:0):0):9,((5:1,7:0):1,9:4):11):17,(((119:8,120:4):9,121:15):18,122:28):9):7,118:36):9,(((44:0,46:22):2,45:0):25,(47:0,48:5,49:4):29):8):7,(((((((29:10,(30:1,31:2):15):9,(37:11,(38:15,(39:17,40:11):4):2):4):13,((((32:5,(33:1,34:4):7):11,(42:8,43:7):35):7,36:19):6,35:16):10):6,41:21):14,99:43):7,((62:3,(63:0,64:2):2):12,(((65:1,66:1):4,68:21):6,67:12):11):16):7,((83:0,84:2):27,(97:28,125:29):22):5):4):8):9,98:39):6,(((((((50:3,51:4):1,((52:1,54:3):1,53:6):3):13,60:27):11,((((55:3,56:5):9,57:13):9,(58:8,59:7):8):11,61:19):8):14,(69:24,(((85:1,((86:2,87:4):1,(88:2,89:2):0):2):18,90:7):8,(((91:0,92:2):2,((93:1,94:1):1,95:8):1):8,96:21):12):4):9):12,(70:37,71:34):11):8,((((((72:9,81:0):3,((78:1,80:0):1,79:3):3):4,82:13):8,(74:13,(75:2,(76:5,77:2):2):4):4):8,73:10):17,((103:5,104:5):22,(123:9,124:24):18):14):8):3):15,(126:2,127:7):49):17,(22:18,(23:26,101:42):9):7):11,(18:2,19:3):18):6,20:0):1,21:9);
tree PAUP_218 = [&U] (1:2,(((((((((((2:15,((10:2,12:5):4,11:15):17):8,14:16):39,((128:58,(130:129,(131:35,132:27):52):18):12,129:57):17):16,(((((3:15,(((13:8,112:0):4,((106:1,107:4,108:0,109:0):4,(110:1,111:0):3):5):15,((((24:0,25:0,27:0):2,26:0):15,((113:0,114:9):4,(116:1,117:0):8):3):14,115:19):11):4):5,105:14):23,(15:5,(16:1,17:8):9):29):14,102:39):10,(28:30,100:35):13):9):6,((((((4:2,(6:0,8:0):0):9,((5:1,7:0):1,9:4):11):17,(((119:8,120:4):9,121:15):18,122:28):9):7,118:36):9,(((44:0,46:22):2,45:0):25,(47:0,48:5,49:4):29):8):7,(((((((29:10,(30:1,31:2):15):9,(37:11,(38:15,(39:17,40:11):4):2):4):13,((((32:5,(33:1,34:4):7):11,(42:8,43:7):35):7,36:19):6,35:16):10):6,41:21):14,99:43):7,((62:3,(63:0,64:2):2):12,(((65:1,66:1):4,68:21):6,67:12):11):16):7,((83:0,84:2):27,(97:28,125:29):22):5):4):8):9,98:39):6,((((((50:2,(51:4,((52:1,54:3):1,53:6):4):1):12,60:27):12,((((55:3,56:5):9,57:13):9,(58:8,59:7):8):11,61:19):9):13,(69:24,(((85:1,((86:2,87:4):1,88:2,89:2):2):18,90:7):8,(((91:0,92:2):2,((93:1,94:1):1,95:8):1):8,96:21):12):4):9):12,(70:37,71:34):11):8,((((((72:9,81:0):3,((78:1,80:0):1,79:3):3):4,82:13):8,(74:13,(75:2,(76:5,77:2):2):4):4):8,73:10):17,((103:5,104:5):22,(123:9,124:24):18):14):8):3):15,(126:2,127:7):49):17,(22:18,(23:26,101:42):9):7):11,(18:2,19:3):18):6,20:0):1,21:9);
tree PAUP_219 = [&U] (1:2,(((((((((((2:15,((10:2,12:5):4,11:15):17):8,14:16):39,((128:58,(130:129,(131:35,132:27):52):18):12,129:57):17):16,(((((3:15,(((13:8,112:0):4,((106:1,107:4,108:0,109:0):4,(110:1,111:0):3):5):15,((((24:0,25:0,27:0):2,26:0):15,((113:0,114:9):4,(116:1,117:0):8):3):14,115:19):11):4):5,105:14):23,(15:5,(16:1,17:8):9):29):14,102:39):10,(28:30,100:35):13):9):6,((((((4:2,(6:0,8:0):0):9,((5:1,7:0):1,9:4):11):17,(((119:8,120:4):9,121:15):18,122:28):9):7,118:36):9,(((44:0,46:22):2,45:0):25,(47:0,48:5,49:4):29):8):7,(((((((29:10,(30:1,31:2):15):9,(37:11,(38:15,(39:17,40:11):4):2):4):13,((((32:5,(33:1,34:4):7):11,(42:8,43:7):35):7,36:19):6,35:16):10):6,41:21):14,99:43):7,((62:3,(63:0,64:2):2):12,(((65:1,66:1):4,68:21):6,67:12):11):16):7,((83:0,84:2):27,(97:28,125:29):22):5):4):8):9,98:39):6,((((((50:2,(51:4,((52:1,54:3):1,53:6):4):1):12,60:27):12,((((55:3,56:5):9,57:13):9,(58:8,59:7):8):11,61:19):9):13,(69:24,(((85:0,(86:2,87:4,(88:2,89:2):1):2):19,90:7):8,(((91:0,92:2):2,((93:1,94:1):1,95:8):1):8,96:21):12):4):9):12,(70:37,71:34):11):8,((((((72:9,81:0):3,((78:1,80:0):1,79:3):3):4,82:13):8,(74:13,(75:2,(76:5,77:2):2):4):4):8,73:10):17,((103:5,104:5):22,(123:9,124:24):18):14):8):3):15,(126:2,127:7):49):17,(22:18,(23:26,101:42):9):7):11,(18:2,19:3):18):6,20:0):1,21:9);
tree PAUP_220 = [&U] (1:2,(((((((((((2:15,((10:2,12:5):4,11:15):17):8,14:16):39,((128:58,(130:129,(131:35,132:27):52):18):12,129:57):17):16,(((((3:15,(((13:8,112:0):4,((106:1,107:4,108:0,109:0):4,(110:1,111:0):3):5):15,(((((24:0,25:0,27:0):2,26:0):15,(116:1,117:0):8):1,(113:0,114:9):5):15,115:18):12):4):5,105:14):23,(15:5,(16:1,17:8):9):29):14,102:39):10,(28:30,100:35):13):9):6,((((((4:2,(6:0,8:0):0):9,((5:1,7:0):1,9:4):11):17,(((119:8,120:4):9,121:15):18,122:28):9):7,118:36):9,(((44:0,46:22):2,45:0):25,(47:0,48:5,49:4):29):8):7,(((((((29:10,(30:1,31:2):15):9,(37:11,(38:15,(39:17,40:11):4):2):4):13,((((32:5,(33:1,34:4):7):11,(42:8,43:7):35):7,36:19):6,35:16):10):6,41:21):14,99:43):7,((62:3,(63:0,64:2):2):12,(((65:1,66:1):4,68:21):6,67:12):11):16):7,((83:0,84:2):27,(97:28,125:29):22):5):4):8):9,98:39):6,(((((((50:3,51:4):1,((52:1,54:3):1,53:6):3):13,60:27):11,((((55:3,56:5):9,57:13):9,(58:8,59:7):8):11,61:19):8):14,(69:24,(((85:1,((86:2,87:4):1,88:2,89:2):2):18,90:7):8,(((91:0,92:2):2,((93:1,94:1):1,95:8):1):8,96:21):12):4):9):12,(70:37,71:34):11):8,((((((72:9,81:0):3,((78:1,80:0):1,79:3):3):4,82:13):8,(74:13,(75:2,(76:5,77:2):2):4):4):8,73:10):17,((103:5,104:5):22,(123:9,124:24):18):14):8):3):15,(126:2,127:7):49):17,(22:18,(23:26,101:42):9):7):11,(18:2,19:3):18):6,20:0):1,21:9);
tree PAUP_221 = [&U] (1:2,(((((((((((2:15,((10:2,12:5):4,11:15):17):8,14:16):39,((128:58,(130:129,(131:35,132:27):52):18):12,129:57):17):16,(((((3:15,(((13:8,112:0):4,((106:1,107:4,108:0,109:0):4,(110:1,111:0):3):5):15,(((((24:0,25:0,27:0):2,26:0):15,(116:1,117:0):8):1,(113:0,114:9):5):15,115:18):12):4):5,105:14):23,(15:5,(16:1,17:8):9):29):14,102:39):10,(28:30,100:35):13):9):6,((((((4:2,(6:0,8:0):0):9,((5:1,7:0):1,9:4):11):17,(((119:8,120:4):9,121:15):18,122:28):9):7,118:36):9,(((44:0,46:22):2,45:0):25,(47:0,48:5,49:4):29):8):7,(((((((29:10,(30:1,31:2):15):9,(37:11,(38:15,(39:17,40:11):4):2):4):13,((((32:5,(33:1,34:4):7):11,(42:8,43:7):35):7,36:19):6,35:16):10):6,41:21):14,99:43):7,((62:3,(63:0,64:2):2):12,(((65:1,66:1):4,68:21):6,67:12):11):16):7,((83:0,84:2):27,(97:28,125:29):22):5):4):8):9,98:39):6,(((((((50:3,51:4):1,((52:1,54:3):1,53:6):3):13,60:27):11,((((55:3,56:5):9,57:13):9,(58:8,59:7):8):11,61:19):8):14,(69:24,(((85:0,(86:2,87:4,(88:2,89:2):1):2):19,90:7):8,(((91:0,92:2):2,((93:1,94:1):1,95:8):1):8,96:21):12):4):9):12,(70:37,71:34):11):8,((((((72:9,81:0):3,((78:1,80:0):1,79:3):3):4,82:13):8,(74:13,(75:2,(76:5,77:2):2):4):4):8,73:10):17,((103:5,104:5):22,(123:9,124:24):18):14):8):3):15,(126:2,127:7):49):17,(22:18,(23:26,101:42):9):7):11,(18:2,19:3):18):6,20:0):1,21:9);
tree PAUP_222 = [&U] (1:2,((((((((((2:15,((10:2,12:5):4,11:15):17):8,14:16):39,((128:58,(130:129,(131:35,132:27):52):18):12,129:57):17):16,(((((3:15,(((13:8,112:0):4,((106:1,107:4,108:0,109:0):4,(110:1,111:0):3):5):15,(((((24:0,25:0,27:0):2,26:0):15,(116:1,117:0):8):1,(113:0,114:9):5):15,115:18):12):4):5,105:14):23,(15:5,(16:1,17:8):9):29):14,102:39):10,(28:30,100:35):13):9):6,((((((4:2,(6:0,8:0):0):9,((5:1,7:0):1,9:4):11):17,(((119:8,120:4):9,121:15):18,122:28):9):7,118:36):9,(((44:0,46:22):2,45:0):25,(47:0,48:5,49:4):29):8):7,(((((((29:10,(30:1,31:2):15):9,(37:11,(38:15,(39:17,40:11):4):2):4):13,((((32:5,(33:1,34:4):7):11,(42:8,43:7):35):7,36:19):6,35:16):10):6,41:21):14,99:43):7,((62:3,(63:0,64:2):2):12,(((65:1,66:1):4,68:21):6,67:12):11):16):7,((83:0,84:2):27,(97:28,125:29):22):5):4):8):9,98:39):6,((((((50:2,(51:4,((52:1,54:3):1,53:6):4):1):12,60:27):12,((((55:3,56:5):9,57:13):9,(58:8,59:7):8):11,61:19):9):13,(69:24,(((85:1,((86:2,87:4):1,88:2,89:2):2):18,90:7):8,(((91:0,92:2):2,((93:1,94:1):1,95:8):1):8,96:21):12):4):9):12,(70:37,71:34):11):8,((((((72:9,81:0):3,((78:1,80:0):1,79:3):3):4,82:13):8,(74:13,(75:2,(76:5,77:2):2):4):4):8,73:10):17,((103:5,104:5):22,(123:9,124:24):18):14):8):3):15,(126:2,127:7):49):17,(22:18,(23:26,101:42):9):7):11,(18:2,19:3):18):7,20:0,21:9);
tree PAUP_223 = [&U] (1:2,(((((((((((2:15,((10:2,12:5):4,11:15):17):8,14:16):39,((128:58,(130:129,(131:35,132:27):52):18):12,129:57):17):16,((((((3:14,((((24:0,25:0,27:0):2,26:0):16,((113:0,114:9):4,(116:1,117:0):8):2):14,115:18):13):5,((13:8,112:0):4,((106:1,107:4,108:0,109:0):4,(110:1,111:0):3):5):17):3,105:12):24,(15:5,(16:1,17:8):9):28):15,102:39):10,(28:30,100:35):13):9):6,((((((4:2,(6:0,8:0):0):9,((5:1,7:0):1,9:4):11):17,(((119:8,120:4):9,121:15):18,122:28):9):7,118:36):9,(((44:0,46:22):2,45:0):25,(47:0,48:5,49:4):29):8):7,(((((((29:10,(30:1,31:2):15):9,(37:11,(38:15,(39:17,40:11):4):2):4):13,((((32:5,(33:1,34:4):7):11,(42:8,43:7):35):7,36:19):6,35:16):10):6,41:21):14,99:43):7,((62:3,(63:0,64:2):2):12,(((65:1,66:1):4,68:21):6,67:12):11):16):7,((83:0,84:2):27,(97:28,125:29):22):5):4):8):9,98:39):6,(((((((50:3,51:4):1,((52:1,54:3):1,53:6):3):13,60:27):11,((((55:3,56:5):9,57:13):9,(58:8,59:7):8):11,61:19):8):14,(69:24,(((85:1,((86:2,87:4):1,88:2,89:2):2):18,90:7):8,(((91:0,92:2):2,((93:1,94:1):1,95:8):1):8,96:21):12):4):9):12,(70:37,71:34):11):8,((((((72:9,81:0):3,((78:1,80:0):1,79:3):3):4,82:13):8,(74:13,(75:2,(76:5,77:2):2):4):4):8,73:10):17,((103:5,104:5):22,(123:9,124:24):18):14):8):3):15,(126:2,127:7):49):17,(22:18,(23:26,101:42):9):7):11,(18:2,19:3):18):6,20:0):1,21:9);
tree PAUP_224 = [&U] (1:2,(((((((((((2:15,((10:2,12:5):4,11:15):17):8,14:16):39,((128:58,(130:129,(131:35,132:27):52):18):12,129:57):17):16,((((((3:14,((((24:0,25:0,27:0):2,26:0):16,((113:0,114:9):4,(116:1,117:0):8):2):14,115:18):13):5,((13:8,112:0):4,((106:1,107:4,108:0,109:0):4,(110:1,111:0):3):5):17):3,105:12):24,(15:5,(16:1,17:8):9):28):15,102:39):10,(28:30,100:35):13):9):6,((((((4:2,(6:0,8:0):0):9,((5:1,7:0):1,9:4):11):17,(((119:8,120:4):9,121:15):18,122:28):9):7,118:36):9,(((44:0,46:22):2,45:0):25,(47:0,48:5,49:4):29):8):7,(((((((29:10,(30:1,31:2):15):9,(37:11,(38:15,(39:17,40:11):4):2):4):13,((((32:5,(33:1,34:4):7):11,(42:8,43:7):35):7,36:19):6,35:16):10):6,41:21):14,99:43):7,((62:3,(63:0,64:2):2):12,(((65:1,66:1):4,68:21):6,67:12):11):16):7,((83:0,84:2):27,(97:28,125:29):22):5):4):8):9,98:39):6,(((((((50:3,51:4):1,((52:1,54:3):1,53:6):3):13,60:27):11,((((55:3,56:5):9,57:13):9,(58:8,59:7):8):11,61:19):8):14,(69:24,(((85:0,(86:2,87:4,(88:2,89:2):1):2):19,90:7):8,(((91:0,92:2):2,((93:1,94:1):1,95:8):1):8,96:21):12):4):9):12,(70:37,71:34):11):8,((((((72:9,81:0):3,((78:1,80:0):1,79:3):3):4,82:13):8,(74:13,(75:2,(76:5,77:2):2):4):4):8,73:10):17,((103:5,104:5):22,(123:9,124:24):18):14):8):3):15,(126:2,127:7):49):17,(22:18,(23:26,101:42):9):7):11,(18:2,19:3):18):6,20:0):1,21:9);
tree PAUP_225 = [&U] (1:2,((((((((((2:15,((10:2,12:5):4,11:15):17):8,14:16):39,((128:58,(130:129,(131:35,132:27):52):18):12,129:57):17):16,((((((3:14,((((24:0,25:0,27:0):2,26:0):16,((113:0,114:9):4,(116:1,117:0):8):2):14,115:18):13):5,((13:8,112:0):4,((106:1,107:4,108:0,109:0):4,(110:1,111:0):3):5):17):3,105:12):24,(15:5,(16:1,17:8):9):28):15,102:39):10,(28:30,100:35):13):9):6,((((((4:2,(6:0,8:0):0):9,((5:1,7:0):1,9:4):11):17,(((119:8,120:4):9,121:15):18,122:28):9):7,118:36):9,(((44:0,46:22):2,45:0):25,(47:0,48:5,49:4):29):8):7,(((((((29:10,(30:1,31:2):15):9,(37:11,(38:15,(39:17,40:11):4):2):4):13,((((32:5,(33:1,34:4):7):11,(42:8,43:7):35):7,36:19):6,35:16):10):6,41:21):14,99:43):7,((62:3,(63:0,64:2):2):12,(((65:1,66:1):4,68:21):6,67:12):11):16):7,((83:0,84:2):27,(97:28,125:29):22):5):4):8):9,98:39):6,((((((50:2,(51:4,((52:1,54:3):1,53:6):4):1):12,60:27):12,((((55:3,56:5):9,57:13):9,(58:8,59:7):8):11,61:19):9):13,(69:24,(((85:1,((86:2,87:4):1,88:2,89:2):2):18,90:7):8,(((91:0,92:2):2,((93:1,94:1):1,95:8):1):8,96:21):12):4):9):12,(70:37,71:34):11):8,((((((72:9,81:0):3,((78:1,80:0):1,79:3):3):4,82:13):8,(74:13,(75:2,(76:5,77:2):2):4):4):8,73:10):17,((103:5,104:5):22,(123:9,124:24):18):14):8):3):15,(126:2,127:7):49):17,(22:18,(23:26,101:42):9):7):11,(18:2,19:3):18):7,20:0,21:9);
tree PAUP_226 = [&U] (1:2,(((((((((((2:15,((10:2,12:5):4,11:15):17):8,14:16):39,((128:58,(130:129,(131:35,132:27):52):18):12,129:57):17):16,((((((3:14,((((24:0,25:0,27:0):2,26:0):16,((113:0,114:9):4,(116:1,117:0):8):2):14,115:18):13):5,((13:8,112:0):4,((106:1,107:4,108:0,109:0):4,(110:1,111:0):3):5):17):3,105:12):24,(15:5,(16:1,17:8):9):28):15,102:39):10,(28:30,100:35):13):9):6,((((((4:2,6:0,8:0):9,((5:1,7:0):1,9:4):11):17,(((119:8,120:4):9,121:15):18,122:28):9):7,118:36):9,(((44:0,46:22):2,45:0):25,(47:0,48:5,49:4):29):8):7,(((((((29:10,(30:1,31:2):15):9,(37:11,(38:15,(39:17,40:11):4):2):4):13,((((32:5,(33:1,34:4):7):11,(42:8,43:7):35):7,36:19):6,35:16):10):6,41:21):14,99:43):7,((62:3,(63:0,64:2):2):12,(((65:1,66:1):4,68:21):6,67:12):11):16):7,((83:0,84:2):27,(97:28,125:29):22):5):4):8):9,98:39):6,((((((50:2,(51:4,((52:1,54:3):1,53:6):4):1):12,60:27):12,((((55:3,56:5):9,57:13):9,(58:8,59:7):8):11,61:19):9):13,(69:24,(((85:1,((86:2,87:4):1,88:2,89:2):2):18,90:7):8,(((91:0,92:2):2,((93:1,94:1):1,95:8):1):8,96:21):12):4):9):12,(70:37,71:34):11):8,((((((72:9,81:0):3,((78:1,80:0):1,79:3):3):4,82:13):8,(74:13,(75:2,(76:5,77:2):2):4):4):8,73:10):17,((103:5,104:5):22,(123:9,124:24):18):14):8):3):15,(126:2,127:7):49):17,(22:18,(23:26,101:42):9):7):11,(18:2,19:3):18):6,20:0):1,21:9);
tree PAUP_227 = [&U] (1:2,((((((((((2:15,((10:2,12:5):4,11:15):17):8,14:16):39,((128:58,(130:129,(131:35,132:27):52):18):12,129:57):17):16,((((((3:14,((((24:0,25:0,27:0):2,26:0):16,((113:0,114:9):4,(116:1,117:0):8):2):14,115:18):13):5,((13:8,112:0):4,((106:1,107:4,108:0,109:0):4,(110:1,111:0):3):5):17):3,105:12):24,(15:5,(16:1,17:8):9):28):15,102:39):10,(28:30,100:35):13):9):6,((((((4:2,(6:0,8:0):0):9,((5:1,7:0):1,9:4):11):17,(((119:8,120:4):9,121:15):18,122:28):9):7,118:36):9,(((44:0,46:22):2,45:0):25,(47:0,48:5,49:4):29):8):7,(((((((29:10,(30:1,31:2):15):9,(37:11,(38:15,(39:17,40:11):4):2):4):13,((((32:5,(33:1,34:4):7):11,(42:8,43:7):35):7,36:19):6,35:16):10):6,41:21):14,99:43):7,((62:3,(63:0,64:2):2):12,(((65:1,66:1):4,68:21):6,67:12):11):16):7,((83:0,84:2):27,(97:28,125:29):22):5):4):8):9,98:39):6,((((((50:2,(51:4,((52:1,54:3):1,53:6):4):1):12,60:27):12,((((55:3,56:5):9,57:13):9,(58:8,59:7):8):11,61:19):9):13,(69:24,(((85:0,(86:2,87:4,(88:2,89:2):1):2):19,90:7):8,(((91:0,92:2):2,((93:1,94:1):1,95:8):1):8,96:21):12):4):9):12,(70:37,71:34):11):8,((((((72:9,81:0):3,((78:1,80:0):1,79:3):3):4,82:13):8,(74:13,(75:2,(76:5,77:2):2):4):4):8,73:10):17,((103:5,104:5):22,(123:9,124:24):18):14):8):3):15,(126:2,127:7):49):17,(22:18,(23:26,101:42):9):7):11,(18:2,19:3):18):7,20:0,21:9);
tree PAUP_228 = [&U] (1:2,((((((((((2:15,((10:2,12:5):4,11:15):17):8,14:16):38,((128:58,(130:130,(131:34,132:28):52):17):12,129:56):17):19,((((((4:2,(6:0,8:0):0):9,(5:1,7:0,9:4):12):17,(((119:8,120:4):9,121:15):18,122:28):9):8,118:36):9,(((44:0,46:22):2,45:0):24,(47:0,48:5,49:4):30):8):6,(((((((29:10,(30:1,31:2):15):9,(37:11,(38:15,(39:17,40:11):4):2):4):13,((((32:5,(33:1,34:4):7):12,(42:8,43:7):34):7,36:18):7,35:16):10):6,41:21):14,99:43):7,((62:3,(63:0,64:2):2):12,(((65:1,66:1):4,68:21):6,67:12):11):16):7,((83:0,84:2):27,(97:28,125:29):22):5):4):5):4,((((((3:14,(((((24:0,25:0,27:0):2,26:0):15,(116:1,117:0):8):1,(113:0,114:9):5):15,115:18):13):5,((13:8,112:0):4,((106:1,107:4,108:0,109:0):4,(110:1,111:0):3):5):17):3,105:12):24,(15:5,(16:1,17:8):9):28):15,102:39):12,(28:31,100:34):12):12):12,98:36):6,(((((((50:3,51:4):1,((52:1,54:3):1,53:6):3):13,60:27):11,((((55:3,56:5):9,57:13):9,(58:8,59:7):8):11,61:19):8):14,(69:24,(((85:1,((86:2,87:4):1,(88:2,89:2):0):2):18,90:7):8,(((91:0,92:2):2,((93:1,94:1):1,95:8):1):8,96:21):12):4):9):12,(70:37,71:34):11):10,((((((72:9,81:0):3,((78:1,80:0):1,79:3):3):4,82:13):8,(74:13,(75:2,(76:5,77:2):2):4):4):8,73:10):15,((103:5,104:5):22,(123:9,124:24):19):14):8):3):13,(126:2,127:7):48):18,(22:18,(23:26,101:42):9):8):11,(18:2,19:3):19):6,20:0,21:9);
tree PAUP_229 = [&U] (1:2,((((((((((2:15,((10:2,12:5):4,11:15):17):8,14:16):39,((128:58,(130:129,(131:35,132:27):52):18):12,129:57):17):16,((((((3:14,(((((24:0,25:0,27:0):2,26:0):15,(116:1,117:0):8):1,(113:0,114:9):5):15,115:18):13):5,((13:8,112:0):4,((106:1,107:4,108:0,109:0):4,(110:1,111:0):3):5):17):3,105:12):24,(15:5,(16:1,17:8):9):28):15,102:39):10,(28:30,100:35):13):9):6,((((((4:2,(6:0,8:0):0):9,(5:1,7:0,9:4):12):17,(((119:8,120:4):9,121:15):18,122:28):9):7,118:36):9,(((44:0,46:22):2,45:0):25,(47:0,48:5,49:4):29):8):7,(((((((29:10,(30:1,31:2):15):9,(37:11,(38:15,(39:17,40:11):4):2):4):13,((((32:5,(33:1,34:4):7):11,(42:8,43:7):35):7,36:19):6,35:16):10):6,41:21):14,99:43):7,((62:3,(63:0,64:2):2):12,(((65:1,66:1):4,68:21):6,67:12):11):16):7,((83:0,84:2):27,(97:28,125:29):22):5):4):8):9,98:39):6,(((((((50:3,51:4):1,((52:1,54:3):1,53:6):3):13,60:27):11,((((55:3,56:5):9,57:13):9,(58:8,59:7):8):11,61:19):8):14,(69:24,(((85:1,((86:2,87:4):1,88:2,89:2):2):18,90:7):8,(((91:0,92:2):2,((93:1,94:1):1,95:8):1):8,96:21):12):4):9):12,(70:37,71:34):11):8,((((((72:9,81:0):3,((78:1,80:0):1,79:3):3):4,82:13):8,(74:13,(75:2,(76:5,77:2):2):4):4):8,73:10):17,((103:5,104:5):22,(123:9,124:24):18):14):8):3):15,(126:2,127:7):49):17,(22:18,(23:26,101:42):9):7):11,(18:2,19:3):18):7,20:0,21:9);
tree PAUP_230 = [&U] (1:2,((((((((((2:15,((10:2,12:5):4,11:15):17):8,14:16):39,((128:58,(130:129,(131:35,132:27):52):18):12,129:57):17):16,((((((3:14,(((((24:0,25:0,27:0):2,26:0):15,(116:1,117:0):8):1,(113:0,114:9):5):15,115:18):13):5,((13:8,112:0):4,((106:1,107:4,108:0,109:0):4,(110:1,111:0):3):5):17):3,105:12):24,(15:5,(16:1,17:8):9):28):15,102:39):10,(28:30,100:35):13):9):6,((((((4:2,(6:0,8:0):0):9,(5:1,7:0,9:4):12):17,(((119:8,120:4):9,121:15):18,122:28):9):7,118:36):9,(((44:0,46:22):2,45:0):25,(47:0,48:5,49:4):29):8):7,(((((((29:10,(30:1,31:2):15):9,(37:11,(38:15,(39:17,40:11):4):2):4):13,((((32:5,(33:1,34:4):7):11,(42:8,43:7):35):7,36:19):6,35:16):10):6,41:21):14,99:43):7,((62:3,(63:0,64:2):2):12,(((65:1,66:1):4,68:21):6,67:12):11):16):7,((83:0,84:2):27,(97:28,125:29):22):5):4):8):9,98:39):6,(((((((50:3,51:4):1,((52:1,54:3):1,53:6):3):13,60:27):11,((((55:3,56:5):9,57:13):9,(58:8,59:7):8):11,61:19):8):14,(69:24,(((85:0,(86:2,87:4,(88:2,89:2):1):2):19,90:7):8,(((91:0,92:2):2,((93:1,94:1):1,95:8):1):8,96:21):12):4):9):12,(70:37,71:34):11):8,((((((72:9,81:0):3,((78:1,80:0):1,79:3):3):4,82:13):8,(74:13,(75:2,(76:5,77:2):2):4):4):8,73:10):17,((103:5,104:5):22,(123:9,124:24):18):14):8):3):15,(126:2,127:7):49):17,(22:18,(23:26,101:42):9):7):11,(18:2,19:3):18):7,20:0,21:9);
tree PAUP_231 = [&U] (1:2,((((((((((2:15,((10:2,12:5):4,11:15):17):8,14:16):39,((128:58,(130:129,(131:35,132:27):52):18):12,129:57):17):16,((((((3:14,(((((24:0,25:0,27:0):2,26:0):15,(116:1,117:0):8):1,(113:0,114:9):5):15,115:18):13):5,((13:8,112:0):4,((106:1,107:4,108:0,109:0):4,(110:1,111:0):3):5):17):3,105:12):24,(15:5,(16:1,17:8):9):28):15,102:39):10,(28:30,100:35):13):9):6,((((((4:2,(6:0,8:0):0):9,(5:1,7:0,9:4):12):17,(((119:8,120:4):9,121:15):18,122:28):9):7,118:36):9,(((44:0,46:22):2,45:0):25,(47:0,48:5,49:4):29):8):7,(((((((29:10,(30:1,31:2):15):9,(37:11,(38:15,(39:17,40:11):4):2):4):13,((((32:5,(33:1,34:4):7):11,(42:8,43:7):35):7,36:19):6,35:16):10):6,41:21):14,99:42):7,((62:3,(63:0,64:2):2):11,((65:1,66:1):3,(67:14,68:21):1):16):16):8,((83:0,84:2):27,(97:28,125:29):22):5):4):8):9,98:39):6,(((((((50:3,51:4):1,((52:1,54:3):1,53:6):3):13,60:27):11,((((55:3,56:5):9,57:13):9,(58:8,59:7):8):11,61:19):8):14,(69:24,(((85:1,((86:2,87:4):1,(88:2,89:2):0):2):18,90:7):8,(((91:0,92:2):2,((93:1,94:1):1,95:8):1):8,96:21):12):4):9):12,(70:37,71:34):11):8,((((((72:9,81:0):3,((78:1,80:0):1,79:3):3):4,82:13):8,(74:13,(75:2,(76:5,77:2):2):4):4):8,73:10):17,((103:5,104:5):22,(123:9,124:24):18):14):8):3):15,(126:2,127:7):49):17,(22:18,(23:26,101:42):9):7):11,(18:2,19:3):18):7,20:0,21:9);
tree PAUP_232 = [&U] (1:2,((((((((((2:15,((10:2,12:5):4,11:15):17):8,14:16):39,((128:58,(130:129,(131:35,132:27):52):18):12,129:57):17):16,((((((3:14,(((((24:0,25:0,27:0):2,26:0):15,(116:1,117:0):8):1,(113:0,114:9):5):15,115:18):13):5,((13:8,112:0):4,((106:1,107:4,108:0,109:0):4,(110:1,111:0):3):5):17):3,105:12):24,(15:5,(16:1,17:8):9):28):15,102:39):10,(28:30,100:35):13):9):6,((((((4:2,6:0,8:0):9,(5:1,7:0,9:4):12):17,(((119:8,120:4):9,121:15):18,122:28):9):7,118:36):9,(((44:0,46:22):2,45:0):25,(47:0,48:5,49:4):29):8):7,(((((((29:10,(30:1,31:2):15):9,(37:11,(38:15,(39:17,40:11):4):2):4):13,((((32:5,(33:1,34:4):7):11,(42:8,43:7):35):7,36:19):6,35:16):10):6,41:21):14,99:43):7,((62:3,(63:0,64:2):2):12,(((65:1,66:1):4,68:21):6,67:12):11):16):7,((83:0,84:2):27,(97:28,125:29):22):5):4):8):9,98:39):6,(((((((50:3,51:4):1,((52:1,54:3):1,53:6):3):13,60:27):11,((((55:3,56:5):9,57:13):9,(58:8,59:7):8):11,61:19):8):14,(69:24,(((85:1,((86:2,87:4):1,(88:2,89:2):0):2):18,90:7):8,(((91:0,92:2):2,((93:1,94:1):1,95:8):1):8,96:21):12):4):9):12,(70:37,71:34):11):8,((((((72:9,81:0):3,((78:1,80:0):1,79:3):3):4,82:13):8,(74:13,(75:2,(76:5,77:2):2):4):4):8,73:10):17,((103:5,104:5):22,(123:9,124:24):18):14):8):3):15,(126:2,127:7):49):17,(22:18,(23:26,101:42):9):7):11,(18:2,19:3):18):7,20:0,21:9);
tree PAUP_233 = [&U] (1:2,((((((((((2:15,((10:2,12:5):4,11:15):17):8,14:16):39,((128:58,(130:129,(131:35,132:27):52):18):12,129:57):17):16,(((((3:15,(((13:8,112:0):4,((106:1,107:4,108:0,109:0):4,(110:1,111:0):3):5):15,(((((24:0,25:0,27:0):2,26:0):15,(116:1,117:0):8):1,(113:0,114:9):5):15,115:18):12):4):5,105:14):23,(15:5,(16:1,17:8):9):29):14,102:39):10,(28:30,100:35):13):9):6,((((((4:2,(6:0,8:0):0):9,(5:1,7:0,9:4):12):17,(((119:8,120:4):9,121:15):18,122:28):9):7,118:36):9,(((44:0,46:22):2,45:0):25,(47:0,48:5,49:4):29):8):7,(((((((29:10,(30:1,31:2):15):9,(37:11,(38:15,(39:17,40:11):4):2):4):13,((((32:5,(33:1,34:4):7):11,(42:8,43:7):35):7,36:19):6,35:16):10):6,41:21):14,99:43):7,((62:3,(63:0,64:2):2):12,(((65:1,66:1):4,68:21):6,67:12):11):16):7,((83:0,84:2):27,(97:28,125:29):22):5):4):8):9,98:39):6,(((((((50:3,51:4):1,((52:1,54:3):1,53:6):3):13,60:27):11,((((55:3,56:5):9,57:13):9,(58:8,59:7):8):11,61:19):8):14,(69:24,(((85:1,((86:2,87:4):1,(88:2,89:2):0):2):18,90:7):8,(((91:0,92:2):2,((93:1,94:1):1,95:8):1):8,96:21):12):4):9):12,(70:37,71:34):11):8,((((((72:9,81:0):3,((78:1,80:0):1,79:3):3):4,82:13):8,(74:13,(75:2,(76:5,77:2):2):4):4):8,73:10):17,((103:5,104:5):22,(123:9,124:24):18):14):8):3):15,(126:2,127:7):49):17,(22:18,(23:26,101:42):9):7):11,(18:2,19:3):18):7,20:0,21:9);
tree PAUP_234 = [&U] (1:2,((((((((((2:15,((10:2,12:5):4,11:15):17):8,14:16):39,((128:58,(130:129,(131:35,132:27):52):18):12,129:57):17):16,((((((3:14,(((((24:0,25:0,27:0):2,26:0):15,(116:1,117:0):8):1,(113:0,114:9):5):15,115:18):13):5,((13:8,112:0):4,((106:1,107:4,108:0,109:0):4,(110:1,111:0):3):5):17):3,105:12):24,(15:5,(16:1,17:8):9):28):15,102:39):10,(28:30,100:35):13):9):6,((((((4:2,(6:0,8:0):0):9,(5:1,7:0,9:4):12):17,(((119:8,120:4):9,121:15):18,122:28):9):7,118:36):9,(((44:0,46:22):2,45:0):25,(47:0,48:5,49:4):29):8):7,((((((((29:8,(30:1,31:2):17):8,(38:15,(39:17,40:11):4):3):4,37:11):14,((((32:5,(33:1,34:4):7):11,(42:8,43:7):35):7,36:19):7,35:16):10):4,41:20):15,99:43):7,((62:3,(63:0,64:2):2):12,(((65:1,66:1):4,68:21):6,67:12):11):16):7,((83:0,84:2):27,(97:28,125:29):22):5):4):8):9,98:39):6,(((((((50:3,51:4):1,((52:1,54:3):1,53:6):3):13,60:27):11,((((55:3,56:5):9,57:13):9,(58:8,59:7):8):11,61:19):8):14,(69:24,(((85:1,((86:2,87:4):1,(88:2,89:2):0):2):18,90:7):8,(((91:0,92:2):2,((93:1,94:1):1,95:8):1):8,96:21):12):4):9):12,(70:37,71:34):11):8,((((((72:9,81:0):3,((78:1,80:0):1,79:3):3):4,82:13):8,(74:13,(75:2,(76:5,77:2):2):4):4):8,73:10):17,((103:5,104:5):22,(123:9,124:24):18):14):8):3):15,(126:2,127:7):49):17,(22:18,(23:26,101:42):9):7):11,(18:2,19:3):18):7,20:0,21:9);
tree PAUP_235 = [&U] (1:2,((((((((((2:15,((10:2,12:5):4,11:15):17):8,14:16):39,((128:58,(130:129,(131:35,132:27):52):18):12,129:57):17):16,((((((3:14,((((24:0,25:0,27:0):2,26:0):16,((113:0,114:9):4,(116:1,117:0):8):2):14,115:18):13):5,((13:8,112:0):4,((106:1,107:4,108:0,109:0):4,(110:1,111:0):3):5):17):3,105:12):24,(15:5,(16:1,17:8):9):28):15,102:39):10,(28:30,100:35):13):9):6,((((((4:2,(6:0,8:0):0):9,(5:1,7:0,9:4):12):17,(((119:8,120:4):9,121:15):18,122:28):9):7,118:36):9,(((44:0,46:22):2,45:0):25,(47:0,48:5,49:4):29):8):7,(((((((29:10,(30:1,31:2):15):9,(37:11,(38:15,(39:17,40:11):4):2):4):13,((((32:5,(33:1,34:4):7):11,(42:8,43:7):35):7,36:19):6,35:16):10):6,41:21):14,99:43):7,((62:3,(63:0,64:2):2):12,(((65:1,66:1):4,68:21):6,67:12):11):16):7,((83:0,84:2):27,(97:28,125:29):22):5):4):8):9,98:39):6,(((((((50:3,51:4):1,((52:1,54:3):1,53:6):3):13,60:27):11,((((55:3,56:5):9,57:13):9,(58:8,59:7):8):11,61:19):8):14,(69:24,(((85:1,((86:2,87:4):1,(88:2,89:2):0):2):18,90:7):8,(((91:0,92:2):2,((93:1,94:1):1,95:8):1):8,96:21):12):4):9):12,(70:37,71:34):11):8,((((((72:9,81:0):3,((78:1,80:0):1,79:3):3):4,82:13):8,(74:13,(75:2,(76:5,77:2):2):4):4):8,73:10):17,((103:5,104:5):22,(123:9,124:24):18):14):8):3):15,(126:2,127:7):49):17,(22:18,(23:26,101:42):9):7):11,(18:2,19:3):18):7,20:0,21:9);
tree PAUP_236 = [&U] (1:2,(((((((((((2:15,((10:2,12:5):4,11:15):17):8,14:16):39,((128:58,(130:129,(131:35,132:27):52):18):12,129:57):17):16,((((((3:14,(((((24:0,25:0,27:0):2,26:0):15,(116:1,117:0):8):1,(113:0,114:9):5):15,115:18):13):5,((13:8,112:0):4,((106:1,107:4,108:0,109:0):4,(110:1,111:0):3):5):17):3,105:12):24,(15:5,(16:1,17:8):9):28):15,102:39):10,(28:30,100:35):13):9):6,((((((4:2,(6:0,8:0):0):9,(5:1,7:0,9:4):12):17,(((119:8,120:4):9,121:15):18,122:28):9):7,118:36):9,(((44:0,46:22):2,45:0):25,(47:0,48:5,49:4):29):8):7,((((((((29:8,(30:1,31:2):17):8,(38:15,(39:17,40:11):4):3):4,37:11):14,((((32:5,(33:1,34:4):7):11,(42:8,43:7):35):7,36:19):7,35:16):10):4,41:20):15,99:43):7,((62:3,(63:0,64:2):2):12,(((65:1,66:1):4,68:21):6,67:12):11):16):7,((83:0,84:2):27,(97:28,125:29):22):5):4):8):9,98:39):6,((((((50:2,(51:4,((52:1,54:3):1,53:6):4):1):12,60:27):12,((((55:3,56:5):9,57:13):9,(58:8,59:7):8):11,61:19):9):13,(69:24,(((85:1,((86:2,87:4):1,88:2,89:2):2):18,90:7):8,(((91:0,92:2):2,((93:1,94:1):1,95:8):1):8,96:21):12):4):9):12,(70:37,71:34):11):8,((((((72:9,81:0):3,((78:1,80:0):1,79:3):3):4,82:13):8,(74:13,(75:2,(76:5,77:2):2):4):4):8,73:10):17,((103:5,104:5):22,(123:9,124:24):18):14):8):3):15,(126:2,127:7):49):17,(22:18,(23:26,101:42):9):7):11,(18:2,19:3):18):6,20:0):1,21:9);
tree PAUP_237 = [&U] (1:2,((((((((((2:15,((10:2,12:5):4,11:15):17):8,14:16):39,((128:58,(130:129,(131:35,132:27):52):18):12,129:57):17):16,(((((3:15,(((13:8,112:0):4,((106:1,107:4,108:0,109:0):4,(110:1,111:0):3):5):15,((((24:0,25:0,27:0):2,26:0):15,((113:0,114:9):4,(116:1,117:0):8):3):14,115:19):11):4):5,105:14):23,(15:5,(16:1,17:8):9):29):14,102:39):10,(28:30,100:35):13):9):6,((((((4:2,(6:0,8:0):0):9,(5:1,7:0,9:4):12):17,(((119:8,120:4):9,121:15):18,122:28):9):7,118:36):9,(((44:0,46:22):2,45:0):25,(47:0,48:5,49:4):29):8):7,(((((((29:10,(30:1,31:2):15):9,(37:11,(38:15,(39:17,40:11):4):2):4):13,((((32:5,(33:1,34:4):7):11,(42:8,43:7):35):7,36:19):6,35:16):10):6,41:21):14,99:43):7,((62:3,(63:0,64:2):2):12,(((65:1,66:1):4,68:21):6,67:12):11):16):7,((83:0,84:2):27,(97:28,125:29):22):5):4):8):9,98:39):6,((((((50:2,(51:4,((52:1,54:3):1,53:6):4):1):12,60:27):12,((((55:3,56:5):9,57:13):9,(58:8,59:7):8):11,61:19):9):13,(69:24,(((85:1,((86:2,87:4):1,(88:2,89:2):0):2):18,90:7):8,(((91:0,92:2):2,((93:1,94:1):1,95:8):1):8,96:21):12):4):9):12,(70:37,71:34):11):8,((((((72:9,81:0):3,((78:1,80:0):1,79:3):3):4,82:13):8,(74:13,(75:2,(76:5,77:2):2):4):4):8,73:10):17,((103:5,104:5):22,(123:9,124:24):18):14):8):3):15,(126:2,127:7):49):17,(22:18,(23:26,101:42):9):7):11,(18:2,19:3):18):7,20:0,21:9);
tree PAUP_238 = [&U] (1:2,((((((((((2:15,((10:2,12:5):4,11:15):17):8,14:16):38,((128:58,(130:130,(131:34,132:28):52):17):12,129:56):17):19,((((((4:2,(6:0,8:0):0):9,(5:1,7:0,9:4):12):17,(((119:8,120:4):9,121:15):18,122:28):9):8,118:36):9,(((44:0,46:22):2,45:0):24,(47:0,48:5,49:4):30):8):6,(((((((29:10,(30:1,31:2):15):9,(37:11,(38:15,(39:17,40:11):4):2):4):13,((((32:5,(33:1,34:4):7):12,(42:8,43:7):34):7,36:18):7,35:16):10):6,41:21):14,99:43):7,((62:3,(63:0,64:2):2):12,(((65:1,66:1):4,68:21):6,67:12):11):16):7,((83:0,84:2):27,(97:28,125:29):22):5):4):5):4,((((((3:14,((((24:0,25:0,27:0):2,26:0):16,((113:0,114:9):4,(116:1,117:0):8):2):14,115:18):13):5,((13:8,112:0):4,((106:1,107:4,108:0,109:0):4,(110:1,111:0):3):5):17):3,105:12):24,(15:5,(16:1,17:8):9):28):15,102:39):12,(28:31,100:34):12):12):12,98:36):6,((((((50:2,(51:4,((52:1,54:3):1,53:6):4):1):12,60:27):12,((((55:3,56:5):9,57:13):9,(58:8,59:7):8):11,61:19):9):13,(69:24,(((85:1,((86:2,87:4):1,(88:2,89:2):0):2):18,90:7):8,(((91:0,92:2):2,((93:1,94:1):1,95:8):1):8,96:21):12):4):9):12,(70:37,71:34):11):10,((((((72:9,81:0):3,((78:1,80:0):1,79:3):3):4,82:13):8,(74:13,(75:2,(76:5,77:2):2):4):4):8,73:10):15,((103:5,104:5):22,(123:9,124:24):19):14):8):3):13,(126:2,127:7):48):18,(22:18,(23:26,101:42):9):8):11,(18:2,19:3):19):6,20:0,21:9);
tree PAUP_239 = [&U] (1:2,((((((((((2:15,((10:2,12:5):4,11:15):17):8,14:16):39,((128:58,(130:129,(131:35,132:27):52):18):12,129:57):17):16,((((((3:14,((((24:0,25:0,27:0):2,26:0):16,((113:0,114:9):4,(116:1,117:0):8):2):14,115:18):13):5,((13:8,112:0):4,((106:1,107:4,108:0,109:0):4,(110:1,111:0):3):5):17):3,105:12):24,(15:5,(16:1,17:8):9):28):15,102:39):10,(28:30,100:35):13):9):6,((((((4:2,(6:0,8:0):0):9,(5:1,7:0,9:4):12):17,(((119:8,120:4):9,121:15):18,122:28):9):7,118:36):9,(((44:0,46:22):2,45:0):25,(47:0,48:5,49:4):29):8):7,(((((((29:10,(30:1,31:2):15):9,(37:11,(38:15,(39:17,40:11):4):2):4):13,((((32:5,(33:1,34:4):7):11,(42:8,43:7):35):7,36:19):6,35:16):10):6,41:21):14,99:42):7,((62:3,(63:0,64:2):2):11,((65:1,66:1):3,(67:14,68:21):1):16):16):8,((83:0,84:2):27,(97:28,125:29):22):5):4):8):9,98:39):6,((((((50:2,(51:4,((52:1,54:3):1,53:6):4):1):12,60:27):12,((((55:3,56:5):9,57:13):9,(58:8,59:7):8):11,61:19):9):13,(69:24,(((85:1,((86:2,87:4):1,(88:2,89:2):0):2):18,90:7):8,(((91:0,92:2):2,((93:1,94:1):1,95:8):1):8,96:21):12):4):9):12,(70:37,71:34):11):8,((((((72:9,81:0):3,((78:1,80:0):1,79:3):3):4,82:13):8,(74:13,(75:2,(76:5,77:2):2):4):4):8,73:10):17,((103:5,104:5):22,(123:9,124:24):18):14):8):3):15,(126:2,127:7):49):17,(22:18,(23:26,101:42):9):7):11,(18:2,19:3):18):7,20:0,21:9);
tree PAUP_240 = [&U] (1:2,((((((((((2:15,((10:2,12:5):4,11:15):17):8,14:16):39,((128:58,(130:129,(131:35,132:27):52):18):12,129:57):17):16,((((((3:14,((((24:0,25:0,27:0):2,26:0):16,((113:0,114:9):4,(116:1,117:0):8):2):14,115:18):13):5,((13:8,112:0):4,((106:1,107:4,108:0,109:0):4,(110:1,111:0):3):5):17):3,105:12):24,(15:5,(16:1,17:8):9):28):15,102:39):10,(28:30,100:35):13):9):6,((((((4:2,6:0,8:0):9,(5:1,7:0,9:4):12):17,(((119:8,120:4):9,121:15):18,122:28):9):7,118:36):9,(((44:0,46:22):2,45:0):25,(47:0,48:5,49:4):29):8):7,(((((((29:10,(30:1,31:2):15):9,(37:11,(38:15,(39:17,40:11):4):2):4):13,((((32:5,(33:1,34:4):7):11,(42:8,43:7):35):7,36:19):6,35:16):10):6,41:21):14,99:43):7,((62:3,(63:0,64:2):2):12,(((65:1,66:1):4,68:21):6,67:12):11):16):7,((83:0,84:2):27,(97:28,125:29):22):5):4):8):9,98:39):6,((((((50:2,(51:4,((52:1,54:3):1,53:6):4):1):12,60:27):12,((((55:3,56:5):9,57:13):9,(58:8,59:7):8):11,61:19):9):13,(69:24,(((85:1,((86:2,87:4):1,(88:2,89:2):0):2):18,90:7):8,(((91:0,92:2):2,((93:1,94:1):1,95:8):1):8,96:21):12):4):9):12,(70:37,71:34):11):8,((((((72:9,81:0):3,((78:1,80:0):1,79:3):3):4,82:13):8,(74:13,(75:2,(76:5,77:2):2):4):4):8,73:10):17,((103:5,104:5):22,(123:9,124:24):18):14):8):3):15,(126:2,127:7):49):17,(22:18,(23:26,101:42):9):7):11,(18:2,19:3):18):7,20:0,21:9);
tree PAUP_241 = [&U] (1:2,((((((((((2:15,((10:2,12:5):4,11:15):17):8,14:16):39,((128:58,(130:129,(131:35,132:27):52):18):12,129:57):17):16,((((((3:14,((((24:0,25:0,27:0):2,26:0):16,((113:0,114:9):4,(116:1,117:0):8):2):14,115:18):13):5,((13:8,112:0):4,((106:1,107:4,108:0,109:0):4,(110:1,111:0):3):5):17):3,105:12):24,(15:5,(16:1,17:8):9):28):15,102:39):10,(28:30,100:35):13):9):6,((((((4:2,(6:0,8:0):0):9,(5:1,7:0,9:4):12):17,(((119:8,120:4):9,121:15):18,122:28):9):7,118:36):9,(((44:0,46:22):2,45:0):25,(47:0,48:5,49:4):29):8):7,((((((((29:8,(30:1,31:2):17):8,(38:15,(39:17,40:11):4):3):4,37:11):14,((((32:5,(33:1,34:4):7):11,(42:8,43:7):35):7,36:19):7,35:16):10):4,41:20):15,99:43):7,((62:3,(63:0,64:2):2):12,(((65:1,66:1):4,68:21):6,67:12):11):16):7,((83:0,84:2):27,(97:28,125:29):22):5):4):8):9,98:39):6,((((((50:2,(51:4,((52:1,54:3):1,53:6):4):1):12,60:27):12,((((55:3,56:5):9,57:13):9,(58:8,59:7):8):11,61:19):9):13,(69:24,(((85:1,((86:2,87:4):1,(88:2,89:2):0):2):18,90:7):8,(((91:0,92:2):2,((93:1,94:1):1,95:8):1):8,96:21):12):4):9):12,(70:37,71:34):11):8,((((((72:9,81:0):3,((78:1,80:0):1,79:3):3):4,82:13):8,(74:13,(75:2,(76:5,77:2):2):4):4):8,73:10):17,((103:5,104:5):22,(123:9,124:24):18):14):8):3):15,(126:2,127:7):49):17,(22:18,(23:26,101:42):9):7):11,(18:2,19:3):18):7,20:0,21:9);
tree PAUP_242 = [&U] (1:2,((((((((((2:15,((10:2,12:5):4,11:15):17):8,14:16):39,((128:58,(130:129,(131:35,132:27):52):18):12,129:57):17):16,((((((3:14,((((24:0,25:0,27:0):2,26:0):16,((113:0,114:9):4,(116:1,117:0):8):2):14,115:18):13):5,((13:8,112:0):4,((106:1,107:4,108:0,109:0):4,(110:1,111:0):3):5):17):3,105:12):24,(15:5,(16:1,17:8):9):28):15,102:39):10,(28:30,100:35):13):9):6,((((((4:2,(6:0,8:0):0):9,(5:1,7:0,9:4):12):17,(((119:8,120:4):9,121:15):18,122:28):9):7,118:36):9,(((44:0,46:22):2,45:0):25,(47:0,48:5,49:4):29):8):7,(((((((29:10,(30:1,31:2):15):9,(37:11,(38:15,(39:17,40:11):4):2):4):13,((((32:5,(33:1,34:4):7):11,(42:8,43:7):35):7,36:19):6,35:16):10):6,41:21):14,99:43):7,((62:3,(63:0,64:2):2):12,(((65:1,66:1):4,68:21):6,67:12):11):16):7,((83:0,84:2):27,(97:28,125:29):22):5):4):8):9,98:39):6,((((((50:2,(51:4,((52:1,54:3):1,53:6):4):1):12,60:27):12,((((55:3,56:5):9,57:13):9,(58:8,59:7):8):11,61:19):9):13,(69:24,(((85:1,((86:2,87:4):1,88:2,89:2):2):18,90:7):8,(((91:0,92:2):2,((93:1,94:1):1,95:8):1):8,96:21):12):4):9):12,(70:37,71:34):11):8,((((((72:9,81:0):3,((78:1,80:0):1,79:3):3):4,82:13):8,(74:13,(75:2,(76:5,77:2):2):4):4):8,73:10):17,((103:5,104:5):22,(123:9,124:24):18):14):8):3):15,(126:2,127:7):49):17,(22:18,(23:26,101:42):9):7):11,(18:2,19:3):18):7,20:0,21:9);
tree PAUP_243 = [&U] (1:2,((((((((((2:15,((10:2,12:5):4,11:15):17):8,14:16):39,((128:58,(130:129,(131:35,132:27):52):18):12,129:57):17):16,((((((3:14,((((24:0,25:0,27:0):2,26:0):16,((113:0,114:9):4,(116:1,117:0):8):2):14,115:18):13):5,((13:8,112:0):4,((106:1,107:4,108:0,109:0):4,(110:1,111:0):3):5):17):3,105:12):24,(15:5,(16:1,17:8):9):28):15,102:39):10,(28:30,100:35):13):9):6,((((((4:2,(6:0,8:0):0):9,(5:1,7:0,9:4):12):17,(((119:8,120:4):9,121:15):18,122:28):9):7,118:36):9,(((44:0,46:22):2,45:0):25,(47:0,48:5,49:4):29):8):7,(((((((29:10,(30:1,31:2):15):9,(37:11,(38:15,(39:17,40:11):4):2):4):13,((((32:5,(33:1,34:4):7):11,(42:8,43:7):35):7,36:19):6,35:16):10):6,41:21):14,99:43):7,((62:3,(63:0,64:2):2):12,(((65:1,66:1):4,68:21):6,67:12):11):16):7,((83:0,84:2):27,(97:28,125:29):22):5):4):8):9,98:39):6,((((((50:2,(51:4,((52:1,54:3):1,53:6):4):1):12,60:27):12,((((55:3,56:5):9,57:13):9,(58:8,59:7):8):11,61:19):9):13,(69:24,(((85:0,(86:2,87:4,(88:2,89:2):1):2):19,90:7):8,(((91:0,92:2):2,((93:1,94:1):1,95:8):1):8,96:21):12):4):9):12,(70:37,71:34):11):8,((((((72:9,81:0):3,((78:1,80:0):1,79:3):3):4,82:13):8,(74:13,(75:2,(76:5,77:2):2):4):4):8,73:10):17,((103:5,104:5):22,(123:9,124:24):18):14):8):3):15,(126:2,127:7):49):17,(22:18,(23:26,101:42):9):7):11,(18:2,19:3):18):7,20:0,21:9);
tree PAUP_244 = [&U] (1:2,((((((((((2:15,((10:2,12:5):4,11:15):17):8,14:16):38,((128:58,(130:130,(131:34,132:28):52):17):12,129:56):17):19,((((((4:2,(6:0,8:0):0):9,(5:1,7:0,9:4):12):17,(((119:8,120:4):9,121:15):18,122:28):9):8,118:36):9,(((44:0,46:22):2,45:0):24,(47:0,48:5,49:4):30):8):6,(((((((29:10,(30:1,31:2):15):9,(37:11,(38:15,(39:17,40:11):4):2):4):13,((((32:5,(33:1,34:4):7):12,(42:8,43:7):34):7,36:18):7,35:16):10):6,41:21):14,99:43):7,((62:3,(63:0,64:2):2):12,(((65:1,66:1):4,68:21):6,67:12):11):16):7,((83:0,84:2):27,(97:28,125:29):22):5):4):5):4,(((((3:15,(((13:8,112:0):4,((106:1,107:4,108:0,109:0):4,(110:1,111:0):3):5):15,(((((24:0,25:0,27:0):2,26:0):15,(116:1,117:0):8):1,(113:0,114:9):5):15,115:18):12):4):5,105:14):23,(15:5,(16:1,17:8):9):29):14,102:39):12,(28:31,100:34):12):12):12,98:36):6,((((((50:2,(51:4,((52:1,54:3):1,53:6):4):1):12,60:27):12,((((55:3,56:5):9,57:13):9,(58:8,59:7):8):11,61:19):9):13,(69:24,(((85:1,((86:2,87:4):1,(88:2,89:2):0):2):18,90:7):8,(((91:0,92:2):2,((93:1,94:1):1,95:8):1):8,96:21):12):4):9):12,(70:37,71:34):11):10,((((((72:9,81:0):3,((78:1,80:0):1,79:3):3):4,82:13):8,(74:13,(75:2,(76:5,77:2):2):4):4):8,73:10):15,((103:5,104:5):22,(123:9,124:24):19):14):8):3):13,(126:2,127:7):48):18,(22:18,(23:26,101:42):9):8):11,(18:2,19:3):19):6,20:0,21:9);
tree PAUP_245 = [&U] (1:2,(((((((((((2:15,((10:2,12:5):4,11:15):17):8,14:16):38,((128:58,(130:130,(131:34,132:28):52):17):12,129:56):17):19,((((((4:2,(6:0,8:0):0):9,(5:1,7:0,9:4):12):17,(((119:8,120:4):9,121:15):18,122:28):9):8,118:36):9,(((44:0,46:22):2,45:0):24,(47:0,48:5,49:4):30):8):6,(((((((29:10,(30:1,31:2):15):9,(37:11,(38:15,(39:17,40:11):4):2):4):13,((((32:5,(33:1,34:4):7):12,(42:8,43:7):34):7,36:18):7,35:16):10):6,41:21):14,99:42):7,((62:3,(63:0,64:2):2):11,((65:1,66:1):3,(67:14,68:21):1):16):16):8,((83:0,84:2):27,(97:28,125:29):22):5):4):5):4,(((((3:15,(((13:8,112:0):4,((106:1,107:4,108:0,109:0):4,(110:1,111:0):3):5):15,(((((24:0,25:0,27:0):2,26:0):15,(116:1,117:0):8):1,(113:0,114:9):5):15,115:18):12):4):5,105:14):23,(15:5,(16:1,17:8):9):29):14,102:39):12,(28:31,100:34):12):12):12,98:36):6,((((((50:2,(51:4,((52:1,54:3):1,53:6):4):1):12,60:27):12,((((55:3,56:5):9,57:13):9,(58:8,59:7):8):11,61:19):9):13,(69:24,(((85:1,((86:2,87:4):1,(88:2,89:2):0):2):18,90:7):8,(((91:0,92:2):2,((93:1,94:1):1,95:8):1):8,96:21):12):4):9):12,(70:37,71:34):11):10,((((((72:9,81:0):3,((78:1,80:0):1,79:3):3):4,82:13):8,(74:13,(75:2,(76:5,77:2):2):4):4):8,73:10):15,((103:5,104:5):22,(123:9,124:24):19):14):8):3):13,(126:2,127:7):48):18,(22:18,(23:26,101:42):9):8):11,(18:2,19:3):19):5,20:0):1,21:9);
tree PAUP_246 = [&U] (1:2,(((((((((((2:15,((10:2,12:5):4,11:15):17):8,14:16):38,((128:58,(130:130,(131:34,132:28):52):17):12,129:56):17):19,((((((4:2,6:0,8:0):9,(5:1,7:0,9:4):12):17,(((119:8,120:4):9,121:15):18,122:28):9):8,118:36):9,(((44:0,46:22):2,45:0):24,(47:0,48:5,49:4):30):8):6,(((((((29:10,(30:1,31:2):15):9,(37:11,(38:15,(39:17,40:11):4):2):4):13,((((32:5,(33:1,34:4):7):12,(42:8,43:7):34):7,36:18):7,35:16):10):6,41:21):14,99:43):7,((62:3,(63:0,64:2):2):12,(((65:1,66:1):4,68:21):6,67:12):11):16):7,((83:0,84:2):27,(97:28,125:29):22):5):4):5):4,(((((3:15,(((13:8,112:0):4,((106:1,107:4,108:0,109:0):4,(110:1,111:0):3):5):15,(((((24:0,25:0,27:0):2,26:0):15,(116:1,117:0):8):1,(113:0,114:9):5):15,115:18):12):4):5,105:14):23,(15:5,(16:1,17:8):9):29):14,102:39):12,(28:31,100:34):12):12):12,98:36):6,((((((50:2,(51:4,((52:1,54:3):1,53:6):4):1):12,60:27):12,((((55:3,56:5):9,57:13):9,(58:8,59:7):8):11,61:19):9):13,(69:24,(((85:1,((86:2,87:4):1,(88:2,89:2):0):2):18,90:7):8,(((91:0,92:2):2,((93:1,94:1):1,95:8):1):8,96:21):12):4):9):12,(70:37,71:34):11):10,((((((72:9,81:0):3,((78:1,80:0):1,79:3):3):4,82:13):8,(74:13,(75:2,(76:5,77:2):2):4):4):8,73:10):15,((103:5,104:5):22,(123:9,124:24):19):14):8):3):13,(126:2,127:7):48):18,(22:18,(23:26,101:42):9):8):11,(18:2,19:3):19):5,20:0):1,21:9);
tree PAUP_247 = [&U] (1:2,(((((((((((2:15,((10:2,12:5):4,11:15):17):8,14:16):38,((128:58,(130:130,(131:34,132:28):52):17):12,129:56):17):19,((((((4:2,(6:0,8:0):0):9,(5:1,7:0,9:4):12):17,(((119:8,120:4):9,121:15):18,122:28):9):8,118:36):9,(((44:0,46:22):2,45:0):24,(47:0,48:5,49:4):30):8):6,((((((((29:8,(30:1,31:2):17):8,(38:15,(39:17,40:11):4):3):4,37:11):14,((((32:5,(33:1,34:4):7):12,(42:8,43:7):34):7,36:18):8,35:16):10):4,41:20):15,99:43):7,((62:3,(63:0,64:2):2):12,(((65:1,66:1):4,68:21):6,67:12):11):16):7,((83:0,84:2):27,(97:28,125:29):22):5):4):5):4,(((((3:15,(((13:8,112:0):4,((106:1,107:4,108:0,109:0):4,(110:1,111:0):3):5):15,(((((24:0,25:0,27:0):2,26:0):15,(116:1,117:0):8):1,(113:0,114:9):5):15,115:18):12):4):5,105:14):23,(15:5,(16:1,17:8):9):29):14,102:39):12,(28:31,100:34):12):12):12,98:36):6,((((((50:2,(51:4,((52:1,54:3):1,53:6):4):1):12,60:27):12,((((55:3,56:5):9,57:13):9,(58:8,59:7):8):11,61:19):9):13,(69:24,(((85:1,((86:2,87:4):1,(88:2,89:2):0):2):18,90:7):8,(((91:0,92:2):2,((93:1,94:1):1,95:8):1):8,96:21):12):4):9):12,(70:37,71:34):11):10,((((((72:9,81:0):3,((78:1,80:0):1,79:3):3):4,82:13):8,(74:13,(75:2,(76:5,77:2):2):4):4):8,73:10):15,((103:5,104:5):22,(123:9,124:24):19):14):8):3):13,(126:2,127:7):48):18,(22:18,(23:26,101:42):9):8):11,(18:2,19:3):19):5,20:0):1,21:9);
tree PAUP_248 = [&U] (1:2,(((((((((((2:15,((10:2,12:5):4,11:15):17):8,14:16):38,((128:58,(130:130,(131:34,132:28):52):17):12,129:56):17):19,((((((4:2,(6:0,8:0):0):9,(5:1,7:0,9:4):12):17,(((119:8,120:4):9,121:15):18,122:28):9):8,118:36):9,(((44:0,46:22):2,45:0):24,(47:0,48:5,49:4):30):8):6,(((((((29:10,(30:1,31:2):15):9,(37:11,(38:15,(39:17,40:11):4):2):4):13,((((32:5,(33:1,34:4):7):12,(42:8,43:7):34):7,36:18):7,35:16):10):6,41:21):14,99:43):7,((62:3,(63:0,64:2):2):12,(((65:1,66:1):4,68:21):6,67:12):11):16):7,((83:0,84:2):27,(97:28,125:29):22):5):4):5):4,(((((3:15,(((13:8,112:0):4,((106:1,107:4,108:0,109:0):4,(110:1,111:0):3):5):15,(((((24:0,25:0,27:0):2,26:0):15,(116:1,117:0):8):1,(113:0,114:9):5):15,115:18):12):4):5,105:14):23,(15:5,(16:1,17:8):9):29):14,102:39):12,(28:31,100:34):12):12):12,98:36):6,(((((((50:3,51:4):1,((52:1,54:3):1,53:6):3):13,60:27):11,((((55:3,56:5):9,57:13):9,(58:8,59:7):8):11,61:19):8):14,(69:24,(((85:1,((86:2,87:4):1,(88:2,89:2):0):2):18,90:7):8,(((91:0,92:2):2,((93:1,94:1):1,95:8):1):8,96:21):12):4):9):12,(70:37,71:34):11):10,((((((72:9,81:0):3,((78:1,80:0):1,79:3):3):4,82:13):8,(74:13,(75:2,(76:5,77:2):2):4):4):8,73:10):15,((103:5,104:5):22,(123:9,124:24):19):14):8):3):13,(126:2,127:7):48):18,(22:18,(23:26,101:42):9):8):11,(18:2,19:3):19):5,20:0):1,21:9);
tree PAUP_249 = [&U] (1:2,(((((((((((2:15,((10:2,12:5):4,11:15):17):8,14:16):38,((128:58,(130:130,(131:34,132:28):52):17):12,129:56):17):19,((((((4:2,(6:0,8:0):0):9,(5:1,7:0,9:4):12):17,(((119:8,120:4):9,121:15):18,122:28):9):8,118:36):9,(((44:0,46:22):2,45:0):24,(47:0,48:5,49:4):30):8):6,(((((((29:10,(30:1,31:2):15):9,(37:11,(38:15,(39:17,40:11):4):2):4):13,((((32:5,(33:1,34:4):7):12,(42:8,43:7):34):7,36:18):7,35:16):10):6,41:21):14,99:43):7,((62:3,(63:0,64:2):2):12,(((65:1,66:1):4,68:21):6,67:12):11):16):7,((83:0,84:2):27,(97:28,125:29):22):5):4):5):4,(((((3:15,(((13:8,112:0):4,((106:1,107:4,108:0,109:0):4,(110:1,111:0):3):5):15,((((24:0,25:0,27:0):2,26:0):15,((113:0,114:9):4,(116:1,117:0):8):3):14,115:19):11):4):5,105:14):23,(15:5,(16:1,17:8):9):29):14,102:39):12,(28:31,100:34):12):12):12,98:36):6,((((((50:2,(51:4,((52:1,54:3):1,53:6):4):1):12,60:27):12,((((55:3,56:5):9,57:13):9,(58:8,59:7):8):11,61:19):9):13,(69:24,(((85:1,((86:2,87:4):1,(88:2,89:2):0):2):18,90:7):8,(((91:0,92:2):2,((93:1,94:1):1,95:8):1):8,96:21):12):4):9):12,(70:37,71:34):11):10,((((((72:9,81:0):3,((78:1,80:0):1,79:3):3):4,82:13):8,(74:13,(75:2,(76:5,77:2):2):4):4):8,73:10):15,((103:5,104:5):22,(123:9,124:24):19):14):8):3):13,(126:2,127:7):48):18,(22:18,(23:26,101:42):9):8):11,(18:2,19:3):19):5,20:0):1,21:9);
tree PAUP_250 = [&U] (1:2,(((((((((((2:15,((10:2,12:5):4,11:15):17):8,14:16):38,((128:58,(130:130,(131:34,132:28):52):17):12,129:56):17):19,((((((4:2,(6:0,8:0):0):9,(5:1,7:0,9:4):12):17,(((119:8,120:4):9,121:15):18,122:28):9):8,118:36):9,(((44:0,46:22):2,45:0):24,(47:0,48:5,49:4):30):8):6,(((((((29:10,(30:1,31:2):15):9,(37:11,(38:15,(39:17,40:11):4):2):4):13,((((32:5,(33:1,34:4):7):12,(42:8,43:7):34):7,36:18):7,35:16):10):6,41:21):14,99:43):7,((62:3,(63:0,64:2):2):12,(((65:1,66:1):4,68:21):6,67:12):11):16):7,((83:0,84:2):27,(97:28,125:29):22):5):4):5):4,(((((3:15,(((13:8,112:0):4,((106:1,107:4,108:0,109:0):4,(110:1,111:0):3):5):15,(((((24:0,25:0,27:0):2,26:0):15,(116:1,117:0):8):1,(113:0,114:9):5):15,115:18):12):4):5,105:14):23,(15:5,(16:1,17:8):9):29):14,102:39):12,(28:31,100:34):12):12):12,98:36):6,((((((50:2,(51:4,((52:1,54:3):1,53:6):4):1):12,60:27):12,((((55:3,56:5):9,57:13):9,(58:8,59:7):8):11,61:19):9):13,(69:24,(((85:1,((86:2,87:4):1,88:2,89:2):2):18,90:7):8,(((91:0,92:2):2,((93:1,94:1):1,95:8):1):8,96:21):12):4):9):12,(70:37,71:34):11):10,((((((72:9,81:0):3,((78:1,80:0):1,79:3):3):4,82:13):8,(74:13,(75:2,(76:5,77:2):2):4):4):8,73:10):15,((103:5,104:5):22,(123:9,124:24):19):14):8):3):13,(126:2,127:7):48):18,(22:18,(23:26,101:42):9):8):11,(18:2,19:3):19):5,20:0):1,21:9);
tree PAUP_251 = [&U] (1:2,(((((((((((2:15,((10:2,12:5):4,11:15):17):8,14:16):38,((128:58,(130:130,(131:34,132:28):52):17):12,129:56):17):19,((((((4:2,(6:0,8:0):0):9,(5:1,7:0,9:4):12):17,(((119:8,120:4):9,121:15):18,122:28):9):8,118:36):9,(((44:0,46:22):2,45:0):24,(47:0,48:5,49:4):30):8):6,(((((((29:10,(30:1,31:2):15):9,(37:11,(38:15,(39:17,40:11):4):2):4):13,((((32:5,(33:1,34:4):7):12,(42:8,43:7):34):7,36:18):7,35:16):10):6,41:21):14,99:43):7,((62:3,(63:0,64:2):2):12,(((65:1,66:1):4,68:21):6,67:12):11):16):7,((83:0,84:2):27,(97:28,125:29):22):5):4):5):4,(((((3:15,(((13:8,112:0):4,((106:1,107:4,108:0,109:0):4,(110:1,111:0):3):5):15,(((((24:0,25:0,27:0):2,26:0):15,(116:1,117:0):8):1,(113:0,114:9):5):15,115:18):12):4):5,105:14):23,(15:5,(16:1,17:8):9):29):14,102:39):12,(28:31,100:34):12):12):12,98:36):6,((((((50:2,(51:4,((52:1,54:3):1,53:6):4):1):12,60:27):12,((((55:3,56:5):9,57:13):9,(58:8,59:7):8):11,61:19):9):13,(69:24,(((85:0,(86:2,87:4,(88:2,89:2):1):2):19,90:7):8,(((91:0,92:2):2,((93:1,94:1):1,95:8):1):8,96:21):12):4):9):12,(70:37,71:34):11):10,((((((72:9,81:0):3,((78:1,80:0):1,79:3):3):4,82:13):8,(74:13,(75:2,(76:5,77:2):2):4):4):8,73:10):15,((103:5,104:5):22,(123:9,124:24):19):14):8):3):13,(126:2,127:7):48):18,(22:18,(23:26,101:42):9):8):11,(18:2,19:3):19):5,20:0):1,21:9);
tree PAUP_252 = [&U] (1:2,(((((((((((2:15,((10:2,12:5):4,11:15):17):8,14:16):39,((128:58,(130:129,(131:35,132:27):52):18):12,129:57):17):16,(((((3:15,(((13:8,112:0):4,((106:1,107:4,108:0,109:0):4,(110:1,111:0):3):5):15,(((((24:0,25:0,27:0):2,26:0):15,(116:1,117:0):8):1,(113:0,114:9):5):15,115:18):12):4):5,105:14):23,(15:5,(16:1,17:8):9):29):14,102:39):10,(28:30,100:35):13):9):6,((((((4:2,(6:0,8:0):0):9,(5:1,7:0,9:4):12):17,(((119:8,120:4):9,121:15):18,122:28):9):7,118:36):9,(((44:0,46:22):2,45:0):25,(47:0,48:5,49:4):29):8):7,((((((((29:8,(30:1,31:2):17):8,(38:15,(39:17,40:11):4):3):4,37:11):14,((((32:5,(33:1,34:4):7):11,(42:8,43:7):35):7,36:19):7,35:16):10):4,41:20):15,99:42):7,((62:3,(63:0,64:2):2):11,((65:1,66:1):3,(67:14,68:21):1):16):16):8,((83:0,84:2):27,(97:28,125:29):22):5):4):8):9,98:39):6,((((((50:2,(51:4,((52:1,54:3):1,53:6):4):1):12,60:27):12,((((55:3,56:5):9,57:13):9,(58:8,59:7):8):11,61:19):9):13,(69:24,(((85:1,((86:2,87:4):1,(88:2,89:2):0):2):18,90:7):8,(((91:0,92:2):2,((93:1,94:1):1,95:8):1):8,96:21):12):4):9):12,(70:37,71:34):11):8,((((((72:9,81:0):3,((78:1,80:0):1,79:3):3):4,82:13):8,(74:13,(75:2,(76:5,77:2):2):4):4):8,73:10):17,((103:5,104:5):22,(123:9,124:24):18):14):8):3):15,(126:2,127:7):49):17,(22:18,(23:26,101:42):9):7):11,(18:2,19:3):18):6,20:0):1,21:9);
tree PAUP_253 = [&U] (1:2,((((((((((2:15,((10:2,12:5):4,11:15):17):8,14:16):39,((128:58,(130:129,(131:35,132:27):52):18):12,129:57):17):16,(((((3:15,(((13:8,112:0):4,((106:1,107:4,108:0,109:0):4,(110:1,111:0):3):5):15,(((((24:0,25:0,27:0):2,26:0):15,(116:1,117:0):8):1,(113:0,114:9):5):15,115:18):12):4):5,105:14):23,(15:5,(16:1,17:8):9):29):14,102:39):10,(28:30,100:35):13):9):6,((((((4:2,(6:0,8:0):0):9,(5:1,7:0,9:4):12):17,(((119:8,120:4):9,121:15):18,122:28):9):7,118:36):9,(((44:0,46:22):2,45:0):25,(47:0,48:5,49:4):29):8):7,(((((((29:10,(30:1,31:2):15):9,(37:11,(38:15,(39:17,40:11):4):2):4):13,((((32:5,(33:1,34:4):7):11,(42:8,43:7):35):7,36:19):6,35:16):10):6,41:21):14,99:42):7,((62:3,(63:0,64:2):2):11,((65:1,66:1):3,(67:14,68:21):1):16):16):8,((83:0,84:2):27,(97:28,125:29):22):5):4):8):9,98:39):6,((((((50:2,(51:4,((52:1,54:3):1,53:6):4):1):12,60:27):12,((((55:3,56:5):9,57:13):9,(58:8,59:7):8):11,61:19):9):13,(69:24,(((85:1,((86:2,87:4):1,(88:2,89:2):0):2):18,90:7):8,(((91:0,92:2):2,((93:1,94:1):1,95:8):1):8,96:21):12):4):9):12,(70:37,71:34):11):8,((((((72:9,81:0):3,((78:1,80:0):1,79:3):3):4,82:13):8,(74:13,(75:2,(76:5,77:2):2):4):4):8,73:10):17,((103:5,104:5):22,(123:9,124:24):18):14):8):3):15,(126:2,127:7):49):17,(22:18,(23:26,101:42):9):7):11,(18:2,19:3):18):7,20:0,21:9);
tree PAUP_254 = [&U] (1:2,(((((((((((2:15,((10:2,12:5):4,11:15):17):8,14:16):39,((128:58,(130:129,(131:35,132:27):52):18):12,129:57):17):16,(((((3:15,(((13:8,112:0):4,((106:1,107:4,108:0,109:0):4,(110:1,111:0):3):5):15,(((((24:0,25:0,27:0):2,26:0):15,(116:1,117:0):8):1,(113:0,114:9):5):15,115:18):12):4):5,105:14):23,(15:5,(16:1,17:8):9):29):14,102:39):10,(28:30,100:35):13):9):6,((((((4:2,6:0,8:0):9,(5:1,7:0,9:4):12):17,(((119:8,120:4):9,121:15):18,122:28):9):7,118:36):9,(((44:0,46:22):2,45:0):25,(47:0,48:5,49:4):29):8):7,(((((((29:10,(30:1,31:2):15):9,(37:11,(38:15,(39:17,40:11):4):2):4):13,((((32:5,(33:1,34:4):7):11,(42:8,43:7):35):7,36:19):6,35:16):10):6,41:21):14,99:42):7,((62:3,(63:0,64:2):2):11,((65:1,66:1):3,(67:14,68:21):1):16):16):8,((83:0,84:2):27,(97:28,125:29):22):5):4):8):9,98:39):6,((((((50:2,(51:4,((52:1,54:3):1,53:6):4):1):12,60:27):12,((((55:3,56:5):9,57:13):9,(58:8,59:7):8):11,61:19):9):13,(69:24,(((85:1,((86:2,87:4):1,(88:2,89:2):0):2):18,90:7):8,(((91:0,92:2):2,((93:1,94:1):1,95:8):1):8,96:21):12):4):9):12,(70:37,71:34):11):8,((((((72:9,81:0):3,((78:1,80:0):1,79:3):3):4,82:13):8,(74:13,(75:2,(76:5,77:2):2):4):4):8,73:10):17,((103:5,104:5):22,(123:9,124:24):18):14):8):3):15,(126:2,127:7):49):17,(22:18,(23:26,101:42):9):7):11,(18:2,19:3):18):6,20:0):1,21:9);
tree PAUP_255 = [&U] (1:2,(((((((((((2:15,((10:2,12:5):4,11:15):17):8,14:16):39,((128:58,(130:129,(131:35,132:27):52):18):12,129:57):17):16,(((((3:15,(((13:8,112:0):4,((106:1,107:4,108:0,109:0):4,(110:1,111:0):3):5):15,(((((24:0,25:0,27:0):2,26:0):15,(116:1,117:0):8):1,(113:0,114:9):5):15,115:18):12):4):5,105:14):23,(15:5,(16:1,17:8):9):29):14,102:39):10,(28:30,100:35):13):9):6,((((((4:2,(6:0,8:0):0):9,(5:1,7:0,9:4):12):17,(((119:8,120:4):9,121:15):18,122:28):9):7,118:36):9,(((44:0,46:22):2,45:0):25,(47:0,48:5,49:4):29):8):7,(((((((29:10,(30:1,31:2):15):9,(37:11,(38:15,(39:17,40:11):4):2):4):13,((((32:5,(33:1,34:4):7):11,(42:8,43:7):35):7,36:19):6,35:16):10):6,41:21):14,99:42):7,((62:3,(63:0,64:2):2):11,((65:1,66:1):3,(67:14,68:21):1):16):16):8,((83:0,84:2):27,(97:28,125:29):22):5):4):8):9,98:39):6,(((((((50:3,51:4):1,((52:1,54:3):1,53:6):3):13,60:27):11,((((55:3,56:5):9,57:13):9,(58:8,59:7):8):11,61:19):8):14,(69:24,(((85:1,((86:2,87:4):1,(88:2,89:2):0):2):18,90:7):8,(((91:0,92:2):2,((93:1,94:1):1,95:8):1):8,96:21):12):4):9):12,(70:37,71:34):11):8,((((((72:9,81:0):3,((78:1,80:0):1,79:3):3):4,82:13):8,(74:13,(75:2,(76:5,77:2):2):4):4):8,73:10):17,((103:5,104:5):22,(123:9,124:24):18):14):8):3):15,(126:2,127:7):49):17,(22:18,(23:26,101:42):9):7):11,(18:2,19:3):18):6,20:0):1,21:9);
tree PAUP_256 = [&U] (1:2,(((((((((((2:15,((10:2,12:5):4,11:15):17):8,14:16):39,((128:58,(130:129,(131:35,132:27):52):18):12,129:57):17):16,(((((3:15,(((13:8,112:0):4,((106:1,107:4,108:0,109:0):4,(110:1,111:0):3):5):15,((((24:0,25:0,27:0):2,26:0):15,((113:0,114:9):4,(116:1,117:0):8):3):14,115:19):11):4):5,105:14):23,(15:5,(16:1,17:8):9):29):14,102:39):10,(28:30,100:35):13):9):6,((((((4:2,(6:0,8:0):0):9,(5:1,7:0,9:4):12):17,(((119:8,120:4):9,121:15):18,122:28):9):7,118:36):9,(((44:0,46:22):2,45:0):25,(47:0,48:5,49:4):29):8):7,(((((((29:10,(30:1,31:2):15):9,(37:11,(38:15,(39:17,40:11):4):2):4):13,((((32:5,(33:1,34:4):7):11,(42:8,43:7):35):7,36:19):6,35:16):10):6,41:21):14,99:42):7,((62:3,(63:0,64:2):2):11,((65:1,66:1):3,(67:14,68:21):1):16):16):8,((83:0,84:2):27,(97:28,125:29):22):5):4):8):9,98:39):6,((((((50:2,(51:4,((52:1,54:3):1,53:6):4):1):12,60:27):12,((((55:3,56:5):9,57:13):9,(58:8,59:7):8):11,61:19):9):13,(69:24,(((85:1,((86:2,87:4):1,(88:2,89:2):0):2):18,90:7):8,(((91:0,92:2):2,((93:1,94:1):1,95:8):1):8,96:21):12):4):9):12,(70:37,71:34):11):8,((((((72:9,81:0):3,((78:1,80:0):1,79:3):3):4,82:13):8,(74:13,(75:2,(76:5,77:2):2):4):4):8,73:10):17,((103:5,104:5):22,(123:9,124:24):18):14):8):3):15,(126:2,127:7):49):17,(22:18,(23:26,101:42):9):7):11,(18:2,19:3):18):6,20:0):1,21:9);
tree PAUP_257 = [&U] (1:2,(((((((((((2:15,((10:2,12:5):4,11:15):17):8,14:16):39,((128:58,(130:129,(131:35,132:27):52):18):12,129:57):17):16,(((((3:15,(((13:8,112:0):4,((106:1,107:4,108:0,109:0):4,(110:1,111:0):3):5):15,(((((24:0,25:0,27:0):2,26:0):15,(116:1,117:0):8):1,(113:0,114:9):5):15,115:18):12):4):5,105:14):23,(15:5,(16:1,17:8):9):29):14,102:39):10,(28:30,100:35):13):9):6,((((((4:2,(6:0,8:0):0):9,(5:1,7:0,9:4):12):17,(((119:8,120:4):9,121:15):18,122:28):9):7,118:36):9,(((44:0,46:22):2,45:0):25,(47:0,48:5,49:4):29):8):7,(((((((29:10,(30:1,31:2):15):9,(37:11,(38:15,(39:17,40:11):4):2):4):13,((((32:5,(33:1,34:4):7):11,(42:8,43:7):35):7,36:19):6,35:16):10):6,41:21):14,99:42):7,((62:3,(63:0,64:2):2):11,((65:1,66:1):3,(67:14,68:21):1):16):16):8,((83:0,84:2):27,(97:28,125:29):22):5):4):8):9,98:39):6,((((((50:2,(51:4,((52:1,54:3):1,53:6):4):1):12,60:27):12,((((55:3,56:5):9,57:13):9,(58:8,59:7):8):11,61:19):9):13,(69:24,(((85:1,((86:2,87:4):1,88:2,89:2):2):18,90:7):8,(((91:0,92:2):2,((93:1,94:1):1,95:8):1):8,96:21):12):4):9):12,(70:37,71:34):11):8,((((((72:9,81:0):3,((78:1,80:0):1,79:3):3):4,82:13):8,(74:13,(75:2,(76:5,77:2):2):4):4):8,73:10):17,((103:5,104:5):22,(123:9,124:24):18):14):8):3):15,(126:2,127:7):49):17,(22:18,(23:26,101:42):9):7):11,(18:2,19:3):18):6,20:0):1,21:9);
tree PAUP_258 = [&U] (1:2,(((((((((((2:15,((10:2,12:5):4,11:15):17):8,14:16):39,((128:58,(130:129,(131:35,132:27):52):18):12,129:57):17):16,(((((3:15,(((13:8,112:0):4,((106:1,107:4,108:0,109:0):4,(110:1,111:0):3):5):15,(((((24:0,25:0,27:0):2,26:0):15,(116:1,117:0):8):1,(113:0,114:9):5):15,115:18):12):4):5,105:14):23,(15:5,(16:1,17:8):9):29):14,102:39):10,(28:30,100:35):13):9):6,((((((4:2,(6:0,8:0):0):9,(5:1,7:0,9:4):12):17,(((119:8,120:4):9,121:15):18,122:28):9):7,118:36):9,(((44:0,46:22):2,45:0):25,(47:0,48:5,49:4):29):8):7,(((((((29:10,(30:1,31:2):15):9,(37:11,(38:15,(39:17,40:11):4):2):4):13,((((32:5,(33:1,34:4):7):11,(42:8,43:7):35):7,36:19):6,35:16):10):6,41:21):14,99:42):7,((62:3,(63:0,64:2):2):11,((65:1,66:1):3,(67:14,68:21):1):16):16):8,((83:0,84:2):27,(97:28,125:29):22):5):4):8):9,98:39):6,((((((50:2,(51:4,((52:1,54:3):1,53:6):4):1):12,60:27):12,((((55:3,56:5):9,57:13):9,(58:8,59:7):8):11,61:19):9):13,(69:24,(((85:0,(86:2,87:4,(88:2,89:2):1):2):19,90:7):8,(((91:0,92:2):2,((93:1,94:1):1,95:8):1):8,96:21):12):4):9):12,(70:37,71:34):11):8,((((((72:9,81:0):3,((78:1,80:0):1,79:3):3):4,82:13):8,(74:13,(75:2,(76:5,77:2):2):4):4):8,73:10):17,((103:5,104:5):22,(123:9,124:24):18):14):8):3):15,(126:2,127:7):49):17,(22:18,(23:26,101:42):9):7):11,(18:2,19:3):18):6,20:0):1,21:9);
tree PAUP_259 = [&U] (1:2,((((((((((2:15,((10:2,12:5):4,11:15):17):8,14:16):39,((128:58,(130:129,(131:35,132:27):52):18):12,129:57):17):16,(((((3:15,(((13:8,112:0):4,((106:1,107:4,108:0,109:0):4,(110:1,111:0):3):5):15,(((((24:0,25:0,27:0):2,26:0):15,(116:1,117:0):8):1,(113:0,114:9):5):15,115:18):12):4):5,105:14):23,(15:5,(16:1,17:8):9):29):14,102:39):10,(28:30,100:35):13):9):6,((((((4:2,6:0,8:0):9,(5:1,7:0,9:4):12):17,(((119:8,120:4):9,121:15):18,122:28):9):7,118:36):9,(((44:0,46:22):2,45:0):25,(47:0,48:5,49:4):29):8):7,(((((((29:10,(30:1,31:2):15):9,(37:11,(38:15,(39:17,40:11):4):2):4):13,((((32:5,(33:1,34:4):7):11,(42:8,43:7):35):7,36:19):6,35:16):10):6,41:21):14,99:43):7,((62:3,(63:0,64:2):2):12,(((65:1,66:1):4,68:21):6,67:12):11):16):7,((83:0,84:2):27,(97:28,125:29):22):5):4):8):9,98:39):6,((((((50:2,(51:4,((52:1,54:3):1,53:6):4):1):12,60:27):12,((((55:3,56:5):9,57:13):9,(58:8,59:7):8):11,61:19):9):13,(69:24,(((85:1,((86:2,87:4):1,(88:2,89:2):0):2):18,90:7):8,(((91:0,92:2):2,((93:1,94:1):1,95:8):1):8,96:21):12):4):9):12,(70:37,71:34):11):8,((((((72:9,81:0):3,((78:1,80:0):1,79:3):3):4,82:13):8,(74:13,(75:2,(76:5,77:2):2):4):4):8,73:10):17,((103:5,104:5):22,(123:9,124:24):18):14):8):3):15,(126:2,127:7):49):17,(22:18,(23:26,101:42):9):7):11,(18:2,19:3):18):7,20:0,21:9);
tree PAUP_260 = [&U] (1:2,(((((((((((2:15,((10:2,12:5):4,11:15):17):8,14:16):39,((128:58,(130:129,(131:35,132:27):52):18):12,129:57):17):16,(((((3:15,(((13:8,112:0):4,((106:1,107:4,108:0,109:0):4,(110:1,111:0):3):5):15,(((((24:0,25:0,27:0):2,26:0):15,(116:1,117:0):8):1,(113:0,114:9):5):15,115:18):12):4):5,105:14):23,(15:5,(16:1,17:8):9):29):14,102:39):10,(28:30,100:35):13):9):6,((((((4:2,6:0,8:0):9,(5:1,7:0,9:4):12):17,(((119:8,120:4):9,121:15):18,122:28):9):7,118:36):9,(((44:0,46:22):2,45:0):25,(47:0,48:5,49:4):29):8):7,((((((((29:8,(30:1,31:2):17):8,(38:15,(39:17,40:11):4):3):4,37:11):14,((((32:5,(33:1,34:4):7):11,(42:8,43:7):35):7,36:19):7,35:16):10):4,41:20):15,99:43):7,((62:3,(63:0,64:2):2):12,(((65:1,66:1):4,68:21):6,67:12):11):16):7,((83:0,84:2):27,(97:28,125:29):22):5):4):8):9,98:39):6,((((((50:2,(51:4,((52:1,54:3):1,53:6):4):1):12,60:27):12,((((55:3,56:5):9,57:13):9,(58:8,59:7):8):11,61:19):9):13,(69:24,(((85:1,((86:2,87:4):1,(88:2,89:2):0):2):18,90:7):8,(((91:0,92:2):2,((93:1,94:1):1,95:8):1):8,96:21):12):4):9):12,(70:37,71:34):11):8,((((((72:9,81:0):3,((78:1,80:0):1,79:3):3):4,82:13):8,(74:13,(75:2,(76:5,77:2):2):4):4):8,73:10):17,((103:5,104:5):22,(123:9,124:24):18):14):8):3):15,(126:2,127:7):49):17,(22:18,(23:26,101:42):9):7):11,(18:2,19:3):18):6,20:0):1,21:9);
tree PAUP_261 = [&U] (1:2,(((((((((((2:15,((10:2,12:5):4,11:15):17):8,14:16):39,((128:58,(130:129,(131:35,132:27):52):18):12,129:57):17):16,(((((3:15,(((13:8,112:0):4,((106:1,107:4,108:0,109:0):4,(110:1,111:0):3):5):15,(((((24:0,25:0,27:0):2,26:0):15,(116:1,117:0):8):1,(113:0,114:9):5):15,115:18):12):4):5,105:14):23,(15:5,(16:1,17:8):9):29):14,102:39):10,(28:30,100:35):13):9):6,((((((4:2,6:0,8:0):9,(5:1,7:0,9:4):12):17,(((119:8,120:4):9,121:15):18,122:28):9):7,118:36):9,(((44:0,46:22):2,45:0):25,(47:0,48:5,49:4):29):8):7,(((((((29:10,(30:1,31:2):15):9,(37:11,(38:15,(39:17,40:11):4):2):4):13,((((32:5,(33:1,34:4):7):11,(42:8,43:7):35):7,36:19):6,35:16):10):6,41:21):14,99:43):7,((62:3,(63:0,64:2):2):12,(((65:1,66:1):4,68:21):6,67:12):11):16):7,((83:0,84:2):27,(97:28,125:29):22):5):4):8):9,98:39):6,(((((((50:3,51:4):1,((52:1,54:3):1,53:6):3):13,60:27):11,((((55:3,56:5):9,57:13):9,(58:8,59:7):8):11,61:19):8):14,(69:24,(((85:1,((86:2,87:4):1,(88:2,89:2):0):2):18,90:7):8,(((91:0,92:2):2,((93:1,94:1):1,95:8):1):8,96:21):12):4):9):12,(70:37,71:34):11):8,((((((72:9,81:0):3,((78:1,80:0):1,79:3):3):4,82:13):8,(74:13,(75:2,(76:5,77:2):2):4):4):8,73:10):17,((103:5,104:5):22,(123:9,124:24):18):14):8):3):15,(126:2,127:7):49):17,(22:18,(23:26,101:42):9):7):11,(18:2,19:3):18):6,20:0):1,21:9);
tree PAUP_262 = [&U] (1:2,(((((((((((2:15,((10:2,12:5):4,11:15):17):8,14:16):39,((128:58,(130:129,(131:35,132:27):52):18):12,129:57):17):16,(((((3:15,(((13:8,112:0):4,((106:1,107:4,108:0,109:0):4,(110:1,111:0):3):5):15,((((24:0,25:0,27:0):2,26:0):15,((113:0,114:9):4,(116:1,117:0):8):3):14,115:19):11):4):5,105:14):23,(15:5,(16:1,17:8):9):29):14,102:39):10,(28:30,100:35):13):9):6,((((((4:2,6:0,8:0):9,(5:1,7:0,9:4):12):17,(((119:8,120:4):9,121:15):18,122:28):9):7,118:36):9,(((44:0,46:22):2,45:0):25,(47:0,48:5,49:4):29):8):7,(((((((29:10,(30:1,31:2):15):9,(37:11,(38:15,(39:17,40:11):4):2):4):13,((((32:5,(33:1,34:4):7):11,(42:8,43:7):35):7,36:19):6,35:16):10):6,41:21):14,99:43):7,((62:3,(63:0,64:2):2):12,(((65:1,66:1):4,68:21):6,67:12):11):16):7,((83:0,84:2):27,(97:28,125:29):22):5):4):8):9,98:39):6,((((((50:2,(51:4,((52:1,54:3):1,53:6):4):1):12,60:27):12,((((55:3,56:5):9,57:13):9,(58:8,59:7):8):11,61:19):9):13,(69:24,(((85:1,((86:2,87:4):1,(88:2,89:2):0):2):18,90:7):8,(((91:0,92:2):2,((93:1,94:1):1,95:8):1):8,96:21):12):4):9):12,(70:37,71:34):11):8,((((((72:9,81:0):3,((78:1,80:0):1,79:3):3):4,82:13):8,(74:13,(75:2,(76:5,77:2):2):4):4):8,73:10):17,((103:5,104:5):22,(123:9,124:24):18):14):8):3):15,(126:2,127:7):49):17,(22:18,(23:26,101:42):9):7):11,(18:2,19:3):18):6,20:0):1,21:9);
tree PAUP_263 = [&U] (1:2,(((((((((((2:15,((10:2,12:5):4,11:15):17):8,14:16):39,((128:58,(130:129,(131:35,132:27):52):18):12,129:57):17):16,(((((3:15,(((13:8,112:0):4,((106:1,107:4,108:0,109:0):4,(110:1,111:0):3):5):15,(((((24:0,25:0,27:0):2,26:0):15,(116:1,117:0):8):1,(113:0,114:9):5):15,115:18):12):4):5,105:14):23,(15:5,(16:1,17:8):9):29):14,102:39):10,(28:30,100:35):13):9):6,((((((4:2,6:0,8:0):9,(5:1,7:0,9:4):12):17,(((119:8,120:4):9,121:15):18,122:28):9):7,118:36):9,(((44:0,46:22):2,45:0):25,(47:0,48:5,49:4):29):8):7,(((((((29:10,(30:1,31:2):15):9,(37:11,(38:15,(39:17,40:11):4):2):4):13,((((32:5,(33:1,34:4):7):11,(42:8,43:7):35):7,36:19):6,35:16):10):6,41:21):14,99:43):7,((62:3,(63:0,64:2):2):12,(((65:1,66:1):4,68:21):6,67:12):11):16):7,((83:0,84:2):27,(97:28,125:29):22):5):4):8):9,98:39):6,((((((50:2,(51:4,((52:1,54:3):1,53:6):4):1):12,60:27):12,((((55:3,56:5):9,57:13):9,(58:8,59:7):8):11,61:19):9):13,(69:24,(((85:1,((86:2,87:4):1,88:2,89:2):2):18,90:7):8,(((91:0,92:2):2,((93:1,94:1):1,95:8):1):8,96:21):12):4):9):12,(70:37,71:34):11):8,((((((72:9,81:0):3,((78:1,80:0):1,79:3):3):4,82:13):8,(74:13,(75:2,(76:5,77:2):2):4):4):8,73:10):17,((103:5,104:5):22,(123:9,124:24):18):14):8):3):15,(126:2,127:7):49):17,(22:18,(23:26,101:42):9):7):11,(18:2,19:3):18):6,20:0):1,21:9);
tree PAUP_264 = [&U] (1:2,(((((((((((2:15,((10:2,12:5):4,11:15):17):8,14:16):39,((128:58,(130:129,(131:35,132:27):52):18):12,129:57):17):16,(((((3:15,(((13:8,112:0):4,((106:1,107:4,108:0,109:0):4,(110:1,111:0):3):5):15,(((((24:0,25:0,27:0):2,26:0):15,(116:1,117:0):8):1,(113:0,114:9):5):15,115:18):12):4):5,105:14):23,(15:5,(16:1,17:8):9):29):14,102:39):10,(28:30,100:35):13):9):6,((((((4:2,6:0,8:0):9,(5:1,7:0,9:4):12):17,(((119:8,120:4):9,121:15):18,122:28):9):7,118:36):9,(((44:0,46:22):2,45:0):25,(47:0,48:5,49:4):29):8):7,(((((((29:10,(30:1,31:2):15):9,(37:11,(38:15,(39:17,40:11):4):2):4):13,((((32:5,(33:1,34:4):7):11,(42:8,43:7):35):7,36:19):6,35:16):10):6,41:21):14,99:43):7,((62:3,(63:0,64:2):2):12,(((65:1,66:1):4,68:21):6,67:12):11):16):7,((83:0,84:2):27,(97:28,125:29):22):5):4):8):9,98:39):6,((((((50:2,(51:4,((52:1,54:3):1,53:6):4):1):12,60:27):12,((((55:3,56:5):9,57:13):9,(58:8,59:7):8):11,61:19):9):13,(69:24,(((85:0,(86:2,87:4,(88:2,89:2):1):2):19,90:7):8,(((91:0,92:2):2,((93:1,94:1):1,95:8):1):8,96:21):12):4):9):12,(70:37,71:34):11):8,((((((72:9,81:0):3,((78:1,80:0):1,79:3):3):4,82:13):8,(74:13,(75:2,(76:5,77:2):2):4):4):8,73:10):17,((103:5,104:5):22,(123:9,124:24):18):14):8):3):15,(126:2,127:7):49):17,(22:18,(23:26,101:42):9):7):11,(18:2,19:3):18):6,20:0):1,21:9);
tree PAUP_265 = [&U] (1:2,((((((((((2:15,((10:2,12:5):4,11:15):17):8,14:16):39,((128:58,(130:129,(131:35,132:27):52):18):12,129:57):17):16,(((((3:15,(((13:8,112:0):4,((106:1,107:4,108:0,109:0):4,(110:1,111:0):3):5):15,(((((24:0,25:0,27:0):2,26:0):15,(116:1,117:0):8):1,(113:0,114:9):5):15,115:18):12):4):5,105:14):23,(15:5,(16:1,17:8):9):29):14,102:39):10,(28:30,100:35):13):9):6,((((((4:2,(6:0,8:0):0):9,(5:1,7:0,9:4):12):17,(((119:8,120:4):9,121:15):18,122:28):9):7,118:36):9,(((44:0,46:22):2,45:0):25,(47:0,48:5,49:4):29):8):7,((((((((29:8,(30:1,31:2):17):8,(38:15,(39:17,40:11):4):3):4,37:11):14,((((32:5,(33:1,34:4):7):11,(42:8,43:7):35):7,36:19):7,35:16):10):4,41:20):15,99:43):7,((62:3,(63:0,64:2):2):12,(((65:1,66:1):4,68:21):6,67:12):11):16):7,((83:0,84:2):27,(97:28,125:29):22):5):4):8):9,98:39):6,((((((50:2,(51:4,((52:1,54:3):1,53:6):4):1):12,60:27):12,((((55:3,56:5):9,57:13):9,(58:8,59:7):8):11,61:19):9):13,(69:24,(((85:1,((86:2,87:4):1,(88:2,89:2):0):2):18,90:7):8,(((91:0,92:2):2,((93:1,94:1):1,95:8):1):8,96:21):12):4):9):12,(70:37,71:34):11):8,((((((72:9,81:0):3,((78:1,80:0):1,79:3):3):4,82:13):8,(74:13,(75:2,(76:5,77:2):2):4):4):8,73:10):17,((103:5,104:5):22,(123:9,124:24):18):14):8):3):15,(126:2,127:7):49):17,(22:18,(23:26,101:42):9):7):11,(18:2,19:3):18):7,20:0,21:9);
tree PAUP_266 = [&U] (1:2,(((((((((((2:15,((10:2,12:5):4,11:15):17):8,14:16):39,((128:58,(130:129,(131:35,132:27):52):18):12,129:57):17):16,(((((3:15,(((13:8,112:0):4,((106:1,107:4,108:0,109:0):4,(110:1,111:0):3):5):15,(((((24:0,25:0,27:0):2,26:0):15,(116:1,117:0):8):1,(113:0,114:9):5):15,115:18):12):4):5,105:14):23,(15:5,(16:1,17:8):9):29):14,102:39):10,(28:30,100:35):13):9):6,((((((4:2,(6:0,8:0):0):9,(5:1,7:0,9:4):12):17,(((119:8,120:4):9,121:15):18,122:28):9):7,118:36):9,(((44:0,46:22):2,45:0):25,(47:0,48:5,49:4):29):8):7,((((((((29:8,(30:1,31:2):17):8,(38:15,(39:17,40:11):4):3):4,37:11):14,((((32:5,(33:1,34:4):7):11,(42:8,43:7):35):7,36:19):7,35:16):10):4,41:20):15,99:43):7,((62:3,(63:0,64:2):2):12,(((65:1,66:1):4,68:21):6,67:12):11):16):7,((83:0,84:2):27,(97:28,125:29):22):5):4):8):9,98:39):6,(((((((50:3,51:4):1,((52:1,54:3):1,53:6):3):13,60:27):11,((((55:3,56:5):9,57:13):9,(58:8,59:7):8):11,61:19):8):14,(69:24,(((85:1,((86:2,87:4):1,(88:2,89:2):0):2):18,90:7):8,(((91:0,92:2):2,((93:1,94:1):1,95:8):1):8,96:21):12):4):9):12,(70:37,71:34):11):8,((((((72:9,81:0):3,((78:1,80:0):1,79:3):3):4,82:13):8,(74:13,(75:2,(76:5,77:2):2):4):4):8,73:10):17,((103:5,104:5):22,(123:9,124:24):18):14):8):3):15,(126:2,127:7):49):17,(22:18,(23:26,101:42):9):7):11,(18:2,19:3):18):6,20:0):1,21:9);
tree PAUP_267 = [&U] (1:2,(((((((((((2:15,((10:2,12:5):4,11:15):17):8,14:16):39,((128:58,(130:129,(131:35,132:27):52):18):12,129:57):17):16,(((((3:15,(((13:8,112:0):4,((106:1,107:4,108:0,109:0):4,(110:1,111:0):3):5):15,((((24:0,25:0,27:0):2,26:0):15,((113:0,114:9):4,(116:1,117:0):8):3):14,115:19):11):4):5,105:14):23,(15:5,(16:1,17:8):9):29):14,102:39):10,(28:30,100:35):13):9):6,((((((4:2,(6:0,8:0):0):9,(5:1,7:0,9:4):12):17,(((119:8,120:4):9,121:15):18,122:28):9):7,118:36):9,(((44:0,46:22):2,45:0):25,(47:0,48:5,49:4):29):8):7,((((((((29:8,(30:1,31:2):17):8,(38:15,(39:17,40:11):4):3):4,37:11):14,((((32:5,(33:1,34:4):7):11,(42:8,43:7):35):7,36:19):7,35:16):10):4,41:20):15,99:43):7,((62:3,(63:0,64:2):2):12,(((65:1,66:1):4,68:21):6,67:12):11):16):7,((83:0,84:2):27,(97:28,125:29):22):5):4):8):9,98:39):6,((((((50:2,(51:4,((52:1,54:3):1,53:6):4):1):12,60:27):12,((((55:3,56:5):9,57:13):9,(58:8,59:7):8):11,61:19):9):13,(69:24,(((85:1,((86:2,87:4):1,(88:2,89:2):0):2):18,90:7):8,(((91:0,92:2):2,((93:1,94:1):1,95:8):1):8,96:21):12):4):9):12,(70:37,71:34):11):8,((((((72:9,81:0):3,((78:1,80:0):1,79:3):3):4,82:13):8,(74:13,(75:2,(76:5,77:2):2):4):4):8,73:10):17,((103:5,104:5):22,(123:9,124:24):18):14):8):3):15,(126:2,127:7):49):17,(22:18,(23:26,101:42):9):7):11,(18:2,19:3):18):6,20:0):1,21:9);
tree PAUP_268 = [&U] (1:2,(((((((((((2:15,((10:2,12:5):4,11:15):17):8,14:16):39,((128:58,(130:129,(131:35,132:27):52):18):12,129:57):17):16,(((((3:15,(((13:8,112:0):4,((106:1,107:4,108:0,109:0):4,(110:1,111:0):3):5):15,(((((24:0,25:0,27:0):2,26:0):15,(116:1,117:0):8):1,(113:0,114:9):5):15,115:18):12):4):5,105:14):23,(15:5,(16:1,17:8):9):29):14,102:39):10,(28:30,100:35):13):9):6,((((((4:2,(6:0,8:0):0):9,(5:1,7:0,9:4):12):17,(((119:8,120:4):9,121:15):18,122:28):9):7,118:36):9,(((44:0,46:22):2,45:0):25,(47:0,48:5,49:4):29):8):7,((((((((29:8,(30:1,31:2):17):8,(38:15,(39:17,40:11):4):3):4,37:11):14,((((32:5,(33:1,34:4):7):11,(42:8,43:7):35):7,36:19):7,35:16):10):4,41:20):15,99:43):7,((62:3,(63:0,64:2):2):12,(((65:1,66:1):4,68:21):6,67:12):11):16):7,((83:0,84:2):27,(97:28,125:29):22):5):4):8):9,98:39):6,((((((50:2,(51:4,((52:1,54:3):1,53:6):4):1):12,60:27):12,((((55:3,56:5):9,57:13):9,(58:8,59:7):8):11,61:19):9):13,(69:24,(((85:1,((86:2,87:4):1,88:2,89:2):2):18,90:7):8,(((91:0,92:2):2,((93:1,94:1):1,95:8):1):8,96:21):12):4):9):12,(70:37,71:34):11):8,((((((72:9,81:0):3,((78:1,80:0):1,79:3):3):4,82:13):8,(74:13,(75:2,(76:5,77:2):2):4):4):8,73:10):17,((103:5,104:5):22,(123:9,124:24):18):14):8):3):15,(126:2,127:7):49):17,(22:18,(23:26,101:42):9):7):11,(18:2,19:3):18):6,20:0):1,21:9);
tree PAUP_269 = [&U] (1:2,(((((((((((2:15,((10:2,12:5):4,11:15):17):8,14:16):39,((128:58,(130:129,(131:35,132:27):52):18):12,129:57):17):16,(((((3:15,(((13:8,112:0):4,((106:1,107:4,108:0,109:0):4,(110:1,111:0):3):5):15,(((((24:0,25:0,27:0):2,26:0):15,(116:1,117:0):8):1,(113:0,114:9):5):15,115:18):12):4):5,105:14):23,(15:5,(16:1,17:8):9):29):14,102:39):10,(28:30,100:35):13):9):6,((((((4:2,(6:0,8:0):0):9,(5:1,7:0,9:4):12):17,(((119:8,120:4):9,121:15):18,122:28):9):7,118:36):9,(((44:0,46:22):2,45:0):25,(47:0,48:5,49:4):29):8):7,((((((((29:8,(30:1,31:2):17):8,(38:15,(39:17,40:11):4):3):4,37:11):14,((((32:5,(33:1,34:4):7):11,(42:8,43:7):35):7,36:19):7,35:16):10):4,41:20):15,99:43):7,((62:3,(63:0,64:2):2):12,(((65:1,66:1):4,68:21):6,67:12):11):16):7,((83:0,84:2):27,(97:28,125:29):22):5):4):8):9,98:39):6,((((((50:2,(51:4,((52:1,54:3):1,53:6):4):1):12,60:27):12,((((55:3,56:5):9,57:13):9,(58:8,59:7):8):11,61:19):9):13,(69:24,(((85:0,(86:2,87:4,(88:2,89:2):1):2):19,90:7):8,(((91:0,92:2):2,((93:1,94:1):1,95:8):1):8,96:21):12):4):9):12,(70:37,71:34):11):8,((((((72:9,81:0):3,((78:1,80:0):1,79:3):3):4,82:13):8,(74:13,(75:2,(76:5,77:2):2):4):4):8,73:10):17,((103:5,104:5):22,(123:9,124:24):18):14):8):3):15,(126:2,127:7):49):17,(22:18,(23:26,101:42):9):7):11,(18:2,19:3):18):6,20:0):1,21:9);
tree PAUP_270 = [&U] (1:2,(((((((((((2:15,((10:2,12:5):4,11:15):17):8,14:16):39,((128:58,(130:129,(131:35,132:27):52):18):12,129:57):17):16,(((((3:15,(((13:8,112:0):4,((106:1,107:4,108:0,109:0):4,(110:1,111:0):3):5):15,(((((24:0,25:0,27:0):2,26:0):15,(116:1,117:0):8):1,(113:0,114:9):5):15,115:18):12):4):5,105:14):23,(15:5,(16:1,17:8):9):29):14,102:39):10,(28:30,100:35):13):9):6,((((((4:2,(6:0,8:0):0):9,(5:1,7:0,9:4):12):17,(((119:8,120:4):9,121:15):18,122:28):9):7,118:36):9,(((44:0,46:22):2,45:0):25,(47:0,48:5,49:4):29):8):7,(((((((29:10,(30:1,31:2):15):9,(37:11,(38:15,(39:17,40:11):4):2):4):13,((((32:5,(33:1,34:4):7):11,(42:8,43:7):35):7,36:19):6,35:16):10):6,41:21):14,99:43):7,((62:3,(63:0,64:2):2):12,(((65:1,66:1):4,68:21):6,67:12):11):16):7,((83:0,84:2):27,(97:28,125:29):22):5):4):8):9,98:39):6,(((((((50:3,51:4):1,((52:1,54:3):1,53:6):3):13,60:27):11,((((55:3,56:5):9,57:13):9,(58:8,59:7):8):11,61:19):8):14,(69:24,(((85:1,((86:2,87:4):1,88:2,89:2):2):18,90:7):8,(((91:0,92:2):2,((93:1,94:1):1,95:8):1):8,96:21):12):4):9):12,(70:37,71:34):11):8,((((((72:9,81:0):3,((78:1,80:0):1,79:3):3):4,82:13):8,(74:13,(75:2,(76:5,77:2):2):4):4):8,73:10):17,((103:5,104:5):22,(123:9,124:24):18):14):8):3):15,(126:2,127:7):49):17,(22:18,(23:26,101:42):9):7):11,(18:2,19:3):18):6,20:0):1,21:9);
tree PAUP_271 = [&U] (1:2,(((((((((((2:15,((10:2,12:5):4,11:15):17):8,14:16):39,((128:58,(130:129,(131:35,132:27):52):18):12,129:57):17):16,(((((3:15,(((13:8,112:0):4,((106:1,107:4,108:0,109:0):4,(110:1,111:0):3):5):15,(((((24:0,25:0,27:0):2,26:0):15,(116:1,117:0):8):1,(113:0,114:9):5):15,115:18):12):4):5,105:14):23,(15:5,(16:1,17:8):9):29):14,102:39):10,(28:30,100:35):13):9):6,((((((4:2,(6:0,8:0):0):9,(5:1,7:0,9:4):12):17,(((119:8,120:4):9,121:15):18,122:28):9):7,118:36):9,(((44:0,46:22):2,45:0):25,(47:0,48:5,49:4):29):8):7,(((((((29:10,(30:1,31:2):15):9,(37:11,(38:15,(39:17,40:11):4):2):4):13,((((32:5,(33:1,34:4):7):11,(42:8,43:7):35):7,36:19):6,35:16):10):6,41:21):14,99:43):7,((62:3,(63:0,64:2):2):12,(((65:1,66:1):4,68:21):6,67:12):11):16):7,((83:0,84:2):27,(97:28,125:29):22):5):4):8):9,98:39):6,(((((((50:3,51:4):1,((52:1,54:3):1,53:6):3):13,60:27):11,((((55:3,56:5):9,57:13):9,(58:8,59:7):8):11,61:19):8):14,(69:24,(((85:0,(86:2,87:4,(88:2,89:2):1):2):19,90:7):8,(((91:0,92:2):2,((93:1,94:1):1,95:8):1):8,96:21):12):4):9):12,(70:37,71:34):11):8,((((((72:9,81:0):3,((78:1,80:0):1,79:3):3):4,82:13):8,(74:13,(75:2,(76:5,77:2):2):4):4):8,73:10):17,((103:5,104:5):22,(123:9,124:24):18):14):8):3):15,(126:2,127:7):49):17,(22:18,(23:26,101:42):9):7):11,(18:2,19:3):18):6,20:0):1,21:9);
tree PAUP_272 = [&U] (1:2,(((((((((((2:15,((10:2,12:5):4,11:15):17):8,14:16):39,((128:58,(130:129,(131:35,132:27):52):18):12,129:57):17):16,(((((3:15,(((13:8,112:0):4,((106:1,107:4,108:0,109:0):4,(110:1,111:0):3):5):15,((((24:0,25:0,27:0):2,26:0):15,((113:0,114:9):4,(116:1,117:0):8):3):14,115:19):11):4):5,105:14):23,(15:5,(16:1,17:8):9):29):14,102:39):10,(28:30,100:35):13):9):6,((((((4:2,(6:0,8:0):0):9,(5:1,7:0,9:4):12):17,(((119:8,120:4):9,121:15):18,122:28):9):7,118:36):9,(((44:0,46:22):2,45:0):25,(47:0,48:5,49:4):29):8):7,(((((((29:10,(30:1,31:2):15):9,(37:11,(38:15,(39:17,40:11):4):2):4):13,((((32:5,(33:1,34:4):7):11,(42:8,43:7):35):7,36:19):6,35:16):10):6,41:21):14,99:43):7,((62:3,(63:0,64:2):2):12,(((65:1,66:1):4,68:21):6,67:12):11):16):7,((83:0,84:2):27,(97:28,125:29):22):5):4):8):9,98:39):6,(((((((50:3,51:4):1,((52:1,54:3):1,53:6):3):13,60:27):11,((((55:3,56:5):9,57:13):9,(58:8,59:7):8):11,61:19):8):14,(69:24,(((85:1,((86:2,87:4):1,(88:2,89:2):0):2):18,90:7):8,(((91:0,92:2):2,((93:1,94:1):1,95:8):1):8,96:21):12):4):9):12,(70:37,71:34):11):8,((((((72:9,81:0):3,((78:1,80:0):1,79:3):3):4,82:13):8,(74:13,(75:2,(76:5,77:2):2):4):4):8,73:10):17,((103:5,104:5):22,(123:9,124:24):18):14):8):3):15,(126:2,127:7):49):17,(22:18,(23:26,101:42):9):7):11,(18:2,19:3):18):6,20:0):1,21:9);
tree PAUP_273 = [&U] (1:2,((((((((((2:15,((10:2,12:5):4,11:15):17):8,14:16):39,((128:58,(130:129,(131:35,132:27):52):18):12,129:57):17):16,(((((3:15,(((13:8,112:0):4,((106:1,107:4,108:0,109:0):4,(110:1,111:0):3):5):15,(((((24:0,25:0,27:0):2,26:0):15,(116:1,117:0):8):1,(113:0,114:9):5):15,115:18):12):4):5,105:14):23,(15:5,(16:1,17:8):9):29):14,102:39):10,(28:30,100:35):13):9):6,((((((4:2,(6:0,8:0):0):9,(5:1,7:0,9:4):12):17,(((119:8,120:4):9,121:15):18,122:28):9):7,118:36):9,(((44:0,46:22):2,45:0):25,(47:0,48:5,49:4):29):8):7,(((((((29:10,(30:1,31:2):15):9,(37:11,(38:15,(39:17,40:11):4):2):4):13,((((32:5,(33:1,34:4):7):11,(42:8,43:7):35):7,36:19):6,35:16):10):6,41:21):14,99:43):7,((62:3,(63:0,64:2):2):12,(((65:1,66:1):4,68:21):6,67:12):11):16):7,((83:0,84:2):27,(97:28,125:29):22):5):4):8):9,98:39):6,((((((50:2,(51:4,((52:1,54:3):1,53:6):4):1):12,60:27):12,((((55:3,56:5):9,57:13):9,(58:8,59:7):8):11,61:19):9):13,(69:24,(((85:0,(86:2,87:4,(88:2,89:2):1):2):19,90:7):8,(((91:0,92:2):2,((93:1,94:1):1,95:8):1):8,96:21):12):4):9):12,(70:37,71:34):11):8,((((((72:9,81:0):3,((78:1,80:0):1,79:3):3):4,82:13):8,(74:13,(75:2,(76:5,77:2):2):4):4):8,73:10):17,((103:5,104:5):22,(123:9,124:24):18):14):8):3):15,(126:2,127:7):49):17,(22:18,(23:26,101:42):9):7):11,(18:2,19:3):18):7,20:0,21:9);
tree PAUP_274 = [&U] (1:2,(((((((((((2:15,((10:2,12:5):4,11:15):17):8,14:16):39,((128:58,(130:129,(131:35,132:27):52):18):12,129:57):17):16,(((((3:15,(((13:8,112:0):4,((106:1,107:4,108:0,109:0):4,(110:1,111:0):3):5):15,((((24:0,25:0,27:0):2,26:0):15,((113:0,114:9):4,(116:1,117:0):8):3):14,115:19):11):4):5,105:14):23,(15:5,(16:1,17:8):9):29):14,102:39):10,(28:30,100:35):13):9):6,((((((4:2,(6:0,8:0):0):9,(5:1,7:0,9:4):12):17,(((119:8,120:4):9,121:15):18,122:28):9):7,118:36):9,(((44:0,46:22):2,45:0):25,(47:0,48:5,49:4):29):8):7,(((((((29:10,(30:1,31:2):15):9,(37:11,(38:15,(39:17,40:11):4):2):4):13,((((32:5,(33:1,34:4):7):11,(42:8,43:7):35):7,36:19):6,35:16):10):6,41:21):14,99:43):7,((62:3,(63:0,64:2):2):12,(((65:1,66:1):4,68:21):6,67:12):11):16):7,((83:0,84:2):27,(97:28,125:29):22):5):4):8):9,98:39):6,((((((50:2,(51:4,((52:1,54:3):1,53:6):4):1):12,60:27):12,((((55:3,56:5):9,57:13):9,(58:8,59:7):8):11,61:19):9):13,(69:24,(((85:0,(86:2,87:4,(88:2,89:2):1):2):19,90:7):8,(((91:0,92:2):2,((93:1,94:1):1,95:8):1):8,96:21):12):4):9):12,(70:37,71:34):11):8,((((((72:9,81:0):3,((78:1,80:0):1,79:3):3):4,82:13):8,(74:13,(75:2,(76:5,77:2):2):4):4):8,73:10):17,((103:5,104:5):22,(123:9,124:24):18):14):8):3):15,(126:2,127:7):49):17,(22:18,(23:26,101:42):9):7):11,(18:2,19:3):18):6,20:0):1,21:9);
tree PAUP_275 = [&U] (1:2,(((((((((((2:15,((10:2,12:5):4,11:15):17):8,14:16):38,((128:58,(130:130,(131:34,132:28):52):17):12,129:56):17):19,((((((4:2,(6:0,8:0):0):9,(5:1,7:0,9:4):12):17,(((119:8,120:4):9,121:15):18,122:28):9):8,118:36):9,(((44:0,46:22):2,45:0):24,(47:0,48:5,49:4):30):8):6,(((((((29:10,(30:1,31:2):15):9,(37:11,(38:15,(39:17,40:11):4):2):4):13,((((32:5,(33:1,34:4):7):11,(42:8,43:7):35):7,36:19):6,35:16):10):6,41:21):14,99:43):7,((62:3,(63:0,64:2):2):12,(((65:1,66:1):4,68:21):6,67:12):11):16):7,((83:0,84:2):27,(97:28,125:29):22):5):4):5):5,((((((3:14,(((((24:0,25:0,27:0):2,26:0):15,(116:1,117:0):8):1,(113:0,114:9):5):15,115:18):13):6,105:12):5,((13:8,112:0):5,((106:1,107:4,108:0,109:0):4,(110:1,111:0):3):4):18):21,(15:5,(16:1,17:8):9):27):16,102:38):12,(28:32,100:33):12):12):11,98:36):6,(((((((50:3,51:4):1,((52:1,54:3):1,53:6):3):13,60:27):11,((((55:3,56:5):9,57:13):9,(58:8,59:7):8):11,61:19):8):14,(69:24,(((85:1,((86:2,87:4):1,(88:2,89:2):0):2):18,90:7):8,(((91:0,92:2):2,((93:1,94:1):1,95:8):1):8,96:21):12):4):9):13,(70:36,71:35):11):9,((((((72:9,81:0):3,((78:1,80:0):1,79:3):3):4,82:13):8,(74:13,(75:2,(76:5,77:2):2):4):4):8,73:10):15,((103:5,104:5):22,(123:9,124:24):19):14):8):3):13,(126:2,127:7):48):18,(22:18,(23:26,101:42):9):8):11,(18:2,19:3):19):5,20:0):1,21:9);
tree PAUP_276 = [&U] (1:2,(((((((((((2:15,((10:2,12:5):4,11:15):17):8,14:16):38,((128:58,(130:130,(131:34,132:28):52):17):12,129:56):17):19,((((((4:2,(6:0,8:0):0):9,(5:1,7:0,9:4):12):17,(((119:8,120:4):9,121:15):18,122:28):9):8,118:36):9,(((44:0,46:22):2,45:0):24,(47:0,48:5,49:4):30):8):6,(((((((29:10,(30:1,31:2):15):9,(37:11,(38:15,(39:17,40:11):4):2):4):13,((((32:5,(33:1,34:4):7):12,(42:8,43:7):34):7,36:18):7,35:16):10):6,41:21):14,99:42):7,((62:3,(63:0,64:2):2):11,((65:1,66:1):3,(67:14,68:21):1):16):16):8,((83:0,84:2):27,(97:28,125:29):22):5):4):5):4,((((((3:14,(((((24:0,25:0,27:0):2,26:0):15,(116:1,117:0):8):1,(113:0,114:9):5):15,115:18):13):5,((13:8,112:0):4,((106:1,107:4,108:0,109:0):4,(110:1,111:0):3):5):17):3,105:12):24,(15:5,(16:1,17:8):9):28):15,102:39):12,(28:31,100:34):12):12):12,98:36):6,(((((((50:3,51:4):1,((52:1,54:3):1,53:6):3):13,60:27):11,((((55:3,56:5):9,57:13):9,(58:8,59:7):8):11,61:19):8):14,(69:24,(((85:1,((86:2,87:4):1,(88:2,89:2):0):2):18,90:7):8,(((91:0,92:2):2,((93:1,94:1):1,95:8):1):8,96:21):12):4):9):12,(70:37,71:34):11):10,((((((72:9,81:0):3,((78:1,80:0):1,79:3):3):4,82:13):8,(74:13,(75:2,(76:5,77:2):2):4):4):8,73:10):15,((103:5,104:5):22,(123:9,124:24):19):14):8):3):13,(126:2,127:7):48):18,(22:18,(23:26,101:42):9):8):11,(18:2,19:3):19):5,20:0):1,21:9);
tree PAUP_277 = [&U] (1:2,(((((((((((2:15,((10:2,12:5):4,11:15):17):8,14:16):38,((128:58,(130:130,(131:34,132:28):52):17):12,129:56):17):19,((((((4:2,6:0,8:0):9,(5:1,7:0,9:4):12):17,(((119:8,120:4):9,121:15):18,122:28):9):8,118:36):9,(((44:0,46:22):2,45:0):24,(47:0,48:5,49:4):30):8):6,(((((((29:10,(30:1,31:2):15):9,(37:11,(38:15,(39:17,40:11):4):2):4):13,((((32:5,(33:1,34:4):7):12,(42:8,43:7):34):7,36:18):7,35:16):10):6,41:21):14,99:43):7,((62:3,(63:0,64:2):2):12,(((65:1,66:1):4,68:21):6,67:12):11):16):7,((83:0,84:2):27,(97:28,125:29):22):5):4):5):4,((((((3:14,(((((24:0,25:0,27:0):2,26:0):15,(116:1,117:0):8):1,(113:0,114:9):5):15,115:18):13):5,((13:8,112:0):4,((106:1,107:4,108:0,109:0):4,(110:1,111:0):3):5):17):3,105:12):24,(15:5,(16:1,17:8):9):28):15,102:39):12,(28:31,100:34):12):12):12,98:36):6,(((((((50:3,51:4):1,((52:1,54:3):1,53:6):3):13,60:27):11,((((55:3,56:5):9,57:13):9,(58:8,59:7):8):11,61:19):8):14,(69:24,(((85:1,((86:2,87:4):1,(88:2,89:2):0):2):18,90:7):8,(((91:0,92:2):2,((93:1,94:1):1,95:8):1):8,96:21):12):4):9):12,(70:37,71:34):11):10,((((((72:9,81:0):3,((78:1,80:0):1,79:3):3):4,82:13):8,(74:13,(75:2,(76:5,77:2):2):4):4):8,73:10):15,((103:5,104:5):22,(123:9,124:24):19):14):8):3):13,(126:2,127:7):48):18,(22:18,(23:26,101:42):9):8):11,(18:2,19:3):19):5,20:0):1,21:9);
tree PAUP_278 = [&U] (1:2,(((((((((((2:15,((10:2,12:5):4,11:15):17):8,14:16):38,((128:58,(130:130,(131:34,132:28):52):17):12,129:56):17):19,((((((4:2,(6:0,8:0):0):9,(5:1,7:0,9:4):12):17,(((119:8,120:4):9,121:15):18,122:28):9):8,118:36):9,(((44:0,46:22):2,45:0):24,(47:0,48:5,49:4):30):8):6,((((((((29:8,(30:1,31:2):17):8,(38:15,(39:17,40:11):4):3):4,37:11):14,((((32:5,(33:1,34:4):7):12,(42:8,43:7):34):7,36:18):8,35:16):10):4,41:20):15,99:43):7,((62:3,(63:0,64:2):2):12,(((65:1,66:1):4,68:21):6,67:12):11):16):7,((83:0,84:2):27,(97:28,125:29):22):5):4):5):4,((((((3:14,(((((24:0,25:0,27:0):2,26:0):15,(116:1,117:0):8):1,(113:0,114:9):5):15,115:18):13):5,((13:8,112:0):4,((106:1,107:4,108:0,109:0):4,(110:1,111:0):3):5):17):3,105:12):24,(15:5,(16:1,17:8):9):28):15,102:39):12,(28:31,100:34):12):12):12,98:36):6,(((((((50:3,51:4):1,((52:1,54:3):1,53:6):3):13,60:27):11,((((55:3,56:5):9,57:13):9,(58:8,59:7):8):11,61:19):8):14,(69:24,(((85:1,((86:2,87:4):1,(88:2,89:2):0):2):18,90:7):8,(((91:0,92:2):2,((93:1,94:1):1,95:8):1):8,96:21):12):4):9):12,(70:37,71:34):11):10,((((((72:9,81:0):3,((78:1,80:0):1,79:3):3):4,82:13):8,(74:13,(75:2,(76:5,77:2):2):4):4):8,73:10):15,((103:5,104:5):22,(123:9,124:24):19):14):8):3):13,(126:2,127:7):48):18,(22:18,(23:26,101:42):9):8):11,(18:2,19:3):19):5,20:0):1,21:9);
tree PAUP_279 = [&U] (1:2,(((((((((((2:15,((10:2,12:5):4,11:15):17):8,14:16):38,((128:58,(130:130,(131:34,132:28):52):17):12,129:56):17):19,((((((4:2,(6:0,8:0):0):9,(5:1,7:0,9:4):12):17,(((119:8,120:4):9,121:15):18,122:28):9):8,118:36):9,(((44:0,46:22):2,45:0):24,(47:0,48:5,49:4):30):8):6,(((((((29:10,(30:1,31:2):15):9,(37:11,(38:15,(39:17,40:11):4):2):4):13,((((32:5,(33:1,34:4):7):12,(42:8,43:7):34):7,36:18):7,35:16):10):6,41:21):14,99:43):7,((62:3,(63:0,64:2):2):12,(((65:1,66:1):4,68:21):6,67:12):11):16):7,((83:0,84:2):27,(97:28,125:29):22):5):4):5):4,((((((3:14,((((24:0,25:0,27:0):2,26:0):16,((113:0,114:9):4,(116:1,117:0):8):2):14,115:18):13):5,((13:8,112:0):4,((106:1,107:4,108:0,109:0):4,(110:1,111:0):3):5):17):3,105:12):24,(15:5,(16:1,17:8):9):28):15,102:39):12,(28:31,100:34):12):12):12,98:36):6,(((((((50:3,51:4):1,((52:1,54:3):1,53:6):3):13,60:27):11,((((55:3,56:5):9,57:13):9,(58:8,59:7):8):11,61:19):8):14,(69:24,(((85:1,((86:2,87:4):1,(88:2,89:2):0):2):18,90:7):8,(((91:0,92:2):2,((93:1,94:1):1,95:8):1):8,96:21):12):4):9):12,(70:37,71:34):11):10,((((((72:9,81:0):3,((78:1,80:0):1,79:3):3):4,82:13):8,(74:13,(75:2,(76:5,77:2):2):4):4):8,73:10):15,((103:5,104:5):22,(123:9,124:24):19):14):8):3):13,(126:2,127:7):48):18,(22:18,(23:26,101:42):9):8):11,(18:2,19:3):19):5,20:0):1,21:9);
tree PAUP_280 = [&U] (1:2,(((((((((((2:15,((10:2,12:5):4,11:15):17):8,14:16):38,((128:58,(130:130,(131:34,132:28):52):17):12,129:56):17):19,((((((4:2,(6:0,8:0):0):9,(5:1,7:0,9:4):12):17,(((119:8,120:4):9,121:15):18,122:28):9):8,118:36):9,(((44:0,46:22):2,45:0):24,(47:0,48:5,49:4):30):8):6,(((((((29:10,(30:1,31:2):15):9,(37:11,(38:15,(39:17,40:11):4):2):4):13,((((32:5,(33:1,34:4):7):12,(42:8,43:7):34):7,36:18):7,35:16):10):6,41:21):14,99:43):7,((62:3,(63:0,64:2):2):12,(((65:1,66:1):4,68:21):6,67:12):11):16):7,((83:0,84:2):27,(97:28,125:29):22):5):4):5):4,((((((3:14,(((((24:0,25:0,27:0):2,26:0):15,(116:1,117:0):8):1,(113:0,114:9):5):15,115:18):13):5,((13:8,112:0):4,((106:1,107:4,108:0,109:0):4,(110:1,111:0):3):5):17):3,105:12):24,(15:5,(16:1,17:8):9):28):15,102:39):12,(28:31,100:34):12):12):12,98:36):6,(((((((50:3,51:4):1,((52:1,54:3):1,53:6):3):13,60:27):11,((((55:3,56:5):9,57:13):9,(58:8,59:7):8):11,61:19):8):14,(69:24,(((85:1,((86:2,87:4):1,88:2,89:2):2):18,90:7):8,(((91:0,92:2):2,((93:1,94:1):1,95:8):1):8,96:21):12):4):9):12,(70:37,71:34):11):10,((((((72:9,81:0):3,((78:1,80:0):1,79:3):3):4,82:13):8,(74:13,(75:2,(76:5,77:2):2):4):4):8,73:10):15,((103:5,104:5):22,(123:9,124:24):19):14):8):3):13,(126:2,127:7):48):18,(22:18,(23:26,101:42):9):8):11,(18:2,19:3):19):5,20:0):1,21:9);
tree PAUP_281 = [&U] (1:2,(((((((((((2:15,((10:2,12:5):4,11:15):17):8,14:16):38,((128:58,(130:130,(131:34,132:28):52):17):12,129:56):17):19,((((((4:2,(6:0,8:0):0):9,(5:1,7:0,9:4):12):17,(((119:8,120:4):9,121:15):18,122:28):9):8,118:36):9,(((44:0,46:22):2,45:0):24,(47:0,48:5,49:4):30):8):6,(((((((29:10,(30:1,31:2):15):9,(37:11,(38:15,(39:17,40:11):4):2):4):13,((((32:5,(33:1,34:4):7):12,(42:8,43:7):34):7,36:18):7,35:16):10):6,41:21):14,99:43):7,((62:3,(63:0,64:2):2):12,(((65:1,66:1):4,68:21):6,67:12):11):16):7,((83:0,84:2):27,(97:28,125:29):22):5):4):5):4,((((((3:14,(((((24:0,25:0,27:0):2,26:0):15,(116:1,117:0):8):1,(113:0,114:9):5):15,115:18):13):5,((13:8,112:0):4,((106:1,107:4,108:0,109:0):4,(110:1,111:0):3):5):17):3,105:12):24,(15:5,(16:1,17:8):9):28):15,102:39):12,(28:31,100:34):12):12):12,98:36):6,(((((((50:3,51:4):1,((52:1,54:3):1,53:6):3):13,60:27):11,((((55:3,56:5):9,57:13):9,(58:8,59:7):8):11,61:19):8):14,(69:24,(((85:0,(86:2,87:4,(88:2,89:2):1):2):19,90:7):8,(((91:0,92:2):2,((93:1,94:1):1,95:8):1):8,96:21):12):4):9):12,(70:37,71:34):11):10,((((((72:9,81:0):3,((78:1,80:0):1,79:3):3):4,82:13):8,(74:13,(75:2,(76:5,77:2):2):4):4):8,73:10):15,((103:5,104:5):22,(123:9,124:24):19):14):8):3):13,(126:2,127:7):48):18,(22:18,(23:26,101:42):9):8):11,(18:2,19:3):19):5,20:0):1,21:9);
tree PAUP_282 = [&U] (1:2,(((((((((((2:15,((10:2,12:5):4,11:15):17):8,14:16):39,((128:58,(130:129,(131:35,132:27):52):18):12,129:57):17):16,((((((3:14,(((((24:0,25:0,27:0):2,26:0):15,(116:1,117:0):8):1,(113:0,114:9):5):15,115:18):13):5,((13:8,112:0):4,((106:1,107:4,108:0,109:0):4,(110:1,111:0):3):5):17):3,105:12):24,(15:5,(16:1,17:8):9):28):15,102:39):10,(28:30,100:35):13):9):6,((((((4:2,(6:0,8:0):0):9,(5:1,7:0,9:4):12):17,(((119:8,120:4):9,121:15):18,122:28):9):7,118:36):9,(((44:0,46:22):2,45:0):25,(47:0,48:5,49:4):29):8):7,((((((((29:8,(30:1,31:2):17):8,(38:15,(39:17,40:11):4):3):4,37:11):14,((((32:5,(33:1,34:4):7):11,(42:8,43:7):35):7,36:19):7,35:16):10):4,41:20):15,99:42):7,((62:3,(63:0,64:2):2):11,((65:1,66:1):3,(67:14,68:21):1):16):16):8,((83:0,84:2):27,(97:28,125:29):22):5):4):8):9,98:39):6,(((((((50:3,51:4):1,((52:1,54:3):1,53:6):3):13,60:27):11,((((55:3,56:5):9,57:13):9,(58:8,59:7):8):11,61:19):8):14,(69:24,(((85:1,((86:2,87:4):1,(88:2,89:2):0):2):18,90:7):8,(((91:0,92:2):2,((93:1,94:1):1,95:8):1):8,96:21):12):4):9):12,(70:37,71:34):11):8,((((((72:9,81:0):3,((78:1,80:0):1,79:3):3):4,82:13):8,(74:13,(75:2,(76:5,77:2):2):4):4):8,73:10):17,((103:5,104:5):22,(123:9,124:24):18):14):8):3):15,(126:2,127:7):49):17,(22:18,(23:26,101:42):9):7):11,(18:2,19:3):18):6,20:0):1,21:9);
tree PAUP_283 = [&U] (1:2,(((((((((((2:15,((10:2,12:5):4,11:15):17):8,14:16):39,((128:58,(130:129,(131:35,132:27):52):18):12,129:57):17):16,((((((3:14,(((((24:0,25:0,27:0):2,26:0):15,(116:1,117:0):8):1,(113:0,114:9):5):15,115:18):13):5,((13:8,112:0):4,((106:1,107:4,108:0,109:0):4,(110:1,111:0):3):5):17):3,105:12):24,(15:5,(16:1,17:8):9):28):15,102:39):10,(28:30,100:35):13):9):6,((((((4:2,6:0,8:0):9,(5:1,7:0,9:4):12):17,(((119:8,120:4):9,121:15):18,122:28):9):7,118:36):9,(((44:0,46:22):2,45:0):25,(47:0,48:5,49:4):29):8):7,(((((((29:10,(30:1,31:2):15):9,(37:11,(38:15,(39:17,40:11):4):2):4):13,((((32:5,(33:1,34:4):7):11,(42:8,43:7):35):7,36:19):6,35:16):10):6,41:21):14,99:42):7,((62:3,(63:0,64:2):2):11,((65:1,66:1):3,(67:14,68:21):1):16):16):8,((83:0,84:2):27,(97:28,125:29):22):5):4):8):9,98:39):6,(((((((50:3,51:4):1,((52:1,54:3):1,53:6):3):13,60:27):11,((((55:3,56:5):9,57:13):9,(58:8,59:7):8):11,61:19):8):14,(69:24,(((85:1,((86:2,87:4):1,(88:2,89:2):0):2):18,90:7):8,(((91:0,92:2):2,((93:1,94:1):1,95:8):1):8,96:21):12):4):9):12,(70:37,71:34):11):8,((((((72:9,81:0):3,((78:1,80:0):1,79:3):3):4,82:13):8,(74:13,(75:2,(76:5,77:2):2):4):4):8,73:10):17,((103:5,104:5):22,(123:9,124:24):18):14):8):3):15,(126:2,127:7):49):17,(22:18,(23:26,101:42):9):7):11,(18:2,19:3):18):6,20:0):1,21:9);
tree PAUP_284 = [&U] (1:2,(((((((((((2:15,((10:2,12:5):4,11:15):17):8,14:16):39,((128:58,(130:129,(131:35,132:27):52):18):12,129:57):17):16,((((((3:14,((((24:0,25:0,27:0):2,26:0):16,((113:0,114:9):4,(116:1,117:0):8):2):14,115:18):13):5,((13:8,112:0):4,((106:1,107:4,108:0,109:0):4,(110:1,111:0):3):5):17):3,105:12):24,(15:5,(16:1,17:8):9):28):15,102:39):10,(28:30,100:35):13):9):6,((((((4:2,(6:0,8:0):0):9,(5:1,7:0,9:4):12):17,(((119:8,120:4):9,121:15):18,122:28):9):7,118:36):9,(((44:0,46:22):2,45:0):25,(47:0,48:5,49:4):29):8):7,(((((((29:10,(30:1,31:2):15):9,(37:11,(38:15,(39:17,40:11):4):2):4):13,((((32:5,(33:1,34:4):7):11,(42:8,43:7):35):7,36:19):6,35:16):10):6,41:21):14,99:42):7,((62:3,(63:0,64:2):2):11,((65:1,66:1):3,(67:14,68:21):1):16):16):8,((83:0,84:2):27,(97:28,125:29):22):5):4):8):9,98:39):6,(((((((50:3,51:4):1,((52:1,54:3):1,53:6):3):13,60:27):11,((((55:3,56:5):9,57:13):9,(58:8,59:7):8):11,61:19):8):14,(69:24,(((85:1,((86:2,87:4):1,(88:2,89:2):0):2):18,90:7):8,(((91:0,92:2):2,((93:1,94:1):1,95:8):1):8,96:21):12):4):9):12,(70:37,71:34):11):8,((((((72:9,81:0):3,((78:1,80:0):1,79:3):3):4,82:13):8,(74:13,(75:2,(76:5,77:2):2):4):4):8,73:10):17,((103:5,104:5):22,(123:9,124:24):18):14):8):3):15,(126:2,127:7):49):17,(22:18,(23:26,101:42):9):7):11,(18:2,19:3):18):6,20:0):1,21:9);
tree PAUP_285 = [&U] (1:2,(((((((((((2:15,((10:2,12:5):4,11:15):17):8,14:16):39,((128:58,(130:129,(131:35,132:27):52):18):12,129:57):17):16,((((((3:14,(((((24:0,25:0,27:0):2,26:0):15,(116:1,117:0):8):1,(113:0,114:9):5):15,115:18):13):5,((13:8,112:0):4,((106:1,107:4,108:0,109:0):4,(110:1,111:0):3):5):17):3,105:12):24,(15:5,(16:1,17:8):9):28):15,102:39):10,(28:30,100:35):13):9):6,((((((4:2,(6:0,8:0):0):9,(5:1,7:0,9:4):12):17,(((119:8,120:4):9,121:15):18,122:28):9):7,118:36):9,(((44:0,46:22):2,45:0):25,(47:0,48:5,49:4):29):8):7,(((((((29:10,(30:1,31:2):15):9,(37:11,(38:15,(39:17,40:11):4):2):4):13,((((32:5,(33:1,34:4):7):11,(42:8,43:7):35):7,36:19):6,35:16):10):6,41:21):14,99:42):7,((62:3,(63:0,64:2):2):11,((65:1,66:1):3,(67:14,68:21):1):16):16):8,((83:0,84:2):27,(97:28,125:29):22):5):4):8):9,98:39):6,(((((((50:3,51:4):1,((52:1,54:3):1,53:6):3):13,60:27):11,((((55:3,56:5):9,57:13):9,(58:8,59:7):8):11,61:19):8):14,(69:24,(((85:1,((86:2,87:4):1,88:2,89:2):2):18,90:7):8,(((91:0,92:2):2,((93:1,94:1):1,95:8):1):8,96:21):12):4):9):12,(70:37,71:34):11):8,((((((72:9,81:0):3,((78:1,80:0):1,79:3):3):4,82:13):8,(74:13,(75:2,(76:5,77:2):2):4):4):8,73:10):17,((103:5,104:5):22,(123:9,124:24):18):14):8):3):15,(126:2,127:7):49):17,(22:18,(23:26,101:42):9):7):11,(18:2,19:3):18):6,20:0):1,21:9);
tree PAUP_286 = [&U] (1:2,(((((((((((2:15,((10:2,12:5):4,11:15):17):8,14:16):39,((128:58,(130:129,(131:35,132:27):52):18):12,129:57):17):16,((((((3:14,(((((24:0,25:0,27:0):2,26:0):15,(116:1,117:0):8):1,(113:0,114:9):5):15,115:18):13):5,((13:8,112:0):4,((106:1,107:4,108:0,109:0):4,(110:1,111:0):3):5):17):3,105:12):24,(15:5,(16:1,17:8):9):28):15,102:39):10,(28:30,100:35):13):9):6,((((((4:2,(6:0,8:0):0):9,(5:1,7:0,9:4):12):17,(((119:8,120:4):9,121:15):18,122:28):9):7,118:36):9,(((44:0,46:22):2,45:0):25,(47:0,48:5,49:4):29):8):7,(((((((29:10,(30:1,31:2):15):9,(37:11,(38:15,(39:17,40:11):4):2):4):13,((((32:5,(33:1,34:4):7):11,(42:8,43:7):35):7,36:19):6,35:16):10):6,41:21):14,99:42):7,((62:3,(63:0,64:2):2):11,((65:1,66:1):3,(67:14,68:21):1):16):16):8,((83:0,84:2):27,(97:28,125:29):22):5):4):8):9,98:39):6,(((((((50:3,51:4):1,((52:1,54:3):1,53:6):3):13,60:27):11,((((55:3,56:5):9,57:13):9,(58:8,59:7):8):11,61:19):8):14,(69:24,(((85:0,(86:2,87:4,(88:2,89:2):1):2):19,90:7):8,(((91:0,92:2):2,((93:1,94:1):1,95:8):1):8,96:21):12):4):9):12,(70:37,71:34):11):8,((((((72:9,81:0):3,((78:1,80:0):1,79:3):3):4,82:13):8,(74:13,(75:2,(76:5,77:2):2):4):4):8,73:10):17,((103:5,104:5):22,(123:9,124:24):18):14):8):3):15,(126:2,127:7):49):17,(22:18,(23:26,101:42):9):7):11,(18:2,19:3):18):6,20:0):1,21:9);
tree PAUP_287 = [&U] (1:2,(((((((((((2:15,((10:2,12:5):4,11:15):17):8,14:16):39,((128:58,(130:129,(131:35,132:27):52):18):12,129:57):17):16,((((((3:14,(((((24:0,25:0,27:0):2,26:0):15,(116:1,117:0):8):1,(113:0,114:9):5):15,115:18):13):5,((13:8,112:0):4,((106:1,107:4,108:0,109:0):4,(110:1,111:0):3):5):17):3,105:12):24,(15:5,(16:1,17:8):9):28):15,102:39):10,(28:30,100:35):13):9):6,((((((4:2,6:0,8:0):9,(5:1,7:0,9:4):12):17,(((119:8,120:4):9,121:15):18,122:28):9):7,118:36):9,(((44:0,46:22):2,45:0):25,(47:0,48:5,49:4):29):8):7,((((((((29:8,(30:1,31:2):17):8,(38:15,(39:17,40:11):4):3):4,37:11):14,((((32:5,(33:1,34:4):7):11,(42:8,43:7):35):7,36:19):7,35:16):10):4,41:20):15,99:43):7,((62:3,(63:0,64:2):2):12,(((65:1,66:1):4,68:21):6,67:12):11):16):7,((83:0,84:2):27,(97:28,125:29):22):5):4):8):9,98:39):6,(((((((50:3,51:4):1,((52:1,54:3):1,53:6):3):13,60:27):11,((((55:3,56:5):9,57:13):9,(58:8,59:7):8):11,61:19):8):14,(69:24,(((85:1,((86:2,87:4):1,(88:2,89:2):0):2):18,90:7):8,(((91:0,92:2):2,((93:1,94:1):1,95:8):1):8,96:21):12):4):9):12,(70:37,71:34):11):8,((((((72:9,81:0):3,((78:1,80:0):1,79:3):3):4,82:13):8,(74:13,(75:2,(76:5,77:2):2):4):4):8,73:10):17,((103:5,104:5):22,(123:9,124:24):18):14):8):3):15,(126:2,127:7):49):17,(22:18,(23:26,101:42):9):7):11,(18:2,19:3):18):6,20:0):1,21:9);
tree PAUP_288 = [&U] (1:2,(((((((((((2:15,((10:2,12:5):4,11:15):17):8,14:16):39,((128:58,(130:129,(131:35,132:27):52):18):12,129:57):17):16,((((((3:14,((((24:0,25:0,27:0):2,26:0):16,((113:0,114:9):4,(116:1,117:0):8):2):14,115:18):13):5,((13:8,112:0):4,((106:1,107:4,108:0,109:0):4,(110:1,111:0):3):5):17):3,105:12):24,(15:5,(16:1,17:8):9):28):15,102:39):10,(28:30,100:35):13):9):6,((((((4:2,(6:0,8:0):0):9,(5:1,7:0,9:4):12):17,(((119:8,120:4):9,121:15):18,122:28):9):7,118:36):9,(((44:0,46:22):2,45:0):25,(47:0,48:5,49:4):29):8):7,((((((((29:8,(30:1,31:2):17):8,(38:15,(39:17,40:11):4):3):4,37:11):14,((((32:5,(33:1,34:4):7):11,(42:8,43:7):35):7,36:19):7,35:16):10):4,41:20):15,99:43):7,((62:3,(63:0,64:2):2):12,(((65:1,66:1):4,68:21):6,67:12):11):16):7,((83:0,84:2):27,(97:28,125:29):22):5):4):8):9,98:39):6,(((((((50:3,51:4):1,((52:1,54:3):1,53:6):3):13,60:27):11,((((55:3,56:5):9,57:13):9,(58:8,59:7):8):11,61:19):8):14,(69:24,(((85:1,((86:2,87:4):1,(88:2,89:2):0):2):18,90:7):8,(((91:0,92:2):2,((93:1,94:1):1,95:8):1):8,96:21):12):4):9):12,(70:37,71:34):11):8,((((((72:9,81:0):3,((78:1,80:0):1,79:3):3):4,82:13):8,(74:13,(75:2,(76:5,77:2):2):4):4):8,73:10):17,((103:5,104:5):22,(123:9,124:24):18):14):8):3):15,(126:2,127:7):49):17,(22:18,(23:26,101:42):9):7):11,(18:2,19:3):18):6,20:0):1,21:9);
tree PAUP_289 = [&U] (1:2,(((((((((((2:15,((10:2,12:5):4,11:15):17):8,14:16):39,((128:58,(130:129,(131:35,132:27):52):18):12,129:57):17):16,((((((3:14,(((((24:0,25:0,27:0):2,26:0):15,(116:1,117:0):8):1,(113:0,114:9):5):15,115:18):13):5,((13:8,112:0):4,((106:1,107:4,108:0,109:0):4,(110:1,111:0):3):5):17):3,105:12):24,(15:5,(16:1,17:8):9):28):15,102:39):10,(28:30,100:35):13):9):6,((((((4:2,(6:0,8:0):0):9,(5:1,7:0,9:4):12):17,(((119:8,120:4):9,121:15):18,122:28):9):7,118:36):9,(((44:0,46:22):2,45:0):25,(47:0,48:5,49:4):29):8):7,((((((((29:8,(30:1,31:2):17):8,(38:15,(39:17,40:11):4):3):4,37:11):14,((((32:5,(33:1,34:4):7):11,(42:8,43:7):35):7,36:19):7,35:16):10):4,41:20):15,99:43):7,((62:3,(63:0,64:2):2):12,(((65:1,66:1):4,68:21):6,67:12):11):16):7,((83:0,84:2):27,(97:28,125:29):22):5):4):8):9,98:39):6,(((((((50:3,51:4):1,((52:1,54:3):1,53:6):3):13,60:27):11,((((55:3,56:5):9,57:13):9,(58:8,59:7):8):11,61:19):8):14,(69:24,(((85:1,((86:2,87:4):1,88:2,89:2):2):18,90:7):8,(((91:0,92:2):2,((93:1,94:1):1,95:8):1):8,96:21):12):4):9):12,(70:37,71:34):11):8,((((((72:9,81:0):3,((78:1,80:0):1,79:3):3):4,82:13):8,(74:13,(75:2,(76:5,77:2):2):4):4):8,73:10):17,((103:5,104:5):22,(123:9,124:24):18):14):8):3):15,(126:2,127:7):49):17,(22:18,(23:26,101:42):9):7):11,(18:2,19:3):18):6,20:0):1,21:9);
tree PAUP_290 = [&U] (1:2,(((((((((((2:15,((10:2,12:5):4,11:15):17):8,14:16):39,((128:58,(130:129,(131:35,132:27):52):18):12,129:57):17):16,((((((3:14,(((((24:0,25:0,27:0):2,26:0):15,(116:1,117:0):8):1,(113:0,114:9):5):15,115:18):13):5,((13:8,112:0):4,((106:1,107:4,108:0,109:0):4,(110:1,111:0):3):5):17):3,105:12):24,(15:5,(16:1,17:8):9):28):15,102:39):10,(28:30,100:35):13):9):6,((((((4:2,(6:0,8:0):0):9,(5:1,7:0,9:4):12):17,(((119:8,120:4):9,121:15):18,122:28):9):7,118:36):9,(((44:0,46:22):2,45:0):25,(47:0,48:5,49:4):29):8):7,((((((((29:8,(30:1,31:2):17):8,(38:15,(39:17,40:11):4):3):4,37:11):14,((((32:5,(33:1,34:4):7):11,(42:8,43:7):35):7,36:19):7,35:16):10):4,41:20):15,99:43):7,((62:3,(63:0,64:2):2):12,(((65:1,66:1):4,68:21):6,67:12):11):16):7,((83:0,84:2):27,(97:28,125:29):22):5):4):8):9,98:39):6,(((((((50:3,51:4):1,((52:1,54:3):1,53:6):3):13,60:27):11,((((55:3,56:5):9,57:13):9,(58:8,59:7):8):11,61:19):8):14,(69:24,(((85:0,(86:2,87:4,(88:2,89:2):1):2):19,90:7):8,(((91:0,92:2):2,((93:1,94:1):1,95:8):1):8,96:21):12):4):9):12,(70:37,71:34):11):8,((((((72:9,81:0):3,((78:1,80:0):1,79:3):3):4,82:13):8,(74:13,(75:2,(76:5,77:2):2):4):4):8,73:10):17,((103:5,104:5):22,(123:9,124:24):18):14):8):3):15,(126:2,127:7):49):17,(22:18,(23:26,101:42):9):7):11,(18:2,19:3):18):6,20:0):1,21:9);
tree PAUP_291 = [&U] (1:2,(((((((((((2:15,((10:2,12:5):4,11:15):17):8,14:16):39,((128:58,(130:129,(131:35,132:27):52):18):12,129:57):17):16,((((((3:14,((((24:0,25:0,27:0):2,26:0):16,((113:0,114:9):4,(116:1,117:0):8):2):14,115:18):13):5,((13:8,112:0):4,((106:1,107:4,108:0,109:0):4,(110:1,111:0):3):5):17):3,105:12):24,(15:5,(16:1,17:8):9):28):15,102:39):10,(28:30,100:35):13):9):6,((((((4:2,6:0,8:0):9,(5:1,7:0,9:4):12):17,(((119:8,120:4):9,121:15):18,122:28):9):7,118:36):9,(((44:0,46:22):2,45:0):25,(47:0,48:5,49:4):29):8):7,(((((((29:10,(30:1,31:2):15):9,(37:11,(38:15,(39:17,40:11):4):2):4):13,((((32:5,(33:1,34:4):7):11,(42:8,43:7):35):7,36:19):6,35:16):10):6,41:21):14,99:43):7,((62:3,(63:0,64:2):2):12,(((65:1,66:1):4,68:21):6,67:12):11):16):7,((83:0,84:2):27,(97:28,125:29):22):5):4):8):9,98:39):6,(((((((50:3,51:4):1,((52:1,54:3):1,53:6):3):13,60:27):11,((((55:3,56:5):9,57:13):9,(58:8,59:7):8):11,61:19):8):14,(69:24,(((85:1,((86:2,87:4):1,(88:2,89:2):0):2):18,90:7):8,(((91:0,92:2):2,((93:1,94:1):1,95:8):1):8,96:21):12):4):9):12,(70:37,71:34):11):8,((((((72:9,81:0):3,((78:1,80:0):1,79:3):3):4,82:13):8,(74:13,(75:2,(76:5,77:2):2):4):4):8,73:10):17,((103:5,104:5):22,(123:9,124:24):18):14):8):3):15,(126:2,127:7):49):17,(22:18,(23:26,101:42):9):7):11,(18:2,19:3):18):6,20:0):1,21:9);
tree PAUP_292 = [&U] (1:2,(((((((((((2:15,((10:2,12:5):4,11:15):17):8,14:16):39,((128:58,(130:129,(131:35,132:27):52):18):12,129:57):17):16,((((((3:14,((((24:0,25:0,27:0):2,26:0):16,((113:0,114:9):4,(116:1,117:0):8):2):14,115:18):13):5,((13:8,112:0):4,((106:1,107:4,108:0,109:0):4,(110:1,111:0):3):5):17):3,105:12):24,(15:5,(16:1,17:8):9):28):15,102:39):10,(28:30,100:35):13):9):6,((((((4:2,(6:0,8:0):0):9,(5:1,7:0,9:4):12):17,(((119:8,120:4):9,121:15):18,122:28):9):7,118:36):9,(((44:0,46:22):2,45:0):25,(47:0,48:5,49:4):29):8):7,(((((((29:10,(30:1,31:2):15):9,(37:11,(38:15,(39:17,40:11):4):2):4):13,((((32:5,(33:1,34:4):7):11,(42:8,43:7):35):7,36:19):6,35:16):10):6,41:21):14,99:43):7,((62:3,(63:0,64:2):2):12,(((65:1,66:1):4,68:21):6,67:12):11):16):7,((83:0,84:2):27,(97:28,125:29):22):5):4):8):9,98:39):6,(((((((50:3,51:4):1,((52:1,54:3):1,53:6):3):13,60:27):11,((((55:3,56:5):9,57:13):9,(58:8,59:7):8):11,61:19):8):14,(69:24,(((85:1,((86:2,87:4):1,88:2,89:2):2):18,90:7):8,(((91:0,92:2):2,((93:1,94:1):1,95:8):1):8,96:21):12):4):9):12,(70:37,71:34):11):8,((((((72:9,81:0):3,((78:1,80:0):1,79:3):3):4,82:13):8,(74:13,(75:2,(76:5,77:2):2):4):4):8,73:10):17,((103:5,104:5):22,(123:9,124:24):18):14):8):3):15,(126:2,127:7):49):17,(22:18,(23:26,101:42):9):7):11,(18:2,19:3):18):6,20:0):1,21:9);
tree PAUP_293 = [&U] (1:2,(((((((((((2:15,((10:2,12:5):4,11:15):17):8,14:16):39,((128:58,(130:129,(131:35,132:27):52):18):12,129:57):17):16,((((((3:14,((((24:0,25:0,27:0):2,26:0):16,((113:0,114:9):4,(116:1,117:0):8):2):14,115:18):13):5,((13:8,112:0):4,((106:1,107:4,108:0,109:0):4,(110:1,111:0):3):5):17):3,105:12):24,(15:5,(16:1,17:8):9):28):15,102:39):10,(28:30,100:35):13):9):6,((((((4:2,(6:0,8:0):0):9,(5:1,7:0,9:4):12):17,(((119:8,120:4):9,121:15):18,122:28):9):7,118:36):9,(((44:0,46:22):2,45:0):25,(47:0,48:5,49:4):29):8):7,(((((((29:10,(30:1,31:2):15):9,(37:11,(38:15,(39:17,40:11):4):2):4):13,((((32:5,(33:1,34:4):7):11,(42:8,43:7):35):7,36:19):6,35:16):10):6,41:21):14,99:43):7,((62:3,(63:0,64:2):2):12,(((65:1,66:1):4,68:21):6,67:12):11):16):7,((83:0,84:2):27,(97:28,125:29):22):5):4):8):9,98:39):6,(((((((50:3,51:4):1,((52:1,54:3):1,53:6):3):13,60:27):11,((((55:3,56:5):9,57:13):9,(58:8,59:7):8):11,61:19):8):14,(69:24,(((85:0,(86:2,87:4,(88:2,89:2):1):2):19,90:7):8,(((91:0,92:2):2,((93:1,94:1):1,95:8):1):8,96:21):12):4):9):12,(70:37,71:34):11):8,((((((72:9,81:0):3,((78:1,80:0):1,79:3):3):4,82:13):8,(74:13,(75:2,(76:5,77:2):2):4):4):8,73:10):17,((103:5,104:5):22,(123:9,124:24):18):14):8):3):15,(126:2,127:7):49):17,(22:18,(23:26,101:42):9):7):11,(18:2,19:3):18):6,20:0):1,21:9);
tree PAUP_294 = [&U] (1:2,(((((((((((2:15,((10:2,12:5):4,11:15):17):8,14:16):38,((128:58,(130:130,(131:34,132:28):52):17):12,129:56):17):19,((((((4:2,(6:0,8:0):0):9,(5:1,7:0,9:4):12):17,(((119:8,120:4):9,121:15):18,122:28):9):8,118:36):9,(((44:0,46:22):2,45:0):24,(47:0,48:5,49:4):30):8):6,(((((((29:10,(30:1,31:2):15):9,(37:11,(38:15,(39:17,40:11):4):2):4):13,((((32:5,(33:1,34:4):7):11,(42:8,43:7):35):7,36:19):6,35:16):10):6,41:21):14,99:43):7,((62:3,(63:0,64:2):2):12,(((65:1,66:1):4,68:21):6,67:12):11):16):7,((83:0,84:2):27,(97:28,125:29):22):5):4):5):5,((((((3:14,((((24:0,25:0,27:0):2,26:0):16,((113:0,114:9):4,(116:1,117:0):8):2):14,115:18):13):6,105:12):5,((13:8,112:0):5,((106:1,107:4,108:0,109:0):4,(110:1,111:0):3):4):18):21,(15:5,(16:1,17:8):9):27):16,102:38):12,(28:32,100:33):12):12):11,98:36):6,((((((50:2,(51:4,((52:1,54:3):1,53:6):4):1):12,60:27):12,((((55:3,56:5):9,57:13):9,(58:8,59:7):8):11,61:19):9):13,(69:24,(((85:1,((86:2,87:4):1,(88:2,89:2):0):2):18,90:7):8,(((91:0,92:2):2,((93:1,94:1):1,95:8):1):8,96:21):12):4):9):13,(70:36,71:35):11):9,((((((72:9,81:0):3,((78:1,80:0):1,79:3):3):4,82:13):8,(74:13,(75:2,(76:5,77:2):2):4):4):8,73:10):15,((103:5,104:5):22,(123:9,124:24):19):14):8):3):13,(126:2,127:7):48):18,(22:18,(23:26,101:42):9):8):11,(18:2,19:3):19):5,20:0):1,21:9);
tree PAUP_295 = [&U] (1:2,(((((((((((2:15,((10:2,12:5):4,11:15):17):8,14:16):38,((128:58,(130:130,(131:34,132:28):52):17):12,129:56):17):19,((((((4:2,(6:0,8:0):0):9,(5:1,7:0,9:4):12):17,(((119:8,120:4):9,121:15):18,122:28):9):8,118:36):9,(((44:0,46:22):2,45:0):24,(47:0,48:5,49:4):30):8):6,(((((((29:10,(30:1,31:2):15):9,(37:11,(38:15,(39:17,40:11):4):2):4):13,((((32:5,(33:1,34:4):7):12,(42:8,43:7):34):7,36:18):7,35:16):10):6,41:21):14,99:42):7,((62:3,(63:0,64:2):2):11,((65:1,66:1):3,(67:14,68:21):1):16):16):8,((83:0,84:2):27,(97:28,125:29):22):5):4):5):4,((((((3:14,((((24:0,25:0,27:0):2,26:0):16,((113:0,114:9):4,(116:1,117:0):8):2):14,115:18):13):5,((13:8,112:0):4,((106:1,107:4,108:0,109:0):4,(110:1,111:0):3):5):17):3,105:12):24,(15:5,(16:1,17:8):9):28):15,102:39):12,(28:31,100:34):12):12):12,98:36):6,((((((50:2,(51:4,((52:1,54:3):1,53:6):4):1):12,60:27):12,((((55:3,56:5):9,57:13):9,(58:8,59:7):8):11,61:19):9):13,(69:24,(((85:1,((86:2,87:4):1,(88:2,89:2):0):2):18,90:7):8,(((91:0,92:2):2,((93:1,94:1):1,95:8):1):8,96:21):12):4):9):12,(70:37,71:34):11):10,((((((72:9,81:0):3,((78:1,80:0):1,79:3):3):4,82:13):8,(74:13,(75:2,(76:5,77:2):2):4):4):8,73:10):15,((103:5,104:5):22,(123:9,124:24):19):14):8):3):13,(126:2,127:7):48):18,(22:18,(23:26,101:42):9):8):11,(18:2,19:3):19):5,20:0):1,21:9);
tree PAUP_296 = [&U] (1:2,(((((((((((2:15,((10:2,12:5):4,11:15):17):8,14:16):38,((128:58,(130:130,(131:34,132:28):52):17):12,129:56):17):19,((((((4:2,6:0,8:0):9,(5:1,7:0,9:4):12):17,(((119:8,120:4):9,121:15):18,122:28):9):8,118:36):9,(((44:0,46:22):2,45:0):24,(47:0,48:5,49:4):30):8):6,(((((((29:10,(30:1,31:2):15):9,(37:11,(38:15,(39:17,40:11):4):2):4):13,((((32:5,(33:1,34:4):7):12,(42:8,43:7):34):7,36:18):7,35:16):10):6,41:21):14,99:43):7,((62:3,(63:0,64:2):2):12,(((65:1,66:1):4,68:21):6,67:12):11):16):7,((83:0,84:2):27,(97:28,125:29):22):5):4):5):4,((((((3:14,((((24:0,25:0,27:0):2,26:0):16,((113:0,114:9):4,(116:1,117:0):8):2):14,115:18):13):5,((13:8,112:0):4,((106:1,107:4,108:0,109:0):4,(110:1,111:0):3):5):17):3,105:12):24,(15:5,(16:1,17:8):9):28):15,102:39):12,(28:31,100:34):12):12):12,98:36):6,((((((50:2,(51:4,((52:1,54:3):1,53:6):4):1):12,60:27):12,((((55:3,56:5):9,57:13):9,(58:8,59:7):8):11,61:19):9):13,(69:24,(((85:1,((86:2,87:4):1,(88:2,89:2):0):2):18,90:7):8,(((91:0,92:2):2,((93:1,94:1):1,95:8):1):8,96:21):12):4):9):12,(70:37,71:34):11):10,((((((72:9,81:0):3,((78:1,80:0):1,79:3):3):4,82:13):8,(74:13,(75:2,(76:5,77:2):2):4):4):8,73:10):15,((103:5,104:5):22,(123:9,124:24):19):14):8):3):13,(126:2,127:7):48):18,(22:18,(23:26,101:42):9):8):11,(18:2,19:3):19):5,20:0):1,21:9);
tree PAUP_297 = [&U] (1:2,(((((((((((2:15,((10:2,12:5):4,11:15):17):8,14:16):38,((128:58,(130:130,(131:34,132:28):52):17):12,129:56):17):19,((((((4:2,(6:0,8:0):0):9,(5:1,7:0,9:4):12):17,(((119:8,120:4):9,121:15):18,122:28):9):8,118:36):9,(((44:0,46:22):2,45:0):24,(47:0,48:5,49:4):30):8):6,((((((((29:8,(30:1,31:2):17):8,(38:15,(39:17,40:11):4):3):4,37:11):14,((((32:5,(33:1,34:4):7):12,(42:8,43:7):34):7,36:18):8,35:16):10):4,41:20):15,99:43):7,((62:3,(63:0,64:2):2):12,(((65:1,66:1):4,68:21):6,67:12):11):16):7,((83:0,84:2):27,(97:28,125:29):22):5):4):5):4,((((((3:14,((((24:0,25:0,27:0):2,26:0):16,((113:0,114:9):4,(116:1,117:0):8):2):14,115:18):13):5,((13:8,112:0):4,((106:1,107:4,108:0,109:0):4,(110:1,111:0):3):5):17):3,105:12):24,(15:5,(16:1,17:8):9):28):15,102:39):12,(28:31,100:34):12):12):12,98:36):6,((((((50:2,(51:4,((52:1,54:3):1,53:6):4):1):12,60:27):12,((((55:3,56:5):9,57:13):9,(58:8,59:7):8):11,61:19):9):13,(69:24,(((85:1,((86:2,87:4):1,(88:2,89:2):0):2):18,90:7):8,(((91:0,92:2):2,((93:1,94:1):1,95:8):1):8,96:21):12):4):9):12,(70:37,71:34):11):10,((((((72:9,81:0):3,((78:1,80:0):1,79:3):3):4,82:13):8,(74:13,(75:2,(76:5,77:2):2):4):4):8,73:10):15,((103:5,104:5):22,(123:9,124:24):19):14):8):3):13,(126:2,127:7):48):18,(22:18,(23:26,101:42):9):8):11,(18:2,19:3):19):5,20:0):1,21:9);
tree PAUP_298 = [&U] (1:2,(((((((((((2:15,((10:2,12:5):4,11:15):17):8,14:16):38,((128:58,(130:130,(131:34,132:28):52):17):12,129:56):17):19,((((((4:2,(6:0,8:0):0):9,(5:1,7:0,9:4):12):17,(((119:8,120:4):9,121:15):18,122:28):9):8,118:36):9,(((44:0,46:22):2,45:0):24,(47:0,48:5,49:4):30):8):6,(((((((29:10,(30:1,31:2):15):9,(37:11,(38:15,(39:17,40:11):4):2):4):13,((((32:5,(33:1,34:4):7):12,(42:8,43:7):34):7,36:18):7,35:16):10):6,41:21):14,99:43):7,((62:3,(63:0,64:2):2):12,(((65:1,66:1):4,68:21):6,67:12):11):16):7,((83:0,84:2):27,(97:28,125:29):22):5):4):5):4,((((((3:14,((((24:0,25:0,27:0):2,26:0):16,((113:0,114:9):4,(116:1,117:0):8):2):14,115:18):13):5,((13:8,112:0):4,((106:1,107:4,108:0,109:0):4,(110:1,111:0):3):5):17):3,105:12):24,(15:5,(16:1,17:8):9):28):15,102:39):12,(28:31,100:34):12):12):12,98:36):6,((((((50:2,(51:4,((52:1,54:3):1,53:6):4):1):12,60:27):12,((((55:3,56:5):9,57:13):9,(58:8,59:7):8):11,61:19):9):13,(69:24,(((85:1,((86:2,87:4):1,88:2,89:2):2):18,90:7):8,(((91:0,92:2):2,((93:1,94:1):1,95:8):1):8,96:21):12):4):9):12,(70:37,71:34):11):10,((((((72:9,81:0):3,((78:1,80:0):1,79:3):3):4,82:13):8,(74:13,(75:2,(76:5,77:2):2):4):4):8,73:10):15,((103:5,104:5):22,(123:9,124:24):19):14):8):3):13,(126:2,127:7):48):18,(22:18,(23:26,101:42):9):8):11,(18:2,19:3):19):5,20:0):1,21:9);
tree PAUP_299 = [&U] (1:2,(((((((((((2:15,((10:2,12:5):4,11:15):17):8,14:16):38,((128:58,(130:130,(131:34,132:28):52):17):12,129:56):17):19,((((((4:2,(6:0,8:0):0):9,(5:1,7:0,9:4):12):17,(((119:8,120:4):9,121:15):18,122:28):9):8,118:36):9,(((44:0,46:22):2,45:0):24,(47:0,48:5,49:4):30):8):6,(((((((29:10,(30:1,31:2):15):9,(37:11,(38:15,(39:17,40:11):4):2):4):13,((((32:5,(33:1,34:4):7):12,(42:8,43:7):34):7,36:18):7,35:16):10):6,41:21):14,99:43):7,((62:3,(63:0,64:2):2):12,(((65:1,66:1):4,68:21):6,67:12):11):16):7,((83:0,84:2):27,(97:28,125:29):22):5):4):5):4,((((((3:14,((((24:0,25:0,27:0):2,26:0):16,((113:0,114:9):4,(116:1,117:0):8):2):14,115:18):13):5,((13:8,112:0):4,((106:1,107:4,108:0,109:0):4,(110:1,111:0):3):5):17):3,105:12):24,(15:5,(16:1,17:8):9):28):15,102:39):12,(28:31,100:34):12):12):12,98:36):6,((((((50:2,(51:4,((52:1,54:3):1,53:6):4):1):12,60:27):12,((((55:3,56:5):9,57:13):9,(58:8,59:7):8):11,61:19):9):13,(69:24,(((85:0,(86:2,87:4,(88:2,89:2):1):2):19,90:7):8,(((91:0,92:2):2,((93:1,94:1):1,95:8):1):8,96:21):12):4):9):12,(70:37,71:34):11):10,((((((72:9,81:0):3,((78:1,80:0):1,79:3):3):4,82:13):8,(74:13,(75:2,(76:5,77:2):2):4):4):8,73:10):15,((103:5,104:5):22,(123:9,124:24):19):14):8):3):13,(126:2,127:7):48):18,(22:18,(23:26,101:42):9):8):11,(18:2,19:3):19):5,20:0):1,21:9);
tree PAUP_300 = [&U] (1:2,(((((((((((2:15,((10:2,12:5):4,11:15):17):8,14:16):39,((128:58,(130:129,(131:35,132:27):52):18):12,129:57):17):16,((((((3:14,((((24:0,25:0,27:0):2,26:0):16,((113:0,114:9):4,(116:1,117:0):8):2):14,115:18):13):5,((13:8,112:0):4,((106:1,107:4,108:0,109:0):4,(110:1,111:0):3):5):17):3,105:12):24,(15:5,(16:1,17:8):9):28):15,102:39):10,(28:30,100:35):13):9):6,((((((4:2,(6:0,8:0):0):9,(5:1,7:0,9:4):12):17,(((119:8,120:4):9,121:15):18,122:28):9):7,118:36):9,(((44:0,46:22):2,45:0):25,(47:0,48:5,49:4):29):8):7,((((((((29:8,(30:1,31:2):17):8,(38:15,(39:17,40:11):4):3):4,37:11):14,((((32:5,(33:1,34:4):7):11,(42:8,43:7):35):7,36:19):7,35:16):10):4,41:20):15,99:42):7,((62:3,(63:0,64:2):2):11,((65:1,66:1):3,(67:14,68:21):1):16):16):8,((83:0,84:2):27,(97:28,125:29):22):5):4):8):9,98:39):6,((((((50:2,(51:4,((52:1,54:3):1,53:6):4):1):12,60:27):12,((((55:3,56:5):9,57:13):9,(58:8,59:7):8):11,61:19):9):13,(69:24,(((85:1,((86:2,87:4):1,(88:2,89:2):0):2):18,90:7):8,(((91:0,92:2):2,((93:1,94:1):1,95:8):1):8,96:21):12):4):9):12,(70:37,71:34):11):8,((((((72:9,81:0):3,((78:1,80:0):1,79:3):3):4,82:13):8,(74:13,(75:2,(76:5,77:2):2):4):4):8,73:10):17,((103:5,104:5):22,(123:9,124:24):18):14):8):3):15,(126:2,127:7):49):17,(22:18,(23:26,101:42):9):7):11,(18:2,19:3):18):6,20:0):1,21:9);
tree PAUP_301 = [&U] (1:2,(((((((((((2:15,((10:2,12:5):4,11:15):17):8,14:16):39,((128:58,(130:129,(131:35,132:27):52):18):12,129:57):17):16,((((((3:14,((((24:0,25:0,27:0):2,26:0):16,((113:0,114:9):4,(116:1,117:0):8):2):14,115:18):13):5,((13:8,112:0):4,((106:1,107:4,108:0,109:0):4,(110:1,111:0):3):5):17):3,105:12):24,(15:5,(16:1,17:8):9):28):15,102:39):10,(28:30,100:35):13):9):6,((((((4:2,6:0,8:0):9,(5:1,7:0,9:4):12):17,(((119:8,120:4):9,121:15):18,122:28):9):7,118:36):9,(((44:0,46:22):2,45:0):25,(47:0,48:5,49:4):29):8):7,(((((((29:10,(30:1,31:2):15):9,(37:11,(38:15,(39:17,40:11):4):2):4):13,((((32:5,(33:1,34:4):7):11,(42:8,43:7):35):7,36:19):6,35:16):10):6,41:21):14,99:42):7,((62:3,(63:0,64:2):2):11,((65:1,66:1):3,(67:14,68:21):1):16):16):8,((83:0,84:2):27,(97:28,125:29):22):5):4):8):9,98:39):6,((((((50:2,(51:4,((52:1,54:3):1,53:6):4):1):12,60:27):12,((((55:3,56:5):9,57:13):9,(58:8,59:7):8):11,61:19):9):13,(69:24,(((85:1,((86:2,87:4):1,(88:2,89:2):0):2):18,90:7):8,(((91:0,92:2):2,((93:1,94:1):1,95:8):1):8,96:21):12):4):9):12,(70:37,71:34):11):8,((((((72:9,81:0):3,((78:1,80:0):1,79:3):3):4,82:13):8,(74:13,(75:2,(76:5,77:2):2):4):4):8,73:10):17,((103:5,104:5):22,(123:9,124:24):18):14):8):3):15,(126:2,127:7):49):17,(22:18,(23:26,101:42):9):7):11,(18:2,19:3):18):6,20:0):1,21:9);
tree PAUP_302 = [&U] (1:2,(((((((((((2:15,((10:2,12:5):4,11:15):17):8,14:16):39,((128:58,(130:129,(131:35,132:27):52):18):12,129:57):17):16,((((((3:14,((((24:0,25:0,27:0):2,26:0):16,((113:0,114:9):4,(116:1,117:0):8):2):14,115:18):13):5,((13:8,112:0):4,((106:1,107:4,108:0,109:0):4,(110:1,111:0):3):5):17):3,105:12):24,(15:5,(16:1,17:8):9):28):15,102:39):10,(28:30,100:35):13):9):6,((((((4:2,(6:0,8:0):0):9,(5:1,7:0,9:4):12):17,(((119:8,120:4):9,121:15):18,122:28):9):7,118:36):9,(((44:0,46:22):2,45:0):25,(47:0,48:5,49:4):29):8):7,(((((((29:10,(30:1,31:2):15):9,(37:11,(38:15,(39:17,40:11):4):2):4):13,((((32:5,(33:1,34:4):7):11,(42:8,43:7):35):7,36:19):6,35:16):10):6,41:21):14,99:42):7,((62:3,(63:0,64:2):2):11,((65:1,66:1):3,(67:14,68:21):1):16):16):8,((83:0,84:2):27,(97:28,125:29):22):5):4):8):9,98:39):6,((((((50:2,(51:4,((52:1,54:3):1,53:6):4):1):12,60:27):12,((((55:3,56:5):9,57:13):9,(58:8,59:7):8):11,61:19):9):13,(69:24,(((85:1,((86:2,87:4):1,88:2,89:2):2):18,90:7):8,(((91:0,92:2):2,((93:1,94:1):1,95:8):1):8,96:21):12):4):9):12,(70:37,71:34):11):8,((((((72:9,81:0):3,((78:1,80:0):1,79:3):3):4,82:13):8,(74:13,(75:2,(76:5,77:2):2):4):4):8,73:10):17,((103:5,104:5):22,(123:9,124:24):18):14):8):3):15,(126:2,127:7):49):17,(22:18,(23:26,101:42):9):7):11,(18:2,19:3):18):6,20:0):1,21:9);
tree PAUP_303 = [&U] (1:2,(((((((((((2:15,((10:2,12:5):4,11:15):17):8,14:16):39,((128:58,(130:129,(131:35,132:27):52):18):12,129:57):17):16,((((((3:14,((((24:0,25:0,27:0):2,26:0):16,((113:0,114:9):4,(116:1,117:0):8):2):14,115:18):13):5,((13:8,112:0):4,((106:1,107:4,108:0,109:0):4,(110:1,111:0):3):5):17):3,105:12):24,(15:5,(16:1,17:8):9):28):15,102:39):10,(28:30,100:35):13):9):6,((((((4:2,(6:0,8:0):0):9,(5:1,7:0,9:4):12):17,(((119:8,120:4):9,121:15):18,122:28):9):7,118:36):9,(((44:0,46:22):2,45:0):25,(47:0,48:5,49:4):29):8):7,(((((((29:10,(30:1,31:2):15):9,(37:11,(38:15,(39:17,40:11):4):2):4):13,((((32:5,(33:1,34:4):7):11,(42:8,43:7):35):7,36:19):6,35:16):10):6,41:21):14,99:42):7,((62:3,(63:0,64:2):2):11,((65:1,66:1):3,(67:14,68:21):1):16):16):8,((83:0,84:2):27,(97:28,125:29):22):5):4):8):9,98:39):6,((((((50:2,(51:4,((52:1,54:3):1,53:6):4):1):12,60:27):12,((((55:3,56:5):9,57:13):9,(58:8,59:7):8):11,61:19):9):13,(69:24,(((85:0,(86:2,87:4,(88:2,89:2):1):2):19,90:7):8,(((91:0,92:2):2,((93:1,94:1):1,95:8):1):8,96:21):12):4):9):12,(70:37,71:34):11):8,((((((72:9,81:0):3,((78:1,80:0):1,79:3):3):4,82:13):8,(74:13,(75:2,(76:5,77:2):2):4):4):8,73:10):17,((103:5,104:5):22,(123:9,124:24):18):14):8):3):15,(126:2,127:7):49):17,(22:18,(23:26,101:42):9):7):11,(18:2,19:3):18):6,20:0):1,21:9);
[truncated: 2,088,625 more chars]
