# Supplementary material for: Identification of shared single copy nuclear genes in Arabidopsis, Populus, Vitis and Oryza and their phylogenetic utility across various taxonomic levels
Source: BMC Evol Biol. 2010 Feb 24;10:61. doi: 10.1186/1471-2148-10-61 (PMC2848037; doi:10.1186/1471-2148-10-61)
Supplement: Additional file 3 — ML and MP trees for the 18 single copy genes based on alignments of EST and finished cDNA sequences are provided as well as the ML and MP bootstrap consensus trees. MP bootstrap consensus trees and all ML trees are available as PDF files and the collection of MP trees for each alignment is available as a .tre file. [file 1471-2148-10-61-S3.ZIP › EST_Trees/7643.mp.tre]

#NEXUS 

Begin trees;  [Treefile saved Thu Feb 21 17:15:58 2008]
[!
>Data file = /Users/jduarte/MPpaup2.nex
>Heuristic search settings:
>  Optimality criterion = parsimony
>    Character-status summary:
>      Of 448 total characters:
>        All characters are of type 'unord'
>        All characters have equal weight
>        125 characters are constant
>        96 variable characters are parsimony-uninformative
>        Number of parsimony-informative characters = 227
>    Gaps are treated as "missing"
>    Multistate taxa interpreted as uncertainty
>  Starting tree(s) obtained via stepwise addition
>  Addition sequence: random
>    Number of replicates = 10
>    Starting seed = 1479661327
>  Number of trees held at each step during stepwise addition = 1
>  Branch-swapping algorithm: tree-bisection-reconnection (TBR)
>  Steepest descent option not in effect
>  'MaxTrees' setting = 2000 (will not be increased)
>  Branches collapsed (creating polytomies) if maximum branch length is zero
>  'MulTrees' option in effect
>  Topological constraints not enforced
>  Trees are unrooted
>
>Heuristic search completed
>   Total number of rearrangements tried = 30975324
>   Score of best tree(s) found = 1825
>   Number of trees retained = 204
>   Time used = 16 sec (CPU time = 15.93 sec)
]
	Translate
		1 gnl|TIGR|Picsi_TA13662_3332,
		2 Acorus_americanus,
		3 gnl|TIGR|Ambtr_CK757305,
		4 gnl|TIGR|Antma_TA7770_4151,
		5 gnl|Arath7|AT4G31720.1,
		6 gnl|TIGR|Betvu_TA6059_161934,
		7 gnl|TIGR|Brana_TA16847_3708,
		8 gnl|TIGR|Brana_TA13711_3708,
		9 gnl|TIGR|Brana_CN734578,
		10 gnl|TIGR|Brara_TA4122_3711,
		11 gnl|TIGR|Brara_CX267061,
		12 gnl|TIGR|Capan_TA7508_4072,
		13 gnl|TIGR|Citau_DN624625,
		14 Eschscholzia_californica,
		15 gnl|TIGR|Eupes_TA13626_3993,
		16 gnl|TIGR|Fesar_TA5787_4606,
		17 gnl|TIGR|Frave_TA3094_57918,
		18 gnl|TIGR|Gerhy_AJ761868,
		19 gnl|TIGR|Ginbi_CB094519,
		20 gnl|TIGR|Glyma_AW132165,
		21 gnl|TIGR|Glyma_TA50906_3847,
		22 gnl|TIGR|Glyma_TA50907_3847,
		23 gnl|TIGR|Gosar_BQ401852,
		24 gnl|TIGR|Goshi_TA42984_3635,
		25 gnl|TIGR|Goshi_TA34190_3635,
		26 gnl|TIGR|Hedte_CB077479,
		27 gnl|TIGR|Helan_TA13082_4232,
		28 gnl|TIGR|Helex_EE658450,
		29 gnl|TIGR|Hevbr_EC600954,
		30 gnl|TIGR|Horvu_TA36498_4513,
		31 gnl|TIGR|Ipoba_TA2499_4120,
		32 gnl|TIGR|Jugre_CV196401,
		33 gnl|TIGR|Lacsa_TA4780_75948,
		34 gnl|TIGR|Lacvi_DW146167,
		35 Liriodendron_tulipifera,
		36 gnl|TIGR|Lotja_TA5003_34305,
		37 gnl|TIGR|Malx_TA38982_3750,
		38 gnl|Medtr1|AC142095_2.3,
		39 gnl|TIGR|Nicbe_CN747428,
		40 gnl|TIGR|Nicta_TA8188_4097,
		41 gnl|Orysa5|Os09g26180.1,
		42 gnl|TIGR|Panvi_DN146155,
		43 gnl|TIGR|Panvi_TA2560_38727,
		44 gnl|TIGR|Picgl_TA16589_3330,
		45 gnl|TIGR|Pinta_TA16575_3352,
		46 gnl|Poptr1|gw1.XVIII.2077.1,
		47 gnl|TIGR|Prupe_TA6982_3760,
		48 gnl|TIGR|Triae_CA642136,
		49 gnl|TIGR|Triae_TA52842_4565,
		50 gnl|TIGR|Roshy_EC586309,
		51 gnl|TIGR|Sacof_CA173630,
		52 gnl|TIGR|Sacof_CA260110,
		53 gnl|TIGR|Solch_DN983338,
		54 gnl|TIGR|Solly_TA22892_4081,
		55 gnl|TIGR|Soltu_CO502037,
		56 gnl|TIGR|Tarof_TA4105_50225,
		57 gnl|TIGR|Triae_BE417953,
		58 gnl|TIGR|Tripr_BB920452,
		59 gnl|TIGR|Trive_TA3696_64093,
		60 gnl|TIGR|Vitvi_EE070992,
		61 gnl|TIGR|Vitvi_TA44318_29760,
		62 Welwitschia_mirabilis,
		63 gnl|TIGR|Zeama_TA130569_4577,
		64 gnl|TIGR|Zinof_TA7403_94328
		;
tree PAUP_1 = [&U] (1:0,((((((2:39,3:73):13,35:25):13,((((((((4:27,59:40):16,((((12:8,(39:10,40:3):5):3,(53:0,54:9,55:0):11):14,31:32):13,26:84):7):15,((18:23,(27:22,28:24):14):8,((33:3,34:9):9,56:13):20):22):8,(60:8,61:5):19):9,(((((((5:10,(7:9,10:4):11):5,(8:4,(9:2,11:1):1):4):28,(((16:19,(30:2,((48:6,49:6):1,57:2):2):13):12,(41:17,((42:10,43:5):12,((51:2,63:9):3,52:10):8):10):13):33,64:34):29):20,(((20:13,21:1):2,22:9):9,(36:12,(38:40,58:20):11):14):19):11,((17:11,50:21):11,(37:18,47:18):14):12):9,13:29):2,32:17):9):6,((15:25,29:16):12,46:27):14):7,((23:0,24:5):20,25:16):18):8,(6:49,14:34):19):6):31,62:63):24,19:23):24,45:9):4,44:0);
tree PAUP_2 = [&U] (1:0,((((((2:39,3:73):13,35:25):13,((((((((4:27,59:40):16,((((12:8,(39:10,40:3):5):4,((53:0,55:0):2,54:8):10):13,31:32):13,26:84):7):15,((18:23,(27:22,28:24):14):8,((33:3,34:9):9,56:13):20):22):8,(60:8,61:5):19):9,(((((((5:10,(7:9,10:4):11):5,(8:4,(9:2,11:1):1):4):28,(((16:19,(30:2,((48:6,49:6):1,57:2):2):13):12,(41:17,((42:10,43:5):12,((51:2,63:9):3,52:10):8):10):13):33,64:34):29):20,(((20:13,21:1):2,22:9):9,(36:12,(38:40,58:20):11):14):19):11,((17:11,50:21):11,(37:18,47:18):14):12):9,13:29):2,32:17):9):6,((15:25,29:16):12,46:27):14):7,((23:0,24:5):20,25:16):18):8,(6:49,14:34):19):6):31,62:63):24,19:23):24,45:9):4,44:0);
tree PAUP_3 = [&U] (1:0,((((((2:39,3:73):13,35:25):13,((((((((4:26,59:40):17,((((12:8,(39:10,40:3):5):4,((53:0,55:0):2,54:8):10):13,31:31):14,26:84):7):16,((18:25,((33:3,34:9):8,56:14):17):8,(27:20,28:25):16):23):7,(60:8,61:5):19):8,(((((((5:10,(7:9,10:4):11):5,(8:4,(9:2,11:1):1):4):28,(((16:19,(30:2,((48:6,49:6):1,57:2):2):13):12,(41:17,((42:10,43:5):12,((51:2,63:9):3,52:10):8):10):13):33,64:34):29):20,(((20:13,21:1):2,22:9):9,(36:12,(38:40,58:20):11):14):19):11,((17:11,50:21):11,(37:18,47:18):14):12):9,13:29):2,32:17):8):6,((15:25,29:16):11,46:28):14):8,((23:0,24:5):20,25:16):18):8,(6:49,14:34):19):6):31,62:63):24,19:23):24,45:9):4,44:0);
tree PAUP_4 = [&U] (1:0,((((((2:39,3:73):13,35:25):13,((((((((4:27,59:40):16,((((12:8,(39:10,40:3):5):4,((53:0,55:0):2,54:8):10):13,31:32):13,26:84):7):15,((18:23,(27:22,28:24):14):8,((33:3,34:9):9,56:13):20):22):8,(60:8,61:5):19):9,(((((((5:11,(7:9,10:4):10):5,(8:4,(9:2,11:1):1):3):28,((((16:20,(30:1,((48:7,49:5):1,57:3):2):10):13,(((42:9,43:6):12,52:9):3,(51:2,63:9):5):14):6,41:20):38,64:35):29):20,(((20:13,21:1):2,22:9):9,(36:12,(38:40,58:20):11):13):19):12,((17:11,50:21):11,(37:18,47:18):14):12):9,13:29):2,32:17):9):6,((15:25,29:16):12,46:27):14):7,((23:0,24:5):20,25:16):18):8,(6:49,14:34):19):6):31,62:63):24,19:23):24,45:9):4,44:0);
tree PAUP_5 = [&U] (1:0,((((((2:39,3:73):13,35:25):13,((((((((4:27,59:40):16,((((12:8,(39:10,40:3):5):4,((53:0,55:0):2,54:8):10):13,31:32):13,26:84):7):15,((18:23,(27:22,28:24):14):8,((33:3,34:9):9,56:13):20):22):8,(60:8,61:5):19):9,(((((((5:10,(7:9,10:4):11):5,(8:4,(9:2,11:1):1):4):28,(((16:18,(30:1,((48:7,57:2):1,49:6):2):13):13,(41:17,((42:10,43:5):12,((51:2,63:9):3,52:10):8):10):13):33,64:34):29):20,(((20:13,21:1):2,22:9):9,(36:12,(38:40,58:20):11):14):19):11,((17:11,50:21):11,(37:18,47:18):14):12):9,13:29):2,32:17):9):6,((15:25,29:16):12,46:27):14):7,((23:0,24:5):20,25:16):18):8,(6:49,14:34):19):6):31,62:63):24,19:23):24,45:9):4,44:0);
tree PAUP_6 = [&U] (1:0,((((((2:39,3:72):12,35:27):13,((((((((4:26,59:40):18,((((12:8,(39:10,40:3):5):4,((53:0,55:0):2,54:8):10):13,31:31):13,26:84):7):17,((18:23,((33:3,34:9):7,56:15):18):8,(27:21,28:24):17):23):9,(((((((5:10,(7:9,10:4):11):5,(8:4,(9:2,11:1):1):4):28,(((16:19,(30:2,((48:6,49:6):1,57:2):2):13):12,(41:17,((42:10,43:5):12,((51:2,63:9):3,52:10):8):10):13):33,64:34):29):20,(((20:13,21:1):2,22:9):9,(36:12,(38:40,58:20):11):14):18):11,((17:11,50:21):11,(37:18,47:18):14):13):9,13:30):2,32:16):9):6,(60:8,61:5):19):3,((15:26,29:16):10,46:28):12):10,((23:0,24:5):20,25:16):17):9,(6:49,14:34):18):7):32,62:62):24,19:24):24,45:10):3,44:0);
tree PAUP_7 = [&U] (1:0,((((((2:39,3:73):13,35:25):13,((((((((4:26,59:40):17,((((12:8,(39:10,40:3):5):3,(53:0,54:9,55:0):11):14,31:31):14,26:84):7):16,((18:25,((33:3,34:9):8,56:14):17):8,(27:20,28:25):16):23):7,(60:8,61:5):19):8,(((((((5:10,(7:9,10:4):11):5,(8:4,(9:2,11:1):1):4):28,(((16:19,(30:2,((48:6,49:6):1,57:2):2):13):12,(41:17,((42:10,43:5):12,((51:2,63:9):3,52:10):8):10):13):33,64:34):29):20,(((20:13,21:1):2,22:9):9,(36:12,(38:40,58:20):11):14):19):11,((17:11,50:21):11,(37:18,47:18):14):12):9,13:29):2,32:17):8):6,((15:25,29:16):11,46:28):14):8,((23:0,24:5):20,25:16):18):8,(6:49,14:34):19):6):31,62:63):24,19:23):24,45:9):4,44:0);
tree PAUP_8 = [&U] (1:0,((((((2:39,3:73):13,35:25):13,((((((((4:26,59:40):17,((((12:8,(39:10,40:3):5):4,((53:0,55:0):2,54:8):10):13,31:31):14,26:84):7):16,((18:25,((33:3,34:9):8,56:14):17):8,(27:20,28:25):16):23):7,(60:8,61:5):19):8,(((((((5:11,(7:9,10:4):10):5,(8:4,(9:2,11:1):1):3):28,((((16:20,(30:1,((48:7,49:5):1,57:3):2):10):13,(((42:9,43:6):12,52:9):3,(51:2,63:9):5):14):6,41:20):38,64:35):29):20,(((20:13,21:1):2,22:9):9,(36:12,(38:40,58:20):11):13):19):12,((17:11,50:21):11,(37:18,47:18):14):12):9,13:29):2,32:17):8):6,((15:25,29:16):11,46:28):14):8,((23:0,24:5):20,25:16):18):8,(6:49,14:34):19):6):31,62:63):24,19:23):24,45:9):4,44:0);
tree PAUP_9 = [&U] (1:0,((((((2:39,3:73):13,35:25):13,((((((((4:26,59:40):17,((((12:8,(39:10,40:3):5):4,((53:0,55:0):2,54:8):10):13,31:31):14,26:84):7):16,((18:25,((33:3,34:9):8,56:14):17):8,(27:20,28:25):16):23):7,(60:8,61:5):19):8,(((((((5:10,(7:9,10:4):11):5,(8:4,(9:2,11:1):1):4):28,(((16:18,(30:1,((48:7,57:2):1,49:6):2):13):13,(41:17,((42:10,43:5):12,((51:2,63:9):3,52:10):8):10):13):33,64:34):29):20,(((20:13,21:1):2,22:9):9,(36:12,(38:40,58:20):11):14):19):11,((17:11,50:21):11,(37:18,47:18):14):12):9,13:29):2,32:17):8):6,((15:25,29:16):11,46:28):14):8,((23:0,24:5):20,25:16):18):8,(6:49,14:34):19):6):31,62:63):24,19:23):24,45:9):4,44:0);
tree PAUP_10 = [&U] (1:0,((((((2:39,3:73):13,35:25):13,((((((((4:27,59:40):16,((((12:8,(39:10,40:3):5):4,((53:0,55:0):2,54:8):10):13,31:32):13,26:84):7):15,((18:23,(27:22,28:24):14):8,((33:3,34:9):9,56:13):20):22):8,(60:8,61:5):19):9,(((((((5:11,(7:9,10:4):10):5,(8:4,(9:2,11:1):1):3):28,((((16:21,(30:2,((48:6,57:3):1,49:5):2):10):12,(((42:9,43:6):12,52:9):3,(51:2,63:9):5):14):6,41:20):38,64:35):29):20,(((20:13,21:1):2,22:9):9,(36:12,(38:40,58:20):11):13):19):12,((17:11,50:21):11,(37:18,47:18):14):12):9,13:29):2,32:17):9):6,((15:25,29:16):12,46:27):14):7,((23:0,24:5):20,25:16):18):8,(6:49,14:34):19):6):31,62:63):24,19:23):24,45:9):4,44:0);
tree PAUP_11 = [&U] (1:0,((((((2:39,3:73):13,35:25):13,((((((((4:27,59:40):16,((((12:8,(39:10,40:3):5):3,(53:0,54:9,55:0):11):14,31:32):13,26:84):7):15,((18:23,(27:22,28:24):14):8,((33:3,34:9):9,56:13):20):22):8,(60:8,61:5):19):9,(((((((5:11,(7:9,10:4):10):5,(8:4,(9:2,11:1):1):3):28,((((16:20,(30:1,((48:7,49:5):1,57:3):2):10):13,(((42:9,43:6):12,52:9):3,(51:2,63:9):5):14):6,41:20):38,64:35):29):20,(((20:13,21:1):2,22:9):9,(36:12,(38:40,58:20):11):13):19):12,((17:11,50:21):11,(37:18,47:18):14):12):9,13:29):2,32:17):9):6,((15:25,29:16):12,46:27):14):7,((23:0,24:5):20,25:16):18):8,(6:49,14:34):19):6):31,62:63):24,19:23):24,45:9):4,44:0);
tree PAUP_12 = [&U] (1:0,((((((2:39,3:73):13,35:25):13,((((((((4:27,59:40):16,((((12:8,(39:10,40:3):5):3,(53:0,54:9,55:0):11):14,31:32):13,26:84):7):15,((18:23,(27:22,28:24):14):8,((33:3,34:9):9,56:13):20):22):8,(60:8,61:5):19):9,(((((((5:10,(7:9,10:4):11):5,(8:4,(9:2,11:1):1):4):28,(((16:18,(30:1,((48:7,57:2):1,49:6):2):13):13,(41:17,((42:10,43:5):12,((51:2,63:9):3,52:10):8):10):13):33,64:34):29):20,(((20:13,21:1):2,22:9):9,(36:12,(38:40,58:20):11):14):19):11,((17:11,50:21):11,(37:18,47:18):14):12):9,13:29):2,32:17):9):6,((15:25,29:16):12,46:27):14):7,((23:0,24:5):20,25:16):18):8,(6:49,14:34):19):6):31,62:63):24,19:23):24,45:9):4,44:0);
tree PAUP_13 = [&U] (1:0,((((((2:39,3:72):12,35:27):13,((((((((4:26,59:40):18,((((12:8,(39:10,40:3):5):3,(53:0,54:9,55:0):11):14,31:31):13,26:84):7):17,((18:23,((33:3,34:9):7,56:15):18):8,(27:21,28:24):17):23):9,(((((((5:10,(7:9,10:4):11):5,(8:4,(9:2,11:1):1):4):28,(((16:19,(30:2,((48:6,49:6):1,57:2):2):13):12,(41:17,((42:10,43:5):12,((51:2,63:9):3,52:10):8):10):13):33,64:34):29):20,(((20:13,21:1):2,22:9):9,(36:12,(38:40,58:20):11):14):18):11,((17:11,50:21):11,(37:18,47:18):14):13):9,13:30):2,32:16):9):6,(60:8,61:5):19):3,((15:26,29:16):10,46:28):12):10,((23:0,24:5):20,25:16):17):9,(6:49,14:34):18):7):32,62:62):24,19:24):24,45:10):3,44:0);
tree PAUP_14 = [&U] (1:0,((((((2:39,3:72):12,35:27):13,((((((((4:26,59:40):18,((((12:8,(39:10,40:3):5):4,((53:0,55:0):2,54:8):10):13,31:31):13,26:84):7):17,((18:23,((33:3,34:9):7,56:15):18):8,(27:21,28:24):17):23):9,(((((((5:11,(7:9,10:4):10):5,(8:4,(9:2,11:1):1):3):28,((((16:20,(30:1,((48:7,49:5):1,57:3):2):10):13,(((42:9,43:6):12,52:9):3,(51:2,63:9):5):14):6,41:20):38,64:35):29):20,(((20:13,21:1):2,22:9):9,(36:12,(38:40,58:20):11):13):18):12,((17:11,50:21):11,(37:18,47:18):14):13):9,13:30):2,32:16):9):6,(60:8,61:5):19):3,((15:26,29:16):10,46:28):12):10,((23:0,24:5):20,25:16):17):9,(6:49,14:34):18):7):32,62:62):24,19:24):24,45:10):3,44:0);
tree PAUP_15 = [&U] (1:0,((((((2:39,3:72):12,35:27):13,((((((((4:26,59:40):18,((((12:8,(39:10,40:3):5):4,((53:0,55:0):2,54:8):10):13,31:31):13,26:84):7):17,((18:23,((33:3,34:9):7,56:15):18):8,(27:21,28:24):17):23):9,(((((((5:10,(7:9,10:4):11):5,(8:4,(9:2,11:1):1):4):28,(((16:18,(30:1,((48:7,57:2):1,49:6):2):13):13,(41:17,((42:10,43:5):12,((51:2,63:9):3,52:10):8):10):13):33,64:34):29):20,(((20:13,21:1):2,22:9):9,(36:12,(38:40,58:20):11):14):18):11,((17:11,50:21):11,(37:18,47:18):14):13):9,13:30):2,32:16):9):6,(60:8,61:5):19):3,((15:26,29:16):10,46:28):12):10,((23:0,24:5):20,25:16):17):9,(6:49,14:34):18):7):32,62:62):24,19:24):24,45:10):3,44:0);
tree PAUP_16 = [&U] (1:0,((((((2:39,3:73):13,35:25):13,((((((((4:26,59:40):17,((((12:8,(39:10,40:3):5):4,((53:0,55:0):2,54:8):10):13,31:31):14,26:84):7):16,((18:25,((33:3,34:9):8,56:14):17):8,(27:20,28:25):16):23):7,(60:8,61:5):19):8,(((((((5:11,(7:9,10:4):10):5,(8:4,(9:2,11:1):1):3):28,((((16:21,(30:2,((48:6,57:3):1,49:5):2):10):12,(((42:9,43:6):12,52:9):3,(51:2,63:9):5):14):6,41:20):38,64:35):29):20,(((20:13,21:1):2,22:9):9,(36:12,(38:40,58:20):11):13):19):12,((17:11,50:21):11,(37:18,47:18):14):12):9,13:29):2,32:17):8):6,((15:25,29:16):11,46:28):14):8,((23:0,24:5):20,25:16):18):8,(6:49,14:34):19):6):31,62:63):24,19:23):24,45:9):4,44:0);
tree PAUP_17 = [&U] (1:0,((((((2:39,3:73):13,35:25):13,((((((((4:26,59:40):17,((((12:8,(39:10,40:3):5):3,(53:0,54:9,55:0):11):14,31:31):14,26:84):7):16,((18:25,((33:3,34:9):8,56:14):17):8,(27:20,28:25):16):23):7,(60:8,61:5):19):8,(((((((5:11,(7:9,10:4):10):5,(8:4,(9:2,11:1):1):3):28,((((16:20,(30:1,((48:7,49:5):1,57:3):2):10):13,(((42:9,43:6):12,52:9):3,(51:2,63:9):5):14):6,41:20):38,64:35):29):20,(((20:13,21:1):2,22:9):9,(36:12,(38:40,58:20):11):13):19):12,((17:11,50:21):11,(37:18,47:18):14):12):9,13:29):2,32:17):8):6,((15:25,29:16):11,46:28):14):8,((23:0,24:5):20,25:16):18):8,(6:49,14:34):19):6):31,62:63):24,19:23):24,45:9):4,44:0);
tree PAUP_18 = [&U] (1:0,((((((2:39,3:73):13,35:25):13,((((((((4:26,59:40):17,((((12:8,(39:10,40:3):5):3,(53:0,54:9,55:0):11):14,31:31):14,26:84):7):16,((18:25,((33:3,34:9):8,56:14):17):8,(27:20,28:25):16):23):7,(60:8,61:5):19):8,(((((((5:10,(7:9,10:4):11):5,(8:4,(9:2,11:1):1):4):28,(((16:18,(30:1,((48:7,57:2):1,49:6):2):13):13,(41:17,((42:10,43:5):12,((51:2,63:9):3,52:10):8):10):13):33,64:34):29):20,(((20:13,21:1):2,22:9):9,(36:12,(38:40,58:20):11):14):19):11,((17:11,50:21):11,(37:18,47:18):14):12):9,13:29):2,32:17):8):6,((15:25,29:16):11,46:28):14):8,((23:0,24:5):20,25:16):18):8,(6:49,14:34):19):6):31,62:63):24,19:23):24,45:9):4,44:0);
tree PAUP_19 = [&U] (1:0,((((((2:39,3:73):13,35:25):13,((((((((4:27,59:40):16,((((12:8,(39:10,40:3):5):3,(53:0,54:9,55:0):11):14,31:32):13,26:84):7):15,((18:23,(27:22,28:24):14):8,((33:3,34:9):9,56:13):20):22):8,(60:8,61:5):19):9,(((((((5:11,(7:9,10:4):10):5,(8:4,(9:2,11:1):1):3):28,((((16:21,(30:2,((48:6,57:3):1,49:5):2):10):12,(((42:9,43:6):12,52:9):3,(51:2,63:9):5):14):6,41:20):38,64:35):29):20,(((20:13,21:1):2,22:9):9,(36:12,(38:40,58:20):11):13):19):12,((17:11,50:21):11,(37:18,47:18):14):12):9,13:29):2,32:17):9):6,((15:25,29:16):12,46:27):14):7,((23:0,24:5):20,25:16):18):8,(6:49,14:34):19):6):31,62:63):24,19:23):24,45:9):4,44:0);
tree PAUP_20 = [&U] (1:0,((((((2:39,3:72):12,35:27):13,((((((((4:26,59:40):18,((((12:8,(39:10,40:3):5):3,(53:0,54:9,55:0):11):14,31:31):13,26:84):7):17,((18:23,((33:3,34:9):7,56:15):18):8,(27:21,28:24):17):23):9,(((((((5:11,(7:9,10:4):10):5,(8:4,(9:2,11:1):1):3):28,((((16:20,(30:1,((48:7,49:5):1,57:3):2):10):13,(((42:9,43:6):12,52:9):3,(51:2,63:9):5):14):6,41:20):38,64:35):29):20,(((20:13,21:1):2,22:9):9,(36:12,(38:40,58:20):11):13):18):12,((17:11,50:21):11,(37:18,47:18):14):13):9,13:30):2,32:16):9):6,(60:8,61:5):19):3,((15:26,29:16):10,46:28):12):10,((23:0,24:5):20,25:16):17):9,(6:49,14:34):18):7):32,62:62):24,19:24):24,45:10):3,44:0);
tree PAUP_21 = [&U] (1:0,((((((2:39,3:72):12,35:27):13,((((((((4:26,59:40):18,((((12:8,(39:10,40:3):5):3,(53:0,54:9,55:0):11):14,31:31):13,26:84):7):17,((18:23,((33:3,34:9):7,56:15):18):8,(27:21,28:24):17):23):9,(((((((5:10,(7:9,10:4):11):5,(8:4,(9:2,11:1):1):4):28,(((16:18,(30:1,((48:7,57:2):1,49:6):2):13):13,(41:17,((42:10,43:5):12,((51:2,63:9):3,52:10):8):10):13):33,64:34):29):20,(((20:13,21:1):2,22:9):9,(36:12,(38:40,58:20):11):14):18):11,((17:11,50:21):11,(37:18,47:18):14):13):9,13:30):2,32:16):9):6,(60:8,61:5):19):3,((15:26,29:16):10,46:28):12):10,((23:0,24:5):20,25:16):17):9,(6:49,14:34):18):7):32,62:62):24,19:24):24,45:10):3,44:0);
tree PAUP_22 = [&U] (1:0,((((((2:39,3:72):12,35:27):13,((((((((4:26,59:40):18,((((12:8,(39:10,40:3):5):4,((53:0,55:0):2,54:8):10):13,31:31):13,26:84):7):17,((18:23,((33:3,34:9):7,56:15):18):8,(27:21,28:24):17):23):9,(((((((5:11,(7:9,10:4):10):5,(8:4,(9:2,11:1):1):3):28,((((16:21,(30:2,((48:6,57:3):1,49:5):2):10):12,(((42:9,43:6):12,52:9):3,(51:2,63:9):5):14):6,41:20):38,64:35):29):20,(((20:13,21:1):2,22:9):9,(36:12,(38:40,58:20):11):13):18):12,((17:11,50:21):11,(37:18,47:18):14):13):9,13:30):2,32:16):9):6,(60:8,61:5):19):3,((15:26,29:16):10,46:28):12):10,((23:0,24:5):20,25:16):17):9,(6:49,14:34):18):7):32,62:62):24,19:24):24,45:10):3,44:0);
tree PAUP_23 = [&U] (1:0,((((((2:39,3:73):13,35:25):13,((((((((4:26,59:40):17,((((12:8,(39:10,40:3):5):3,(53:0,54:9,55:0):11):14,31:31):14,26:84):7):16,((18:25,((33:3,34:9):8,56:14):17):8,(27:20,28:25):16):23):7,(60:8,61:5):19):8,(((((((5:11,(7:9,10:4):10):5,(8:4,(9:2,11:1):1):3):28,((((16:21,(30:2,((48:6,57:3):1,49:5):2):10):12,(((42:9,43:6):12,52:9):3,(51:2,63:9):5):14):6,41:20):38,64:35):29):20,(((20:13,21:1):2,22:9):9,(36:12,(38:40,58:20):11):13):19):12,((17:11,50:21):11,(37:18,47:18):14):12):9,13:29):2,32:17):8):6,((15:25,29:16):11,46:28):14):8,((23:0,24:5):20,25:16):18):8,(6:49,14:34):19):6):31,62:63):24,19:23):24,45:9):4,44:0);
tree PAUP_24 = [&U] (1:0,((((((2:39,3:72):12,35:27):13,((((((((4:26,59:40):18,((((12:8,(39:10,40:3):5):3,(53:0,54:9,55:0):11):14,31:31):13,26:84):7):17,((18:23,((33:3,34:9):7,56:15):18):8,(27:21,28:24):17):23):9,(((((((5:11,(7:9,10:4):10):5,(8:4,(9:2,11:1):1):3):28,((((16:21,(30:2,((48:6,57:3):1,49:5):2):10):12,(((42:9,43:6):12,52:9):3,(51:2,63:9):5):14):6,41:20):38,64:35):29):20,(((20:13,21:1):2,22:9):9,(36:12,(38:40,58:20):11):13):18):12,((17:11,50:21):11,(37:18,47:18):14):13):9,13:30):2,32:16):9):6,(60:8,61:5):19):3,((15:26,29:16):10,46:28):12):10,((23:0,24:5):20,25:16):17):9,(6:49,14:34):18):7):32,62:62):24,19:24):24,45:10):3,44:0);
tree PAUP_25 = [&U] (1:0,(((((((2:39,3:73):13,35:25):15,((((((4:26,59:40):18,((((12:8,(39:10,40:3):4):4,((53:0,55:0):2,54:8):11):13,31:30):13,26:85):7):15,((18:25,((33:3,34:9):8,56:14):18):8,(27:21,28:24):16):23):8,(60:7,61:6):19):4,((15:26,29:15):13,46:26):14):6,((((((((5:11,(7:9,10:4):11):5,(8:4,(9:2,11:1):1):3):25,(((16:19,(30:2,((48:6,49:6):1,57:2):2):12):12,(41:18,((42:10,43:5):12,((51:2,63:9):3,52:10):8):9):13):35,64:33):30):16,((23:0,24:5):17,25:19):20):6,(((20:13,21:1):3,22:8):12,(36:11,(38:40,58:20):12):12):21):11,((17:12,50:20):8,(37:18,47:18):15):13):9,32:17):4,13:28):8):17):4,(6:45,14:37):18):31,62:60):25,19:24):24,45:10):3,44:0);
tree PAUP_26 = [&U] (1:0,(((((((2:39,3:73):13,35:25):15,((((((4:26,59:40):18,((((12:8,(39:10,40:3):4):4,((53:0,55:0):2,54:8):11):13,31:30):13,26:85):7):15,((18:25,((33:3,34:9):8,56:14):18):8,(27:21,28:24):16):23):8,(60:7,61:6):19):4,((15:26,29:15):13,46:26):14):6,(((((((5:11,(7:9,10:4):11):5,(8:4,(9:2,11:1):1):3):25,(((16:18,(30:2,((48:6,49:6):1,57:2):2):13):12,(41:19,((42:10,43:5):12,((51:2,63:9):3,52:10):7):9):13):36,64:33):30):19,((((20:13,21:1):4,22:7):9,(36:12,(38:40,58:21):10):13):19,((23:0,24:5):17,25:20):18):6):12,((17:12,50:20):8,(37:18,47:18):15):14):8,32:17):4,13:28):8):17):4,(6:45,14:37):18):31,62:60):25,19:24):24,45:10):3,44:0);
tree PAUP_27 = [&U] (1:0,(((((((2:39,3:73):13,35:25):15,((((((4:26,59:40):18,((((12:8,(39:10,40:3):4):4,((53:0,55:0):2,54:8):11):13,31:30):13,26:85):7):15,((18:25,((33:3,34:9):8,56:14):18):8,(27:21,28:24):16):23):8,(60:7,61:6):19):4,((15:26,29:15):13,46:26):14):6,((((((((5:12,(7:9,10:4):10):5,(8:4,(9:2,11:1):1):2):25,((((16:20,(30:1,((48:7,49:5):1,57:3):2):10):13,(((42:9,43:6):12,52:9):3,(51:2,63:9):5):14):5,41:21):39,64:32):32):16,((23:0,24:5):18,25:18):20):6,(((20:13,21:1):3,22:8):12,(36:11,(38:40,58:20):12):11):21):12,((17:12,50:20):8,(37:18,47:18):15):13):9,32:17):4,13:28):8):17):4,(6:45,14:37):18):31,62:60):25,19:24):24,45:10):3,44:0);
tree PAUP_28 = [&U] (1:0,(((((((2:37,3:75):14,35:23):15,(((((((4:26,59:40):18,((((12:8,(39:10,40:3):5):4,((53:0,55:0):2,54:8):10):13,31:31):13,26:84):7):16,((18:24,((33:3,34:9):8,56:14):18):8,(27:21,28:24):16):23):7,(60:8,61:5):20):5,((15:26,29:15):12,46:26):15):8,(((((((5:11,(7:9,10:4):11):5,(8:4,(9:2,11:1):1):3):25,(((16:19,(30:2,((48:6,49:6):1,57:2):2):12):12,(41:18,((42:10,43:5):12,((51:2,63:9):3,52:10):8):9):13):35,64:33):30):16,((23:0,24:5):17,25:19):20):6,(((20:13,21:1):3,22:8):12,(36:11,(38:40,58:20):12):12):21):10,((17:12,50:20):8,(37:18,47:18):15):14):8,32:17):5):7,13:28):12):4,(6:43,14:39):21):31,62:63):24,19:24):23,45:9):4,44:0);
tree PAUP_29 = [&U] (1:0,(((((((2:37,3:75):14,35:23):14,(((((((4:26,59:40):18,((((12:8,(39:10,40:3):5):4,((53:0,55:0):2,54:8):10):13,31:31):13,26:84):7):16,((18:23,((33:3,34:9):7,56:15):18):8,(27:21,28:24):17):24):8,((15:25,29:17):13,46:25):14):2,(60:8,61:5):21):9,(((((((5:11,(7:9,10:4):11):5,(8:4,(9:2,11:1):1):3):25,(((16:19,(30:2,((48:6,49:6):1,57:2):2):12):12,(41:18,((42:10,43:5):12,((51:2,63:9):3,52:10):8):9):13):35,64:33):30):16,((23:0,24:5):17,25:19):20):6,(((20:13,21:1):3,22:8):12,(36:11,(38:40,58:20):12):12):21):10,((17:12,50:20):8,(37:18,47:18):15):14):10,32:15):6):4,13:28):13):5,(6:43,14:39):21):31,62:63):24,19:24):23,45:9):4,44:0);
tree PAUP_30 = [&U] (1:0,(((((((2:40,3:72):13,35:25):14,(6:43,14:38):21):5,(((((((4:26,59:40):18,((((12:8,(39:10,40:3):5):4,((53:0,55:0):2,54:8):10):13,31:31):13,26:84):7):16,((18:24,((33:3,34:9):8,56:14):18):8,(27:21,28:24):16):23):7,(60:8,61:5):20):5,((15:26,29:15):12,46:26):15):9,(((((((5:11,(7:9,10:4):11):5,(8:4,(9:2,11:1):1):3):25,(((16:19,(30:2,((48:6,49:6):1,57:2):2):12):12,(41:18,((42:10,43:5):12,((51:2,63:9):3,52:10):8):9):13):35,64:33):30):16,((23:0,24:5):17,25:19):20):6,(((20:13,21:1):3,22:8):12,(36:11,(38:40,58:20):12):12):21):10,((17:12,50:20):8,(37:18,47:18):15):14):7,32:18):5):9,13:26):11):30,62:61):26,19:25):23,45:8):5,44:0);
tree PAUP_31 = [&U] (1:0,(((((((2:39,3:73):13,35:25):15,((((((4:26,59:40):18,((((12:8,(39:10,40:3):4):4,((53:0,55:0):2,54:8):11):13,31:30):13,26:85):7):15,((18:25,((33:3,34:9):8,56:14):18):8,(27:21,28:24):16):23):8,(60:7,61:6):19):4,((15:26,29:15):13,46:26):14):6,((((((((5:11,(7:9,10:4):11):5,(8:4,(9:2,11:1):1):3):25,(((16:18,(30:1,((48:7,57:2):1,49:6):2):12):13,(41:18,((42:10,43:5):12,((51:2,63:9):3,52:10):8):9):13):35,64:33):30):16,((23:0,24:5):17,25:19):20):6,(((20:13,21:1):3,22:8):12,(36:11,(38:40,58:20):12):12):21):11,((17:12,50:20):8,(37:18,47:18):15):13):9,32:17):4,13:28):8):17):4,(6:45,14:37):18):31,62:60):25,19:24):24,45:10):3,44:0);
tree PAUP_32 = [&U] (1:0,(((((((2:39,3:73):13,35:25):15,((((((4:26,59:40):19,((((12:8,(39:10,40:3):5):4,((53:0,55:0):2,54:8):10):13,31:31):12,26:84):7):16,((18:23,((33:3,34:9):7,56:15):18):8,(27:21,28:24):17):23):8,((15:25,29:17):13,46:25):13):3,(60:7,61:6):20):7,((((((((5:11,(7:9,10:4):11):5,(8:4,(9:2,11:1):1):3):25,(((16:19,(30:2,((48:6,49:6):1,57:2):2):12):12,(41:18,((42:10,43:5):12,((51:2,63:9):3,52:10):8):9):13):35,64:33):30):16,((23:0,24:5):17,25:19):20):6,(((20:13,21:1):3,22:8):12,(36:11,(38:40,58:20):12):12):21):10,((17:12,50:20):8,(37:18,47:18):15):14):11,32:15):4,13:29):7):17):4,(6:45,14:37):18):31,62:60):25,19:24):24,45:10):3,44:0);
tree PAUP_33 = [&U] (1:0,(((((((2:39,3:73):13,35:25):15,((((((4:26,59:40):17,((((12:8,(39:10,40:3):4):4,((53:0,55:0):2,54:8):11):13,31:31):13,26:84):7):14,((18:23,(27:23,28:23):14):7,((33:3,34:9):9,56:13):22):22):11,(60:7,61:6):18):5,((15:26,29:15):13,46:26):14):6,((((((((5:11,(7:9,10:4):11):5,(8:4,(9:2,11:1):1):3):25,(((16:19,(30:2,((48:6,49:6):1,57:2):2):12):12,(41:18,((42:10,43:5):12,((51:2,63:9):3,52:10):8):9):13):35,64:33):30):16,((23:0,24:5):17,25:19):20):6,(((20:13,21:1):3,22:8):12,(36:11,(38:40,58:20):12):12):21):11,((17:12,50:20):8,(37:18,47:18):15):13):9,32:17):4,13:28):8):17):4,(6:45,14:37):18):31,62:60):25,19:24):24,45:10):3,44:0);
tree PAUP_34 = [&U] (1:0,(((((((2:39,3:73):13,35:25):15,((((((4:26,59:40):18,((((12:8,(39:10,40:3):4):3,(53:0,54:9,55:0):12):14,31:30):13,26:85):7):15,((18:25,((33:3,34:9):8,56:14):18):8,(27:21,28:24):16):23):8,(60:7,61:6):19):4,((15:26,29:15):13,46:26):14):6,((((((((5:11,(7:9,10:4):11):5,(8:4,(9:2,11:1):1):3):25,(((16:19,(30:2,((48:6,49:6):1,57:2):2):12):12,(41:18,((42:10,43:5):12,((51:2,63:9):3,52:10):8):9):13):35,64:33):30):16,((23:0,24:5):17,25:19):20):6,(((20:13,21:1):3,22:8):12,(36:11,(38:40,58:20):12):12):21):11,((17:12,50:20):8,(37:18,47:18):15):13):9,32:17):4,13:28):8):17):4,(6:45,14:37):18):31,62:60):25,19:24):24,45:10):3,44:0);
tree PAUP_35 = [&U] (1:0,(((((((2:37,3:75):14,35:23):15,(((((((4:26,59:40):18,((((12:8,(39:10,40:3):5):4,((53:0,55:0):2,54:8):10):13,31:31):13,26:84):7):16,((18:24,((33:3,34:9):8,56:14):18):8,(27:21,28:24):16):23):7,(60:8,61:5):20):5,((15:26,29:15):12,46:26):15):8,((((((5:11,(7:9,10:4):11):5,(8:4,(9:2,11:1):1):3):24,(((16:18,(30:2,((48:6,49:6):1,57:2):2):13):12,(41:19,((42:10,43:5):12,((51:2,63:9):3,52:10):7):9):13):35,64:34):30):20,((((20:13,21:1):4,22:7):9,(36:12,(38:40,58:21):10):13):19,((23:0,24:5):17,25:20):18):5):12,((17:12,50:20):8,(37:18,47:18):15):15):7,32:17):5):7,13:28):12):4,(6:43,14:39):21):31,62:63):24,19:24):23,45:9):4,44:0);
tree PAUP_36 = [&U] (1:0,(((((((2:37,3:75):14,35:23):14,(((((((4:26,59:40):18,((((12:8,(39:10,40:3):5):4,((53:0,55:0):2,54:8):10):13,31:31):13,26:84):7):16,((18:23,((33:3,34:9):7,56:15):18):8,(27:21,28:24):17):24):8,((15:25,29:17):13,46:25):14):3,(60:8,61:5):20):9,((((((5:11,(7:9,10:4):11):5,(8:4,(9:2,11:1):1):3):24,(((16:18,(30:2,((48:6,49:6):1,57:2):2):13):12,(41:19,((42:10,43:5):12,((51:2,63:9):3,52:10):7):9):13):35,64:34):30):19,((((20:13,21:1):4,22:7):9,(36:12,(38:40,58:21):10):13):20,((23:0,24:5):17,25:20):17):5):12,((17:12,50:20):7,(37:18,47:18):16):15):9,32:16):6):4,13:29):12):5,(6:43,14:39):21):31,62:63):24,19:24):23,45:9):4,44:0);
tree PAUP_37 = [&U] (1:0,(((((((2:40,3:72):13,35:25):14,(6:43,14:38):21):5,(((((((4:26,59:40):18,((((12:8,(39:10,40:3):5):4,((53:0,55:0):2,54:8):10):13,31:31):13,26:84):7):16,((18:24,((33:3,34:9):8,56:14):18):8,(27:21,28:24):16):23):7,(60:8,61:5):20):5,((15:26,29:15):12,46:26):15):9,((((((5:11,(7:9,10:4):11):5,(8:4,(9:2,11:1):1):3):24,(((16:18,(30:2,((48:6,49:6):1,57:2):2):13):12,(41:19,((42:10,43:5):12,((51:2,63:9):3,52:10):7):9):13):35,64:34):30):20,((((20:13,21:1):4,22:7):9,(36:12,(38:40,58:21):10):13):19,((23:0,24:5):17,25:20):18):5):12,((17:12,50:20):8,(37:18,47:18):15):15):6,32:18):5):9,13:26):11):30,62:61):26,19:25):23,45:8):5,44:0);
tree PAUP_38 = [&U] (1:0,(((((((2:39,3:73):13,35:25):15,((((((4:26,59:40):18,((((12:8,(39:10,40:3):4):4,((53:0,55:0):2,54:8):11):13,31:30):13,26:85):7):15,((18:25,((33:3,34:9):8,56:14):18):8,(27:21,28:24):16):23):8,(60:7,61:6):19):4,((15:26,29:15):13,46:26):14):6,(((((((5:12,(7:9,10:4):10):5,(8:4,(9:2,11:1):1):2):25,((((16:19,(30:1,((48:7,49:5):1,57:3):2):11):13,(((42:9,43:6):12,52:9):3,(51:2,63:9):5):13):5,41:22):40,64:32):32):19,((((20:13,21:1):4,22:7):9,(36:12,(38:40,58:21):10):12):19,((23:0,24:5):18,25:19):18):6):13,((17:12,50:20):8,(37:18,47:18):15):14):8,32:17):4,13:28):8):17):4,(6:45,14:37):18):31,62:60):25,19:24):24,45:10):3,44:0);
tree PAUP_39 = [&U] (1:0,(((((((2:39,3:73):13,35:25):15,((((((4:26,59:40):19,((((12:8,(39:10,40:3):5):4,((53:0,55:0):2,54:8):10):13,31:31):12,26:84):7):16,((18:23,((33:3,34:9):7,56:15):18):8,(27:21,28:24):17):23):8,((15:25,29:17):13,46:25):13):3,(60:7,61:6):20):7,(((((((5:11,(7:9,10:4):11):5,(8:4,(9:2,11:1):1):3):24,(((16:18,(30:2,((48:6,49:6):1,57:2):2):13):12,(41:19,((42:10,43:5):12,((51:2,63:9):3,52:10):7):9):13):35,64:34):29):19,((((20:13,21:1):4,22:7):9,(36:12,(38:40,58:21):10):13):20,((23:0,24:5):17,25:20):17):6):13,((17:12,50:20):9,(37:17,47:19):15):15):9,32:15):4,13:29):7):17):4,(6:45,14:37):18):31,62:60):25,19:24):24,45:10):3,44:0);
tree PAUP_40 = [&U] (1:0,(((((((2:39,3:73):13,35:25):15,((((((4:26,59:40):18,((((12:8,(39:10,40:3):4):4,((53:0,55:0):2,54:8):11):13,31:30):13,26:85):7):15,((18:25,((33:3,34:9):8,56:14):18):8,(27:21,28:24):16):23):8,(60:7,61:6):19):4,((15:26,29:15):13,46:26):14):6,(((((((5:11,(7:9,10:4):11):5,(8:4,(9:2,11:1):1):3):25,(((16:17,(30:1,((48:7,57:2):1,49:6):2):13):13,(41:19,((42:10,43:5):12,((51:2,63:9):3,52:10):7):9):13):36,64:33):30):19,((((20:13,21:1):4,22:7):9,(36:12,(38:40,58:21):10):13):19,((23:0,24:5):17,25:20):18):6):12,((17:12,50:20):8,(37:18,47:18):15):14):8,32:17):4,13:28):8):17):4,(6:45,14:37):18):31,62:60):25,19:24):24,45:10):3,44:0);
tree PAUP_41 = [&U] (1:0,(((((((2:39,3:73):13,35:25):15,((((((4:26,59:40):17,((((12:8,(39:10,40:3):4):4,((53:0,55:0):2,54:8):11):13,31:31):13,26:84):7):14,((18:23,(27:23,28:23):14):7,((33:3,34:9):9,56:13):22):22):11,(60:7,61:6):18):5,((15:26,29:15):13,46:26):14):6,(((((((5:11,(7:9,10:4):11):5,(8:4,(9:2,11:1):1):3):25,(((16:18,(30:2,((48:6,49:6):1,57:2):2):13):12,(41:19,((42:10,43:5):12,((51:2,63:9):3,52:10):7):9):13):36,64:33):30):19,((((20:13,21:1):4,22:7):9,(36:12,(38:40,58:21):10):13):19,((23:0,24:5):17,25:20):18):6):12,((17:12,50:20):8,(37:18,47:18):15):14):8,32:17):4,13:28):8):17):4,(6:45,14:37):18):31,62:60):25,19:24):24,45:10):3,44:0);
tree PAUP_42 = [&U] (1:0,(((((((2:39,3:73):13,35:25):15,((((((4:26,59:40):18,((((12:8,(39:10,40:3):4):3,(53:0,54:9,55:0):12):14,31:30):13,26:85):7):15,((18:25,((33:3,34:9):8,56:14):18):8,(27:21,28:24):16):23):8,(60:7,61:6):19):4,((15:26,29:15):13,46:26):14):6,(((((((5:11,(7:9,10:4):11):5,(8:4,(9:2,11:1):1):3):25,(((16:18,(30:2,((48:6,49:6):1,57:2):2):13):12,(41:19,((42:10,43:5):12,((51:2,63:9):3,52:10):7):9):13):36,64:33):30):19,((((20:13,21:1):4,22:7):9,(36:12,(38:40,58:21):10):13):19,((23:0,24:5):17,25:20):18):6):12,((17:12,50:20):8,(37:18,47:18):15):14):8,32:17):4,13:28):8):17):4,(6:45,14:37):18):31,62:60):25,19:24):24,45:10):3,44:0);
tree PAUP_43 = [&U] (1:0,(((((((2:39,3:73):13,35:25):15,((((((4:26,59:40):18,((((12:8,(39:10,40:3):4):4,((53:0,55:0):2,54:8):11):13,31:30):13,26:85):7):15,((18:25,((33:3,34:9):8,56:14):18):8,(27:21,28:24):16):23):8,(60:7,61:6):19):4,((15:26,29:15):13,46:26):14):6,((((((((5:12,(7:9,10:4):10):5,(8:4,(9:2,11:1):1):2):25,((((16:21,(30:2,((48:6,57:3):1,49:5):2):10):12,(((42:9,43:6):12,52:9):3,(51:2,63:9):5):14):5,41:21):39,64:32):32):16,((23:0,24:5):18,25:18):20):6,(((20:13,21:1):3,22:8):12,(36:11,(38:40,58:20):12):11):21):12,((17:12,50:20):8,(37:18,47:18):15):13):9,32:17):4,13:28):8):17):4,(6:45,14:37):18):31,62:60):25,19:24):24,45:10):3,44:0);
tree PAUP_44 = [&U] (1:0,(((((((2:37,3:75):14,35:23):15,(((((((4:26,59:40):18,((((12:8,(39:10,40:3):5):4,((53:0,55:0):2,54:8):10):13,31:31):13,26:84):7):16,((18:24,((33:3,34:9):8,56:14):18):8,(27:21,28:24):16):23):7,(60:8,61:5):20):5,((15:26,29:15):12,46:26):15):8,(((((((5:12,(7:9,10:4):10):5,(8:4,(9:2,11:1):1):2):25,((((16:20,(30:1,((48:7,49:5):1,57:3):2):10):13,(((42:9,43:6):12,52:9):3,(51:2,63:9):5):14):5,41:21):39,64:32):32):16,((23:0,24:5):18,25:18):20):6,(((20:13,21:1):3,22:8):12,(36:11,(38:40,58:20):12):11):21):11,((17:12,50:20):8,(37:18,47:18):15):14):8,32:17):5):7,13:28):12):4,(6:43,14:39):21):31,62:63):24,19:24):23,45:9):4,44:0);
tree PAUP_45 = [&U] (1:0,(((((((2:37,3:75):14,35:23):14,(((((((4:26,59:40):18,((((12:8,(39:10,40:3):5):4,((53:0,55:0):2,54:8):10):13,31:31):13,26:84):7):16,((18:23,((33:3,34:9):7,56:15):18):8,(27:21,28:24):17):24):8,((15:25,29:17):13,46:25):14):2,(60:8,61:5):21):9,(((((((5:12,(7:9,10:4):10):5,(8:4,(9:2,11:1):1):2):25,((((16:20,(30:1,((48:7,49:5):1,57:3):2):10):13,(((42:9,43:6):12,52:9):3,(51:2,63:9):5):14):5,41:21):39,64:32):32):16,((23:0,24:5):18,25:18):20):6,(((20:13,21:1):3,22:8):12,(36:11,(38:40,58:20):12):11):21):11,((17:12,50:20):8,(37:18,47:18):15):14):10,32:15):6):4,13:28):13):5,(6:43,14:39):21):31,62:63):24,19:24):23,45:9):4,44:0);
tree PAUP_46 = [&U] (1:0,(((((((2:40,3:72):13,35:25):14,(6:43,14:38):21):5,(((((((4:26,59:40):18,((((12:8,(39:10,40:3):5):4,((53:0,55:0):2,54:8):10):13,31:31):13,26:84):7):16,((18:24,((33:3,34:9):8,56:14):18):8,(27:21,28:24):16):23):7,(60:8,61:5):20):5,((15:26,29:15):12,46:26):15):9,(((((((5:12,(7:9,10:4):10):5,(8:4,(9:2,11:1):1):2):25,((((16:20,(30:1,((48:7,49:5):1,57:3):2):10):13,(((42:9,43:6):12,52:9):3,(51:2,63:9):5):14):5,41:21):39,64:32):32):16,((23:0,24:5):18,25:18):20):6,(((20:13,21:1):3,22:8):12,(36:11,(38:40,58:20):12):11):21):11,((17:12,50:20):8,(37:18,47:18):15):14):7,32:18):5):9,13:26):11):30,62:61):26,19:25):23,45:8):5,44:0);
tree PAUP_47 = [&U] (1:0,(((((((2:39,3:73):13,35:25):15,((((((4:26,59:40):19,((((12:8,(39:10,40:3):5):4,((53:0,55:0):2,54:8):10):13,31:31):12,26:84):7):16,((18:23,((33:3,34:9):7,56:15):18):8,(27:21,28:24):17):23):8,((15:25,29:17):13,46:25):13):3,(60:7,61:6):20):7,((((((((5:12,(7:9,10:4):10):5,(8:4,(9:2,11:1):1):2):25,((((16:20,(30:1,((48:7,49:5):1,57:3):2):10):13,(((42:9,43:6):12,52:9):3,(51:2,63:9):5):14):5,41:21):39,64:32):32):16,((23:0,24:5):18,25:18):20):6,(((20:13,21:1):3,22:8):12,(36:11,(38:40,58:20):12):11):21):11,((17:12,50:20):8,(37:18,47:18):15):14):11,32:15):4,13:29):7):17):4,(6:45,14:37):18):31,62:60):25,19:24):24,45:10):3,44:0);
tree PAUP_48 = [&U] (1:0,(((((((2:39,3:73):13,35:25):15,((((((4:26,59:40):17,((((12:8,(39:10,40:3):4):4,((53:0,55:0):2,54:8):11):13,31:31):13,26:84):7):14,((18:23,(27:23,28:23):14):7,((33:3,34:9):9,56:13):22):22):11,(60:7,61:6):18):5,((15:26,29:15):13,46:26):14):6,((((((((5:12,(7:9,10:4):10):5,(8:4,(9:2,11:1):1):2):25,((((16:20,(30:1,((48:7,49:5):1,57:3):2):10):13,(((42:9,43:6):12,52:9):3,(51:2,63:9):5):14):5,41:21):39,64:32):32):16,((23:0,24:5):18,25:18):20):6,(((20:13,21:1):3,22:8):12,(36:11,(38:40,58:20):12):11):21):12,((17:12,50:20):8,(37:18,47:18):15):13):9,32:17):4,13:28):8):17):4,(6:45,14:37):18):31,62:60):25,19:24):24,45:10):3,44:0);
tree PAUP_49 = [&U] (1:0,(((((((2:39,3:73):13,35:25):15,((((((4:26,59:40):18,((((12:8,(39:10,40:3):4):3,(53:0,54:9,55:0):12):14,31:30):13,26:85):7):15,((18:25,((33:3,34:9):8,56:14):18):8,(27:21,28:24):16):23):8,(60:7,61:6):19):4,((15:26,29:15):13,46:26):14):6,((((((((5:12,(7:9,10:4):10):5,(8:4,(9:2,11:1):1):2):25,((((16:20,(30:1,((48:7,49:5):1,57:3):2):10):13,(((42:9,43:6):12,52:9):3,(51:2,63:9):5):14):5,41:21):39,64:32):32):16,((23:0,24:5):18,25:18):20):6,(((20:13,21:1):3,22:8):12,(36:11,(38:40,58:20):12):11):21):12,((17:12,50:20):8,(37:18,47:18):15):13):9,32:17):4,13:28):8):17):4,(6:45,14:37):18):31,62:60):25,19:24):24,45:10):3,44:0);
tree PAUP_50 = [&U] (1:0,(((((((2:37,3:75):14,35:23):15,(((((((4:26,59:40):17,((((12:8,(39:10,40:3):5):4,((53:0,55:0):2,54:8):10):13,31:32):13,26:83):7):15,((18:22,(27:23,28:23):14):7,((33:3,34:9):9,56:13):22):22):9,(60:8,61:5):20):6,((15:26,29:15):13,46:25):15):8,(((((((5:11,(7:9,10:4):11):5,(8:4,(9:2,11:1):1):3):25,(((16:19,(30:2,((48:6,49:6):1,57:2):2):12):12,(41:18,((42:10,43:5):12,((51:2,63:9):3,52:10):8):9):13):35,64:33):30):16,((23:0,24:5):17,25:19):20):6,(((20:13,21:1):3,22:8):12,(36:11,(38:40,58:20):12):12):21):10,((17:12,50:20):8,(37:18,47:18):15):14):8,32:17):6):7,13:28):11):4,(6:43,14:39):21):31,62:63):24,19:24):23,45:9):4,44:0);
tree PAUP_51 = [&U] (1:0,(((((((2:37,3:75):14,35:23):15,(((((((4:26,59:40):18,((((12:8,(39:10,40:3):5):3,(53:0,54:9,55:0):11):14,31:31):13,26:84):7):16,((18:24,((33:3,34:9):8,56:14):18):8,(27:21,28:24):16):23):7,(60:8,61:5):20):5,((15:26,29:15):12,46:26):15):8,(((((((5:11,(7:9,10:4):11):5,(8:4,(9:2,11:1):1):3):25,(((16:19,(30:2,((48:6,49:6):1,57:2):2):12):12,(41:18,((42:10,43:5):12,((51:2,63:9):3,52:10):8):9):13):35,64:33):30):16,((23:0,24:5):17,25:19):20):6,(((20:13,21:1):3,22:8):12,(36:11,(38:40,58:20):12):12):21):10,((17:12,50:20):8,(37:18,47:18):15):14):8,32:17):5):7,13:28):12):4,(6:43,14:39):21):31,62:63):24,19:24):23,45:9):4,44:0);
tree PAUP_52 = [&U] (1:0,(((((((2:37,3:75):14,35:23):15,(((((((4:26,59:40):18,((((12:8,(39:10,40:3):5):4,((53:0,55:0):2,54:8):10):13,31:31):13,26:84):7):16,((18:24,((33:3,34:9):8,56:14):18):8,(27:21,28:24):16):23):7,(60:8,61:5):20):5,((15:26,29:15):12,46:26):15):8,(((((((5:11,(7:9,10:4):11):5,(8:4,(9:2,11:1):1):3):25,(((16:18,(30:1,((48:7,57:2):1,49:6):2):12):13,(41:18,((42:10,43:5):12,((51:2,63:9):3,52:10):8):9):13):35,64:33):30):16,((23:0,24:5):17,25:19):20):6,(((20:13,21:1):3,22:8):12,(36:11,(38:40,58:20):12):12):21):10,((17:12,50:20):8,(37:18,47:18):15):14):8,32:17):5):7,13:28):12):4,(6:43,14:39):21):31,62:63):24,19:24):23,45:9):4,44:0);
tree PAUP_53 = [&U] (1:0,(((((((2:40,3:72):13,35:25):14,(6:43,14:38):21):4,(((((((4:26,59:40):18,((((12:8,(39:10,40:3):5):4,((53:0,55:0):2,54:8):10):13,31:31):13,26:84):7):16,((18:23,((33:3,34:9):7,56:15):18):8,(27:21,28:24):17):24):8,((15:25,29:17):13,46:25):14):2,(60:8,61:5):21):10,(((((((5:11,(7:9,10:4):11):5,(8:4,(9:2,11:1):1):3):25,(((16:19,(30:2,((48:6,49:6):1,57:2):2):12):12,(41:18,((42:10,43:5):12,((51:2,63:9):3,52:10):8):9):13):35,64:33):30):16,((23:0,24:5):17,25:19):20):6,(((20:13,21:1):3,22:8):12,(36:11,(38:40,58:20):12):12):21):10,((17:12,50:20):8,(37:18,47:18):15):14):9,32:16):6):6,13:26):12):31,62:61):26,19:25):23,45:8):5,44:0);
tree PAUP_54 = [&U] (1:0,(((((((2:37,3:75):14,35:23):14,(((((((4:26,59:40):18,((((12:8,(39:10,40:3):5):3,(53:0,54:9,55:0):11):14,31:31):13,26:84):7):16,((18:23,((33:3,34:9):7,56:15):18):8,(27:21,28:24):17):24):8,((15:25,29:17):13,46:25):14):2,(60:8,61:5):21):9,(((((((5:11,(7:9,10:4):11):5,(8:4,(9:2,11:1):1):3):25,(((16:19,(30:2,((48:6,49:6):1,57:2):2):12):12,(41:18,((42:10,43:5):12,((51:2,63:9):3,52:10):8):9):13):35,64:33):30):16,((23:0,24:5):17,25:19):20):6,(((20:13,21:1):3,22:8):12,(36:11,(38:40,58:20):12):12):21):10,((17:12,50:20):8,(37:18,47:18):15):14):10,32:15):6):4,13:28):13):5,(6:43,14:39):21):31,62:63):24,19:24):23,45:9):4,44:0);
tree PAUP_55 = [&U] (1:0,(((((((2:37,3:75):14,35:23):14,(((((((4:26,59:40):18,((((12:8,(39:10,40:3):5):4,((53:0,55:0):2,54:8):10):13,31:31):13,26:84):7):16,((18:23,((33:3,34:9):7,56:15):18):8,(27:21,28:24):17):24):8,((15:25,29:17):13,46:25):14):2,(60:8,61:5):21):9,(((((((5:11,(7:9,10:4):11):5,(8:4,(9:2,11:1):1):3):25,(((16:18,(30:1,((48:7,57:2):1,49:6):2):12):13,(41:18,((42:10,43:5):12,((51:2,63:9):3,52:10):8):9):13):35,64:33):30):16,((23:0,24:5):17,25:19):20):6,(((20:13,21:1):3,22:8):12,(36:11,(38:40,58:20):12):12):21):10,((17:12,50:20):8,(37:18,47:18):15):14):10,32:15):6):4,13:28):13):5,(6:43,14:39):21):31,62:63):24,19:24):23,45:9):4,44:0);
tree PAUP_56 = [&U] (1:0,(((((((2:40,3:72):13,35:25):14,(6:43,14:38):21):5,(((((((4:26,59:40):17,((((12:8,(39:10,40:3):5):4,((53:0,55:0):2,54:8):10):13,31:32):13,26:83):7):15,((18:22,(27:23,28:23):14):7,((33:3,34:9):9,56:13):22):22):9,(60:8,61:5):20):6,((15:26,29:15):13,46:25):15):9,(((((((5:11,(7:9,10:4):11):5,(8:4,(9:2,11:1):1):3):25,(((16:19,(30:2,((48:6,49:6):1,57:2):2):12):12,(41:18,((42:10,43:5):12,((51:2,63:9):3,52:10):8):9):13):35,64:33):30):16,((23:0,24:5):17,25:19):20):6,(((20:13,21:1):3,22:8):12,(36:11,(38:40,58:20):12):12):21):10,((17:12,50:20):8,(37:18,47:18):15):14):7,32:18):6):9,13:26):10):30,62:61):26,19:25):23,45:8):5,44:0);
tree PAUP_57 = [&U] (1:0,(((((((2:40,3:72):13,35:25):14,(6:43,14:38):21):5,(((((((4:26,59:40):18,((((12:8,(39:10,40:3):5):3,(53:0,54:9,55:0):11):14,31:31):13,26:84):7):16,((18:24,((33:3,34:9):8,56:14):18):8,(27:21,28:24):16):23):7,(60:8,61:5):20):5,((15:26,29:15):12,46:26):15):9,(((((((5:11,(7:9,10:4):11):5,(8:4,(9:2,11:1):1):3):25,(((16:19,(30:2,((48:6,49:6):1,57:2):2):12):12,(41:18,((42:10,43:5):12,((51:2,63:9):3,52:10):8):9):13):35,64:33):30):16,((23:0,24:5):17,25:19):20):6,(((20:13,21:1):3,22:8):12,(36:11,(38:40,58:20):12):12):21):10,((17:12,50:20):8,(37:18,47:18):15):14):7,32:18):5):9,13:26):11):30,62:61):26,19:25):23,45:8):5,44:0);
tree PAUP_58 = [&U] (1:0,(((((((2:40,3:72):13,35:25):14,(6:43,14:38):21):5,(((((((4:26,59:40):18,((((12:8,(39:10,40:3):5):4,((53:0,55:0):2,54:8):10):13,31:31):13,26:84):7):16,((18:24,((33:3,34:9):8,56:14):18):8,(27:21,28:24):16):23):7,(60:8,61:5):20):5,((15:26,29:15):12,46:26):15):9,(((((((5:11,(7:9,10:4):11):5,(8:4,(9:2,11:1):1):3):25,(((16:18,(30:1,((48:7,57:2):1,49:6):2):12):13,(41:18,((42:10,43:5):12,((51:2,63:9):3,52:10):8):9):13):35,64:33):30):16,((23:0,24:5):17,25:19):20):6,(((20:13,21:1):3,22:8):12,(36:11,(38:40,58:20):12):12):21):10,((17:12,50:20):8,(37:18,47:18):15):14):7,32:18):5):9,13:26):11):30,62:61):26,19:25):23,45:8):5,44:0);
tree PAUP_59 = [&U] (1:0,(((((((2:39,3:73):13,35:25):15,((((((4:26,59:40):19,((((12:8,(39:10,40:3):5):4,((53:0,55:0):2,54:8):10):13,31:31):12,26:84):7):16,((18:23,((33:3,34:9):7,56:15):18):8,(27:21,28:24):17):23):8,((15:25,29:17):13,46:25):13):3,(60:7,61:6):20):7,((((((((5:11,(7:9,10:4):11):5,(8:4,(9:2,11:1):1):3):25,(((16:18,(30:1,((48:7,57:2):1,49:6):2):12):13,(41:18,((42:10,43:5):12,((51:2,63:9):3,52:10):8):9):13):35,64:33):30):16,((23:0,24:5):17,25:19):20):6,(((20:13,21:1):3,22:8):12,(36:11,(38:40,58:20):12):12):21):10,((17:12,50:20):8,(37:18,47:18):15):14):11,32:15):4,13:29):7):17):4,(6:45,14:37):18):31,62:60):25,19:24):24,45:10):3,44:0);
tree PAUP_60 = [&U] (1:0,(((((((2:39,3:73):13,35:25):15,((((((4:26,59:40):17,((((12:8,(39:10,40:3):4):4,((53:0,55:0):2,54:8):11):13,31:31):13,26:84):7):14,((18:23,(27:23,28:23):14):7,((33:3,34:9):9,56:13):22):22):11,(60:7,61:6):18):5,((15:26,29:15):13,46:26):14):6,((((((((5:11,(7:9,10:4):11):5,(8:4,(9:2,11:1):1):3):25,(((16:18,(30:1,((48:7,57:2):1,49:6):2):12):13,(41:18,((42:10,43:5):12,((51:2,63:9):3,52:10):8):9):13):35,64:33):30):16,((23:0,24:5):17,25:19):20):6,(((20:13,21:1):3,22:8):12,(36:11,(38:40,58:20):12):12):21):11,((17:12,50:20):8,(37:18,47:18):15):13):9,32:17):4,13:28):8):17):4,(6:45,14:37):18):31,62:60):25,19:24):24,45:10):3,44:0);
tree PAUP_61 = [&U] (1:0,(((((((2:39,3:73):13,35:25):15,((((((4:26,59:40):18,((((12:8,(39:10,40:3):4):3,(53:0,54:9,55:0):12):14,31:30):13,26:85):7):15,((18:25,((33:3,34:9):8,56:14):18):8,(27:21,28:24):16):23):8,(60:7,61:6):19):4,((15:26,29:15):13,46:26):14):6,((((((((5:11,(7:9,10:4):11):5,(8:4,(9:2,11:1):1):3):25,(((16:18,(30:1,((48:7,57:2):1,49:6):2):12):13,(41:18,((42:10,43:5):12,((51:2,63:9):3,52:10):8):9):13):35,64:33):30):16,((23:0,24:5):17,25:19):20):6,(((20:13,21:1):3,22:8):12,(36:11,(38:40,58:20):12):12):21):11,((17:12,50:20):8,(37:18,47:18):15):13):9,32:17):4,13:28):8):17):4,(6:45,14:37):18):31,62:60):25,19:24):24,45:10):3,44:0);
tree PAUP_62 = [&U] (1:0,(((((((2:39,3:73):13,35:25):15,((((((4:26,59:40):19,((((12:8,(39:10,40:3):5):3,(53:0,54:9,55:0):11):14,31:31):12,26:84):7):16,((18:23,((33:3,34:9):7,56:15):18):8,(27:21,28:24):17):23):8,((15:25,29:17):13,46:25):13):3,(60:7,61:6):20):7,((((((((5:11,(7:9,10:4):11):5,(8:4,(9:2,11:1):1):3):25,(((16:19,(30:2,((48:6,49:6):1,57:2):2):12):12,(41:18,((42:10,43:5):12,((51:2,63:9):3,52:10):8):9):13):35,64:33):30):16,((23:0,24:5):17,25:19):20):6,(((20:13,21:1):3,22:8):12,(36:11,(38:40,58:20):12):12):21):10,((17:12,50:20):8,(37:18,47:18):15):14):11,32:15):4,13:29):7):17):4,(6:45,14:37):18):31,62:60):25,19:24):24,45:10):3,44:0);
tree PAUP_63 = [&U] (1:0,(((((((2:39,3:73):13,35:25):15,((((((4:26,59:40):17,((((12:8,(39:10,40:3):4):3,(53:0,54:9,55:0):12):14,31:31):13,26:84):7):14,((18:23,(27:23,28:23):14):7,((33:3,34:9):9,56:13):22):22):11,(60:7,61:6):18):5,((15:26,29:15):13,46:26):14):6,((((((((5:11,(7:9,10:4):11):5,(8:4,(9:2,11:1):1):3):25,(((16:19,(30:2,((48:6,49:6):1,57:2):2):12):12,(41:18,((42:10,43:5):12,((51:2,63:9):3,52:10):8):9):13):35,64:33):30):16,((23:0,24:5):17,25:19):20):6,(((20:13,21:1):3,22:8):12,(36:11,(38:40,58:20):12):12):21):11,((17:12,50:20):8,(37:18,47:18):15):13):9,32:17):4,13:28):8):17):4,(6:45,14:37):18):31,62:60):25,19:24):24,45:10):3,44:0);
tree PAUP_64 = [&U] (1:0,(((((((2:37,3:75):14,35:23):15,(((((((4:26,59:40):17,((((12:8,(39:10,40:3):5):4,((53:0,55:0):2,54:8):10):13,31:32):13,26:83):7):15,((18:22,(27:23,28:23):14):7,((33:3,34:9):9,56:13):22):22):9,(60:8,61:5):20):6,((15:26,29:15):13,46:25):15):8,((((((5:11,(7:9,10:4):11):5,(8:4,(9:2,11:1):1):3):24,(((16:18,(30:2,((48:6,49:6):1,57:2):2):13):12,(41:19,((42:10,43:5):12,((51:2,63:9):3,52:10):7):9):13):35,64:34):30):20,((((20:13,21:1):4,22:7):9,(36:12,(38:40,58:21):10):13):19,((23:0,24:5):17,25:20):18):5):12,((17:12,50:20):8,(37:18,47:18):15):15):7,32:17):6):7,13:28):11):4,(6:43,14:39):21):31,62:63):24,19:24):23,45:9):4,44:0);
tree PAUP_65 = [&U] (1:0,(((((((2:37,3:75):14,35:23):15,(((((((4:26,59:40):18,((((12:8,(39:10,40:3):5):4,((53:0,55:0):2,54:8):10):13,31:31):13,26:84):7):16,((18:24,((33:3,34:9):8,56:14):18):8,(27:21,28:24):16):23):7,(60:8,61:5):20):5,((15:26,29:15):12,46:26):15):8,((((((5:12,(7:9,10:4):10):5,(8:4,(9:2,11:1):1):2):24,((((16:19,(30:1,((48:7,49:5):1,57:3):2):11):13,(((42:9,43:6):12,52:9):3,(51:2,63:9):5):13):5,41:22):39,64:33):32):20,((((20:13,21:1):4,22:7):9,(36:12,(38:40,58:21):10):12):19,((23:0,24:5):18,25:19):18):5):13,((17:12,50:20):8,(37:18,47:18):15):15):7,32:17):5):7,13:28):12):4,(6:43,14:39):21):31,62:63):24,19:24):23,45:9):4,44:0);
tree PAUP_66 = [&U] (1:0,(((((((2:37,3:75):14,35:23):15,(((((((4:26,59:40):18,((((12:8,(39:10,40:3):5):3,(53:0,54:9,55:0):11):14,31:31):13,26:84):7):16,((18:24,((33:3,34:9):8,56:14):18):8,(27:21,28:24):16):23):7,(60:8,61:5):20):5,((15:26,29:15):12,46:26):15):8,((((((5:11,(7:9,10:4):11):5,(8:4,(9:2,11:1):1):3):24,(((16:18,(30:2,((48:6,49:6):1,57:2):2):13):12,(41:19,((42:10,43:5):12,((51:2,63:9):3,52:10):7):9):13):35,64:34):30):20,((((20:13,21:1):4,22:7):9,(36:12,(38:40,58:21):10):13):19,((23:0,24:5):17,25:20):18):5):12,((17:12,50:20):8,(37:18,47:18):15):15):7,32:17):5):7,13:28):12):4,(6:43,14:39):21):31,62:63):24,19:24):23,45:9):4,44:0);
tree PAUP_67 = [&U] (1:0,(((((((2:37,3:75):14,35:23):15,(((((((4:26,59:40):18,((((12:8,(39:10,40:3):5):4,((53:0,55:0):2,54:8):10):13,31:31):13,26:84):7):16,((18:24,((33:3,34:9):8,56:14):18):8,(27:21,28:24):16):23):7,(60:8,61:5):20):5,((15:26,29:15):12,46:26):15):8,((((((5:11,(7:9,10:4):11):5,(8:4,(9:2,11:1):1):3):24,(((16:17,(30:1,((48:7,57:2):1,49:6):2):13):13,(41:19,((42:10,43:5):12,((51:2,63:9):3,52:10):7):9):13):35,64:34):30):20,((((20:13,21:1):4,22:7):9,(36:12,(38:40,58:21):10):13):19,((23:0,24:5):17,25:20):18):5):12,((17:12,50:20):8,(37:18,47:18):15):15):7,32:17):5):7,13:28):12):4,(6:43,14:39):21):31,62:63):24,19:24):23,45:9):4,44:0);
tree PAUP_68 = [&U] (1:0,(((((((2:40,3:72):13,35:25):14,(6:43,14:38):21):4,(((((((4:26,59:40):18,((((12:8,(39:10,40:3):5):4,((53:0,55:0):2,54:8):10):13,31:31):13,26:84):7):16,((18:23,((33:3,34:9):7,56:15):18):8,(27:21,28:24):17):24):8,((15:25,29:17):13,46:25):14):3,(60:8,61:5):20):10,((((((5:11,(7:9,10:4):11):5,(8:4,(9:2,11:1):1):3):24,(((16:18,(30:2,((48:6,49:6):1,57:2):2):13):12,(41:19,((42:10,43:5):12,((51:2,63:9):3,52:10):7):9):13):35,64:34):30):19,((((20:13,21:1):4,22:7):9,(36:12,(38:40,58:21):10):13):20,((23:0,24:5):17,25:20):17):5):12,((17:12,50:20):7,(37:18,47:18):16):15):8,32:17):6):6,13:27):11):31,62:61):26,19:25):23,45:8):5,44:0);
tree PAUP_69 = [&U] (1:0,(((((((2:37,3:75):14,35:23):14,(((((((4:26,59:40):18,((((12:8,(39:10,40:3):5):4,((53:0,55:0):2,54:8):10):13,31:31):13,26:84):7):16,((18:23,((33:3,34:9):7,56:15):18):8,(27:21,28:24):17):24):8,((15:25,29:17):13,46:25):14):3,(60:8,61:5):20):9,((((((5:12,(7:9,10:4):10):5,(8:4,(9:2,11:1):1):2):24,((((16:19,(30:1,((48:7,49:5):1,57:3):2):11):13,(((42:9,43:6):12,52:9):3,(51:2,63:9):5):13):5,41:22):39,64:33):32):19,((((20:13,21:1):4,22:7):9,(36:12,(38:40,58:21):10):12):20,((23:0,24:5):18,25:19):17):5):13,((17:12,50:20):7,(37:18,47:18):16):15):9,32:16):6):4,13:29):12):5,(6:43,14:39):21):31,62:63):24,19:24):23,45:9):4,44:0);
tree PAUP_70 = [&U] (1:0,(((((((2:37,3:75):14,35:23):14,(((((((4:26,59:40):18,((((12:8,(39:10,40:3):5):3,(53:0,54:9,55:0):11):14,31:31):13,26:84):7):16,((18:23,((33:3,34:9):7,56:15):18):8,(27:21,28:24):17):24):8,((15:25,29:17):13,46:25):14):3,(60:8,61:5):20):9,((((((5:11,(7:9,10:4):11):5,(8:4,(9:2,11:1):1):3):24,(((16:18,(30:2,((48:6,49:6):1,57:2):2):13):12,(41:19,((42:10,43:5):12,((51:2,63:9):3,52:10):7):9):13):35,64:34):30):19,((((20:13,21:1):4,22:7):9,(36:12,(38:40,58:21):10):13):20,((23:0,24:5):17,25:20):17):5):12,((17:12,50:20):7,(37:18,47:18):16):15):9,32:16):6):4,13:29):12):5,(6:43,14:39):21):31,62:63):24,19:24):23,45:9):4,44:0);
tree PAUP_71 = [&U] (1:0,(((((((2:37,3:75):14,35:23):14,(((((((4:26,59:40):18,((((12:8,(39:10,40:3):5):4,((53:0,55:0):2,54:8):10):13,31:31):13,26:84):7):16,((18:23,((33:3,34:9):7,56:15):18):8,(27:21,28:24):17):24):8,((15:25,29:17):13,46:25):14):3,(60:8,61:5):20):9,((((((5:11,(7:9,10:4):11):5,(8:4,(9:2,11:1):1):3):24,(((16:17,(30:1,((48:7,57:2):1,49:6):2):13):13,(41:19,((42:10,43:5):12,((51:2,63:9):3,52:10):7):9):13):35,64:34):30):19,((((20:13,21:1):4,22:7):9,(36:12,(38:40,58:21):10):13):20,((23:0,24:5):17,25:20):17):5):12,((17:12,50:20):7,(37:18,47:18):16):15):9,32:16):6):4,13:29):12):5,(6:43,14:39):21):31,62:63):24,19:24):23,45:9):4,44:0);
tree PAUP_72 = [&U] (1:0,(((((((2:40,3:72):13,35:25):14,(6:43,14:38):21):5,(((((((4:26,59:40):17,((((12:8,(39:10,40:3):5):4,((53:0,55:0):2,54:8):10):13,31:32):13,26:83):7):15,((18:22,(27:23,28:23):14):7,((33:3,34:9):9,56:13):22):22):9,(60:8,61:5):20):6,((15:26,29:15):13,46:25):15):9,((((((5:11,(7:9,10:4):11):5,(8:4,(9:2,11:1):1):3):24,(((16:18,(30:2,((48:6,49:6):1,57:2):2):13):12,(41:19,((42:10,43:5):12,((51:2,63:9):3,52:10):7):9):13):35,64:34):30):20,((((20:13,21:1):4,22:7):9,(36:12,(38:40,58:21):10):13):19,((23:0,24:5):17,25:20):18):5):12,((17:12,50:20):8,(37:18,47:18):15):15):6,32:18):6):9,13:26):10):30,62:61):26,19:25):23,45:8):5,44:0);
tree PAUP_73 = [&U] (1:0,(((((((2:40,3:72):13,35:25):14,(6:43,14:38):21):5,(((((((4:26,59:40):18,((((12:8,(39:10,40:3):5):4,((53:0,55:0):2,54:8):10):13,31:31):13,26:84):7):16,((18:24,((33:3,34:9):8,56:14):18):8,(27:21,28:24):16):23):7,(60:8,61:5):20):5,((15:26,29:15):12,46:26):15):9,((((((5:12,(7:9,10:4):10):5,(8:4,(9:2,11:1):1):2):24,((((16:19,(30:1,((48:7,49:5):1,57:3):2):11):13,(((42:9,43:6):12,52:9):3,(51:2,63:9):5):13):5,41:22):39,64:33):32):20,((((20:13,21:1):4,22:7):9,(36:12,(38:40,58:21):10):12):19,((23:0,24:5):18,25:19):18):5):13,((17:12,50:20):8,(37:18,47:18):15):15):6,32:18):5):9,13:26):11):30,62:61):26,19:25):23,45:8):5,44:0);
tree PAUP_74 = [&U] (1:0,(((((((2:40,3:72):13,35:25):14,(6:43,14:38):21):5,(((((((4:26,59:40):18,((((12:8,(39:10,40:3):5):3,(53:0,54:9,55:0):11):14,31:31):13,26:84):7):16,((18:24,((33:3,34:9):8,56:14):18):8,(27:21,28:24):16):23):7,(60:8,61:5):20):5,((15:26,29:15):12,46:26):15):9,((((((5:11,(7:9,10:4):11):5,(8:4,(9:2,11:1):1):3):24,(((16:18,(30:2,((48:6,49:6):1,57:2):2):13):12,(41:19,((42:10,43:5):12,((51:2,63:9):3,52:10):7):9):13):35,64:34):30):20,((((20:13,21:1):4,22:7):9,(36:12,(38:40,58:21):10):13):19,((23:0,24:5):17,25:20):18):5):12,((17:12,50:20):8,(37:18,47:18):15):15):6,32:18):5):9,13:26):11):30,62:61):26,19:25):23,45:8):5,44:0);
tree PAUP_75 = [&U] (1:0,(((((((2:40,3:72):13,35:25):14,(6:43,14:38):21):5,(((((((4:26,59:40):18,((((12:8,(39:10,40:3):5):4,((53:0,55:0):2,54:8):10):13,31:31):13,26:84):7):16,((18:24,((33:3,34:9):8,56:14):18):8,(27:21,28:24):16):23):7,(60:8,61:5):20):5,((15:26,29:15):12,46:26):15):9,((((((5:11,(7:9,10:4):11):5,(8:4,(9:2,11:1):1):3):24,(((16:17,(30:1,((48:7,57:2):1,49:6):2):13):13,(41:19,((42:10,43:5):12,((51:2,63:9):3,52:10):7):9):13):35,64:34):30):20,((((20:13,21:1):4,22:7):9,(36:12,(38:40,58:21):10):13):19,((23:0,24:5):17,25:20):18):5):12,((17:12,50:20):8,(37:18,47:18):15):15):6,32:18):5):9,13:26):11):30,62:61):26,19:25):23,45:8):5,44:0);
tree PAUP_76 = [&U] (1:0,(((((((2:39,3:73):13,35:25):15,((((((4:26,59:40):18,((((12:8,(39:10,40:3):4):4,((53:0,55:0):2,54:8):11):13,31:30):13,26:85):7):15,((18:25,((33:3,34:9):8,56:14):18):8,(27:21,28:24):16):23):8,(60:7,61:6):19):4,((15:26,29:15):13,46:26):14):6,(((((((5:12,(7:9,10:4):10):5,(8:4,(9:2,11:1):1):2):25,((((16:20,(30:2,((48:6,57:3):1,49:5):2):11):12,(((42:9,43:6):12,52:9):3,(51:2,63:9):5):13):5,41:22):40,64:32):32):19,((((20:13,21:1):4,22:7):9,(36:12,(38:40,58:21):10):12):19,((23:0,24:5):18,25:19):18):6):13,((17:12,50:20):8,(37:18,47:18):15):14):8,32:17):4,13:28):8):17):4,(6:45,14:37):18):31,62:60):25,19:24):24,45:10):3,44:0);
tree PAUP_77 = [&U] (1:0,(((((((2:39,3:73):13,35:25):15,((((((4:26,59:40):19,((((12:8,(39:10,40:3):5):4,((53:0,55:0):2,54:8):10):13,31:31):12,26:84):7):16,((18:23,((33:3,34:9):7,56:15):18):8,(27:21,28:24):17):23):8,((15:25,29:17):13,46:25):13):3,(60:7,61:6):20):7,(((((((5:12,(7:9,10:4):10):5,(8:4,(9:2,11:1):1):2):24,((((16:19,(30:1,((48:7,49:5):1,57:3):2):11):13,(((42:9,43:6):12,52:9):3,(51:2,63:9):5):13):5,41:22):39,64:33):31):19,((((20:13,21:1):4,22:7):9,(36:12,(38:40,58:21):10):12):20,((23:0,24:5):18,25:19):17):6):14,((17:12,50:20):9,(37:17,47:19):15):15):9,32:15):4,13:29):7):17):4,(6:45,14:37):18):31,62:60):25,19:24):24,45:10):3,44:0);
tree PAUP_78 = [&U] (1:0,(((((((2:39,3:73):13,35:25):15,((((((4:26,59:40):17,((((12:8,(39:10,40:3):4):4,((53:0,55:0):2,54:8):11):13,31:31):13,26:84):7):14,((18:23,(27:23,28:23):14):7,((33:3,34:9):9,56:13):22):22):11,(60:7,61:6):18):5,((15:26,29:15):13,46:26):14):6,(((((((5:12,(7:9,10:4):10):5,(8:4,(9:2,11:1):1):2):25,((((16:19,(30:1,((48:7,49:5):1,57:3):2):11):13,(((42:9,43:6):12,52:9):3,(51:2,63:9):5):13):5,41:22):40,64:32):32):19,((((20:13,21:1):4,22:7):9,(36:12,(38:40,58:21):10):12):19,((23:0,24:5):18,25:19):18):6):13,((17:12,50:20):8,(37:18,47:18):15):14):8,32:17):4,13:28):8):17):4,(6:45,14:37):18):31,62:60):25,19:24):24,45:10):3,44:0);
tree PAUP_79 = [&U] (1:0,(((((((2:39,3:73):13,35:25):15,((((((4:26,59:40):18,((((12:8,(39:10,40:3):4):3,(53:0,54:9,55:0):12):14,31:30):13,26:85):7):15,((18:25,((33:3,34:9):8,56:14):18):8,(27:21,28:24):16):23):8,(60:7,61:6):19):4,((15:26,29:15):13,46:26):14):6,(((((((5:12,(7:9,10:4):10):5,(8:4,(9:2,11:1):1):2):25,((((16:19,(30:1,((48:7,49:5):1,57:3):2):11):13,(((42:9,43:6):12,52:9):3,(51:2,63:9):5):13):5,41:22):40,64:32):32):19,((((20:13,21:1):4,22:7):9,(36:12,(38:40,58:21):10):12):19,((23:0,24:5):18,25:19):18):6):13,((17:12,50:20):8,(37:18,47:18):15):14):8,32:17):4,13:28):8):17):4,(6:45,14:37):18):31,62:60):25,19:24):24,45:10):3,44:0);
tree PAUP_80 = [&U] (1:0,(((((((2:39,3:73):13,35:25):15,((((((4:26,59:40):19,((((12:8,(39:10,40:3):5):3,(53:0,54:9,55:0):11):14,31:31):12,26:84):7):16,((18:23,((33:3,34:9):7,56:15):18):8,(27:21,28:24):17):23):8,((15:25,29:17):13,46:25):13):3,(60:7,61:6):20):7,(((((((5:11,(7:9,10:4):11):5,(8:4,(9:2,11:1):1):3):24,(((16:18,(30:2,((48:6,49:6):1,57:2):2):13):12,(41:19,((42:10,43:5):12,((51:2,63:9):3,52:10):7):9):13):35,64:34):29):19,((((20:13,21:1):4,22:7):9,(36:12,(38:40,58:21):10):13):20,((23:0,24:5):17,25:20):17):6):13,((17:12,50:20):9,(37:17,47:19):15):15):9,32:15):4,13:29):7):17):4,(6:45,14:37):18):31,62:60):25,19:24):24,45:10):3,44:0);
tree PAUP_81 = [&U] (1:0,(((((((2:39,3:73):13,35:25):15,((((((4:26,59:40):19,((((12:8,(39:10,40:3):5):4,((53:0,55:0):2,54:8):10):13,31:31):12,26:84):7):16,((18:23,((33:3,34:9):7,56:15):18):8,(27:21,28:24):17):23):8,((15:25,29:17):13,46:25):13):3,(60:7,61:6):20):7,(((((((5:11,(7:9,10:4):11):5,(8:4,(9:2,11:1):1):3):24,(((16:17,(30:1,((48:7,57:2):1,49:6):2):13):13,(41:19,((42:10,43:5):12,((51:2,63:9):3,52:10):7):9):13):35,64:34):29):19,((((20:13,21:1):4,22:7):9,(36:12,(38:40,58:21):10):13):20,((23:0,24:5):17,25:20):17):6):13,((17:12,50:20):9,(37:17,47:19):15):15):9,32:15):4,13:29):7):17):4,(6:45,14:37):18):31,62:60):25,19:24):24,45:10):3,44:0);
tree PAUP_82 = [&U] (1:0,(((((((2:39,3:73):13,35:25):15,((((((4:26,59:40):17,((((12:8,(39:10,40:3):4):4,((53:0,55:0):2,54:8):11):13,31:31):13,26:84):7):14,((18:23,(27:23,28:23):14):7,((33:3,34:9):9,56:13):22):22):11,(60:7,61:6):18):5,((15:26,29:15):13,46:26):14):6,(((((((5:11,(7:9,10:4):11):5,(8:4,(9:2,11:1):1):3):25,(((16:17,(30:1,((48:7,57:2):1,49:6):2):13):13,(41:19,((42:10,43:5):12,((51:2,63:9):3,52:10):7):9):13):36,64:33):30):19,((((20:13,21:1):4,22:7):9,(36:12,(38:40,58:21):10):13):19,((23:0,24:5):17,25:20):18):6):12,((17:12,50:20):8,(37:18,47:18):15):14):8,32:17):4,13:28):8):17):4,(6:45,14:37):18):31,62:60):25,19:24):24,45:10):3,44:0);
tree PAUP_83 = [&U] (1:0,(((((((2:39,3:73):13,35:25):15,((((((4:26,59:40):18,((((12:8,(39:10,40:3):4):3,(53:0,54:9,55:0):12):14,31:30):13,26:85):7):15,((18:25,((33:3,34:9):8,56:14):18):8,(27:21,28:24):16):23):8,(60:7,61:6):19):4,((15:26,29:15):13,46:26):14):6,(((((((5:11,(7:9,10:4):11):5,(8:4,(9:2,11:1):1):3):25,(((16:17,(30:1,((48:7,57:2):1,49:6):2):13):13,(41:19,((42:10,43:5):12,((51:2,63:9):3,52:10):7):9):13):36,64:33):30):19,((((20:13,21:1):4,22:7):9,(36:12,(38:40,58:21):10):13):19,((23:0,24:5):17,25:20):18):6):12,((17:12,50:20):8,(37:18,47:18):15):14):8,32:17):4,13:28):8):17):4,(6:45,14:37):18):31,62:60):25,19:24):24,45:10):3,44:0);
tree PAUP_84 = [&U] (1:0,(((((((2:39,3:73):13,35:25):15,((((((4:26,59:40):17,((((12:8,(39:10,40:3):4):3,(53:0,54:9,55:0):12):14,31:31):13,26:84):7):14,((18:23,(27:23,28:23):14):7,((33:3,34:9):9,56:13):22):22):11,(60:7,61:6):18):5,((15:26,29:15):13,46:26):14):6,(((((((5:11,(7:9,10:4):11):5,(8:4,(9:2,11:1):1):3):25,(((16:18,(30:2,((48:6,49:6):1,57:2):2):13):12,(41:19,((42:10,43:5):12,((51:2,63:9):3,52:10):7):9):13):36,64:33):30):19,((((20:13,21:1):4,22:7):9,(36:12,(38:40,58:21):10):13):19,((23:0,24:5):17,25:20):18):6):12,((17:12,50:20):8,(37:18,47:18):15):14):8,32:17):4,13:28):8):17):4,(6:45,14:37):18):31,62:60):25,19:24):24,45:10):3,44:0);
tree PAUP_85 = [&U] (1:0,(((((((2:37,3:75):14,35:23):15,(((((((4:26,59:40):18,((((12:8,(39:10,40:3):5):4,((53:0,55:0):2,54:8):10):13,31:31):13,26:84):7):16,((18:24,((33:3,34:9):8,56:14):18):8,(27:21,28:24):16):23):7,(60:8,61:5):20):5,((15:26,29:15):12,46:26):15):8,(((((((5:12,(7:9,10:4):10):5,(8:4,(9:2,11:1):1):2):25,((((16:21,(30:2,((48:6,57:3):1,49:5):2):10):12,(((42:9,43:6):12,52:9):3,(51:2,63:9):5):14):5,41:21):39,64:32):32):16,((23:0,24:5):18,25:18):20):6,(((20:13,21:1):3,22:8):12,(36:11,(38:40,58:20):12):11):21):11,((17:12,50:20):8,(37:18,47:18):15):14):8,32:17):5):7,13:28):12):4,(6:43,14:39):21):31,62:63):24,19:24):23,45:9):4,44:0);
tree PAUP_86 = [&U] (1:0,(((((((2:37,3:75):14,35:23):14,(((((((4:26,59:40):18,((((12:8,(39:10,40:3):5):4,((53:0,55:0):2,54:8):10):13,31:31):13,26:84):7):16,((18:23,((33:3,34:9):7,56:15):18):8,(27:21,28:24):17):24):8,((15:25,29:17):13,46:25):14):2,(60:8,61:5):21):9,(((((((5:12,(7:9,10:4):10):5,(8:4,(9:2,11:1):1):2):25,((((16:21,(30:2,((48:6,57:3):1,49:5):2):10):12,(((42:9,43:6):12,52:9):3,(51:2,63:9):5):14):5,41:21):39,64:32):32):16,((23:0,24:5):18,25:18):20):6,(((20:13,21:1):3,22:8):12,(36:11,(38:40,58:20):12):11):21):11,((17:12,50:20):8,(37:18,47:18):15):14):10,32:15):6):4,13:28):13):5,(6:43,14:39):21):31,62:63):24,19:24):23,45:9):4,44:0);
tree PAUP_87 = [&U] (1:0,(((((((2:40,3:72):13,35:25):14,(6:43,14:38):21):5,(((((((4:26,59:40):18,((((12:8,(39:10,40:3):5):4,((53:0,55:0):2,54:8):10):13,31:31):13,26:84):7):16,((18:24,((33:3,34:9):8,56:14):18):8,(27:21,28:24):16):23):7,(60:8,61:5):20):5,((15:26,29:15):12,46:26):15):9,(((((((5:12,(7:9,10:4):10):5,(8:4,(9:2,11:1):1):2):25,((((16:21,(30:2,((48:6,57:3):1,49:5):2):10):12,(((42:9,43:6):12,52:9):3,(51:2,63:9):5):14):5,41:21):39,64:32):32):16,((23:0,24:5):18,25:18):20):6,(((20:13,21:1):3,22:8):12,(36:11,(38:40,58:20):12):11):21):11,((17:12,50:20):8,(37:18,47:18):15):14):7,32:18):5):9,13:26):11):30,62:61):26,19:25):23,45:8):5,44:0);
tree PAUP_88 = [&U] (1:0,(((((((2:39,3:73):13,35:25):15,((((((4:26,59:40):19,((((12:8,(39:10,40:3):5):4,((53:0,55:0):2,54:8):10):13,31:31):12,26:84):7):16,((18:23,((33:3,34:9):7,56:15):18):8,(27:21,28:24):17):23):8,((15:25,29:17):13,46:25):13):3,(60:7,61:6):20):7,((((((((5:12,(7:9,10:4):10):5,(8:4,(9:2,11:1):1):2):25,((((16:21,(30:2,((48:6,57:3):1,49:5):2):10):12,(((42:9,43:6):12,52:9):3,(51:2,63:9):5):14):5,41:21):39,64:32):32):16,((23:0,24:5):18,25:18):20):6,(((20:13,21:1):3,22:8):12,(36:11,(38:40,58:20):12):11):21):11,((17:12,50:20):8,(37:18,47:18):15):14):11,32:15):4,13:29):7):17):4,(6:45,14:37):18):31,62:60):25,19:24):24,45:10):3,44:0);
tree PAUP_89 = [&U] (1:0,(((((((2:39,3:73):13,35:25):15,((((((4:26,59:40):17,((((12:8,(39:10,40:3):4):4,((53:0,55:0):2,54:8):11):13,31:31):13,26:84):7):14,((18:23,(27:23,28:23):14):7,((33:3,34:9):9,56:13):22):22):11,(60:7,61:6):18):5,((15:26,29:15):13,46:26):14):6,((((((((5:12,(7:9,10:4):10):5,(8:4,(9:2,11:1):1):2):25,((((16:21,(30:2,((48:6,57:3):1,49:5):2):10):12,(((42:9,43:6):12,52:9):3,(51:2,63:9):5):14):5,41:21):39,64:32):32):16,((23:0,24:5):18,25:18):20):6,(((20:13,21:1):3,22:8):12,(36:11,(38:40,58:20):12):11):21):12,((17:12,50:20):8,(37:18,47:18):15):13):9,32:17):4,13:28):8):17):4,(6:45,14:37):18):31,62:60):25,19:24):24,45:10):3,44:0);
tree PAUP_90 = [&U] (1:0,(((((((2:39,3:73):13,35:25):15,((((((4:26,59:40):18,((((12:8,(39:10,40:3):4):3,(53:0,54:9,55:0):12):14,31:30):13,26:85):7):15,((18:25,((33:3,34:9):8,56:14):18):8,(27:21,28:24):16):23):8,(60:7,61:6):19):4,((15:26,29:15):13,46:26):14):6,((((((((5:12,(7:9,10:4):10):5,(8:4,(9:2,11:1):1):2):25,((((16:21,(30:2,((48:6,57:3):1,49:5):2):10):12,(((42:9,43:6):12,52:9):3,(51:2,63:9):5):14):5,41:21):39,64:32):32):16,((23:0,24:5):18,25:18):20):6,(((20:13,21:1):3,22:8):12,(36:11,(38:40,58:20):12):11):21):12,((17:12,50:20):8,(37:18,47:18):15):13):9,32:17):4,13:28):8):17):4,(6:45,14:37):18):31,62:60):25,19:24):24,45:10):3,44:0);
tree PAUP_91 = [&U] (1:0,(((((((2:40,3:72):13,35:25):14,(6:43,14:38):21):5,(((((((4:26,59:40):18,((((12:8,(39:10,40:3):5):4,((53:0,55:0):2,54:8):10):13,31:31):13,26:84):7):16,((18:24,((33:3,34:9):8,56:14):18):8,(27:21,28:24):16):23):7,(60:8,61:5):20):5,((15:26,29:15):12,46:26):15):9,(((((((5:12,(7:9,10:4):10):5,(8:4,(9:2,11:1):1):2):25,((((16:20,(30:1,((48:7,49:5):1,57:3):2):10):13,(((42:9,43:6):12,52:9):3,(51:2,63:9):5):14):5,41:21):39,64:32):32):16,((23:0,24:5):18,25:18):20):6,(((20:13,21:1):3,22:8):12,(36:11,(38:40,58:20):12):11):21):11,((17:12,50:20):8,(37:18,47:18):15):14):7,32:18):5):9,13:26):11):30,62:61):26,19:25):23,45:8):5,44:0);
tree PAUP_92 = [&U] (1:0,(((((((2:37,3:75):14,35:23):14,(((((((4:26,59:40):18,((((12:8,(39:10,40:3):5):4,((53:0,55:0):2,54:8):10):13,31:31):13,26:84):7):16,((18:23,((33:3,34:9):7,56:15):18):8,(27:21,28:24):17):24):8,((15:25,29:17):13,46:25):14):2,(60:8,61:5):21):9,(((((((5:12,(7:9,10:4):10):5,(8:4,(9:2,11:1):1):2):25,((((16:20,(30:1,((48:7,49:5):1,57:3):2):10):13,(((42:9,43:6):12,52:9):3,(51:2,63:9):5):14):5,41:21):39,64:32):32):16,((23:0,24:5):18,25:18):20):6,(((20:13,21:1):3,22:8):12,(36:11,(38:40,58:20):12):11):21):11,((17:12,50:20):8,(37:18,47:18):15):14):10,32:15):6):4,13:28):13):5,(6:43,14:39):21):31,62:63):24,19:24):23,45:9):4,44:0);
tree PAUP_93 = [&U] (1:0,(((((((2:37,3:75):14,35:23):15,(((((((4:26,59:40):17,((((12:8,(39:10,40:3):5):4,((53:0,55:0):2,54:8):10):13,31:32):13,26:83):7):15,((18:22,(27:23,28:23):14):7,((33:3,34:9):9,56:13):22):22):9,(60:8,61:5):20):6,((15:26,29:15):13,46:25):15):8,(((((((5:12,(7:9,10:4):10):5,(8:4,(9:2,11:1):1):2):25,((((16:20,(30:1,((48:7,49:5):1,57:3):2):10):13,(((42:9,43:6):12,52:9):3,(51:2,63:9):5):14):5,41:21):39,64:32):32):16,((23:0,24:5):18,25:18):20):6,(((20:13,21:1):3,22:8):12,(36:11,(38:40,58:20):12):11):21):11,((17:12,50:20):8,(37:18,47:18):15):14):8,32:17):6):7,13:28):11):4,(6:43,14:39):21):31,62:63):24,19:24):23,45:9):4,44:0);
tree PAUP_94 = [&U] (1:0,(((((((2:37,3:75):14,35:23):15,(((((((4:26,59:40):18,((((12:8,(39:10,40:3):5):3,(53:0,54:9,55:0):11):14,31:31):13,26:84):7):16,((18:24,((33:3,34:9):8,56:14):18):8,(27:21,28:24):16):23):7,(60:8,61:5):20):5,((15:26,29:15):12,46:26):15):8,(((((((5:12,(7:9,10:4):10):5,(8:4,(9:2,11:1):1):2):25,((((16:20,(30:1,((48:7,49:5):1,57:3):2):10):13,(((42:9,43:6):12,52:9):3,(51:2,63:9):5):14):5,41:21):39,64:32):32):16,((23:0,24:5):18,25:18):20):6,(((20:13,21:1):3,22:8):12,(36:11,(38:40,58:20):12):11):21):11,((17:12,50:20):8,(37:18,47:18):15):14):8,32:17):5):7,13:28):12):4,(6:43,14:39):21):31,62:63):24,19:24):23,45:9):4,44:0);
tree PAUP_95 = [&U] (1:0,(((((((2:40,3:72):13,35:25):14,(6:43,14:38):21):4,(((((((4:26,59:40):18,((((12:8,(39:10,40:3):5):4,((53:0,55:0):2,54:8):10):13,31:31):13,26:84):7):16,((18:23,((33:3,34:9):7,56:15):18):8,(27:21,28:24):17):24):8,((15:25,29:17):13,46:25):14):2,(60:8,61:5):21):10,(((((((5:12,(7:9,10:4):10):5,(8:4,(9:2,11:1):1):2):25,((((16:20,(30:1,((48:7,49:5):1,57:3):2):10):13,(((42:9,43:6):12,52:9):3,(51:2,63:9):5):14):5,41:21):39,64:32):32):16,((23:0,24:5):18,25:18):20):6,(((20:13,21:1):3,22:8):12,(36:11,(38:40,58:20):12):11):21):11,((17:12,50:20):8,(37:18,47:18):15):14):9,32:16):6):6,13:26):12):31,62:61):26,19:25):23,45:8):5,44:0);
tree PAUP_96 = [&U] (1:0,(((((((2:37,3:75):14,35:23):14,(((((((4:26,59:40):18,((((12:8,(39:10,40:3):5):3,(53:0,54:9,55:0):11):14,31:31):13,26:84):7):16,((18:23,((33:3,34:9):7,56:15):18):8,(27:21,28:24):17):24):8,((15:25,29:17):13,46:25):14):2,(60:8,61:5):21):9,(((((((5:12,(7:9,10:4):10):5,(8:4,(9:2,11:1):1):2):25,((((16:20,(30:1,((48:7,49:5):1,57:3):2):10):13,(((42:9,43:6):12,52:9):3,(51:2,63:9):5):14):5,41:21):39,64:32):32):16,((23:0,24:5):18,25:18):20):6,(((20:13,21:1):3,22:8):12,(36:11,(38:40,58:20):12):11):21):11,((17:12,50:20):8,(37:18,47:18):15):14):10,32:15):6):4,13:28):13):5,(6:43,14:39):21):31,62:63):24,19:24):23,45:9):4,44:0);
tree PAUP_97 = [&U] (1:0,(((((((2:40,3:72):13,35:25):14,(6:43,14:38):21):5,(((((((4:26,59:40):17,((((12:8,(39:10,40:3):5):4,((53:0,55:0):2,54:8):10):13,31:32):13,26:83):7):15,((18:22,(27:23,28:23):14):7,((33:3,34:9):9,56:13):22):22):9,(60:8,61:5):20):6,((15:26,29:15):13,46:25):15):9,(((((((5:12,(7:9,10:4):10):5,(8:4,(9:2,11:1):1):2):25,((((16:20,(30:1,((48:7,49:5):1,57:3):2):10):13,(((42:9,43:6):12,52:9):3,(51:2,63:9):5):14):5,41:21):39,64:32):32):16,((23:0,24:5):18,25:18):20):6,(((20:13,21:1):3,22:8):12,(36:11,(38:40,58:20):12):11):21):11,((17:12,50:20):8,(37:18,47:18):15):14):7,32:18):6):9,13:26):10):30,62:61):26,19:25):23,45:8):5,44:0);
tree PAUP_98 = [&U] (1:0,(((((((2:40,3:72):13,35:25):14,(6:43,14:38):21):5,(((((((4:26,59:40):18,((((12:8,(39:10,40:3):5):3,(53:0,54:9,55:0):11):14,31:31):13,26:84):7):16,((18:24,((33:3,34:9):8,56:14):18):8,(27:21,28:24):16):23):7,(60:8,61:5):20):5,((15:26,29:15):12,46:26):15):9,(((((((5:12,(7:9,10:4):10):5,(8:4,(9:2,11:1):1):2):25,((((16:20,(30:1,((48:7,49:5):1,57:3):2):10):13,(((42:9,43:6):12,52:9):3,(51:2,63:9):5):14):5,41:21):39,64:32):32):16,((23:0,24:5):18,25:18):20):6,(((20:13,21:1):3,22:8):12,(36:11,(38:40,58:20):12):11):21):11,((17:12,50:20):8,(37:18,47:18):15):14):7,32:18):5):9,13:26):11):30,62:61):26,19:25):23,45:8):5,44:0);
tree PAUP_99 = [&U] (1:0,(((((((2:39,3:73):13,35:25):15,((((((4:26,59:40):19,((((12:8,(39:10,40:3):5):3,(53:0,54:9,55:0):11):14,31:31):12,26:84):7):16,((18:23,((33:3,34:9):7,56:15):18):8,(27:21,28:24):17):23):8,((15:25,29:17):13,46:25):13):3,(60:7,61:6):20):7,((((((((5:12,(7:9,10:4):10):5,(8:4,(9:2,11:1):1):2):25,((((16:20,(30:1,((48:7,49:5):1,57:3):2):10):13,(((42:9,43:6):12,52:9):3,(51:2,63:9):5):14):5,41:21):39,64:32):32):16,((23:0,24:5):18,25:18):20):6,(((20:13,21:1):3,22:8):12,(36:11,(38:40,58:20):12):11):21):11,((17:12,50:20):8,(37:18,47:18):15):14):11,32:15):4,13:29):7):17):4,(6:45,14:37):18):31,62:60):25,19:24):24,45:10):3,44:0);
tree PAUP_100 = [&U] (1:0,(((((((2:39,3:73):13,35:25):15,((((((4:26,59:40):17,((((12:8,(39:10,40:3):4):3,(53:0,54:9,55:0):12):14,31:31):13,26:84):7):14,((18:23,(27:23,28:23):14):7,((33:3,34:9):9,56:13):22):22):11,(60:7,61:6):18):5,((15:26,29:15):13,46:26):14):6,((((((((5:12,(7:9,10:4):10):5,(8:4,(9:2,11:1):1):2):25,((((16:20,(30:1,((48:7,49:5):1,57:3):2):10):13,(((42:9,43:6):12,52:9):3,(51:2,63:9):5):14):5,41:21):39,64:32):32):16,((23:0,24:5):18,25:18):20):6,(((20:13,21:1):3,22:8):12,(36:11,(38:40,58:20):12):11):21):12,((17:12,50:20):8,(37:18,47:18):15):13):9,32:17):4,13:28):8):17):4,(6:45,14:37):18):31,62:60):25,19:24):24,45:10):3,44:0);
tree PAUP_101 = [&U] (1:0,(((((((2:37,3:75):14,35:23):15,(((((((4:26,59:40):17,((((12:8,(39:10,40:3):5):3,(53:0,54:9,55:0):11):14,31:32):13,26:83):7):15,((18:22,(27:23,28:23):14):7,((33:3,34:9):9,56:13):22):22):9,(60:8,61:5):20):6,((15:26,29:15):13,46:25):15):8,(((((((5:11,(7:9,10:4):11):5,(8:4,(9:2,11:1):1):3):25,(((16:19,(30:2,((48:6,49:6):1,57:2):2):12):12,(41:18,((42:10,43:5):12,((51:2,63:9):3,52:10):8):9):13):35,64:33):30):16,((23:0,24:5):17,25:19):20):6,(((20:13,21:1):3,22:8):12,(36:11,(38:40,58:20):12):12):21):10,((17:12,50:20):8,(37:18,47:18):15):14):8,32:17):6):7,13:28):11):4,(6:43,14:39):21):31,62:63):24,19:24):23,45:9):4,44:0);
tree PAUP_102 = [&U] (1:0,(((((((2:37,3:75):14,35:23):15,(((((((4:26,59:40):17,((((12:8,(39:10,40:3):5):4,((53:0,55:0):2,54:8):10):13,31:32):13,26:83):7):15,((18:22,(27:23,28:23):14):7,((33:3,34:9):9,56:13):22):22):9,(60:8,61:5):20):6,((15:26,29:15):13,46:25):15):8,(((((((5:11,(7:9,10:4):11):5,(8:4,(9:2,11:1):1):3):25,(((16:18,(30:1,((48:7,57:2):1,49:6):2):12):13,(41:18,((42:10,43:5):12,((51:2,63:9):3,52:10):8):9):13):35,64:33):30):16,((23:0,24:5):17,25:19):20):6,(((20:13,21:1):3,22:8):12,(36:11,(38:40,58:20):12):12):21):10,((17:12,50:20):8,(37:18,47:18):15):14):8,32:17):6):7,13:28):11):4,(6:43,14:39):21):31,62:63):24,19:24):23,45:9):4,44:0);
tree PAUP_103 = [&U] (1:0,(((((((2:37,3:75):14,35:23):15,(((((((4:26,59:40):18,((((12:8,(39:10,40:3):5):3,(53:0,54:9,55:0):11):14,31:31):13,26:84):7):16,((18:24,((33:3,34:9):8,56:14):18):8,(27:21,28:24):16):23):7,(60:8,61:5):20):5,((15:26,29:15):12,46:26):15):8,(((((((5:11,(7:9,10:4):11):5,(8:4,(9:2,11:1):1):3):25,(((16:18,(30:1,((48:7,57:2):1,49:6):2):12):13,(41:18,((42:10,43:5):12,((51:2,63:9):3,52:10):8):9):13):35,64:33):30):16,((23:0,24:5):17,25:19):20):6,(((20:13,21:1):3,22:8):12,(36:11,(38:40,58:20):12):12):21):10,((17:12,50:20):8,(37:18,47:18):15):14):8,32:17):5):7,13:28):12):4,(6:43,14:39):21):31,62:63):24,19:24):23,45:9):4,44:0);
tree PAUP_104 = [&U] (1:0,(((((((2:39,3:73):13,35:25):15,((((((4:26,59:40):19,((((12:8,(39:10,40:3):5):4,((53:0,55:0):2,54:8):10):13,31:31):12,26:84):7):16,((18:23,((33:3,34:9):7,56:15):18):8,(27:21,28:24):17):23):8,((15:25,29:17):13,46:25):13):3,(60:7,61:6):20):7,((((((((5:11,(7:9,10:4):11):5,(8:4,(9:2,11:1):1):3):25,(((16:18,(30:1,((48:7,57:2):1,49:6):2):12):13,(41:18,((42:10,43:5):12,((51:2,63:9):3,52:10):8):9):13):35,64:33):30):16,((23:0,24:5):17,25:19):20):6,(((20:13,21:1):3,22:8):12,(36:11,(38:40,58:20):12):12):21):10,((17:12,50:20):8,(37:18,47:18):15):14):11,32:15):4,13:29):7):17):4,(6:45,14:37):18):31,62:60):25,19:24):24,45:10):3,44:0);
tree PAUP_105 = [&U] (1:0,(((((((2:40,3:72):13,35:25):14,(6:43,14:38):21):4,(((((((4:26,59:40):18,((((12:8,(39:10,40:3):5):3,(53:0,54:9,55:0):11):14,31:31):13,26:84):7):16,((18:23,((33:3,34:9):7,56:15):18):8,(27:21,28:24):17):24):8,((15:25,29:17):13,46:25):14):2,(60:8,61:5):21):10,(((((((5:11,(7:9,10:4):11):5,(8:4,(9:2,11:1):1):3):25,(((16:19,(30:2,((48:6,49:6):1,57:2):2):12):12,(41:18,((42:10,43:5):12,((51:2,63:9):3,52:10):8):9):13):35,64:33):30):16,((23:0,24:5):17,25:19):20):6,(((20:13,21:1):3,22:8):12,(36:11,(38:40,58:20):12):12):21):10,((17:12,50:20):8,(37:18,47:18):15):14):9,32:16):6):6,13:26):12):31,62:61):26,19:25):23,45:8):5,44:0);
tree PAUP_106 = [&U] (1:0,(((((((2:40,3:72):13,35:25):14,(6:43,14:38):21):4,(((((((4:26,59:40):18,((((12:8,(39:10,40:3):5):4,((53:0,55:0):2,54:8):10):13,31:31):13,26:84):7):16,((18:23,((33:3,34:9):7,56:15):18):8,(27:21,28:24):17):24):8,((15:25,29:17):13,46:25):14):2,(60:8,61:5):21):10,(((((((5:11,(7:9,10:4):11):5,(8:4,(9:2,11:1):1):3):25,(((16:18,(30:1,((48:7,57:2):1,49:6):2):12):13,(41:18,((42:10,43:5):12,((51:2,63:9):3,52:10):8):9):13):35,64:33):30):16,((23:0,24:5):17,25:19):20):6,(((20:13,21:1):3,22:8):12,(36:11,(38:40,58:20):12):12):21):10,((17:12,50:20):8,(37:18,47:18):15):14):9,32:16):6):6,13:26):12):31,62:61):26,19:25):23,45:8):5,44:0);
tree PAUP_107 = [&U] (1:0,(((((((2:37,3:75):14,35:23):14,(((((((4:26,59:40):18,((((12:8,(39:10,40:3):5):3,(53:0,54:9,55:0):11):14,31:31):13,26:84):7):16,((18:23,((33:3,34:9):7,56:15):18):8,(27:21,28:24):17):24):8,((15:25,29:17):13,46:25):14):2,(60:8,61:5):21):9,(((((((5:11,(7:9,10:4):11):5,(8:4,(9:2,11:1):1):3):25,(((16:18,(30:1,((48:7,57:2):1,49:6):2):12):13,(41:18,((42:10,43:5):12,((51:2,63:9):3,52:10):8):9):13):35,64:33):30):16,((23:0,24:5):17,25:19):20):6,(((20:13,21:1):3,22:8):12,(36:11,(38:40,58:20):12):12):21):10,((17:12,50:20):8,(37:18,47:18):15):14):10,32:15):6):4,13:28):13):5,(6:43,14:39):21):31,62:63):24,19:24):23,45:9):4,44:0);
tree PAUP_108 = [&U] (1:0,(((((((2:40,3:72):13,35:25):14,(6:43,14:38):21):5,(((((((4:26,59:40):17,((((12:8,(39:10,40:3):5):3,(53:0,54:9,55:0):11):14,31:32):13,26:83):7):15,((18:22,(27:23,28:23):14):7,((33:3,34:9):9,56:13):22):22):9,(60:8,61:5):20):6,((15:26,29:15):13,46:25):15):9,(((((((5:11,(7:9,10:4):11):5,(8:4,(9:2,11:1):1):3):25,(((16:19,(30:2,((48:6,49:6):1,57:2):2):12):12,(41:18,((42:10,43:5):12,((51:2,63:9):3,52:10):8):9):13):35,64:33):30):16,((23:0,24:5):17,25:19):20):6,(((20:13,21:1):3,22:8):12,(36:11,(38:40,58:20):12):12):21):10,((17:12,50:20):8,(37:18,47:18):15):14):7,32:18):6):9,13:26):10):30,62:61):26,19:25):23,45:8):5,44:0);
tree PAUP_109 = [&U] (1:0,(((((((2:40,3:72):13,35:25):14,(6:43,14:38):21):5,(((((((4:26,59:40):17,((((12:8,(39:10,40:3):5):4,((53:0,55:0):2,54:8):10):13,31:32):13,26:83):7):15,((18:22,(27:23,28:23):14):7,((33:3,34:9):9,56:13):22):22):9,(60:8,61:5):20):6,((15:26,29:15):13,46:25):15):9,(((((((5:11,(7:9,10:4):11):5,(8:4,(9:2,11:1):1):3):25,(((16:18,(30:1,((48:7,57:2):1,49:6):2):12):13,(41:18,((42:10,43:5):12,((51:2,63:9):3,52:10):8):9):13):35,64:33):30):16,((23:0,24:5):17,25:19):20):6,(((20:13,21:1):3,22:8):12,(36:11,(38:40,58:20):12):12):21):10,((17:12,50:20):8,(37:18,47:18):15):14):7,32:18):6):9,13:26):10):30,62:61):26,19:25):23,45:8):5,44:0);
tree PAUP_110 = [&U] (1:0,(((((((2:40,3:72):13,35:25):14,(6:43,14:38):21):5,(((((((4:26,59:40):18,((((12:8,(39:10,40:3):5):3,(53:0,54:9,55:0):11):14,31:31):13,26:84):7):16,((18:24,((33:3,34:9):8,56:14):18):8,(27:21,28:24):16):23):7,(60:8,61:5):20):5,((15:26,29:15):12,46:26):15):9,(((((((5:11,(7:9,10:4):11):5,(8:4,(9:2,11:1):1):3):25,(((16:18,(30:1,((48:7,57:2):1,49:6):2):12):13,(41:18,((42:10,43:5):12,((51:2,63:9):3,52:10):8):9):13):35,64:33):30):16,((23:0,24:5):17,25:19):20):6,(((20:13,21:1):3,22:8):12,(36:11,(38:40,58:20):12):12):21):10,((17:12,50:20):8,(37:18,47:18):15):14):7,32:18):5):9,13:26):11):30,62:61):26,19:25):23,45:8):5,44:0);
tree PAUP_111 = [&U] (1:0,(((((((2:39,3:73):13,35:25):15,((((((4:26,59:40):19,((((12:8,(39:10,40:3):5):3,(53:0,54:9,55:0):11):14,31:31):12,26:84):7):16,((18:23,((33:3,34:9):7,56:15):18):8,(27:21,28:24):17):23):8,((15:25,29:17):13,46:25):13):3,(60:7,61:6):20):7,((((((((5:11,(7:9,10:4):11):5,(8:4,(9:2,11:1):1):3):25,(((16:18,(30:1,((48:7,57:2):1,49:6):2):12):13,(41:18,((42:10,43:5):12,((51:2,63:9):3,52:10):8):9):13):35,64:33):30):16,((23:0,24:5):17,25:19):20):6,(((20:13,21:1):3,22:8):12,(36:11,(38:40,58:20):12):12):21):10,((17:12,50:20):8,(37:18,47:18):15):14):11,32:15):4,13:29):7):17):4,(6:45,14:37):18):31,62:60):25,19:24):24,45:10):3,44:0);
tree PAUP_112 = [&U] (1:0,(((((((2:39,3:73):13,35:25):15,((((((4:26,59:40):17,((((12:8,(39:10,40:3):4):3,(53:0,54:9,55:0):12):14,31:31):13,26:84):7):14,((18:23,(27:23,28:23):14):7,((33:3,34:9):9,56:13):22):22):11,(60:7,61:6):18):5,((15:26,29:15):13,46:26):14):6,((((((((5:11,(7:9,10:4):11):5,(8:4,(9:2,11:1):1):3):25,(((16:18,(30:1,((48:7,57:2):1,49:6):2):12):13,(41:18,((42:10,43:5):12,((51:2,63:9):3,52:10):8):9):13):35,64:33):30):16,((23:0,24:5):17,25:19):20):6,(((20:13,21:1):3,22:8):12,(36:11,(38:40,58:20):12):12):21):11,((17:12,50:20):8,(37:18,47:18):15):13):9,32:17):4,13:28):8):17):4,(6:45,14:37):18):31,62:60):25,19:24):24,45:10):3,44:0);
tree PAUP_113 = [&U] (1:0,(((((((2:37,3:75):14,35:23):15,(((((((4:26,59:40):17,((((12:8,(39:10,40:3):5):3,(53:0,54:9,55:0):11):14,31:32):13,26:83):7):15,((18:22,(27:23,28:23):14):7,((33:3,34:9):9,56:13):22):22):9,(60:8,61:5):20):6,((15:26,29:15):13,46:25):15):8,((((((5:11,(7:9,10:4):11):5,(8:4,(9:2,11:1):1):3):24,(((16:18,(30:2,((48:6,49:6):1,57:2):2):13):12,(41:19,((42:10,43:5):12,((51:2,63:9):3,52:10):7):9):13):35,64:34):30):20,((((20:13,21:1):4,22:7):9,(36:12,(38:40,58:21):10):13):19,((23:0,24:5):17,25:20):18):5):12,((17:12,50:20):8,(37:18,47:18):15):15):7,32:17):6):7,13:28):11):4,(6:43,14:39):21):31,62:63):24,19:24):23,45:9):4,44:0);
tree PAUP_114 = [&U] (1:0,(((((((2:37,3:75):14,35:23):15,(((((((4:26,59:40):17,((((12:8,(39:10,40:3):5):4,((53:0,55:0):2,54:8):10):13,31:32):13,26:83):7):15,((18:22,(27:23,28:23):14):7,((33:3,34:9):9,56:13):22):22):9,(60:8,61:5):20):6,((15:26,29:15):13,46:25):15):8,((((((5:12,(7:9,10:4):10):5,(8:4,(9:2,11:1):1):2):24,((((16:19,(30:1,((48:7,49:5):1,57:3):2):11):13,(((42:9,43:6):12,52:9):3,(51:2,63:9):5):13):5,41:22):39,64:33):32):20,((((20:13,21:1):4,22:7):9,(36:12,(38:40,58:21):10):12):19,((23:0,24:5):18,25:19):18):5):13,((17:12,50:20):8,(37:18,47:18):15):15):7,32:17):6):7,13:28):11):4,(6:43,14:39):21):31,62:63):24,19:24):23,45:9):4,44:0);
tree PAUP_115 = [&U] (1:0,(((((((2:37,3:75):14,35:23):15,(((((((4:26,59:40):17,((((12:8,(39:10,40:3):5):4,((53:0,55:0):2,54:8):10):13,31:32):13,26:83):7):15,((18:22,(27:23,28:23):14):7,((33:3,34:9):9,56:13):22):22):9,(60:8,61:5):20):6,((15:26,29:15):13,46:25):15):8,((((((5:11,(7:9,10:4):11):5,(8:4,(9:2,11:1):1):3):24,(((16:17,(30:1,((48:7,57:2):1,49:6):2):13):13,(41:19,((42:10,43:5):12,((51:2,63:9):3,52:10):7):9):13):35,64:34):30):20,((((20:13,21:1):4,22:7):9,(36:12,(38:40,58:21):10):13):19,((23:0,24:5):17,25:20):18):5):12,((17:12,50:20):8,(37:18,47:18):15):15):7,32:17):6):7,13:28):11):4,(6:43,14:39):21):31,62:63):24,19:24):23,45:9):4,44:0);
tree PAUP_116 = [&U] (1:0,(((((((2:37,3:75):14,35:23):15,(((((((4:26,59:40):18,((((12:8,(39:10,40:3):5):4,((53:0,55:0):2,54:8):10):13,31:31):13,26:84):7):16,((18:24,((33:3,34:9):8,56:14):18):8,(27:21,28:24):16):23):7,(60:8,61:5):20):5,((15:26,29:15):12,46:26):15):8,((((((5:12,(7:9,10:4):10):5,(8:4,(9:2,11:1):1):2):24,((((16:20,(30:2,((48:6,57:3):1,49:5):2):11):12,(((42:9,43:6):12,52:9):3,(51:2,63:9):5):13):5,41:22):39,64:33):32):20,((((20:13,21:1):4,22:7):9,(36:12,(38:40,58:21):10):12):19,((23:0,24:5):18,25:19):18):5):13,((17:12,50:20):8,(37:18,47:18):15):15):7,32:17):5):7,13:28):12):4,(6:43,14:39):21):31,62:63):24,19:24):23,45:9):4,44:0);
tree PAUP_117 = [&U] (1:0,(((((((2:37,3:75):14,35:23):15,(((((((4:26,59:40):18,((((12:8,(39:10,40:3):5):3,(53:0,54:9,55:0):11):14,31:31):13,26:84):7):16,((18:24,((33:3,34:9):8,56:14):18):8,(27:21,28:24):16):23):7,(60:8,61:5):20):5,((15:26,29:15):12,46:26):15):8,((((((5:12,(7:9,10:4):10):5,(8:4,(9:2,11:1):1):2):24,((((16:19,(30:1,((48:7,49:5):1,57:3):2):11):13,(((42:9,43:6):12,52:9):3,(51:2,63:9):5):13):5,41:22):39,64:33):32):20,((((20:13,21:1):4,22:7):9,(36:12,(38:40,58:21):10):12):19,((23:0,24:5):18,25:19):18):5):13,((17:12,50:20):8,(37:18,47:18):15):15):7,32:17):5):7,13:28):12):4,(6:43,14:39):21):31,62:63):24,19:24):23,45:9):4,44:0);
tree PAUP_118 = [&U] (1:0,(((((((2:37,3:75):14,35:23):14,(((((((4:26,59:40):18,((((12:8,(39:10,40:3):5):4,((53:0,55:0):2,54:8):10):13,31:31):13,26:84):7):16,((18:23,((33:3,34:9):7,56:15):18):8,(27:21,28:24):17):24):8,((15:25,29:17):13,46:25):14):3,(60:8,61:5):20):9,((((((5:11,(7:9,10:4):11):5,(8:4,(9:2,11:1):1):3):24,(((16:18,(30:2,((48:6,49:6):1,57:2):2):13):12,(41:19,((42:10,43:5):12,((51:2,63:9):3,52:10):7):9):13):35,64:34):30):19,((((20:13,21:1):4,22:7):9,(36:12,(38:40,58:21):10):13):20,((23:0,24:5):17,25:20):17):5):12,((17:12,50:20):7,(37:18,47:18):16):15):9,32:16):6):4,13:29):12):5,(6:43,14:39):21):31,62:63):24,19:24):23,45:9):4,44:0);
tree PAUP_119 = [&U] (1:0,(((((((2:37,3:75):14,35:23):15,(((((((4:26,59:40):18,((((12:8,(39:10,40:3):5):3,(53:0,54:9,55:0):11):14,31:31):13,26:84):7):16,((18:24,((33:3,34:9):8,56:14):18):8,(27:21,28:24):16):23):7,(60:8,61:5):20):5,((15:26,29:15):12,46:26):15):8,((((((5:11,(7:9,10:4):11):5,(8:4,(9:2,11:1):1):3):24,(((16:17,(30:1,((48:7,57:2):1,49:6):2):13):13,(41:19,((42:10,43:5):12,((51:2,63:9):3,52:10):7):9):13):35,64:34):30):20,((((20:13,21:1):4,22:7):9,(36:12,(38:40,58:21):10):13):19,((23:0,24:5):17,25:20):18):5):12,((17:12,50:20):8,(37:18,47:18):15):15):7,32:17):5):7,13:28):12):4,(6:43,14:39):21):31,62:63):24,19:24):23,45:9):4,44:0);
tree PAUP_120 = [&U] (1:0,(((((((2:40,3:72):13,35:25):14,(6:43,14:38):21):4,(((((((4:26,59:40):18,((((12:8,(39:10,40:3):5):4,((53:0,55:0):2,54:8):10):13,31:31):13,26:84):7):16,((18:23,((33:3,34:9):7,56:15):18):8,(27:21,28:24):17):24):8,((15:25,29:17):13,46:25):14):3,(60:8,61:5):20):10,((((((5:12,(7:9,10:4):10):5,(8:4,(9:2,11:1):1):2):24,((((16:19,(30:1,((48:7,49:5):1,57:3):2):11):13,(((42:9,43:6):12,52:9):3,(51:2,63:9):5):13):5,41:22):39,64:33):32):19,((((20:13,21:1):4,22:7):9,(36:12,(38:40,58:21):10):12):20,((23:0,24:5):18,25:19):17):5):13,((17:12,50:20):7,(37:18,47:18):16):15):8,32:17):6):6,13:27):11):31,62:61):26,19:25):23,45:8):5,44:0);
tree PAUP_121 = [&U] (1:0,(((((((2:40,3:72):13,35:25):14,(6:43,14:38):21):4,(((((((4:26,59:40):18,((((12:8,(39:10,40:3):5):3,(53:0,54:9,55:0):11):14,31:31):13,26:84):7):16,((18:23,((33:3,34:9):7,56:15):18):8,(27:21,28:24):17):24):8,((15:25,29:17):13,46:25):14):3,(60:8,61:5):20):10,((((((5:11,(7:9,10:4):11):5,(8:4,(9:2,11:1):1):3):24,(((16:18,(30:2,((48:6,49:6):1,57:2):2):13):12,(41:19,((42:10,43:5):12,((51:2,63:9):3,52:10):7):9):13):35,64:34):30):19,((((20:13,21:1):4,22:7):9,(36:12,(38:40,58:21):10):13):20,((23:0,24:5):17,25:20):17):5):12,((17:12,50:20):7,(37:18,47:18):16):15):8,32:17):6):6,13:27):11):31,62:61):26,19:25):23,45:8):5,44:0);
tree PAUP_122 = [&U] (1:0,(((((((2:40,3:72):13,35:25):14,(6:43,14:38):21):4,(((((((4:26,59:40):18,((((12:8,(39:10,40:3):5):4,((53:0,55:0):2,54:8):10):13,31:31):13,26:84):7):16,((18:23,((33:3,34:9):7,56:15):18):8,(27:21,28:24):17):24):8,((15:25,29:17):13,46:25):14):3,(60:8,61:5):20):10,((((((5:11,(7:9,10:4):11):5,(8:4,(9:2,11:1):1):3):24,(((16:17,(30:1,((48:7,57:2):1,49:6):2):13):13,(41:19,((42:10,43:5):12,((51:2,63:9):3,52:10):7):9):13):35,64:34):30):19,((((20:13,21:1):4,22:7):9,(36:12,(38:40,58:21):10):13):20,((23:0,24:5):17,25:20):17):5):12,((17:12,50:20):7,(37:18,47:18):16):15):8,32:17):6):6,13:27):11):31,62:61):26,19:25):23,45:8):5,44:0);
tree PAUP_123 = [&U] (1:0,(((((((2:37,3:75):14,35:23):14,(((((((4:26,59:40):18,((((12:8,(39:10,40:3):5):4,((53:0,55:0):2,54:8):10):13,31:31):13,26:84):7):16,((18:23,((33:3,34:9):7,56:15):18):8,(27:21,28:24):17):24):8,((15:25,29:17):13,46:25):14):3,(60:8,61:5):20):9,((((((5:12,(7:9,10:4):10):5,(8:4,(9:2,11:1):1):2):24,((((16:20,(30:2,((48:6,57:3):1,49:5):2):11):12,(((42:9,43:6):12,52:9):3,(51:2,63:9):5):13):5,41:22):39,64:33):32):19,((((20:13,21:1):4,22:7):9,(36:12,(38:40,58:21):10):12):20,((23:0,24:5):18,25:19):17):5):13,((17:12,50:20):7,(37:18,47:18):16):15):9,32:16):6):4,13:29):12):5,(6:43,14:39):21):31,62:63):24,19:24):23,45:9):4,44:0);
tree PAUP_124 = [&U] (1:0,(((((((2:37,3:75):14,35:23):14,(((((((4:26,59:40):18,((((12:8,(39:10,40:3):5):3,(53:0,54:9,55:0):11):14,31:31):13,26:84):7):16,((18:23,((33:3,34:9):7,56:15):18):8,(27:21,28:24):17):24):8,((15:25,29:17):13,46:25):14):3,(60:8,61:5):20):9,((((((5:12,(7:9,10:4):10):5,(8:4,(9:2,11:1):1):2):24,((((16:19,(30:1,((48:7,49:5):1,57:3):2):11):13,(((42:9,43:6):12,52:9):3,(51:2,63:9):5):13):5,41:22):39,64:33):32):19,((((20:13,21:1):4,22:7):9,(36:12,(38:40,58:21):10):12):20,((23:0,24:5):18,25:19):17):5):13,((17:12,50:20):7,(37:18,47:18):16):15):9,32:16):6):4,13:29):12):5,(6:43,14:39):21):31,62:63):24,19:24):23,45:9):4,44:0);
tree PAUP_125 = [&U] (1:0,(((((((2:37,3:75):14,35:23):14,(((((((4:26,59:40):18,((((12:8,(39:10,40:3):5):3,(53:0,54:9,55:0):11):14,31:31):13,26:84):7):16,((18:23,((33:3,34:9):7,56:15):18):8,(27:21,28:24):17):24):8,((15:25,29:17):13,46:25):14):3,(60:8,61:5):20):9,((((((5:11,(7:9,10:4):11):5,(8:4,(9:2,11:1):1):3):24,(((16:17,(30:1,((48:7,57:2):1,49:6):2):13):13,(41:19,((42:10,43:5):12,((51:2,63:9):3,52:10):7):9):13):35,64:34):30):19,((((20:13,21:1):4,22:7):9,(36:12,(38:40,58:21):10):13):20,((23:0,24:5):17,25:20):17):5):12,((17:12,50:20):7,(37:18,47:18):16):15):9,32:16):6):4,13:29):12):5,(6:43,14:39):21):31,62:63):24,19:24):23,45:9):4,44:0);
tree PAUP_126 = [&U] (1:0,(((((((2:40,3:72):13,35:25):14,(6:43,14:38):21):5,(((((((4:26,59:40):17,((((12:8,(39:10,40:3):5):3,(53:0,54:9,55:0):11):14,31:32):13,26:83):7):15,((18:22,(27:23,28:23):14):7,((33:3,34:9):9,56:13):22):22):9,(60:8,61:5):20):6,((15:26,29:15):13,46:25):15):9,((((((5:11,(7:9,10:4):11):5,(8:4,(9:2,11:1):1):3):24,(((16:18,(30:2,((48:6,49:6):1,57:2):2):13):12,(41:19,((42:10,43:5):12,((51:2,63:9):3,52:10):7):9):13):35,64:34):30):20,((((20:13,21:1):4,22:7):9,(36:12,(38:40,58:21):10):13):19,((23:0,24:5):17,25:20):18):5):12,((17:12,50:20):8,(37:18,47:18):15):15):6,32:18):6):9,13:26):10):30,62:61):26,19:25):23,45:8):5,44:0);
tree PAUP_127 = [&U] (1:0,(((((((2:40,3:72):13,35:25):14,(6:43,14:38):21):5,(((((((4:26,59:40):17,((((12:8,(39:10,40:3):5):4,((53:0,55:0):2,54:8):10):13,31:32):13,26:83):7):15,((18:22,(27:23,28:23):14):7,((33:3,34:9):9,56:13):22):22):9,(60:8,61:5):20):6,((15:26,29:15):13,46:25):15):9,((((((5:12,(7:9,10:4):10):5,(8:4,(9:2,11:1):1):2):24,((((16:19,(30:1,((48:7,49:5):1,57:3):2):11):13,(((42:9,43:6):12,52:9):3,(51:2,63:9):5):13):5,41:22):39,64:33):32):20,((((20:13,21:1):4,22:7):9,(36:12,(38:40,58:21):10):12):19,((23:0,24:5):18,25:19):18):5):13,((17:12,50:20):8,(37:18,47:18):15):15):6,32:18):6):9,13:26):10):30,62:61):26,19:25):23,45:8):5,44:0);
tree PAUP_128 = [&U] (1:0,(((((((2:40,3:72):13,35:25):14,(6:43,14:38):21):5,(((((((4:26,59:40):17,((((12:8,(39:10,40:3):5):4,((53:0,55:0):2,54:8):10):13,31:32):13,26:83):7):15,((18:22,(27:23,28:23):14):7,((33:3,34:9):9,56:13):22):22):9,(60:8,61:5):20):6,((15:26,29:15):13,46:25):15):9,((((((5:11,(7:9,10:4):11):5,(8:4,(9:2,11:1):1):3):24,(((16:17,(30:1,((48:7,57:2):1,49:6):2):13):13,(41:19,((42:10,43:5):12,((51:2,63:9):3,52:10):7):9):13):35,64:34):30):20,((((20:13,21:1):4,22:7):9,(36:12,(38:40,58:21):10):13):19,((23:0,24:5):17,25:20):18):5):12,((17:12,50:20):8,(37:18,47:18):15):15):6,32:18):6):9,13:26):10):30,62:61):26,19:25):23,45:8):5,44:0);
tree PAUP_129 = [&U] (1:0,(((((((2:40,3:72):13,35:25):14,(6:43,14:38):21):5,(((((((4:26,59:40):18,((((12:8,(39:10,40:3):5):4,((53:0,55:0):2,54:8):10):13,31:31):13,26:84):7):16,((18:24,((33:3,34:9):8,56:14):18):8,(27:21,28:24):16):23):7,(60:8,61:5):20):5,((15:26,29:15):12,46:26):15):9,((((((5:12,(7:9,10:4):10):5,(8:4,(9:2,11:1):1):2):24,((((16:20,(30:2,((48:6,57:3):1,49:5):2):11):12,(((42:9,43:6):12,52:9):3,(51:2,63:9):5):13):5,41:22):39,64:33):32):20,((((20:13,21:1):4,22:7):9,(36:12,(38:40,58:21):10):12):19,((23:0,24:5):18,25:19):18):5):13,((17:12,50:20):8,(37:18,47:18):15):15):6,32:18):5):9,13:26):11):30,62:61):26,19:25):23,45:8):5,44:0);
tree PAUP_130 = [&U] (1:0,(((((((2:40,3:72):13,35:25):14,(6:43,14:38):21):5,(((((((4:26,59:40):18,((((12:8,(39:10,40:3):5):3,(53:0,54:9,55:0):11):14,31:31):13,26:84):7):16,((18:24,((33:3,34:9):8,56:14):18):8,(27:21,28:24):16):23):7,(60:8,61:5):20):5,((15:26,29:15):12,46:26):15):9,((((((5:12,(7:9,10:4):10):5,(8:4,(9:2,11:1):1):2):24,((((16:19,(30:1,((48:7,49:5):1,57:3):2):11):13,(((42:9,43:6):12,52:9):3,(51:2,63:9):5):13):5,41:22):39,64:33):32):20,((((20:13,21:1):4,22:7):9,(36:12,(38:40,58:21):10):12):19,((23:0,24:5):18,25:19):18):5):13,((17:12,50:20):8,(37:18,47:18):15):15):6,32:18):5):9,13:26):11):30,62:61):26,19:25):23,45:8):5,44:0);
tree PAUP_131 = [&U] (1:0,(((((((2:40,3:72):13,35:25):14,(6:43,14:38):21):5,(((((((4:26,59:40):18,((((12:8,(39:10,40:3):5):3,(53:0,54:9,55:0):11):14,31:31):13,26:84):7):16,((18:24,((33:3,34:9):8,56:14):18):8,(27:21,28:24):16):23):7,(60:8,61:5):20):5,((15:26,29:15):12,46:26):15):9,((((((5:11,(7:9,10:4):11):5,(8:4,(9:2,11:1):1):3):24,(((16:17,(30:1,((48:7,57:2):1,49:6):2):13):13,(41:19,((42:10,43:5):12,((51:2,63:9):3,52:10):7):9):13):35,64:34):30):20,((((20:13,21:1):4,22:7):9,(36:12,(38:40,58:21):10):13):19,((23:0,24:5):17,25:20):18):5):12,((17:12,50:20):8,(37:18,47:18):15):15):6,32:18):5):9,13:26):11):30,62:61):26,19:25):23,45:8):5,44:0);
tree PAUP_132 = [&U] (1:0,(((((((2:39,3:73):13,35:25):15,((((((4:26,59:40):19,((((12:8,(39:10,40:3):5):4,((53:0,55:0):2,54:8):10):13,31:31):12,26:84):7):16,((18:23,((33:3,34:9):7,56:15):18):8,(27:21,28:24):17):23):8,((15:25,29:17):13,46:25):13):3,(60:7,61:6):20):7,(((((((5:12,(7:9,10:4):10):5,(8:4,(9:2,11:1):1):2):24,((((16:20,(30:2,((48:6,57:3):1,49:5):2):11):12,(((42:9,43:6):12,52:9):3,(51:2,63:9):5):13):5,41:22):39,64:33):31):19,((((20:13,21:1):4,22:7):9,(36:12,(38:40,58:21):10):12):20,((23:0,24:5):18,25:19):17):6):14,((17:12,50:20):9,(37:17,47:19):15):15):9,32:15):4,13:29):7):17):4,(6:45,14:37):18):31,62:60):25,19:24):24,45:10):3,44:0);
tree PAUP_133 = [&U] (1:0,(((((((2:39,3:73):13,35:25):15,((((((4:26,59:40):17,((((12:8,(39:10,40:3):4):4,((53:0,55:0):2,54:8):11):13,31:31):13,26:84):7):14,((18:23,(27:23,28:23):14):7,((33:3,34:9):9,56:13):22):22):11,(60:7,61:6):18):5,((15:26,29:15):13,46:26):14):6,(((((((5:12,(7:9,10:4):10):5,(8:4,(9:2,11:1):1):2):25,((((16:20,(30:2,((48:6,57:3):1,49:5):2):11):12,(((42:9,43:6):12,52:9):3,(51:2,63:9):5):13):5,41:22):40,64:32):32):19,((((20:13,21:1):4,22:7):9,(36:12,(38:40,58:21):10):12):19,((23:0,24:5):18,25:19):18):6):13,((17:12,50:20):8,(37:18,47:18):15):14):8,32:17):4,13:28):8):17):4,(6:45,14:37):18):31,62:60):25,19:24):24,45:10):3,44:0);
tree PAUP_134 = [&U] (1:0,(((((((2:39,3:73):13,35:25):15,((((((4:26,59:40):18,((((12:8,(39:10,40:3):4):3,(53:0,54:9,55:0):12):14,31:30):13,26:85):7):15,((18:25,((33:3,34:9):8,56:14):18):8,(27:21,28:24):16):23):8,(60:7,61:6):19):4,((15:26,29:15):13,46:26):14):6,(((((((5:12,(7:9,10:4):10):5,(8:4,(9:2,11:1):1):2):25,((((16:20,(30:2,((48:6,57:3):1,49:5):2):11):12,(((42:9,43:6):12,52:9):3,(51:2,63:9):5):13):5,41:22):40,64:32):32):19,((((20:13,21:1):4,22:7):9,(36:12,(38:40,58:21):10):12):19,((23:0,24:5):18,25:19):18):6):13,((17:12,50:20):8,(37:18,47:18):15):14):8,32:17):4,13:28):8):17):4,(6:45,14:37):18):31,62:60):25,19:24):24,45:10):3,44:0);
tree PAUP_135 = [&U] (1:0,(((((((2:39,3:73):13,35:25):15,((((((4:26,59:40):19,((((12:8,(39:10,40:3):5):3,(53:0,54:9,55:0):11):14,31:31):12,26:84):7):16,((18:23,((33:3,34:9):7,56:15):18):8,(27:21,28:24):17):23):8,((15:25,29:17):13,46:25):13):3,(60:7,61:6):20):7,(((((((5:12,(7:9,10:4):10):5,(8:4,(9:2,11:1):1):2):24,((((16:19,(30:1,((48:7,49:5):1,57:3):2):11):13,(((42:9,43:6):12,52:9):3,(51:2,63:9):5):13):5,41:22):39,64:33):31):19,((((20:13,21:1):4,22:7):9,(36:12,(38:40,58:21):10):12):20,((23:0,24:5):18,25:19):17):6):14,((17:12,50:20):9,(37:17,47:19):15):15):9,32:15):4,13:29):7):17):4,(6:45,14:37):18):31,62:60):25,19:24):24,45:10):3,44:0);
tree PAUP_136 = [&U] (1:0,(((((((2:39,3:73):13,35:25):15,((((((4:26,59:40):17,((((12:8,(39:10,40:3):4):3,(53:0,54:9,55:0):12):14,31:31):13,26:84):7):14,((18:23,(27:23,28:23):14):7,((33:3,34:9):9,56:13):22):22):11,(60:7,61:6):18):5,((15:26,29:15):13,46:26):14):6,(((((((5:12,(7:9,10:4):10):5,(8:4,(9:2,11:1):1):2):25,((((16:19,(30:1,((48:7,49:5):1,57:3):2):11):13,(((42:9,43:6):12,52:9):3,(51:2,63:9):5):13):5,41:22):40,64:32):32):19,((((20:13,21:1):4,22:7):9,(36:12,(38:40,58:21):10):12):19,((23:0,24:5):18,25:19):18):6):13,((17:12,50:20):8,(37:18,47:18):15):14):8,32:17):4,13:28):8):17):4,(6:45,14:37):18):31,62:60):25,19:24):24,45:10):3,44:0);
tree PAUP_137 = [&U] (1:0,(((((((2:39,3:73):13,35:25):15,((((((4:26,59:40):19,((((12:8,(39:10,40:3):5):3,(53:0,54:9,55:0):11):14,31:31):12,26:84):7):16,((18:23,((33:3,34:9):7,56:15):18):8,(27:21,28:24):17):23):8,((15:25,29:17):13,46:25):13):3,(60:7,61:6):20):7,(((((((5:11,(7:9,10:4):11):5,(8:4,(9:2,11:1):1):3):24,(((16:17,(30:1,((48:7,57:2):1,49:6):2):13):13,(41:19,((42:10,43:5):12,((51:2,63:9):3,52:10):7):9):13):35,64:34):29):19,((((20:13,21:1):4,22:7):9,(36:12,(38:40,58:21):10):13):20,((23:0,24:5):17,25:20):17):6):13,((17:12,50:20):9,(37:17,47:19):15):15):9,32:15):4,13:29):7):17):4,(6:45,14:37):18):31,62:60):25,19:24):24,45:10):3,44:0);
tree PAUP_138 = [&U] (1:0,(((((((2:39,3:73):13,35:25):15,((((((4:26,59:40):17,((((12:8,(39:10,40:3):4):3,(53:0,54:9,55:0):12):14,31:31):13,26:84):7):14,((18:23,(27:23,28:23):14):7,((33:3,34:9):9,56:13):22):22):11,(60:7,61:6):18):5,((15:26,29:15):13,46:26):14):6,(((((((5:11,(7:9,10:4):11):5,(8:4,(9:2,11:1):1):3):25,(((16:17,(30:1,((48:7,57:2):1,49:6):2):13):13,(41:19,((42:10,43:5):12,((51:2,63:9):3,52:10):7):9):13):36,64:33):30):19,((((20:13,21:1):4,22:7):9,(36:12,(38:40,58:21):10):13):19,((23:0,24:5):17,25:20):18):6):12,((17:12,50:20):8,(37:18,47:18):15):14):8,32:17):4,13:28):8):17):4,(6:45,14:37):18):31,62:60):25,19:24):24,45:10):3,44:0);
tree PAUP_139 = [&U] (1:0,(((((((2:37,3:75):14,35:23):15,(((((((4:26,59:40):17,((((12:8,(39:10,40:3):5):4,((53:0,55:0):2,54:8):10):13,31:32):13,26:83):7):15,((18:22,(27:23,28:23):14):7,((33:3,34:9):9,56:13):22):22):9,(60:8,61:5):20):6,((15:26,29:15):13,46:25):15):8,(((((((5:12,(7:9,10:4):10):5,(8:4,(9:2,11:1):1):2):25,((((16:21,(30:2,((48:6,57:3):1,49:5):2):10):12,(((42:9,43:6):12,52:9):3,(51:2,63:9):5):14):5,41:21):39,64:32):32):16,((23:0,24:5):18,25:18):20):6,(((20:13,21:1):3,22:8):12,(36:11,(38:40,58:20):12):11):21):11,((17:12,50:20):8,(37:18,47:18):15):14):8,32:17):6):7,13:28):11):4,(6:43,14:39):21):31,62:63):24,19:24):23,45:9):4,44:0);
tree PAUP_140 = [&U] (1:0,(((((((2:37,3:75):14,35:23):15,(((((((4:26,59:40):18,((((12:8,(39:10,40:3):5):3,(53:0,54:9,55:0):11):14,31:31):13,26:84):7):16,((18:24,((33:3,34:9):8,56:14):18):8,(27:21,28:24):16):23):7,(60:8,61:5):20):5,((15:26,29:15):12,46:26):15):8,(((((((5:12,(7:9,10:4):10):5,(8:4,(9:2,11:1):1):2):25,((((16:21,(30:2,((48:6,57:3):1,49:5):2):10):12,(((42:9,43:6):12,52:9):3,(51:2,63:9):5):14):5,41:21):39,64:32):32):16,((23:0,24:5):18,25:18):20):6,(((20:13,21:1):3,22:8):12,(36:11,(38:40,58:20):12):11):21):11,((17:12,50:20):8,(37:18,47:18):15):14):8,32:17):5):7,13:28):12):4,(6:43,14:39):21):31,62:63):24,19:24):23,45:9):4,44:0);
tree PAUP_141 = [&U] (1:0,(((((((2:40,3:72):13,35:25):14,(6:43,14:38):21):4,(((((((4:26,59:40):18,((((12:8,(39:10,40:3):5):4,((53:0,55:0):2,54:8):10):13,31:31):13,26:84):7):16,((18:23,((33:3,34:9):7,56:15):18):8,(27:21,28:24):17):24):8,((15:25,29:17):13,46:25):14):2,(60:8,61:5):21):10,(((((((5:12,(7:9,10:4):10):5,(8:4,(9:2,11:1):1):2):25,((((16:21,(30:2,((48:6,57:3):1,49:5):2):10):12,(((42:9,43:6):12,52:9):3,(51:2,63:9):5):14):5,41:21):39,64:32):32):16,((23:0,24:5):18,25:18):20):6,(((20:13,21:1):3,22:8):12,(36:11,(38:40,58:20):12):11):21):11,((17:12,50:20):8,(37:18,47:18):15):14):9,32:16):6):6,13:26):12):31,62:61):26,19:25):23,45:8):5,44:0);
tree PAUP_142 = [&U] (1:0,(((((((2:37,3:75):14,35:23):14,(((((((4:26,59:40):18,((((12:8,(39:10,40:3):5):3,(53:0,54:9,55:0):11):14,31:31):13,26:84):7):16,((18:23,((33:3,34:9):7,56:15):18):8,(27:21,28:24):17):24):8,((15:25,29:17):13,46:25):14):2,(60:8,61:5):21):9,(((((((5:12,(7:9,10:4):10):5,(8:4,(9:2,11:1):1):2):25,((((16:21,(30:2,((48:6,57:3):1,49:5):2):10):12,(((42:9,43:6):12,52:9):3,(51:2,63:9):5):14):5,41:21):39,64:32):32):16,((23:0,24:5):18,25:18):20):6,(((20:13,21:1):3,22:8):12,(36:11,(38:40,58:20):12):11):21):11,((17:12,50:20):8,(37:18,47:18):15):14):10,32:15):6):4,13:28):13):5,(6:43,14:39):21):31,62:63):24,19:24):23,45:9):4,44:0);
tree PAUP_143 = [&U] (1:0,(((((((2:40,3:72):13,35:25):14,(6:43,14:38):21):5,(((((((4:26,59:40):17,((((12:8,(39:10,40:3):5):4,((53:0,55:0):2,54:8):10):13,31:32):13,26:83):7):15,((18:22,(27:23,28:23):14):7,((33:3,34:9):9,56:13):22):22):9,(60:8,61:5):20):6,((15:26,29:15):13,46:25):15):9,(((((((5:12,(7:9,10:4):10):5,(8:4,(9:2,11:1):1):2):25,((((16:21,(30:2,((48:6,57:3):1,49:5):2):10):12,(((42:9,43:6):12,52:9):3,(51:2,63:9):5):14):5,41:21):39,64:32):32):16,((23:0,24:5):18,25:18):20):6,(((20:13,21:1):3,22:8):12,(36:11,(38:40,58:20):12):11):21):11,((17:12,50:20):8,(37:18,47:18):15):14):7,32:18):6):9,13:26):10):30,62:61):26,19:25):23,45:8):5,44:0);
tree PAUP_144 = [&U] (1:0,(((((((2:40,3:72):13,35:25):14,(6:43,14:38):21):5,(((((((4:26,59:40):18,((((12:8,(39:10,40:3):5):3,(53:0,54:9,55:0):11):14,31:31):13,26:84):7):16,((18:24,((33:3,34:9):8,56:14):18):8,(27:21,28:24):16):23):7,(60:8,61:5):20):5,((15:26,29:15):12,46:26):15):9,(((((((5:12,(7:9,10:4):10):5,(8:4,(9:2,11:1):1):2):25,((((16:21,(30:2,((48:6,57:3):1,49:5):2):10):12,(((42:9,43:6):12,52:9):3,(51:2,63:9):5):14):5,41:21):39,64:32):32):16,((23:0,24:5):18,25:18):20):6,(((20:13,21:1):3,22:8):12,(36:11,(38:40,58:20):12):11):21):11,((17:12,50:20):8,(37:18,47:18):15):14):7,32:18):5):9,13:26):11):30,62:61):26,19:25):23,45:8):5,44:0);
tree PAUP_145 = [&U] (1:0,(((((((2:39,3:73):13,35:25):15,((((((4:26,59:40):19,((((12:8,(39:10,40:3):5):3,(53:0,54:9,55:0):11):14,31:31):12,26:84):7):16,((18:23,((33:3,34:9):7,56:15):18):8,(27:21,28:24):17):23):8,((15:25,29:17):13,46:25):13):3,(60:7,61:6):20):7,((((((((5:12,(7:9,10:4):10):5,(8:4,(9:2,11:1):1):2):25,((((16:21,(30:2,((48:6,57:3):1,49:5):2):10):12,(((42:9,43:6):12,52:9):3,(51:2,63:9):5):14):5,41:21):39,64:32):32):16,((23:0,24:5):18,25:18):20):6,(((20:13,21:1):3,22:8):12,(36:11,(38:40,58:20):12):11):21):11,((17:12,50:20):8,(37:18,47:18):15):14):11,32:15):4,13:29):7):17):4,(6:45,14:37):18):31,62:60):25,19:24):24,45:10):3,44:0);
tree PAUP_146 = [&U] (1:0,(((((((2:39,3:73):13,35:25):15,((((((4:26,59:40):17,((((12:8,(39:10,40:3):4):3,(53:0,54:9,55:0):12):14,31:31):13,26:84):7):14,((18:23,(27:23,28:23):14):7,((33:3,34:9):9,56:13):22):22):11,(60:7,61:6):18):5,((15:26,29:15):13,46:26):14):6,((((((((5:12,(7:9,10:4):10):5,(8:4,(9:2,11:1):1):2):25,((((16:21,(30:2,((48:6,57:3):1,49:5):2):10):12,(((42:9,43:6):12,52:9):3,(51:2,63:9):5):14):5,41:21):39,64:32):32):16,((23:0,24:5):18,25:18):20):6,(((20:13,21:1):3,22:8):12,(36:11,(38:40,58:20):12):11):21):12,((17:12,50:20):8,(37:18,47:18):15):13):9,32:17):4,13:28):8):17):4,(6:45,14:37):18):31,62:60):25,19:24):24,45:10):3,44:0);
tree PAUP_147 = [&U] (1:0,(((((((2:37,3:75):14,35:23):15,(((((((4:26,59:40):17,((((12:8,(39:10,40:3):5):3,(53:0,54:9,55:0):11):14,31:32):13,26:83):7):15,((18:22,(27:23,28:23):14):7,((33:3,34:9):9,56:13):22):22):9,(60:8,61:5):20):6,((15:26,29:15):13,46:25):15):8,(((((((5:12,(7:9,10:4):10):5,(8:4,(9:2,11:1):1):2):25,((((16:20,(30:1,((48:7,49:5):1,57:3):2):10):13,(((42:9,43:6):12,52:9):3,(51:2,63:9):5):14):5,41:21):39,64:32):32):16,((23:0,24:5):18,25:18):20):6,(((20:13,21:1):3,22:8):12,(36:11,(38:40,58:20):12):11):21):11,((17:12,50:20):8,(37:18,47:18):15):14):8,32:17):6):7,13:28):11):4,(6:43,14:39):21):31,62:63):24,19:24):23,45:9):4,44:0);
tree PAUP_148 = [&U] (1:0,(((((((2:40,3:72):13,35:25):14,(6:43,14:38):21):4,(((((((4:26,59:40):18,((((12:8,(39:10,40:3):5):3,(53:0,54:9,55:0):11):14,31:31):13,26:84):7):16,((18:23,((33:3,34:9):7,56:15):18):8,(27:21,28:24):17):24):8,((15:25,29:17):13,46:25):14):2,(60:8,61:5):21):10,(((((((5:12,(7:9,10:4):10):5,(8:4,(9:2,11:1):1):2):25,((((16:20,(30:1,((48:7,49:5):1,57:3):2):10):13,(((42:9,43:6):12,52:9):3,(51:2,63:9):5):14):5,41:21):39,64:32):32):16,((23:0,24:5):18,25:18):20):6,(((20:13,21:1):3,22:8):12,(36:11,(38:40,58:20):12):11):21):11,((17:12,50:20):8,(37:18,47:18):15):14):9,32:16):6):6,13:26):12):31,62:61):26,19:25):23,45:8):5,44:0);
tree PAUP_149 = [&U] (1:0,(((((((2:40,3:72):13,35:25):14,(6:43,14:38):21):5,(((((((4:26,59:40):17,((((12:8,(39:10,40:3):5):3,(53:0,54:9,55:0):11):14,31:32):13,26:83):7):15,((18:22,(27:23,28:23):14):7,((33:3,34:9):9,56:13):22):22):9,(60:8,61:5):20):6,((15:26,29:15):13,46:25):15):9,(((((((5:12,(7:9,10:4):10):5,(8:4,(9:2,11:1):1):2):25,((((16:20,(30:1,((48:7,49:5):1,57:3):2):10):13,(((42:9,43:6):12,52:9):3,(51:2,63:9):5):14):5,41:21):39,64:32):32):16,((23:0,24:5):18,25:18):20):6,(((20:13,21:1):3,22:8):12,(36:11,(38:40,58:20):12):11):21):11,((17:12,50:20):8,(37:18,47:18):15):14):7,32:18):6):9,13:26):10):30,62:61):26,19:25):23,45:8):5,44:0);
tree PAUP_150 = [&U] (1:0,(((((((2:37,3:75):14,35:23):15,(((((((4:26,59:40):17,((((12:8,(39:10,40:3):5):3,(53:0,54:9,55:0):11):14,31:32):13,26:83):7):15,((18:22,(27:23,28:23):14):7,((33:3,34:9):9,56:13):22):22):9,(60:8,61:5):20):6,((15:26,29:15):13,46:25):15):8,(((((((5:11,(7:9,10:4):11):5,(8:4,(9:2,11:1):1):3):25,(((16:18,(30:1,((48:7,57:2):1,49:6):2):12):13,(41:18,((42:10,43:5):12,((51:2,63:9):3,52:10):8):9):13):35,64:33):30):16,((23:0,24:5):17,25:19):20):6,(((20:13,21:1):3,22:8):12,(36:11,(38:40,58:20):12):12):21):10,((17:12,50:20):8,(37:18,47:18):15):14):8,32:17):6):7,13:28):11):4,(6:43,14:39):21):31,62:63):24,19:24):23,45:9):4,44:0);
tree PAUP_151 = [&U] (1:0,(((((((2:40,3:72):13,35:25):14,(6:43,14:38):21):4,(((((((4:26,59:40):18,((((12:8,(39:10,40:3):5):3,(53:0,54:9,55:0):11):14,31:31):13,26:84):7):16,((18:23,((33:3,34:9):7,56:15):18):8,(27:21,28:24):17):24):8,((15:25,29:17):13,46:25):14):2,(60:8,61:5):21):10,(((((((5:11,(7:9,10:4):11):5,(8:4,(9:2,11:1):1):3):25,(((16:18,(30:1,((48:7,57:2):1,49:6):2):12):13,(41:18,((42:10,43:5):12,((51:2,63:9):3,52:10):8):9):13):35,64:33):30):16,((23:0,24:5):17,25:19):20):6,(((20:13,21:1):3,22:8):12,(36:11,(38:40,58:20):12):12):21):10,((17:12,50:20):8,(37:18,47:18):15):14):9,32:16):6):6,13:26):12):31,62:61):26,19:25):23,45:8):5,44:0);
tree PAUP_152 = [&U] (1:0,(((((((2:40,3:72):13,35:25):14,(6:43,14:38):21):5,(((((((4:26,59:40):17,((((12:8,(39:10,40:3):5):3,(53:0,54:9,55:0):11):14,31:32):13,26:83):7):15,((18:22,(27:23,28:23):14):7,((33:3,34:9):9,56:13):22):22):9,(60:8,61:5):20):6,((15:26,29:15):13,46:25):15):9,(((((((5:11,(7:9,10:4):11):5,(8:4,(9:2,11:1):1):3):25,(((16:18,(30:1,((48:7,57:2):1,49:6):2):12):13,(41:18,((42:10,43:5):12,((51:2,63:9):3,52:10):8):9):13):35,64:33):30):16,((23:0,24:5):17,25:19):20):6,(((20:13,21:1):3,22:8):12,(36:11,(38:40,58:20):12):12):21):10,((17:12,50:20):8,(37:18,47:18):15):14):7,32:18):6):9,13:26):10):30,62:61):26,19:25):23,45:8):5,44:0);
tree PAUP_153 = [&U] (1:0,(((((((2:37,3:75):14,35:23):15,(((((((4:26,59:40):17,((((12:8,(39:10,40:3):5):3,(53:0,54:9,55:0):11):14,31:32):13,26:83):7):15,((18:22,(27:23,28:23):14):7,((33:3,34:9):9,56:13):22):22):9,(60:8,61:5):20):6,((15:26,29:15):13,46:25):15):8,((((((5:12,(7:9,10:4):10):5,(8:4,(9:2,11:1):1):2):24,((((16:19,(30:1,((48:7,49:5):1,57:3):2):11):13,(((42:9,43:6):12,52:9):3,(51:2,63:9):5):13):5,41:22):39,64:33):32):20,((((20:13,21:1):4,22:7):9,(36:12,(38:40,58:21):10):12):19,((23:0,24:5):18,25:19):18):5):13,((17:12,50:20):8,(37:18,47:18):15):15):7,32:17):6):7,13:28):11):4,(6:43,14:39):21):31,62:63):24,19:24):23,45:9):4,44:0);
tree PAUP_154 = [&U] (1:0,(((((((2:37,3:75):14,35:23):15,(((((((4:26,59:40):17,((((12:8,(39:10,40:3):5):3,(53:0,54:9,55:0):11):14,31:32):13,26:83):7):15,((18:22,(27:23,28:23):14):7,((33:3,34:9):9,56:13):22):22):9,(60:8,61:5):20):6,((15:26,29:15):13,46:25):15):8,((((((5:11,(7:9,10:4):11):5,(8:4,(9:2,11:1):1):3):24,(((16:17,(30:1,((48:7,57:2):1,49:6):2):13):13,(41:19,((42:10,43:5):12,((51:2,63:9):3,52:10):7):9):13):35,64:34):30):20,((((20:13,21:1):4,22:7):9,(36:12,(38:40,58:21):10):13):19,((23:0,24:5):17,25:20):18):5):12,((17:12,50:20):8,(37:18,47:18):15):15):7,32:17):6):7,13:28):11):4,(6:43,14:39):21):31,62:63):24,19:24):23,45:9):4,44:0);
tree PAUP_155 = [&U] (1:0,(((((((2:37,3:75):14,35:23):15,(((((((4:26,59:40):17,((((12:8,(39:10,40:3):5):4,((53:0,55:0):2,54:8):10):13,31:32):13,26:83):7):15,((18:22,(27:23,28:23):14):7,((33:3,34:9):9,56:13):22):22):9,(60:8,61:5):20):6,((15:26,29:15):13,46:25):15):8,((((((5:12,(7:9,10:4):10):5,(8:4,(9:2,11:1):1):2):24,((((16:20,(30:2,((48:6,57:3):1,49:5):2):11):12,(((42:9,43:6):12,52:9):3,(51:2,63:9):5):13):5,41:22):39,64:33):32):20,((((20:13,21:1):4,22:7):9,(36:12,(38:40,58:21):10):12):19,((23:0,24:5):18,25:19):18):5):13,((17:12,50:20):8,(37:18,47:18):15):15):7,32:17):6):7,13:28):11):4,(6:43,14:39):21):31,62:63):24,19:24):23,45:9):4,44:0);
tree PAUP_156 = [&U] (1:0,(((((((2:37,3:75):14,35:23):15,(((((((4:26,59:40):18,((((12:8,(39:10,40:3):5):3,(53:0,54:9,55:0):11):14,31:31):13,26:84):7):16,((18:24,((33:3,34:9):8,56:14):18):8,(27:21,28:24):16):23):7,(60:8,61:5):20):5,((15:26,29:15):12,46:26):15):8,((((((5:12,(7:9,10:4):10):5,(8:4,(9:2,11:1):1):2):24,((((16:20,(30:2,((48:6,57:3):1,49:5):2):11):12,(((42:9,43:6):12,52:9):3,(51:2,63:9):5):13):5,41:22):39,64:33):32):20,((((20:13,21:1):4,22:7):9,(36:12,(38:40,58:21):10):12):19,((23:0,24:5):18,25:19):18):5):13,((17:12,50:20):8,(37:18,47:18):15):15):7,32:17):5):7,13:28):12):4,(6:43,14:39):21):31,62:63):24,19:24):23,45:9):4,44:0);
tree PAUP_157 = [&U] (1:0,(((((((2:40,3:72):13,35:25):14,(6:43,14:38):21):4,(((((((4:26,59:40):18,((((12:8,(39:10,40:3):5):4,((53:0,55:0):2,54:8):10):13,31:31):13,26:84):7):16,((18:23,((33:3,34:9):7,56:15):18):8,(27:21,28:24):17):24):8,((15:25,29:17):13,46:25):14):3,(60:8,61:5):20):10,((((((5:12,(7:9,10:4):10):5,(8:4,(9:2,11:1):1):2):24,((((16:20,(30:2,((48:6,57:3):1,49:5):2):11):12,(((42:9,43:6):12,52:9):3,(51:2,63:9):5):13):5,41:22):39,64:33):32):19,((((20:13,21:1):4,22:7):9,(36:12,(38:40,58:21):10):12):20,((23:0,24:5):18,25:19):17):5):13,((17:12,50:20):7,(37:18,47:18):16):15):8,32:17):6):6,13:27):11):31,62:61):26,19:25):23,45:8):5,44:0);
tree PAUP_158 = [&U] (1:0,(((((((2:40,3:72):13,35:25):14,(6:43,14:38):21):4,(((((((4:26,59:40):18,((((12:8,(39:10,40:3):5):3,(53:0,54:9,55:0):11):14,31:31):13,26:84):7):16,((18:23,((33:3,34:9):7,56:15):18):8,(27:21,28:24):17):24):8,((15:25,29:17):13,46:25):14):3,(60:8,61:5):20):10,((((((5:12,(7:9,10:4):10):5,(8:4,(9:2,11:1):1):2):24,((((16:19,(30:1,((48:7,49:5):1,57:3):2):11):13,(((42:9,43:6):12,52:9):3,(51:2,63:9):5):13):5,41:22):39,64:33):32):19,((((20:13,21:1):4,22:7):9,(36:12,(38:40,58:21):10):12):20,((23:0,24:5):18,25:19):17):5):13,((17:12,50:20):7,(37:18,47:18):16):15):8,32:17):6):6,13:27):11):31,62:61):26,19:25):23,45:8):5,44:0);
tree PAUP_159 = [&U] (1:0,(((((((2:40,3:72):13,35:25):14,(6:43,14:38):21):4,(((((((4:26,59:40):18,((((12:8,(39:10,40:3):5):3,(53:0,54:9,55:0):11):14,31:31):13,26:84):7):16,((18:23,((33:3,34:9):7,56:15):18):8,(27:21,28:24):17):24):8,((15:25,29:17):13,46:25):14):3,(60:8,61:5):20):10,((((((5:11,(7:9,10:4):11):5,(8:4,(9:2,11:1):1):3):24,(((16:17,(30:1,((48:7,57:2):1,49:6):2):13):13,(41:19,((42:10,43:5):12,((51:2,63:9):3,52:10):7):9):13):35,64:34):30):19,((((20:13,21:1):4,22:7):9,(36:12,(38:40,58:21):10):13):20,((23:0,24:5):17,25:20):17):5):12,((17:12,50:20):7,(37:18,47:18):16):15):8,32:17):6):6,13:27):11):31,62:61):26,19:25):23,45:8):5,44:0);
tree PAUP_160 = [&U] (1:0,(((((((2:37,3:75):14,35:23):14,(((((((4:26,59:40):18,((((12:8,(39:10,40:3):5):3,(53:0,54:9,55:0):11):14,31:31):13,26:84):7):16,((18:23,((33:3,34:9):7,56:15):18):8,(27:21,28:24):17):24):8,((15:25,29:17):13,46:25):14):3,(60:8,61:5):20):9,((((((5:12,(7:9,10:4):10):5,(8:4,(9:2,11:1):1):2):24,((((16:20,(30:2,((48:6,57:3):1,49:5):2):11):12,(((42:9,43:6):12,52:9):3,(51:2,63:9):5):13):5,41:22):39,64:33):32):19,((((20:13,21:1):4,22:7):9,(36:12,(38:40,58:21):10):12):20,((23:0,24:5):18,25:19):17):5):13,((17:12,50:20):7,(37:18,47:18):16):15):9,32:16):6):4,13:29):12):5,(6:43,14:39):21):31,62:63):24,19:24):23,45:9):4,44:0);
tree PAUP_161 = [&U] (1:0,(((((((2:40,3:72):13,35:25):14,(6:43,14:38):21):5,(((((((4:26,59:40):17,((((12:8,(39:10,40:3):5):3,(53:0,54:9,55:0):11):14,31:32):13,26:83):7):15,((18:22,(27:23,28:23):14):7,((33:3,34:9):9,56:13):22):22):9,(60:8,61:5):20):6,((15:26,29:15):13,46:25):15):9,((((((5:12,(7:9,10:4):10):5,(8:4,(9:2,11:1):1):2):24,((((16:19,(30:1,((48:7,49:5):1,57:3):2):11):13,(((42:9,43:6):12,52:9):3,(51:2,63:9):5):13):5,41:22):39,64:33):32):20,((((20:13,21:1):4,22:7):9,(36:12,(38:40,58:21):10):12):19,((23:0,24:5):18,25:19):18):5):13,((17:12,50:20):8,(37:18,47:18):15):15):6,32:18):6):9,13:26):10):30,62:61):26,19:25):23,45:8):5,44:0);
tree PAUP_162 = [&U] (1:0,(((((((2:40,3:72):13,35:25):14,(6:43,14:38):21):5,(((((((4:26,59:40):17,((((12:8,(39:10,40:3):5):3,(53:0,54:9,55:0):11):14,31:32):13,26:83):7):15,((18:22,(27:23,28:23):14):7,((33:3,34:9):9,56:13):22):22):9,(60:8,61:5):20):6,((15:26,29:15):13,46:25):15):9,((((((5:11,(7:9,10:4):11):5,(8:4,(9:2,11:1):1):3):24,(((16:17,(30:1,((48:7,57:2):1,49:6):2):13):13,(41:19,((42:10,43:5):12,((51:2,63:9):3,52:10):7):9):13):35,64:34):30):20,((((20:13,21:1):4,22:7):9,(36:12,(38:40,58:21):10):13):19,((23:0,24:5):17,25:20):18):5):12,((17:12,50:20):8,(37:18,47:18):15):15):6,32:18):6):9,13:26):10):30,62:61):26,19:25):23,45:8):5,44:0);
tree PAUP_163 = [&U] (1:0,(((((((2:40,3:72):13,35:25):14,(6:43,14:38):21):5,(((((((4:26,59:40):17,((((12:8,(39:10,40:3):5):4,((53:0,55:0):2,54:8):10):13,31:32):13,26:83):7):15,((18:22,(27:23,28:23):14):7,((33:3,34:9):9,56:13):22):22):9,(60:8,61:5):20):6,((15:26,29:15):13,46:25):15):9,((((((5:12,(7:9,10:4):10):5,(8:4,(9:2,11:1):1):2):24,((((16:20,(30:2,((48:6,57:3):1,49:5):2):11):12,(((42:9,43:6):12,52:9):3,(51:2,63:9):5):13):5,41:22):39,64:33):32):20,((((20:13,21:1):4,22:7):9,(36:12,(38:40,58:21):10):12):19,((23:0,24:5):18,25:19):18):5):13,((17:12,50:20):8,(37:18,47:18):15):15):6,32:18):6):9,13:26):10):30,62:61):26,19:25):23,45:8):5,44:0);
tree PAUP_164 = [&U] (1:0,(((((((2:40,3:72):13,35:25):14,(6:43,14:38):21):5,(((((((4:26,59:40):18,((((12:8,(39:10,40:3):5):3,(53:0,54:9,55:0):11):14,31:31):13,26:84):7):16,((18:24,((33:3,34:9):8,56:14):18):8,(27:21,28:24):16):23):7,(60:8,61:5):20):5,((15:26,29:15):12,46:26):15):9,((((((5:12,(7:9,10:4):10):5,(8:4,(9:2,11:1):1):2):24,((((16:20,(30:2,((48:6,57:3):1,49:5):2):11):12,(((42:9,43:6):12,52:9):3,(51:2,63:9):5):13):5,41:22):39,64:33):32):20,((((20:13,21:1):4,22:7):9,(36:12,(38:40,58:21):10):12):19,((23:0,24:5):18,25:19):18):5):13,((17:12,50:20):8,(37:18,47:18):15):15):6,32:18):5):9,13:26):11):30,62:61):26,19:25):23,45:8):5,44:0);
tree PAUP_165 = [&U] (1:0,(((((((2:39,3:73):13,35:25):15,((((((4:26,59:40):19,((((12:8,(39:10,40:3):5):3,(53:0,54:9,55:0):11):14,31:31):12,26:84):7):16,((18:23,((33:3,34:9):7,56:15):18):8,(27:21,28:24):17):23):8,((15:25,29:17):13,46:25):13):3,(60:7,61:6):20):7,(((((((5:12,(7:9,10:4):10):5,(8:4,(9:2,11:1):1):2):24,((((16:20,(30:2,((48:6,57:3):1,49:5):2):11):12,(((42:9,43:6):12,52:9):3,(51:2,63:9):5):13):5,41:22):39,64:33):31):19,((((20:13,21:1):4,22:7):9,(36:12,(38:40,58:21):10):12):20,((23:0,24:5):18,25:19):17):6):14,((17:12,50:20):9,(37:17,47:19):15):15):9,32:15):4,13:29):7):17):4,(6:45,14:37):18):31,62:60):25,19:24):24,45:10):3,44:0);
tree PAUP_166 = [&U] (1:0,(((((((2:39,3:73):13,35:25):15,((((((4:26,59:40):17,((((12:8,(39:10,40:3):4):3,(53:0,54:9,55:0):12):14,31:31):13,26:84):7):14,((18:23,(27:23,28:23):14):7,((33:3,34:9):9,56:13):22):22):11,(60:7,61:6):18):5,((15:26,29:15):13,46:26):14):6,(((((((5:12,(7:9,10:4):10):5,(8:4,(9:2,11:1):1):2):25,((((16:20,(30:2,((48:6,57:3):1,49:5):2):11):12,(((42:9,43:6):12,52:9):3,(51:2,63:9):5):13):5,41:22):40,64:32):32):19,((((20:13,21:1):4,22:7):9,(36:12,(38:40,58:21):10):12):19,((23:0,24:5):18,25:19):18):6):13,((17:12,50:20):8,(37:18,47:18):15):14):8,32:17):4,13:28):8):17):4,(6:45,14:37):18):31,62:60):25,19:24):24,45:10):3,44:0);
tree PAUP_167 = [&U] (1:0,(((((((2:37,3:75):14,35:23):15,(((((((4:26,59:40):17,((((12:8,(39:10,40:3):5):3,(53:0,54:9,55:0):11):14,31:32):13,26:83):7):15,((18:22,(27:23,28:23):14):7,((33:3,34:9):9,56:13):22):22):9,(60:8,61:5):20):6,((15:26,29:15):13,46:25):15):8,(((((((5:12,(7:9,10:4):10):5,(8:4,(9:2,11:1):1):2):25,((((16:21,(30:2,((48:6,57:3):1,49:5):2):10):12,(((42:9,43:6):12,52:9):3,(51:2,63:9):5):14):5,41:21):39,64:32):32):16,((23:0,24:5):18,25:18):20):6,(((20:13,21:1):3,22:8):12,(36:11,(38:40,58:20):12):11):21):11,((17:12,50:20):8,(37:18,47:18):15):14):8,32:17):6):7,13:28):11):4,(6:43,14:39):21):31,62:63):24,19:24):23,45:9):4,44:0);
tree PAUP_168 = [&U] (1:0,(((((((2:40,3:72):13,35:25):14,(6:43,14:38):21):4,(((((((4:26,59:40):18,((((12:8,(39:10,40:3):5):3,(53:0,54:9,55:0):11):14,31:31):13,26:84):7):16,((18:23,((33:3,34:9):7,56:15):18):8,(27:21,28:24):17):24):8,((15:25,29:17):13,46:25):14):2,(60:8,61:5):21):10,(((((((5:12,(7:9,10:4):10):5,(8:4,(9:2,11:1):1):2):25,((((16:21,(30:2,((48:6,57:3):1,49:5):2):10):12,(((42:9,43:6):12,52:9):3,(51:2,63:9):5):14):5,41:21):39,64:32):32):16,((23:0,24:5):18,25:18):20):6,(((20:13,21:1):3,22:8):12,(36:11,(38:40,58:20):12):11):21):11,((17:12,50:20):8,(37:18,47:18):15):14):9,32:16):6):6,13:26):12):31,62:61):26,19:25):23,45:8):5,44:0);
tree PAUP_169 = [&U] (1:0,(((((((2:40,3:72):13,35:25):14,(6:43,14:38):21):5,(((((((4:26,59:40):17,((((12:8,(39:10,40:3):5):3,(53:0,54:9,55:0):11):14,31:32):13,26:83):7):15,((18:22,(27:23,28:23):14):7,((33:3,34:9):9,56:13):22):22):9,(60:8,61:5):20):6,((15:26,29:15):13,46:25):15):9,(((((((5:12,(7:9,10:4):10):5,(8:4,(9:2,11:1):1):2):25,((((16:21,(30:2,((48:6,57:3):1,49:5):2):10):12,(((42:9,43:6):12,52:9):3,(51:2,63:9):5):14):5,41:21):39,64:32):32):16,((23:0,24:5):18,25:18):20):6,(((20:13,21:1):3,22:8):12,(36:11,(38:40,58:20):12):11):21):11,((17:12,50:20):8,(37:18,47:18):15):14):7,32:18):6):9,13:26):10):30,62:61):26,19:25):23,45:8):5,44:0);
tree PAUP_170 = [&U] (1:0,(((((((2:37,3:75):14,35:23):15,(((((((4:26,59:40):17,((((12:8,(39:10,40:3):5):3,(53:0,54:9,55:0):11):14,31:32):13,26:83):7):15,((18:22,(27:23,28:23):14):7,((33:3,34:9):9,56:13):22):22):9,(60:8,61:5):20):6,((15:26,29:15):13,46:25):15):8,((((((5:12,(7:9,10:4):10):5,(8:4,(9:2,11:1):1):2):24,((((16:20,(30:2,((48:6,57:3):1,49:5):2):11):12,(((42:9,43:6):12,52:9):3,(51:2,63:9):5):13):5,41:22):39,64:33):32):20,((((20:13,21:1):4,22:7):9,(36:12,(38:40,58:21):10):12):19,((23:0,24:5):18,25:19):18):5):13,((17:12,50:20):8,(37:18,47:18):15):15):7,32:17):6):7,13:28):11):4,(6:43,14:39):21):31,62:63):24,19:24):23,45:9):4,44:0);
tree PAUP_171 = [&U] (1:0,(((((((2:40,3:72):13,35:25):14,(6:43,14:38):21):4,(((((((4:26,59:40):18,((((12:8,(39:10,40:3):5):3,(53:0,54:9,55:0):11):14,31:31):13,26:84):7):16,((18:23,((33:3,34:9):7,56:15):18):8,(27:21,28:24):17):24):8,((15:25,29:17):13,46:25):14):3,(60:8,61:5):20):10,((((((5:12,(7:9,10:4):10):5,(8:4,(9:2,11:1):1):2):24,((((16:20,(30:2,((48:6,57:3):1,49:5):2):11):12,(((42:9,43:6):12,52:9):3,(51:2,63:9):5):13):5,41:22):39,64:33):32):19,((((20:13,21:1):4,22:7):9,(36:12,(38:40,58:21):10):12):20,((23:0,24:5):18,25:19):17):5):13,((17:12,50:20):7,(37:18,47:18):16):15):8,32:17):6):6,13:27):11):31,62:61):26,19:25):23,45:8):5,44:0);
tree PAUP_172 = [&U] (1:0,(((((((2:40,3:72):13,35:25):14,(6:43,14:38):21):5,(((((((4:26,59:40):17,((((12:8,(39:10,40:3):5):3,(53:0,54:9,55:0):11):14,31:32):13,26:83):7):15,((18:22,(27:23,28:23):14):7,((33:3,34:9):9,56:13):22):22):9,(60:8,61:5):20):6,((15:26,29:15):13,46:25):15):9,((((((5:12,(7:9,10:4):10):5,(8:4,(9:2,11:1):1):2):24,((((16:20,(30:2,((48:6,57:3):1,49:5):2):11):12,(((42:9,43:6):12,52:9):3,(51:2,63:9):5):13):5,41:22):39,64:33):32):20,((((20:13,21:1):4,22:7):9,(36:12,(38:40,58:21):10):12):19,((23:0,24:5):18,25:19):18):5):13,((17:12,50:20):8,(37:18,47:18):15):15):6,32:18):6):9,13:26):10):30,62:61):26,19:25):23,45:8):5,44:0);
tree PAUP_173 = [&U] (1:0,((((((2:42,3:70):14,35:23):13,((((((((4:26,59:40):18,((((12:8,(39:10,40:3):5):4,((53:0,55:0):2,54:8):10):12,31:32):13,26:83):7):15,((18:24,(27:22,28:24):13):6,((33:3,34:9):10,56:13):21):23):10,(60:8,61:5):18):8,((15:26,29:15):11,46:27):13):3,(13:30,32:19):10):9,(((((5:13,(7:9,10:4):9):5,(8:4,(9:2,11:1):1):5):25,(((16:18,(30:1,((48:7,57:2):1,49:6):2):11):12,(41:19,((42:10,43:5):12,((51:2,63:9):3,52:10):8):9):13):36,64:33):28):16,((17:10,50:21):8,(37:19,47:17):17):13):11,((((20:13,21:1):4,22:7):10,(36:11,(38:40,58:21):11):13):22,((23:0,24:5):20,25:17):15):7):6):12,(6:45,14:37):19):8):30,62:62):23,19:25):23,45:9):4,44:0);
tree PAUP_174 = [&U] (1:0,((((((2:42,3:70):14,35:23):13,((((((((4:26,59:40):18,((((12:8,(39:10,40:3):5):4,((53:0,55:0):2,54:8):10):13,31:31):13,26:84):7):16,((18:24,((33:3,34:9):8,56:14):18):8,(27:21,28:24):16):23):8,(60:8,61:5):19):7,((15:26,29:15):11,46:27):13):3,(13:30,32:19):10):9,(((((5:13,(7:9,10:4):9):5,(8:4,(9:2,11:1):1):5):25,(((16:18,(30:1,((48:7,57:2):1,49:6):2):11):12,(41:19,((42:10,43:5):12,((51:2,63:9):3,52:10):8):9):13):36,64:33):28):16,((17:10,50:21):8,(37:19,47:17):17):13):11,((((20:13,21:1):4,22:7):10,(36:11,(38:40,58:21):11):13):22,((23:0,24:5):20,25:17):15):7):6):12,(6:45,14:37):19):8):30,62:62):23,19:25):23,45:9):4,44:0);
tree PAUP_175 = [&U] (1:0,((((((2:40,3:73):13,35:24):12,(((((((((4:27,59:40):17,((((12:8,(39:10,40:3):5):4,((53:0,55:0):2,54:8):10):12,31:32):13,26:84):7):16,((18:24,(27:22,28:24):13):8,((33:3,34:9):10,56:13):20):21):10,(60:8,61:5):17):7,((15:26,29:17):10,46:27):13):4,(13:30,32:18):10):7,(((((5:13,(7:9,10:4):9):5,(8:4,(9:2,11:1):1):5):24,(((16:18,(30:1,((48:7,57:2):1,49:6):2):12):12,(41:19,((42:10,43:5):12,((51:2,63:9):3,52:10):8):8):13):36,64:34):28):16,((17:9,50:22):8,(37:20,47:16):17):13):8,(((20:13,21:1):3,22:8):13,(36:11,(38:40,58:20):12):11):24):10):6,((23:0,24:5):19,25:17):16):10,(6:47,14:36):19):7):31,62:61):25,19:24):23,45:9):4,44:0);
tree PAUP_176 = [&U] (1:0,((((((2:42,3:70):14,35:23):13,((((((((4:26,59:40):18,((((12:8,(39:10,40:3):5):3,(53:0,54:9,55:0):11):13,31:32):13,26:83):7):15,((18:24,(27:22,28:24):13):6,((33:3,34:9):10,56:13):21):23):10,(60:8,61:5):18):8,((15:26,29:15):11,46:27):13):3,(13:30,32:19):10):9,(((((5:13,(7:9,10:4):9):5,(8:4,(9:2,11:1):1):5):25,(((16:18,(30:1,((48:7,57:2):1,49:6):2):11):12,(41:19,((42:10,43:5):12,((51:2,63:9):3,52:10):8):9):13):36,64:33):28):16,((17:10,50:21):8,(37:19,47:17):17):13):11,((((20:13,21:1):4,22:7):10,(36:11,(38:40,58:21):11):13):22,((23:0,24:5):20,25:17):15):7):6):12,(6:45,14:37):19):8):30,62:62):23,19:25):23,45:9):4,44:0);
tree PAUP_177 = [&U] (1:0,((((((2:42,3:70):14,35:23):13,((((((((4:26,59:40):18,((((12:8,(39:10,40:3):5):4,((53:0,55:0):2,54:8):10):12,31:32):13,26:83):7):15,((18:24,(27:22,28:24):13):6,((33:3,34:9):10,56:13):21):23):10,(60:8,61:5):18):8,((15:26,29:15):11,46:27):13):3,(13:30,32:19):10):9,(((((5:13,(7:9,10:4):9):5,(8:4,(9:2,11:1):1):5):25,(((16:19,(30:2,((48:6,49:6):1,57:2):2):11):11,(41:19,((42:10,43:5):12,((51:2,63:9):3,52:10):8):9):13):36,64:33):28):16,((17:10,50:21):8,(37:19,47:17):17):13):11,((((20:13,21:1):4,22:7):10,(36:11,(38:40,58:21):11):13):22,((23:0,24:5):20,25:17):15):7):6):12,(6:45,14:37):19):8):30,62:62):23,19:25):23,45:9):4,44:0);
tree PAUP_178 = [&U] (1:0,((((((2:42,3:70):14,35:23):12,((((((((4:26,59:40):18,((((12:8,(39:10,40:3):5):4,((53:0,55:0):2,54:8):10):13,31:31):13,26:84):7):16,((18:23,((33:3,34:9):7,56:15):18):8,(27:21,28:24):17):24):9,((15:25,29:17):12,46:26):14):4,(60:8,61:5):18):5,(13:29,32:18):8):11,(((((5:13,(7:9,10:4):9):5,(8:4,(9:2,11:1):1):5):24,(((16:18,(30:1,((48:7,57:2):1,49:6):2):12):12,(41:19,((42:10,43:5):12,((51:2,63:9):3,52:10):8):8):13):36,64:34):27):16,((17:10,50:21):9,(37:18,47:18):17):14):11,((((20:13,21:1):4,22:7):10,(36:11,(38:40,58:21):11):13):22,((23:0,24:5):20,25:17):15):7):8):9,(6:46,14:37):19):7):31,62:62):23,19:25):23,45:9):4,44:0);
tree PAUP_179 = [&U] (1:0,((((((2:42,3:70):14,35:23):14,(((((((((4:26,59:40):18,((((12:8,(39:10,40:3):5):4,((53:0,55:0):2,54:8):10):13,31:31):13,26:84):7):18,((18:23,((33:3,34:9):7,56:15):18):8,(27:21,28:24):17):22):8,((15:25,29:18):13,46:24):15):3,(60:8,61:5):20):9,32:18):4,13:28):11,(((((5:12,(7:9,10:4):10):5,(8:4,(9:2,11:1):1):4):24,(((16:18,(30:1,((48:7,57:2):1,49:6):2):11):12,(41:19,((42:10,43:5):12,((51:2,63:9):3,52:10):8):9):13):37,64:32):28):16,((17:11,50:21):10,(37:20,47:16):17):13):9,((((20:13,21:1):4,22:7):9,(36:11,(38:40,58:21):11):14):20,((23:0,24:5):18,25:19):16):8):8):12,(6:45,14:36):18):8):30,62:61):24,19:25):23,45:9):4,44:0);
tree PAUP_180 = [&U] (1:0,((((((2:40,3:73):13,35:24):12,(((((((((4:26,59:40):17,((((12:8,(39:10,40:3):5):4,((53:0,55:0):2,54:8):10):13,31:31):14,26:84):7):17,((18:25,((33:3,34:9):8,56:14):17):8,(27:20,28:25):16):22):9,(60:8,61:5):18):6,((15:26,29:17):10,46:27):13):4,(13:30,32:18):10):7,(((((5:13,(7:9,10:4):9):5,(8:4,(9:2,11:1):1):5):24,(((16:18,(30:1,((48:7,57:2):1,49:6):2):12):12,(41:19,((42:10,43:5):12,((51:2,63:9):3,52:10):8):8):13):36,64:34):28):16,((17:9,50:22):8,(37:20,47:16):17):13):8,(((20:13,21:1):3,22:8):13,(36:11,(38:40,58:20):12):11):24):10):6,((23:0,24:5):19,25:17):16):10,(6:47,14:36):19):7):31,62:61):25,19:24):23,45:9):4,44:0);
tree PAUP_181 = [&U] (1:0,((((((2:42,3:70):14,35:23):13,((((((((4:26,59:40):18,((((12:8,(39:10,40:3):5):3,(53:0,54:9,55:0):11):14,31:31):13,26:84):7):16,((18:24,((33:3,34:9):8,56:14):18):8,(27:21,28:24):16):23):8,(60:8,61:5):19):7,((15:26,29:15):11,46:27):13):3,(13:30,32:19):10):9,(((((5:13,(7:9,10:4):9):5,(8:4,(9:2,11:1):1):5):25,(((16:18,(30:1,((48:7,57:2):1,49:6):2):11):12,(41:19,((42:10,43:5):12,((51:2,63:9):3,52:10):8):9):13):36,64:33):28):16,((17:10,50:21):8,(37:19,47:17):17):13):11,((((20:13,21:1):4,22:7):10,(36:11,(38:40,58:21):11):13):22,((23:0,24:5):20,25:17):15):7):6):12,(6:45,14:37):19):8):30,62:62):23,19:25):23,45:9):4,44:0);
tree PAUP_182 = [&U] (1:0,((((((2:42,3:70):14,35:23):13,((((((((4:26,59:40):18,((((12:8,(39:10,40:3):5):4,((53:0,55:0):2,54:8):10):13,31:31):13,26:84):7):16,((18:24,((33:3,34:9):8,56:14):18):8,(27:21,28:24):16):23):8,(60:8,61:5):19):7,((15:26,29:15):11,46:27):13):3,(13:30,32:19):10):9,(((((5:13,(7:9,10:4):9):5,(8:4,(9:2,11:1):1):5):25,(((16:19,(30:2,((48:6,49:6):1,57:2):2):11):11,(41:19,((42:10,43:5):12,((51:2,63:9):3,52:10):8):9):13):36,64:33):28):16,((17:10,50:21):8,(37:19,47:17):17):13):11,((((20:13,21:1):4,22:7):10,(36:11,(38:40,58:21):11):13):22,((23:0,24:5):20,25:17):15):7):6):12,(6:45,14:37):19):8):30,62:62):23,19:25):23,45:9):4,44:0);
tree PAUP_183 = [&U] (1:0,((((((2:40,3:73):13,35:24):12,(((((((((4:27,59:40):17,((((12:8,(39:10,40:3):5):4,((53:0,55:0):2,54:8):10):12,31:32):13,26:84):7):16,((18:24,(27:22,28:24):13):8,((33:3,34:9):10,56:13):20):21):10,(60:8,61:5):17):7,((15:26,29:17):10,46:27):13):4,(13:30,32:18):10):7,(((((5:13,(7:9,10:4):9):5,(8:4,(9:2,11:1):1):5):24,(((16:19,(30:2,((48:6,49:6):1,57:2):2):12):11,(41:19,((42:10,43:5):12,((51:2,63:9):3,52:10):8):8):13):36,64:34):28):16,((17:9,50:22):8,(37:20,47:16):17):13):8,(((20:13,21:1):3,22:8):13,(36:11,(38:40,58:20):12):11):24):10):6,((23:0,24:5):19,25:17):16):10,(6:47,14:36):19):7):31,62:61):25,19:24):23,45:9):4,44:0);
tree PAUP_184 = [&U] (1:0,((((((2:40,3:73):13,35:24):12,(((((((((4:27,59:40):17,((((12:8,(39:10,40:3):5):3,(53:0,54:9,55:0):11):13,31:32):13,26:84):7):16,((18:24,(27:22,28:24):13):8,((33:3,34:9):10,56:13):20):21):10,(60:8,61:5):17):7,((15:26,29:17):10,46:27):13):4,(13:30,32:18):10):7,(((((5:13,(7:9,10:4):9):5,(8:4,(9:2,11:1):1):5):24,(((16:18,(30:1,((48:7,57:2):1,49:6):2):12):12,(41:19,((42:10,43:5):12,((51:2,63:9):3,52:10):8):8):13):36,64:34):28):16,((17:9,50:22):8,(37:20,47:16):17):13):8,(((20:13,21:1):3,22:8):13,(36:11,(38:40,58:20):12):11):24):10):6,((23:0,24:5):19,25:17):16):10,(6:47,14:36):19):7):31,62:61):25,19:24):23,45:9):4,44:0);
tree PAUP_185 = [&U] (1:0,((((((2:42,3:70):14,35:23):13,((((((((4:26,59:40):18,((((12:8,(39:10,40:3):5):3,(53:0,54:9,55:0):11):13,31:32):13,26:83):7):15,((18:24,(27:22,28:24):13):6,((33:3,34:9):10,56:13):21):23):10,(60:8,61:5):18):8,((15:26,29:15):11,46:27):13):3,(13:30,32:19):10):9,(((((5:13,(7:9,10:4):9):5,(8:4,(9:2,11:1):1):5):25,(((16:19,(30:2,((48:6,49:6):1,57:2):2):11):11,(41:19,((42:10,43:5):12,((51:2,63:9):3,52:10):8):9):13):36,64:33):28):16,((17:10,50:21):8,(37:19,47:17):17):13):11,((((20:13,21:1):4,22:7):10,(36:11,(38:40,58:21):11):13):22,((23:0,24:5):20,25:17):15):7):6):12,(6:45,14:37):19):8):30,62:62):23,19:25):23,45:9):4,44:0);
tree PAUP_186 = [&U] (1:0,((((((2:42,3:70):14,35:23):12,((((((((4:26,59:40):18,((((12:8,(39:10,40:3):5):3,(53:0,54:9,55:0):11):14,31:31):13,26:84):7):16,((18:23,((33:3,34:9):7,56:15):18):8,(27:21,28:24):17):24):9,((15:25,29:17):12,46:26):14):4,(60:8,61:5):18):5,(13:29,32:18):8):11,(((((5:13,(7:9,10:4):9):5,(8:4,(9:2,11:1):1):5):24,(((16:18,(30:1,((48:7,57:2):1,49:6):2):12):12,(41:19,((42:10,43:5):12,((51:2,63:9):3,52:10):8):8):13):36,64:34):27):16,((17:10,50:21):9,(37:18,47:18):17):14):11,((((20:13,21:1):4,22:7):10,(36:11,(38:40,58:21):11):13):22,((23:0,24:5):20,25:17):15):7):8):9,(6:46,14:37):19):7):31,62:62):23,19:25):23,45:9):4,44:0);
tree PAUP_187 = [&U] (1:0,((((((2:42,3:70):14,35:23):12,((((((((4:26,59:40):18,((((12:8,(39:10,40:3):5):4,((53:0,55:0):2,54:8):10):13,31:31):13,26:84):7):16,((18:23,((33:3,34:9):7,56:15):18):8,(27:21,28:24):17):24):9,((15:25,29:17):12,46:26):14):4,(60:8,61:5):18):5,(13:29,32:18):8):11,(((((5:13,(7:9,10:4):9):5,(8:4,(9:2,11:1):1):5):24,(((16:19,(30:2,((48:6,49:6):1,57:2):2):12):11,(41:19,((42:10,43:5):12,((51:2,63:9):3,52:10):8):8):13):36,64:34):27):16,((17:10,50:21):9,(37:18,47:18):17):14):11,((((20:13,21:1):4,22:7):10,(36:11,(38:40,58:21):11):13):22,((23:0,24:5):20,25:17):15):7):8):9,(6:46,14:37):19):7):31,62:62):23,19:25):23,45:9):4,44:0);
tree PAUP_188 = [&U] (1:0,((((((2:42,3:70):14,35:23):13,((((((((4:26,59:40):17,((((12:8,(39:10,40:3):4):4,((53:0,55:0):2,54:8):11):13,31:30):14,26:85):7):16,((18:25,((33:3,34:9):8,56:14):18):8,(27:21,28:24):16):23):7,(60:8,61:5):21):6,32:21):3,(13:29,((15:25,29:16):12,46:27):10):9):10,(((((5:13,(7:9,10:4):9):5,(8:4,(9:2,11:1):1):5):24,(((16:18,(30:1,((48:7,57:2):1,49:6):2):11):12,(41:19,((42:10,43:5):12,((51:2,63:9):3,52:10):8):9):13):36,64:33):29):15,((17:11,50:21):8,(37:20,47:16):17):14):11,((((20:13,21:1):4,22:7):9,(36:11,(38:40,58:21):11):14):22,((23:0,24:5):19,25:17):15):6):6):14,(6:45,14:37):19):7):30,62:62):23,19:25):23,45:9):4,44:0);
tree PAUP_189 = [&U] (1:0,((((((2:42,3:70):14,35:23):14,(((((((((4:26,59:40):18,((((12:8,(39:10,40:3):5):3,(53:0,54:9,55:0):11):14,31:31):13,26:84):7):18,((18:23,((33:3,34:9):7,56:15):18):8,(27:21,28:24):17):22):8,((15:25,29:18):13,46:24):15):3,(60:8,61:5):20):9,32:18):4,13:28):11,(((((5:12,(7:9,10:4):10):5,(8:4,(9:2,11:1):1):4):24,(((16:18,(30:1,((48:7,57:2):1,49:6):2):11):12,(41:19,((42:10,43:5):12,((51:2,63:9):3,52:10):8):9):13):37,64:32):28):16,((17:11,50:21):10,(37:20,47:16):17):13):9,((((20:13,21:1):4,22:7):9,(36:11,(38:40,58:21):11):14):20,((23:0,24:5):18,25:19):16):8):8):12,(6:45,14:36):18):8):30,62:61):24,19:25):23,45:9):4,44:0);
tree PAUP_190 = [&U] (1:0,((((((2:42,3:70):14,35:23):14,(((((((((4:26,59:40):18,((((12:8,(39:10,40:3):5):4,((53:0,55:0):2,54:8):10):13,31:31):13,26:84):7):18,((18:23,((33:3,34:9):7,56:15):18):8,(27:21,28:24):17):22):8,((15:25,29:18):13,46:24):15):3,(60:8,61:5):20):9,32:18):4,13:28):11,(((((5:12,(7:9,10:4):10):5,(8:4,(9:2,11:1):1):4):24,(((16:19,(30:2,((48:6,49:6):1,57:2):2):11):11,(41:19,((42:10,43:5):12,((51:2,63:9):3,52:10):8):9):13):37,64:32):28):16,((17:11,50:21):10,(37:20,47:16):17):13):9,((((20:13,21:1):4,22:7):9,(36:11,(38:40,58:21):11):14):20,((23:0,24:5):18,25:19):16):8):8):12,(6:45,14:36):18):8):30,62:61):24,19:25):23,45:9):4,44:0);
tree PAUP_191 = [&U] (1:0,((((((2:40,3:73):13,35:24):12,(((((((((4:26,59:40):17,((((12:8,(39:10,40:3):5):4,((53:0,55:0):2,54:8):10):13,31:31):14,26:84):7):17,((18:25,((33:3,34:9):8,56:14):17):8,(27:20,28:25):16):22):9,(60:8,61:5):18):6,((15:26,29:17):10,46:27):13):4,(13:30,32:18):10):7,(((((5:13,(7:9,10:4):9):5,(8:4,(9:2,11:1):1):5):24,(((16:19,(30:2,((48:6,49:6):1,57:2):2):12):11,(41:19,((42:10,43:5):12,((51:2,63:9):3,52:10):8):8):13):36,64:34):28):16,((17:9,50:22):8,(37:20,47:16):17):13):8,(((20:13,21:1):3,22:8):13,(36:11,(38:40,58:20):12):11):24):10):6,((23:0,24:5):19,25:17):16):10,(6:47,14:36):19):7):31,62:61):25,19:24):23,45:9):4,44:0);
tree PAUP_192 = [&U] (1:0,((((((2:40,3:73):13,35:24):12,(((((((((4:26,59:40):17,((((12:8,(39:10,40:3):5):3,(53:0,54:9,55:0):11):14,31:31):14,26:84):7):17,((18:25,((33:3,34:9):8,56:14):17):8,(27:20,28:25):16):22):9,(60:8,61:5):18):6,((15:26,29:17):10,46:27):13):4,(13:30,32:18):10):7,(((((5:13,(7:9,10:4):9):5,(8:4,(9:2,11:1):1):5):24,(((16:18,(30:1,((48:7,57:2):1,49:6):2):12):12,(41:19,((42:10,43:5):12,((51:2,63:9):3,52:10):8):8):13):36,64:34):28):16,((17:9,50:22):8,(37:20,47:16):17):13):8,(((20:13,21:1):3,22:8):13,(36:11,(38:40,58:20):12):11):24):10):6,((23:0,24:5):19,25:17):16):10,(6:47,14:36):19):7):31,62:61):25,19:24):23,45:9):4,44:0);
tree PAUP_193 = [&U] (1:0,((((((2:42,3:70):14,35:23):13,((((((((4:26,59:40):18,((((12:8,(39:10,40:3):5):3,(53:0,54:9,55:0):11):14,31:31):13,26:84):7):16,((18:24,((33:3,34:9):8,56:14):18):8,(27:21,28:24):16):23):8,(60:8,61:5):19):7,((15:26,29:15):11,46:27):13):3,(13:30,32:19):10):9,(((((5:13,(7:9,10:4):9):5,(8:4,(9:2,11:1):1):5):25,(((16:19,(30:2,((48:6,49:6):1,57:2):2):11):11,(41:19,((42:10,43:5):12,((51:2,63:9):3,52:10):8):9):13):36,64:33):28):16,((17:10,50:21):8,(37:19,47:17):17):13):11,((((20:13,21:1):4,22:7):10,(36:11,(38:40,58:21):11):13):22,((23:0,24:5):20,25:17):15):7):6):12,(6:45,14:37):19):8):30,62:62):23,19:25):23,45:9):4,44:0);
tree PAUP_194 = [&U] (1:0,((((((2:40,3:73):13,35:24):12,(((((((((4:27,59:40):17,((((12:8,(39:10,40:3):5):3,(53:0,54:9,55:0):11):13,31:32):13,26:84):7):16,((18:24,(27:22,28:24):13):8,((33:3,34:9):10,56:13):20):21):10,(60:8,61:5):17):7,((15:26,29:17):10,46:27):13):4,(13:30,32:18):10):7,(((((5:13,(7:9,10:4):9):5,(8:4,(9:2,11:1):1):5):24,(((16:19,(30:2,((48:6,49:6):1,57:2):2):12):11,(41:19,((42:10,43:5):12,((51:2,63:9):3,52:10):8):8):13):36,64:34):28):16,((17:9,50:22):8,(37:20,47:16):17):13):8,(((20:13,21:1):3,22:8):13,(36:11,(38:40,58:20):12):11):24):10):6,((23:0,24:5):19,25:17):16):10,(6:47,14:36):19):7):31,62:61):25,19:24):23,45:9):4,44:0);
tree PAUP_195 = [&U] (1:0,((((((2:42,3:70):14,35:23):12,((((((((4:26,59:40):18,((((12:8,(39:10,40:3):5):3,(53:0,54:9,55:0):11):14,31:31):13,26:84):7):16,((18:23,((33:3,34:9):7,56:15):18):8,(27:21,28:24):17):24):9,((15:25,29:17):12,46:26):14):4,(60:8,61:5):18):5,(13:29,32:18):8):11,(((((5:13,(7:9,10:4):9):5,(8:4,(9:2,11:1):1):5):24,(((16:19,(30:2,((48:6,49:6):1,57:2):2):12):11,(41:19,((42:10,43:5):12,((51:2,63:9):3,52:10):8):8):13):36,64:34):27):16,((17:10,50:21):9,(37:18,47:18):17):14):11,((((20:13,21:1):4,22:7):10,(36:11,(38:40,58:21):11):13):22,((23:0,24:5):20,25:17):15):7):8):9,(6:46,14:37):19):7):31,62:62):23,19:25):23,45:9):4,44:0);
tree PAUP_196 = [&U] (1:0,((((((2:42,3:70):14,35:23):13,((((((((4:26,59:40):17,((((12:8,(39:10,40:3):4):4,((53:0,55:0):2,54:8):11):12,31:31):14,26:84):7):16,((18:25,(27:22,28:24):13):7,((33:3,34:9):10,56:13):20):23):8,(60:8,61:5):20):7,32:21):3,(13:29,((15:25,29:16):12,46:27):10):9):10,(((((5:13,(7:9,10:4):9):5,(8:4,(9:2,11:1):1):5):24,(((16:18,(30:1,((48:7,57:2):1,49:6):2):11):12,(41:19,((42:10,43:5):12,((51:2,63:9):3,52:10):8):9):13):36,64:33):29):15,((17:11,50:21):8,(37:20,47:16):17):14):11,((((20:13,21:1):4,22:7):9,(36:11,(38:40,58:21):11):14):22,((23:0,24:5):19,25:17):15):6):6):14,(6:45,14:37):19):7):30,62:62):23,19:25):23,45:9):4,44:0);
tree PAUP_197 = [&U] (1:0,((((((2:42,3:70):14,35:23):13,((((((((4:26,59:40):17,((((12:8,(39:10,40:3):4):3,(53:0,54:9,55:0):12):14,31:30):14,26:85):7):16,((18:25,((33:3,34:9):8,56:14):18):8,(27:21,28:24):16):23):7,(60:8,61:5):21):6,32:21):3,(13:29,((15:25,29:16):12,46:27):10):9):10,(((((5:13,(7:9,10:4):9):5,(8:4,(9:2,11:1):1):5):24,(((16:18,(30:1,((48:7,57:2):1,49:6):2):11):12,(41:19,((42:10,43:5):12,((51:2,63:9):3,52:10):8):9):13):36,64:33):29):15,((17:11,50:21):8,(37:20,47:16):17):14):11,((((20:13,21:1):4,22:7):9,(36:11,(38:40,58:21):11):14):22,((23:0,24:5):19,25:17):15):6):6):14,(6:45,14:37):19):7):30,62:62):23,19:25):23,45:9):4,44:0);
tree PAUP_198 = [&U] (1:0,((((((2:42,3:70):14,35:23):13,((((((((4:26,59:40):17,((((12:8,(39:10,40:3):4):4,((53:0,55:0):2,54:8):11):13,31:30):14,26:85):7):16,((18:25,((33:3,34:9):8,56:14):18):8,(27:21,28:24):16):23):7,(60:8,61:5):21):6,32:21):3,(13:29,((15:25,29:16):12,46:27):10):9):10,(((((5:13,(7:9,10:4):9):5,(8:4,(9:2,11:1):1):5):24,(((16:19,(30:2,((48:6,49:6):1,57:2):2):11):11,(41:19,((42:10,43:5):12,((51:2,63:9):3,52:10):8):9):13):36,64:33):29):15,((17:11,50:21):8,(37:20,47:16):17):14):11,((((20:13,21:1):4,22:7):9,(36:11,(38:40,58:21):11):14):22,((23:0,24:5):19,25:17):15):6):6):14,(6:45,14:37):19):7):30,62:62):23,19:25):23,45:9):4,44:0);
tree PAUP_199 = [&U] (1:0,((((((2:42,3:70):14,35:23):14,(((((((((4:26,59:40):18,((((12:8,(39:10,40:3):5):3,(53:0,54:9,55:0):11):14,31:31):13,26:84):7):18,((18:23,((33:3,34:9):7,56:15):18):8,(27:21,28:24):17):22):8,((15:25,29:18):13,46:24):15):3,(60:8,61:5):20):9,32:18):4,13:28):11,(((((5:12,(7:9,10:4):10):5,(8:4,(9:2,11:1):1):4):24,(((16:19,(30:2,((48:6,49:6):1,57:2):2):11):11,(41:19,((42:10,43:5):12,((51:2,63:9):3,52:10):8):9):13):37,64:32):28):16,((17:11,50:21):10,(37:20,47:16):17):13):9,((((20:13,21:1):4,22:7):9,(36:11,(38:40,58:21):11):14):20,((23:0,24:5):18,25:19):16):8):8):12,(6:45,14:36):18):8):30,62:61):24,19:25):23,45:9):4,44:0);
tree PAUP_200 = [&U] (1:0,((((((2:40,3:73):13,35:24):12,(((((((((4:26,59:40):17,((((12:8,(39:10,40:3):5):3,(53:0,54:9,55:0):11):14,31:31):14,26:84):7):17,((18:25,((33:3,34:9):8,56:14):17):8,(27:20,28:25):16):22):9,(60:8,61:5):18):6,((15:26,29:17):10,46:27):13):4,(13:30,32:18):10):7,(((((5:13,(7:9,10:4):9):5,(8:4,(9:2,11:1):1):5):24,(((16:19,(30:2,((48:6,49:6):1,57:2):2):12):11,(41:19,((42:10,43:5):12,((51:2,63:9):3,52:10):8):8):13):36,64:34):28):16,((17:9,50:22):8,(37:20,47:16):17):13):8,(((20:13,21:1):3,22:8):13,(36:11,(38:40,58:20):12):11):24):10):6,((23:0,24:5):19,25:17):16):10,(6:47,14:36):19):7):31,62:61):25,19:24):23,45:9):4,44:0);
tree PAUP_201 = [&U] (1:0,((((((2:42,3:70):14,35:23):13,((((((((4:26,59:40):17,((((12:8,(39:10,40:3):4):3,(53:0,54:9,55:0):12):13,31:31):14,26:84):7):16,((18:25,(27:22,28:24):13):7,((33:3,34:9):10,56:13):20):23):8,(60:8,61:5):20):7,32:21):3,(13:29,((15:25,29:16):12,46:27):10):9):10,(((((5:13,(7:9,10:4):9):5,(8:4,(9:2,11:1):1):5):24,(((16:18,(30:1,((48:7,57:2):1,49:6):2):11):12,(41:19,((42:10,43:5):12,((51:2,63:9):3,52:10):8):9):13):36,64:33):29):15,((17:11,50:21):8,(37:20,47:16):17):14):11,((((20:13,21:1):4,22:7):9,(36:11,(38:40,58:21):11):14):22,((23:0,24:5):19,25:17):15):6):6):14,(6:45,14:37):19):7):30,62:62):23,19:25):23,45:9):4,44:0);
tree PAUP_202 = [&U] (1:0,((((((2:42,3:70):14,35:23):13,((((((((4:26,59:40):17,((((12:8,(39:10,40:3):4):4,((53:0,55:0):2,54:8):11):12,31:31):14,26:84):7):16,((18:25,(27:22,28:24):13):7,((33:3,34:9):10,56:13):20):23):8,(60:8,61:5):20):7,32:21):3,(13:29,((15:25,29:16):12,46:27):10):9):10,(((((5:13,(7:9,10:4):9):5,(8:4,(9:2,11:1):1):5):24,(((16:19,(30:2,((48:6,49:6):1,57:2):2):11):11,(41:19,((42:10,43:5):12,((51:2,63:9):3,52:10):8):9):13):36,64:33):29):15,((17:11,50:21):8,(37:20,47:16):17):14):11,((((20:13,21:1):4,22:7):9,(36:11,(38:40,58:21):11):14):22,((23:0,24:5):19,25:17):15):6):6):14,(6:45,14:37):19):7):30,62:62):23,19:25):23,45:9):4,44:0);
tree PAUP_203 = [&U] (1:0,((((((2:42,3:70):14,35:23):13,((((((((4:26,59:40):17,((((12:8,(39:10,40:3):4):3,(53:0,54:9,55:0):12):14,31:30):14,26:85):7):16,((18:25,((33:3,34:9):8,56:14):18):8,(27:21,28:24):16):23):7,(60:8,61:5):21):6,32:21):3,(13:29,((15:25,29:16):12,46:27):10):9):10,(((((5:13,(7:9,10:4):9):5,(8:4,(9:2,11:1):1):5):24,(((16:19,(30:2,((48:6,49:6):1,57:2):2):11):11,(41:19,((42:10,43:5):12,((51:2,63:9):3,52:10):8):9):13):36,64:33):29):15,((17:11,50:21):8,(37:20,47:16):17):14):11,((((20:13,21:1):4,22:7):9,(36:11,(38:40,58:21):11):14):22,((23:0,24:5):19,25:17):15):6):6):14,(6:45,14:37):19):7):30,62:62):23,19:25):23,45:9):4,44:0);
tree PAUP_204 = [&U] (1:0,((((((2:42,3:70):14,35:23):13,((((((((4:26,59:40):17,((((12:8,(39:10,40:3):4):3,(53:0,54:9,55:0):12):13,31:31):14,26:84):7):16,((18:25,(27:22,28:24):13):7,((33:3,34:9):10,56:13):20):23):8,(60:8,61:5):20):7,32:21):3,(13:29,((15:25,29:16):12,46:27):10):9):10,(((((5:13,(7:9,10:4):9):5,(8:4,(9:2,11:1):1):5):24,(((16:19,(30:2,((48:6,49:6):1,57:2):2):11):11,(41:19,((42:10,43:5):12,((51:2,63:9):3,52:10):8):9):13):36,64:33):29):15,((17:11,50:21):8,(37:20,47:16):17):14):11,((((20:13,21:1):4,22:7):9,(36:11,(38:40,58:21):11):14):22,((23:0,24:5):19,25:17):15):6):6):14,(6:45,14:37):19):7):30,62:62):23,19:25):23,45:9):4,44:0);
End;
