# Supplementary material for: Identification of shared single copy nuclear genes in Arabidopsis, Populus, Vitis and Oryza and their phylogenetic utility across various taxonomic levels
Source: BMC Evol Biol. 2010 Feb 24;10:61. doi: 10.1186/1471-2148-10-61 (PMC2848037; doi:10.1186/1471-2148-10-61)
Supplement: Additional file 4 — Coding sequence length, number of exons and number of domains for all Arabidopsis proteins according to the TAIR8 annotation, with genes identified as to whether they are a member of the APVO PlantTribes. [file 1471-2148-10-61-S4.XLS]

## Sheet: Sheet1
GENE_ID	SC	LEN	EXONS	DOMAINS
gnl|Arath7|AT1G01290	Y	270	2	3
gnl|Arath7|AT1G01760	Y	356	7	0
gnl|Arath7|AT1G01920	Y	572	16	0
gnl|Arath7|AT1G01930	Y	580	7	0
gnl|Arath7|AT1G02020	Y	642	2	1
gnl|Arath7|AT1G02330	Y	279	6	0
gnl|Arath7|AT1G02410	Y	287	8	0
gnl|Arath7|AT1G02870	Y	193	3	0
gnl|Arath7|AT1G03110	Y	427	10	1
gnl|Arath7|AT1G03190	Y	758	13	0
gnl|Arath7|AT1G03650	Y	158	2	0
gnl|Arath7|AT1G03687	Y	381	8	0
gnl|Arath7|AT1G03760	Y	391	10	2
gnl|Arath7|AT1G04010	Y	633	16	0
gnl|Arath7|AT1G04555	Y	152	4	0
gnl|Arath7|AT1G04985	Y	193	5	0
gnl|Arath7|AT1G05205	Y	91	3	0
gnl|Arath7|AT1G05385	Y	199	3	0
gnl|Arath7|AT1G05410	Y	471	5	0
gnl|Arath7|AT1G07130	Y	160	1	2
gnl|Arath7|AT1G07320	Y	282	2	0
gnl|Arath7|AT1G07645	Y	137	3	0
gnl|Arath7|AT1G07700	Y	217	5	3
gnl|Arath7|AT1G07910	Y	1104	27	0
gnl|Arath7|AT1G07970	Y	693	7	0
gnl|Arath7|AT1G08030	Y	147	2	0
gnl|Arath7|AT1G08125	Y	315	10	0
gnl|Arath7|AT1G08220	Y	274	8	0
gnl|Arath7|AT1G08480	Y	142	3	0
gnl|Arath7|AT1G08490	Y	463	9	0
gnl|Arath7|AT1G08710	Y	295	5	0
gnl|Arath7|AT1G08750	Y	388	10	0
gnl|Arath7|AT1G09010	Y	944	11	0
gnl|Arath7|AT1G09800	Y	372	10	5
gnl|Arath7|AT1G10030	Y	129	3	0
gnl|Arath7|AT1G10310	Y	242	5	0
gnl|Arath7|AT1G10510	Y	605	18	1
gnl|Arath7|AT1G10830	Y	367	4	0
gnl|Arath7|AT1G11880	Y	489	8	0
gnl|Arath7|AT1G12244	Y	254	5	0
gnl|Arath7|AT1G12370	Y	496	9	0
gnl|Arath7|AT1G12470	Y	994	23	0
gnl|Arath7|AT1G12530	Y	193	3	0
gnl|Arath7|AT1G12650	Y	248	9	0
gnl|Arath7|AT1G12790	Y	250	9	0
gnl|Arath7|AT1G12800	Y	767	13	1
gnl|Arath7|AT1G13120	Y	611	14	0
gnl|Arath7|AT1G13990	Y	277	5	0
gnl|Arath7|AT1G14150	Y	190	2	0
gnl|Arath7|AT1G14345	Y	196	1	0
gnl|Arath7|AT1G14620	Y	233	6	1
gnl|Arath7|AT1G15220	Y	159	3	0
gnl|Arath7|AT1G15390	Y	269	3	1
gnl|Arath7|AT1G15980	Y	461	7	0
gnl|Arath7|AT1G16040	Y	226	8	0
gnl|Arath7|AT1G16540	Y	819	21	0
gnl|Arath7|AT1G16650	Y	521	12	0
gnl|Arath7|AT1G17160	Y	379	4	18
gnl|Arath7|AT1G17665	Y	338	5	0
gnl|Arath7|AT1G17760	Y	734	22	0
gnl|Arath7|AT1G17850	Y	416	7	1
gnl|Arath7|AT1G18060	Y	226	4	0
gnl|Arath7|AT1G18190	Y	668	10	0
gnl|Arath7|AT1G18480	Y	391	1	0
gnl|Arath7|AT1G18700	Y	705	20	0
gnl|Arath7|AT1G18730	Y	175	6	0
gnl|Arath7|AT1G19140	Y	312	6	0
gnl|Arath7|AT1G19340	Y	414	8	0
gnl|Arath7|AT1G19690	Y	352	8	0
gnl|Arath7|AT1G20410	Y	504	15	0
gnl|Arath7|AT1G20970	Y	1498	8	0
gnl|Arath7|AT1G21350	Y	252	9	2
gnl|Arath7|AT1G21370	Y	342	3	0
gnl|Arath7|AT1G21500	Y	126	2	0
gnl|Arath7|AT1G21840	Y	240	1	0
gnl|Arath7|AT1G22660	Y	605	15	0
gnl|Arath7|AT1G25290	Y	343	9	0
gnl|Arath7|AT1G26180	Y	289	8	0
gnl|Arath7|AT1G26640	Y	332	12	3
gnl|Arath7|AT1G26840	Y	284	10	0
gnl|Arath7|AT1G26940	Y	226	8	10
gnl|Arath7|AT1G27530	Y	174	3	0
gnl|Arath7|AT1G28150	Y	123	3	0
gnl|Arath7|AT1G28560	Y	375	12	0
gnl|Arath7|AT1G29040	Y	198	4	0
gnl|Arath7|AT1G29850	Y	130	7	0
gnl|Arath7|AT1G29990	Y	129	5	1
gnl|Arath7|AT1G30070	Y	222	5	1
gnl|Arath7|AT1G30845	Y	118	4	0
gnl|Arath7|AT1G30960	Y	437	7	12
gnl|Arath7|AT1G31170	Y	125	5	0
gnl|Arath7|AT1G31175	Y	118	2	0
gnl|Arath7|AT1G31600	Y	431	7	0
gnl|Arath7|AT1G31730	Y	938	10	0
gnl|Arath7|AT1G31780	Y	680	9	0
gnl|Arath7|AT1G31860	Y	281	5	0
gnl|Arath7|AT1G32200	Y	459	13	0
gnl|Arath7|AT1G32370	Y	131	4	0
gnl|Arath7|AT1G33330	Y	257	5	0
gnl|Arath7|AT1G33500	Y	254	10	0
gnl|Arath7|AT1G33810	Y	138	3	0
gnl|Arath7|AT1G34380	Y	264	4	1
gnl|Arath7|AT1G34770	Y	237	7	0
gnl|Arath7|AT1G36310	Y	404	3	0
gnl|Arath7|AT1G42480	Y	182	9	0
gnl|Arath7|AT1G43245	Y	558	3	0
gnl|Arath7|AT1G44835	Y	308	12	1
gnl|Arath7|AT1G44920	Y	258	5	0
gnl|Arath7|AT1G45150	Y	643	15	0
gnl|Arath7|AT1G47278	Y	91	3	0
gnl|Arath7|AT1G48175	Y	182	7	2
gnl|Arath7|AT1G48200	Y	118	3	0
gnl|Arath7|AT1G48270	Y	326	10	0
gnl|Arath7|AT1G48360	Y	746	14	0
gnl|Arath7|AT1G49170	Y	126	3	0
gnl|Arath7|AT1G49380	Y	547	8	0
gnl|Arath7|AT1G49670	Y	629	18	0
gnl|Arath7|AT1G50000	Y	296	8	0
gnl|Arath7|AT1G50120	Y	532	12	0
gnl|Arath7|AT1G50170	Y	225	6	3
gnl|Arath7|AT1G50575	Y	306	4	0
gnl|Arath7|AT1G51080	Y	285	1	0
gnl|Arath7|AT1G51160	Y	169	5	0
gnl|Arath7|AT1G52155	Y	235	7	0
gnl|Arath7|AT1G52510	Y	380	12	0
gnl|Arath7|AT1G52530	Y	319	2	0
gnl|Arath7|AT1G52590	Y	172	5	0
gnl|Arath7|AT1G53120	Y	320	10	1
gnl|Arath7|AT1G53345	Y	325	1	0
gnl|Arath7|AT1G53460	Y	314	3	0
gnl|Arath7|AT1G53645	Y	523	4	0
gnl|Arath7|AT1G53710	Y	528	13	0
gnl|Arath7|AT1G53760	Y	272	8	0
gnl|Arath7|AT1G53860	Y	442	6	0
gnl|Arath7|AT1G54350	Y	706	9	44
gnl|Arath7|AT1G54650	Y	299	7	0
gnl|Arath7|AT1G54990	Y	473	2	0
gnl|Arath7|AT1G55280	Y	390	3	0
gnl|Arath7|AT1G55370	Y	354	2	0
gnl|Arath7|AT1G55870	Y	584	7	0
gnl|Arath7|AT1G55880	Y	421	6	0
gnl|Arath7|AT1G56090	Y	272	3	1
gnl|Arath7|AT1G56180	Y	389	7	0
gnl|Arath7|AT1G56230	Y	752	7	0
gnl|Arath7|AT1G56345	Y	322	2	5
gnl|Arath7|AT1G56420	Y	183	3	0
gnl|Arath7|AT1G57540	Y	103	3	0
gnl|Arath7|AT1G57770	Y	574	10	0
gnl|Arath7|AT1G59990	Y	581	8	4
gnl|Arath7|AT1G61780	Y	98	4	0
gnl|Arath7|AT1G62250	Y	267	7	0
gnl|Arath7|AT1G63160	Y	333	7	1
gnl|Arath7|AT1G63270	Y	229	2	64
gnl|Arath7|AT1G63680	Y	767	4	0
gnl|Arath7|AT1G63855	Y	196	6	0
gnl|Arath7|AT1G63980	Y	391	10	0
gnl|Arath7|AT1G64350	Y	326	7	1
gnl|Arath7|AT1G64510	Y	207	2	0
gnl|Arath7|AT1G64600	Y	537	11	0
gnl|Arath7|AT1G64970	Y	348	4	0
gnl|Arath7|AT1G65020	Y	319	6	0
gnl|Arath7|AT1G65030	Y	345	3	1
gnl|Arath7|AT1G65070	Y	857	5	11
gnl|Arath7|AT1G65230	Y	286	5	0
gnl|Arath7|AT1G65270	Y	292	9	0
gnl|Arath7|AT1G65700	Y	98	6	7
gnl|Arath7|AT1G65900	Y	408	11	1
gnl|Arath7|AT1G66080	Y	190	2	0
gnl|Arath7|AT1G66330	Y	417	13	0
gnl|Arath7|AT1G66510	Y	399	14	0
gnl|Arath7|AT1G66520	Y	355	11	0
gnl|Arath7|AT1G67690	Y	672	19	0
gnl|Arath7|AT1G67785	Y	63	2	0
gnl|Arath7|AT1G68080	Y	389	7	0
gnl|Arath7|AT1G68680	Y	75	2	0
gnl|Arath7|AT1G70150	Y	387	10	0
gnl|Arath7|AT1G70570	Y	595	10	0
gnl|Arath7|AT1G71340	Y	328	8	0
gnl|Arath7|AT1G71790	Y	256	8	0
gnl|Arath7|AT1G71800	Y	461	11	0
gnl|Arath7|AT1G72320	Y	753	11	0
gnl|Arath7|AT1G72440	Y	1056	16	0
gnl|Arath7|AT1G72640	Y	312	9	0
gnl|Arath7|AT1G72990	Y	697	19	0
gnl|Arath7|AT1G73180	Y	513	14	0
gnl|Arath7|AT1G73320	Y	316	5	0
gnl|Arath7|AT1G73350	Y	210	6	0
gnl|Arath7|AT1G73430	Y	784	25	0
gnl|Arath7|AT1G73440	Y	254	1	0
gnl|Arath7|AT1G73470	Y	351	12	0
gnl|Arath7|AT1G73740	Y	431	4	0
gnl|Arath7|AT1G73820	Y	193	3	0
gnl|Arath7|AT1G73960	Y	1390	25	0
gnl|Arath7|AT1G74120	Y	445	1	0
gnl|Arath7|AT1G74530	Y	314	9	0
gnl|Arath7|AT1G74640	Y	370	4	0
gnl|Arath7|AT1G74880	Y	158	6	0
gnl|Arath7|AT1G75010	Y	741	15	2
gnl|Arath7|AT1G75150	Y	784	11	0
gnl|Arath7|AT1G75200	Y	647	8	0
gnl|Arath7|AT1G75340	Y	435	12	0
gnl|Arath7|AT1G76280	Y	773	13	0
gnl|Arath7|AT1G76450	Y	247	10	0
gnl|Arath7|AT1G77090	Y	260	5	0
gnl|Arath7|AT1G77230	Y	237	5	1
gnl|Arath7|AT1G77290	Y	266	2	14
gnl|Arath7|AT1G77320	Y	972	17	1
gnl|Arath7|AT1G77350	Y	122	5	0
gnl|Arath7|AT1G77550	Y	855	15	0
gnl|Arath7|AT1G77930	Y	271	5	0
gnl|Arath7|AT1G78010	Y	560	10	17
gnl|Arath7|AT1G78630	Y	241	4	0
gnl|Arath7|AT1G78650	Y	509	8	0
gnl|Arath7|AT1G78790	Y	104	8	0
gnl|Arath7|AT1G79190	Y	1274	16	0
gnl|Arath7|AT1G79260	Y	166	4	0
gnl|Arath7|AT1G79790	Y	245	7	0
gnl|Arath7|AT1G79890	Y	882	9	0
gnl|Arath7|AT1G80420	Y	353	8	0
gnl|Arath7|AT1G80680	Y	1046	6	0
gnl|Arath7|AT1G80770	Y	451	13	10
gnl|Arath7|AT2G01100	Y	247	3	0
gnl|Arath7|AT2G01755	Y	173	1	0
gnl|Arath7|AT2G01860	Y	486	1	0
gnl|Arath7|AT2G02410	Y	308	9	0
gnl|Arath7|AT2G02500	Y	302	12	0
gnl|Arath7|AT2G02590	Y	324	2	0
gnl|Arath7|AT2G02955	Y	666	3	0
gnl|Arath7|AT2G03420	Y	170	4	0
gnl|Arath7|AT2G03667	Y	119	4	1
gnl|Arath7|AT2G03780	Y	287	7	0
gnl|Arath7|AT2G04270	Y	996	14	0
gnl|Arath7|AT2G04360	Y	320	6	0
gnl|Arath7|AT2G04560	Y	161	3	0
gnl|Arath7|AT2G04620	Y	798	1	0
gnl|Arath7|AT2G04690	Y	210	6	0
gnl|Arath7|AT2G04700	Y	146	6	0
gnl|Arath7|AT2G04740	Y	578	5	1
gnl|Arath7|AT2G04790	Y	164	3	0
gnl|Arath7|AT2G04845	Y	218	6	0
gnl|Arath7|AT2G05120	Y	1234	8	0
gnl|Arath7|AT2G05170	Y	932	6	0
gnl|Arath7|AT2G05320	Y	430	1	0
gnl|Arath7|AT2G05830	Y	374	9	0
gnl|Arath7|AT2G14260	Y	380	11	0
gnl|Arath7|AT2G15020	Y	526	1	0
gnl|Arath7|AT2G16630	Y	359	3	0
gnl|Arath7|AT2G17265	Y	370	1	0
gnl|Arath7|AT2G17510	Y	933	24	0
gnl|Arath7|AT2G17550	Y	765	5	0
gnl|Arath7|AT2G17900	Y	480	14	0
gnl|Arath7|AT2G17972	Y	158	1	0
gnl|Arath7|AT2G17975	Y	268	7	0
gnl|Arath7|AT2G18030	Y	254	4	0
gnl|Arath7|AT2G18040	Y	119	2	0
gnl|Arath7|AT2G18850	Y	543	12	0
gnl|Arath7|AT2G19270	Y	359	2	0
gnl|Arath7|AT2G19430	Y	367	11	1
gnl|Arath7|AT2G20210	Y	604	16	1
gnl|Arath7|AT2G20330	Y	648	8	1
gnl|Arath7|AT2G20495	Y	282	8	0
gnl|Arath7|AT2G20635	Y	232	6	0
gnl|Arath7|AT2G20790	Y	613	8	0
gnl|Arath7|AT2G20940	Y	129	1	0
gnl|Arath7|AT2G20980	Y	396	11	0
gnl|Arath7|AT2G21280	Y	347	12	0
gnl|Arath7|AT2G21370	Y	478	9	0
gnl|Arath7|AT2G21710	Y	640	6	0
gnl|Arath7|AT2G21960	Y	332	10	0
gnl|Arath7|AT2G22260	Y	314	8	0
gnl|Arath7|AT2G22370	Y	219	5	0
gnl|Arath7|AT2G22650	Y	420	9	0
gnl|Arath7|AT2G23093	Y	449	9	0
gnl|Arath7|AT2G24830	Y	497	4	0
gnl|Arath7|AT2G24970	Y	152	5	0
gnl|Arath7|AT2G25530	Y	655	14	0
gnl|Arath7|AT2G25570	Y	288	8	0
gnl|Arath7|AT2G25605	Y	200	7	0
gnl|Arath7|AT2G25720	Y	117	1	0
gnl|Arath7|AT2G25830	Y	331	6	0
gnl|Arath7|AT2G25950	Y	204	9	0
gnl|Arath7|AT2G26340	Y	253	6	0
gnl|Arath7|AT2G26350	Y	381	11	1
gnl|Arath7|AT2G26540	Y	321	9	0
gnl|Arath7|AT2G26680	Y	319	2	0
gnl|Arath7|AT2G26810	Y	256	8	0
gnl|Arath7|AT2G27760	Y	466	10	0
gnl|Arath7|AT2G28105	Y	166	3	1
gnl|Arath7|AT2G28130	Y	458	12	0
gnl|Arath7|AT2G28450	Y	809	13	0
gnl|Arath7|AT2G30100	Y	897	11	4
gnl|Arath7|AT2G30410	Y	113	4	0
gnl|Arath7|AT2G30695	Y	199	9	0
gnl|Arath7|AT2G30710	Y	440	10	0
gnl|Arath7|AT2G31040	Y	350	9	0
gnl|Arath7|AT2G31440	Y	250	6	0
gnl|Arath7|AT2G31490	Y	71	2	0
gnl|Arath7|AT2G31530	Y	556	12	0
gnl|Arath7|AT2G31840	Y	350	6	0
gnl|Arath7|AT2G31890	Y	671	5	0
gnl|Arath7|AT2G32900	Y	742	14	0
gnl|Arath7|AT2G33180	Y	166	2	0
gnl|Arath7|AT2G33255	Y	245	5	0
gnl|Arath7|AT2G33260	Y	436	2	0
gnl|Arath7|AT2G33610	Y	469	6	0
gnl|Arath7|AT2G34050	Y	248	4	0
gnl|Arath7|AT2G34090	Y	471	13	0
gnl|Arath7|AT2G34460	Y	280	4	0
gnl|Arath7|AT2G34580	Y	203	4	0
gnl|Arath7|AT2G34585	Y	81	1	0
gnl|Arath7|AT2G34640	Y	527	10	0
gnl|Arath7|AT2G34860	Y	186	6	0
gnl|Arath7|AT2G35360	Y	225	7	0
gnl|Arath7|AT2G35450	Y	346	10	1
gnl|Arath7|AT2G35500	Y	387	8	0
gnl|Arath7|AT2G35610	Y	644	13	0
gnl|Arath7|AT2G36145	Y	186	3	0
gnl|Arath7|AT2G36305	Y	311	8	0
gnl|Arath7|AT2G36360	Y	496	17	0
gnl|Arath7|AT2G36740	Y	365	13	0
gnl|Arath7|AT2G36810	Y	1071	32	0
gnl|Arath7|AT2G36885	Y	256	6	0
gnl|Arath7|AT2G36895	Y	232	5	0
gnl|Arath7|AT2G37020	Y	238	7	0
gnl|Arath7|AT2G37560	Y	363	6	0
gnl|Arath7|AT2G37970	Y	225	1	0
gnl|Arath7|AT2G38025	Y	234	8	0
gnl|Arath7|AT2G38140	Y	118	3	0
gnl|Arath7|AT2G38270	Y	293	2	5
gnl|Arath7|AT2G39910	Y	436	8	0
gnl|Arath7|AT2G40316	Y	276	11	0
gnl|Arath7|AT2G40570	Y	521	7	1
gnl|Arath7|AT2G40690	Y	420	9	0
gnl|Arath7|AT2G40760	Y	474	5	4
gnl|Arath7|AT2G40765	Y	57	2	0
gnl|Arath7|AT2G41530	Y	284	7	0
gnl|Arath7|AT2G41760	Y	221	6	0
gnl|Arath7|AT2G41945	Y	166	6	0
gnl|Arath7|AT2G41950	Y	266	2	0
gnl|Arath7|AT2G42080	Y	263	6	0
gnl|Arath7|AT2G42220	Y	234	6	2
gnl|Arath7|AT2G42700	Y	788	8	0
gnl|Arath7|AT2G42770	Y	232	5	0
gnl|Arath7|AT2G42780	Y	293	9	0
gnl|Arath7|AT2G43110	Y	288	6	0
gnl|Arath7|AT2G43370	Y	333	8	0
gnl|Arath7|AT2G43400	Y	633	18	0
gnl|Arath7|AT2G43640	Y	121	5	0
gnl|Arath7|AT2G44360	Y	135	3	0
gnl|Arath7|AT2G44420	Y	347	9	0
gnl|Arath7|AT2G44520	Y	431	7	0
gnl|Arath7|AT2G44580	Y	386	3	0
gnl|Arath7|AT2G44660	Y	383	5	0
gnl|Arath7|AT2G44760	Y	500	5	0
gnl|Arath7|AT2G44820	Y	194	4	0
gnl|Arath7|AT2G44870	Y	248	4	0
gnl|Arath7|AT2G45000	Y	739	9	0
gnl|Arath7|AT2G45280	Y	363	9	4
gnl|Arath7|AT2G45460	Y	915	13	1
gnl|Arath7|AT2G45695	Y	101	4	1
gnl|Arath7|AT2G45990	Y	268	9	0
gnl|Arath7|AT2G46000	Y	208	3	0
gnl|Arath7|AT2G46060	Y	807	14	0
gnl|Arath7|AT2G46100	Y	240	5	0
gnl|Arath7|AT2G46200	Y	382	9	0
gnl|Arath7|AT2G46560	Y	2471	18	1
gnl|Arath7|AT2G46890	Y	322	3	0
gnl|Arath7|AT2G46915	Y	708	15	0
gnl|Arath7|AT2G47620	Y	512	7	0
gnl|Arath7|AT2G47760	Y	438	13	0
gnl|Arath7|AT2G47830	Y	471	12	0
gnl|Arath7|AT2G48070	Y	197	4	0
gnl|Arath7|AT2G48120	Y	313	7	0
gnl|Arath7|AT3G01160	Y	713	7	0
gnl|Arath7|AT3G01380	Y	921	16	0
gnl|Arath7|AT3G01660	Y	273	2	0
gnl|Arath7|AT3G01720	Y	802	8	0
gnl|Arath7|AT3G01800	Y	267	8	1
gnl|Arath7|AT3G01860	Y	223	3	0
gnl|Arath7|AT3G01920	Y	307	8	0
gnl|Arath7|AT3G02220	Y	227	7	0
gnl|Arath7|AT3G02660	Y	511	2	3
gnl|Arath7|AT3G02760	Y	479	6	2
gnl|Arath7|AT3G02820	Y	282	4	0
gnl|Arath7|AT3G03070	Y	110	3	0
gnl|Arath7|AT3G03100	Y	159	5	0
gnl|Arath7|AT3G03790	Y	1081	11	1
gnl|Arath7|AT3G04160	Y	712	5	0
gnl|Arath7|AT3G04260	Y	913	13	0
gnl|Arath7|AT3G04490	Y	921	26	0
gnl|Arath7|AT3G04560	Y	417	6	0
gnl|Arath7|AT3G04650	Y	486	8	0
gnl|Arath7|AT3G04950	Y	231	5	0
gnl|Arath7|AT3G04970	Y	397	10	0
gnl|Arath7|AT3G05210	Y	410	9	0
gnl|Arath7|AT3G05480	Y	439	10	1
gnl|Arath7|AT3G05625	Y	257	8	0
gnl|Arath7|AT3G05760	Y	202	10	0
gnl|Arath7|AT3G06530	Y	1830	36	0
gnl|Arath7|AT3G06540	Y	563	9	0
gnl|Arath7|AT3G06730	Y	183	4	12
gnl|Arath7|AT3G06880	Y	1115	16	1
gnl|Arath7|AT3G06950	Y	323	6	5
gnl|Arath7|AT3G07060	Y	693	15	0
gnl|Arath7|AT3G07670	Y	504	12	0
gnl|Arath7|AT3G07750	Y	286	8	0
gnl|Arath7|AT3G07760	Y	125	4	1
gnl|Arath7|AT3G07860	Y	165	5	0
gnl|Arath7|AT3G08610	Y	65	3	0
gnl|Arath7|AT3G08800	Y	936	8	0
gnl|Arath7|AT3G08840	Y	937	13	0
gnl|Arath7|AT3G09030	Y	460	1	0
gnl|Arath7|AT3G09085	Y	112	1	0
gnl|Arath7|AT3G09180	Y	402	7	0
gnl|Arath7|AT3G09210	Y	333	4	0
gnl|Arath7|AT3G09430	Y	301	5	0
gnl|Arath7|AT3G09580	Y	477	1	0
gnl|Arath7|AT3G10130	Y	309	8	0
gnl|Arath7|AT3G10400	Y	261	1	0
gnl|Arath7|AT3G10405	Y	212	7	0
gnl|Arath7|AT3G10530	Y	536	9	1
gnl|Arath7|AT3G10970	Y	365	11	0
gnl|Arath7|AT3G11620	Y	312	12	0
gnl|Arath7|AT3G11945	Y	386	10	0
gnl|Arath7|AT3G12040	Y	254	6	0
gnl|Arath7|AT3G12080	Y	663	12	16
gnl|Arath7|AT3G12100	Y	393	10	0
gnl|Arath7|AT3G12210	Y	209	4	0
gnl|Arath7|AT3G12350	Y	422	2	0
gnl|Arath7|AT3G13180	Y	523	17	3
gnl|Arath7|AT3G13200	Y	230	7	0
gnl|Arath7|AT3G13800	Y	361	12	0
gnl|Arath7|AT3G13940	Y	442	4	0
gnl|Arath7|AT3G14430	Y	76	2	0
gnl|Arath7|AT3G14890	Y	694	17	0
gnl|Arath7|AT3G14900	Y	611	1	0
gnl|Arath7|AT3G14910	Y	455	8	0
gnl|Arath7|AT3G15080	Y	275	9	0
gnl|Arath7|AT3G15090	Y	366	7	0
gnl|Arath7|AT3G15110	Y	266	4	0
gnl|Arath7|AT3G15140	Y	337	6	0
gnl|Arath7|AT3G15150	Y	249	7	0
gnl|Arath7|AT3G15180	Y	519	17	0
gnl|Arath7|AT3G15190	Y	202	3	0
gnl|Arath7|AT3G15290	Y	294	4	0
gnl|Arath7|AT3G15620	Y	556	14	0
gnl|Arath7|AT3G16270	Y	690	6	2
gnl|Arath7|AT3G16565	Y	256	8	0
gnl|Arath7|AT3G16760	Y	475	2	1
gnl|Arath7|AT3G16990	Y	221	3	0
gnl|Arath7|AT3G17040	Y	652	8	1
gnl|Arath7|AT3G17170	Y	314	5	0
gnl|Arath7|AT3G17590	Y	240	10	0
gnl|Arath7|AT3G17611	Y	334	2	0
gnl|Arath7|AT3G17668	Y	135	4	0
gnl|Arath7|AT3G17670	Y	236	5	2
gnl|Arath7|AT3G17740	Y	1149	9	0
gnl|Arath7|AT3G17930	Y	190	5	0
gnl|Arath7|AT3G18165	Y	253	6	0
gnl|Arath7|AT3G18480	Y	689	19	0
gnl|Arath7|AT3G18580	Y	217	4	1
gnl|Arath7|AT3G18630	Y	330	7	0
gnl|Arath7|AT3G18760	Y	139	2	0
gnl|Arath7|AT3G19220	Y	187	3	0
gnl|Arath7|AT3G19630	Y	372	7	0
gnl|Arath7|AT3G19780	Y	1014	6	0
gnl|Arath7|AT3G19900	Y	222	6	0
gnl|Arath7|AT3G20480	Y	395	8	0
gnl|Arath7|AT3G20810	Y	429	6	0
gnl|Arath7|AT3G21290	Y	1192	12	0
gnl|Arath7|AT3G21300	Y	554	10	0
gnl|Arath7|AT3G21350	Y	257	5	0
gnl|Arath7|AT3G21540	Y	955	12	1
gnl|Arath7|AT3G21820	Y	473	14	0
gnl|Arath7|AT3G22660	Y	293	2	0
gnl|Arath7|AT3G22990	Y	460	8	0
gnl|Arath7|AT3G23255	Y	224	7	0
gnl|Arath7|AT3G23490	Y	168	4	1
gnl|Arath7|AT3G23700	Y	392	9	1
gnl|Arath7|AT3G23710	Y	313	7	0
gnl|Arath7|AT3G24080	Y	638	1	0
gnl|Arath7|AT3G24200	Y	507	10	0
gnl|Arath7|AT3G24315	Y	293	8	0
gnl|Arath7|AT3G24320	Y	1118	22	10
gnl|Arath7|AT3G24560	Y	660	10	2
gnl|Arath7|AT3G24730	Y	159	4	2
gnl|Arath7|AT3G25470	Y	301	9	1
gnl|Arath7|AT3G25480	Y	264	4	0
gnl|Arath7|AT3G25660	Y	537	9	0
gnl|Arath7|AT3G26085	Y	322	8	0
gnl|Arath7|AT3G26115	Y	433	7	0
gnl|Arath7|AT3G26580	Y	350	4	0
gnl|Arath7|AT3G26710	Y	267	4	0
gnl|Arath7|AT3G27050	Y	182	7	0
gnl|Arath7|AT3G27110	Y	344	9	0
gnl|Arath7|AT3G27550	Y	491	3	0
gnl|Arath7|AT3G27670	Y	1841	21	0
gnl|Arath7|AT3G28030	Y	1479	17	2
gnl|Arath7|AT3G28760	Y	444	10	0
gnl|Arath7|AT3G28880	Y	762	9	1
gnl|Arath7|AT3G29130	Y	119	4	0
gnl|Arath7|AT3G29390	Y	578	12	0
gnl|Arath7|AT3G32930	Y	249	4	0
gnl|Arath7|AT3G43540	Y	373	9	0
gnl|Arath7|AT3G43610	Y	1120	12	0
gnl|Arath7|AT3G44380	Y	186	1	0
gnl|Arath7|AT3G45050	Y	158	3	0
gnl|Arath7|AT3G45900	Y	389	4	0
gnl|Arath7|AT3G46200	Y	311	9	1
gnl|Arath7|AT3G46220	Y	530	20	0
gnl|Arath7|AT3G47120	Y	352	5	0
gnl|Arath7|AT3G47390	Y	599	9	1
gnl|Arath7|AT3G47860	Y	353	5	0
gnl|Arath7|AT3G48120	Y	328	6	0
gnl|Arath7|AT3G48420	Y	319	8	0
gnl|Arath7|AT3G48500	Y	697	12	0
gnl|Arath7|AT3G49070	Y	416	1	0
gnl|Arath7|AT3G49080	Y	430	4	0
gnl|Arath7|AT3G49730	Y	1184	13	5
gnl|Arath7|AT3G49890	Y	220	5	0
gnl|Arath7|AT3G49900	Y	517	4	0
gnl|Arath7|AT3G50670	Y	427	9	0
gnl|Arath7|AT3G51010	Y	188	3	0
gnl|Arath7|AT3G51140	Y	278	5	0
gnl|Arath7|AT3G51610	Y	230	9	0
gnl|Arath7|AT3G51980	Y	382	7	0
gnl|Arath7|AT3G52030	Y	454	9	1
gnl|Arath7|AT3G52050	Y	448	16	3
gnl|Arath7|AT3G52090	Y	116	5	0
gnl|Arath7|AT3G52180	Y	379	13	2
gnl|Arath7|AT3G52260	Y	369	14	5
gnl|Arath7|AT3G52860	Y	156	3	0
gnl|Arath7|AT3G52905	Y	170	7	0
gnl|Arath7|AT3G53760	Y	745	16	0
gnl|Arath7|AT3G53900	Y	296	11	0
gnl|Arath7|AT3G54010	Y	635	20	1
gnl|Arath7|AT3G54170	Y	330	12	0
gnl|Arath7|AT3G54460	Y	1378	8	2
gnl|Arath7|AT3G54670	Y	1238	18	11
gnl|Arath7|AT3G55070	Y	418	7	0
gnl|Arath7|AT3G55080	Y	463	15	0
gnl|Arath7|AT3G55480	Y	987	10	0
gnl|Arath7|AT3G55850	Y	583	15	8
gnl|Arath7|AT3G56040	Y	883	17	0
gnl|Arath7|AT3G56290	Y	173	3	0
gnl|Arath7|AT3G56460	Y	348	5	0
gnl|Arath7|AT3G56510	Y	257	8	0
gnl|Arath7|AT3G56570	Y	531	5	0
gnl|Arath7|AT3G56820	Y	220	3	0
gnl|Arath7|AT3G57630	Y	793	14	0
gnl|Arath7|AT3G57910	Y	265	4	0
gnl|Arath7|AT3G58460	Y	403	13	0
gnl|Arath7|AT3G58530	Y	353	12	0
gnl|Arath7|AT3G59380	Y	326	5	0
gnl|Arath7|AT3G59390	Y	273	12	0
gnl|Arath7|AT3G59490	Y	243	7	0
gnl|Arath7|AT3G59630	Y	491	10	0
gnl|Arath7|AT3G59650	Y	119	3	0
gnl|Arath7|AT3G59840	Y	97	1	0
gnl|Arath7|AT3G60400	Y	558	1	0
gnl|Arath7|AT3G60810	Y	214	7	0
gnl|Arath7|AT3G60850	Y	648	1	0
gnl|Arath7|AT3G61080	Y	326	9	0
gnl|Arath7|AT3G61620	Y	241	11	0
gnl|Arath7|AT3G62140	Y	214	7	0
gnl|Arath7|AT3G62190	Y	138	6	0
gnl|Arath7|AT3G62370	Y	361	8	0
gnl|Arath7|AT3G62940	Y	332	3	0
gnl|Arath7|AT3G63290	Y	403	2	0
gnl|Arath7|AT3G63390	Y	175	1	0
gnl|Arath7|AT4G00030	Y	212	3	0
gnl|Arath7|AT4G00060	Y	839	15	0
gnl|Arath7|AT4G00560	Y	327	6	0
gnl|Arath7|AT4G00590	Y	408	10	6
gnl|Arath7|AT4G01040	Y	430	8	0
gnl|Arath7|AT4G01790	Y	167	5	0
gnl|Arath7|AT4G01860	Y	1308	20	1
gnl|Arath7|AT4G01880	Y	453	9	0
gnl|Arath7|AT4G02405	Y	333	7	0
gnl|Arath7|AT4G02460	Y	923	11	7
gnl|Arath7|AT4G02485	Y	226	4	0
gnl|Arath7|AT4G02725	Y	165	3	0
gnl|Arath7|AT4G02790	Y	372	9	13
gnl|Arath7|AT4G03150	Y	185	2	0
gnl|Arath7|AT4G03200	Y	818	15	1
gnl|Arath7|AT4G03240	Y	187	5	1
gnl|Arath7|AT4G04330	Y	174	6	0
gnl|Arath7|AT4G04614	Y	176	3	0
gnl|Arath7|AT4G04870	Y	341	8	0
gnl|Arath7|AT4G04880	Y	355	11	4
gnl|Arath7|AT4G04955	Y	506	15	10
gnl|Arath7|AT4G08240	Y	136	3	0
gnl|Arath7|AT4G09010	Y	349	10	2
gnl|Arath7|AT4G10030	Y	380	13	0
gnl|Arath7|AT4G10090	Y	262	5	0
gnl|Arath7|AT4G10100	Y	96	2	1
gnl|Arath7|AT4G11060	Y	201	7	1
gnl|Arath7|AT4G11980	Y	309	7	2
gnl|Arath7|AT4G12640	Y	823	4	0
gnl|Arath7|AT4G13030	Y	481	9	0
gnl|Arath7|AT4G13140	Y	137	6	0
gnl|Arath7|AT4G13220	Y	176	4	0
gnl|Arath7|AT4G13330	Y	428	4	0
gnl|Arath7|AT4G13670	Y	387	6	0
gnl|Arath7|AT4G14145	Y	134	4	0
gnl|Arath7|AT4G14147	Y	169	9	0
gnl|Arath7|AT4G14180	Y	1268	9	0
gnl|Arath7|AT4G14605	Y	444	5	0
gnl|Arath7|AT4G15010	Y	378	7	0
gnl|Arath7|AT4G15420	Y	561	3	0
gnl|Arath7|AT4G15520	Y	222	4	0
gnl|Arath7|AT4G16410	Y	185	1	0
gnl|Arath7|AT4G16444	Y	178	8	0
gnl|Arath7|AT4G16700	Y	453	12	0
gnl|Arath7|AT4G17085	Y	57	2	0
gnl|Arath7|AT4G17370	Y	368	7	0
gnl|Arath7|AT4G17540	Y	294	7	0
gnl|Arath7|AT4G17760	Y	300	7	1
gnl|Arath7|AT4G17910	Y	1208	18	1
gnl|Arath7|AT4G18260	Y	545	7	0
gnl|Arath7|AT4G18270	Y	313	6	0
gnl|Arath7|AT4G18372	Y	112	2	1
gnl|Arath7|AT4G18460	Y	153	6	1
gnl|Arath7|AT4G18470	Y	432	15	0
gnl|Arath7|AT4G18810	Y	596	16	0
gnl|Arath7|AT4G19350	Y	180	8	0
gnl|Arath7|AT4G19400	Y	148	5	0
gnl|Arath7|AT4G19830	Y	229	4	0
gnl|Arath7|AT4G19900	Y	1302	6	0
gnl|Arath7|AT4G19985	Y	237	5	0
gnl|Arath7|AT4G20060	Y	1134	6	0
gnl|Arath7|AT4G20070	Y	525	12	0
gnl|Arath7|AT4G20350	Y	186	7	0
gnl|Arath7|AT4G21720	Y	139	5	0
gnl|Arath7|AT4G21770	Y	472	10	3
gnl|Arath7|AT4G21820	Y	1088	15	0
gnl|Arath7|AT4G22550	Y	213	1	5
gnl|Arath7|AT4G22600	Y	273	1	0
gnl|Arath7|AT4G24090	Y	308	3	0
gnl|Arath7|AT4G25290	Y	581	11	0
gnl|Arath7|AT4G25315	Y	127	4	0
gnl|Arath7|AT4G26020	Y	247	8	0
gnl|Arath7|AT4G26310	Y	258	11	0
gnl|Arath7|AT4G26370	Y	301	7	2
gnl|Arath7|AT4G26410	Y	263	8	0
gnl|Arath7|AT4G26555	Y	207	8	0
gnl|Arath7|AT4G26750	Y	421	6	0
gnl|Arath7|AT4G26980	Y	343	6	0
gnl|Arath7|AT4G27120	Y	298	8	0
gnl|Arath7|AT4G27390	Y	235	6	0
gnl|Arath7|AT4G27600	Y	471	5	14
gnl|Arath7|AT4G28020	Y	351	9	0
gnl|Arath7|AT4G28025	Y	157	5	0
gnl|Arath7|AT4G28030	Y	274	5	0
gnl|Arath7|AT4G28310	Y	202	1	0
gnl|Arath7|AT4G28660	Y	183	2	0
gnl|Arath7|AT4G28740	Y	347	4	0
gnl|Arath7|AT4G29070	Y	259	3	2
gnl|Arath7|AT4G29490	Y	486	16	5
gnl|Arath7|AT4G29520	Y	306	7	0
gnl|Arath7|AT4G29540	Y	336	10	1
gnl|Arath7|AT4G29560	Y	493	2	0
gnl|Arath7|AT4G29590	Y	317	8	0
gnl|Arath7|AT4G29660	Y	103	2	0
gnl|Arath7|AT4G29860	Y	386	15	1
gnl|Arath7|AT4G29890	Y	422	10	11
gnl|Arath7|AT4G30580	Y	356	7	0
gnl|Arath7|AT4G30720	Y	707	13	0
gnl|Arath7|AT4G30840	Y	361	5	0
gnl|Arath7|AT4G30890	Y	551	8	16
gnl|Arath7|AT4G31150	Y	277	9	0
gnl|Arath7|AT4G31160	Y	1846	12	1
gnl|Arath7|AT4G31460	Y	212	3	0
gnl|Arath7|AT4G31530	Y	324	9	0
gnl|Arath7|AT4G31770	Y	418	9	0
gnl|Arath7|AT4G31790	Y	277	4	0
gnl|Arath7|AT4G32190	Y	783	2	0
gnl|Arath7|AT4G32360	Y	483	13	0
gnl|Arath7|AT4G32915	Y	155	6	0
gnl|Arath7|AT4G32930	Y	167	4	0
gnl|Arath7|AT4G33030	Y	477	3	0
gnl|Arath7|AT4G33140	Y	353	6	0
gnl|Arath7|AT4G33925	Y	132	5	0
gnl|Arath7|AT4G34140	Y	418	7	0
gnl|Arath7|AT4G34360	Y	248	7	0
gnl|Arath7|AT4G35520	Y	1151	22	0
gnl|Arath7|AT4G35560	Y	1049	21	1
gnl|Arath7|AT4G35760	Y	376	7	0
gnl|Arath7|AT4G35850	Y	444	13	0
gnl|Arath7|AT4G35905	Y	77	3	0
gnl|Arath7|AT4G35910	Y	458	8	0
gnl|Arath7|AT4G35980	Y	87	3	0
gnl|Arath7|AT4G36530	Y	378	8	0
gnl|Arath7|AT4G37020	Y	212	7	0
gnl|Arath7|AT4G37510	Y	537	5	1
gnl|Arath7|AT4G37830	Y	102	4	1
gnl|Arath7|AT4G38020	Y	352	4	0
gnl|Arath7|AT4G38090	Y	234	4	0
gnl|Arath7|AT4G38110	Y	549	13	0
gnl|Arath7|AT4G39370	Y	494	9	11
gnl|Arath7|AT5G01160	Y	360	4	0
gnl|Arath7|AT5G01230	Y	309	12	0
gnl|Arath7|AT5G01310	Y	912	6	4
gnl|Arath7|AT5G01470	Y	245	7	0
gnl|Arath7|AT5G01510	Y	509	15	0
gnl|Arath7|AT5G02130	Y	420	12	0
gnl|Arath7|AT5G02250	Y	803	15	0
gnl|Arath7|AT5G02710	Y	176	5	0
gnl|Arath7|AT5G03430	Y	497	17	3
gnl|Arath7|AT5G03455	Y	146	3	4
gnl|Arath7|AT5G03460	Y	89	4	0
gnl|Arath7|AT5G03560	Y	241	3	0
gnl|Arath7|AT5G03770	Y	447	11	0
gnl|Arath7|AT5G03880	Y	339	12	2
gnl|Arath7|AT5G03900	Y	523	13	0
gnl|Arath7|AT5G03905	Y	158	4	0
gnl|Arath7|AT5G04440	Y	255	6	0
gnl|Arath7|AT5G04520	Y	291	3	0
gnl|Arath7|AT5G04910	Y	222	4	0
gnl|Arath7|AT5G05490	Y	627	21	0
gnl|Arath7|AT5G06410	Y	252	6	0
gnl|Arath7|AT5G06430	Y	194	2	1
gnl|Arath7|AT5G06620	Y	325	7	0
gnl|Arath7|AT5G06830	Y	549	10	0
gnl|Arath7|AT5G07380	Y	642	13	0
gnl|Arath7|AT5G07400	Y	1084	12	1
gnl|Arath7|AT5G08040	Y	54	2	0
gnl|Arath7|AT5G08060	Y	131	2	0
gnl|Arath7|AT5G08170	Y	383	10	0
gnl|Arath7|AT5G08320	Y	150	3	0
gnl|Arath7|AT5G08720	Y	719	10	0
gnl|Arath7|AT5G09230	Y	376	11	8
gnl|Arath7|AT5G09680	Y	211	4	0
gnl|Arath7|AT5G09820	Y	273	5	0
gnl|Arath7|AT5G09830	Y	93	3	0
gnl|Arath7|AT5G10070	Y	266	10	0
gnl|Arath7|AT5G10320	Y	403	14	0
gnl|Arath7|AT5G10460	Y	306	7	0
gnl|Arath7|AT5G10620	Y	193	7	0
gnl|Arath7|AT5G10920	Y	517	5	8
gnl|Arath7|AT5G11030	Y	578	12	0
gnl|Arath7|AT5G11450	Y	297	11	0
gnl|Arath7|AT5G11580	Y	553	5	0
gnl|Arath7|AT5G11620	Y	273	2	0
gnl|Arath7|AT5G11640	Y	253	9	1
gnl|Arath7|AT5G11980	Y	569	12	0
gnl|Arath7|AT5G12130	Y	384	14	0
gnl|Arath7|AT5G12920	Y	489	18	0
gnl|Arath7|AT5G13050	Y	277	8	0
gnl|Arath7|AT5G13240	Y	224	11	0
gnl|Arath7|AT5G13410	Y	256	10	0
gnl|Arath7|AT5G13830	Y	224	6	0
gnl|Arath7|AT5G14220	Y	508	18	0
gnl|Arath7|AT5G14260	Y	514	12	0
gnl|Arath7|AT5G14580	Y	991	16	1
gnl|Arath7|AT5G14710	Y	124	7	0
gnl|Arath7|AT5G14800	Y	276	7	0
gnl|Arath7|AT5G14910	Y	178	4	0
gnl|Arath7|AT5G15170	Y	605	15	0
gnl|Arath7|AT5G15680	Y	2151	17	0
gnl|Arath7|AT5G15802	Y	99	2	0
gnl|Arath7|AT5G16210	Y	1180	19	0
gnl|Arath7|AT5G16610	Y	673	11	0
gnl|Arath7|AT5G16690	Y	734	17	0
gnl|Arath7|AT5G16810	Y	418	12	1
gnl|Arath7|AT5G16850	Y	1123	12	1
gnl|Arath7|AT5G17210	Y	209	3	0
gnl|Arath7|AT5G17240	Y	491	6	0
gnl|Arath7|AT5G17250	Y	884	19	0
gnl|Arath7|AT5G17290	Y	337	8	0
gnl|Arath7|AT5G17370	Y	467	13	1
gnl|Arath7|AT5G17410	Y	679	21	0
gnl|Arath7|AT5G17520	Y	415	9	0
gnl|Arath7|AT5G17560	Y	177	3	0
gnl|Arath7|AT5G17670	Y	309	6	0
gnl|Arath7|AT5G18110	Y	221	6	0
gnl|Arath7|AT5G18540	Y	168	5	0
gnl|Arath7|AT5G18660	Y	417	1	0
gnl|Arath7|AT5G19050	Y	361	9	0
gnl|Arath7|AT5G19130	Y	699	6	0
gnl|Arath7|AT5G19150	Y	365	11	1
gnl|Arath7|AT5G19850	Y	359	8	0
gnl|Arath7|AT5G19940	Y	239	4	0
gnl|Arath7|AT5G19970	Y	363	1	0
gnl|Arath7|AT5G20140	Y	378	8	0
gnl|Arath7|AT5G20170	Y	653	8	0
gnl|Arath7|AT5G20220	Y	393	9	0
gnl|Arath7|AT5G20600	Y	532	1	0
gnl|Arath7|AT5G20660	Y	910	12	0
gnl|Arath7|AT5G20935	Y	108	2	0
gnl|Arath7|AT5G21040	Y	539	2	1
gnl|Arath7|AT5G21430	Y	218	5	0
gnl|Arath7|AT5G21920	Y	251	3	0
gnl|Arath7|AT5G22130	Y	450	5	0
gnl|Arath7|AT5G22320	Y	452	10	1
gnl|Arath7|AT5G22820	Y	490	10	0
gnl|Arath7|AT5G22830	Y	459	14	0
gnl|Arath7|AT5G22875	Y	69	3	0
gnl|Arath7|AT5G23060	Y	387	6	1
gnl|Arath7|AT5G23395	Y	162	4	0
gnl|Arath7|AT5G23520	Y	435	5	0
gnl|Arath7|AT5G24314	Y	161	4	0
gnl|Arath7|AT5G24670	Y	400	11	1
gnl|Arath7|AT5G24710	Y	1377	21	1
gnl|Arath7|AT5G24740	Y	3314	44	0
gnl|Arath7|AT5G24850	Y	526	12	0
gnl|Arath7|AT5G25070	Y	736	1	0
gnl|Arath7|AT5G25480	Y	383	9	1
gnl|Arath7|AT5G25500	Y	420	1	0
gnl|Arath7|AT5G25770	Y	421	13	0
gnl|Arath7|AT5G26040	Y	387	12	0
gnl|Arath7|AT5G26180	Y	567	15	0
gnl|Arath7|AT5G27390	Y	241	7	0
gnl|Arath7|AT5G27395	Y	313	12	0
gnl|Arath7|AT5G27400	Y	369	10	0
gnl|Arath7|AT5G27560	Y	341	9	0
gnl|Arath7|AT5G27620	Y	336	13	1
gnl|Arath7|AT5G27860	Y	177	6	0
gnl|Arath7|AT5G30490	Y	236	4	0
gnl|Arath7|AT5G35100	Y	281	2	7
gnl|Arath7|AT5G35220	Y	548	10	0
gnl|Arath7|AT5G35400	Y	420	9	5
gnl|Arath7|AT5G35670	Y	442	6	0
gnl|Arath7|AT5G35690	Y	603	10	0
gnl|Arath7|AT5G37055	Y	171	4	0
gnl|Arath7|AT5G37290	Y	180	7	1
gnl|Arath7|AT5G37480	Y	156	5	0
gnl|Arath7|AT5G37530	Y	457	11	9
gnl|Arath7|AT5G38360	Y	239	8	0
gnl|Arath7|AT5G38520	Y	374	6	0
gnl|Arath7|AT5G38530	Y	506	6	0
gnl|Arath7|AT5G39410	Y	454	3	0
gnl|Arath7|AT5G39790	Y	273	9	2
gnl|Arath7|AT5G39940	Y	480	16	0
gnl|Arath7|AT5G40530	Y	301	9	0
gnl|Arath7|AT5G40660	Y	325	4	0
gnl|Arath7|AT5G40850	Y	369	6	0
gnl|Arath7|AT5G40950	Y	198	3	0
gnl|Arath7|AT5G41150	Y	956	9	0
gnl|Arath7|AT5G41190	Y	602	5	0
gnl|Arath7|AT5G41480	Y	530	9	0
gnl|Arath7|AT5G41560	Y	101	4	0
gnl|Arath7|AT5G41850	Y	224	7	0
gnl|Arath7|AT5G41880	Y	407	13	2
gnl|Arath7|AT5G42370	Y	447	7	0
gnl|Arath7|AT5G42760	Y	348	2	0
gnl|Arath7|AT5G42765	Y	229	5	0
gnl|Arath7|AT5G42850	Y	134	3	1
gnl|Arath7|AT5G43600	Y	476	12	0
gnl|Arath7|AT5G43750	Y	212	5	0
gnl|Arath7|AT5G43820	Y	680	6	0
gnl|Arath7|AT5G44520	Y	296	9	1
gnl|Arath7|AT5G44710	Y	102	3	0
gnl|Arath7|AT5G44740	Y	672	14	6
gnl|Arath7|AT5G44750	Y	1101	24	8
gnl|Arath7|AT5G45170	Y	372	11	0
gnl|Arath7|AT5G45310	Y	352	4	0
gnl|Arath7|AT5G45360	Y	316	8	0
gnl|Arath7|AT5G45760	Y	360	10	1
gnl|Arath7|AT5G46420	Y	653	10	0
gnl|Arath7|AT5G47570	Y	125	4	0
gnl|Arath7|AT5G48020	Y	355	7	0
gnl|Arath7|AT5G48240	Y	309	8	0
gnl|Arath7|AT5G48390	Y	900	5	0
gnl|Arath7|AT5G48470	Y	397	9	0
gnl|Arath7|AT5G48790	Y	316	9	0
gnl|Arath7|AT5G48830	Y	511	8	0
gnl|Arath7|AT5G49530	Y	689	14	0
gnl|Arath7|AT5G49550	Y	127	2	0
gnl|Arath7|AT5G49570	Y	721	17	0
gnl|Arath7|AT5G49800	Y	242	4	1
gnl|Arath7|AT5G50100	Y	214	8	0
gnl|Arath7|AT5G50290	Y	303	4	0
gnl|Arath7|AT5G50310	Y	666	20	0
gnl|Arath7|AT5G50375	Y	280	8	0
gnl|Arath7|AT5G50840	Y	405	11	0
gnl|Arath7|AT5G50930	Y	242	6	0
gnl|Arath7|AT5G51020	Y	269	9	0
gnl|Arath7|AT5G51040	Y	188	5	0
gnl|Arath7|AT5G51130	Y	318	8	0
gnl|Arath7|AT5G51140	Y	395	12	5
gnl|Arath7|AT5G51170	Y	285	6	0
gnl|Arath7|AT5G51220	Y	281	7	0
gnl|Arath7|AT5G51510	Y	170	6	0
gnl|Arath7|AT5G51540	Y	706	17	0
gnl|Arath7|AT5G51545	Y	185	2	0
gnl|Arath7|AT5G51700	Y	204	5	0
gnl|Arath7|AT5G52110	Y	275	6	0
gnl|Arath7|AT5G52180	Y	458	1	0
gnl|Arath7|AT5G52190	Y	208	1	0
gnl|Arath7|AT5G52290	Y	1569	7	0
gnl|Arath7|AT5G52560	Y	614	18	0
gnl|Arath7|AT5G52800	Y	506	11	0
gnl|Arath7|AT5G52810	Y	325	1	0
gnl|Arath7|AT5G52880	Y	269	6	0
gnl|Arath7|AT5G52970	Y	223	6	0
gnl|Arath7|AT5G52980	Y	222	4	0
gnl|Arath7|AT5G53220	Y	368	4	0
gnl|Arath7|AT5G54080	Y	461	9	0
gnl|Arath7|AT5G54520	Y	457	4	1
gnl|Arath7|AT5G54600	Y	198	4	0
gnl|Arath7|AT5G54855	Y	146	2	0
gnl|Arath7|AT5G55220	Y	547	13	0
gnl|Arath7|AT5G55500	Y	534	3	0
gnl|Arath7|AT5G55570	Y	143	4	0
gnl|Arath7|AT5G55760	Y	473	14	8
gnl|Arath7|AT5G56550	Y	172	2	0
gnl|Arath7|AT5G56740	Y	467	10	0
gnl|Arath7|AT5G56960	Y	466	5	1
gnl|Arath7|AT5G57040	Y	197	4	0
gnl|Arath7|AT5G57080	Y	62	2	0
gnl|Arath7|AT5G57160	Y	1219	26	1
gnl|Arath7|AT5G57300	Y	288	9	0
gnl|Arath7|AT5G57345	Y	188	3	0
gnl|Arath7|AT5G57450	Y	304	2	3
gnl|Arath7|AT5G57655	Y	477	12	0
gnl|Arath7|AT5G57860	Y	95	5	0
gnl|Arath7|AT5G57950	Y	227	5	0
gnl|Arath7|AT5G58220	Y	324	4	0
gnl|Arath7|AT5G58250	Y	211	3	0
gnl|Arath7|AT5G58330	Y	443	12	8
gnl|Arath7|AT5G58450	Y	1065	21	0
gnl|Arath7|AT5G58760	Y	557	11	1
gnl|Arath7|AT5G59140	Y	96	3	0
gnl|Arath7|AT5G59180	Y	176	6	4
gnl|Arath7|AT5G59210	Y	434	14	0
gnl|Arath7|AT5G59440	Y	271	5	1
gnl|Arath7|AT5G59460	Y	172	5	0
gnl|Arath7|AT5G59770	Y	272	9	0
gnl|Arath7|AT5G60540	Y	255	6	3
gnl|Arath7|AT5G60590	Y	288	5	0
gnl|Arath7|AT5G61330	Y	436	14	0
gnl|Arath7|AT5G61850	Y	420	3	0
gnl|Arath7|AT5G62140	Y	241	2	0
gnl|Arath7|AT5G62760	Y	661	12	0
gnl|Arath7|AT5G62840	Y	297	4	0
gnl|Arath7|AT5G63000	Y	201	5	0
gnl|Arath7|AT5G63040	Y	366	5	0
gnl|Arath7|AT5G63060	Y	263	6	1
gnl|Arath7|AT5G63135	Y	99	2	0
gnl|Arath7|AT5G63200	Y	649	11	1
gnl|Arath7|AT5G63960	Y	1081	30	1
gnl|Arath7|AT5G64250	Y	333	4	5
gnl|Arath7|AT5G64370	Y	408	6	0
gnl|Arath7|AT5G64630	Y	487	11	1
gnl|Arath7|AT5G64860	Y	576	16	0
gnl|Arath7|AT5G65520	Y	206	1	0
gnl|Arath7|AT5G65860	Y	346	1	1
gnl|Arath7|AT5G66090	Y	210	5	0
gnl|Arath7|AT5G66130	Y	599	11	0
gnl|Arath7|AT5G66180	Y	395	9	0
gnl|Arath7|AT5G66470	Y	427	9	16
gnl|Arath7|AT5G66810	Y	750	11	0
gnl|Arath7|AT5G67100	Y	1492	30	1
gnl|Arath7|AT5G67220	Y	423	3	4
gnl|Arath7|AT5G67490	Y	108	1	0
gnl|Arath7|AT5G67530	Y	595	11	10
gnl|Arath7|ATCG00130	Y	184	2	0
gnl|Arath7|ATMG00520	Y	672	1	1
gnl|Arath7|AT1G01010		429	6	0
gnl|Arath7|AT1G01020		245	9	0
gnl|Arath7|AT1G01030		358	2	0
gnl|Arath7|AT1G01040		1909	20	8
gnl|Arath7|AT1G01050		212	9	1
gnl|Arath7|AT1G01060		645	9	1
gnl|Arath7|AT1G01070		365	6	0
gnl|Arath7|AT1G01080		294	4	0
gnl|Arath7|AT1G01090		428	3	4
gnl|Arath7|AT1G01100		112	4	0
gnl|Arath7|AT1G01110		364	3	0
gnl|Arath7|AT1G01120		528	1	3
gnl|Arath7|AT1G01130		180	2	0
gnl|Arath7|AT1G01140		451	14	2
gnl|Arath7|AT1G01150		345	4	0
gnl|Arath7|AT1G01160		195	5	0
gnl|Arath7|AT1G01170		83	3	0
gnl|Arath7|AT1G01180		478	4	0
gnl|Arath7|AT1G01190		535	2	0
gnl|Arath7|AT1G01200		237	2	80
gnl|Arath7|AT1G01210		106	3	0
gnl|Arath7|AT1G01220		1055	7	0
gnl|Arath7|AT1G01225		260	2	0
gnl|Arath7|AT1G01230		157	3	0
gnl|Arath7|AT1G01240		331	2	0
gnl|Arath7|AT1G01250		192	1	1
gnl|Arath7|AT1G01260		590	1	1
gnl|Arath7|AT1G01280		510	2	0
gnl|Arath7|AT1G01300		485	1	0
gnl|Arath7|AT1G01310		241	1	1
gnl|Arath7|AT1G01320		1797	24	1
gnl|Arath7|AT1G01340		706	7	1
gnl|Arath7|AT1G01350		586	7	1
gnl|Arath7|AT1G01360		187	3	0
gnl|Arath7|AT1G01370		178	10	0
gnl|Arath7|AT1G01380		83	3	0
gnl|Arath7|AT1G01390		480	1	0
gnl|Arath7|AT1G01400		204	4	0
gnl|Arath7|AT1G01410		361	1	0
gnl|Arath7|AT1G01420		481	1	0
gnl|Arath7|AT1G01430		456	3	0
gnl|Arath7|AT1G01440		664	5	0
gnl|Arath7|AT1G01450		470	1	2
gnl|Arath7|AT1G01460		427	10	1
gnl|Arath7|AT1G01470		151	2	0
gnl|Arath7|AT1G01480		496	4	0
gnl|Arath7|AT1G01490		177	3	0
gnl|Arath7|AT1G01500		327	2	0
gnl|Arath7|AT1G01510		636	7	0
gnl|Arath7|AT1G01520		287	8	0
gnl|Arath7|AT1G01530		247	2	3
gnl|Arath7|AT1G01540		472	6	2
gnl|Arath7|AT1G01550		349	3	0
gnl|Arath7|AT1G01560		275	4	2
gnl|Arath7|AT1G01570		478	3	0
gnl|Arath7|AT1G01580		725	8	0
gnl|Arath7|AT1G01590		704	8	0
gnl|Arath7|AT1G01600		554	2	0
gnl|Arath7|AT1G01610		503	4	0
gnl|Arath7|AT1G01620		286	4	1
gnl|Arath7|AT1G01630		255	5	1
gnl|Arath7|AT1G01640		207	3	0
gnl|Arath7|AT1G01650		540	14	11
gnl|Arath7|AT1G01660		568	10	1
gnl|Arath7|AT1G01670		365	8	1
gnl|Arath7|AT1G01680		308	7	1
gnl|Arath7|AT1G01690		449	14	0
gnl|Arath7|AT1G01700		485	7	0
gnl|Arath7|AT1G01710		427	19	4
gnl|Arath7|AT1G01720		289	3	0
gnl|Arath7|AT1G01725		62	2	0
gnl|Arath7|AT1G01730		224	3	0
gnl|Arath7|AT1G01740		483	9	2
gnl|Arath7|AT1G01750		140	3	1
gnl|Arath7|AT1G01770		632	16	0
gnl|Arath7|AT1G01780		205	5	0
gnl|Arath7|AT1G01790		618	20	0
gnl|Arath7|AT1G01800		295	5	0
gnl|Arath7|AT1G01810		160	1	0
gnl|Arath7|AT1G01820		235	8	0
gnl|Arath7|AT1G01830		574	2	1
gnl|Arath7|AT1G01840		152	1	0
gnl|Arath7|AT1G01860		343	9	0
gnl|Arath7|AT1G01880		570	8	1
gnl|Arath7|AT1G01900		774	2	2
gnl|Arath7|AT1G01910		353	8	2
gnl|Arath7|AT1G01940		160	5	10
gnl|Arath7|AT1G01950		894	19	16
gnl|Arath7|AT1G01960		1750	11	1
gnl|Arath7|AT1G01970		409	2	0
gnl|Arath7|AT1G01980		541	1	0
gnl|Arath7|AT1G01990		245	1	0
gnl|Arath7|AT1G02000		434	1	0
gnl|Arath7|AT1G02010		673	21	0
gnl|Arath7|AT1G02030		267	1	0
gnl|Arath7|AT1G02040		324	1	0
gnl|Arath7|AT1G02050		395	2	5
gnl|Arath7|AT1G02060		710	1	0
gnl|Arath7|AT1G02065		333	3	0
gnl|Arath7|AT1G02070		131	2	0
gnl|Arath7|AT1G02080		2378	49	0
gnl|Arath7|AT1G02090		260	9	0
gnl|Arath7|AT1G02100		332	12	0
gnl|Arath7|AT1G02110		679	5	0
gnl|Arath7|AT1G02120		598	18	0
gnl|Arath7|AT1G02130		203	8	89
gnl|Arath7|AT1G02140		150	3	0
gnl|Arath7|AT1G02145		497	20	0
gnl|Arath7|AT1G02150		524	2	0
gnl|Arath7|AT1G02160		91	3	0
gnl|Arath7|AT1G02170		367	5	0
gnl|Arath7|AT1G02180		226	2	0
gnl|Arath7|AT1G02190		627	7	0
gnl|Arath7|AT1G02205		625	9	0
gnl|Arath7|AT1G02210		87	1	0
gnl|Arath7|AT1G02220		394	6	0
gnl|Arath7|AT1G02230		359	6	0
gnl|Arath7|AT1G02250		350	6	0
gnl|Arath7|AT1G02260		502	4	5
gnl|Arath7|AT1G02270		484	11	0
gnl|Arath7|AT1G02280		297	8	3
gnl|Arath7|AT1G02290		443	1	0
gnl|Arath7|AT1G02300		379	10	5
gnl|Arath7|AT1G02305		362	11	5
gnl|Arath7|AT1G02310		411	5	0
gnl|Arath7|AT1G02320		48	1	0
gnl|Arath7|AT1G02335		219	2	0
gnl|Arath7|AT1G02340		292	5	1
gnl|Arath7|AT1G02350		140	4	0
gnl|Arath7|AT1G02360		272	2	2
gnl|Arath7|AT1G02370		537	2	0
gnl|Arath7|AT1G02380		209	3	0
gnl|Arath7|AT1G02390		530	2	0
gnl|Arath7|AT1G02400		329	3	0
gnl|Arath7|AT1G02405		134	1	0
gnl|Arath7|AT1G02420		491	1	0
gnl|Arath7|AT1G02430		190	5	26
gnl|Arath7|AT1G02440		190	5	28
gnl|Arath7|AT1G02450		142	1	0
gnl|Arath7|AT1G02460		491	6	0
gnl|Arath7|AT1G02470		221	7	0
gnl|Arath7|AT1G02475		219	8	0
gnl|Arath7|AT1G02490		38	1	0
gnl|Arath7|AT1G02500		393	2	0
gnl|Arath7|AT1G02510		284	2	0
gnl|Arath7|AT1G02520		1278	10	66
gnl|Arath7|AT1G02530		1273	10	67
gnl|Arath7|AT1G02540		290	1	0
gnl|Arath7|AT1G02550		242	1	0
gnl|Arath7|AT1G02560		298	9	0
gnl|Arath7|AT1G02570		431	3	0
gnl|Arath7|AT1G02580		689	17	0
gnl|Arath7|AT1G02590		89	4	0
gnl|Arath7|AT1G02610		146	5	0
gnl|Arath7|AT1G02620		122	2	17
gnl|Arath7|AT1G02630		389	2	0
gnl|Arath7|AT1G02640		768	5	0
gnl|Arath7|AT1G02650		513	3	0
gnl|Arath7|AT1G02660		713	5	2
gnl|Arath7|AT1G02670		678	16	3
gnl|Arath7|AT1G02680		126	6	0
gnl|Arath7|AT1G02690		539	10	1
gnl|Arath7|AT1G02700		247	2	0
gnl|Arath7|AT1G02710		96	1	0
gnl|Arath7|AT1G02720		361	2	0
gnl|Arath7|AT1G02730		1181	3	0
gnl|Arath7|AT1G02740		327	10	0
gnl|Arath7|AT1G02750		221	4	0
gnl|Arath7|AT1G02770		316	6	0
gnl|Arath7|AT1G02780		214	5	3
gnl|Arath7|AT1G02790		422	4	0
gnl|Arath7|AT1G02800		501	8	0
gnl|Arath7|AT1G02810		579	2	0
gnl|Arath7|AT1G02813		149	1	0
gnl|Arath7|AT1G02816		166	1	0
gnl|Arath7|AT1G02820		91	2	0
gnl|Arath7|AT1G02830		127	2	0
gnl|Arath7|AT1G02840		303	13	0
gnl|Arath7|AT1G02850		496	13	0
gnl|Arath7|AT1G02860		335	6	0
gnl|Arath7|AT1G02880		267	5	0
gnl|Arath7|AT1G02890		1252	27	1
gnl|Arath7|AT1G02900		120	1	0
gnl|Arath7|AT1G02910		453	9	1
gnl|Arath7|AT1G02920		209	3	19
gnl|Arath7|AT1G02930		208	3	19
gnl|Arath7|AT1G02940		256	4	23
gnl|Arath7|AT1G02950		245	4	15
gnl|Arath7|AT1G02960		471	14	0
gnl|Arath7|AT1G02965		162	6	0
gnl|Arath7|AT1G02970		500	10	2
gnl|Arath7|AT1G02980		742	14	0
gnl|Arath7|AT1G02990		1238	12	0
gnl|Arath7|AT1G03000		941	13	1
gnl|Arath7|AT1G03010		634	5	0
gnl|Arath7|AT1G03020		102	1	2
gnl|Arath7|AT1G03030		301	12	1
gnl|Arath7|AT1G03040		302	6	1
gnl|Arath7|AT1G03050		599	4	1
gnl|Arath7|AT1G03055		264	7	0
gnl|Arath7|AT1G03060		3601	19	1
gnl|Arath7|AT1G03070		247	5	0
gnl|Arath7|AT1G03080		1744	3	0
gnl|Arath7|AT1G03090		734	15	0
gnl|Arath7|AT1G03100		793	1	0
gnl|Arath7|AT1G03103		171	3	1
gnl|Arath7|AT1G03106		65	1	0
gnl|Arath7|AT1G03120		182	2	0
gnl|Arath7|AT1G03130		204	1	0
gnl|Arath7|AT1G03140		420	2	0
gnl|Arath7|AT1G03150		174	6	0
gnl|Arath7|AT1G03160		912	11	4
gnl|Arath7|AT1G03170		240	1	0
gnl|Arath7|AT1G03180		265	7	0
gnl|Arath7|AT1G03200		41	2	0
gnl|Arath7|AT1G03210		286	5	0
gnl|Arath7|AT1G03220		433	1	0
gnl|Arath7|AT1G03230		434	1	0
gnl|Arath7|AT1G03240		42	2	0
gnl|Arath7|AT1G03250		245	7	0
gnl|Arath7|AT1G03260		274	9	0
gnl|Arath7|AT1G03270		499	13	1
gnl|Arath7|AT1G03280		479	11	0
gnl|Arath7|AT1G03290		571	9	0
gnl|Arath7|AT1G03300		670	2	0
gnl|Arath7|AT1G03310		882	2	2
gnl|Arath7|AT1G03320		220	2	0
gnl|Arath7|AT1G03330		93	3	7
gnl|Arath7|AT1G03340		385	5	0
gnl|Arath7|AT1G03350		470	1	0
gnl|Arath7|AT1G03360		322	7	0
gnl|Arath7|AT1G03370		1859	11	3
gnl|Arath7|AT1G03380		926	9	0
gnl|Arath7|AT1G03390		461	1	0
gnl|Arath7|AT1G03400		351	3	0
gnl|Arath7|AT1G03410		398	3	0
gnl|Arath7|AT1G03430		157	6	1
gnl|Arath7|AT1G03440		397	1	0
gnl|Arath7|AT1G03445		812	22	1
gnl|Arath7|AT1G03457		438	9	0
gnl|Arath7|AT1G03470		269	3	0
gnl|Arath7|AT1G03475		362	8	0
gnl|Arath7|AT1G03490		281	4	0
gnl|Arath7|AT1G03495		465	1	0
gnl|Arath7|AT1G03510		429	1	0
gnl|Arath7|AT1G03520		447	4	0
gnl|Arath7|AT1G03530		801	3	0
gnl|Arath7|AT1G03540		609	1	0
gnl|Arath7|AT1G03550		283	12	0
gnl|Arath7|AT1G03560		660	1	0
gnl|Arath7|AT1G03590		447	5	1
gnl|Arath7|AT1G03600		174	1	0
gnl|Arath7|AT1G03610		308	5	0
gnl|Arath7|AT1G03620		265	9	0
gnl|Arath7|AT1G03630		401	5	0
gnl|Arath7|AT1G03660		107	1	0
gnl|Arath7|AT1G03670		616	3	1
gnl|Arath7|AT1G03680		179	2	23
gnl|Arath7|AT1G03700		164	3	0
gnl|Arath7|AT1G03710		202	4	0
gnl|Arath7|AT1G03720		274	4	4
gnl|Arath7|AT1G03730		167	1	0
gnl|Arath7|AT1G03740		542	7	2
gnl|Arath7|AT1G03750		862	7	3
gnl|Arath7|AT1G03770		460	10	1
gnl|Arath7|AT1G03780		758	13	0
gnl|Arath7|AT1G03790		393	1	0
gnl|Arath7|AT1G03800		245	1	1
gnl|Arath7|AT1G03810		143	2	1
gnl|Arath7|AT1G03820		222	1	0
gnl|Arath7|AT1G03830		991	12	1
gnl|Arath7|AT1G03840		506	3	0
gnl|Arath7|AT1G03850		159	2	2
gnl|Arath7|AT1G03860		286	6	4
gnl|Arath7|AT1G03870		247	1	0
gnl|Arath7|AT1G03880		455	4	0
gnl|Arath7|AT1G03890		451	4	0
gnl|Arath7|AT1G03900		272	3	0
gnl|Arath7|AT1G03905		290	6	35
gnl|Arath7|AT1G03910		672	13	0
gnl|Arath7|AT1G03920		569	12	2
gnl|Arath7|AT1G03930		471	14	2
gnl|Arath7|AT1G03940		469	1	0
gnl|Arath7|AT1G03950		210	11	0
gnl|Arath7|AT1G03960		529	13	0
gnl|Arath7|AT1G03970		270	1	0
gnl|Arath7|AT1G03980		452	9	0
gnl|Arath7|AT1G03982		177	3	1
gnl|Arath7|AT1G03990		758	3	0
gnl|Arath7|AT1G04000		152	1	0
gnl|Arath7|AT1G04020		714	13	1
gnl|Arath7|AT1G04030		418	5	0
gnl|Arath7|AT1G04040		271	3	0
gnl|Arath7|AT1G04050		630	9	0
gnl|Arath7|AT1G04070		94	1	0
gnl|Arath7|AT1G04080		768	13	0
gnl|Arath7|AT1G04090		572	2	0
gnl|Arath7|AT1G04100		261	4	0
gnl|Arath7|AT1G04110		775	1	1
gnl|Arath7|AT1G04120		1514	12	64
gnl|Arath7|AT1G04130		360	8	1
gnl|Arath7|AT1G04140		793	14	1
gnl|Arath7|AT1G04150		1012	1	3
gnl|Arath7|AT1G04160		1500	38	13
gnl|Arath7|AT1G04170		465	9	11
gnl|Arath7|AT1G04180		421	2	0
gnl|Arath7|AT1G04190		328	8	1
gnl|Arath7|AT1G04200		732	18	0
gnl|Arath7|AT1G04210		1112	11	2
gnl|Arath7|AT1G04220		528	2	3
gnl|Arath7|AT1G04230		325	8	0
gnl|Arath7|AT1G04240		189	3	0
gnl|Arath7|AT1G04250		229	5	0
gnl|Arath7|AT1G04260		182	1	0
gnl|Arath7|AT1G04270		152	4	0
gnl|Arath7|AT1G04280		534	9	0
gnl|Arath7|AT1G04290		155	3	2
gnl|Arath7|AT1G04300		1082	13	2
gnl|Arath7|AT1G04310		645	3	0
gnl|Arath7|AT1G04330		100	1	0
gnl|Arath7|AT1G04340		159	5	0
gnl|Arath7|AT1G04350		360	3	0
gnl|Arath7|AT1G04360		381	1	1
gnl|Arath7|AT1G04370		133	1	1
gnl|Arath7|AT1G04380		345	3	0
gnl|Arath7|AT1G04390		849	9	0
gnl|Arath7|AT1G04400		612	5	0
gnl|Arath7|AT1G04410		332	7	8
gnl|Arath7|AT1G04420		412	8	0
gnl|Arath7|AT1G04430		623	8	0
gnl|Arath7|AT1G04440		468	14	2
gnl|Arath7|AT1G04445		172	1	0
gnl|Arath7|AT1G04450		220	4	0
gnl|Arath7|AT1G04470		1035	5	0
gnl|Arath7|AT1G04480		140	3	0
gnl|Arath7|AT1G04490		401	4	0
gnl|Arath7|AT1G04500		386	5	0
gnl|Arath7|AT1G04510		523	18	1
gnl|Arath7|AT1G04520		307	4	0
gnl|Arath7|AT1G04530		310	5	0
gnl|Arath7|AT1G04540		601	1	1
gnl|Arath7|AT1G04550		239	3	0
gnl|Arath7|AT1G04560		186	3	0
gnl|Arath7|AT1G04570		542	2	0
gnl|Arath7|AT1G04580		1337	10	1
gnl|Arath7|AT1G04590		384	9	0
gnl|Arath7|AT1G04600		1730	42	13
gnl|Arath7|AT1G04610		437	3	0
gnl|Arath7|AT1G04620		462	19	0
gnl|Arath7|AT1G04630		143	3	0
gnl|Arath7|AT1G04635		151	1	0
gnl|Arath7|AT1G04640		235	2	0
gnl|Arath7|AT1G04645		128	1	0
gnl|Arath7|AT1G04650		936	7	0
gnl|Arath7|AT1G04660		212	1	0
gnl|Arath7|AT1G04670		126	3	0
gnl|Arath7|AT1G04680		431	6	0
gnl|Arath7|AT1G04690		328	5	0
gnl|Arath7|AT1G04700		1042	8	2
gnl|Arath7|AT1G04710		443	14	5
gnl|Arath7|AT1G04730		954	21	0
gnl|Arath7|AT1G04750		219	5	0
gnl|Arath7|AT1G04760		220	5	0
gnl|Arath7|AT1G04770		303	4	0
gnl|Arath7|AT1G04778		56	2	0
gnl|Arath7|AT1G04780		664	2	1
gnl|Arath7|AT1G04790		634	9	1
gnl|Arath7|AT1G04800		200	1	0
gnl|Arath7|AT1G04810		1001	13	0
gnl|Arath7|AT1G04820		450	3	6
gnl|Arath7|AT1G04830		448	9	0
gnl|Arath7|AT1G04840		665	2	0
gnl|Arath7|AT1G04850		413	12	0
gnl|Arath7|AT1G04860		961	3	14
gnl|Arath7|AT1G04870		383	7	0
gnl|Arath7|AT1G04880		448	7	3
gnl|Arath7|AT1G04890		411	3	0
gnl|Arath7|AT1G04900		442	13	0
gnl|Arath7|AT1G04910		519	9	0
gnl|Arath7|AT1G04920		1062	11	0
gnl|Arath7|AT1G04930		332	7	0
gnl|Arath7|AT1G04940		274	3	0
gnl|Arath7|AT1G04945		392	6	0
gnl|Arath7|AT1G04950		549	13	0
gnl|Arath7|AT1G04960		334	11	0
gnl|Arath7|AT1G04970		488	6	3
gnl|Arath7|AT1G04980		447	9	21
gnl|Arath7|AT1G04990		404	7	0
gnl|Arath7|AT1G05000		215	5	0
gnl|Arath7|AT1G05010		323	4	0
gnl|Arath7|AT1G05020		653	1	1
gnl|Arath7|AT1G05030		524	12	0
gnl|Arath7|AT1G05040		166	4	0
gnl|Arath7|AT1G05055		421	4	2
gnl|Arath7|AT1G05060		253	5	0
gnl|Arath7|AT1G05065		83	1	0
gnl|Arath7|AT1G05070		184	3	0
gnl|Arath7|AT1G05080		439	3	0
gnl|Arath7|AT1G05085		124	4	0
gnl|Arath7|AT1G05090		706	4	0
gnl|Arath7|AT1G05100		339	1	2
gnl|Arath7|AT1G05120		833	16	3
gnl|Arath7|AT1G05140		441	1	2
gnl|Arath7|AT1G05150		808	1	1
gnl|Arath7|AT1G05160		490	9	0
gnl|Arath7|AT1G05170		407	11	0
gnl|Arath7|AT1G05180		540	14	9
gnl|Arath7|AT1G05190		223	3	0
gnl|Arath7|AT1G05200		959	7	0
gnl|Arath7|AT1G05210		168	2	0
gnl|Arath7|AT1G05220		160	2	0
gnl|Arath7|AT1G05230		721	12	2
gnl|Arath7|AT1G05240		325	4	3
gnl|Arath7|AT1G05250		325	4	3
gnl|Arath7|AT1G05260		326	4	3
gnl|Arath7|AT1G05270		371	9	0
gnl|Arath7|AT1G05280		461	5	0
gnl|Arath7|AT1G05290		369	4	0
gnl|Arath7|AT1G05300		360	3	0
gnl|Arath7|AT1G05310		393	5	0
gnl|Arath7|AT1G05320		790	7	0
gnl|Arath7|AT1G05330		137	1	0
gnl|Arath7|AT1G05340		72	3	0
gnl|Arath7|AT1G05350		445	15	9
gnl|Arath7|AT1G05360		416	8	0
gnl|Arath7|AT1G05370		439	8	0
gnl|Arath7|AT1G05380		1138	8	0
gnl|Arath7|AT1G05400		161	3	0
gnl|Arath7|AT1G05420		226	1	0
gnl|Arath7|AT1G05430		269	6	0
gnl|Arath7|AT1G05440		384	3	0
gnl|Arath7|AT1G05450		205	4	1
gnl|Arath7|AT1G05460		1002	5	1
gnl|Arath7|AT1G05470		585	8	0
gnl|Arath7|AT1G05490		1410	4	1
gnl|Arath7|AT1G05500		528	12	3
gnl|Arath7|AT1G05510		241	3	0
gnl|Arath7|AT1G05520		783	12	2
gnl|Arath7|AT1G05530		455	1	0
gnl|Arath7|AT1G05540		367	3	0
gnl|Arath7|AT1G05550		425	5	0
gnl|Arath7|AT1G05560		469	1	0
gnl|Arath7|AT1G05570		1950	42	0
gnl|Arath7|AT1G05575		89	1	0
gnl|Arath7|AT1G05577		372	6	0
gnl|Arath7|AT1G05580		867	4	0
gnl|Arath7|AT1G05590		580	3	0
gnl|Arath7|AT1G05600		504	1	0
gnl|Arath7|AT1G05610		476	8	0
gnl|Arath7|AT1G05615		172	3	0
gnl|Arath7|AT1G05620		322	9	9
gnl|Arath7|AT1G05630		1170	10	0
gnl|Arath7|AT1G05640		627	3	1
gnl|Arath7|AT1G05650		394	4	0
gnl|Arath7|AT1G05660		394	4	0
gnl|Arath7|AT1G05670		1184	4	0
gnl|Arath7|AT1G05680		453	2	0
gnl|Arath7|AT1G05690		364	5	0
gnl|Arath7|AT1G05700		843	11	2
gnl|Arath7|AT1G05710		171	5	0
gnl|Arath7|AT1G05720		163	4	0
gnl|Arath7|AT1G05730		149	3	0
gnl|Arath7|AT1G05740		145	3	0
gnl|Arath7|AT1G05750		500	1	0
gnl|Arath7|AT1G05760		174	2	0
gnl|Arath7|AT1G05770		184	2	0
gnl|Arath7|AT1G05780		106	2	0
gnl|Arath7|AT1G05785		135	7	0
gnl|Arath7|AT1G05790		687	14	2
gnl|Arath7|AT1G05800		471	1	2
gnl|Arath7|AT1G05805		362	6	1
gnl|Arath7|AT1G05810		261	2	80
gnl|Arath7|AT1G05820		441	10	10
gnl|Arath7|AT1G05830		1056	25	0
gnl|Arath7|AT1G05835		127	2	0
gnl|Arath7|AT1G05840		485	10	0
gnl|Arath7|AT1G05850		321	4	1
gnl|Arath7|AT1G05860		280	3	0
gnl|Arath7|AT1G05870		189	2	0
gnl|Arath7|AT1G05880		489	14	0
gnl|Arath7|AT1G05890		552	15	0
gnl|Arath7|AT1G05894		457	1	0
gnl|Arath7|AT1G05900		386	10	1
gnl|Arath7|AT1G05910		1210	11	1
gnl|Arath7|AT1G05920		315	1	0
gnl|Arath7|AT1G05930		318	2	0
gnl|Arath7|AT1G05940		569	8	0
gnl|Arath7|AT1G05950		590	10	0
gnl|Arath7|AT1G05960		982	21	0
gnl|Arath7|AT1G05970		200	3	0
gnl|Arath7|AT1G05990		150	1	1
gnl|Arath7|AT1G06000		435	1	0
gnl|Arath7|AT1G06010		78	3	0
gnl|Arath7|AT1G06020		345	4	14
gnl|Arath7|AT1G06030		329	4	15
gnl|Arath7|AT1G06040		248	3	0
gnl|Arath7|AT1G06050		313	2	0
gnl|Arath7|AT1G06060		213	7	0
gnl|Arath7|AT1G06070		423	5	0
gnl|Arath7|AT1G06080		305	5	2
gnl|Arath7|AT1G06090		299	5	2
gnl|Arath7|AT1G06100		299	5	1
gnl|Arath7|AT1G06110		436	5	0
gnl|Arath7|AT1G06120		299	5	1
gnl|Arath7|AT1G06130		331	8	0
gnl|Arath7|AT1G06135		69	1	0
gnl|Arath7|AT1G06140		558	1	0
gnl|Arath7|AT1G06145		577	1	0
gnl|Arath7|AT1G06150		734	11	0
gnl|Arath7|AT1G06160		244	1	1
gnl|Arath7|AT1G06170		420	4	1
gnl|Arath7|AT1G06180		246	3	1
gnl|Arath7|AT1G06190		401	2	0
gnl|Arath7|AT1G06200		206	5	0
gnl|Arath7|AT1G06210		383	4	5
gnl|Arath7|AT1G06220		987	11	26
gnl|Arath7|AT1G06225		83	1	0
gnl|Arath7|AT1G06230		766	6	0
gnl|Arath7|AT1G06240		383	7	0
gnl|Arath7|AT1G06250		423	3	2
gnl|Arath7|AT1G06260		343	2	5
gnl|Arath7|AT1G06270		343	2	0
gnl|Arath7|AT1G06280		206	1	0
gnl|Arath7|AT1G06290		675	13	11
gnl|Arath7|AT1G06310		675	13	11
gnl|Arath7|AT1G06320		195	3	0
gnl|Arath7|AT1G06330		159	2	1
gnl|Arath7|AT1G06340		134	1	0
gnl|Arath7|AT1G06350		300	5	1
gnl|Arath7|AT1G06360		299	5	2
gnl|Arath7|AT1G06380		254	1	0
gnl|Arath7|AT1G06390		407	12	2
gnl|Arath7|AT1G06400		216	2	79
gnl|Arath7|AT1G06410		851	4	0
gnl|Arath7|AT1G06420		221	1	0
gnl|Arath7|AT1G06430		685	5	1
gnl|Arath7|AT1G06440		390	1	0
gnl|Arath7|AT1G06450		360	1	0
gnl|Arath7|AT1G06460		285	7	1
gnl|Arath7|AT1G06470		414	13	0
gnl|Arath7|AT1G06475		93	1	0
gnl|Arath7|AT1G06490		1933	41	0
gnl|Arath7|AT1G06500		136	3	0
gnl|Arath7|AT1G06510		277	4	0
gnl|Arath7|AT1G06515		56	4	0
gnl|Arath7|AT1G06520		585	2	0
gnl|Arath7|AT1G06530		323	1	0
gnl|Arath7|AT1G06540		125	2	0
gnl|Arath7|AT1G06550		387	16	0
gnl|Arath7|AT1G06560		599	12	0
gnl|Arath7|AT1G06570		473	2	0
gnl|Arath7|AT1G06580		500	1	0
gnl|Arath7|AT1G06590		916	20	0
gnl|Arath7|AT1G06620		365	3	0
gnl|Arath7|AT1G06630		403	4	0
gnl|Arath7|AT1G06640		369	3	0
gnl|Arath7|AT1G06650		369	3	0
gnl|Arath7|AT1G06660		481	7	0
gnl|Arath7|AT1G06670		1576	14	5
gnl|Arath7|AT1G06680		263	4	0
gnl|Arath7|AT1G06690		377	10	0
gnl|Arath7|AT1G06700		361	8	2
gnl|Arath7|AT1G06710		946	1	0
gnl|Arath7|AT1G06720		1147	18	1
gnl|Arath7|AT1G06730		488	5	15
gnl|Arath7|AT1G06750		495	8	0
gnl|Arath7|AT1G06760		274	2	1
gnl|Arath7|AT1G06770		421	7	1
gnl|Arath7|AT1G06780		589	9	0
gnl|Arath7|AT1G06790		204	8	4
gnl|Arath7|AT1G06800		515	2	2
gnl|Arath7|AT1G06810		99	2	0
gnl|Arath7|AT1G06820		595	13	0
gnl|Arath7|AT1G06830		99	1	2
gnl|Arath7|AT1G06840		939	20	3
gnl|Arath7|AT1G06850		337	4	0
gnl|Arath7|AT1G06870		367	6	0
gnl|Arath7|AT1G06890		357	9	0
gnl|Arath7|AT1G06900		1024	19	0
gnl|Arath7|AT1G06910		390	6	0
gnl|Arath7|AT1G06920		315	1	0
gnl|Arath7|AT1G06923		170	2	0
gnl|Arath7|AT1G06925		143	3	0
gnl|Arath7|AT1G06930		169	1	0
gnl|Arath7|AT1G06950		1016	15	0
gnl|Arath7|AT1G06960		229	5	0
gnl|Arath7|AT1G06970		829	3	0
gnl|Arath7|AT1G06980		169	1	0
gnl|Arath7|AT1G06990		360	3	3
gnl|Arath7|AT1G07000		599	2	0
gnl|Arath7|AT1G07010		389	9	0
gnl|Arath7|AT1G07020		147	2	0
gnl|Arath7|AT1G07025		166	1	0
gnl|Arath7|AT1G07030		326	2	0
gnl|Arath7|AT1G07040		371	7	0
gnl|Arath7|AT1G07050		195	3	0
gnl|Arath7|AT1G07060		233	4	0
gnl|Arath7|AT1G07070		112	4	0
gnl|Arath7|AT1G07080		265	5	0
gnl|Arath7|AT1G07090		196	1	0
gnl|Arath7|AT1G07110		744	23	0
gnl|Arath7|AT1G07120		392	5	0
gnl|Arath7|AT1G07135		155	1	0
gnl|Arath7|AT1G07140		228	4	1
gnl|Arath7|AT1G07150		499	1	2
gnl|Arath7|AT1G07160		380	3	1
gnl|Arath7|AT1G07170		110	2	0
gnl|Arath7|AT1G07180		510	8	0
gnl|Arath7|AT1G07190		54	1	0
gnl|Arath7|AT1G07200		979	2	0
gnl|Arath7|AT1G07210		261	5	0
gnl|Arath7|AT1G07220		507	7	0
gnl|Arath7|AT1G07230		533	3	0
gnl|Arath7|AT1G07240		480	1	0
gnl|Arath7|AT1G07250		479	1	0
gnl|Arath7|AT1G07260		476	1	0
gnl|Arath7|AT1G07270		505	16	0
gnl|Arath7|AT1G07280		552	3	1
gnl|Arath7|AT1G07290		359	9	0
gnl|Arath7|AT1G07300		128	1	0
gnl|Arath7|AT1G07310		352	1	2
gnl|Arath7|AT1G07330		685	4	0
gnl|Arath7|AT1G07340		383	4	0
gnl|Arath7|AT1G07350		382	7	0
gnl|Arath7|AT1G07360		481	4	0
gnl|Arath7|AT1G07370		263	4	1
gnl|Arath7|AT1G07380		779	10	0
gnl|Arath7|AT1G07390		1008	11	1
gnl|Arath7|AT1G07400		157	1	1
gnl|Arath7|AT1G07410		214	2	82
gnl|Arath7|AT1G07420		266	7	0
gnl|Arath7|AT1G07430		442	3	1
gnl|Arath7|AT1G07440		266	5	0
gnl|Arath7|AT1G07450		260	5	0
gnl|Arath7|AT1G07460		258	1	0
gnl|Arath7|AT1G07470		375	12	0
gnl|Arath7|AT1G07473		125	1	0
gnl|Arath7|AT1G07476		182	1	0
gnl|Arath7|AT1G07480		375	12	0
gnl|Arath7|AT1G07485		100	2	0
gnl|Arath7|AT1G07490		107	1	0
gnl|Arath7|AT1G07500		74	2	0
gnl|Arath7|AT1G07510		813	8	1
gnl|Arath7|AT1G07520		695	1	0
gnl|Arath7|AT1G07530		769	2	0
gnl|Arath7|AT1G07540		630	9	0
gnl|Arath7|AT1G07550		864	13	2
gnl|Arath7|AT1G07560		856	13	2
gnl|Arath7|AT1G07570		410	6	2
gnl|Arath7|AT1G07590		534	3	0
gnl|Arath7|AT1G07600		45	2	0
gnl|Arath7|AT1G07610		45	2	0
gnl|Arath7|AT1G07615		493	5	16
gnl|Arath7|AT1G07620		552	4	0
gnl|Arath7|AT1G07630		662	4	1
gnl|Arath7|AT1G07640		339	1	0
gnl|Arath7|AT1G07650		1014	24	2
gnl|Arath7|AT1G07660		103	2	1
gnl|Arath7|AT1G07670		775	8	0
gnl|Arath7|AT1G07680		152	3	0
gnl|Arath7|AT1G07690		164	4	0
gnl|Arath7|AT1G07705		614	14	0
gnl|Arath7|AT1G07710		543	2	1
gnl|Arath7|AT1G07720		478	1	3
gnl|Arath7|AT1G07725		615	1	0
gnl|Arath7|AT1G07730		389	0	0
gnl|Arath7|AT1G07740		459	2	0
gnl|Arath7|AT1G07745		322	9	5
gnl|Arath7|AT1G07747		95	1	1
gnl|Arath7|AT1G07750		356	3	0
gnl|Arath7|AT1G07770		130	4	0
gnl|Arath7|AT1G07780		275	7	1
gnl|Arath7|AT1G07790		148	1	0
gnl|Arath7|AT1G07795		118	1	0
gnl|Arath7|AT1G07810		1061	9	0
gnl|Arath7|AT1G07820		103	1	1
gnl|Arath7|AT1G07830		144	4	0
gnl|Arath7|AT1G07840		312	9	0
gnl|Arath7|AT1G07850		560	2	0
gnl|Arath7|AT1G07860		135	2	0
gnl|Arath7|AT1G07870		423	5	2
gnl|Arath7|AT1G07880		363	5	2
gnl|Arath7|AT1G07890		250	9	5
gnl|Arath7|AT1G07900		190	2	0
gnl|Arath7|AT1G07920		449	3	27
gnl|Arath7|AT1G07930		449	3	27
gnl|Arath7|AT1G07940		449	3	27
gnl|Arath7|AT1G07950		154	3	0
gnl|Arath7|AT1G07960		146	5	16
gnl|Arath7|AT1G07980		206	4	0
gnl|Arath7|AT1G07985		144	1	0
gnl|Arath7|AT1G07990		802	19	0
gnl|Arath7|AT1G08000		308	3	1
gnl|Arath7|AT1G08005		55	1	0
gnl|Arath7|AT1G08010		303	3	1
gnl|Arath7|AT1G08020		93	1	0
gnl|Arath7|AT1G08035		111	1	0
gnl|Arath7|AT1G08040		382	15	0
gnl|Arath7|AT1G08050		641	2	8
gnl|Arath7|AT1G08060		2001	16	0
gnl|Arath7|AT1G08065		277	7	13
gnl|Arath7|AT1G08070		741	1	0
gnl|Arath7|AT1G08080		275	7	13
gnl|Arath7|AT1G08090		530	3	0
gnl|Arath7|AT1G08100		522	3	0
gnl|Arath7|AT1G08110		235	9	0
gnl|Arath7|AT1G08120		122	2	0
gnl|Arath7|AT1G08130		790	17	0
gnl|Arath7|AT1G08135		824	3	0
gnl|Arath7|AT1G08140		818	4	0
gnl|Arath7|AT1G08150		815	4	0
gnl|Arath7|AT1G08160		221	1	0
gnl|Arath7|AT1G08170		243	1	0
gnl|Arath7|AT1G08180		111	1	0
gnl|Arath7|AT1G08190		980	19	1
gnl|Arath7|AT1G08200		389	9	0
gnl|Arath7|AT1G08210		492	10	0
gnl|Arath7|AT1G08230		451	0	0
gnl|Arath7|AT1G08250		413	1	2
gnl|Arath7|AT1G08260		2271	48	1
gnl|Arath7|AT1G08270		132	1	1
gnl|Arath7|AT1G08280		398	1	0
gnl|Arath7|AT1G08290		337	2	0
gnl|Arath7|AT1G08300		509	5	0
gnl|Arath7|AT1G08310		318	5	0
gnl|Arath7|AT1G08315		325	1	0
gnl|Arath7|AT1G08320		481	13	0
gnl|Arath7|AT1G08340		331	4	27
gnl|Arath7|AT1G08350		589	7	0
gnl|Arath7|AT1G08360		216	5	0
gnl|Arath7|AT1G08370		367	8	0
gnl|Arath7|AT1G08380		140	3	0
gnl|Arath7|AT1G08390		137	3	0
gnl|Arath7|AT1G08400		804	4	0
gnl|Arath7|AT1G08410		589	7	9
gnl|Arath7|AT1G08420		1018	21	1
gnl|Arath7|AT1G08430		493	6	0
gnl|Arath7|AT1G08440		501	6	0
gnl|Arath7|AT1G08450		424	14	0
gnl|Arath7|AT1G08460		377	3	0
gnl|Arath7|AT1G08465		184	6	0
gnl|Arath7|AT1G08470		390	4	0
gnl|Arath7|AT1G08500		228	2	0
gnl|Arath7|AT1G08510		412	6	1
gnl|Arath7|AT1G08520		760	15	5
gnl|Arath7|AT1G08530		257	5	0
gnl|Arath7|AT1G08540		572	7	0
gnl|Arath7|AT1G08550		462	6	0
gnl|Arath7|AT1G08560		310	2	2
gnl|Arath7|AT1G08570		275	4	6
gnl|Arath7|AT1G08580		123	4	0
gnl|Arath7|AT1G08590		1029	1	3
gnl|Arath7|AT1G08600		1479	25	3
gnl|Arath7|AT1G08610		559	1	0
gnl|Arath7|AT1G08620		1183	10	0
gnl|Arath7|AT1G08630		358	10	0
gnl|Arath7|AT1G08640		294	10	0
gnl|Arath7|AT1G08650		284	2	2
gnl|Arath7|AT1G08660		474	11	0
gnl|Arath7|AT1G08670		231	3	1
gnl|Arath7|AT1G08680		649	13	0
gnl|Arath7|AT1G08695		88	2	0
gnl|Arath7|AT1G08700		453	2	0
gnl|Arath7|AT1G08720		933	13	2
gnl|Arath7|AT1G08730		1538	38	13
gnl|Arath7|AT1G08740		1014	8	0
gnl|Arath7|AT1G08760		748	4	0
gnl|Arath7|AT1G08770		209	1	0
gnl|Arath7|AT1G08780		129	3	0
gnl|Arath7|AT1G08790		190	2	0
gnl|Arath7|AT1G08800		1113	4	0
gnl|Arath7|AT1G08810		280	3	1
gnl|Arath7|AT1G08820		386	10	0
gnl|Arath7|AT1G08830		152	8	1
gnl|Arath7|AT1G08840		1296	33	0
gnl|Arath7|AT1G08845		189	3	0
gnl|Arath7|AT1G08860		584	16	2
gnl|Arath7|AT1G08880		142	2	1
gnl|Arath7|AT1G08890		464	18	0
gnl|Arath7|AT1G08900		462	19	0
gnl|Arath7|AT1G08910		842	17	0
gnl|Arath7|AT1G08920		477	17	0
gnl|Arath7|AT1G08930		496	17	0
gnl|Arath7|AT1G08940		281	2	0
gnl|Arath7|AT1G08960		546	2	0
gnl|Arath7|AT1G08970		231	2	0
gnl|Arath7|AT1G08980		425	9	0
gnl|Arath7|AT1G08985		101	1	0
gnl|Arath7|AT1G08990		424	3	0
gnl|Arath7|AT1G09000		666	17	2
gnl|Arath7|AT1G09020		487	13	8
gnl|Arath7|AT1G09030		139	1	0
gnl|Arath7|AT1G09040		911	3	0
gnl|Arath7|AT1G09050		916	2	0
gnl|Arath7|AT1G09060		944	14	0
gnl|Arath7|AT1G09070		324	1	2
gnl|Arath7|AT1G09080		678	6	0
gnl|Arath7|AT1G09090		843	11	0
gnl|Arath7|AT1G09100		423	10	1
gnl|Arath7|AT1G09130		330	10	0
gnl|Arath7|AT1G09140		268	12	0
gnl|Arath7|AT1G09150		181	9	0
gnl|Arath7|AT1G09155		289	3	0
gnl|Arath7|AT1G09157		243	1	0
gnl|Arath7|AT1G09160		428	8	1
gnl|Arath7|AT1G09170		1010	19	16
gnl|Arath7|AT1G09180		193	3	19
gnl|Arath7|AT1G09190		999	10	0
gnl|Arath7|AT1G09200		136	1	0
gnl|Arath7|AT1G09210		424	13	0
gnl|Arath7|AT1G09220		338	1	0
gnl|Arath7|AT1G09230		442	11	0
gnl|Arath7|AT1G09240		320	1	0
gnl|Arath7|AT1G09245		139	1	0
gnl|Arath7|AT1G09250		207	1	0
gnl|Arath7|AT1G09260		138	1	0
gnl|Arath7|AT1G09270		538	10	1
gnl|Arath7|AT1G09280		581	9	1
gnl|Arath7|AT1G09290		348	7	0
gnl|Arath7|AT1G09300		493	13	6
gnl|Arath7|AT1G09310		179	1	0
gnl|Arath7|AT1G09320		517	4	0
gnl|Arath7|AT1G09330		186	6	0
gnl|Arath7|AT1G09340		378	10	0
gnl|Arath7|AT1G09350		334	4	0
gnl|Arath7|AT1G09360		188	1	0
gnl|Arath7|AT1G09370		174	1	0
gnl|Arath7|AT1G09380		374	7	0
gnl|Arath7|AT1G09390		370	5	3
gnl|Arath7|AT1G09400		324	5	10
gnl|Arath7|AT1G09410		705	1	0
gnl|Arath7|AT1G09415		112	1	0
gnl|Arath7|AT1G09420		625	12	0
gnl|Arath7|AT1G09430		424	12	0
gnl|Arath7|AT1G09440		466	7	2
gnl|Arath7|AT1G09450		599	15	0
gnl|Arath7|AT1G09460		330	3	0
gnl|Arath7|AT1G09470		336	5	0
gnl|Arath7|AT1G09480		369	6	0
gnl|Arath7|AT1G09483		112	4	0
gnl|Arath7|AT1G09490		322	5	0
gnl|Arath7|AT1G09500		325	5	0
gnl|Arath7|AT1G09510		322	5	0
gnl|Arath7|AT1G09520		260	1	0
gnl|Arath7|AT1G09530		524	7	1
gnl|Arath7|AT1G09540		366	3	1
gnl|Arath7|AT1G09550		388	12	0
gnl|Arath7|AT1G09560		219	2	0
gnl|Arath7|AT1G09570		1122	5	2
gnl|Arath7|AT1G09575		292	2	0
gnl|Arath7|AT1G09580		217	4	0
gnl|Arath7|AT1G09590		164	2	0
gnl|Arath7|AT1G09600		714	7	2
gnl|Arath7|AT1G09610		282	1	0
gnl|Arath7|AT1G09620		1091	3	6
gnl|Arath7|AT1G09625		74	1	0
gnl|Arath7|AT1G09630		217	2	81
gnl|Arath7|AT1G09640		414	8	9
gnl|Arath7|AT1G09645		106	2	0
gnl|Arath7|AT1G09650		382	1	0
gnl|Arath7|AT1G09660		298	8	1
gnl|Arath7|AT1G09665		165	2	0
gnl|Arath7|AT1G09680		607	1	0
gnl|Arath7|AT1G09690		164	2	0
gnl|Arath7|AT1G09700		419	3	1
gnl|Arath7|AT1G09710		610	7	1
gnl|Arath7|AT1G09720		928	2	0
gnl|Arath7|AT1G09730		984	15	0
gnl|Arath7|AT1G09740		171	5	3
gnl|Arath7|AT1G09750		449	2	0
gnl|Arath7|AT1G09760		249	8	0
gnl|Arath7|AT1G09770		844	4	1
gnl|Arath7|AT1G09780		557	7	0
gnl|Arath7|AT1G09790		454	6	0
gnl|Arath7|AT1G09795		413	11	0
gnl|Arath7|AT1G09810		470	9	0
gnl|Arath7|AT1G09812		128	2	0
gnl|Arath7|AT1G09815		124	2	0
gnl|Arath7|AT1G09820		606	1	0
gnl|Arath7|AT1G09830		532	4	0
gnl|Arath7|AT1G09840		421	13	2
gnl|Arath7|AT1G09850		437	5	5
gnl|Arath7|AT1G09860		383	1	0
gnl|Arath7|AT1G09870		487	11	0
gnl|Arath7|AT1G09880		631	12	0
gnl|Arath7|AT1G09890		461	12	0
gnl|Arath7|AT1G09900		598	1	0
gnl|Arath7|AT1G09910		675	15	0
gnl|Arath7|AT1G09920		192	5	0
gnl|Arath7|AT1G09930		734	5	0
gnl|Arath7|AT1G09932		260	9	0
gnl|Arath7|AT1G09935		231	9	0
gnl|Arath7|AT1G09940		530	3	0
gnl|Arath7|AT1G09950		230	1	0
gnl|Arath7|AT1G09960		510	6	0
gnl|Arath7|AT1G09970		977	2	2
gnl|Arath7|AT1G09980		802	15	0
gnl|Arath7|AT1G09995		88	3	0
gnl|Arath7|AT1G10000		303	1	0
gnl|Arath7|AT1G10010		475	6	0
gnl|Arath7|AT1G10020		461	2	0
gnl|Arath7|AT1G10040		412	10	0
gnl|Arath7|AT1G10050		1063	8	0
gnl|Arath7|AT1G10060		384	10	4
gnl|Arath7|AT1G10070		388	10	4
gnl|Arath7|AT1G10090		762	11	0
gnl|Arath7|AT1G10095		420	10	0
gnl|Arath7|AT1G10100		162	4	0
gnl|Arath7|AT1G10110		332	1	0
gnl|Arath7|AT1G10120		366	8	1
gnl|Arath7|AT1G10130		998	34	0
gnl|Arath7|AT1G10140		167	1	0
gnl|Arath7|AT1G10150		414	1	0
gnl|Arath7|AT1G10155		184	3	0
gnl|Arath7|AT1G10170		1188	1	0
gnl|Arath7|AT1G10180		769	7	0
gnl|Arath7|AT1G10190		396	7	0
gnl|Arath7|AT1G10200		190	5	0
gnl|Arath7|AT1G10210		370	3	2
gnl|Arath7|AT1G10220		267	2	0
gnl|Arath7|AT1G10230		183	1	0
gnl|Arath7|AT1G10240		680	4	0
gnl|Arath7|AT1G10250		77	2	0
gnl|Arath7|AT1G10270		913	1	0
gnl|Arath7|AT1G10280		412	2	0
gnl|Arath7|AT1G10290		914	22	3
gnl|Arath7|AT1G10300		687	2	10
gnl|Arath7|AT1G10320		757	9	0
gnl|Arath7|AT1G10330		467	1	0
gnl|Arath7|AT1G10340		578	3	1
gnl|Arath7|AT1G10350		349	2	0
gnl|Arath7|AT1G10360		227	2	3
gnl|Arath7|AT1G10370		170	2	4
gnl|Arath7|AT1G10380		305	3	0
gnl|Arath7|AT1G10385		754	5	0
gnl|Arath7|AT1G10390		1041	13	0
gnl|Arath7|AT1G10400		365	2	0
gnl|Arath7|AT1G10410		485	9	0
gnl|Arath7|AT1G10417		256	6	0
gnl|Arath7|AT1G10420		133	2	0
gnl|Arath7|AT1G10430		306	6	1
gnl|Arath7|AT1G10450		1173	19	0
gnl|Arath7|AT1G10455		152	1	0
gnl|Arath7|AT1G10460		217	1	0
gnl|Arath7|AT1G10470		259	5	1
gnl|Arath7|AT1G10480		211	1	0
gnl|Arath7|AT1G10490		1028	27	0
gnl|Arath7|AT1G10500		180	3	0
gnl|Arath7|AT1G10520		529	14	1
gnl|Arath7|AT1G10522		179	4	0
gnl|Arath7|AT1G10530		166	3	0
gnl|Arath7|AT1G10540		539	14	0
gnl|Arath7|AT1G10550		310	4	4
gnl|Arath7|AT1G10560		697	1	0
gnl|Arath7|AT1G10570		571	14	0
gnl|Arath7|AT1G10580		573	2	1
gnl|Arath7|AT1G10585		181	3	0
gnl|Arath7|AT1G10588		90	2	0
gnl|Arath7|AT1G10590		153	3	1
gnl|Arath7|AT1G10600		223	7	0
gnl|Arath7|AT1G10610		441	8	1
gnl|Arath7|AT1G10620		718	8	2
gnl|Arath7|AT1G10630		181	7	40
gnl|Arath7|AT1G10640		380	5	0
gnl|Arath7|AT1G10650		339	5	0
gnl|Arath7|AT1G10657		125	4	0
gnl|Arath7|AT1G10660		320	9	0
gnl|Arath7|AT1G10670		423	12	0
gnl|Arath7|AT1G10680		1227	13	69
gnl|Arath7|AT1G10690		110	1	0
gnl|Arath7|AT1G10700		411	7	0
gnl|Arath7|AT1G10710		410	10	0
gnl|Arath7|AT1G10717		90	2	0
gnl|Arath7|AT1G10720		429	3	0
gnl|Arath7|AT1G10730		428	11	0
gnl|Arath7|AT1G10740		473	8	0
gnl|Arath7|AT1G10745		82	2	0
gnl|Arath7|AT1G10747		83	2	0
gnl|Arath7|AT1G10750		467	7	0
gnl|Arath7|AT1G10760		1399	32	0
gnl|Arath7|AT1G10770		167	1	0
gnl|Arath7|AT1G10780		418	4	0
gnl|Arath7|AT1G10790		336	3	0
gnl|Arath7|AT1G10800		118	1	0
gnl|Arath7|AT1G10810		344	5	0
gnl|Arath7|AT1G10820		258	10	0
gnl|Arath7|AT1G10840		337	12	0
gnl|Arath7|AT1G10850		663	2	2
gnl|Arath7|AT1G10865		71	4	0
gnl|Arath7|AT1G10870		775	19	2
gnl|Arath7|AT1G10880		651	7	0
gnl|Arath7|AT1G10890		592	7	0
gnl|Arath7|AT1G10900		754	10	1
gnl|Arath7|AT1G10910		664	10	0
gnl|Arath7|AT1G10920		727	4	0
gnl|Arath7|AT1G10930		1188	26	3
gnl|Arath7|AT1G10940		363	9	2
gnl|Arath7|AT1G10950		589	12	0
gnl|Arath7|AT1G10960		148	1	1
gnl|Arath7|AT1G10970		408	4	0
gnl|Arath7|AT1G10980		516	5	0
gnl|Arath7|AT1G10990		192	2	0
gnl|Arath7|AT1G11000		573	15	0
gnl|Arath7|AT1G11020		321	3	0
gnl|Arath7|AT1G11040		438	3	0
gnl|Arath7|AT1G11050		625	1	2
gnl|Arath7|AT1G11060		930	13	0
gnl|Arath7|AT1G11070		554	5	0
gnl|Arath7|AT1G11080		492	10	0
gnl|Arath7|AT1G11090		324	1	0
gnl|Arath7|AT1G11100		1226	13	3
gnl|Arath7|AT1G11110		277	7	0
gnl|Arath7|AT1G11120		367	3	0
gnl|Arath7|AT1G11130		768	16	2
gnl|Arath7|AT1G11145		162	3	0
gnl|Arath7|AT1G11160		974	18	1
gnl|Arath7|AT1G11170		438	17	0
gnl|Arath7|AT1G11180		291	12	0
gnl|Arath7|AT1G11190		305	9	0
gnl|Arath7|AT1G11200		295	4	0
gnl|Arath7|AT1G11210		308	2	0
gnl|Arath7|AT1G11220		310	2	0
gnl|Arath7|AT1G11230		301	2	0
gnl|Arath7|AT1G11240		200	4	0
gnl|Arath7|AT1G11250		298	2	2
gnl|Arath7|AT1G11260		522	4	0
gnl|Arath7|AT1G11270		312	2	0
gnl|Arath7|AT1G11280		830	8	4
gnl|Arath7|AT1G11290		809	1	0
gnl|Arath7|AT1G11300		1650	14	4
gnl|Arath7|AT1G11310		573	14	0
gnl|Arath7|AT1G11320		424	3	0
gnl|Arath7|AT1G11330		840	7	4
gnl|Arath7|AT1G11340		901	7	5
gnl|Arath7|AT1G11350		830	7	4
gnl|Arath7|AT1G11360		242	2	2
gnl|Arath7|AT1G11370		288	3	0
gnl|Arath7|AT1G11380		254	5	0
gnl|Arath7|AT1G11390		624	5	0
gnl|Arath7|AT1G11400		204	5	0
[truncated: 25,030 more rows]
