# Supplementary material for: Identification of shared single copy nuclear genes in Arabidopsis, Populus, Vitis and Oryza and their phylogenetic utility across various taxonomic levels
Source: BMC Evol Biol. 2010 Feb 24;10:61. doi: 10.1186/1471-2148-10-61 (PMC2848037; doi:10.1186/1471-2148-10-61)
Supplement: Additional file 5 — Alignments for the 18 single copy genes using seed plant ESTs and finished cDNAs are provided in NEXUS format, in addition to the concatenated alignment of 13 single copy genes. [file 1471-2148-10-61-S5.NEX]

#NEXUS 
[MacClade 4.08 registered to Jill Duarte, The Pennslyvania State University
The Pennsylvania State Univers]

[Concatenated alignment of 13 genes]

BEGIN DATA;
	DIMENSIONS  NTAX=69 NCHAR=7701;
	FORMAT INTERLEAVE DATATYPE=DNA  MISSING=? GAP=- ;
MATRIX
[!1877 1-1218]
Acorus_americanus                          ATG---GATTACACATATGCACCAGGGAGGAACCATCTCTTTGTTCCGGGACCTGTAAACATCCCAGAACAAGTGTTGCGTGCCATGAACAGAAACAATGAGGATTACCGCTCGCCTGCTATTCCTGCCCTGACAAAGAATCTCCTTGAGGATGTGAAGAAGATTTTCAAGACAACAAGCGGCACTCCATTTCTGATTCCCACCACAGGTA---CTGGTGCATGGGAAAGTGCCCTCACAAATACGTTATCCCCTGGGGATCGGATCATATCTTTCTTGATAGGTCAGTTCAGTCTGCTTTGGATTGATCAACAACAACGCCTCAACTTTGATGTTGATGTGGTTGAAAGCGAATGGGGAAGAGGCGCCAATCTTGATATACTGGCATCCAAATTAGCAGCAGATAGGAAT---CATTCAATCAAGGCTATTTGCATTGTTCATAACGAGACTGCCACAGGGGTCACCAATAATCTTTCTGCTGTAAGGAAATTGCTTGATGACTATAATCATCCGGCGCTGTTCCTAGTCGATGGAGTGTCATCCATATGCGCTCTTGATTTCCGAATGGATGAATGGGGTGTTGATGTAGCTTTAACCGGCTCACAAAAGGCACTTTCTCTGCCTACTGGGTTGGGCATTGTGTGCGCGAGCCCGAAAGCAATAGAAGCATCGAAGACAGCAAAGTCAGTGAGGGTGTTCTTCGACTGGAAGGATTACTTGAAGTTCTACAAAATGGGTACTTACTGGCCTTACACCCCAT---CCATCCAGCTGTTGTATGGGCTTCGAGCAGCTCTTGATCTCATATTC---GAGGAAGGACTCGATAATGTGATTGCGAGGCACAACCGTTTAGGTAAAGCAACTAGACTTGCTGTCGAAGCTTGGGGACTAAAGAACTGCACCCAAAGTGAGGAATGGGTCAGCGACACAGTCACTGCAGTGGTTGTTCCACCGTATATCGACAGTGCTGAAGTTGTCAGGAGGGCATGGAAGAGATACAATTTAAGCCTGGGTTTGGGTTTGAATAAGGTTGCTGGGAAGGTGTTCAGAATTGGGCATCTTGGCCACCTTAATGAGCTGCAATTGCTGGGTTGTCTGAGCGGCGTTGAAATGATATTAAAGGACATTGGCTATCCTGTGAAGCTGGGAAGTGGAGTGGCAGCTGCTGCTGCTTATCTTCAAAACAACATCCCTATGATCCCTTCTAGGATC   [1203]
Amborella_trichopoda                       ??????????????????????????????????????????????????????????????????????????????????????????????????????????????????????????????????????????????????????????????????????????????????????????????????????????????????????????????????????????????????????????????????????????????????????????????????????????????????????????????????????????????????????????????????????????????????????????????????????????????????????????????????????????????????????????????????????????????????????????????????????????????????????????????????????????????????????????????????????????????????????????????????????????????????????????????????????????????????????????????????????????????????????????????????????????????????????????????????????????????????????????????????????????????????????????????????????????????????????????????????????????????????????????????????????????????????????????????????????????????????????????????????????????????????????????????????????????????????????????????????????????????????????????????????????????????????????????????????????????????????????????????????????????????????????????????????????????????????????????????????????????????????????????????????????????????????????????????????????????????????????????????????   [0]
Antirrhinium_majus                         ATG---GATTATGTCACTGGACCAGGAAGGAACCACCTCTTTGTTCCGGGACCTGTCAACATTCCGGAACAAGTCCTTCGTGCAATGAACAGAAACAACGAGGATTACCGCTCTCCTGCGATCCCAGCTCTTACGAAAGTCTTACTGGAGGATGTCAAGAAAATCTTTAAGACCACCTCTGGAACTCCTTTTCTCTTTCCAACTACAGGAA---CTGGTGCGTGGGAAAGTGCACTTACAAACACGTTGTCTCCCGGTGATCGGATTGTCTCTTTCCTGATCGGACAATTCAGTTTGCTCTGGATTGATCAGCAACAGCGCCTGAAGTTCAATGTTGATGTTGTTGAAAGCGATTGGGGTCAAGGTGCTAATCTTGACATTTTGGCTTCAAAAATAGCGGAAGACAGTGCA---CATACCATTAAGGCCATTTGCATTGTGCACAATGAAACAGCTACTGGAGTCACGAATAACTTGGCTACCGTAAGAAAAATACTCGATCACTATCAGCACCCGGCGCTCTTTCTTGTTGATGGAGTATCCTCCATCTGTGCACTTGATTTCCGTATGGACGAGTGGGGTGTGGATGTGGCTCTTACTGGTTCACAGAAAGCTCTTTCTCTCCCAACTGGTCTGGGAATCGTATGTGCAAGCCCCAAGGCTNTTGA??????????????????????????????????????????????????????????????????????????????????????????????????????????????????????????????????????????????????????????????????????????????????????????????????????????????????????????????????????????????????????????????????????????????????????????????????????????????????????????????????????????????????????????????????????????????????????????????????????????????????????????????????????????????????????????????????????????????????????????????????????????????????????????????????????????????????????????????????????   [659]
Aquilegia_formosa_x_Aquilegia_pubescens    ATG---GACAATGTCTATGCACCCGGAAAGAACCATCTTTTTGTTCCAGGGCCGGTCAATATCCCGGATCCTGTCATTCGCGCAATGAGCAGAAACAATGAAGATTATCGCTCCCCTGCAGTGCCAGCCTTGACAAAGACCCTTCTTGAGGATGTTAAGAAGATCTTTAAGACAACAACTGGGACACCATTTATGATCCCCACCACAGGTA---CTGGTGCATGGGAAAGTGCATTAACAAACACGTTGTCTCCTGGTGATCGGACTGTTTCATTTCTGATTGGGCAATTCAGTCTTCTCTGGATTGATCAACAACAGCGCCTCAAGTTCAATGTTGATGTTGTTGAAAGTGACTGGGGCCAAGGTGCCAATCTTGATATTCTGGCATCGAAATTAGCTGAAGACACAGCA---CATACCATTAAGGCTGTCTGCATTGTTCACAATGAAACAGCTACTGGTGTTACCAATAATTTGGCCGCTGTAAGGAAGATTCTGGATCACTACGGCCATCCTGCCCTGTTTTTGGTTGATGGAGTGTCCTCTATATGTGCTCTTGATTTCCGTATGGACGAGTGGGGAATAGATGTTGCTTTAACAGGCTCTCAAAAAGCTCTTTCCCTCCCTACTGGAATGGGTATTGTGTGTGCTAGCCCCAAAGCACTTGAAGCATCCAAGACTGCCAAATCAGTAAGAGTATTCTTTGACTGGAATGACTACTTAAAGTTCTACAAAATAGGAACATATTGGCCATACACTCCCT---CCATCCAACTTTTGTATGGCCTGAGGGCAGCTCTAGATCTCATATTT---GAGGAAGGACTTGATAATGTGATTGCAAGGCACAATCGTTTAGGCACTGCGACTAGGCTTGCTGTTGATGCATGGGGTTTGAAAAATTGTACCCAGAAAGAGGAATGGTTTAGTGACACTGTCACTGCAGTGGTTGTTCCACCTTATCTTGACAGTGCAGAAATTGTTAGAAGGGCATGGCAGAGGTACAACTTAAGCTTGGGTCTGGGATTGAATAAAGTAGCTGGAAAGGTGTTCAGAATAGGGCATCTTGGTAACCTTAATGAGTTGCAATTGTTGGGTTGTCTGGCTGGCGTCGAAATGATACTCAAGGATGTAGGATACCCTGTAAAATTGGGAAGCGGAGTTGCAGCAGCTTGTGCATATCTGCAAAACAACATTCCTATGATCCCCTCGAGGATT   [1203]
Arabidopsis_thaliana                       ATG---GACTATATGTATGGACCAGGGAGACACCATCTGTTTGTACCAGGACCAGTGAACATACCGGAACCGGTAATCCGGGCGATGAACCGGAACAACGAGGATTACCGGTCACCAGCCATTCCGGCGCTTACGAAAACATTGTTGGAGGATGTTAAGAAGATATTCAAGACCACATCAGGGACACCTTTTCTGTTTCCCACGACCGGGA---CTGGTGCTTGGGAGAGTGCCTTGACCAACACGTTATCTCCTGGAGACAGGATTGTTTCGTTTCTGATTGGACAATTTAGCTTGCTCTGGATTGACCAGCAGAAGAGGCTTAATTTCAATGTTGATGTGGTTGAGAGTGATTGGGGACAAGGTGCTAATCTCCAAGTCTTGGCCTCAAAGCTCTCACAAGACGAGAAT---CATACCATCAAAGCCATTTGCATTGTCCACAACGAGACCGCGACCGGAGTTACCAATGACATCTCTGCTGTCCGCACACTCCTCGATCACTACAAGCATCCGGCTTTGCTGCTAGTGGACGGTGTTTCGTCCATCTGCGCGCTTGATTTCCGAATGGATGAGTGGGGAGTGGACGTGGCCTTGACTGGGTCTCAGAAAGCCTTATCTCTTCCAACAGGACTTGGTATTGTCTGCGCCAGTCCTAAAGCTTTGGAAGCTACCAAAACTTCTAAATCTCTCAAAGTATTCTTTGACTGGAATGACTACCTTAAGTTTTACAAGCTAGGAACCTATTGGCCATACACACCTT---CCATTCAACTTCTCTACGGTCTTAGAGCTGCTCTTGATCTTATCTTT---GAGGAAGGACTTGAGAACATCATCGCCCGCCATGCTCGTTTGGGAAAGGCCACCAGGCTTGCGGTGGAAGCATGGGGGCTGAAAAACTGCACACAGAAGGAGGAATGGATAAGTAACACAGTGACAGCAGTTATGGTGCCTCCGCATATAGACGGTTCGGAGATTGTGAGAAGGGCATGGCAGAGGTACAACTTAAGTCTTGGTCTTGGTCTCAACAAAGTGGCTGGAAAGGTTTTCAGAATTGGACACCTAGGAAATGTGAATGAGTTGCAACTTCTCGGGTGTCTTGCGGGAGTGGAGATGATACTGAAGGATGTTGGATACCCAGTTGTAATGGGAAGTGGAGTTGCAGCTGCCTCTACTTATCTTCAGCACCACATTCCTCTCATTCCCTCTAGAATC   [1203]
Beta_vulgaris                              ATG---GACTACATGTATGGACCAGGAAGGCATCATCTGTTTGTTCCAGGACCTGTCAATATCCCGGAACCTGTTATTCGAGCAATGAATCGAAACAACGAGGATTATCGTTCACCAGCCATTCCAGCGCTCACAAAAACACTTCTTGAAGATGTCAAGAAGATCTTCAAAACTACCACTGGAACACCATTTATCATCCCCACTACAGGTA---CTGGTGCATGGGAAAGTGCACTTACAAACACATTATCTCCTGGAGATCGAACAATATCCTTCCTGATAGGACAATTTAGTTTGCTCTGGATTGATCAGCAGAAACGCCTTGGCTTCAATGTTGATGTCATTGAGAGTGAGTGGGGGCGAGGTGCTGACCTTGAAGCTATGTCTTCAAAAGAAGCAGCTGATACTGCA---CATACTGTTAAGGCTATCTGTATCGTCCATAATGAGACTGCAACT???????????????????????????????????????????????????????????????????????????????????????????????????????????????????????????????????????????????????????????????????????????????????????????????????????????????????????????????????????????????????????????????????????????????????????????????????????????????????????????????????????????????????????????????????????????????????????????????????????????????????????????????????????????????????????????????????????????????????????????????????????????????????????????????????????????????????????????????????????????????????????????????????????????????????????????????????????????????????????????????????????????????????????????????????????????????????????????????????????????????????????????????????????????????????????   [450]
Brachypodium_distachyon                    ATG---GACTACGTGTATGGGCCGGGCCGGAACCACCTGTTCGTGCCGGGGCCCGTGAACATCCCGGACCCGGTGATCCGGGCCATGAGCCGGCAGAACGAGGACTACCGCTCCCCGGCGGTGCCGGCGCTGACCAAGACGCTCCTGGAGGACGTGAAGAAGATCTTCAAGACGACCACGGGCACCCCTTTCCTGTTCCCCACCACGGGCA---CCGGCGCCTGGGAGAGCGCGCTCACCAACACTCTCTCCCCCGGCGACCGCATCGTCTCCTTCTCCCTCGGCCAGTTCAGCCTCCTCTGGATCGACCAGCAGCAGCGCCTCAACTTCCAGGTCGACGTCGTCGAGAGCGACTGGGGCCATGGCGCCGACCTCGGCGCCCTAGAGACCAAGCTCAGCCAGGACGCGGCG---CACACCATTAAGGCCGTCTGCATCGTCCACAACGAGACCGCCACCGGCGTCACCAACGACCTCCACGCCGTCCGCAAGCTCCTCGATGCGTACAGGCACCCGGCGCTGCTGCTGGTGGACGGGGTGTCGTCGATCTGCGCGCTGGACTTCCGCATGGACGAGTGGGGGGTGGACGTGGCGCTGACGGGGTCGCAGAAGGCGCTGTCGCTGCCGACGGGGCTGGGGATCGTGTGCGCCAGCCCGAGGGCGCTCGAGGCAAGCAAGACGGCCAAGTCCGTCAGGGTCTTCTTCGACTGGAAGGACTACCTCAAGTTCTACAAGATGGGCACATACTGGCCTTACACGCCTT---CAATCCAGCTCCTCTACGGCCTCCGCGCCGGGCTCGACCTCATCTTC---??????????????????????????????????????????????????????????????????????????????????????????????????????????????????????????????????????????????????????????????????????????????????????????????????????????????????????????????????????????????????????????????????????????????????????????????????????????????????????????????????????????????????????????????????????????????????????????????????????????????????   [801]
Brassica_napus                             ATG---GATTATATGAATGGACCAGGGAGACACCATCTGTTTGTACCAGGACCAGTGAACATACCGGAACAGGTAATCCGGGCGATGAACCGAAACAACGAGGATTACCGCTCACCAGCGATCCCGGCACTTACGAAAACACTGTTGGAGGACGTGAAGAAGATATTCAAGACAACATCTGGGACACCATTTATGTTTCCCACGACCGGGA---CTGGTGCTTGGGAGAGTGCCTTGACCAACACGCTATCTCCTGGAGACAGGATCGTCTCGTTTCTGATCGGACAGTTTAGCCTGCTTTGGATTGACCAGCAGAAGAGGCTAAATTTCAATGTTGATGTGGTTGAGAGTGAATGGGGACAAGGTGCTAATCTCCAAGTCCTGGCCTCAAAGCTCTCACAAGACCAAAAT---CATACCATCAAAGCCATATGCATTGTCCACAATGAAACCGCCACTGGAGTCACCAACGACATCTCTGCTGTCCGAACCATCCTCGATCACTACAAGCACCCGGCTTTGCTTCTTGTGGACGGTGTCTCGTCCATATGTGCGCTCGATTTCCGAATGGACGAATGGGGAGTGGACGTGGCCTTGACTGGCTCGCAAAAAGCCTTATCTCTGCCAACAGGCCTTGGGATTGTGTGCGCCAGTCCAAAAGCCTTGGAAACAACCAAAACTTCAAAATCTCTCAAAGTCTTCTTTGATTGGAATGACTATCTCAAGTTTTACAAGCTCGGAACATATTGGCCATATACACCTT---CCATTCAACTCCTATACGGTCTGAGAGCTGCCCTTGATCTTATCTTT---GAGGAAGGACTTGATAATGTCATTGCCCGTCACGCTCGTTTGGGAAAGGCCACCAGGCTGGCGGTGGAAGCGTGGGGCCTGAAAAACTGTACACAGAAGGAGGAGTGGATAAGTAACACAGTGACAGCAGTCGTCGTGCCACCGAATATAGACAGTACGGAGATTGTGAAAAGGGCGTGGAAAAGGTACAACCTAAGTCTTGGTCTTGGTCTCAACAAAGTGGCGGGAAAAGTTTTCAGAATTGGGCACCTTGGAAACCTTAATGAGTTGCAACTTCTTGGGTGTTTGGCTGGAGTGGAGATGATACTGAAGGATGTTGGT?ACCCGATAGTATTGGGAAGTGGAGTTGCAGCTGCCTCTACTTATCTTCAGCACCACATCCCTNTCATTCCTTCTAGGATC   [1203]
Brassica_oleracea                          ?????????????????????????????????????????????????????????????TACCGGAACAGGTAGTCCGGGCGATGATCCGAAACAACGAGGATTACCGCTCACCAGCAATCCCGGCACTTACGAAAACATTGTTGGAGGACGTGAAGAAGATATTCAAGACAACATCTGGGACACCATTTATGTTTCCCACGACCGGGA---CTGGTGCTTGGGAGAGTGCCTTGACTAATACGCTATCTCCTGGAGACAGGATCGTCTCGTTTCTGATCGGACAATTTAGCCTGCTTTGGATTGACCAGCAGAAGAGGCTAAATTTCAATGTCGATGTGGTTGAGAGTGAATGGGGACAGGGTGCTAATCTCCAAGTCCTGGCCTCAAAGCTCTCACAAGACCAAAAT---CATACCATCAAAGCCATATGCATTGTCCACAATGAAACCGCCACTGGAGTCACCAATGACATCTCTGCTGTCCGAACCATCCTCGATCATTACAAGCACCCGGCTTTGCTTCTTGTGGACGGTGTCTCGTCCATATGTGCGCTCGATTTCCGAATGGATGAATGGGGAGTGGACGTGGCCTTGACTGGCTCGCAAAAAGCCTTATCTCTGCCAACAGGCCTTGGGATCGTGTGCGCCAGTCCAAAAGCTTTGGAAGCAACCAAAACTTCAAAGTCTCTCAAAGTCTTCTTTGATTGGAATGACTATCTCAAGTTTTACAAGCTCGGAACATATTGGCCATACACACCTT---CCATTCAACTCCTATACGGTCTGAGAGCTGCCCTTGATCTTATCTTT---GAGGAAGGACTTGATAATGTCATTGCCCGTCACGCCCGTTTGGGAAAGGCCACCAGGCTGGCGGTGGAAGCGTGGGGCCTGAAAAACTGTACACAGAAGNAGGAGTGGATANGNAACACAGTGACAGCAGTCGTCGTGCNNNCGAATAT?????????????????????????????????????????????????????????????????????????????????????????????????????????????????????????????????????????????????????????????????????????????????????????????????????????????????????????????????????????????????????????????   [893]
Brassica_rapa                              ATG---GACTATATGAATGGACCAGGGAGACACCATCTTTTCGTACCAGGACCAGTGAACATACCGGAACAGGTGATCCGGGCGATGAACAGAAACAACGAGGATTACCGTTCACCAGCCATCCCGGCGCTTACAAAAACGTTGTTGGAGGACGTGAAGAAGATATTCAAGACAACATCTGGGACACCGTTTATGTTTCCGACCACTGGTA---CTGGTGCTTGGGAGAGTGCCTTGACCAACACGCTATCTCCTGGAGATAGGATCGTCTCGTTTCTGATAGGGCAATTTAGCTTGCTGTGGATTGACCAGCAGAAGAGGCTAAATTTCAACGTTGATGTGGTGGAGAGTGATTGGGGACAAGGTGCTAATCTCCAAGTCTTGGCCTCAAAGCTCTCACAGGACCAAAAT---CATTCCATCAAAGCCATTTGCATTGTCCACAACGAGACCGCGACTGGAGTCACTAATGACATCTCTGCTGTCCGAACCCTCCTCGATCACTACAAGCACCCGGCTTTGCTGCTTGTGGACGGTGTGTCGTCCATATGTGCGCTTGATTTCCGAATGGATGAGTGGGGAGTGGATGTGGCCTTGACCGGATCTCAGAAGGCTTTATCTCTTCCAACAGGACTTGGTATTGTGTGCGCCAGTCCAAAAGCTTTGGAAGCTACCAAAAACCTCAAAATCCCTCA???????????????????????????????????????????????????????????????????????????????????????????????????????????????????????????????????????????????????????????????????????????????????????????????????????????????????????????????????????????????????????????????????????????????????????????????????????????????????????????????????????????????????????????????????????????????????????????????????????????????????????????????????????????????????????????????????????????????????????????????????????????????????????????????????????????   [687]
Bruguiera_gymnorrhiza                      ATG---GATTACGTTTATGGACCAGGAAGGAACCATCTGTTTGTTCCAGGGCCTGTTAATATCCCGGAACCAGTCATCCGGGCTATGAACAGGAACAATGAGGACTATCGCTCTCCAGCCATTCCAGCTTTAACAAAATCTCTTCTGGAGGATGTGAGG-AGATTTTCAAGACTACTTCAGGAACCCCATTTCTCATCCCAACAACAGGTA---CTGGAGCATGGGAGAGTGCACTTACCAATACATTGTCGCCTGGAGATAGGATTGTCTCCTTCCTGATTGGCCAATTCAGTTTGCTCTGGATTGATCAGCAGCAACGCCTTGGATTCAATGTTGATGTGGTAGAAAGTGAGTGGGGTCAAGGTGCCAACCTTGACATTCTGGCATCAAAACTTGCAGCAGATGGAGCA---CACACTATTAAGGCCATTTGCATTGTTCACAATGAGACAGCAACTG??????????????????????????????????????????????????????????????????????????????????????????????????????????????????????????????????????????????????????????????????????????????????????????????????????????????????????????????????????????????????????????????????????????????????????????????????????????????????????????????????????????????????????????????????????????????????????????????????????????????????????????????????????????????????????????????????????????????????????????????????????????????????????????????????????????????????????????????????????????????????????????????????????????????????????????????????????????????????????????????????????????????????????????????????????????????????????????????????????????????????????????????????????????????????????   [452]
Capsicum_annuum                            ATG---GACTATGTTAATGGACCTGGAAGGAACCATTTGTTTGTTCCGGGACCTGTTAACATCCCGGAACAAATTCTTCGTGCTATGAACCGGAACAATGAAGATTACAGGTCCCCGGCTATTCCGGCTATGACAAAGACCTTGCTTGAGGATGTGAAGAAGATTTTCAAAACTACTAGTGGAACTCCATTTCTGATCCCAACTACAGGAA---CTGGTGCGTGGGAAAGTGCACTCACGAACACGCTGTCACCTGGTGATAAAATTATATCGTTCCTCATCGGTCAGTTCAGTCTGCTGTGGATTGATCAACAGAAACGCCTCAACTTTGACGTTGATGTTGTTGAGAGTGATTGGGGCCAAGGTGCAAACCTTGAGGTTTTAGCCTCGAAAATTGCAGCAGATAAGTCG---CATACCATCAAGGCGATTTGCATTGTGCATAACGAGACCGCCACTGGAGTTACCAACAACTTGGCTACCGTAAGGAAAATACTCGATCACTACCAGCATCCTGCTCTCTTCCTTGTCGATGGAGTGTCCTCAATTTGTGCACTTGATTTTCGTATGGATGAATGGGGCGTAGATGTGGCACTTACCGGTTCCCAAAAAGCACTGTCCCTCCCCACCGGGCTCGGTATAGTCTGTGCTAGCCCTAAGGCTCTTGAGGAAAGCAAAACTGCAAAATCAGTGAGAGTTTTCTTCGACTGGAGCGATTACCTTAAGTTCTACAAGTTGGGTCTTAGTGGCCCGTACACTCCCTCCCTTCTACTTTTGGTACGGGTCTCAAAGCAGCTCTCGATCTTTCTTTTT---GAGGAGGGCACGAAATGGTATTGGCAAGACACGCTTCGCTTTGGCAAGCAACAAGACTTTGCTGTGGAGGCGTGGGGCTTGAACACCTGCACTCAGAAAGGAGAATGGGTTCAGCGAACAAAAACAGGCGGTGGTGCTCCTCC???????????????????????????????????????????????????????????????????????????????????????????????????????????????????????????????????????????????????????????????????????????????????????????????????????????????????????????????????????????????????????????????????   [947]
Citrus_clementina                          ??????????????????????????????????????????????????????????????????????????????????????????????????????????????????????????????????????????????????????????????????????????????????????????????????????????????????????????????????????????????????????????????????????????????????????????????????????????????????????????????????????????????????????????????????????????????????????????????????????????????????????????????????????????????????????????????????????????????????????????????????????????????????????????????????????????????????????????????????????????????????????????????????????????????????????????????????????????????????????????????????????????????????????????????????????????????????????????????????????????????????????????????????????????????????????????????????????????????????????????????????????????????????????????????????????????????????????????????????????????????????????????????????????????????????????????????????????????????????????????????????????????????????????????????????????????????????????????????????????????????????????????????????????????????????????????????????????????????????????????????????????????????????????????????????????????????????????????????????????????????????????????????????   [0]
Citrus_sinensis                            ATG---GACTATATGTATGCACCAGGGAAGAACCATCTCTTTGTTCCGGGTCCTGTTCACATCCCCGATCAAGTCATCCGAGCAATGAATAGGAACAATGAGGACTACCGTTCTCCAGCAGTTCCAGCATTAACAAAAATTCTTCTTGAGGATGTCAAGAAAATTTTCAAGACCACTTCTGGAACTCCATTTCTGATCCCAACCACAGGAA---CTGGTGCATGGGAGAGTGCACTTACAAACACACTGTCTCCTGGAGATCGCATTATCTCTTTTCTGATTGGTCAATTCAGTTTGCTTTGGATTGATCAGCAGCAGCGCCTCAACTTCAACGTTGATGTCGTCGAAAGTGACTGGGGTGAAGGTGCAAAGCTTGATGTTTTGGCATCAAAACTTGCAGCAGATACTGCA---CACACTATCAAGGCCATTTGCATTGTTCATAACGAGACAGCGACCGGAGTTACCAACAACTTGTCTAAAGTGAGAAAACTTCTTGATGAATACAGGCACCCGGCTCTTTTTCTCGTTGACGGGGTTTCCTCCATTTGTGCCATCGATTTCCGTATGGATGAATGGGGCATAGATGTGGCTCTAACTGGCTCTCAGAAAGCTCTTTCACTTCCTACT????????????????????????????????????????????????????????????????????????????????????????????????????????????????????????????????????????????????????????????????????????????????????????????????????????????????????????????????????????????????????????????????????????????????????????????????????????????????????????????????????????????????????????????????????????????????????????????????????????????????????????????????????????????????????????????????????????????????????????????????????????????????????????????????????????????????????????????????????????????????????????????????????????????   [621]
Coffea_canephora                           ATG---GACTACGTTAATGGACCTGGACGGAATCATCTCTTTGTGCCGGGACCTGTCAATATACCAGACCAGATCATCCGTGCAATGAACAGGAATAATGAGGATTATCGCTCTCCTGCCATTCCAGCCATGACCAAAATCTTGCTTGAGGATGTCAAGAAGATTTTTAAGACTGAAAGTGGAACCCCATTTCTGATCCCAACCACAGGGA---CTGGTGCATGGGAAAGTGCACTTACCAACACCTTATCACCAGGAGATCGCATTGTATCTTTCCTAATTGGACAATTCAGTTTGTTGTGGATTGACCAACAGCAGCGTCTTAACTTCAATGTGGATGTCATTGAAAGCGAATGGGGTCAAGGAGCAAACCTTGATATTTTGGCCTCAAAACTAGCAGAAGATACAGCA---CATACTATCAAGGCCATCTGCATCGTGCACAATGAAACAGCAACCGGTGTAACCAACAACTTGGCTACTGTTAGAAAGATTCTTGATCACTACAACCATCCAGCACTCTTTGTTGTTGATGGTGTTTCCTCCATTTGTGCACTTGATTTCCGCATGGATGAATGGGGAGTAGATGTGGCACTAACTGGCTCTCAGAAAGCTCTTTCTCTCCCAACTGGCATAGGAATCGTTTGTGCAAGCCCCAAGGCTCTTGAGGCTTCCAAAACAGCAAAATCTGTTAGAGTCTTCTTTGACTGGAAGGACTACCTGAAGGTCTATAAGTTGGGAACATATTGGCCATACACTCCAT---CCATTCATCTTCTATATGGTCTAAGAGCAGCTTTGGATCTCATATTT---GAGGAAGGACTTGAGAATGTATTTGCCAGGCATGCTCGCTTAGCCAAAGCAACAAGACTTGCTATGGAAGCATGGGGCTTGAAAAATTGCACCCAAAAGGAGGAATGGTACAGTGATACAGTCACTGCTGTGCTTGTTCCTCCTAACATTGACAGTTCAGAAATTGTTAGAAGGGCCTGGAAGAGATACAACTTAAGCTTGGGTCTGGGGCTGAACAAAGTTGCTGGAAAGGTTTTCAGAATAGGGCATCTTGGCAACTTAAATGAGTTGCAACTACTTGGCTGTCTTGCTGGAGTGGAGATGGTACTCAAGGATGTTGGTTACCCTGTCAAGCTAGGAAGTGGAGTGGGAGCTGCTTGTGCATACCTACAGAACACCACTCCCTTGATTCCTTCCAGGATC   [1203]
Cucumis_sativus                            ATG---GATTACGTTTATGCACCTGGAAAGAACCATCTCTTTGTTCCGGGGCCGGTCAACATTCCCGAACCGGTTCTGCGAGCAATGAACAGAAACAATGAGGATTATCGTTCGCCTGCTGTTCCTGCTTTGACGAAAACTCTTCTTGAAGATGTGAAGAAGATTTTCAAATCTACTGCTGGAACCACATTCCTGATTCCCACAACAGGTA---CTGGTGCTTGGGAAAGTGCTCTTACAAACACATTGTCTCCTGGAGATAGGATCGTGTCCTTTCTGATTGGCCAGTTCAGCCTGCTGTGGATTGACCAGCAGCAGCGCCTTAACTTCAACGTCGATGTCGTCGAGAGTGACTGGGGTCAGGGTGCCAATCTTGATGTCCTGGAATCAAAGCTTGCTGCTGATGGCGGC---CAGACCATCAAGGCAATTTGCATTGTCCACAATGAGACAGCTACTGGTGTCACCAATGACTTGTCTAAAGTTCGGTTTCTACTTGATAAGTACAAGCATCCTGCTCTTTTGCTGGTCGACGGAGTGTCATCCATATGTGCACTTGATTTTCGAATGGATGAATGGGGAGTCGACGTCGCTTTAACTGGTTCCCAAAAGGCTCTTTCTCTCCCTACAGGACTTGGAATTATTTGTGCCAGTCCCAAAGCACTAGAAGCATCCAAAACTTCAAAATCAGTCAAAGTCTTCTTTGATTGGAAAGACTACCTCAAATTCTACAATCTAGGAACATACTGGCCATACACCCCTT---CCATTCAGCTCTTGTATGGACTAAGAGCAGCTCTCGATCTTCTTTTC---GAGGAAGGTTTGGACAATGTGATTGCTCGGCACAGTCGTCTTGGGAAAGCAACAAGGCTTGCTGTGGAGGCTTGGGGGTTGAAAAATTGTACACAAAAAGAGGAATGGTTTAGCGACACTGTTACTGCTGTGCTTGTTCCTTCTTACATTGACAGTGCAGAAATTGTGAGAAGGGCATGGAAGAGATACAATTTGAGCTTGGGACTTGGCCTTAACAAAGTTGCTGGCAAAGTATTCAGAATTGGTCACCTTGGAAACCTTAATGAGTTGCAATTGTTGGGATGTCTTGCTGGTGTAGAAATGATACTGAAGGATGTGGGGTACCCAGTTAAACTAGGGAGTGGAGTTGCTGCAGCTAGTGCATATCTTCAAAATAACATCCCTCTCATTCCTTCAAGGATT   [1203]
Eschscholzia_californica                   ATG---GACTACACATATGCACCAGGGAGGAACCAGTTGTTTGTTCCAGGACCAGTCAATATACCAGAACCAGTCCTTCGTGCAATGAACAGAAACAATGAAGATTATCGATCCCCTGCTATACCAGCCTTGACTAAAACCCTCATTGAAGATGTTAAAAAGATTTTCAAGACTACTTCTGGGACCCCATTCTTGTTCCCCACTACAGGTA---CTGGGGCATGGGAAAGTGCACTTACAAACACATTATCTCCTGGTGATAGGACTGTTTCTTTCCTTATTGGACAATTCAGTCTGTTATGGATTGATCAGCAGCAACGCCTCAAATTCAACGTCGATGTCGTAGAAAGTGAGTGGGGTCGAGGTGCTGATCTTGAAGTGCTTGCATCCAAGTTGGCAGAGGACACAGCT---CATACTATTAAAGCTGTTTGCATTGTTCACAATGAAACTGCAACTGGAGTTACCAATAACTTGGCTGCTGTTAGGAACTTACTTGACCACTACAGGCATCCTGCATTATTTCTCGTTGATGGAGTGTCCTCGATATGCGCCCTTGACTTCCGTATGGATGAATGGGGAATAGATGTAGCTTTAACCGGATCACAGAAAGCTCTTTCTCTTCCTACTGGAATGGGCATAGTGTGTGCAAGCCCTAAAGCACTAGAAGCCTCCAAGACTGCAAAATCAGTTAGAGTGTTCTTCGACTGGAATGACTACTTGAAGTTCTATAAATTAGGAACTTATTGGCCATATACCCCTT---CAATTCAGCTATTATATGGTCTGAGAGCTGCTCTTGATCTATTGTTT---GAGGAAGGTCTTGATAATGTCATTGCTAGGCACACCCGTCTTGCCACAGCAACTCGGCTTGCTGTTGAAGCATGGGGTTTGAAAAATTGTACACAAAAGGAGGAATGGTTTAGTGACACTGTCACTGCAGTTGTTGTTCCTTCTTATATTGACAGTTCAGAAATTGTTAGAAGGGCATGGAAAAGATACAATCTAAGCTTGGGTCTAGGTTTAAACAAAGTAGCTGGGAAGGTCTTTAGAATTGGCCATCTTGGCAACTTGAATGAGCTCCAATTGATGGGTTGTTTAGCTGGAGTGGAGATGATCCTCAAAGACGTGGGGTACCCGGTGAAGTTGGGAAGTGGAGTGGCAGCTGCCTGTGCCTATTTGCAGAATAGCATTCCATTGATTCCTTCTAGGATT   [1203]
Euphorbia_esula                            ATG---GATTACGTATATGGACCCGGAAGGAATCACTTGTTCGTTCCAGGACCCGTGAATATCCCCGAACCGGTTCTCCGGGCAATGAACCGGAACAATGAAGACTACCGTTCCCCCGCTGTCCCCGCCCTCACRAAAACACTTCTTGAAGATGTCAAAAAGATCTTCAAAACCACATCTGGAACTCCATTTATGATTCCAACCACAGGTA---CTGGAGCTTGGGAGAGTGCTTTGACTAACACATTGTCTCCCGGAGACCGGACTATCTCGTTCCTGATTGGACAGTTCAGTTTGCTTTGGATTGACCAGCAACAACGACTCGGTTTCGATGTTGATGTGATTGAAAGTGAATGGGGTCAAGGTGCTAATCTTGAAATTCTTGCTTCAAAACTTTCTGCTGATTCTGCT---CATACTATTAAGGCTATNTGCATTGT-CACAATGAGACT--GCTCTGGGGTTCCAATAACTTGG????????????????????????????????????????????????????????????????????????????????????????????????????????????????????????????????????????????????????????????????????????????????????????????????????????????????????????????????????????????????????????????????????????????????????????????????????????????????????????????????????????????????????????????????????????????????????????????????????????????????????????????????????????????????????????????????????????????????????????????????????????????????????????????????????????????????????????????????????????????????????????????????????????????????????????????????????????????????????????????????????????????????????????????????????????????????????????????????????????????????????????????????????   [468]
Euphorbia_tirucalli                        ATG---GATTACTTTTATGGACCAGGAAGGAATCATCTGTTTGTACCAGGGCCAGTGAATATTCCTGAACCAGTTATCAGGGCTATGAACCGTAACAATGAAGATTACCGTTCACCTGCTGTTCCTGCTCTTACTAAAACTCTTCTTGAGGATGTCAAAAAGATTTTTAAGACTACATCTGGTACTCCATTTCTCATTCCAACCACAGGTA---CTGGAGCTTGGGAGAGTGCTTTGACCAACACTTTGTCCCCTGGAGACAGAACCGTCTCCTTCCTTATCGGTCAGTTCAGTTTGCTTTGGATCGATCAGCAGAAGCGCCTCGGGTTTGATGTTGATGTTGTTGAGAGTGATTGGGGTCAAGGTGCTAACCTTGACATTCTTGCTCACAAACTTGCTGCTGATTCTGCT---CATACTATTAAGGCTATTTGCATTGTTCA???????????????????????????????????????????????????????????????????????????????????????????????????????????????????????????????????????????????????????????????????????????????????????????????????????????????????????????????????????????????????????????????????????????????????????????????????????????????????????????????????????????????????????????????????????????????????????????????????????????????????????????????????????????????????????????????????????????????????????????????????????????????????????????????????????????????????????????????????????????????????????????????????????????????????????????????????????????????????????????????????????????????????????????????????????????????????????????????????????????????????????????????????????????????????????????????????????   [435]
Festuca_arundinacea                        ??????????????????????????????????????????????????????????????????????????????????????????????????????????????????????????????????????????????????????????????????????????????????????????????????????????????????????????????????????????????????????????????????????????????????????????????????????????????????????????????????????????????????????????????????????????????????????????????????????????????????????????????????????????????????????????????????????????????????????????????????????????????????????????????????????????????????????????????????????????????????????????????????????????????????????????????????????????????????????????????????????????????????????????????????????????????????????????????????????????????????????????????????????????????????????????????????????????????????????????????????????????????????????????????????????????????????????????????????????????????????????????????????????????????????????????????????????????????????????????????????????????????????????????????????????????????????????????????????????????????????????????????????????????????????????????????????????????????????????????????????????????????????????????????????????????????????????????????????????????????????????????????????   [0]
Gerbera_hybrid                             ??????????????????????????????????????????????????????????????????????????????????????????????????????????????????????????????????????????????????????????????????????????????????????????????????????????????????????????????????????????????????????????????????????????????????????????????????????????????????????????????????????????????????????????????????????????????????????????????????????????????????????????????????????????????????????????????????????????????????????????????????????????????????????????????????????????????????????????????????????????????????????????????????????????????????????????????????????????????????????????????????????????????????????????????????????????????????????????????????????????????????????????????????????????????????????????????????????????????????????????????????????????????????????????????????????????????????????????????????????????????????????????????????????????????????????????????????????????????????????????????????????????????????????????????????????????????????????????????????????????????????????????????????????????????????????????????????????????????????????????????????????????????????????????????????????????????????????????????????????????????????????????????????   [0]
Glycine_max                                ATG---GATTATTTCAATGCACCAGGAAGAAACCATCTCTTTGTTCCAGGGCCGGTTAACATTCCGGACCAGATCATCCGGGCCATGAACAGAAACAATGAGGACTACCGTTCTCCAGCAATTCCACCTATGACAAAACCCTTGTTGGAGGATTGCAAGAAGATTTTCAAGACCACTACTGGAACCCCATTTCTCATCCCTACAACTGGTA---CTGGTGCTTGGGAGAGTGCTCTCACAAACACACTGTCTACTGCGGATCGAATTGTATCGTTCCTGATTGGCCAATTCAGCTTGCTTTGGATTGATCAGCAGCAACGCCTGAAGTTCAATGTTGATGTTGTTGAGAGTGAATGGGGCCATGGTGCTAAGCTTGATGTTCTGGAATCAAAGATTGCTTCAGATACTTCA---CACACTATAAAGGCAATTTGCATTGTTCACAATGAGACTGCAACTGGGGTCACCAATGACTTGGCCAAAGTGAGACAAATTCTTGATTCCTACCAGCATCCAGCCCTCCTTATTGTTGATGGAGTGTCTTCCATTTGTGCTCTTGATTTCCGCATGGATGAATGGGGAGTTGATGTGGCAATAACTGGCTCCCAGAAGGCCCTTTCCCTTCCCACTGGGATAGGTATTGTGGTTGCAGGCCCTAAAGCTATTGAGGCCTCAAAACATGCTAAATCACTTAGAGTTTTCTTTGACTGGAAAGACTACCTCAAATTCTACCAGCTAGGAACCTATTGGCCATACACTCCTT---CCATACATTTGCTGTATGGTCTGAGAGCTGCTCTTGATCTGATTTTT---GAGGAAGGACTCGAAAATGTGATCGCAAGGCACAGTCGTTTAGGCAAAGCAACCAGACTTGCTGTAGAGGCATGGGGTTTGAAGAATTGCACCCAAAAGGAAGAGTGGTACAGTGACACTGTGACTGCTGTTCTTGTTCCTGCTTACATTGATAGTACTGAAATAGTTAGGAGGGCATGGAAGAGATACAATTTGAGCTTAGGTCTTGGACTGAACAAAGTTGCTGGGAAGGTTTTCAGAATTGGACATCTTGGCCACTTGAATGAGTTGCAACTGTTGGGATGTCTAGCTGGTGTAGAGATGATACTCAAAGATGTGGGTTATCCTGTAAAGCTTGGAAGTGGAGTTGCTGCTGCCAGTGCATACTTACAGAACACTATTCCTATGATCCCTTCCAGGATT   [1203]
Gossypium_arboreum                         ??????????????????????????????????????????????????????????????????????????????????????????????????????????????????????????????????????????????????????????????????????????????????????????????????????????????????????????????????????????????????????????????????????????????????????????????????????????????????????????????????????????????????????????????????????????????????????????????????????????????????????????????????????????????????????????????????????????????????????????????????????????????????????????????????????????????????????????????????????????????????????????????????????????????????????????????????????????????????????????????????????????????????????????????????????????????????????????????????????????????????????????????????????????????????????????????????????????????????????????????????????????????????????????????????????????????????????????????????????????????????????????????????????????????????????????????????????????????????????????????????????????????????????????????????????????????????????????????????????????????????????????????????????????????????????????????????????????????????????????????????????????????????????????????????????????????????????????????????????????????????????????????????   [0]
Gossypium_hirsutum                         ATG---GACTATGTGTACGGACCAGGAAAGAACCATCTCTTTGTTCCAGGGCCGGTTAACATCCCGGAACCAGTTCTTCGAGCCATGAACAGGAACAATGAGGATTACCGTTCCCCTGCCATTCCTGCCATGACAAAAACTCTTCTTCAAGATGTCAAGAAAATTTTCAAGACTACTACTGGAACTCCCTTTTTGATTCCAACTACAGGAA---CTGGTGCATGGGAGAGTGCACTCACTAATACCCTGTCCCCTGGAGATCGAACTGTATCTTTTCTAATTGGACAATTCAGTCTGCTGTGGATTGATCAACAACAACGCCTCAACTTCAACGTCGACGTTGTTGAAAGTGAGTGGGGTCAAGGTGCTAACCTTGACATTCTGGCAGAAAAACTTGCAGCTGATCACTCC---CACACAATCAAGGCCATTTGCATTGTTCACAATGAGACTGCAACCGGAGTCACCAACAACCTGGCTACTGTGAGAAAATTACTTGATCATTATAGGCACCCAGCATTACTTCTTGTTGATGGAGTTTCCTCTATTTGTGCCCTTGATTTTCGTATGGATGAGTGGGGAGTAGACGTCGCACTAACCGGTTCTCAGAAGGCACTTTCGCTTCCCACAGGACTGGGTATTGTTTGTGCAAGCCCCAAAGCTTTGGAGGCATCCAAAAG??????????????????????????????????????????????????????????????????????????????????????????????????????????????????????????????????????????????????????????????????????????????????????????????????????????????????????????????????????????????????????????????????????????????????????????????????????????????????????????????????????????????????????????????????????????????????????????????????????????????????????????????????????????????????????????????????????????????????????????????????????????????????????????????????????????????????????????   [672]
Gossypium_raimondii                        ATG---GACTATGTGTACGGACCAGGAAAGAACCATCTCTTTGTTCCAGGGCCGGTTAACATCCCGGAACCAGTTCTTCGAGCCATGAACAGGAACAATGAGGATTACCGTTCCCCTGCCATTCCTGCCATGACAAAAAATCTTCTTGAAGATGTCAAGAAAATTTTCAAGACTAGTACTGGAACTCCCTTTTTGATTCCAACTACAGGAA---CTGGTGCATGGGAGAGTGCACTCACTAATACCCTGTCCCCTGGAGATCGAACTGTATCTTTTCTAATTGGACAATTCAGTCTGCTGTGGATTGATCAACAACAACGCCTCAACTTCAACGTCGACGTTGTTGAAAGTGAGTGGGGTCAAGGTGCTAACCTTGACATTCTGGCAGAAAAACTTGCAGCTGATCACTCC---CACACAATCAAGGCCATTTGCATTGTTCACAATGAGACTGCAACCGGAGTCACCAACAACCTGGCTACTGTGAGAAAATTACTTGATCATTATAGGCACCCAGCATTACTTCTTGTTGATGGAGTTTCCTCTATTTGTGCCCTTGATTTTCGTATGGATGAGTGGGGAGTAGACGTCGCACTAACCGGTTCTCAGAAGGCACTTTCTCTTCCCACAGGACTGGGTATTGTTTGTGCAAGCCCCAAAGCTTTGGAGGCATCCAAAAGTGCAAAATCAGTTAGAGTTTTCTTCGACTGGAATGACTACCTCAAGTTCTACAAACTGGGAACATTTTGGCCATACACCCCTT---CAATCCAGCTATTGTATGGGCTAAGAGCCGCTCTTGATCTTATATTC---GAGGAAGGACTCGACAATGTGATTGCAAGGCATACCCGTATGGGCAAAGCAACAAGGCTTGCTGTGGAGGCATGGGGCTTGAAGAACTGCACACAAAAGGAGGAATGGTACAGTGACACTGTGACTGCTGTCCTTGTTCCCCCTTATATTGATAGTGCAGAAATAGTGAAAAGGGCATGGAAGAGATACAATATGAGCTTAGGTCTGGGCCTCAACAAAGTGGCCGGAAAGGTATTCAGAATTGGACATCTTGGAAACCTAAATGAGTTGCAATTGTTGGGTTGTCTAGCCGGTGTGGAGATGATACTCAAAGATGTCGGATATCCGGTTAAGCTGGGCAGTGGAGTTGCTGCCGCCTGCGCGTACCTGCAGAACAACATCCCTATGATCCCTTCCCGGATC   [1203]
Helianthus_annuus                          ATG---GACTATACCTATGCACCAGGAAGAAACCACCTGTTTGTTCCGGGACCTGTCAACATCCCGGACCAGGTGCTTCGTGCGATGAACCGAAACAACGAGGACTATCGATCTCCCGCAATCCCTGCCTTGACCAAAACTCTACTTGAGGATGTAAAGAAGATTTTCAAGACCACTTCTGGGACTCCTTTTCTCATCCCAACTACAGGTA---CCGGTGCATGGGAAAGTGCACTGACAAATACTCTATCTCCTGGAGACCGAATCGTGTCATTCATCATCGGTCAGTTTAGTTTGCTTTGGGTGGATCAACAGAAACGCCTTGGCTTCAATGTTGACGTGGTGGAGAGTGAATGGGGCCGAGGTGCTGACTTGGACGTTCTAGCATCAAAACTGGCTGCAGATACTGCG---CATACTATTAAGGCCGTCTGCATCGTTCACAATGAGACAGCCACTGGAGTTACCAACAACTTGGCTACCGTAAGGAAAATACTTGATGAGTACCAGCACCCAGCGCTGTTTCTAGTCGATGGCGTGTCATCAATCTGTGCTCTGGATTTCCGCATGGATGAATGGGGCGTAGATGTGGCTTTAACTGGCTCTCAGAAAGCACTTTCTCTACCGACTGGTATGGGTATCGTGTGTGCCAGCCCCAAAGCCATTGAAGCTTCTCAATCAGCAAAATCCCTTCGGGTTTTCTTTGACTGGAAGGATTACTTGAAGTTCTACAAGATGGGGACTTACTGGCCATACACACCAT---CTATTCAGCTTCTGTATGGTCTAAAAGCAGCTCTTGACCTCATTTTT---GAAGAAGGATTGGACAATGTCATTGCAAGACACACTCGTCTTGGCACCGCCACAAGGCTGGCTGTTGAAGCAT?????????????????????????????????????????????????????????????????????????????????????????????????????????????????????????????????????????????????????????????????????????????????????????????????????????????????????????????????????????????????????????????????????????????????????????????????????????????????????????????????????????   [876]
Helianthus_argophyllus                     ????????????????????????????????????????????????????????????????????????????????????????????????????????????????CTCCCGCTATCCCTGCCTTGACCAAAACTCTACTTGAGGATGTAAAGAAGATTTTCAAGACCACTTCTGGGACTCCTTTTCTCATCCCAACTACAGGTA---CCGGTGCATGGGAAAGTGCACTAACAAATACTCTATCTCCTGGAGACCGAATCGTGTCATTCATCATCGGTCAGTTCAGTTTGCTTTGGGTGGATCAACAGAAACGCCTTGGCTTCAATGTTGACGTGGTGGAGAGTGAATGGGGTCGAGGCGCTGACTTGGACGTTCTAGCATCAAAACTGGCTGCGGATACTGCG---CATACTATTAAGGCCGCCTGCATCGTTCTCAACGAGACAGCCACTGGGGTTACCAACAACTTGGCTACCGTAAGGAAAATACTTGATGAGTACCAGCACCCAGCGCTGTTTCTAGTCGATGGCGTGCCGTCAATCTGTGCTCTGGATTTCCGCATGGATGAATGGGGCGCAGATGCGGCTTTAACTGGCTCTCAGAAAGCACTTTCTCTACCGACTGGTATGGGTATCGTGTGTGCCAGCCCCAAAGGCATTGAAGCTTCTCAATCAGCAAAATCA????????????????????????????????????????????????????????????????????????????????????????????????????????????????????????????????????????????????????????????????????????????????????????????????????????????????????????????????????????????????????????????????????????????????????????????????????????????????????????????????????????????????????????????????????????????????????????????????????????????????????????????????????????????????????????????????????????????????????????????????????????????????????????????????????????????????   [573]
Helianthus_paradoxus                       ?TG---GACTATACCTATGCACCAGGAAGAAACCACCTGTTTGTTCCGGGACCTGTCAACATCCCGGACCAGGTGCTTCGTGCGATGAACCGAAACAACGAGGACTATCGATCTCCCGCCATCCCTGCCTTGACCAAAACTCTACTTGAGGATGTAAAGAAGATTTTCAAGACCACTTCTGGGACTCCTTTTCTCATCCCAACTACAGGTA---CCGGTGCATGGGAAAGTGCACTGACAAATACTCTATCTCCTGGAGACCGAATCGTGTCATTCATCATCGGTCAGTTCAGTTTGCTTTGGGTGGATCAACAGAAACGCCTTGGCTTCAACGTTGACGTGGTGGAGAGTGAATGGGGTCGAGGTGCTGACTTGGACGTTCTAGCATCAAAACTGGCTGCAGATACTGCG---CATACTATTAAGGCCGTCTGCATCGTTCACAATGAGACGGCCACTGGAGTTACCAACAACCTGGCTACCGTAAGGAAAATACTTGATGAGTACCAGCACCCAGCGCTGTTTCTAGTCGATGGCGTGTCGTCAATCTGTGCTCTGGATTTCCGCATGGATGAATGGGGCGTGGATGTGGCTTTAACTGGCTCTCAGAAAGCACTTTCTCTACCGACTGGTATGGGTATCGTGTGTGCCAGCCCCAAAGCCATTGAAGCTTCTCAATCAGCAAAATCAGTTCGGGTTTTCTTCGACTGGAAGGATTACTTGAAGTTCTACAAGATGGGGACTTACTGGCCATACACACCGT---CTATTCAGCTTCTGTATGGTCTAAAAGCAGCTCTTGACCTCATTTTT---GAAGAAGGATTGGACAACGTCATTGCAAGACACACTCGTCTTGGCACCGCCACAAGGCTGGCTGTTGAAGCATGGGGATTGAAGAACTGCACCCAGAAGGAGGAATGGTTCAGCGATACCGTCACTGCAGTGGTTGTTCCTCCATACATTGATAGTTCTGAAATTGTTAGAAGGGGATGGAAGAGATACAACTTAAGCTTGGGTCTCGGCCTAAACAAAGTAGCCGGAAAAGTCTTCCGAATAGGACATCTTGGCCACTTAAACGATTTGCAACTGCTAGGGTGTCTTGCAGGGGTGGAGATGGTGCTTAAGGATGTGGGTTACCCTGTGAAGCTCGGGAGTGGAGTGGCGGCTGCTTGTGCATACCTGCAGAACAACATTCCCATGATTCCGTCAAGGATT   [1203]
Helianthus_exilis                          ??????????????????????????????????????????????????????????????????????????????????????????????????CGAGGACTATCGATCTCCTGCAATCCCTGCCTTGACCAAAACTCTACTTGAGGATGTAAAGAATATTTTCAAGACCACTTCTGGGACTCCCTTTCTCATCCCAACTACAAGTA---CCGGTGCATGGGAAAGTGCACTGACAAAT-CTCTCTCTCCTGGAGACCGAATCGTGTCATTCATCAGCGGTCACTTCAGTTTGCTTTGGGTGGATCAACAAAAACGCCTTGGCTTCAATGTTGACGTGGTGAACAGTGAATGGGGCCGATGTGCTGACTTGGACATTCTATCATCAAAACTGGCTGCGGATACTGCG---CATACTATTAAGGCCGTCTGCATCGTTCACAATGAGACAGCCACTGGAGTTACCAACAACCTGGCTACCGTAAGGAAAATACTTGATGAGTACCAGCACCCATCGCTGTTTCAGGTCGATGGCGTGTCGTCTATCTGTGCTCTGGATTTCCGTATGGACGAATGGCGCGTACATGTGGCTTTAACTGGCTCTCAAAAAGCACTTTCTCTACCGACTGGGATAGGTATCGTGTGCGCCAGCCCAAAAGCCATTGAACCTTCTCAATCAGCATAA???????????????????????????????????????????????????????????????????????????????????????????????????????????????????????????????????????????????????????????????????????????????????????????????????????????????????????????????????????????????????????????????????????????????????????????????????????????????????????????????????????????????????????????????????????????????????????????????????????????????????????????????????????????????????????????????????????????????????????????????????????????????????????????????????????????????????   [583]
Hordeum_vulgare                            ATG---GACTACATGAATGGGCCAGGCCGGAACCACCTGTTCGTCCCTGGGCCGGTGAACATCCCGGACCAGGTGATCCGCGCCATGAGCAGGCAGAACGAGGACTACCGCTCGCCGGCGATCCCTGCCCTCACCAAGACCCTCCTGGAGGACGTGAAGAAGATCTTCAAGACCACCACCGGCACCCCCTTCCTCTTCCCCACCACCGGCA---CCGGCGCCTGGGAGAGCGCGCTCACCAACACGCTCTCCCCGGGGGACCGGATCGTGTCCTTCTCGCTGGGGCAGTTCAGCCTGCTGTGGATCGACCAGCAGCAGCGCCTCGGCTTCAGCGTGGACGTGGTGGAGTCCGACTGGGGCTACGGCGCCGACCTCGGCGTCCTCGAGTCCAAGCTCCGCAGTGACTCGCAG---CACACCATCAAGGCCATCTGCATCGTCCACAACGAGACCGCCACCGGCGTCACCAACGACCTCCACGCCGTGCGCAAGCTCCTCGATGCGTACCGGCACCCGGCGCTGCTGCTGGTGGACGGGGTGTCGTCCATCTGCGCACTGGACTTCCGCATGGACGAGTGGGGCGTGGACGTGGCGCTGACGGGGTCGCAGAAGGCGCTGTCGCTGCCGACGGGGCTGGGAATCGTGTGCGCCAGCCCCAAGGCGCTGGAGGCGGCCAAGACGGCCAAGTCGGTGCGCGTCTTCTTCGACTGGAAGGACTACCTCAAGTTCTACAAGATGGGCACCTACTGGCCCTACACGCCGT---CCATCCAGCTCCTCTACGGCCTACGCGCCCGCCTCGACCTCCTCTTT---GAGGAGGGCCTCGACAACGTATTCAAGAGGCACCACACC???????????????????????????????????????????????????????????????????????????????????????????????????????????????????????????????????????????????????????????????????????????????????????????????????????????????????????????????????????????????????????????????????????????????????????????????????????????????????????????????????????????????????????????????????????????   [840]
Ipomoea_batatas                            ATG---GACTACGTAAATGCGCCTGGAAGGAACCATCTTTTTGTTCCGGGACCTGTCAATATCCCGGATCAAGTTATCCGTGCAATGACCAGGAACAATGAGGACTATCGTTCCCCGGCTGTTCCAGCACTGACAAAGACTCTACTTGAGGATGTGAAAAAGATTTTCAAGACTACCAGTGGAACTCCATTTCTGATCCCAACTACAGGGA---CTGGAGCTTGGGAAAGTGCACTTACCAACACGCTGTCTCCTGGTGATCGGATCGTGTCTTTCCTTATTGGCCAGTTCAGTTTGCTCTGGATTGATCAGCAGCAGCGTCTCAACTTCAATGTTGATGTTGTGGAGAGTGAATGGGGGCAAGGCGCAAATCTTGACGTTTTGGCTTCAAAGCTAGCAGAGGATACAGCG---CATACCATCAAGGCTATTTGCATTGTACACAATGAGACTGCAACTGGAGTTACAAACAACTTGGCTACTGTAAGAAAATTGCTCGATCACTATCAGCATCCAGCTCTCCTCCTTGTTGATGGG?????????????????????????????????????????????????????????????????????????????????????????????????????????????????????????????????????????????????????????????????????????????????????????????????????????????????????????????????????????????????????????????????????????????????????????????????????????????????????????????????????????????????????????????????????????????????????????????????????????????????????????????????????????????????????????????????????????????????????????????????????????????????????????????????????????????????????????????????????????????????????????????????????????????????????????????????????????????????????????????????????????????????????????????????????????   [528]
Ipomoea_nil                                ATG---GACTACGTAAATGCGCCTGGAAGGAACCATCTTTTTGTTCCGGGACCTGTCAATATCCCGGATCAAGTTATCCGTGCAATGACCAGGAACAATGAGGACTATCGCTCCCCGGCTGTTCCAGCACTGACAAAGACTCTACTTGAGGATGTGAAAAAGATTTTCAAGACTACCAGTGGGACTCCATTTCTGATCCCAACTACAGGGA---CTGGAGCTTGGGAAAGTGCACTTACCAACACGCTGTCTCCTGGTGATCGGATCGTGTCTTTCCTCATTGGTCAGTTCAGTTTGCTCTGGATTGATCAGCAGCAGCGTCTCAACTTCAATGTTGATGTTGTGGAGAGTGAATGGGGGCAAGGTGCAAATCTTGACGTTTTGGCTTCAAAGCTAGCAGAGGATACAGCG---CATACCATCAAGGCTATTTGCATTGTACACAATGAGACTGCAACTGGAGTTACAAACAACTTGGCTACTGTAAGAAAATTGCTCGATCACTATCAGCATCCAGCTCTCCTCCTTGTTGATGGTGTGTCCTCCATTTGTGCGATTGATTTCCGCATGGATGAATGGGGAGTTGATGTGGCATTAACTGGTTCACAGAAAGCTCTGTCTCTTCCTACTGGTATTGGAATTGTCTGTGCAAGCCCCAAGGCTCTTGAGGCCAGCAAAACTGCAAAATCAGTGAGGGTTTTCTTTGACTGGAAGGACTACTTGAAGTTCTACAAGATGGGGACATATTGGCCATACACTCCTT---CCATCCAACTTCTTTATGGACTGAGAGCAGGCCTCGACCTTCTCTTT---GAGGAAGGACTTGATAATGTGATTGCAAGGCACACTCGCCTAGGTACTGCAACAAGGCTTGCAGTGCAGGCGTGGGGCTTGAAGAACTGCACCCAAAAGGAGGAATGGTTCAGTGACACAGTCACTGCTGTGGTTGTTCCTTCATATATTGACAGTTCAGAAATTGTCAAAAGGGCATGGAAACGCTACAACTTGAGCTTAGGTCTAGGCCTTAACAAAGTGGCAGGGAAGGTCTTTAGAATAGGGCACCTTGGTAATCTGAACGAGCTGCAACTACTGGGCTGTCTCGCTGGAGTGGAGATGGTGCTAAAGGATATCGGTTACCCAGTGAAGCTTGGCAGCGGAGTTGCAGCAGCTTCTGCCTACCTGCAAAACACCACTCCCATGATTCCATCCAGAATT   [1203]
Lactuca_perennis                           ATG---GACTATACTTATGCACCTGGAAGGAATCATTTGTTTGTTCCGGGACCCGTCAACATCCCGGATCAAGTACTCCGTGCAATGAACCGAAACAATGAAGACTATCGATCTCCTGCAGTTCCCGCTTTGACTAAAATTTTACTTGAAGATGTGAAGAAGATTTTCAAGACCACTTCCGGGACTCCTTTTCTCATCCCAACCACAGGTA---CTGGTGCATGGGAAAGTGCACTTACAAATACCTTATCTCCTGGAGACCGAATTGTGTCATTTGTGATTGGACAATTCAGTTTGCTTTGGGTGGATCAACAACAACGACTTGGATTCAATGTTGATGTGGTGGAAAGTGAATGGGGTGCGGGTGCCAACTTGGAAGTTTTGGCATCAAAATTGGCTGCGGATACTGCG---CATACTATCAAGGCTGTCTGCATTGTTCACAATGAGACTGCCACAGGAGTTACAAACAACTTGGCTTCCGTAAGGAAAATACTTGATCACTACCAGCACCCGGCCCTGTTTCTAGTTGATGGCGTGTCATCAATATGCGCTTTGGATTTCCGCATGGATGAATGGGGTGTCGATGTCGCTTTAACCGGCTCTCAGAAAGCACTTTCCCTCCCCACTGGTATGGGTATCGTGTGTGCCAGCCCTAAAGCTCTTGAAGCTTCCCAAACTGCAAAATCACTTCGAGTCTTCTTCGACTGGAAAGATTACTTGAAATTCTACAAAATGGGGACTTATTGGCCCTACACCCCTT---CCATTCAGCTTCTCTATGGCCTTAAAGCAGCCCTTGATCTCATCTTT---GAAGAAAGCCTCGATAACGTAATTGCAAGGCACAATCGTCTTGGCACTGCCACAAGGCTGGCTGT?????????????????????????????????????????????????????????????????????????????????????????????????????????????????????????????????????????????????????????????????????????????????????????????????????????????????????????????????????????????????????????????????????????????????????????????????????????????????????????????????????????????????   [866]
Lactuca_sativa                             ATG---GACTATACTTATGCACCTGGAAGGAATCATTTGTTTGTTCCGGGACCCGTGAACATCCCGGATCAAGTACTTCGTGCAATGAACCGAAACAATGAAGACTATCGGTCTCCAGCAGTTCCCGCTTTGACTAAAATTTTACTTGAAGATGTGAAGAAGATTTTCAAAACCACTTCGGGGACCCCTTTTCTCATCCCAACTACAGGTA---CGGGTGCATGGGAAAGTGCACTTACAAACACCTTGTCTCCTGGAGACCGAATTGTGTCATTTGTGATTGGACAATTCAGTTTGCTTTGGGTGGATCAACAGCAACGACTTGGGTTCAATGTTGATGTGGTGGAAAGTGAATGGGGTGCGGGTGCTAACTTGGAAGTTTTAGCATCAAAACTGGCTGCAGATACTGCG---CATACTATTAAGGCTGTCTGCATTGTTCACAATGAGACTGCCACCGGAGTTACAAACAACTTGGCTTCCGTAAGGAAAATACTTGATCACTACCAGCACCCGGCCCTGTTTCTAGTTGATGGGGTGTCATCAATATGCGCTTTGGATTTCCGCATGGATGAATGGGGTGTAGATGTGGCTTTAACCGGTTCTCAGAAAGCACTTTCCCTTCCCACCGGTATGGGAATCGTGTGTGCGAGCCCTAAAGCCATCGAGGCCTCTCAAACTGCAAAATCACTTCGAGTTTTCTTTGACTGGAAAGATTACTTGAAATTCTACAAAATGGGGACTTATTGGCCCTACACTCCTT---CCATTCAGCTTCTCTATGGCCTAAAAGCTGCCCTTGATCTCATCTTT---GAAGAAGGCTTGGATAATGTTATTGCAAGGCACAATCGTCTTGGCACTGCCACAAGGCTGGCTGTTGAAGCATGGGGGTTGAAAAACTGCACCCAAAAGGAGGAATGGTTCAGTGACACAGTCACAGCTGTGGTTGTTCCTCCATATATTGATAGCTCTGAAATTGTTAGAAGGGGATGGAAAAGATACAACTTAAGCTTGGGTCTTGGCCTTAACAAAGTAGCTGGAAAAGTCTTCAGAATAGGACATCTTGGCCATGTTAATGACTTGCAACTGCTGGGGTGTCTTGCGGGGGTGGAGATGGTGCTCAAGGATGTGGGATACCCGGTGAAGCTGGGGAGTGGAGTGGCTGCTGCTTGTGCATATCTACAGAACAACATTCCCATGATTCCATCAAGGATT   [1203]
Lactuca_serriola                           ATG---GACTATACTTATGCACCTGGAAGGAATCATTTGTTTGTTCCGGGACCCGTGAACATCCCGGATCAAGTACTTCGTGCAATGAACCGAAACAATGAAGACTATCGGTCTCCAGCAGTTCCCGCTTTGACTAAAATTTTACTTGAAGATGTGAAGAAGATTTTCAAAACCACTTCGGGGACCCCTTTTCTCATCCCAACTACAGGTA---CGGGTGCATGGGAAAGTGCACTTACAAACACCTTGTCTCCTGGAGACCGAATTGTGTCATTTGTGATTGGACAATTCAGTTTGCTTTGGGTGGATCAACAGCAACGACTTGGGTTCAATGTTGATGTGGTGGAAAGTGAATGGGGTGCGGGTGCTAACTTGGAAGTTTTAGCATCAAAACTGGCTGCAGATACTGCG---CATACTATTAAGGCTGTCTGCATTGTTCACAATGAGACTGCCACCGGAGTTACAAACAACTTGGCTTCCGTAAGGAAAATACTTGATCACTACCAGCACCCGGCCCTGTTTCTAGTTGATGGGGTGTCATCAATATGCGCTTTGGATTTCCGCATGGATGAATGGGGTGTAGATGTGGCTTTAACCGGTTCTCAGAAAGCACTTTCCCTTCCCACCGGTATGGGAATCGTGTGTGCGAGCCCTAAAGCCATCGAGGCCTCTCAAACTGCAAAATCACTTCGAGTTTTCTTTGACTGGAAAGATTACTTGAAATTCTACAAAATGGGGACTTATTGGCCCTACACTCCTT---CCATTCAGCTTCTCTATGGCCTAAAAGCTGCCCTTGATCTCATCTTT---GAAGAAGGCTTGGATAATGTTATTGCAAGGCACAATCGTCTTGGCACTGCCACAAGGCTGGCTGTTGAAGCATGGGGGTTGAAAAACTGCACCCAAAAGGAGGAATGGTTCAGTGACACAGTCACAGCTGTGGTTGTTCCTCCATATATTGATAGCTCTGAAATTGTTAGAAGGGGATGGAAAAGATACAACTTAAGCTTGGGTCTTGGCCTTAACAAAGTAGCTGGAAAAGTCTTCAGAATAGGACATCTTGGCCATGTTAATGACTTGCAACTGCTGGGGTGTCTTGCGGGGGTGGAGATGGTGCTCAAGGATGTGGGATACCCGGTGAAGCTGGGGAGTGGAGTGGCTGCTGCTTGTGCATATCTACAGAACAACATTCCCATGATTCCATCAAGGATT   [1203]
Lactuca_virosa                             ATG---GACTATACTTATGCACCTGGAAGGAATCATTTGTTTGTTCCGGGACCCGTCAACATCCCGGATCAAGTACTTCGTGCAATGAACCGAAACAATGAAGACTATCGATCTCCAGCAGTTCCCGCTTTGACTAAAATTTTACTTGAAGACGTGAAGAAGATTTTCAAGACCACTTCGGGGACCCCTTTTCTCATCCCAACTACAGGTA---CTGGAGCATGGGAAAGTGCACTTACAAACACCTTGTCTCCTGGAGACCGAATTGTGTCATTTGTGATTGGACAATTCAGTTTGCTTTGGGTGGATCAACAACAACGACTTGGGTTCAATGTTGATGTGGTGGAAAGTGAATGGGGTGCGGGTGCCAACTTGGAAGTGTTAGCATCAAAACTGGCTGCAGATACTGCG---CATACTATCAAGGCTGTCTGCATTGTTCACAATGAGACTGCCACAGGAGTTACAAACAACTTGGCTTCCGTAAGGAAAATACTTGATCACTACCAGCACCCGGCGTTGTTTCTAGTTGATGGCGTGTCATCAATATGCGCTTTGGATTTCCGCATGGATGAATGGGGTGTAGATGTGGCTTTAACCGGCTCTCAGAAAGCACTTTCCCTTCCTACGGGTATGGGAATCGTGTGTGCCAGCCCTAAAGCCATCGAGGCCTCTCAAACTGCAAAATCACTTCGAGTTTTCTTTGACTGGAAAGATTACTTGAAATTCTACAAAATGGGGACTTATTGGCCCTACACTCCTT---CCATTCAGCTTCTCTATGGCCTAAAAGCTGCCCTTGATCTCATCTTT---GAAGAAGGTTTGGATAATGTTATTGCAAGGCACAATCGTCTTGGCACTGCCACAAGGCTGGCTGTTGAAGCATGGGGGTTGAAAAACTGCACCCAAAAGGAGGAATGGTTCAGTGACACAGTCACAGCTGTGGTTGTTCCTCCATATATTGATAGCTCTGAAATTGTTAGAAGGGGATGGAAAAGATACAACTTAAGCTTGGGTCTCGGCCTTAACAAAGTAGCCGGAAAAGTCTTCAGAATAGGACATCTTGGCCATGTTAATGACTTGCAACTGCTGGGGTGTCTTGCGGGGGTGGAGATGGTGCTCAAGGATGTGGGATACCCGGTGAAGCTGGGGAGTGGAGTGGCTGCTGCTTGTGCATATCTACAAAACAACATTCCTATGATTCCATCAAGGATT   [1203]
Liriodendron_tulipifera                    ??????????????????????????????????????????????????????????????????????????????????????????????????????????????????????????????????????????????????????????????????????????????????????????????????????????????????????????????????????????????????????????????????????????????????????????????????????????????????????????????????????????????????????????????????????????????????????????????????????????????????????????????????????????????????????????????????????????????????????????????????????????????????????????????????????????????????????????????????????????????????????????????????????????????????????????????????????????????????????????????????????????????????????????????????????????????????????????????????????????????????????????????????????????????????????????????????????????????????????????????????????????????????????????????????????????????????????????????????????????????????????????????????????????????????????????????????????????????????????????????????????????????????????????????????????????????????????????????????????????????????????????????????????????????????????????????????????????????????????????????????????????????????????????????????????????????????????????????????????????????????????????????????   [0]
Lotus_japonicus                            ATG---GACTATTTTAATGCACCAGGAAGACACCATCTCTTTGTTCCAGGGCCAGTTAACATCCCTGAACAGGTTATTCGGGCTATGAACCGAAACAATGAGGACTACCGTGCTCCGGCGATTCCAGCTTTGACAAAAACTCTGCTTGAGGATGTCAAGAAGATTTTCAAGACTACTACTGGAACACCATTTCTTATCCCTACAACTGGTA---CTGGTGCTTGGGAGAGTGCTCTGACAAACACACTGTCTCCTGGGGATCGCACTGTATCATTCCTGATTGGCCAGTTCAGTTTGCTTTGGATTGATCAGCAGCAACGCCTTAACTTCAATGTTGATGTTGTCGAAAGTGAATGGGGCCGGGGTGCCGATCTTGATGTTCTGGAATCAAAACTTGCTTCAGATTCTGCA---CACACTATTAAGGCAATTTGCATTGTTCACAATGAGACAGCAACTGGGGTCACCAATGACTTGTCCAAAGTGAGAAAACTCCTTGATGCCTACAATCATCCAGCCCTCCTCATTGTTGATGGAGTGTCTTCCATTTGTGCTCTCGATTTCCGCATGGATGAATGGGGAGTAGATGTGGCCATAACTGGCTCCCAGAAAGCCCTTTCCCTTCCTACCGGGATGGGAATTGTGTGTGCAAGCCCTAAAGCTCTTGAGGCTTCAAAATATGCTAAATCACTCAGAGTTTTCTTTGACTGGAAGGACTACCTGAAGTTCTACGAGATGGGAACCTATTGGCCATACACTCCTT---CTATTCAGTTGCTGTATGGTCTCAGAACAGCTCTTGATCTGCTTTTT---GAGGAGGGACTTGAAAATGTGTTTGCAAGGCACAAACGTTTAGGTAAAGCAACCAGAATTGCTGTTGAGGCATGGGGTTTGAAGAATTGCACCCAAAAGGAAGAGTGGTTCAGTGACACAGTGACTGCTGTGGTTGTTCCTCCTTACATTGATGGTGCTGAAGTAGTTAAAAGGTCATGGAAGAGATACAATATGAGCTTAGGTCTGGGACTAAACAAGGTTGCTGGGAAAGTTTTCAGAATTGGACATCTTGGAAACTTGAATGAGTTGCAACTCTTGGGTGCTCTTGCTGGTGTAGAGATGATTCTCCAAGATGTGGGTTATCCTGTAAAGCTTGGAAGTGGAGTTGCTGCTGCCAGTGCATACTTGCAGAACACTATCCCTATGATCCCTTCCAGGATT   [1203]
Malus_x_domestica                          ATG---GACTACGTTTATGGACCAGGAAGGAACCACCTCTTTGTTCCAGGCCCGGTCAATATTCCGGAGCCAGTCCTTCGGGCCATGAACAGGAACAATGAGGATTACCGTTCTCCCGCTGTCCCAGCAATGACCAAAACTCTGCTCGAGGATGTGAAGAAGATTTTCAAGACTACATCTGGAACTCCATTTATGATCCCTACCACAGGCA---CTGGTGCATGGGAGAGTGCACTTACAAACACATTATCTCCTGGAGACCGGATTGTATCTTTCCTGATTGGCCAATTCAGTTTACTGTGGATCGATCAGCAGCAGCGCCTTAAGTTCAATGTGGATGTTGTAGAAAGTGATTGGGGCCAAGGTGCCAACCTTGACGTTCTGGAATCAAAAATTGCAGAAGATACAGCG---CACACTATAAAGGCAATATGCATTGTTCACAATGAAACAGCCACCGGAGTCACAAACAACTTGGCTAAAGTCAGAAAAATACTTGATAACTACATGCATCCGGCTCTCTTCCTTGTCGATGGAGTGTCTTCCATATGTGCCCTTGATTTCCGTATGGACGAGTGGGGGGTAGATGTTGCTTTAACTGGCTCTCAGAAAGCTCTTTCCCTCCCCACTGGAATTGGGATTGTGTGTGCAAGCCCCAAGGCTCTGGAGGCATCTAAAAGTGCAAAATCCGTGAGGGTGTTCTTCGACTGGAATGACTACTTGAAGTTCTATAAGTTGGGAACATACTGGCCATACACCCCTT---CCATCCAGTTGCTGTATGGGCTGCGTACAGCACTTGATCTTCTTTTT---GAGGAAGGACTTGACAATGTGATTGCAAGACATAGCCGTTTGGGCAAAGCAACAAGGCTTGCTGTGGAGGCATGGGGGTTGAAGAACTGCACCCAAAGCGAGGAATGGGTGAGTGACACAGTGACTGCTGTTCTTGTTCCTCCATACATTGACAGTACCGAAATTGTGAAAAGGGCATGGAAAAGGTACAATTTGAGCTTAGGCCTAGGCCTGAACAAAATAGCCGGCAAGGTTTTCAGAATAGGGCATCTTGGCAACCTGAATGAGTTGCAACTGTTGGGTTGTCTTGCTGGTGTGGAGATGGTGCTTAAGGATGTCGGATACCCTGTTAAGCTCGGAAGCGGAGTTGCAGCAGCCAGTGCATACTTCCAGAACAATACCCCTCTGATCCCTTCCAGGATT   [1203]
Medicago_truncatula                        ATG---GATTATGTTAATGGACCAGGAAGAAACCATCTCTTTGTTCCAGGGCCGGTTAACATACCAGACCAGGTCATTCGGGCTATGAGCCGAAACAACGAGGACTATCGTTCTCCTGCAATTCCAGCTCTGACAAAAACTCTACTTGAAGATGTCAAGAAGATTTTCAAGACTACTACTGGAACTCCATTTCTTATCCCTACTACTGGTA---CCGGTGCTTGGGAGAGTGCTCTGACAAACACATTGTCACCTGGAGATCGTATTGTATCTTTCGTGATTGGCCAATTCAGTTTGCTTTGGGTTGATCAGCAGCAACGCCTTAAATTTAATGTCGATGTTGTGGAAAGTGAATGGGGCCGTGGTGCTGATCTCGACATTCTAGAATCAAAACTTGCTTCTGATTCTGCA---CACACTATAAAGGCTATTTGCATTGTTCATAATGAGACTGCAACTGGTGTCACCAATAACTTGGCCAAAGTTCGACAACTTCTCGATGCATACCAACATCCAGCCCTCCTCCTTGTTGATGGAGTGTCATCCATTTGTGCTCTCGATTTCCGTATGGACGAATGGGGAGTAGATGTGGCCATAACTGGTTCTCAGAAAGCCCTTTCCCTTCCTACTGGTATAGGATTTGTGGTTGCAAGCCCTAAAGCCATCGAAGCTTCAAAATCTGCCAAATCACTTCGAGTTTTCTTTGATTGGAGTGACTACCTGAAGTTCTACAAGATGGGAACTTATTGGCCATACACTCCTT---CCATTCAGCTTCTCTATGGTCTTAGAGCAGCTCTTGATCTGATTTTT---GAGGAAGGACTTGAAAATATCATTGCAAGGCACAATCGTTTAGGTACAGCAACCAGACTTGCTGTGGAGGCATGGGGTTTGAAGAATTGCACACAAGAGGAAGAGTGGTTCAGTGACACAGTGACTGCTGTTGTTGTTCCTCCTTACATTGACGGTGCTGAAATTGTTAGAAGGGCATGGAAAAGATACAATTTGAGCTTAGGTTTGGGACTAAACAAAGTTGCTGGAAAGGTTTTCAGAATTGGACATCTTGGCAACTTGAACGAGTTGCAACTATTGGGTGCTCTTGCTGGTGTGGAGATGATACTCAAAGATGTTGGTTATCCAGTAAAATTGGGAAGTGGAGTTGCTGCTGCCAGTGCATACTTACAGAACAATATTCCTCTCATCCCTTCAAGGATT   [1203]
Nicotiana_tabacum                          ATG---GGCTACGTTAATGGACCTGGAAGGAACCATTTGTTTGTTCCGGGACCTGTTAATATCCCGGAACAAGTTCTCCGTGCGATGAACCGGAACAACGAGGATTACAGGTCCCCAGCTGTTCCAGCTCTCACAAAGGTCTTGCTTGAGGATGTCAAGAAGATTTTCAAGACTACAAGTGGAACTCCATTTCTGATCCCAACTACAGGAA---CTGGTGCATGGGAAAGTGCGCTCACAAACACGCTGTCTCCTGGTGATCGAATTGTATCTTTCCTCATCGGTCAGTTCAGTCTGCTCTGGATTGATCAACAGAAACGCCTCAACTTCGATGTTGATGTTGTTGAGAGTGACTGGGGCCAAGGTGCTGACCTTGAAGCTTTAGCCTCCAAAATTGCAGCAGATAAGTCA---CATACTATCAAGGCGATTTGCATTGTGCATAATGAGACAGCCACTGGAGTTACCAACAACTTGGCTACTGTAAGGAAAATACTCGATCACTACCAGCATCCTGCTCTCTTCCTTGTCGATGGAGTGTCCTCAATTTGTGCACTTGATTTTCGCATGGATGAATGGGGCGTTGATGTGGCGCTTACTGGTTCGCAGAAAGCACTTTCCCTTCCTACCGGACTCGGGATAGTCTGTGCTAGTCCCAAGGCTCTTGAGGCCGCCAAAACTGCAAAATCAGTGAGAGTTTTCTTTGACTGGAGTGATTACCTTAAGTTCTACAAGATGGGAACTTATTGGCCATATACTCCTT---CAATCCAACTTTTGTATGGACTCCGAGCTGCTCTCGACCTTCTTTTC---GAGGAAGGCCTCGAAAATGTGATTGCAAGACACGCTCGCCTGGGCAAAGCAACAAGACTTGCCGTGGAGGCATGGGGCTTGAAGAACTGCACTCAGAAGGAGGAATGGTTCAGTGACACCGTCACAGCTGTGGTTGTTCCTCCATATATCGACAGTGTTGAAATCGTGAAAAGGGCATGGAAGCGATACAACTTAAGCTTAGGTCTTGGCCTAAACAAAGTGGCAGGAAAGGTTTTCAGAATAGGACATCTTGGCAACTTGAATGAGTTGCAACTATTGGGATGTCTTGCTGGAGTGGAAATGGTACTTAAGGATGTTGGTTATCCAGTGAAGTTTGGTAGTGGAGTTGCAGCTGCTAGTACTTTCCTCCAAAATTCCACTCCCCTTATCCCATCCAGAATT   [1203]
Nuphar_advena                              ??????????????????????????????????????????????????????????????????????????????????????????????????????????????????????????????????????????????????????????????????????????????????????????????????????????????????????????????????????????????????????????????????????????????????????????????????????????????????????????????????????????????????????????????????????????????????????????????????????????????????????????????????????????????????????????????????????????????????????????????????????????????????????????????????????????????????????????????????????????????????????????????????????????????????????????????????????????????????????????????????????????????????????????????????????????????????????????????????????????????????????????????????????????????????????????????????????????????????????????????????????????????????????????????????????????????????????????????????????????????????????????????????????????????????????????????????????????????????????????????????????????????????????????????????????????????????????????????????????????????????????????????????????????????????????????????????????????????????????????????????????????????????????????????????????????????????????????????????????????????????????????????????   [0]
Oryza_sativa                               ATGGCGGACTACGTGTATGGGCCGGGGCGGAACCACCTGTTCGTGCCTGGGCCGGTGAACATCCCGGACCAGGTGATCCGCGCCATGAGCCGTCAGAACGAGGACTACCGCTCGCCGGCGGTGCCCGCCCTCACCAAGACCCTCCTCGAGGACGTCAAGCAGATCTTCAAGACCACCACCGGCACCCCCTTCCTCTTCCCCACCACCGGGA---CGGGGGCGTGGGAGAGCGCGCTGACGAACACGCTGTCGCCGGGGGACAAGATCGTGTCGTTCCTGATCGGGCAGTTCAGCCTGCTGTGGATCGACCAGCAGCAACGCCTCAACTTCAACGTGGACGTGGTGGAGAGCGACTGGGGCTACGGCGCCGACCTCGCCGCCCTCGACTACAAGCTCCGCCAGGACCCCTCC---CACTCCATCAAGGCCATCTGCATCGTCCACAACGAGACCGCCACTGGAGTCACCAACGACCTTTCCGCCGTCCGCAAAATCCTCGACAAGCACAGGCACCCGGCGCTACTACTGGTGGACGGGGTGTCATCGATATGTGCGTTGGACTTCCGCATGGATGAGTGGGGAGTGGACGTGGCGCTGACGGGTTCGCAGAAGGCGCTCTCGCTGCCGACGGGTCTGGGCATCGTGTGCGCGAGCCCCAAGGCGCTGGAGGCGAGCAAGACGGCCAAGTCGGTGCGGGTCTTCTTCGACTGGAAGGACTACCTCAAGTTCTACAAGATGGGCACCTACTGGCCCTACACCCCAT---CCATCCAGCTCCTCTACGGCCTCCGCACCGCCCTCGACCTCATCTTC---GAGGAAGGCCTCGAGAACGTCATCAAGAGGCACAACCGCCTCGGCACCGCCACCAGGCTGGCCGTGGAGGCGTGGGGGCTCAAGAACTGCACGCAGAAGGAGGAGTGGTTCAGCGACACCGTCACCGCCGTCGTCGTGCCGCCGTACATCGACAGCGCCGAGATCGTGAAGCACGCCTGGAAGCGGTACAACCTCAGCCTCGGCCTCGGCCTCAACAAGGTCGCCGGCAAGGTGTTCAGGATCGGCCACCTCGGCCACCTCAACGAGCTGCAATTGATGGGTGCCCTGAGTGGAGTGGAGATGGTGCTCAAGGACATCGGCTACCCGGTGAAGCTCGGCTCCGGCGTGGCGGCGGCGGCGGCGTACCTGTCGAATTCGACGCCGCTCATCCCGTCCAGGATC   [1206]
Panicum_virgatum                           ??????????????????????????????????????????????????????????????????????????????????????????????????????????????????????????????????????????????????????????????????????????????????????????????????????????????????????????????????????????????????????????????????????????????????????????????????????????????????????????????????????????????????????????????????????????????????????????????????????????????????????????????????????????????????????????????????????????????????????????????????????????????????????????????????????????????????????????????????????????????????????????????????????????????????????????????????????????????????????????????????????????????????????????????????????????????????????????????????????????????????????????????????????????????????????????????????????????????????????????????????????????????????????????????????????????????????????????????????????????????????????????????????????????????????????????????????????????????????????????????????????????????????????????????????????????????????????????????????????????????????????????????????????????????????????????????????????????????????????????????????????????????????????????????????????????????????????????????????????????????????????????????????   [0]
Persea_americana                           ??????????????????????????????????????????????????????????????????????????????????????????????????????????????????????????????????????????????????????????????????????????????????????????????????????????????????????????????????????????????????????????????????????????????????????????????????????????????????????????????????????????????????????????????????????????????????????????????????????????????????????????????????????????????????????????????????????????????????????????????????????????????????????????????????????????????????????????????????????????????????????????????????????????????????????????????????????????????????????????????????????????????????????????????????????????????????????????????????????????????????????????????????????????????????????????????????????????????????????????????????????????????????????????????????????????????????????????????????????????????????????????????????????????????????????????????????????????????????????????????????????????????????????????????????????????????????????????????????????????????????????????????????????????????????????????????????????????????????????????????????????????????????????????????????????????????????????????????????????????????????????????????????   [0]
Phaseolus_coccineus                        ??????????????????????????????????????????????????????????????????????????????????????????????????????????????????????????????????????????????????????????????????????????????????????????????????????????????????????????????????????????????????????????????????????????????????????????????????????????????????????????????????????????????????????????????????????????????????????????????????????????????????????????????????????????????????????????????????????????????????????????????????????????????????????????????????????????????????????????????????????????????????????????????????????????????????????????????????????????????????????????????????????????????????????????????????????????????????????????????????????????????????????????????????????????????????????????????????????????????????????????????????????????????????????????????????????????????????????????????????????????????????????????????????????????????????????????????????????????????????????????????????????????????????????????????????????????????????????????????????????????????????????????????????????????????????????????????????????????????????????????????????????????????????????????????????????????????????????????????????????????????????????????????????   [0]
Phaseolus_vulgaris                         ATG---GACTATTTCAATGCACCAGGAAGAAACCATCTCTTTGTTCCAGGGCCAGTTAACATCCCAGACCAGATCATTCGGGCCATGAACAGAAACAATGAGGACTACCGTTCTCCAGCTATTCCAGCTCTCACAAAAACTCTGCTTGAGGATGTCAAGAAGATTTTCAAGACCACTACTGGAATCCCATTTCTCATCCCCACAACTGGTA---CTGGTGCTTGGGAGAGTGCTCTCACAAACACACTATCTCCTGGGGATAGAATTGTATCTTTCCTGATTGGCCAATTCAGCTTGCTTTGGATTGATCAGCAGCAACGTCTGAAGTTCAATGTTGATGTTGTGGAAAGTGATTGGGGTCAGGGTGCTAAGCTTGATGTTCTGGAATCAAAGATTGCTTCAGATACTGCA---CACACTATAAAGGCTATTTGCATTGTTCACAATGAGACAGCAACTGGTGTTACCAATAACTTGGCAAAAGTGAGACAAATTCTGGATTCCTACAAGCATCCAGCCCTCCTTATTGTGGATGGAGTGTCTTCCATTTGTGCTCTTGATTTCCGCATGGATGAATGGGGAGTAGATGTGGCCATAACTGGCTCTCAGAAGGCCCTTTCCCTTCCCACTGGGATAGGTATTGTGGTTGCAGGCCCTAGAGCTATTGAGGCCTCAAAAACTGCTAAATCACTTAGAGTTTTCTTTGACTGGAAAGACTACCTGAAATTCTACCAGTTAGGAACCTATTGGCCATACACTCCTT---CCATACATTTGCTGTATGGTCTGAGGGCTGCTCTTGATCTGGTTTTT---GAAGAAGGACTTGAGAATGTGATTGCAAGGCACAATCGTTTAGGCACAGCAACCAGACTTGCTGTAGAGGCATGGGGTTTGAAGAATTGCACCCAGAAGGAAGAGTGGCACAGTGACACAGTGACTGCTGTTATTGTTCCTTCTTACATTGATAGTGCTGAAATAGTTAGAAGGGCATGGAAAAGATACAATTTGAGCTTAGGTCTTGGACTGAACAAAGTTGCTGGGAAGGTTTTCAGAATTGGACATCTTGGCTACTTGAATGAGTTGCAACTCTTGGGATGTCTAGCTGGTGTGGAGATGATACTGCAAGATGTGGGTTACCCTGTAAAGCTTGGAAGTGGAGTTGCTGCTGCCAGTGCATACTTTAAGAACACTATTCCTCTCATTCCTTCCAGGATT   [1203]
Picea_glauca                               ATG---GATCCTTTCTATGGACCAGGGAGAAATCAACTATTTGTTCCGGGGCCTGTCAATATTCCGGAACCTGTTCTGCAGGCTATGAATAGAAACAATGAGGACTACCGCGCTCCACCAGTGCCAGCTCTCACAAAGAAACTTCTTGCTGACGTACCGAAAATATTCAAATCCACCACAGGCACCCCTTTCTTATTTCCTACTACGGGTATGTCTGGTCT-----AGTCTGCA-TTAT-----CATGCTCATCTCGAGG??????????????????????????????????????????????????????????????????????????????????????????????????????????????????????????????????????????????????????????????????????????????????????????????????????????????????????????????????????????????????????????????????????????????????????????????????????????????????????????????????????????????????????????????????????????????????????????????????????????????????????????????????????????????????????????????????????????????????????????????????????????????????????????????????????????????????????????????????????????????????????????????????????????????????????????????????????????????????????????????????????????????????????????????????????????????????????????????????????????????????????????????????????????????????????????????????????????????????????????????????????????????????????????????????????????????????????????????????????????????????????????????????????????????????????????????????????????????????????????????   [246]
Picea_sitchensis                           ATG---GATCCTTTCTATGGACCAGGGAGAAATCAACTATTTGTTCCGGGGCCTGTCAATATTCCGGAACCTGTTCTGCAGGCTATGAATAGAAACAATGAGGACTACCGCGCTCCACCAGTGCCAGCTCTCACAAAGAAACTTCTTGCTGACGTACCGAAAATATTCAAATCCACCACAGGCACTCCTTTCTTATTTCCTACTACGGGTA---CTGGTGCTTGGGAAAGTGCTCTTACAAACACACTGTCACCACGAGATCGAATCATCTCTTTTGAGATGGGCCAGTTCAGTCTTCTGTGGATTGATCAAATGAAACGCCTCAACTTTGATGTTGATGTTGTACACTGTGAATGGGGGACAGGGGTGGATCTTGAGATACTAAGGACAAAGCTTGAAGCAGATAAGGAA---CATAAAGTAAAGGCTATTTGCTGTGTTCACAATGAGACTGCAACGGGCGTCACAAACAATTTGGCAGCTATAAGGACGGTGATCGATGATTGCATGCATCCTGCTTTGTTTCTGGTGGATGGCGTGTCTTCTGTATGTGCCATTGATTTCCGTATGGATGAATGGGGAGTGGATGTAGCGCTAACAGGTTCTCAAAAAGCTCTGTCCTTGCCAACAGGTCTTGGTATTGTCTGTGCAAGCCCAAAGGCCTTAGAAGCAACAAAGACTGCAAAGTCGTTGAGGGTATTTTTTGACTGGAACGACTATTTGAAGTTCTATAAGTTGGGGACGTATTGGCCCTACACACCAT---CAATTCAACTCCTATATGGACTGCGGACAGCATTAGACCTTATATTT---TTGGAAGGCTTAGATAACGTCATTGCAAGGCACACTCGCTTAGGAAGGGCAACAAGGCTTGCTGTGGAAGCATGGGGGTTGAAGAACTGCACTCAAAGGGAGGAATGGTACAGTGACACTGTTACAGCAGTAGTTATTCCCCCTTATATTGACAGTACAGAGATTGTGAAAAGGGCGTGGAAGAGATACAATTTGAGTTTGGGATTGGGGCTCAATAAAGTGGCAGGCAAGGTGTTCAGAATAGGACACCTGGGAAACCTGAATGAGTTGCAACTGTTGGGATGCCTCAGTGGCGTTGAAATGGTATTGAAGGATATTGGATATCCAGTGAAATTGGGCAGTGGAGTTGCAGCAGCTGCAGCTTACCTCCAGATGACTACTCCCTTAATAGCATCCAGGGTG   [1203]
Pinus_pinaster                             ATG---GATCATTTCTATGGACCAGGGAGAAATCAGGTATTTGTTCCGGGGCCTGTCAATATTCCGGAACCTGTTCTGCGGGCTATGAATAGAAACAATGAGGACTACCGCTCTCCAGTAGTGCCAGCTCTTACAAAGAATCTTCTTGAAGACGTGAAGAAAATATTCAAATCCACCTCAGGCACTACTTTCTTAATTCCTACTACGGGTA---CTGGTGCTTGGGAAAGTGCACTTACAAACACACTATCACCACGAGATCGAATCATCTCTTTTGAGATGGGCCAATTCAGTCTTCTGTGGATTGATCAAATGAAACGCCTCAACTTTGATGTTGATGTTGTACAGTGTGAATGGGGAACAGGGGTGGATATGGGGATACTAAGGGCAAAGCTTGAAGCAGATAGGGAA---CACAAAGTAAAGGCTATTTGCTGTGTTCACAATGAGACTGCAACTGGGGTCACAAACAATTTGGCAAATATAAGGAAGGTGCTCGATGATTGCATGCATCCTGCTTTGTTTCTGGTGGATGGTGTGTCTTCAATATGTGCCATTGACTTCCGTATGGATGAATGGGGAGTGGATGTAGCGCTAACAGGTTCTCAAAAGGCTCTGTCCTTGCCAACAGGTCTTGGTATTGTGTGTGCAAGCCCAAAGGCTTTAGAAGCAGCAAAGACTGCAAAGTCGCTAAGGGTATTCTTTGACTGGAACGACTATTTGAAGTTCTATAAGTTGGGGACGTATTGGCCCTACACACCAT---CAATTCAACTCCTATATGGACTGCAGGCTGCTCTACATCTTATATTAGTTGAGGAAGGCTTAGATAACGTCATTGCAAGGCACAGTCGCTTAGGAACGGCAACAAGGTTTGCAGTGGAAGCATGGGGGTTGAAGAACTGCACTCAAAAGGAGGAATGGTACAGTGACACTGTTACAGCCGTGGTTGTTCCCCCTTATATTGACAGTGCAAAGATTGTGA?????????????????????????????????????????????????????????????????????????????????????????????????????????????????????????????????????????????????????????????????????????????????????????????????????????????????????????????????????????   [975]
Pinus_taeda                                ATG---GATCATTTCTATGCACCAGGGAGAAATCAGGTATTTGTTCCGGGGCCTGTCAATATTCCGGAACCTGTTCTGCGGGCTATGAATAGAAACAATGAGGATTACCGCTCTCCAGTAGTGCCAGCTCTTACAAAGAATCTTCTTGAAGACGTGAAGAAAATATTCAAATCCACCTCAGGCACTACTTTCTTAATTCCTACTACGGGTA---CTGGTGCTTGGGAAAGTGCACTTACAAATACACTATCACCACGAGATCGAATCATCTCTTTTGAGATGGGCCAATTCAGTCTTCTGTGGATTGATCAAATGAAACGCCTCAACTTTGATGTTGATGTTGTACAGTGTGAATGGGGAACAGGGGTGGATATGGGGATACTAAGGGCAAAGCTTGAAGCAGATAGGGAA---CACAAAGTAAAGGCTATTTGCTGTGTTCACAATGAGACTGCAACTGGGGTCACAAACAATTTGGCAAATATAAGGAAGGTGCTCGATGATTGCATGCATCCTGCTTTGTTTCTGGTGGATGGTGTGTCTTCAATATGTGCCATTGACTTCCGTATGGATGAATGGGGAGTGGATGTAGCGCTAACAGGTTCTCAAAAGGCTCTGTCCTTGCCAACAGGTCTTGGTATTGTGTGTGCAAGCCCAAAGGCTTTAGAAGCAGCAAAGACTGCAAAGTCGCTAAGGGTATTTTTTGACTGGAACGACTATTTGAAGTTCTATAAGTTGGGGACGTATTGGCCCTACACACCAT---CAATTCAACTCCTATATGGACTGCGGGCTGCTCTAGATCTTATATTAGTTGAGGAAGGCTTAGATAACGTCATTACAAGGCACAGTCGCTTAGGAACGGCAACAAGGTTTGCAGTGGAAGCATGGGGGTTGAAGAACTGCACTCAAAAGGAGGAATGGTACAGTGACACTGTTACAGCCGTGGTTGTTCCCCCTTATATTGACAGTGCAGAGATTGTGAAAAGAGCGTGGAAGAGATACAATTTGAGTTTGGGATTGGGGCTCAATAAAGTGGCAGGCAAGGTGTTCAGAATAGGACACCTGGGAAGCCTGAATGAGGTGCAACTGTTGGGATGTCTAAGTGGCGTTGAAATGGCATTGAAGGATGTTGGCTATCCCGTGAAATTGGGCAGTGGAGTTGGAGCAGCTGCAGCTTACCTGCAGAAAACCACTCCCATGATACCATCTAGGGTG   [1206]
Populus_trichocarpa                        ATG---GACTACTTTTATGGACCAGGAAGGAATCATCTGTTTGTTCCAGGGCCGGTTAACATCCCAGAACCAGTCATTCGGGCAATGAATAGGAACAACGAGGATTACCGTTCACCAGCAGTTCCAGCCATGACAAAAACTCTTCTTGAGGATGTGAAGAAGATTTTCAAGACTACCTCAGGAATTCCATTTCTCATCCCAACCACAGGCA---CTGGTGCATGGGAGAGTGCACTTACCAACACATTGTCTCCTGGAGATCGAACTGTGTCTTTCTTGATAGGCCAATTCAGTTTGCTCTGGATTGATCAGCAACAACGCCTTGGTTTCAATGTTGATGTTGTAGAAAGTGACTGGGGTCAAGGTGCCAACCTTGACATCCTGGCCTCAAAACTTGCGGAAGATACTGCA---CACACCATTAAGGCTGTTTGCATTGTTCACAATGAGACAGCAACTGGAGTTACCAACAACTTGGCTAAAGTTAGAAAAATACTTGATGACTACAGCCATCCAGCTCTCTTCCTTGTTGATGGAGTGTCCTCCATTTGTGCCCTTGATTTCCGTATGGATGAATGGGGAGTAGATGTGGCTTTAACTGGCTCTCAAAAGGCTCTTTCTCTTCCTACCGGGATGGGTATTGTGTGTGCAAGCCCTAAAGCTATCGAGGCATCTAAAACTGCAAAGTCGGTTAGAGTCTTCTTTGACTGGAAGGACTATTTGAAGTTCTACAACCTTGGAACATTTTGGCCATACACTCCTT---CCATCCAATTGTTGTATGGACTTAGAGCAGCACTGGATCTCCTTTTT---GCGGAAGGGCTTGAGAATGTGTTTGAAAGGCATGCTCGTCTGGGAAAAGCAACAAGGCTTGCTGTGGAGGCATGGGGCTTGAAGAACTGTACTCAAAAGGAGGAATGGTTCAGTGACACAGTGACTGCTGTAGTTGTTCCCCCGTACATTGATAGTGCAGAAATTGTTAGGAGGGGATGGAAAAGATACAACTTAAGCTTAGGTTTGGGCCTTAACAAAGTAGCTGGCAAGGTTTTCAGAATAGGGCATCTCGGCAACCTGAACGAGCTGCAATTGCTGGGCTGCCTTGCTGGAGTGGAGATGATACTCAAGGATGTGGGTTACCCGGTAAAGTTGGGAAGTGGAGTAGCAGCTGCTTGTGCTTATCTGCAGAATAATACCCCTCTGATCGCTTCCAGGGTT   [1203]
Populus_deltoides                          ATG---GACTACTTTTATGGACCAGGAAGGAATCATCTGTTTGTTCCAGGGCCGGTTAACATCCCGGAACCAGTCATTCGGGCAATGAATAGGAACAACGAGGATTACCGTTCACCAGCAGTTCCAGCCATGACAAAAACTCTTCTTGAGGACGTGAAGAAGATTTTCAAGACTACCTCAGGAATTCCATTTCTCATCCCAACCACAGGCA---CTGGTGCATGGGAGAGTGCACTTACCAACACATTGTCTCCTGGAGATCGAACTGTGTCTTTCTTGATAGGCCAATTCAGTTTGCTCTGGATTGATCAGCAACAACGCCTTGGTTTCAATGTTGATGTTGTAGAAAGTGACTGGGGTCAAGGTGCCAACCTTGACATCCTGGCCTCAAAACTTGCGGAAGATACTGCA---CACACCATTAAGGCTGTTTGCATTGTTCACAATGAGACAGCAACTGGAGTTACCAACAACTTGGCTAAAGTTAGAAAAATACTTGATGACTACAGCCATCCAGCTCTCTTCCTTGTTGATGGAGTGTCCTCCATTTGTGCCCTTGATTTCCGTATGGATGAATGGGGAGTAGATGTGGCTTTAACTGGCTCTCAAAAGGCTCTTTCTCTTCCTACCGGGATGGGTATTGTGTGTGCAAGCCCTAAAGCTATCGAGGCATCTAAAACTGCAAAATCGGTTAGAGTCTTCTTTGACTGGAAGGACTATTTGAAGTTCTACAACCTTGGAACATTTTGGCCATACACTCCTT---CCATCCAATTGTTGTATGGACTTAGAGCAGCACTGGATCTCCTTTTT---GCGGAAGGGCTTGAGAATGTGTTTGAAAGGCATGCTCGTCTGGGAAAAGCAACAAGGCTTGCTGTGGAGGCATGGGGCTTGAAGAACTGTACTCAAAAGGAGGAATGGTTCAGTGACACAGTGACTGCTGTAGTTGTCCCCCCATACATTGATAGTGCAGAAATTGTTAGGAGGGGATGGAAAAGATACAACTTAAGCTTAGGTTTGGGCCTTAACAAAGTAGCTGGCAAGGTTTTCAGAATAGGGCATCTCGGCAACCTGAACGAGCTGCAATTGCTGGGCTGCCTTGCTGGAGTGGAGATGATACTCAAGGATGTGGGTTACCCAGTAAAGTTGGGAAGTGGAGTAGCAGCTGCTTGTGCTTATCTGCAGAATAATACCCCTCTGATCGCTTC???????   [1197]
Populus_euphratica                         ATG---GACTACTTTTATGGACCAGGAAGGAATCATCTGTTTGTTCCAGGGCCGGTTAACATCCCGGAACCAGTCATTCGGGCAATGAATAGGAACAACGAGGATTACCGTTCACCAGCAGTTCCAGCCATGACAAAAACTCTTCTTGAGGATGTGAAGAAGATTTTCAAGACTACCTCAGGAATTCCATTTCTCATCCCAACCACAGGCA---CTGGTGCATGGGAAAGTGCACTTACCAACACATTGTCTCCTGGAGATCGAACTGTGTCTTTCTTGATAGGCCAATTCAGTTTGCTCTGGATTGATCAGCAACAACGCCTTGGTTTCAATGTTGATGTTGTAGAAAGTGACTGGGGTCAAGGTGCCAACCTTGACATCCTGGCCTCAAAACTTGCGGAAGATACTGCA---CACACCATTAAGGCTGTTTGCATTGTTCACAATGAGACAGCAACTGGAGTTACCAACAACTTGGCTAAAGTTAGAAAAATACTTGATGACTACAGCCATCCAGCTCTCGTCCTTGTTGATGGAGTGTCCTCCATTTGTGCTCTTGATTTCCGTATGGATGAATGGGGAGTAGATGTGGCTTTAACTGGCTCTCAAAAGGCTCTTTCTCTTCCTACCGGGATGGGTATTGTGTGTGCAAGCCCTAAAGCTATCGAGGCATCTAAAACTGCAAAATCGGTTAGAGTCTTCTTTGACTGGAAGGACTATTTGAAGTTCTACAACCTCGGAACATTTTGGCCATACACTCCTT---CCATCCAATTGTTGTATGGACTTAGAGCAGCACTGGATCTCCTTTTT---GCGGAAGGGCTTGAGAATGTGTTTGAAAGGCATGCTCGTCTGGGAAAAGCAACAAGGCTTGCTGTGGAGGCATGGGGCTTGAAGAACTGTACTCAAAAGGAGGAATGGTTCAGTGACACAGTGACTGCAGTAGTTGTTCCCCCGTACATTGATAGT??????????????????????????????????????????????????????????????????????????????????????????????????????????????????????????????????????????????????????????????????????????????????????????????????????????????????????????????????????????????????????   [957]
Prunus_persica                             ???????????????????????????????????????????????????CCCGTCAATATTCCGGAGCCAGTCCTTCGGGCTATGAACAGAAACAATGAGGATTATCGTTCTCCTGCTGTTCCAGCAATGACAAAAATTCTGCTGGAGGATGTGAAGAAGATTTTCAAGACTACAACTGGAACTTCATTTATGATCCCTACCACAGGTA---CTGGTGCTTGGGAGAGTGCACTTACAAATACATTATCTCCTGGAGACCGGATTGTATCTTTCCTGATTGGCCAATTCAGTTTGCTATGGATTGATCAGCAGCAGCGCCTTAATTTCAAGGTGGATGTTGTACAAAGTGAATGGGGCCAAGGTGCCAACCTTGACATTCTGGCATCAAAACTTGCAGAAGATACTGCG---CACACTATAAAAGCAATATGCATTGTTCACAATGAAACAGCCACTGGAGTTACTAATAACTTAGCTCAAGTGAGAAGAATACTTGATGAGTACAGACATCCAGCTCTCTTTCTTGTTGATGGAGTGTCTTTCATATGTGCTCTTGACTTCCCTTTGGATGAATGGGGATTTGATGCTTCTTCAACTGGTTCTCAAAAAGCTCTTTCTTTCACCACTGCCATTTTTATTGCGTGTACAAGCCCCAATTCTCCTAACAGCCCACAAATTTTTTAA???????????????????????????????????????????????????????????????????????????????????????????????????????????????????????????????????????????????????????????????????????????????????????????????????????????????????????????????????????????????????????????????????????????????????????????????????????????????????????????????????????????????????????????????????????????????????????????????????????????????????????????????????????????????????????????????????????????????????????????????????????????????????????????????????????????????????   [631]
Ricinus_communis                           ATG---GATTACGTCTATGGACCAGGAAGGAACCATTTGTTTGTTCCAGGGCCCGTCAATATTCCAGAACCAGTTATTCGAGCAATGAATCGGAACAATGAGGATTACCGTTCTCCAGCTGTTCCAGCTTTAACCAAAACCCTTCTTGAGGATGTCAAAAAGATTTTCAAGACAACTACAGGAACTCCTTTTCTATTCCCAACCACAGGTA---CTGGTGCATGGGAGAGTGCACTCACCAACACATTATCTCCTGGAGATCGAACTATTTCTTTCCTGATTGGACAATTCAGCTTGCTTTGGATTGATCAGCAGCAGCGCCTTGGCTTCGATGTTGATGTAGTCAAAAGCCAGTGGGGTCAAGGTGCCAACCTTGATATTCTTGCATCAAAACTTGCAGCGGATTCAGCA---CATACCATTAAGGCTGTCTGCATTGTCCATAATGAGACAGCTACTGGAGTCACCAACGACTTGGCCAAAGTGAGAAAAATACTTGATGACTACAGGCATCCAGCTCTGTTTCTTGTTGATGGAGTGTCCTCCATATGTGCTCTTGATTTCCGTATGGACGAATGGGGCGTAGATGTGGCTTTAACTGGCTCTCAGAAGGCTCTTTCCCTTCCTACGGGGATGGGTATTGTCTGTGCAAGCCCCAAAGCTCTTGAAGCATCAAAAACTGCGAAATCAGTTAGGGTGTTCTTCGACTGGAAGGACTATTTGAAGTTCTACAAAATGGGAACATTTTGGCCATACACCCCTT---CCATTCAGTTGCTTTATGGACTTAGAGCAGCTCTTGATCTCATTTTT---GAGGAAGGACTGGACAATGTGATTGAAAGGCATGCTCGTCTTGGCAAGGCAACAAGGCTTGCTGTGGAGGCATGGGGCTTGAACAACTGTACCCAAAAGGAGGAATGGTTCAGTGACACGGTGACTGCTGTCCTTGTTCCTCCATATATTGACAGCACAGAAATTGTTAAGAGGGCATGGAAAAGATACAATTTGAGCTTGGGTTTGGGTCTTAACAAAGTTGCTGGAAAGGTATTCAGAATAGGGCATCTTGGCAACCTAAATGAGTTGCAACTACTGGGTTGTCTAGCTGGAGTGGAGATGATACTGAAGGATGTGGGTTACCCAGTCAAGCTGGGAAGTGGAGTAGCAGCAGCCTGTGCTTACCTGCAGAACAACATCCCACTAATCCCTTCCAGAATC   [1203]
Saccharum_officinarum                      ??????????????????????????????????????????????????????????????????????????????????????????????????????????????????????????????????????????????????????????????????????????????????????????????????????????????????????????????????????????????????????????????????????????????????????????????????????????????????????????????????????????????????????????????????????????????????????????????????????????????????????????????????????????????????????????????????????????????????????????????????????????????????????????????????????????????????????????????????????????????????????????????????????????????????????????????????????????????????????????????????????????????????????????????????????????????????????????????????????????????????????????????????????????????????????????????????????????????????????????????????????????????????????????????????????????????????????????????????????????????????????????????????????????????????????????????????????????????????????????????????????????????????????????????????????????????????????????????????????????????????????????????????????????????????????????????????????????????????????????????????????????????????????????????????????????????????????????????????????????????????????????????????   [0]
Saruma_henryi                              ATG---GATTACGTTTATGGACCAGGGAGGAACCATCTCTTTGTCCCAGGGCCTGTGAATATCCCAGAGCCTGTTCTTCGGGCAATGAACAGAAACAACGAGGATTACCGCTCCCCTGCTGTCCCAGCCATGACCAAGACTCTGCTTGAGGACGTCAAGAAGATTTTCAAGACAACCACTGGAATTCCATTTCTGATTCCCACCACAGGTA---CTGGTGCATGGGAGAGTGCACTTACAAACACATTGTCCCCTGGTGATCGAACGGTTTCATTCTTGATTGGCCAGTTCAGCCTCCTCTGGATAGATCAACAGCAGCGCCTCAAGTTCAACGTGGATGTGGTGGAAAGCGAGTGGGGACGGGGTGCCAATCTTGACATCTTGGCATCAAAACTTGCAGCAGATTCCCAA---CATACAATCAAGGCTGTATGCATTGTTCACAACGAAACAGCGACAGGGGTCACCAACAATTTGGCTGCAGTACGAAAAATTCTTGATGATTACAAGCATCCTGCATTGTTTTTGGTGGACGGGGTGTCGTCCATCTGTGCTCTTGATTTTCGCATGGACGAGTGGGGAATTGATGTGGCTTTAACAGGCTCTCAGAAGGCTCTCTCTCTTCCCACTGGGATGGGCATCATCTGCGCAAGCCCAAAGGCGCTTGAAGCGTCAAAGACAGCTAAATCTGTGAGGGTCTTCTTTGATTGGGCAGACTACTTGAAGTTCTACAAATTAGGAACTTACTGGCCCTACACCCCAT---CAATTCAACTGCTCTATGGTCTTAGAGCGGCCCTGGATCTTATATTC---GAGGAAGGACTTGATAATGTGATTGCGAGGCACGCCCGTTTGGGGAAAGCCACAAGACATGCTGTAGAGGCTTGGGGATTGAAGAACTGTACACAGAAGGAGGAATGGTTTAGCGACACAGTGACTGCAGTAGTTGTTCCTCCTTATATTGACAGTGCAGAGATAGTTAGGAGGGGATGGAAGAGGTACAATTTAAGTTTGGGCTTGGGTTTGAATAAAGTTGCTGGAAAGGTGTTCAGAATAGGCCATCTTGGCAACCTTAATGAGCTTCAATTGTTGAGTTGTCTAAGTGGTGTGGAGATGATCCTCAAGGATGTGGGATACCCAGTAAAACTGGGAAGCGGAGTGGCGGCAGCCGCGGCGTTTCTCCAAAACAGCATCCCTTTGATCCCTTCAAGAGTT   [1203]
Solanum_chacoense                          ??????????????????????????????????????????????????????????????????????????????????????????????????????????????????????????????????????????????????????????????????????????????????????????????????????????????????????????????????????????????????????????????????????????????????????????????????????????????????????????????????????????????????????????????????????????????????????????????????????????????????????????????????????????????????????????????????????????????????????????????????????????????????????????????????????????????????????????????????????????????????????????????????????????????????????????????????????????????????????????????????????????????????????????????????????????????????????????????????????????????????????????????????????????????????????????????????????????????????????????????????????????????????????????????????????????????????????????????????????????????????????????????????????????????????????????????????????????????????????????????????????????????????????????????????????????????????????????????????????????????????????????????????????????????????????????????????????????????????????????????????????????????????????????????????????????????????????????????????????????????????????????????????   [0]
Solanum_habrochaites                       ATG---GACTATGTTAATGGACCTGGAAGGAACCATTTGTTTGTTCCGGGACCTGTTAATATCCCGGAACAAGTTCTACGTGCTATGAACCGAAACAACGAAGATTACAGGTCCCCAGCTGTTCCAGCTCTCACAAAGACCTTGCTTGAGGATGTGAAGAAGATTTTCAAGACTACTAGTGGAACTCCATTTCTGTTCCCCACTACAGGAA---CTGGTGCATGGGAAAGTGCACTCACGAACACATTGTCTCCTGGTGATAGAACTGTATCGTTCCTCATCGGTCAGTTCAGTCTGCTTTGGATTGATCAACAGAAACGCCTCAACTTTGACGTTGATGTTGTTGAGAGTGATTGGGGCCAAGGTGCAAATCTTGAGGTTTTGGCTTCGAAAATTGCAGAAGATAAGTCT---CATACCATCAAGGCGGTTTGCATTGTGCATAATGAGACTGCCACTGGAGTTACCAACAACTTGGCTACTGTAAGGAAAATACTCGATCACTACCAGCATCCTGCCCTCTTCCTTGTTGATGGAGTATCCTCAATTTGTGCACTTGATTTCCGTATGGACGAATGGGGTGTAGATGTGGCACTTTTCTTTTCCC???????????????????????????????????????????????????????????????????????????????????????????????????????????????????????????????????????????????????????????????????????????????????????????????????????????????????????????????????????????????????????????????????????????????????????????????????????????????????????????????????????????????????????????????????????????????????????????????????????????????????????????????????????????????????????????????????????????????????????????????????????????????????????????????????????????????????????????????????????????????????????????????????????????????????????????????????   [600]
Solanum_lycopersicon                       ATG---GACTATGTTAATGGACCTGGAAGGAACCATTTGTTTGTTCCGGGACCTGTTAATATCCCGGAACAAGTTCTACGTGCTATGAACCGAAACAACGAAGATTACAGGTCCCCAGCTGTTCCAGCTCTCACAAAGACCTTGCTTGAGGATGTGAAGAAGATTTTCAAGACTACTAGTGGAACTCCATTTCTGTTCCCAACTACAGGAA---CTGGTGCATGGGAAAGTGCACTCACGAACACGTTGTCTCCTGGTGATAGAACTGTATCGTTCCTCATCGGTCAGTTCAGTCTGCTTTGGATTGATCAACAGAAACGTCTCAACTTTGACGTTGATGTTGTTGAGAGTGATTGGGGCCAAGGTGCAAATCTTGAGGTTTTGGCCTCGAAAATTGCAGAAGATAAGTCT---CATACCATCAAGGCGGTTTGCATTGTGCATAACGAGACAGCCACTGGAGTTACCAACAACTTGGCTACTGTAAGGAAAATACTCGATCACTACCAGCATCCTGCCCTCTTCCTTGTTGATGGAGTGTCCTCAATTTGTGCACTTGATTTCCGTATGGACGAATGGGGTGTAGATGTGGCACTTACTGGTTCCCAAAAAGCACTTTCCCTTCCCACGGGGCTCGGGATAGTCTGTGCTAGCCCCAAGGCTCTTGAGGCCAGCAAAACTGCAAAATCAGTGAGAGTTTTCTTTGACTGGAGTGATTACCTTAAGTTCTACAAGCTGGGAACTTATTGGCCGTATACTCCTT---CCATCCAACTTTTGTATGGTCTGAGAGCAGCTCTCGACCTTCTTTTC---GAGGAAGGCCTTGATAATGTGATTGCAAGACACGCTCGCCTTGGCAAAGCAACAAGACTTGCTGTGGAGGCATGGGGCTTGAAGAACTGCACTCAGAAGGAGGAATGGTTCAGTGATACAGTCACAGCCGTTGTTGTTCCTCCACACATTGAAAGTTCTGAAATCGTGAAAAGGGCATGGAAGCGATACAACTTAAGCTTAGGTCTCGGCCTAAACAAAGTTGCAGGAAAAGTTTTCAGAATAGGACATCTTGGAAACTTGAATGAGTTGCAACTATTGGGATGTCTTGCTGGAGTTGAAATGGTACTTAAGGATATTGGTTATCCAGTGAAGTTTGGTAGTGGAGTTGCAGCTGCTAGTGCTTTTCTGCAAAATTCAACTCCACTTATTCCATCAAGAATT   [1203]
Solanum_tuberosum                          ATG---GACTATGTTAATGGACCTGGAAGGAACCATTTGTTTGTTCCGGGACCTGTTAATATCCCTGAACAAGTTCTACGTGCTATGAACCGAAACAACGAAGATTACAGGTCCCCGGCTGTTCCAGCTCTCACAAAGACCTTGCTTGAGGATGTCAAGAAGATTTTCAAGACTACTAGTGGAACTCCATTTCTGTTCCCAACTACAGGAA---CTGGTGCATGGGAAAGTGCACTCACGAACACATTGTCTCCTGGTGATAGAACTGTATCATTCCTCATCGGTCAGTTCAGTCTGCTTTGGATTGATCAACAGAAACGACTCAACTTTGACGTTGATGTTATTGAGAGTGATTGGGGACAAGGTGCAAATCTTGAGGTTTTGGCCTCGAAAATTGCAGAAGATAAGTCT---CATACCATCAAGGCGGTTTGCATCGTGCATAACGAGACAGCCACTGGAGTTACCAACAACTTGGCTACTGTAAGGAAAATACTCGATCACTACCAGCATCCTGCCCTCTTCCTTGTTGATGGAGTGTCCTCAATTTGTGCACTTGATTTCCGTATGGACGAATGGGGTGTAGATGTGGCTCTTACTGGTTCCCAGAAAGCACTTTCCCTTCCCACGGGGCTCGGGATAGTCTGTGCTAGCCCCAAGGCTCTTGAGGCCAGCAAAACTGCAAAATCAGTGAGAGTTTTCTTCGACTGGGGCGATTACCTGAAGTTCTACAAGCTGGGAACTTATTGGCCATATACTCCTT---CCATCCAACTTTTGTATGGTCTGAGAGCAGCTCTCGACCTACTTTTC---GAGGAAGGCCTTGATAAAGTGATTGCAAGACACGCTCGCCTTGGCAAAGCAACAAGACTTGCTGTGGAGGCATGGGGCTTGAAGAACTGCACTCAGAAGGAGGAATGGTTCAGTGATACAGTCACAGCCGTTGTTGTTCCTCCACACATCGAAAGTTCTGAAATCGTGAAAAGGGCATGGAAGCGATACAACTTAAGCTTAGGTCTCGGCCTAAACAAAGTTGCAGGAAAGGTTTTCAGAATAGGACATCTTGGAAGCTTGAATGAGTTGCAACTATTGGGATGTCTTGCTGGAGTTGAAATGGTACTTAAGGATATTGGTTATCCAGTGAAGTTTGGTAGTGGAGTTGCAGCTGCTAGTGCTTTTCTGCAAAATTCAACTCCACTTATTCCATCCAGAATT   [1203]
Sorghum_bicolor                            ATGGCAGACTACGTGTATGGCCCCGGGCGGAACCACCTGTTCGTTCCGGGCCCGGTGAACATCCCGGACCCCGTGATCCGCGCCATGAACCGGCAGAACGAGGACTACCGCTCGCCGGCGATCCCGGCGCTCACCAAGGTCCTCCTCGAGGACGTGAAGAGGATCTTCAAAACCACCACCGGCACGCCGTTCCTGATCCCGACCACCGGCA---CCGGCGCGTGGGAGAGCGCGCTGACCAACACGCTGTCCCCGGGCGACCGCATCGTCTCGTTCCTCATCGGGCAGTTCAGCCTGCTGTGGATCGACCAGCAGCAGCGCCTGGGCTTCGACGTGGACGTGGTGGAGAGCGACTGGGGCCACGGCGCCGACCTCGACGCGCTGGAGCGGAAGCTCCGCGACGACACCCTC---CACACCATCAAGGCCGTCGCCATCGTGCACAACGAGACGGCCACGGGCGTCACCAACGACCT??????????????????????????????????????????????????????????????????????????????????????????????????????????????????????????????????????????????????????????????????????????????????????????????????????????????????????????????????????????????????????????????????????????????????????????????????????????????????????????????????????????????????????????????????????????????????????????????????????????????????????????????????????????????????????????????????????????????????????????????????????????????????????????????????????????????????????????????????????????????????????????????????????????????????????????????????????????????????????????????????????????????????????????????????????????????????????????????????????????????????????????????????????   [470]
Taraxacum_officinale                       ATG---GACTACACTTATGCACCTGGAAGGAATCATTTGTTTGTTCCGGGACCGGTCAACATCCCGGAGCAAGTACTTCGTGCAATGAACCGAAACAATGAGGACTATCGATCTCCTGCAGTTCCAGCGTTGACTAAAGTTTTACTTGAGGACGTGAAGAAGATTTTCAAGACCACTTC???????????????????????????????????????????????????????????????????????????????????????????????????????????????????????????????????????????????????????????????????????????????????????????????????????????????????????????????????????????????????????????????????????????????????????????????????????????????????????????????????????????????????????????????????????????????????????????????????????????????????????????????????????????????????????????????????????????????????????????????????????????????????????????????????????????????????????????????????????????????????????????????????????????????????????????????????????????????????????????????????????????????????????????????????????????????????????????????????????????????????????????????????????????????????????????????????????????????????????????????????????????????????????????????????????????????????????????????????????????????????????????????????????????????????????????????????????????????????????????????????????????????????????????????????????????????????????????????????????????????   [177]
Triticum_aestivum                          ATG---GACTACATGAATGGGCCAGGCCGGAACCACCTGTTCGTCCCTGGGCCGGTGAACATCCCGGACCAGGTGATCCGCGCCATGAGCCGGCAGAACGAGGACTACCGCTCGCCGGCGATCCCGGCCCTCACCAAGACCCTGCTGGAGGACGTGAAGAAGATCTTCAAGACCACCACCGGCACCCCCTTCCTCTTCCCCACAACTGGCA---CCGGCGCCTGGGAGAGCGCGCTCACCAACACGCTCTCCCCGGGGGACCGGATCGTGTCCTTCTCGCTGGGGCAGTTCAGCCTGCTGTGGATCGACCAGCAGCAGCGCCTCGGCTTCAGCGTGGACGTGGTGGAGTCCGACTGGGGCTACGGCGCCGACCTCGGCGCCCTCGAGTCCAAGCTCCGCACTGACTCGCAG---CACACCATCAAGGCCATCTGCATCGTCCACAACGAGACCGCCACCGGCGTCACCAACGACCTCCACGCCGTCCGCAAGCTCCTCGATGCGTACCGGCACCCGGCGCTGCTGCTGGTGGACGGGGTGTCGTCCATCTGCGCGCTGGACTTCCGCATGGACGAGTGGGGCGTGGACGTGGCGCTGACGGGGTCGCAGAAGGCGCTGTCGCTGCCGACGGGGCTGGGCATCGTGTGCGCCAGCCCCAAGGCGCTGGAAGCGGCCAAAACGGCCAAGTCCGTGCGCGTCTCCTCCAACTGGAAGGACTACCTC-AGTTCTACAAGATGGGCACCTACTGGCCCTACACGCCCT---CCATCCAGCTCCTCTACGGCCTCCGGGCCGGCCTCGACCTCCTCTTC---GAGGAGGGGCTCGACAATGTCATCAAGAGGCACACACGCCTCGGCACCGCAACAAGGCTGGCGGTGCCGGCTTGGGGGCTCAAGAACTGCACTGCGAAGGAGGAGGACTTCAGGAACACGGTCACGCCCGTCGTCGTGCCGGCCTTACATTGACGGCTTCCAAGATCGTGAAGCACGCCGTGGAAGCGGTACAACCTCCACCTCGGGCTCGGGCTGAA????????????????????????????????????????????????????????????????????????????????????????????????????????????????????????????????????????????????????????????????????????????????????????   [1018]
Vitis_vinifera                             ATG---GACCGCTATTTTGCACCAGGAACAAATCATCTCTTTGTTCCGGGGCCTGTCAATATCCCAGACCATGTCATACGGGCCATGAACCGGAACAATGAGGATTATCGTGCTCCACCAATTCCAGCATTGACCAAAGACCTTCTTGAGGATGTTAAGAAGATCTTCAAGACAACTACCGGAACCCCATTTCTCATTCCCACCACAGGTA---CTGGTGCATGGGAAAGTGCACTTACAAACACATTGTCTCCTGGAGATCGAACTGTATCATTCCTGATTGGGCAATTCAGTTTGCTGTGGATCGACCAGCAGAAACGTCTTAGGTTCAATGTGGATGTCATAGAAAGTGAATGGGGCCAAGGTGCTAACCTTGAGATTCTAGCAGAAAAAATTGCAGCAGACAGAGCA---CACACTATTAAGGCTGTTTGTATTGTTCACAATGAGACCGCTACTGGAGTTACCAACAATTTGGCTGCAGTAAGGAGAATCCTTGATGAGTACCGTCATCCAGCACTCTTTCTTGTTGATGGGGTGTCATCCATATGTGCCCTTGATTTCCGTATGGATGAATGGGGAGTGGATGTGGCGTTAACCGGCTCTCAGAAAGCTCTTTCTCTTCCCACTGGAATGGGGATTGTATGTGCAGGCCCCAAGGCTCTAGAGGCAAGCAAATCTGCACAATCAGTGAGATTTTTCTTTGACTGGAATGACTACTTGAAGTTCTATAAATTGGGAACATTTTGGCCATACACCCCTT---CCATCCAACTGCTGTATGGGATGAGAGCAGCTCTGGATATCATCTTT---GAGGAAGGACTTGACAATGTGATTGAAAGGCATAGCCGTTTGGGCAAAGCAACAAGGCTTGCTGTGGAGGCATGGGGCCTGAAGAATTGCACCCAAAGGGAGGAATGGTTCAGTGACACCGTCACTGCTGTGGTTGTGCCTCCATACATCGATAGTACGGAGATCGTCAAGAGGGCATGGAAGAGATACAACTTAAGCTTAGGTCTAGGCCTGAACAAAGTTGCTGGAAAGGTTTTCAGAATAGGCCATCTCGGCCACCTTAATGATGTGCAACTGCTGGGGTGTCTTGCTGGGGTGGAGATGGTACTTAAGGATGTGGGATACCCGGTGAAGATGGGAAGTGGGGTTGGAGCTGCTTCTGCATATCTGCAAAACACCATCCCCTTGATTCCTTCAAGGATT   [1203]
Welwitschia_mirabilis                      ATG---GACTACTGTTATGGACCTGGCAGGAATCATTTGTTTGTGCCAGGGCCTACCAACATCCCCGAGCAGGTCCTCCGGGCGATGAACAGAAACAATGAAGACTATCGCTCCCCTGCAATCCCCCCCCTTACCAAGAATCTGCTTGAGGATGTCAAGAAAATCTTCAAAACCACCACTGGCATCCCTTTTCTCATTCCCACCACTGGCA---CTGGTGCTTGGGAAAGCACCCTCACAAACACACTGTCACCGGGAGACCGAATCATATCGTTTGAGATGGGGCAGTTCAGTCTTTTGTGGATCGACCAAATGCAGCGCCTCAACTTCGATGTGGACGTTGTGCAGTGTGAATGGGGCACCGGCGTCGATCTTCAGGACCTCAGGAGAAGACTGGAGTCTGATTATGCC---CATAGAGTTAAGGCTCTGTGTGTTGTTCATAATGAGACTGCTACTGGTGTGACCAACAACCTTGCAGCCATGAGGAAGCTGCTTGATGACTGCAACCATCCTGCGCTGCTTCTTGTGGACTGCGTGTCTTCCTTATGCGCACTTGATTTCCGAATGGACGAATGGGGCGTGGACGTCGCCCTTACTGGTTCTCAGAAAGCCCTCTCTATGCCCACAGGAGTGGGTCTCATCTGCGCGAGCCCTAAGGCAATGGAAGCAGCAAAGACTGCAAAATCCTTGAGAGTTTTCTTTGATTGGAATGATTATCTCAAGTTCTATAAACTGGGCACTTACTGGCCTTACACGCCTT---CCATTCAGCTTCTGTATGGCCTGCGTGCAGCTTTGGACCTTCTCTTT---GAGGAAGGTCTGGAAAACGTTTTTGCAAGGCATGCAAGACTGGGAAGAGCCACAAGGCTAGCTGTAGAAGCATGGGGTTTGAAAAACTGCACTCAGAAAGAGGAATGGTACAGCGACACAGTGACAGCAGTCCTTGTCCCTCCTTACATTGACAGCGCAGAGATTGTGAGAAGGGCGTGGAAGAGATACAACCTGAGCTTGGGATTAGGCCTTAACAAAGTAGCAGGGAAGGTTTTCAGGATTGGCCATTTGGGTAACTTGAATGAGTTGCAACTTTTGGGATGTCTCAGTGGAGTCGAAATGATTTTGAAAGACATTGGTTATCCTGTAAAACTGGGCAGTGGAGTGGCCGCAGCTGCAGCTTACCTTTCAAACACCATACCCTTAATACCATCAAGGGTG   [1203]
Zea_mays                                   ATGGCGGACTACGTGTATGGCCCCGGGCGGACCCACCTGTTCGTGCCGGGCCCCGTGAACATCCCGGACCCCGTGATCCGCGCCATGAACCGGCAGAACGAGGACTACCGCTCGCCGGCGGTGCCGGCGCTGACCAAGGTCCTGCTGGAGGACGTTAAGAAGATCTTCAAGACCACGACGGGCACGCCCTTCATGATCCCGACGACGGGGA---CGGGCGCGTGGGAGAGCGCGCTGACCAACACGCTGTCCCCGGGCGACAGGGTCGTGTCCTTCCTCATCGGGCAGTTCAGCCTGCTGTGGATCGACCAGCAGCGGCGCCTGGGCTTCGACGTGGACGCGGTGGAGAGCGAGTGGGGCCAGGGCGCCGACCTGGCCGCGCTGGAGCGCAGGCTCCGCGAGGACGCGCCGCGGCACGCCATCAAGGCCGTGGCCATCGTGCACAACGAGACGGCCACGGGCGTCACCAACGACCTGGCCGCCGTGCGCGCGCTGCTGGACAAGCACGCGCACCCGGCGCTGCTGCTGGTGGACGGCGTGTCGTCCATCTGCGCGCTGGACTTCCGCATGGACGAGTGGGGCGTGGACGTGGCGCTCACGGGCTCGCAGAAGGCGCTGTCGATGCCGACGGGGATGGGCATCGTGTGCGCCAGCCCCAGGGCGCTGGAGGCCAGCAAGACGGCCAGGTCCGTGGCGTCTTCT-TCGACTGGAAGGACTACCTCAGGTTCTACGACATGGGCACGTACTGGCCCTACACGCCCT---CCATCCAGCTCCTCTACGGCCTCCGCACCGCGCTCGACCTCATCTTC---GAGGAAGGGCTGGACAACGTCGTGAGGAGGCACAACCGCCTTGGGACAGCCACCAGGCTCGCCGTCGAGGCGTGGGGGCTCAGCAACTGCTGCCAGAAGGAGGAGTGGTTCAGCGACACCGTCACCGCCGCCGTCGTGCCGCCCAACATCGACAGCGCCGAGGTCGTCAGGCACGCGTGGAAGCGGTACAACCTCAGTCTCGGCCTCGGCCTCAACAAGGTCGCCGGGAAGGTCTTCAGGATCGGCCATCTCGGCAACCTCAACGAGCTGCAACTTCTGGGATGTCTGAGCGGTGTGGAGATGGTGCTCAAGGATGTGGGGTACCCAGTGAAACTAGGTAGCGGCGTGGCAGCCGCGGCGGCGTACCTGTCAAACTCCACGCCGCTCATCCCATCTAGGATC   [1208]
Zingiber_officinale                        ATG---GACTTCGTCTATGGAGCTGGGAGGAACCACCTGTTTGTTCCAGGGCCAGTTAATATTCCTGAGCCAGTGATACGGGCAATGAATAGGAACAATGAGGACTATCGCTCACCTGCAGTGCCTGCGTTGACAAAGACTCTTCTTGAGGATGTTAAGAAGATCTTCAAGACGACTACTGGAACACCATTCATTATCCCAACAACAGGTA---CTGGGGCTTGGGAAAGTGCACTTACTAATACTCTATCACCTGGAGATAAGATTGTGACTTTCCTCATTGGACAATTTAGTCTTCTCTGGATTGATCAACAGAAACGCCTTAATTTCAATGTCGATGTAATCGAAAGTGATTGGGGGCAAGGTGCCAATCTTGATGCATTGGCTTCTAAGCTACAAGCTGACTGGTCT---CATTCGATCAAGGCTGTCTGCATTGTTCACAATGAGACCGCAACCGGAGTTACCAACAATTTGGCAACTGTAAGGAAATTGCTTGATGAGTACAAACATCCTGCATTGCTCCTTGTCGACGGAGTCTCATCAATCTGTGCTCTTGACTTCCGCATGGACGAATGGGGAGTCGATGTCGCTTTGACAGGATCTCAGAAGGCTCTTTCAATGCCTACTGGTATGGGATTTATATGCGCCAGTCCTAAAGCTCTTGAAGCCGCCAAGACTGCTAAGTCTCTGAGAGTGTTCTTCGACTGGAATGACTACTTAAAGTTCTACAAATTGGGAACTTACTGGCCCTACACGCCTT---CCATCCAACTGCTATATGGACTTAGAGCTGCCCTCGACCTCATATTT---GAGGAGGGTCTTGACAATGTGATATCTAGGCACACCCGTCTCGGAAAAGCAACAAGACTTGCTGTTGAGGCTTGGGGCTTGAAGAACTGCACACAGAAGGAAGAATGGTTCAGTAATACTGTCACTGCTGTGTTAGTTCCCTCTTACATTAACAGTGCTGATATAGTGAAGAGAGCTTGGGAGAGATACAACTTAAGCTTAGGATTGGGACTAAACAAAGTGGCAGGCAAAGTGTTTAGGATAGGGCACTTGGGCAACCTTAATGAGCTTCAATTGTTGGGTTGCCTGAGTGGTGTGGAAATGGTGCTCAAAGATGTAGGATACCCAGTCAAGCTAGGAAGTGGAGTTGGCGCAGCAGCTACTTACCTTCAGAACAGTACTCCTATGATACCTTCTCGAATA   [1203]

[!3073 1219-1792]
Acorus_americanus                          ATGGTGTTGGTATTAGCACTTGGAGATCTTCACATTCCTCACAGGGCGGCTGAGTTGCCCGCCAAATTCAAGTCCATGCTCGTCCCTGGCAAAATCCAGCACATCATATGCACCGGAAATCTCTGTATCAAGGAAGTTCATGATTACCTGAAGAGTCTTTGCCCTGACATGCATATTACTCGAGGAGAATATGATGAGGATCTGCGTTATCCAGAGACAAAGACTCTTACCATTGGGCAATTCAAGCTTGGACTGTGTCATGGCCATCAGGTTATACCGTGGGGGGACTTGGATTCACTAGCAATGCTACAGAGACAATTGGACGTGGACATCCTCGTAACAGGCCACACCCACCAATTCAAGGCTTACAAGCACGAGGG-AGGGGTCGTCATAAACCCTGGATCTGCCACGGGGGCCTACAGCAGCATCACCTATGATGTGAACCCGAGCTTTGTCCTCATGGACATCGATGGCCTCCGTGTCGTGGTTTACGTCTACGAACTGATCGATGGTGAGGTGAAGGTAGACAAGATCGATTTCAAGAAGACTGCTAC---CCAGTCCACTCATTGA   [570]
Amborella_trichopoda                       ??????????????????????????????????????????????????????????????????????????????????????????????????????????????????????????????????????????????????????????????????????????????????????????????????????????????????????????????????????????????????????????????????????????????????????????????????????????????????????????????????????????????????????????????????????????????????????????????????????????????????????????????????????????????????????????????????????????????????????????????????????????????????????????????????????????????????????????????????????????????????????????????   [0]
Antirrhinum_majus                          ATGGTGCTAGTACTAGCATTAGGTGATATGCACGTACCACACAGGGCACCCGATTTGCCACCCAAGTTCAAGTCCATGCTCGTTCCAGGAAAGATCCAACATATCATTTGTACTGGCAACTTATGCATCAAAGAGGTTCATGACTACTTGAAAACTCTTTGCCCAGACTTGCACATCACTCGTGGTGAATATGATGAGGATTCACGTTATCCAGAGACCAAAGTGTTGACCATTGGTCAGTTTAAGCTTGGTGTATGCCATGGTCATCAGGTTATTCCATGGGGAGACCTCGACTCATTGGCCATGCTTCAGAGGCAGCTAGATGTGGATATTCTCGTGACTGGACACACACACCAGTTTACAGCTTACAAACATGAAGC-TGGGGTGGTTATAAATCCAGGGTCTGCCACTGGTGCCTTCAGCAGCATCACCTATGATGTAAATCCAAGCTTTGTGCTGATGGACATTGATGGTCTGCGTGTTGTGGTGTATGTTTATGAACTGATCGATGGAGAGGTGAAGGTTGACAAAATTGACTTTANGAAGACGACAACACCGACAAGCTTACCCCAC   [573]
Aquilegia_formosa_x_Aquilegia_pubescens    ??????????????????????????????????????????????????????????????????????????????????????????????????????????????????????????????????????????????????????????????????????????????????????????????????????????????????????????????????????????????????????????????????????????????????????????????????????????????????????????????????????????????????????????????????????????????????????????????????????????????????????????????????????????????????????????????????????????????????????????????????????????????????????????????????????????????????????????????????????????????????????????????   [0]
Arabidopsis_thaliana                       ATGGTGCTGGTATTGGCATTGGGGGATCTCCATGTACCCCATAGAGCGGCTGATCTACCTCCTAAGTTCAAATCAATGCTTGTTCCTGGGAAGATTCAACACATCATCTGCACTGGAAATCTCTGCATCAAAGAAATCCATGACTACTTGAAGACTATCTGCCCTGATTTGCATATAGTTCGAGGGGAGTTTGACGAAGATGCGCGATACCCTGAGAATAAAACCTTGACTATTGGGCAATTCAAGCTGGGATTGTGTCATGGCCACCAGGTGATCCCATGGGGTGATCTAGACTCACTCGCCATGCTTCAGAGACAACTGGGCGTCGACATTCTCGTAACAGGCCATACCCACCAGTTCACAGCGTACAAACACGAGGG-AGGAGTGGTGATAAACCCGGGCTCTGCAACCGGAGCTTACAGCAGCATAAACCAAGACGTTAACCCAAGCTTTGTCCTTATGGACATCGATGGTTTCCGAGCTGTAGTCTATGTCTATGAGCTAATCGATGGAGAAGTTAAAGTCGACAAGATCGAGTTCAAGAAGCCCCCTACTACCAGCTCTGGTCCG???   [570]
Beta_vulgaris                              ATGGTGCTGGTATTAGCAATAGGGGATTTACATATCCCACATAGATCACCTGATCTCCCTGCCAAGTTCAAGTCCATGCTTGTTCCTGGCAAGATTCAACACATCATCTGCACTGGTAATCTCTGTTCCAAAGAAGTACATGACTACCTAAAAACAATCTGTCCAGATCTCCATGTTGCTCGAGGAGAATA???????????????????????????????????????????????????????????????????????????????????????????????????????????????????????????????????????????????????????????????????????????????????????????????????????????????????????????????????????????????????????????????????????????????????????????????????????????????????????????????????????????????????????????????????????????????????????????????   [192]
Brachypodium_distachyon                    ?????????????????????????????????????????????????????????????????????????????????????????????????????CATCATCTGCACGGGGAACCTCTGCATCAAGGAAGTTCACGACTACCTGAAGAGCCTTTGTCCTGATCTCCACATTACCAGAGGTGAATATGATGAGGATGCTCGTTACCCAGAAACTAAAACAGTTACAATTGGTCAGTTCAAGCTAGGACTATGCCATGGTCATCAGGTTGTTCCGTGGGGCGATCTGGACTCCCTAGCGATGCTCCAGCGGCAGCTGGACGTGGACATCCTTGTCACTGGACACACTCACCAGTTCAAGGCCTACAAGCACGAGGG-AGGCGTTGTCATCAACCCTGGCTCGGCCACCGGTGCCTACAGCAGCATCACCTACGACGTGAACCCAAGCTTCGTGCTCATGGACATCGACGGCCTCCGGGTGGTCGTTTACGTGTATGAGCTCATCGACGGTGAGGTCAAGGTCGACAAGATCGACTTCAAGAAAACCGCGAC------GATGCACGGCTGA   [466]
Brassica_napus                             ATGGTGCTGGTTCTGGCATTGGGGGATCTCCATGTACCACATAGAGCGGCTGATCTGCCTCCGAAATTCAAATCGATGCTTGTTCCCGGAAAGATTCAACACATCATCTGCACTGGCAATCTCTGCATCAAAGAAATCCATGACTACTTGAAGACTATATGCCCTGATTTGCATATAGTTCGTGGGGAGTTTGACGAAGATGCACGCTACCCTGAGACCAAAACCTTGACCATCGGCCAGTTCAAGCTTGGACTCTGCCACGGCCACCAGGTGATCCCATGGGGTGATCTAGATTCACTTGCCATGCTTCAGAGACAACTCGACGTGGACATACTTGTAACAGGCCACACCCACCAGTTCACCGCCTACAAACACGAGGG-AGGAGTCGTGATTAACCCTGGCTCTGCAACCGGAGCTTATAGTAGCATAAACCAAGATGTTAACCCGAGCTTAGTTCTTATGGATATCGATGGTCTTCGAGTTGTGGTCTATGTCTATGAGCTCGTCGACGGAGAGGTTAAAGTCGACAAGATCGATTTCAAGAAGACCTCCACTTCCAGCTCTGCTCCTTAG   [573]
Brassica_oleracea						   ??????????????????????????????????????????????????????????????????????????????????????????????????????????????????????????????????????????????????????????????????????????????????????????????????????????????????????????????????????????????????????????????????????????????????????????????????????????????????????????????????????????????????????????????????????????????????????????????????????????????????????????????????????????????????????????????????????????????????????????????????????????????????????????????????????????????????????????????????????????????????????????????   [0]
Brassica_rapa                              ATGGTGCTGGTTCTGGCATTGGGGGATCTCCATGTACCCCATAGAGCGGCTGATCTGCCTCCAAAGTTCAAATCGATGCTTGTTCCTGGCAAGATTCAACACATCATCTGCACTGGCAATCTCTGCATCAAAGAAATCCATGACTACTTGAAGACTATATGCCCTGATTTGCATATAGCTCGTGGGGAGTTTGACGAAGATGCACGCTACCCTGAGACCAAAATCTTGACCATCGGCCAGTTCAAGCTTGGACTCTGCCACGGCCACCAGGTGATCCCATGGGGTGATCTAGACTCGCTTGCCATGCTTCAGAGACAACTCGACGTGGACATACTTGTAACAGGCCACACCCACCAGTTCACAGCCTACAAACACGAGGG-AGGAGTGGTCATTAACCCTGGCTCTGCTACCGGAGCGTATAGTAGCATAAACCAAGATGTTAACCCGAGCTTTGTTCTTATGGATATCGATGGTCTTCGAGTTGTGGTCTATGTCTATGAGCTCATCGACGGAGAGGTTAAAGTCGACAAGATCGATTTCAAGAAGACCTC-ACTTCCAACTCTGCTC-TTAG   [571]
Bruguiera_gymnorrhiza                      ATGGTGCTGGTG-CAGCTATAGGGGATTTGCACATACCCCACAGAGCACCTGATCTGCCTGCAAAATTCAAGTCCATGCTTGTTCCTGGCAAGATCCAGCACATCACTTGCACCGGCAATCTTTGCATCAAAGAAGTTCATGATTACTTGAAGACCATTTGTCCTGACTTGCATATTACTCGAGGTGAATATGATGAAGAGACACGATATCCAGAGACCAAAACACTAACTATTGGTCAATTCAAGTTGGGATTATGCCATGGTCATCAGGTTATTCCATGGGGAGACTT????????????????????????????????????????????????????????????????????????????????????????????????????????????????????????????????????????????????????????????????????????????????????????????????????????????????????????????????????????????????????????????????????????????????????????????   [289]
Capsicum_annuum                            ATGGTGCTGGTTTTAGCGCTGGGGGATCTACACATCCCGCACAGGGCTGCTGATCTTCCTGCTAAGTTTAAGTCTATGCTTGTTCCTGGAAAGATTCAGCATGTTATTTGTACTGGTAACCTGTGCATTAAAGAGGTTCATGATTACTTAAAGACTCTATGTCCTGACTTGCATATTACTAGAGGCGAGTATGACGCAGAGACACGTTACCCGGAGACCAAGACTCTGACCATTGGTCAATTTAAGCTTGGATTATGCCATGGCCACCAGGTTGTTCCATGGGGTGACTTGGACTCATTAGCCATGCTTCAAAGGCAATTAGATGTAGACATACTTGTTACTGGCCACACCCATCAGTTCACTGCATACAAACATGAAGC-AGGTGTTGTTATAAATCCAGGATCTGCTACTGGTGCCTACAGTAGCATCACCTATGATGTCAACCCTAGCTTTGTTCT???????????????????????????????????????????????????????????????????????????????????????????????????????????????????   [459]
Citrus_clementina                          ATGGTGTTGGTCTTAGCGTTGGGCGATTTACACATACCACATAGAGCAGCTGATTTGCCTGCCAAGTTTAAGTCCATGCTTGTTCCTGGCAAGATCCAACACATCGTTTGCACTGGCAATCTCTGCATCAAAGAAGTTCATGACTACCTAAAGATTATTTGTCCTGACTTGCATATTATTCGTGGTGAATATGATGAAGAGACACGATATCCTGAGACCAAAACGCTAACTATTGGTCAATTCAAACTAGGACTGTGCCATGGTCATCAGGTTATTCCGTGGGGGGACCTAGACTCACTAGCCATGTTACAGAGGCAGCTGGATGTAGACATACTTGTGACTGGTCACACTCATCAGTTTACTGCTTATAAACACGAGGG-AGGTGTGGTTATAAACCCAGGTTCTGCCACCGGTGCTTTCAGCAGCATCACCTACGATGTTAATCCTAGTTTCGTCCTCATGGACATCGATGGCCTGCGGGTTGTGGTCTATGTTTATGAACTCATTGATGGGGAGGTTAAAGTTGACAAGATTGATTTTAAGAAAACCAGCACATGTCACTCTGCTCATTAA   [573]
Citrus_sinensis                            ATGGTGTTAGTATTAGCAATCGGAGACCTTCACATTCCTCACCGTGCATCTGACCTGCCCCAAAAGTTCAAATCTATGCTCGTTCCTGGAAAAATTCAGCACATCATTTGTACTGGCAATCTCTCTATCAAAGAAGTCCATGATTATTTGAAGAGTCTTTGTCCTGATTTGCATGTCACTCGAGGTGAATATGATGAAGATTCACGTTATCCCGAAACTAAGACACTCACCATTGGGCAATTCAAGCTTGGAATCTGCCATGGTCATCAGGTTATTCCATGGGGGGACTTGGATTCGCTGGCAATGCTGCAAAGGCAGTTGGATGTGGACATCCTTGTGACTGGTCATACCCATCAGTTCAAAGCCTACAAACATGAAGG-TGGTGTTGTTATAAATCCTGGCTCTGCAACTGGTGCCTACAGTAGCTTTACATTTGATGTAAACCCAAGCTTTGTACTCATGGACATTGATGGTCTGCGAGTTGTGGTTTATGTATACGAATTAATTGACGGTGAAGTAAAGGTTGACAAAATTGATTTTAAGAAGACTGCCACTACTCGATTAGCACACTGA   [573]
Coffea_canephora                           ATGGTGCTGGTATTGGCGATTGGGGATCTCCACGTCCCGTATAGAGCTCCTGATCTTCCAGCAAAATTCAAGTCCATGCTTGTTCCTGGCAAGATTCAACACATCATTTGCACTGGCAATCTCTGTATCAAAGAAGTTCATGATTACCTGAAGAACCTTTGCCCAAGCTTACACATTACTCGAGGTGAATACGATGAAGATGCTCAATATCCAGAGACGAAAACACTTACAATTGGACAATTTAAGCTTGGCCTATGCCATGGTCACCAGGTGGTGCCCTGGGGAGACCTTGATTCACTTGCCATGCTTCAGAGACAGCTAGATGTGGACATTCTGGTTACTGGCCATACCCACCAGTTCAAGGCCTACAAGCACGAGGC-TGGAGTCGTAATAAATCCCGGATCAGCCACTGGTGCCTATAGCAGCATCACTTATGATGTGAATCCNAGCTTTGTTCTC??????????????????????????????????????????????????????????????????????????????????????????????????????????????????   [459]
Cucumis_sativus                            ??????????????????????????????????????????????????????????????????????????????????????????????????????????????????????????????????????????????????????????????????????????????????????????????????????????????????????????????????????????????????????????????????????????????????????????????????????????????????????????????????????????????????????????????????????????????????????????????????????????????????????????????????????????????????????????????????????????????????????????????????????????????????????????????????????????????????????????????????????????????????????????????   [0]
Eschscholzia_californica                   ATGGTATTGGTTTTAGCCCTAGGGGATCTTCATATCCCTCATAGGGCATCTGATCTTCCTGCAAAGTTCAAATCTATGCTTGTTCCTGGAAAGATTCAGCACATTATTTGTACTGGAAATTTATGTATCAAAGAAGTTCATGATTACTTGAAGAGCCTATGCCCTGACATGCACATTACTCGGGGAGAGTATGATGAAGATGCACGTTATCCAGAGACCAAGACACTTACCATTGGTCAATTCAAACTTGGATTATGTCATGGTCATCAGGTTATCCCATGGGGAGACCTCGATTCTCTAGCTATGCTACAACGACAGTTGGATGTTGACATCCTTGTGACCGGCCACACTCATCAGTTTAAGGCTTACAAACATGAAGG-CGGTGTCGTAATAAACCCTGGATCTGCTACAGGCGCTTATAGTAGCATCACATACGATGTCAACCCAAGCTTTGTCTTAATGGACATTGATGGCCTCCGAGTTGTGGTTTACGTGTATGAACTCATCGATGGAGAAGTAAAAGTCGATAAGATTGATTTCAAGAAGACGGCCACAACTAACTCTGCTCACTGA   [573]
Euphorbia_esula                            ATGGTGCTAGTTTTAGCTATAGGAGACCTTCATATACCTCATAGGGCAGCTGATTTGCCCCCAAAATTCAAGTCCATGCTTGTTCCTGGCAAGATTCAACATATTATTTGCACTGGAAATCTCTGCATTAAAGAAGTACATGATTATTTGAAGAGTCTTTGTCCAGATTTGCACATAACCCATGGTGAATATGATGAAGATTCACGTTATCCGGAGACAAAAACACTTACTATTGGCCAATTTAAGCTTGGAATCTGCCATGGGCATCAGGTAATTCCATGGGGTGACTTAGATTCACTAGCAATGTTACAGAGGCAACTCGATGTGGACATCCTAGTCACAGGCCACTCCCATCAGTTCACAGCCTACAAGCATGAGGG-TGGAGTTGTCATAAATCCCGGTTCTGCCACTGGTGCTTACAGTAGCTTTACTTATGATGTGAACCCAAGCTTTGTTCTTATGGATATTGATGGTCTACGAGTTGTGGTTTATGTGTACGAACTTATCGATGGTGAAGTAAAAGTTGACAAAATTGACTTCAAGAAGACAGCCTCTAGTC??????????????   [561]
Euphorbia_tirucalli                        ATGGTGCTAGTTTTAGCAATAGGGGACCTTCATATACCTCATAGGGCAGCTGATTTGCCCCCAAAGTTCAAGTCCATGCTTGTTCCTGGCAAGATTCAGCACATTATTTGCACTGGCAATCTCTGCATCAAAGAAGTGCATGATTATTTGAAGAGTCTTTGCCCTGATTTGCATATTACTCATGGTGAATATGATGAAGATTCACGATATCCAGAGACTAAAACACTCACCATTGGCCAATTTAAGCTTGGAATTTGCCATGGTCATCAGGTCATTCCATGGGGTGACTTGGATTCATTGGCAATGTTGCAGAGGCAACTGGATGTTGACATTCTAGTAACAGGTCACACCCATCAATTCACAGGCTACAAGCATGAAGG-TGGTGTCG?????????????????????????????????????????????????????????????????????????????????????????????????????????????????????????????????????????????????????????????????????????????????????????   [389]
Festuca_arundinacea                        ATGGTGCTGGTACTCGCGCTGGGGGATCTGCACATCCCGCACCGTGCGCCCGACCTGCCCGCCAAGTTTAAGTCCATGCTCGTGCCGGGCAAGATCCAGCACATCATCTGCACGGGAAACCTCTGCATCAAGGAAATTCACGACTACCTGAAAAGCCTCTGCCCTGATCTCCACATTACCAGAGGTGAATATGATGAGGATGCTCGTTACCCAGAGACTAAAACAGTTACAATTGGTCAGTTCAAGCTAGGGCTATGCCATGGTCATCAGGTTGTTCCATGGGGCGACCTGGACTCTCTAGCGATGCTCCAGCGGCAACTGGACGTGGACATCCTCGTCACTGGGCACACCCACCAGTTCAAGGCCTACAAGCACGAGGG-GGGCGTCGTCATCAACCCTGGCTCTGCTACGGGCGCCTACAGCAGCATCACCTATGACGTGAACCCGAGCTTCGTGCTCATGGACATCGACGGCCTCCGCGTTGTCGTGTACGTGTATGAGCTCATCGACGGCGAGGTGAAGGTCGACAAGATCGACTTCAAGAAGACCGCGAC------GATGCATGGATGA   [567]
Gerbera_hybrid                             ATGGTGTTGGTGTTGGCGATTGGGGATTTACACATCCCACATAGGGCACCTGATCTACCTGCCAAGTTCAAATCTATGCTTGTTCCTGGCAAGATTCAACACATCATTTGCACCGGTAATCTCTGTATCAAAGAAGTTCATGATTATTTGAAGAGCTTGTGCCCTAGTTTGCATATTACTCGAGGTGAATATGATGAGGATTCGCGTTATCCAGAGACCAAAACACTTACCATTGGACAATTCAAACTTGGATTGTGTCATGGTCATCAGGTTGTTCCATGGGGGGATTTGGATTCGTTAGCCATGCTCCAAAGACAATTAGACGTCGACATCCTTGTTAGCGGTCACACCCATCAATTCAAGGCTTATAAACACGAGGC-TGGTGTCGTCATTAACCCCGGTTCAGCCACTGGTGCATACAGCAGCATCACTTATGACGTGAACCCTAGTTTCGTTC????????????????????????????????????????????????????????????????????????????????????????????????????????????????????   [459]
Glycine_max                                ATGGTGCTGGTTTTGGCCCTGGGGGATTTGCACATACCCCACAGGGCGCCTGATCTTCCTGCTAAGTTCAAATCCATGCTTGTCCCTGGCAAGATCCAGCACATAATTTGTACTGGAAATTTATGTATTAAAGAAATTCATGACTACTTAAAGACTCTTTGTCCAGACTTGCATATAACTCGTGGTGAGTATGACGAAGAGACAAAATATCCGGAGACCAAAACACTAACCATTGGCCAATTTAAGCTGGGACTATGCCATGGTCATCAGGTTATTCCATGGGGAGACCTAGACTCACTGGCAATGCTACAGAGGCAGCTCGATGTAGACATCCTTGTCACAGGTCACACCCATCAATTTACAGCTTACAAACACGAGGG-AGGTGTGGTTATAAATCCAGGTTCTGCAACAGGTGCCTACAGCAGCATCACTTATGATGTGAACCCAAGCTTTGTCCTTATGGACATCGATGGTCTGCGAGTTGTGGTTTATGTATACGAACTTATTGATGGAGAGGTTAAGGTTGACAAGATTGATTTTAAGAAAACATCC---ACAAGCCACTCTGCTCAT   [570]
Gossypium_arboreum                         ??????????????????????????????????????????????????????????????????????????????????????????????????????????????????????????????????????????????????????????????????????????????????????????????????????????????????????????????????????????????????????????????????????????????????????????????????????????????????????????????????????????????????????????????????????????????????????????????????????????????????????GCTACTGGTGCATATAGCAGCATCACTTATGATGTCAACCCTAGCTTTGTCTTGATGGATATCGATGGACTACGTGTTGTGGTCTATGTCTATGAACTCATCGACGGAGAGGTTAAAGTCGACAAAATCGATTTTAAGAAGACACCTGCTACAACTCACTCTGCTCAT   [168]
Gossypium_hirsutum                         ATGGTGCTGGTTTTGGCTTTGGGGGATTTGCATATACCCCATCGGGCGGCTGATCTCCCTCCCAAATTCAAGTCCATGCTGGTTCCTGGAAAGATCCAACACATCATTTGCACTGGTAATCTTTGCATCAAGGAAGTTCAAGATTACTTGAAGACACTTTGTCCTGACTTGCATATTACCAGAGGTGAATATGATGAAGATACAAGATATCCCGAGACCAAAACATTAACTATCGGACAATTCAAGTTGGGATTGTGCCATGGCCATCAGGTCATTCCCTGGGGTGACCTAGACTCCTTAGCCATGCTACAGAGGCAACTGGATGTAGACATACTTGTAACAGGTCACACCCACCAGTTCACCGCTTACAAACATGAAGC-CGGAGTTGTTATAAACCCGGGGTCTGCTACTGGTGCATATAGCAGCATCACTTACGATGTCAACCCTAGCTTTGTCTTGATGGATATCGATGGACTACGTGTTGTGGTCTATGTCTATGAACTCATCGATGGAGAGGTTAAAGTCGACAAAATCGATTTTAAGAAGACACCTGCTACAACTCACTCTGCTCAT   [573]
Gossypium_raimondii                        ????????????????????????????????????????????????????????????????????????????????????????GCAAGATTCAGCACATCATTTGCACTGGCAATCTCTGTATCAAAGAAGTTCATGATTACTTCAAGACTCTGTGTCCTGATCTGCATATTACTCGAGGTGAATATGATGAAGATTCCCATTATCCAGAGAACAAAACACTGACAATTGGTCAATTCAAGCTTGGGATATGCCATGGGCATCAGGTCATTCCATGGGGGGATTTGGATTCACTAGCAATGGTACAAAGGCAATTGGACGGGGATATCCTTGTAACTGGTCACACTCATCAGTTCAAAGCATACAAGCATGAGGG-TGGCGTAGTCATAAATCCAGGCTCGGCCACTGGTGCATTTAGTAGTTTCACCTACGATGTTAACCCGAGCTTTGTGCTCATGGACATCGATGGCTTGCGTGTTGTGGTATATGTGTATGAACTCATCGATGGGGAAGTTAAGGTCGACAAAATTGATTTTAAGAAGACAGCC------ACTGCTTCTGCACAT   [480]
Helianthus_annuus                          ATGGTGTTGGTATTGGCAATTGGGGATTTACATATTCCGCATAGGGCACCTGATCTACCTGCTAAGTTCAAATCTATGCTTGTTCCTGGCAAGATTCAGCACATTATTTGCACTGGTAATCTCTGTATCAAAGAAGTTCATGATTATCTGAAGAGCCTGTGTCCTAGTTTGCATATAACTCGAGGCGAATATGATGAAGATTCTCGTTACCCAGAGACCAAAACAATTACTATAGGCCAATTTAAGATCGGACTGTGTCATGGTCATCAGGTTGTTCCATGGGGGGATTTGGATTCGTTAGCCATGCTTCAAAGACAACTAGATGTTGACATCTTGGTTACTGGTCATACTCATCAGTTCAAGGCTTACAAACACGAGGC-TGGTGTGGTCATAAACCCTGGTTCAGCCACTGGTGCATACAGCAGCATCACGTATGATGTGAACCCGAGTTTTGTTCTGATGGACATTGATGGCTTACGCGTTGTTGTCTATGTTTATGAACTCATTGACGGAGAAGTAAAAGTGGACAAGATTGACTTCAAGAAAACACCC---ACAGCCACTATATAA---   [567]
Helianthus_argophyllus                     ATGGTGTTGGTATTGGCAATTGGGGATTTACATATTCCGCATAGGGCACCTGATCTACCTGCTAAGTTCAAATCTATGCTTGTTCCTGGCAAGATTCAGCACATTATTTGCACTGGTAATCTCTGTATCAAAGAAGTTCATGATTATCTGAAGAGCCTGTGTCCTAGTTTGCATATAACTCGAGGCGAATATGATGAAGATTCTCGTTACCCAGAGACCAAAACAATTACCATAGGCCAATTTAAGATCGGACTGTGTCATGGTCATCAGGTTGTTCCATGGGGGGATTTGGATTCGTTAGCCATGCTTCAAAGACAACTAGATGTTGACATCTTGGTTACTGGTCATACTCATCAGTTCAAGGCTTACAAACACGAGGC-TGGTGTGGTCATAAACCCTGGTTCAGCCACTGGTGCATACAGCAGCATCACGTGTGATGTGAACCCGAGTTTTGTTCTGATGGACATTGATGGCTTACGCGTTGTTGTCTATGTTTATGAACTCATTGACGGAGAAGTAAAAGTGGACAAGATTGACTTCAAGAAAACACCC---ACAGCCACTATA------   [564]
Helianthus_exilis                          ATGGTGTTGGTATTGGCAATTGGGGATTTACATATTCCGCATAGGGCACCTGATCTACCTGCTAAGTTCAAATCTATGCTTGTTCCTGGCAAGATTCAGCACATTATTTGCACTGGTAATCTCTGTATCAAAGAAGTTCATGATTATCTGAAGAGCCTGTGTCCTAGTTTGCATATAACCCGAGGCGAATATGATGAAGATTCTCGTTACCCAGAGACCAAGACAATTACTATAGGCCAATTTAAGATCGGACTGTGTCATGGTCATCAGGTTGTTCCATGGGGGGATTTGGATTCGTTAGCCATGCTTCAAAGACAACTAGATGTTGACATCTTGGTTACTGGTCATACTCATCAGTTCAAGGCTTACAAACACGAGGC-TGGTGTGGTCATAAACCCTGGTTCAGCCACTGGTGCATACAGCAGCATCACGTATGATGTGAACCCGAGTTTTGTTCTGATGGACATTGATGGCTTACGCGTTGTTGTCTATGTTTATGAACTCATTGATGGAGAAGTAAAAGTGGACAAGATTGACTTCAAGAAAACACCC---ACAGCCACTATATAA---   [567]
Helianthus_paradoxus                       ???????????????????????????????????????????????????????????????????????????????????????????????????????????????????????????????????????????????????????????????????????????????????????????????????????????????????????????????????????????????????????????????????????????????????????????????????????????????ATGCTTCAAAGACAACTAGATGTTGACATCTTGGTTACCGGTCATACTCATCAGTTCAAGGCTTACAAACACGAGGC-TGGTGTGGTCATAAACCCTGGTTCAGCCACTGGTGCGTACAGCAGCATCACGTATGATGTGAACCCGAGTTTTGTTCTGATGGACATTGATGGCTTACGCGTTGTTGTCTATGTTTATGAACTCATTGATGGAGAAGTAAAAGTGGACAAGATTGACTTCAAGAAAACACCC---ACAACCACTATATAA---   [264]
Hordeum_vulgare                            ????????????????????????GATCTGCACATCCCGCACCGTGCGCCCGACCTGCCCGCCAAGTTCAAGTCCATGCTCGTCCCGGGCAAGATCCAGCACATCATCTGCACCGGGAACCTCTGCATCAAGGAAGTTCACGACTACCTTAAAAGCCTTTGTCCTGATCTCCACATTACCAGAGGTGAATATGATGAGGATGCTCGTTACCCAGAGACTAAAACAGTTACTATTGGCCAGTTCAAGCTAGGGCTATGCCATGGCCATCAGGTTGTTCCATGGGGCGACCTGGACTCCCTAGCGATGCTTCAGCGGCAGCTGGATGTGGACATCCTCGTCACCGGGCACACCCATCAGTTCAAGGCCTACAAGCACGAGGG-GGGTGTCGTCATCAACCCTGGCTCAGCCACGGGCGCCCACAGCAGCATCACATATGACGTCAACCCGAGCTTCGTGCTCATGGACATTGATGGCCTCCGTGTTGTTGTCTACGTGTACGAGCTCATTGACGGCGAGGTGAAGGTTGACAAGATCGACTTCAAGAAGACCGCC---ACGATGCATGGCTGA---   [543]
Ipomoea_batatas                            ??????????????????????????????????????????????????????????????????????????????????????????????????????????????????????????????????????????????????????????????????????????????????????????????????????????????????????????????????????????????????????????????????????????????????????????????????????????????????????????????????????????????????????????????????????????????????????????????????????????????????????????????????????????????????????????????????????????????????????????????????????????????????????????????????????????????????????????????????????????????????????????????   [0]
Ipomoea_nil                                ATGGTGTTGGTACTAGCCATCGGTGATCTGCATATCCCTCACAGAGCCGCTGATCTTCCGGCAAAGTTCAAGTCCATGCTCGTCCCGGGAAAGATTCAACACATAATTTGCACTGGAAATCTCTGCATCAAAGAGGTTCATGATTATTTGAAGAGTTTGTGCCCTAGCTTGCATATAACTAGGGGAGAGTATGATGAAGAATCCAAATATCCAGAGACGAAGACTATCACTATTGGACAATTCAAACTTGGTTTATGCCATGGTCATCAGGTTGTTCCATGGGGAGATCTGGATTCGCTAGCCATGCTCCAGAGACAGCTTGATGTCGACATTTTAGTAAGTGGCCACACCCACCAGTTCAAGGCTTATAAACACGAGGC-TGGCGTTGTGATAAACCCTGGGTCTGCGACTGGTGCATATAGTAGCATCACCTACGACGTGAACCCAAGTTTTGTTCTCATGGATATTGATGGCCTGCGCGTTGTTGTATATGTTTATGAACTCATTGATGGAGAAGTCAAGGTTGACAAGATTGATTTCAAGAAGACAGCTGCACCACCATCTCAACCTACA   [573]
Lactuca_perennis                           ??????????????????????????????????????????????????????????????????????????????????????????????????????????????????????????????????????????????????????????????????????????????????????????????????????????????????????????????????????????????????????????????????????????????????????????????????????????????????????????????????????????????????????????????????????????????????????????????????????????????????????????????????????????????????????????????????????????????????????????????????????????????????????????????????????????????????????????????????????????????????????????????   [0]
Lactuca_sativa                             ATGGTGTTGGTATTGGCAATTGGGGATTTACATATTCCACATAGAGCACCTGATCTACCTGCCAAGTTCAAATCTATGCTTGTTCCTGGCAAGATTCAACACATCATTTGCACCGGTAATCTATGTATCAAAGAAGTTCATGATTATTTGAAAAGCCTATGCCCAAGTTTACACATCACTCGAGGTGAATATGATGAAGATGCTCGTTACCCAGAGACCAAAACACTCACCATTGGCCAATTCAAGCTTGGATTATGTCATGGTCATCAGGTTGTTCCATGGGGGGATTTGGATTCATTAGCCATGCTTCAAAGACAATTAGATGTGGACATTTTGGTTAGTGGTCATACTCATCAGTTCAAGGCTTATAAACATGAGGC-TGGTGTGGTTATTAACCCTGGTTCAGCCACTGGTGCATACAGCAGCATCACTTATGATGTGAACCCAAGTTTTGTTCTTATGGACATTGATGGCTTACGTGTCGTTGTTTATGTTTATGAACTCATCGATGGAGAAGTGAAGGTTGACAAGATTGATTTCAAGAAAACATCC---ACAGCTACTATATGA---   [567]
Lactuca_serriola                           ATGGTGTTGGTATTGGCAATTGGGGATTTACATATTCCACATAGAGCACCTGATCTACCTGTCAAGTTCAAATCTATGCTTGTTCCTGGCAAGATTCAACACATCATTTGCACCGGTAATCTCTGTATCAAAGAAGTTCATGATTATTTGAAAAGCCTATGCCCAAGTTTACACATCACTCGAGGTGAATATGATGAAGATGCTCGTTACCCAGAGACCAAAACACTCACCATTGGCCAATTCAAGCTTGGATTATGTCATGGTCATCAGGTTGTTCCATGGGGGGATTTGGATTCATTAGCCATGCTTCAAAGACAATTAGATGTGGACATTTTGGTTAGTGGTCATACTCATCAGTTCAAGGCTTATAAACATGAGGC-TGGTGTGGTTATTAACCCTGGTTCAGCCACTGGTGCATACAGCAGCATCACTTATGATGTGAACCCAAGTTTTGTTCTTATGGACATTGATGGCTTACGTGTCGTTGTTTATGTTTATGAACTCATCGATGGAGAAGTGAAGGTTGACAAGATTGATTTCAAGAAAACATCCACAGCTACTATATGA------   [567]
Lactuca_virosa                             ATGGTGTTGGTATTGGCAATTGGGGATTTACATATTCCACATAGAGCACCTGATCTACCTGCCAAGTTCAAATCTATGCTTGTTCCTGGCAAGATTCAACACATCATTTGCACCGGTAATCTCTGTATCAAAGAAGTTCATGATTATTTGAAAAGCCTATGCCCAAGTTTACACATCACTCGAGGTGAATATGATGAAGATGCTCGTTACCCAGAGACCAAAACACTCACCATTGGCCAATTCAAGCTTGGATTATGTCATGGTCATCAGGTTGTTCCATGGGGGGATTTGGATTCATTAGCCATGCTTCAAAGACAATTAGATGTGGACATTTTGGTTAGTGGTCATACTCATCAGTTCAAGGCTTATAAACATGAGGC-TGGTGTGGTTATTAACCCTGGTTCAGCCACTGGTGCATACAGCAGCATCACTTATGATGTGAACCCGAGTTTTGTTCTTATGGACATTGATGGCTTACGTGTCGTTGTTTATGTTTATGAACTCATTGATGGAGAAGTGAAGGTTGACAAGATTGATTTCAAGAAAACATCCACAGCTACTATATGA------   [567]
Liriodendron_tulipifera                    ??????????????????????????????????????????????????????????????????????????????????????????????????????????????????????????????????????????????????????????????????????????????????????????????????????????????????????????????????????????????????????????????????????????????????????????????????????????????????????????????????????????????????????????????????????????????????????????????????????????????????????????????????????????????????????????????????????????????????????????????????????????????????????????????????????????????????????????????????????????????????????????????   [0]
Lotus_japonicus                            ATGGTTCTGGTCTTGGCACTAGGGGATTTGCACATACCCCACAGGGCACCTGATCTTCCTGCAAAGTTCAAATCCATGCTTGTCCCTGGCAAGATCCAGCACATCATTTGTACTGGAAATTTATGTATCAAAGAAGTCCATGACTACTTAAGGACTCTTTGCCCAGACTTGCATATAACTCGTGGTGAGTATGATGAAGAGACAAAATATCCGGAGACTAAGACACTAACCATTGGCCAATTTAAGCTGGGACTATGCCATGGTCATCAGGTTATTCCATGGGGTGACCTCGACTCACTGGCAATGCTACAGAGGCAACTTGGTGTAGATATCCTTATCACAGGTCACACCCATCAGTTTACAGCATACAAACACGAGGG-TGGCGTGGTTATAAATCCAGGCTCTGCAACAGGTGCCTACAGCAGCATGACTTATGATGTCAACCCAAGTTTTGTTCTTATGGACATTGATGCCCTCCGTGTCGTAGTTTATGTATATGAACTTATTGATGGCGAGGTTAAGGTTGACAAGATTGATTTCAAGAAAACATCT---ACAAGCTAGTCTGCGCAT   [570]
Malus_x_domesticus                         ATGGTGTTGGTGTTGGCCTTGGGGGATTTGCACATACCCCACAGGGCACCTGATCTGCCTGCAAAGTTCAAGTCCATGCTTGTTCCTGGCAAGATCCAGCACATCATTTGCACTGGAAATCTTTGTATCAAAGAAGTTCATGACTACTTGAAGACACTTTGTCCTGACTTGCATATTACTCGAGGTGAGTATGATGAAGAGACAAAATACCCAGAGACCAAAACACTAACCATTGGTCAGTTCAAGCTAGGGCTGTGTCATGGCCACCAGGTTATTCCATGGGGAGACCTAGACTCACTAGCCATGCTTCAGAGGCAGTTGGATGTAGACATCCTTGTGACAGGCCACACCCATCAGTTCACAGCGTACAAACATGAAGG-AGGCGTCGTTATAAACCCAGGGTCTGCCAGCGGCGCTTATAGTAGCATCACCTATGATGTCAACCCGAGCTTTGTCCTCATGGACATTGATGGTCTTCGTGTGGTTGTTTATGTCTACGAACTCATCGATGGAGAGGTTAAGGTTGACAAGATTGATTTCAAGAAGACAACCGCCGCTACCCACTCCGCTCAT   [573]
Medicago_truncatula                        ATGGTGCTGGTCTTGGCCCTAGGGGATATGCACATACCCCATAGGGCGCCTGATATTCCTGCGAAGTTCAAATCCATGCTTGTCCCTGGCAAGATCCAGCACATCATTTGTACTGGAAACTTGTGTATTAAAGAAGTCCATGACTACCTAAAGACTCTTTGTCCTGACCTGCATATAACTCGTGGTGAGTATGATGAAGATTCAAGATATCCAGAGACCAAGACACTAACCATTGGCCAATTTAAGTTGGGACTGTGCCATGGTCATCAGGTTATTCCATGGGGAGACCTGGACTCGCTGGCGATGCTACAGAGACAGCTTGATGTAGATATCCTTGTCACAGGTCACACCCATCAGTTTACTGCTTACAAACATGAGGG-TGGTGTGGTTATAAATCCAGGTTCTGCATCTGGTGCCTACAGCAGCATGACCTATGACGTGAACCCAAGTTTTGTGCTCATGGACATCGATGCTCTGCGTGTCGTGGTCTATGTATATGAACTTATTGATGGAGAGGTTAAGGTTGACAAGATTGATTTTAAGAAAACATCG---ACAAGCGTCCCTGCTCTT   [570]
Nicotiana_tabacum                          ATGGTGCTGGTATTAGCATTGGGCGATCTTCACATCCCGCATAGGGCTGCTGATCTTCCCGCTAAGTTTAAGTCTATGCTTGTTCCTGGAAAGATCCAACATATCATCTGTACTGGTAACCTCTGCATTAAAGAAGTTCACGATTACTTGAAGACTCTTTGTCCTGACTTGCATATTGCTAGAGGCGAGTATGATGAGGAGACACGTTACCCTGAGACCAAGACGCTAACAATTGGTCAATTTAAGCTTGGATTATGCCATGGCCACCAGGTTATTCCATGGGGTGACTTGGACTCATTAGCCATGCTTCAAAGGCAATTGGACGTAGACATACTTGTGACTGGTCACACCCATCAGTTCACAGCATACAAACATGAAGC-GGGGGTTGTTATAAATCCAGGATCTGCTACTGGTGCCTACAGTAGCATCACATATGATGTCAACCCTAGCTTTGTTCTAATGGACATTGACGCCCTGCGTGTTGTGGTCTATGTTTATGAACTCATTGATGGAGAAGTCAAAGTTGACAAGATTGATTTCAAGAAGACAACAACACAGAATGCTAATTGA---   [570]
Nuphar_advena                              ATGGTGCTTGTGCTTGCCCTTGGAGATCTCCACATCCCACATAGAGCGTCCGATCTGCCTGCTAAGTTCAAGTCTATGCTTGTTCCAGGGAAGATTCAGCACATCATTTGTACCGGAAACTTGTGCATAAAGGAAGTCCATGATTACTTGAAGAGTCTTTGTCCAGACTTGCATGTCACTCGTGGTGAATATGATGAGGATGCCCGCTATCCTGAGACCAAAACCCTCACAATTGGGCAGTTTAAGCTTGGACTCTGCCATGGTCACCAGGTTATCCCTTGGGGTGACTTGGATTCTCTAGCCATGCTTCAGAGGCAATTGGACGTCGACATTCTTGTTACTGGCCACACTCATCAATTCAAGGCCTACAAGCATGAGGG-TGGCGTGGTCATAAACCCTGGCTCTGCAACAGGTGCATATAGCAGTATCACTTACGATGTTAATCCAAGTTTTATCCTCATGGACATTGATGGTCTTCGTGTTGTGGTCTACGTCTATGAACTGATTGATGGAGAAGTGAAGGTTGACAAGATTGATTTCAAGAAAACAGCAACCACACAGTAAATCATCTCA   [573]
Oryza_sativa                               ATGGTGCTGGTGCTCGCGCTCGGGGATCTGCACGTGCCGCACCGGGCGGCCGACCTGCCGGCCAAGTTCAAGTCCATGCTCGTCCCGGGCAAGATCCAGCACATCATCTGCACGGGGAACCTCTGCATCAAGGAAGTTCATGACTACCTGAAAAGCCTTTGTCCTGATCTCCATATAACCAGAGGTGAATATGATGAGGATGCTCGTTACCCAGAGACTAAGACACTTACTATTGGTCAGTTCAAGCTAGGGCTGTGCCATGGTCATCAGGTTGTTCCATGGGGCGATTTGGACTCCCTGGCGATGCTCCAACGGCAGCTGGACGTGGACATCCTCGTCACAGGGCACACCCACCAGTTCAAGGCGTACAAGCACGAGGG-GGGAGTGGTCATCAACCCCGGCTCCGCCACGGGCGCCTACAGCAGCATCACCTACGACGTGAACCCGAGCTTCGTGCTCATGGACATCGACGGCCTCCGCGTGGTCGTCTACGTGTACGAGCTGATCGACGGCGAGGTCAAGGTCGACAAGATCGACTTCAAGAAGACGGCG---ACGATGCACGCC------   [564]
Panicum_virgatum                           ATGGTGCTGGTGCTCGCGCTGGGGGATCTGCACATCCCGCACCGGGCGCCCGACCTGCCCGCCAAGTTCAAGTCCATGCTCGTGCCCGGCAAGATCCAGCACATCATCTGCACCGGCAACCTCTGCATCAAGGAAGTCCATGACTCTCTAAAAAGCCTTTGTCCTGATCTCCACATAACCAGAGGTGAATATGATGAGGATGCTCGGTACCCAGAGACTAAGACACTTACAATTGGTCAATTTAAGCTCGGGCTGTGCCATGGTCATCAGGTTGTTCCGTGGGGCGACCTAGACTCCCTGGCGATGCTTCAGCGGCAGCTGGACGTGGACATCCTGGTGACGGGGCACACCCACCAGTTCAAGGCGTACAAGCATGAGGG-CGGCGTGGTGATCAACCCCGGGTCGGCCACAGGCGCCTACAGCAGCATCACCTATGACGTGAACCCGAGCTTCGTGCTGATGGACATTGATGGCCTGCGCGTGGTGGTGTACGTCTACGAGCTGATCGACGGTGAGGTGAAGGTGGACAAGATTGACTTCAAGAAGACGGCCACGACGATGATGCGTAGCTCT   [573]
Persea_americana                           ATGGTGTTAGTTCTAGCCCTAGGAGATCTTCACATCCCTCATAGGTCGTCTGATTTGCCAGCAAAATTCAAATCCATGCTTGTTCCTGGGAAGATCCAACACATCATTTGTACCGGAAATCTTTGTATTAAGGAAGTTCATGATTACTTGAAGAGTCTTTGTCCTGACATGCATGTTACTCGAGGTGAGTATGATGAGGATGCGCGCTATCCAGAGACCAAGACTCTTACCATTGGTCAATTCAAGCTTGGGTTGTGCCATGGTCATCAGGTTATTCCTTGGGGTGACCTGGATTCTCTAGCAATGCTCCAGAGGCAGTTGGATGTGGACATCCTCGTCACGGGTCACACACATCAATTCAAGGCCTACAAGCATGAGGG-AGGTGTTGTTATAAACCCTGGTTCTGCGACAGGTGCCTACAGCAGCATTACTTACGATGTCAATCCAAGCTTTGTCCTCATGGACATCGATGGACTCCGCGTAGTGGTTTATGTTTATGAGCTCATCGACGGAGAAGTGAAAGTTGACAAGATCGATTTCAAGAAGACAGCAACTGCCCATGCAGCCCACTAG   [573]
Phaseolus_coccineus                        ?????????????????????????????????????????????????????????????????????????????????????????????????????????????????????????????????????????????????????????????????????????????????????????????????????????????????????????????????????????????????????????????????????????????GGTTATTCCATGGGGAGACCTAGACTCACTGGCAATGCTACAGAGGCAGCTTGATGTGGACATCCTTGTCACAGGTCACACCCATCAATTTACAGCTTACAAACACGAGGG-AGGTGTGGTTATAAATCCAGGTTCTGCAACAGGTGCCTACAGCAGTGTCACTTATGACGTGAACCCAAGTTTTGTCCTTATGGACATCGATGGTCTGCGAGTTGTGGTTTATGTGTATGAACTTATTGATGGAGAGGTTAAGGTGGATAAGATTGATTTTAAGAAAACATCTACAAGCCACTCTGCCCATTAA   [306]
Phaseolus_vulgaris                         ATGGTGCTCGTTTTGGCCCTGGGGGATTTGCACATACCCCACAGGGCACCTGATCTTCCTGCAAAGTTCAAATCCATGCTTGTCCCTGGCAAGATCCAGCACATAATTTGTACTGGAAATTTATGTGTTAAAGAAATTCATGACTACTTAAAGACTCTTTGTCCAGATTTGCATATAACCCGCGGTGAGTATGATGAAGAGACGAAATATCCAGAGACCAAAACACTAACCATTGGCCAATTTAAGCTGGGACTGTGCCATGGTCATCAGGTTATTCCATGGGGAGACCTAGACTCACTGGCAATGCTACAGAGGCAGCTTGATGTGGACATCCTTGTCACAGGTCACACCCATCAATTTACAGCTTACAAACACGAGGG-AGGTGTGGTTATAAATCCAGGTTCTGCAACCGGTGCCTACAGCAGTGTCACTTATGACGTGAACCCAAGTTTTGTCCTTATGGACATCGATGGTCTGCGAGTTGTGGTTTATGTGTATGAACTTATTGATGGAGAGGGTAAGGTGGATAAGATTGATTTTAAGAAAACATCTACNAGCCACTCTGCCCATTAA   [573]
Picea_glauca                               ATGGTGCTGGTACTAGCTTTGGGTGACCTGCATATTCCGCACAGGGCACCTGACTTGCCCACTAAATTTAAATCTATGCTTGTACCGGGAAAAATCCAGCACATTATTAGCCCTGGGAATCTTTGCATCAAGGAAGTTTATGACTACTTGAAGAGTCTTTGTCCAGACTTGCATGTGACTCGGGGTGAGTATGATGAGGATCCACGTTACCCAGAAACCAAAACACTTACAATTGGACAGTTCAAGCTTGGGCTTTGCCATGGCCACCAGGTAATTCCTTGGGGAGATCTTGATTCCTTAGCAATGCTGCAGCGCCAGTTAGATGTGGACATTCTTATTACAGGCCATACTCATCAGTTTAAAGCTTACAAGCATGAAGG-AGGGGTTGTGATAAATCCTGGCTCAGCAACAGGTGCCTATAGTAGCATAACTTATGATGTTAATCCCAGTTTTGTCCTGATGGACATTGATGGCCTGAGAGTAGTGGTTTATGTTTATGAACTCATTGATGGGGAAGTAAAGGTTGACAAAATTGACTTTAAAAAATCACCAACATCCCAGTAG---------   [564]
Picea_sitchensis                           ATGGTGCTGGTACTAGCTTTGGGTGACCTGCATATTCCGCACAGGGCACCTGACTTGCCCACTAAATTTAAATCTATGCTTGTACCCGGAAAAATCCAACACATTATTAGCCCTGGGAATCTTTGCATCAAGGAAGTTTATGACTACTTGAAGAGTCTTTGTCCAGACTTGCATGTGACTCGGGGTGAGTATGATGAGGATCCACGTTACCCAGAAACCAAAACACTTACAATTGGACAGTTCAAGCTTGGGCTTTGCCATGGCCACCAGGTAATTCCTTGGGGAGATCTTGATTCCTTAACAATGCTGCAACGCCAGTTAGATGTGGACATTCTTATTACAGGCCATACTCATCAGTTTAAAGCTTACAAGCATGAAGG-AGGGGTGGTGATAAATCCTGGCTCAGCAACAGGTGCCTATAGTAGCATAACATATGATGTTAATCCCAGTTTTGTCCTGATGGACATTGATGGCCTGAGAGTAGTGGTTTATGTTTATGAACTCATTGATGGGGAAGTAAAGGTTGACAAAATTGACTTTAAAAAATCACCAACATCCCAGTAG---------   [564]
Pinus_pinaster                             ATGGTGCTGGTACTAGCTCTGGGTGACCTGCATATTCCGCACAGGGCACCTGACTTGCCCACTAAATTTAAATCTATGCTTGTACCGGGAAAAATTCAGCACATTATTAGTCCTGGGAATCTTTGCATCAAGGAAGTATATGACTACTTGAAGAGTCTGTGTCCAGACTTGCATGTGACTCGGGGCGAGTATGATGAGGATCCACGTTACCCAGAAACCAAAACTCTTACAATTGGACAGTTCAAGCTTGGGCTTTGCCATGGCCACCAGGTAATTCCTTGGGGAGATCTTGATTCCTTAGCAATGCTGCAGCGCCAGTTAGATGTGGACATTCTTATTACAGGCCATACTCATCAGTTCAAAGCTTACAAGCATGAAGG-AGGGGTTGTGATAAATCCTGGGCTCAGCACTGGTGCCTATAGTAGC???????????????????????????????????????????????????????????????????????????????????????????????????????????????????????????????????????????????????   [426]
Pinus_taeda                                ATGGTGCTGGTACTAGCTTTGGGTGACCTGCATATTCCACACAGGGCACCTGACTTGCCCACTAAATTTAAATCTATGCTTGTGCCGGGAAAAATTCAGCACATTATTAGTCCTGGGAATCTTTGCATCAAGGAAGTATATGACTACTTGAAGAGTCTGTGTCCAGACTTGCATGTGACTCGGGGCGAGTATGATGAGGATCCACGTTACCCAGAAACCAAAACTCTAACAATTGGACAGTTCAAGCTTGGGCTTTGCCATGGCCACCAGGTAATTCCTTGGGGAGATCTTGATTCCTTAGCAATGCTGCAGCGCCAGTTAGATGTGGACATTCTTATTACAGGCCATACTCATCAGTTCAAAGCTTACAAGCATGAAGG-AGGGGTTGTGATAAATCCTGGCTCAGCAACTGGTGCCTATAGTAGCATAACATATGAAGTTAATCCCAGTTTTGTCCTGATGGACATTGATGGCCTGAGAGTAGTGGTTTATGTTTATGAACTCATTGACGGGGAAGTAAAGGTTGACAAAATTGACTTTAAAAAATCACCAACATCCCAGTAG---------   [564]
Populus_deltoides                          ??????????????????????????????????????????????????????????????????????????????????????????????????????????????????????????????????????????????????????????????????????????????????????????????????????????????????????????????????????????????????????????????????????????????????????????????????????????????????????????????????????????????????????????????????????????????????????????????????????????????????????????????????????????????????????????????????????????????????????????????????????????????????????????????????????????????????????????????????????????????????????????????   [0]
Populus_euphratica                         ATGGTTTTGGTATTGGCGCTGGGGGATCTACACATACCCCACAGAGCACCTGATCTCCCTGCAAAGTTCAAGTCTATGCTTGTTCCTGGCAAGATCCAGCACATCATTTGCACCGGCAATCTTTCTATCAAAGAAGTTCATGACTACTTGAAGACTCTTTGCCCTGACTTACATATCACTCGAGGTGAATATGATGAAGATACTCGATATCCAGAGACCAAAACATTAACTATTGGTCAATTCAAGTTGGGACTGTGCCATGGTCATCAGGTTGTTCCATGGGGGGATTTACACTCACTAGCAATGCTCCAGAGGCAGCTGGATGTGGACATACTTGTGACCGGTCA-ACCCATCAATTCACAGCTTACAAACACGAGGGGAGGTGTTGTTATAAACCCAGGGTCTGCCACCGGTGCCTACAGCAACATTACCTATGATGTGAACCCAAGCTTTGTCCTCATGGACATTGATGGCCTACGT?????????????????????????????????????????????????????????????????????????????????????????????   [480]
Populus_trichocarpa                        ATGGTGTTGGTATTGGCGCTGGGGGATCTACACATACCCCACAGAGCACCTGATCTCCCTGCAAAGTTCAAGTCCATGCTTGTTCCTGGCAAGATCCAGCACATCATTTGCACTGGCAATCTTTCTATCAAAGAAGTTCATGACTACTTGAAGACTCTTTGCCCTGACTTACATATCACTCGAGGTGAATATGATGAAGATACTCGATATCCAGAGACCAAAACATTAACTATTGGTCAATTCAAGTTGGGACTGTGCCATGGTCATCAGGTTGTTCCGTGGGGGGATTTGGACTCACTAGCAATGCTCCAGAGGCAGCTGGATGTGGACATACTTGTGACCGGTCATACCCATCAATTCACAGCTTACAAACACGAGGG-AGGTGTTGTTATAAACCCAGGGTCTGCCACCGGTGCCTACAGCAACATTACCTATGATGTGAACCCAAGCTTTGTCCTCATGGACATTGATGGCCTACGTGTGGTGGTGTATGTTTACGAGCTCATTGATGGCGAGGTTAAAGTCGACAAGATTGATTTTAAGAAGACGACTGCTGCCACTCACTCCGCTCAT   [573]
Prunus_persica                             ATGGTGTTGGTGTTGGCCTTGGGGGATTTACACATACCCCACAGGGCACCTGATCTACCTGCCAAGTTCAAGTCCATGCTTGTTCCTGGCAAGATCCAGCACATCATTTGCACTGGAAATCTTTGTATCAAAGAAGTTCATGACTACTTGAAGACCCTTTGTCCCGACTTGCATATTGCTCGAGGTGAGTATGATGAAGAGACAAGATATCCAGAGACCAAAACGCTAACTATTGGTCAGTTTAAGCTCGGGTTGTGCCATGGCCACCAGGTTATTCCATGGGGGGACCTAGACTCACTAGCCATGCTTCAAAGGCAGTTGGACGTAGATATCCTTGTGA-AGGTCACACCCATCAGTTCACAGCCTACAAACATGAAGGGAGGTGTTGTCATAAACCCAGGGTCTGCCAGCGGCGCCTTTAGCAGCATCACCTATGATGTCAACCCAAGCTTTGTCCTCATGGACATTGATGGCCTTCGTGTCGTTGTCTACGTGTATGAACTCATTGACGGGGAGGGTTAG???????????????????????????????????????????????????   [522]
Ricinus_communis                           ?????????????????????????????????????????????????????????????????????????????????????????????????????????????????????????????????????????????????????????????????????????????????GCTCGAGGTGAATATGATGAAGAGACGCGATATCCAGAAACCAAAACACTTACTATTGGTCAATTTAAGTTGGGACTTTGCCATGGCCATCAGGTTGTTCCATGGGGGGACTTGGACTCACTAGCAATGCTCCAGAGGCAGCTGGATGTAGACATACTTGTGACAGGTCATACCCACCAGTTCACAGCTTACAAACACGAGGG-CGGGGTTGTTATAAATCCAGGGTCTGCAACTGGTGCCTATAGTAGCATTACCTACGATGTAAATCCTAGCTTTGTCCTCATGGACATCGATGGCCTACGTGTTGTNGTGTACGTATATGAGCTCATTGATGGAGAGGTTAAGGTTGACAAGATTGATTTCAAGAAGGCAAGTGC-ACGGCTCACTCTGCACAT   [395]
Saccharum_officinarum                      ATGGTGCTCGTGCTTGCGCTGGGGGATCTGCACATCCCGCACCGGGCGCCCGACCTGCCCGCCAAATTCAAGTCCATGCTCGTGCCCGGCAAGATCCAACACATCA-TCTCACTGGCAACCTCTGCATCAAGGAAGTCCATGATTACCTGAAAAGCCTTTGCCCTGATCTCCACATTACCAGAGGTGAATATGATGAAGATGCTCGATACCCAGAGACTAAGACACTTACAATTGGTCAGTTTAAGCTTGGGCTGTGCCATGGTCATCAGGTTGTTCCATGGGGCGACCTGGACTCCTTGGCGATGCTCCAGCGGCAGCTGGACGTGGACATCCTGGTGACCGGGCACACCCACCAGTTCAAGGCATATAAGCACGAGGG-AGGCGTGGTGATCAACCCTGGCTCAGCCACGGGCGCCTACAGCAGCATCACGTATGACGTGAATCCGAGCTTTGTGCTGATGGACATCGACGGGCTCCGTGTGGTGGTGTACGTCTACGAGCTGATCGACGGCGAGGTGAAGGTGGACAAGATCGACTTCAAGAAGACAGCGACGATGCACGCCTAG------   [566]
Saruma_henryi                              ATGGTGTTGGTGTTGGCCCTTGGAGATCTTCATATTCCTCACACAGCATCTGATTTGCCCACAAAGTTCAAATCTATGCTCGTCCCAGGAAAGATCCAACACATAATATGCACTGGAAATCTCTGCATTAAAGAAGTTCATGATTACCTGAAGAGTCTTTGCCCTGACTTGCATGTTACTAGAGGTGAATATGATGAGGATGCTCGCTATCCAGAAACCAAAACACTTACAATTGGTCAGTTCAAGCTTGGATTATGCCACGGTCATCAGGTTATTCCATGGGGGGATCTGGACTCGCTTGCCATGCTTCAGAGGCAGTTGGATGTGGACATCCTAGTTACCGGGCATACCCATCAATTCAAGGCATACAAGCACGAGGG-AGGAGTCGTCATAAACCCGGGGTCTGCCACAGGTGCCTATAGCAGCATCACTTATGATGTTAACCCTAGCTTTGTTCTCATGGATATTGATGGCCTCCGCGTGGTTGTTTATGTTTATGAACTGATTGATGGAGAGGTGAAAGTAGATAAAATCGACTTCAAGAAGACGGCAGTGAATACTCACTGAACATTT   [573]
Solanum_chacoense                          ATGGTGCTGGTTTTAGCCTTGGGAGATCTTCACATCCCGCATAGGGCTGCTGATCTTCCTGCAAAGTTTAAGTCTATGCTTGTTCCTGGAAAGATCCAACATGTAATCTGTACTGGTAACCTATGCATTAAAGAGGTTCATGATTACTTAAAGACTCTTTGTCCTGACTTGCATATTACTAGAGGTGAGTATGACGAGGATACACGTTACCCTGAGACTAAGACTCTAACGATTGGTCAATTTAAGCTTGGATTATGCCATGGCCACCAGGTTATTCCATGGGGTGACTTGGACTCATTAGCTATGCTTCAAAGGCAATTGGATGTAGACATACTTGTGACTGGACACACCCATCAGTTCACAGCTTACAAACATGAAGC-AGGGGTTGTTATAAATCCAGGATCTGCTACTGGTGCCTACAGTAGCATCACATATGATGTCAACCCTAGCTTTGTTCTCATGGACATTGATGCCCTGCGTGTTGTGGTCTATGTTTATGAACTCATTGATGGAGAAGTCAAAGTTGACAAGATTGATTTCAAGAAGACAACNACACAGAGTGCTAATTGA---   [570]
Solanum_habrochaites                       ?????????????????????????????????????????????????????????????????????????????????????????????????????????????????????????????????????????????????????????????????????????????????????????????????????????????????????????????????????????????????????????????????????????????????????????????????????????????????????????????????????????????????????????????????????????????GCACGAGGATGAAGC-AGGGGTGGTTATAAATCCAGGATCTGCTACTGGTGCCTACAGTAGCATCACATATGATGTCAACCCTAGCTTTGTTCTCATGGACATTGATGCCCTGCGTGTTGTGGTCTACGTTTATGAACTCATTGATGGAGAGGTCAAGGTCGACAAGATTGATTTCAAGAAGATGACAACCCAAAGTGCTAATTGA---   [207]
Solanum_lycopersicon                       ATGGTGCTGGTTTTAGCCTTGGGAGATCTTCACATCCCGCATAGGGCGGCTGATCTTCCTGCAAAGTTTAAGTCTATGCTTGTTCCTGGAAAGATCCAACATGTAATCTGTACTGGTAACCTATGCATTAAAGAGGTTCATGATTACTTAAAGACTCTTTGTCCTGACTTGCATATTACTAGAGGCGAGTATGACGAGGAGACACGTTACCCTGAGACTAAGACTCTAACCATTGGTCAATTTAAGCTTGGATTGTGCCATGGCCACCAGGTTGTTCCATGGGGTGACTTGGACTCATTAGCCATGCTTCAAAGGCAATTGGACGTAGACATTCTTGTGACTGGCCACACCCATCAGTTCACAGCTTACAAACATGAAGC-AGGGGTGGTTATAAATCCAGGATCTGCTACTGGTGCCTACAGTAGCATCACATATGATGTCAACCCTAGCTTTGTTCTCATGGACATTGATGCCCTGCGTGTTGTGGTCTACGTTTATGAACTCATTGATGGAGAGGTCAAGGTCGACAAGATTGATTTCAAGAAGACAACCACACAAAGTGCTAATTGA---   [570]
Solanum_tuberosum                          ATGGTGCTGGTTTTAGCCTTGGGAGATCTTCACATCCCACATAGGGCTGCTGATCTTCCTGCAAAGTTTAAGTCTATGCTTGTTCCTGGAAAGATCCAACATGTCATCTGTACTGGTAACCTATGCATTAAAGAGGTTCATGATTACTTAAAGACTCTTTGTCCTGACTTGCATATTACTAGAGGCGAGTATGACGAGGAGACACGTTACCCTGAGACTAAGACTCTAACGATTGGTCAATTTAAGCTTGGATTATGCCATGGCCACCAGGTTATTCCATGGGGTGACTTGGACTCATTAGCTATGCTTCAAAGGCAATTGGATGTAGACATACTTGTGACTGGACACACCCATCAGTTCACAGCTTACAAACATGAAGC-AGGAGTTGTTATAAATCCAGGATCTGCTACTGGTGCCTACAGTAGCATCACATATGATGTCAACCCTAGCTTTGTTCTCATGGACATTGATGCCCTGCGTGTTGTGGTCTACGTTTATGAACTCATTGATGGAGAAGTCAAAGTTGACAAGATTGATTTCAAGAAGACAACAACACAGAGTGCTAATTGA---   [570]
Sorghum_bicolor                            ??????????????????????????????????????????????????????????????????????????????????????????????????????????????????????????????????????????????????????????????????????????????????????????????????????????????????????????????????????????????????????????????????????????????????????????????????????????????????????????????????????????????????????????????????????????????????????????????????????????????????????????????????????????????????????????????????????????????????????????????????????????????????????????????????????????????????????????????????????????????????????????????   [0]
Taraxacum_officinale                       ATGGTTTTGGTATTGGCGATCGGGGATTTACATATCCCACATAGAGCACCTGATCTACCTGCCAAGTTCAAATCTATGCTTGTTCCTGGCAAGATTCAACACATCATTTGCACCGGTAATCTCTGTATCAAAGAAGTTCATGATTATTTGAAAAGTCTGTGCCCAAGTTTACACATCACTCGAGGTGAATATGATGAAGATGCTCGTTACCCAGAGACCAAAACACTCACCATTGGCCAATTCAAACTTGGATTATGTCACGGTCATCAGGTTGTTCCATGGGGGGATCTGGATTCTTTAGCCATGCTTCAAAGACAGTTAGATGTTGACATTCTGGTTAGTGGTCATACACATCAATTCAAGGCTTATAAACACGAGGC-AGGTGTGGTTATTAACCCTGGTTCAGCCACTGGTGCATACAGCAGCATAACTTATGATGTGAACCCTAGTTTTGTTCTTATGGACATTGATGGGTTGCGGGTTGTGGTGTATGTTTATGAACTCATTGATGGAGAAGTGAAGGTTGACAAGATTGATTTCAAGAAAACATCCACAGCTACAACTACTATATAA   [573]
Triticum_aestivum                          ATGGTGCTGGTCCTAGCGCTGGGGGATCTGCACATCCCGCACCGTGCGCCCGACCTGCCCGCCAAGTTCAAGTCCATGCTCGTCCCGGGCAAGATCCAGCACATCA-TCTCACCGGGAACCTCTGCATCAAGGAAGTTCACGACTACCTTAAAAGCCTCTGTCCTGATCTCCACATTACCAGAGGTGAATATGATGAGGATGCTCGCTACCCAGAGACTAAAACAGTTACTATTGGTCAGTTCAAGCTAGGGCTATGCCATGGCCATCAGGTTGTTCCATGGGGCGACCTGGACTCCCTAGCGATGCTCCAGAGGCAGCTGGATGTGGACATCCTCGTCACCGGGCACACCCATCAGTTCAAGGCCTACAAGCACGAGGG-GGGTGTCGTCATCAACCCTGGCTCAGGCACGGGCGCCCACAGCAGCATCACATATGACGTCAACCCGAGCTTTGTGCTCATGGACATCGATGGCCTCCGTGTTGTTGTCTACGTGTACGAGCTCATTGACGGCGAGGTGAAGGTTGACAAGATCGACTTCAAGAAGACCGCCAC--GATGCATGGCTGATGGT   [570]
Vitis_vinifera                             ATGGTGCTGGTGTTGGCCTTAGGGGATCTTCATATCCCTGATAGGGCTCCTGATTTGCCGCCAAAGTTCAAATCCATGCTTGTTCCTGGCAAGATCCAACACATCATTTGCACTGGGAATTTGTGTATCAAAGAGGTTCATGATTACTTGAAAACCCTTTGTCCTGACATGCATATTACCCGAGGTGAATATGATGAGGAGACACGTTACCCAGAGACCAAAACACTTACCATTGGTCAATTCAAGCTTGGACTATGCCATGGTCATCAGGTTATTCCATGGGGGGACTTAGACTCACTAGCCATGCTCCAGAGGCAGTTGGATGTAGACATCCTTGTGACAGGTCATACCCATCGATTCACAGCTTACAAACATGAGGG-TGGCGTTGTTATTAACCCGGGTTCTGCCACTGGTGCCTTCAGCAGCATCACCTATGATGTTAATCCTAGTTTCGTTCTCATGGACATCGATGGTCTGCGTGTTGTCGTCTACGTCTATGAACTCATAGATGGGGAGGTTAAGGTTGACAAGATTGATTTTAAGAAAACAGCAGCCACAACTCGCTCTACTCAA   [573]
Welwitschia_mirabilis                      ATGGTGCTTGTATTGGCGTTGGGTGACCTGCACATCCCATACAGGGCTCCTGATCTGCCGGCCAAATTTAAATCCATGCTTGTCCCGGGAAAAATTCAACATATTATCAGTCCCGGGAACCTTTGCATAAAGGAAGTGTATGACTACCTAAAAAGTCTTTGTCCAGATGTTCATGTCACTCGTGGGGAGTATGATGAAGATCCTCGTTACCCTGAAACAAAGACATTGACAATTGGGCAATTTAAGCTAGGTCTTTGTCATGGTCATCAGGTCATTCCTTGGGGAGATCTGGATTCATTAGCAATGCTTCAGCGCCAGTTAGATGTTGATATTCTTATCACAGGCCATACTCATCAATTCAAAGCTTATAAACATGAAGG-AGGTGTTGTCATTAATCCTGGCTCTGCGACTGGTGCATATAGTAGCATAACCTATGATGTTAATCCCAGTTTTATCCTAATGGACATTGATGGCCTCCGTGTAGTGGTTTATGTATATGAACTCATTGATGGTGACGTAAAAGTGGACAAAATTGACTTTAAAAAGTCAGCAACAGCCCAATGAGGCGTGCAT   [573]
Zea_mays                                   ATGGTGCTTGTGCTTGCGCTGGGGGATCTGCACATCCCGCACCGGGTGCCCGACCTGCCCGCCAAATTCAAGTCCATGCTCGTGCCCGGCAAGATCCAACACATCATCTGCGCTGGCAACCTCTGCATCAAGGAAGTTCATGACTACCTGAAAAGCCTTTGCCCTGATCTCCACATTACTGGAGGTGAATATGATGAGTATGCTCGATACCCAGAGACTAAGACACTTACAATTGGTCAGTTTAAGCTTGGGCTGTGCCATGGTCATCAGGTTGTTCCATGGGGCGACCTGGACTCCCTGGCGATGCTCCAGCGGCAGCTGGACGTGGACATCCTGGTGACCGGGCACAGCCATCAGTTCAAGGCATATAAGCACGAGGG-AGGCGTGGTGATCAACCCTGGCTCTGCCACGGGCGCCTACAGCAGCATCACTTACGACGTGAACCCAAGCTTTGTGCTGATGGACATCGAAGGACTCCGTGTGGTGGTATACGTCTACGAGCTGATTGACGGCGAGGTGAAGGTGGACAAGATCGACTTCAAGAAAGCAGCGACGATGCAAGCCTAG------   [567]
Zingiber_officinale                        ATGGTGCTAGTTCTAGCCATTGGTGATCTCCACATTCCTCACCGGGCTGCAGATCTGCCCCTGAAATTTAAGTCCATGCTCGTGCCTGGGAAAATTCAACACATCTTGTGTACTGGAAATCTGTGTATCAAGGAAGTTCATGAGTACTTGAAAAGCCTTTGCCCAGACTTGCATATTACTCGAGGTGAGTATGATGAAGATGCTCGTTATCCAGAAAACAAGACTCTCACTATAGGTCAATTTAAGCTTGGGCTTTGCCATGGTCATCAGATTGTCCCATGGGGTGACTTGGATTCATTAGCCATGCTTCAGCGGCAATTGGATGTGGATATCCTTGTGACTGGACATACTCATCAATTCAAGGCCTACAAGCATGAGGG-TGGTGTCGTCATAAATCCTGGCTCTGCAACTGGTGCATATAGCAGCATTACCTACGATGTCAACCCGAGTTTTGTACTGATGGACATCGATGGCCTTCGCGTGGTGGTCTATGTCTATGAGCTGATTGATGGAGAGGTTAAGGTGGACAAAATCGACTTCAAAAAGACTGCTGCTACCCAATCTGCTCATTGA   [573]

[!4120 1793-2538]
Acorus_americanus                          ATGG---CGGACGCCG---CAGCT--CATTCGGAATTCAAGAAAGTCCAGATACACCGAGACG---ACACCACGTTTGATGCTTATGTAGTTGGTAAAGACGATGCTCCTGGCATAGTAGTGTTGCAAGAGTGGTGGGGTGTCGATTTTGAAATAAAGAATCATGCCTTAAAAATTGCCAAAATGGGGCCTGGTTTTAGAGCTTTGATTCCAGACTTGTATCGTGGAAAAGTTGGTCTGGATGTCGCTGAAGCACAACATTTGATGGATGGTCTTGACTGGCAAGGTGCTATCAAGGATATAAATGCCTCAGTTAGCTGGCTGAAGGCAAATGGATCA---AAAGTGGGTGTGACAGGTTTTTGCATGGGAGGTGCCTTATCCATTGCAAGTGCTGTTCTTGTTCCTGAAGTTGATGCTGTTGTGGCTTTCTATGGAGTTCCATCATCAGAGCTTGCAGATCCCTCTCAGGTTAAAGCACCAGTTCAGGCTCATTTTGGAGAGCTTGACAACTTTGTTGGCTTCTCAGATGTTACGGCTGCAAAATCATTGGAGGAGAAACTGAAATCATCTGGAGTTCCTTATGAGGTGCGTATCTATGCCGGGAGTGCACATGCTTTTATGAACACATCACCTGATGGTGTGAAGAGAAGAAAGGGAATGGGCCTCACCGACGAGGATCAG-CAG---CGGTGGATTTGGCGTGGTCTCGCTTCAGCTCATGGATGGGCAAATATCTGTCATCT   [728]
Amborella_trichopoda                       ATGG---CTGCTTCCG--------CTTCTCCCCAATTCGAGAAAGTTCAGATTCAAAGGGATG---ACACTGCATTTGATGCTTATGTGGTCGGCCAAGGTGATGCACCTGGTATAGTGGTTTTGCAGGAATGGTGGGGAGTTGATTTTGAGATAAAAAACCATGCTGCAAAAATTGCTAAAATGGGTCCTGGTTATAAGGCTTTAATTCCAGATTTGTACCGTGGAAAGGTTGGTTTAGATGCTGCCGAAGCACAACATCTGATGGATGTTCTTGATTGGCAAGGTGCTGTCAAGGACATAAGTGCTTCTGTTAACTGGCTCAAGGCAAATGGCTCACAGAAGGTGGGAGTGACGGGGTATTGCATGGGCGGGGCTCTCTCTATTGCAAGTGCTGTTCTAGTACCTGACATCGATGCTGTTGTAGCATTCTACGGTGTTCCTTCTCCCCAGCTTGCAGATCCCTCCTCTGCTAAGGCACCAGTGCAGGCTCATTTTGGGGAACTGGATAATTTTGTTGGTTTTTCTGATGTCACAGCTGCCAAGTCTCTGGAGGAGAAACTGAAATCAAGTGGAGTTCCTTATGAGGTTCATATATATCCAGGCTGTGCCCATGCATTCATGACCACTTCTCCCGAGGGTGTCAAGAGGAGGCAAGGGATGGGGCTGACTGATCACAATGAGGAGG---CCGTACATACGGCTTGGTCTCGATTTGAAACATGGATGGGCAAATATTTGTCCCCA   [729]
Antirrhinum_majus                          ATGG---CTACCTCCG--------------CGCCATTCAAGAAAGTTCAGATTCAGAGAGACA---ACACTACATTCGATGCATATGTGATTGGCAAAGACGATGCTCCCGGGATCGTGGTGCTTCAAGAATGGTGGGGTGTTGATTTTGAGATCAAGAATCACGCTGAGAAAATCTCTCACTTTGATTCGGGATATAAGGCACTAATCCCAGACTTATACCGAGGAAAAGTTGGTCTTGACGTTGCAGAGGCACAACATCTGATGGACGGTCTTGACTGGCAAGGTGCTGTGAAGGATATTGAAGCTTCAGTGAGTTGGCTGAAGGCAAATGGTTCCCCAAAGGTTGGTGTAACTGGATACTGCATGGGTGGTGCTCTTGCTGTTGCTAGTTCTGTCTTGGTTCCTGGTGTTGATGCTGTTGTGGCTTTCTATGGAGTTCCTTCTCCACAGCTTGCGGATCCTGTCAATGCTAAAGCACCAGTGCAGGCACACTTTGGTGAACTTGACAGTTTTGTCGGGTTCTCAGATGTTAAGACGGGGAAGGCTTTAGAAGAAAAGCTCAAGGCATCAGGAGTTCCCCATGAGGTTCATTTCTATCCAGGAATTGCACATGCCTTTATGAACAGTTCTCCTGATGGCCTGCAGAGAAGAAAAAATATGGGAATGAACGATGAAGATGCTGCTG---CGGTTGAGCTTGCATGGACTCGTTTCCGTTCGTGGAT???????????????????   [704]
Aquilegia_formosa_x_Aquilegia_pubescens    ATGG---CAACCACAG------CT--TCACCTCAATTCAAGAAAGTTCAGATTCAAAGAGAAG---ACACTACATTTGATGCTTATGTGGTTGGCAAGGAGGATGCTCCTGGTATAGTGGTGCTACAGGAATGGTGGGGAGTTGACTTTGAGATCAAGAACCATGCTTTGAAGATTTCTCAGCTGAGCCCCGGTTATAAAGCACTAATTCCAGACTTGTATCGTGGAAAGGTTGGTTTGGACGTTGCGGAAGCTGAGCATTTAATGAATGATCTCGATTGGCAAGGTGCCGTTAAGGATATCAGCGCTTCAGTCAGCTGGCTCAAGGCAAATGGTTCACAAAAGGTTGGTGTAACAGGATACTGCATGGGTGGGGCTCTGTCCATCGCCAGTGCTGTTTTGATTCCTGATATCGATGCAGCTGTTGCTTTCTATGGGGTTCCTTCATCGGAGCTTGCAGATCCTTCCCAAGCTAAAACACCAGTGCAGGCTCATTTTGGGGAGAAGGATAGCTTTGTTGGCTTTTCAGATGTCACGGCTGCCAAATCTTTAGAGCAAAAGCTGAAGTCATCAGGTGTTCCGCATGAGGTCCACATATATCCTGGCAGTGGACATTCTTTTATGAACACATCCCCTGATGGTATCAAGAGAAGGAAAGGCATGGGATTAGATGATGAGAATGAAGGTG---CAGTGGAGCTGGCGTGGTCTCGCTTCAGTTCGTGGATGAGTCAATATTTGTATCCA   [729]
Arabidopsis_thaliana                       ATGG---CGGATTCAG-----------------CTTTCAGGAAAATTCAGATCCAAAGAGATG---ACACTACATTTGATGCCTATGTGGTCGGTAAAGATGATGCGCCTGGGATTGTGGTGATTCAAGAATGGTGGGGTGTTGACTTTGAGATCAAGAACCATGCTATTAAAATCTCACAACTTGAGCCTGGATTCAAAGCCCTTATACCTGACTTGTATCGAGGAAAGGTTGGTTTGGATACTGCAGAGGCACAGCATCTAATGGATGGCCTTGATTGGCCAGGTGCTATCAAAGATATCCGCGCTTCTGTTAATTGGCTAAAATCCAATGGCTCAAAAAAGGTTGGTGTCACTGGAATGTGCATGGGAGGTGCATTAGCTATAGCTAGCTCTGTATTGGTTCCTGAGGTGGATGCTGTTGTTGGATTCTATGGAACCCCTTCCTCAGAGCTCGCAGATCCAGCACAAGCTAAGGCACCTATTCAGGCTCATTTTGGAGAGCTCGACAATTTTGTCGGTTTTTCTGATGTCACGGCAGCAAAGAATCTCGAAGAGAAGCTGAAAGCGTCTGGAGTAGCACATGAAGTTCACATCTATCCAGGTAATGGACACGCGTTCTTGAACAGGAGTCCAGAAGGAGTGAGCAGAAGGAAAAGCATGGGACTTTCTGATGAAGATGAAGCCG---CAGTGGAGCTTGCTTGGTCTCGCTTCACCTCCTGGATGAAACAGTACTTGGCT---   [717]
Beta_vulgaris                              ATGG---CTGACTCTG-----------------CTTTCAAGAAAATCCAGATTCAGCGAGAGA---ACACTAGCTTTGATGCATATGTTGTTGGAAAAGACGATGCTCCCGGGATTGTTGTGCTTCAAGAATGGTGGGGTGTAGATTATGAAGTTAAAAACCATGCTGTAAAGATTTCTCAGCTGGAGCCTGGTTTTAAAGCACTTATTCCAGACTTGTATCGTGGAAAGGTGGGTTTAGATGCTGCTGAGGCTCAGCACTTGATGGAAGGTCTGGATTGGGCAGGTGCTGTTAAGGATATTGAAGCTTCAGTCAACTGGCTTAAGGCTAATGGTTCACAAAAGGTTGGAGTAACTGGATACTGTATGGGAGGCGCGCTTTCGATTGCAAGTGCTGTCTTAGTTCCTGGAATTGATGCTGTCGTTGGCTTCTATGGGACTCCTTCACCAGAGCTTGCTGATTCTTCCCAGGCTAAAGCTCCGGTCCAGGCTCATTTTGNGGAATCCGANTACATTGCTGGGTTTTCAGATGTGGCAGCTGCC????????????????????????????????????????????????????????????????????????????????????????????????????????????????????????????????????????????????????????????????????????????????????????????????????????????   [519]
Brachypodium_distachyon                    ??????????????????????????????????????????????????????????????????????????????????????????????????????????????????????????????????????????????????????????????????????????????????????????????????????????????????????????????????????????????????????????????????????????????????????????????????????????????????????????????????????????????????????????????????????????????????????????????????????????????????????????????????????????????????????????????????????????????????????????????????????????????????????????????????????????????????????????????????????????????????????????????????????????????????????????????????????????????????????????????????????????????????????????????????????????????????????????????????????????????????????????????????????????   [0]
Brassica_napus                             ATGG---CCGATTCCG-----------------CTTTCAAAAAAATCCAAATCCAAAGAGACG---ACACTACATTTGATGCGTATGTGGTCGGAAAAGACGACGCACCTGGGATCGTCGTGATTCAAGAATGGTGGGGTGTTGACTTTGAGATCAAGAACCACGCCATCAAAATCTCGAAACTCGACACTGGCTTCAAAGCTCTCATACCCGATTTGTATCGAGGAAAGGTTGGTCTTGATACCGCGGAGGCGCAGCATCTGATGGACAGACTTGACTGGCAAGGAGCTGTTAAAGACATACGTGCTTCTGTTAACTGGCTTAAAGCTAATGGGTCCAAGAAGGTTGGTGTGACTGGGATGTGTATGGGAGGTGCATTGGCTATAGCTAGCTCTGTTTTGGTTCCTGAGGTTGACGCTGTTGTTGGATTCTACGGTACTCCTTCCTCCGAGCTTGCGGATCCTGCACAGGCTAAGGCGCCTGTCCAGGCACATTTTGGGGAGCTTGATAACTTTGTCGGTTTCTCTGATGTCACGGCAGCGAAGAATCTTGAAGAGAAGCTGAAAGCGTCGGGAGTGGCGCACGAGGTTCATATCTACGAGGGGAACGGGCACGCGTTCTTGAACAGGAGCCCTGAAGGAGTGAGCAGGAGGAAAAGCATGGGGCTTTCTGATGAAGACGAAGCTG---CGGTGGAGCTTGCTGGGTCTCGCTTCACTTCATGGATGAAACGTTACTTGGTTTAA   [720]
Brassica_oleracea                          ATGG---CCGATTCCG-----------------CTTTCAAAAAAATCCAAATCCAAAGAGAGG---ACACTACATTTGATGCGTATGTGGTCGGAAAAGACGACGCACCTGGAATCGTCGTGATTCAAGAATGGTGGGGTGTTGACTTTGAGATCAAGAACCACGCCATCAAAATCTCGAAACTCGACACTGGCTTCAAAGCTCTCATACCCGACTTGTATCGAGGAAAGGTTGGGCTTGATACCGCGGAGGCTCAGCATCTGATGGACGGACTTGACTGGCAAGGAGCTGTTAAAGACATACGTGCTTCTGTTAACTGGCTTAAAGCTAATGGATCAAAGAAGGTTGGTGTGACTGGGATGTGTATGGGAGGTGCACTGGCTATAGCTAGCTCAGTTTTGGTTCCTGAGGTTGACGCTGTTGTTGGATTCTACGGTACTCCTTCCTCCGAGCTTGCGGATCCTGCACGGGCTAAGGCGCCTGTCCGGGCACATTTTGGGGAGCTTGATAACTTTG??????????????????????????????????????????????????????????????????????????????????????????????????????????????????????????????????????????????????????????????????????????????????????????????????????????????????????????????????????   [493]
Brassica_rapa                              ATGG---CCGATTCCG-----------------CTTTCAAGAAAATCCAAATCCAAAGAGACG---ACACCACATTTGATGCGTATGTGGTCGGAAAAGACGACGCACCTGGAATCGTCGTGATTCAAGAATGGTGGGGTGTTGACTTCGAGATCAAGAACCACGCCGTCAAAATCTCGAAACTCGACACTGGCTTCAAAGCTCTCATACCCGACTTGTATCGAGGAAAGGTTGGGCTTGATACTGCGGAGGCGCAGCATCTTATGGATGGACTTGACTGGCAAGGAGCTGTTAAAGACATCCGCGCTTCTGTTAACTGGCTTAAAGCTAATGGATCCAAGAAGGTTGGTGTGACTGGGATGTGTATGGGAGGTGCATTAGCTATAGCTAGCTCTGTTTTGGTTCCTGAGGTTGACACTGTTGTTGGCTTCTATGGCACTCCTTCCTCCGAGCTTGCGGATCCGGCGCAAGCCAAGGCGCCTGTCCAGGCTCATTTTGGGGAGCTTGATAACTTTGTCGGTTTCTCTGATGTCACGGCGGCGAAGAGTCTTGAACAGAAGCTGAAAGCGTCTGGGGTGGCGCACGAGGTTCATATCTACGAGGGGAACGGGCACGCGTTCTTGAACACGA????????????????????????????????????????????????????????????????????????????????????????????????????????????????????   [607]
Bruguiera_gymnorrhiza                      ??????????????????????????????????????????????????????????????????????????????????????????????????????????????????????????????????????????????????????????????????????????????????????????????????????????????????????????????????????????????????????????????????????????????????????????????????????????????????????????????????????????????????????????????????????????????????????????????????????????????????????????????????????????????????????????????????????????????????????????????????????????????????????????????????????????????????????????????????????????????????????????????????????????????????????????????????????????????????????????????????????????????????????????????????????????????????????????????????????????????????????????????????????????   [0]
Capsicum_annuum                            ??????????????????????????????????????????????????????????????????????????????????????????????????????????????????????????????????????????????????????????????????????????????????????????????????????????????????????????????????????????????????????????????????????????????????????????????????????????????????????????????????????????????????????????????????????????????????????????????????????????????????????????????????????????????????????????????????????????????????????????????????????????????????????????????????????????????????????????????????????????????????????????????????????????????????????????????????????????????????????????????????????????????????????????????????????????????????????????????????????????????????????????????????????????   [0]
Citrus_clementina                          ATGG---CAGACTCTG------CA--GCTTCGCCCTTCAAGAAAATCCAGATTCAGAGAGATG---ATACTACTTTTGATGCATATGTGGTTGGCAAAGAAGACGCCCCTGGGATTGTTGTAGTTCAGGAGTGGTGGGGTGTTGATTTTGAGATCAAGAACCATGCTGTCAAAATCTCCCAACTAAACCCTGGATTCAAGGCACTTATACCAGATTTATATCGGGGAAAGGTTGGTTTGGATACTGCTGAAGCACAGCACTTGATGAGTGGTCTTGATTGGCCAGGTGCTGTCAAGGATATCCACGCTTCAGTTAATTGGCTTAAGGCAAATGGTTCCAAGAAGGTTGGCGTGACTGGATATTGCATGGGAGGTGCTCTCGCTATTGCAAGTTCTGTCTTAGTTCCTGAGGTTGATGCTGTTGTTTCATTTTATGGGGTTCCCCCACCTGAGCTCGCCGATCCTACCCAGGCTAAGGCACCTGTTCAAGCTCATTTTGGGGTTCTTGACAATTTTGTTGGCTTTTCAGATGTGAAAACTGCCAAAGCATTGGAGGAAAAGCTGAAAGCATCTGGTGTTCCATATGAGGTACATATTTATCCTGGCAGTGCACATGCTTTCATGAACATTTCTCCGGATGGAGTGAAGAGGAGGAAAGAAATGGGAATGGATGATCACGATCCAGCCG---CAGTTGAGCTGGCGTGGTCTCGCTTCCAATCATGGATGACCCGCTACTTATCTGCT   [729]
Citrus_sitchensis                          ATGG---CAGACTCTG------CA--GCTTCTCCCTTCAAGAAAATCCAGATTCAGAGAGATG---ATACTACTTTTGATGCATATGTGGTTGGCAAAGAAGACGCCCCTGGGATTGTTGTAGTTCAGGAGTGGTGGGGTGTTGATTTTGAGATCAAGAACCATGCTGTCAAAATCTCCCAACTAAATCCTGGATTCAAGGCACTTATACCAGATTTATATCGGGGAAAGGTTGGTTTGGATACTGCTGAAGCACAGCACTTGATGAGTGGTCTTGATTGGCCAGGTGCTGTCAAGGATATCCACGCTTCAGTTAATTGGCTTAAGGCAAATGGTTCCAAGAAGGTTGGCGTGACTGGATATTGCATGGGAGGTGCTCTCGCTATTGCAAGTTCTGTCTTAGTTCCTGAGGTTGATGCTGTTGTTTCATTTTATGGGGTTCCCCCACCTGAGCTCGCCGATCCTACCCAGGCTAAGGCACCTGTTCAAGCTCATTTTGGGGAGCTTGACAATTTTGTTGGCTTTTCAGATGTGAAAACTGCCAAAGCATTGGAGGAAAAGCTGAAAGCATCTGGTGTTCCATATGAGGTACATATTTATCCTGGCAGTGCACATGCTTTCATGAACATTTCTCCGGATGGAGTGAAGAGGAGGAAAGAAATGGGAATGGATGATCACGATCCAGCCG---CAGTTGAGCTGGCGTGGTCTCGCTTCCAATCATGGATGACCCGCTACTTATCTGCT   [729]
Coffea_canephora                           ?????????????????????????????????????????????????????????????????????CTACATTTGATGCTTATGTAATGGGGAAAGAGGATGCTCCCGGGATTGTAGTTCTTCACGAGTGGCGGGGAGTGGATTTTGAGATCAAGAACCATGCTCAGAAAATTTCTCAGCTTGATGGTGGCTATCTAGCACTTATACCTGATTGATATCG???????????????????????????????????????????????????????????????????????????????????????????????????????????????????????????????????????????????????????????????????????????????????????????????????????????????????????????????????????????????????????????????????????????????????????????????????????????????????????????????????????????????????????????????????????????????????????????????????????????????????????????????????????????????????????????????????????????????????????????????????????????????????????????????????????????   [167]
Cucumis_sativus                            ??????????????????????????????????????????????????????????????????????????????????????????????????????????????????????????????????????????????????????????????????????????????????????????????????????????????????????????????????????????????????????????????????????????????????????????????????????????????????????????????????????????????????????????????????????????????????????????????????????????????????????????????????????????????????????????????????????????????????????????????????????????????????????????????????????????????????????????????????????????????????????????????????????????????????????????????????????????????????????????????????????????????????????????????????????????????????????????????????????????????????????????????????????????   [0]
Eschscholzia_californica                   ATGG---CTACAACTG------CT--GCTTCCGCCTTCCAAAAAGTTCAGATTCAGAGAGACA---ACCTTAGCTTTGATGCGTATGTTGTTGGCAAAGAAGATGCTCCAGCGATAGTGGTGCTACAAGAATGGTGGGGTGTCGATTTTGAGATCAAGAACCATGCTCTTAAAATTTCTCAATTAGGTTCTGGTTATAAAGCACTCATTCCAGATTTGTATCGTGGAAAGGTAGGTTTGGATGCTGCAGAAGCGCAACATTTAATGGATGGTCTCGATTGGCAAGGTGCAGTTAAAGATATTGGTGCATCAGTTAGCTGGCTAAAGGCTAATGGTTCCAAGAAGGTAGGTGTAACAGGATATTGCATGGGTGGTGCACTCGCGATTGCAAGTGCGGTTTTGGTACCCGAAGTTGATGCTGTTGTTGCTTTCTACGGAATTCCTCCTCCATCACTTGCAGACCCAGCCCAGACCAAGGCACCTGTACAGGCTCATTTTGGGGAGCTTGATAATTTTGTTGGTTTCTCAGATGTCACGGCGGCCAAAGCACTGGAAGAAAAGCTGAAATCATCTGGACTACATCACGAAGTGCACATTTACC??????????????????????????????????????????????????????????????????????????????????????????????????????????????????????????????????????????????????   [586]
Euphorbia_esula                            ????????????????????????????????????????????????????????????????????ACTACATTTGATGCCTACGTGGTTGGGAAAGAAGATGCTCCTGGAATAGTTGTGGTTCAAGAATGGTGGGGTGTGGATTTTGAGATCAAGAACCATGCTGTTAAAATCTCCCAATTGGAACCTGGGTTTAAGGCACTTATCCCCGATTTATATCGAGGAAAGGTTGGGGTGGAAGTAGCTGAAGCTCAACATTTGATGGATGGTCTTGATTGGCAAGGTGCTCTTAAAGATATCCGTGCTTCTGTTAATTGGCTCAAGGCCAATGGTTCCAAGAAGGTAGGGGTAACTGGGTTTTGCATGGGAGGTGCACTTTCTGTAGCAAGTTCTGTTTTGGTTCCTGAGGTGGATGCTGTTGTTGCTTTTTATGGGGTTCCTCCATCAGAGCTAGCAGACCCTGCCCAGGCTAAGGCCCCTGTCCAAGCTCATTTTGGAGAGCTTGACAATTTCGTTGGATTCTCAGATGTTACGGCTGCAAAGGGTTTAGAAGAAAAGCTGAAAGCATCAGGAGTTCCATATGAGGTGCACGTGTATCCGGGAAATGCACATGCTTTTATGAATAGGTCTGAAGAAGGTGTGAAGAGGAGGAAGAGCATGGGAATGCCTGATGAGGATGATGCTT---CTGTTGACCTGGCTTGGTCTCGCTTTAAATCCTGGATGACTCGCTACCTTTTCG--   [673]
Euphorbia_tirucalli                        ??????????????????????????????????????????????????????????????????????????????????????????????????????????????????????????????????????????????????????????????????????????????????????????????????????????????????????????????????????????????????????????????????????????????????????????????????????????????????????????????????????????????????????????????????????????????????????????????????????????????????????????????????????????????????????????????????????????????????????????????????????????????????????????????????????????????????????????????????????????????????????????????????????????????????????????????????????????????????????????????????????????????????????????????????????????????????????????????????????????????????????????????????????????   [0]
Festuca_arundinacea                        ATGG---CCGCCGACG------CC--GCCAGCCAGTTCCAGAAGATCCAGATCCAGCGCGAGG---ACACGACCTTCGATGCATATGTTGTTGGCAAAGAAAATGCTCCTGGAGTTGTAGTTCTGCAAGAGTGGTGGGGGGTTGACTATGAGGTCAAGAATCATGCCATCCATATTTCCCAAATTGGTGATGGATATAGAGCACTTATTCCAGATTTATACCGTGGGAAGGTTGCTTTGGAGGTAGCTGAAGCTCAACATCTGATGGATGGTCTAGACTGGCAGGGTGCAATAAAAGATATTCAGGCTTCAGTTAAATGGCTGAAGGAAAATGGATCATCCAAGGTTGGTGTTACTGGTTACTGCATGGGGGGTGCTTTGGCAATTGCAAGTGGAGTTTTGGTCCCAGAGGTTGATGCTGTTGTTGCTTTCTATGGGACGCCATCTTCAGAGCTTGCTGATCCTTCCAAGGCCCAGGCTCCTATCCAGGCTCATTTTGGGGAGCTTGACAGTTTTGTTGGGTTTGCAGATGTGACTGCAGCCAAGTCATTAGAGGAGAAGCTCAAGTCTGCTGGGGTATCACATGAAGTCCACATATACCCT????????????????????????????????????????????????????????????????????????????????????????????????????????????????????????????????????????????????   [588]
Gerbera_hybrid                             ?????????????????????????????????????????????????????????????????????????????????????????????????????????????????????????????????????????????????????????????????????????????????????????????????????????????????GCCGATTTGTACCGTGGGAAGGTTGGTCTCGATGTTGCAGAAGCACAACATTTGATGGAAGGTCTTGACTGGCCGGGTGCCGTCAAGGATATTCATGCTTCAGTTAGCTGGCTCAAGGCCAATGGCTCTCAGAAGGTCGGTGTGACCGGTTATTGCATGGGTGGGGCTCTTGCTATTGCAAGTTCTGTTCTAGTCCCTGGGGTCGATGCTGTTGTAGCATTTTATGGTGTTCCTCCACCACAACTTGCGGATCCTGCCAATGCCAAAGCACCCGTACAGGCTCATTTCGGGGAAGATGACAATTTGGTTGGATTTTCAGATGTTAAGACTGCAAAGGCTTTAGAGGAAAAACTTAAGGCGTGTGGGAGCCCACATGAGGTGCACGTGTACCCCGGAATATCACATGCGTTTATGAACACGTCTCCCGAAGGTGTCGAGAGGAGGAAGGGTATGGGAATGACCGACGAGAATAAAGCCG---CTGCTGAGCTGGCGTGGACTCGTTTCGAGTCATGGATGAACCGTTATTTATCAAAC   [534]
Glycine_max                                ATGG---CTTCCACTG------AA--TCATCCCCTTTCAAGAAAATTCAGATTCAAAGGGATG---ACACTACATTTGACGCATATGTGGTTGGAAAAGAGGATGCTCCTGGAATTGTTGTGATTCAGGAGTGGTGGGGTGTGGATTACGAAATTAAGAACCATGCCGTGAAGATTTCTCAGCTTGGTAGTGGGTTTAAAGCTCTTATTCCAGATTTATACAGAGGAAAGGTTGGTCTGGATGTTGCTGAAGCTCAGCATTTGATGGATGGTCTTGATTGGCAAGGTGCTGTGAAGGATATTGCTGCTTCGGTTAACTGGCTTAAAGCAAATGGCTCAAAGAAGGCTGGTGTAACTGGATTTTGTATGGGAGGTGCTCTCTCTATTGCCAGTTCTGTCTTGGTTCAAGAGGTTGACGCTTCTGTAGCATTCTATGGAGTTCCTGCTTCTCAACTTGCTGACCCTGCACAAGCCAAGGCTCCTGTTCAGGCTCATTTTGGAGAGCTGGACAATTTTGTTGGCTTTTCAGATGTTACAGCGGCCAAGGCATTGGAAGAGAAGCTGAAGGCATCCGGAATTCCACATGAGGTACATATCTATCCTGGCAATGCACATGCATTCATGAACAGGTCAACTGAAGGAATCCAGAGGAGGAAGAACATGGGAATGCCTGATGAAGATGAAGCTG---CAGTTCAGCTTGCTTGGTCTCGCTTTGAGACATGGATGACCCGTTATCTGTCTAGT   [729]
Gossypium_arboreum                         ATGG---CTGACTCTG-----------------CTTTCAAGAAAGTTCAGATTCAGAGAGATG---ACACTCCATTTGACGCATATGTGGTTGGCAAAGAAGATGCACCCGGAATTGTTGTTCTTCAAGAGTGGCGGGGTGTGGATTTTGAGATAAAAAACCATGCCTTGAAGATCTCTCAACTGGGCCCGGGATTCAAAGCTTTTATTCCATATTTGTATCGAGGAAAGGTTGGTCTTGATGTTGCAGAGGCACAACACCTAATGGATGGTCTTGACTGGCAAGGTGCTGTAAAGGATATCTGTGCTTCGGTTGATTGGCTTAAAGCTAATGGTTCACAAAAGGCTGGAGTGACCGGATTTTGCATGGGGGGTGCTCTCTCTATTGCAAGTTCTGTCTTAGTTCATCAAGTTGATGCTGTTGTTGCCTTTTATGGGGTTCCTTCACCTGAACTGGCAGACGCTGCCCAGGCCAAAGCACCTGTTCAAGCTCATTTTGGAGAACTTGATAACTTTGTTGGGTTTTCAGATGTGACGGCTGCGAAGGCTTTGGAGGAAAAACTGAAAGAATCAAAAGCTCCATATGAGGTGCATATTTATCCAGGCAATGCACATGCCTTCATGAACAGGTCCCCCGATGGTATAAAGAGGAGGAAGGGCATGGGAATGGCGGATGAGGACGAAGCTG---CAGTCGGCCTCGCATGGTCTCGTTTCGAGTCATGGATGGCTCGTTTCCTGTCATAA   [720]
Gossypium_hirsutum                         ATGG---CTGACTCTG-----------------CTTTCAAGAAAGTTCAGATTCAGAGAGATG---ACACTGCATTTGATGCATATGTGGTTGGCAAAGAAGATGCACCCGGAATTGTTGTTCTTCAGGAGTGGTGGGGTGTGGATTTTGAGATAAAAAACCATGCCTTGAAGATCTCTCAACTGGGCCCAGGATTCAAAGCTCTTATTCCAGATTTGTATCGAGGAAAGGTTGGTCTTGATGTTGCAGAGGCACAACACCTAATGGATGGTCTTGACTGGCAAGGTGCTGTAAAGGATATCTGTGCTTCGGTTGATTGGCTTAAAGCTAATGGTTCAAAAAAGGTTGGAGTGACCGGATTTTGCATGGGGGGTGCTCTCTCTATTGCAAGTTCTGTCTTAGTTCCTCAAGTTGATGCTGTTGCTGCCTTTTATGGGGTTCCTTCACCTGAACTGGCAGACCCTGCCCAGGCCAAAGCACCTGTTCAAGCTCATTTTGGAGAACTTGATAACTTTGTTGGGTTTTCAGATGTGACGGCTGCGAAGGCTTTGGAGGAAAAACTGAAAGAATCAAAAACTCCATATGAGGTGCATATTTATCCAGGCAATGCACATGCCTTCATGAACAGGTCCCCCGATGGTATAAAGCGGAGGAAGGGCATGGGAATGGCTGATGAGGATGAAGCTG---CAGTCCGCCTCGCATGGTCTCGTTTCGAGTCATGGATGGCTCGTTTCCTGTCATAA   [720]
Gossypium_raimondii                        ATGG---CTGACTCTG-----------------CTTTCAAGAAAGTTCAGATTCAGAGAGATG---ACACTGCATTTGATGCATATGTGGTTGGCAAAGAAGATGCACCCGGAATTGTTGTTCTTCAGGAGTGGTGGGGTGTGGATTTTGAGATAAAAAACCATGCCTTGAAGATCTCTCAACTGGGCCCAGGATTCAAAGCTCTTATTCCAGATTTGTATCGAGGAAAGGTTGGTCTTGATGTTGCAGAGGCACAACACCTAATGGATGGTCTTGACTGGCAAGGTGCTGTAAAGGATATCTGTGCTTCGGTTGATTGGCTTAAAGCTAATGGTTCAAAAAAGGTTGGAGTGACCGGATTTTGCATGGGGGGTGCTCTCTCTATTGCAAGTTCTGTCTTAGTTCCTCAAGTTGATGCTGTTGCTGCCTTTTATGGGGTTCCTTCACCTGAACTGGCAGACCCTGCCCAGGCCAAAGCACCTGTTCAAGCTCATTTTGGAGAACTTGATAACTTTGTTGGGTTTTCAGATGTGACGGCTGCGAAGGCTTTGGAGGAAAAACTGAAAGAATCAAAAACTCCATATGAGGTGCATATTTATCCAGGCAATGCACATGCCTTCATGAACAGGTCCCCCGATGGTATAAAGCGGAGGAAGGGCATGGGAATGGCTGATGAGGATGAAGCTG---CAGTCCGCCTCGCATGGTCTCGTTTCGAGTCATGGATGGCTCGTTTCCTGTCATAA   [720]
Helianthus_annuus                          ATGG---CTACTTCCG-----------------ACATCAAGAAAATTCAGATCCAAAGAGACG---ACATCACATTTGATGCATATGTGGTTGGTAAAGATGATGCACCTGGAATTGTGGTTATTCAGGAGTGGTGGGGAGTTGATTTTGAGATTAAGAATCATGCCCGAAAAATTTCGCAACTTGAACCGGGCTACAAAGCACTTATTCCTGATTTGTACCGAGGAAAGGTCGGTCTCGATGTTGCAGAAGCACAACACTTGATGGATGGTCTTGACTGGCAAGGTGCTGTAAAGGATATCCAGGCTTCGGTTAACTGGCTCAAAGCCAATGGCTCACAGAAGGTTGGTGTGACCGGATATTGCATGGGTGGTGCTCTTACTATTGCAAGTTCCGATTTAGTCCCCGGGATTGATGCCGGCGTAGCATTTTACGGAGTTCCTCCTCCCGAGCTTGCAGACCCCGCAAACACTAAAGTACCCATACAAGCTCATTTCGGAGAACTTGACAATTTCGTTGGATTCTCAGACGTTAAGGCTGCTAAAGCTCTAGAGGAAAAACTGAAGGCATCAGGGAAGCCGTATGAGGTGCATGTGTACCCTGGAGTGGCACATGCGTTTATGAATACTTCCCCTGAAGGAATCGAGAGGAGAAAGGGTATGGGAATGAACGGTGATAATGAAGCTG---CTGCTGAGCTGGCATGGTCTCGTTTCCAGTCCTGGATGAACCGTTATTTGTCAGCT   [720]
Helianthus_argophyllus                     ATGG---CTACTTCCG-----------------ACATCAAGAAAATTCAGATCCAAAGAGACG---ACATCACATTTGATGCATATGTGGTTGGTAAAGATGATGCACCTGGAATTGTGGTTATACAGGAGTGGTGGGGAGTTGATTTTGAGATTAAGAATCATGCCCGAAAAATTTCGCAACTTGAACCGAGCTACAAAGCACTTATTCCTGATTTGTACCGAGGAAAGGTCGGTCTTGATGTTGCAGAAGCACAACACTTGATGGATGGTCTTGACTGGCAAGGTGCTATAAAGGATATCCAGGCTTCGGTTAACTGGCTCAAAGCCAACGGCTCACAAAAGGTTGGTGTGACTGGATATTGCATGGGTGGTGCTCTTACTATTGCAAGTTCCGTTTTAGTCCCCGGGATTGATGCCGGTGTAGCATTTTACGGAGTTCCTCCTCCTGAGCTTGCAGACCCCGCAAACACTAAAGTACCCATACAAGCTCATTTCGGAGAACTTGACAATTTCGTTGGATTCTCAGACGTTAAGGCTGCTAAAGCTCTAGAGGAAAAACTGAAGTCATCAGGGAAGCCGTATGAGGTGCATGTGTACCCTGGAGTGGCACATGCGTTTATGAATACTTCCCCTGAAGGAATCGAGAGGAGAAAGGGTATGGGAATGAACGATG???????????????????????????????????????????????????????????????????????   [652]
Helianthus_exilis                          ATGG---CTACTTCCG-----------------ACATCAAGAAAATTCAGATCCAAAGAGACG---ACATCACATTTGATGCATATGTGGTTGGTAAAGATGATGCACCTGGAATTGTGGTTATACAGGAGTGGTGGGGAGTTGATTTTGAGATTAAGAATCATGCCCGAAAAATTTCGCAACTTGAACCGGGCTACAAAGCACTTATTCCTGATTTGTACCGAGGAAAGGTCGGTCTTGATGTTGCAGAAGCACAACACTTGATGGATGGTCTTGACTGGCAAGGTGCTGTAAAGGATATCCAGGCTTCGGTTAACTGGCTCAAAGCCAATGGCTCACAAAAGGTTGGTGTGACTGGATATTGCATGGGTGGTGCTCTTACTATTGCAAGTTCCGTTTTAGTCCCCGGGATTGATGCCGGTGTAGCGTTTTACGGAGTTCCTCCCCCTGAGCTTGCAGACCCCGCAAACACTAAAGTACCCATACAAGCTCATTTCGGAGAACTTGACAATTTCGTTGGATTCTCAGACGTTAAGGCTGCTAAAGCTCTAGAGGAAAAACTGAAGGTGTCAGGGAAGCCGTATGAGGTGCATGTGTACCCTGGAGTGGCACATGCGTTTATGAATACTTCCCCTGAAGGAATCGAGAGGAGAAAGGGTATGGGAATGAACGATGATAATGAAGCTG---CTGCTGAGCTGGCATGGTCTCGTTTCCAGTCCTGGATGAACCGTTATTTGTCAGCT   [720]
Helianthus_paradoxus                       ??????????????????????????????????????????????????????????????????????????????????????????????????????????????????????????????????????????????????????????????????????????????????????????????????????????????????????????????????????????????????????????????????????????????????????????????????????????????????????????????????????????????????????????????????????????????????????????????????????????????????????????????????????????????????????????????????????????????????????????????????????????????????????????????????????????????????????????????????????????????????????????????????????????????????????????????????????????????????????????????????????????????????????????????????????????????????????????????????????????????????????????????????????????   [0]
Hordeum_vulgare                            ATGG---CCTCCGACG------CC--GCCAGCCAGTTCCACAAGATCCAGATCCAGCGCGAGG---ACACGACCTTTGATGCCTATGTTGTTGGCAAAGAAAACGCTCCTGGAGTTGTAGTGCTGCAAGAGTGGTGGGGCGTTGACTATGAGGTCAAGAATCATGCCATCCATATTTCCCAGATCGGCGATGGATACAGGGCGCTTATTCCAGATTTGTACCGTGGGAAGGTTGCTTTGGAGGTAGCTGAGGCACAACATCTGATGGAAGGACTAGACTGGCCAGGTGCAATCAAGGATATTCAGGCCTCAGTTAAGTGGCTGAAGGAAAATGGATCACCCAAGGTTGGTGTTACTGGTTATTGCATGGGAGGTGCTTTGGCAATTGCAAGTGGAGTTTTGGTCCCGGAGGTTGATGCTGTTGTTGCTTTCTATGGGACGCCATCTTCGGAGCTTGCTGATACTTCCAAGGCTCAGGCTCCAATCCAGGCTCATTTTGGGGAGCTTGACAGTTTTGTTGGATTTGCAGATGTTACCGCGGCCAAGTCGTTGGAGGAGAAGCTCAAGGCTTCTGGAGTGGCACATGAAGTCCACATATACCCTGGATGCTCCCACGCCTTCATGAACGCATCGCCTGAGGCCCTCGAGAGGAGGAAGGGCATGGGTTTGACTGATGAGAATCAGGGAG---CCATTGACCTGGCATGGTCCCGCTTCTCCACTTGGATGGGCCGTTTCCTGGGATCT   [729]
Ipomoea_batatas                            ??????????????????????????????????????????????????????????????????????????????????????????????????????????????????????????????????????????????????????????????????????????????????????????????????????????????????????????????????????????????????????????????????????????????????????????????????????????????????????????????????????????????????????????????????????????????????????????????????????????????????????????????????????????????????????????????????????????????????????????????????????????????????????????????????????????????????????????????????????????????????????????????????????????????????????????????????????????????????????????????????????????????????????????????????????????????????????????????????????????????????????????????????????????   [0]
Ipomoea_nil                                ATGG---CTGACTCAT-----------CTGCTCCCTTCAAGAAAGTTCAGATTCAGAGAGACG---ACACTACATTTGATGCATATGTAATTGGAAAAGAAGATGCTCCTGGAATTGTTGTGCTTCAGGAATGGTGGGGCGTGGACTTTGAGATTAAAAACCATGCTCAGAAGATCTCTCAATTTGACTCTGGCTACAAGGCACTTATTCCTGATCTGTACCGTGGAAAGGTTGGGTTAGATGTTGCAGAAGCACAACATTTGATGGATGGTCTTGACTGGCAGGGAGCCGTCAAAGATATTCAGGCTTCAGTGAACTGGCTCAAGGCAAATGGATCAAAGAAGGTTGGAGTTACTGGATATTGCATGGGTGGTGCTCTTTCCATTGCAAGTTCTGTTTTAGTTCCGGGTGTTGATGCTGTTGTAGCATTCTATGGAGTACCTTCTGCTGAGCTTGCAGACCCTGCCAAGGCTAAGGCACCTGTGCAGGCTCATTTTGGTGAGGAGGATGGTATTGTTGGATTTTCAGATATAAAGTCTGGGCAAGCTTTGGAGGAGAAGCTGAAGGCATCTGGAATTCCACATGAAGTGTACTTCTATCCAAAGGCTGGGCACGCGTTTATGAACACCTCCCCTGATGGTGTGCAGAGGAGGAGAACCATGGGAGAGTCCGATGTTGAAAATGCTA---CGGTAGAGCTGGCATGGTCACGTTTCCGGTCATGGATGAGCCGCTTCTTGTCTGCC   [726]
Lactuca_perennis                           ATGG---CTACTTCCG-----------------AGATCAAGAAGATTCAGATTCAAAGAGACG---ACACCACATTTGATGCATATGTGGTTGGCAAAGAAGACGCACCTGGAATCGTTGTTCTTCAGGAATGGTGGGGAGTTGATTTTGAAATCAAGAACCACGCCCTCAAAATCTCCAAACTCGACCCTGGATACAAAACACTTATACCCGATTTATACCGAGGAAAAGTTGGTCTTGATGCTGCAGAAGCACAGCATTTAATGGATGGTCTTGATTGGCAAGGTGCTGTAAAGGACATTCAAGCTTCAGTCAACTGGCTCAAGGCCAGTGGCTCAAAGAAGGTTGGTGTGACTGGATATTGCATGGGTGGTGCTCTTGCTATTGCAAGTTCTGTTTTAGTCCCTGAGGTTGATGCTGCTGTTGCATTTTATGGAGTTCCTCCTAATGAGCTTGCAGATCCTATCAATATTAAAGTACCTGTACAAGCTCATTTTGGTGAACTTGATAATATTGCTGGATTTTCAGATGTTAAGACTGCTAAAGCTTTGGAGGAAAAATTGAAGGCGTCAGGAAAGCCATATGAGGTGTATATTTATCCTGGAGTAACACATGCATTTATGAACACTTCTCCTGAAGGTGTGGAAAGGAGAAAGGGTTTGGGAATGATAGATCAAACCGAAGGTGATCCTGCTGACGTGGCGTGGTCTCGTTTCCAATCTTGGATGAATCGTTATTTATCAGCT   [723]
Lactuca_sativa                             ATGG---CTACTTCCG-----------------AGATCAAGAAGATTCAGATTCAAAGAGACG---ACACCACATTTGATGCATATGTGGTTGGAAAAGAAGACGCACCTGGAATCGTTGTTCTTCAGGAATGGTGGGGAGTTGATTTTGAAATCAAGAACCACGCCCTCAAAATTTCCAAACTTGACCCTGGATACAAAACACTTATACCCGATTTATACCGAGGAAAAGTTGGTCTTGATGCTGCAGAAGCACAACATTTAATGGAAGGTCTTGATTGGCAAGGTGCTGTAAAGGACATTCAAGCTTCAGTTAACTGGCTTAAGGCCAATGGCTCAAAGAAGGTTGGTGTGACTGGATATTGTATGGGTGGTGCTCTTGCTATTGCAAGTTCTGTTTTAGTCCCTGAGGTTGATGCTGCTGTTGCATTTTATGGAGTTCCTCCTAATGAACTTGCAGATCCTACCAACATTAAAGTACCTGTACAAGCTCATTTTGGAGAACTTGACAACATTGTTGGATTTTCGGATGTTCAGACTGCTAAAGCTTTGGAGGAAAAACTGAAGGCATCTGGAAAGCCATATGAGGTATATATTTATCCTGGAGTAACACATGCATTTATGAACACTTCTCCTGAAGGTGTGGAAAGGAGAAAGAATTTGGGAATGATAGATCAAACTGAAGCTGATCCTGCTGACGTGGCGTGGTCTCGTTTCCAAACTTGGATGAATCGTTATCTATCAGCT   [723]
Lactuca_serriola                           ATGG---CTACTTCCG-----------------AGATCAAGAAGATTCAGATTCAAAGAGACG---ACACCACATTTGATGCATATGTGGTTGGAAAAGAAGACGCACCTGGAATCGTTGTTCTTCAGGAATGGTGGGGAGTTGATTTTGAAATCAAGAACCACGCCCTCAAAATTTCCAAACTTGACCCTGGATACAAAACACTTATACCCGATTTATACCGAGGAAAAGTTGGTCTTGATGCTGCAGAAGCACAACATTTAATGGAAGGTCTTGATTGGCAAGGTGCTGTAAAGGACATTCAAGCTTCAGTTAACTGGCTTAAGGCCAATGGCTCAAAGAAGGTTGGTGTGACTGGATATTGTATGGGTGGTGCTCTTGCTATTGCAAGTTCCGTTTTAGTCCCTGAGATTGATGCTGCTGTTGCATTTTATGGAGTTCCTCCTAATGAGCTTGCAGATCCTACCAACATTAAAGTACCTGTACAAGCTCATTTTGGAGAACTTGACAACATTGTTGGATTTTCGGATGTTAAGACTGCTATAGCTTTGGAGGAAAAACTGAAGGCATCTGGAAAGCCATATGAGGTATATATTTATCCTGGAGTAACACATGCATTTATGAACACTTCTCCTGAAGGTGTGGAAAGGAGAAAGAATTTGGGAATGATAGATCAAACTGAAGCTGATCCTGCTGACGTGGCGTGGTCTCGTTTCCAAACTTGGATGAAACCGTATCTATCAGCT   [723]
Lactuca_virosa                             ATGG---CTACTTCCG-----------------AGTTCAAGAAGATTCATATTCACAGGGACG---ATAGTATATTTGATGCATATTTGGTTGGCAAAGAAGACGCGCCTGGAATCGTTGTTCTTCATGAATGGTGGGGAGTTGATTTTGAGATCAAGAACCATGCACTCAGAATTTCTAAAATTGAATCTGGCTACAAAGTACTTATACCCGATTTATACCGTGGAAAAGTTGGTCATGATGCTGTAGAAGCAAAACATTTGATGGATTGTCTTGATTGGCCATGTGCGTTAAAGGACATCCAAGCTTCGGTTAACTGGCTCAAGTGCAATGGCTCACGGAAGGTTGGTGTGACTGGATTTGGCATGGGTGGTGCTCTTGCTATTGCAAGTTCCGTTTGTGTCGCTGATGTTGTTACTGCTGTATCATTTTATGGAGTTCCTCCTCTTCACTTTGCAGATCCTGCTAAAATCAAAGCACCTGTACAAGCTCATTTCGGTGAACTTGACAATATTGCTGGATTTTTGGACAAAAAGACTGCGAAAGCTCTGGAAGAAAAACTGAAGGCGTCGGGAAAGCAATATGAGGTACATTTATATCATGGAGTGTCACATGCATTTATGAACACTTCTCCTGAAGGTGAGAAAAGGAGAAAGAGTTTAGGGATGATTGACGAAGACATAACTGGTACAGCTGACGTGGCATGGTCTCGTTTCCAAGCCTGG?????????????????????   [702]
Liriodendron_tulipifera                    ATGG---CCGATTCTG------CG--TCTTCCCAGTTCAAGAAAGTCCAGATCCACAGAGACG---ATACCACATTTGATGCATATGTTGTTGGAAAAGAAGATGCTCCTGGGATAGTGGTCTTGCAGGAGTGGTGGGGGGTTGATTTTGAGGTCAAGAACCACGCTTTACACATTTCCAAACTCAATCCTGGATATAAAGCACTCATCCCAGATTTGTATCGTGGAAAAGTTGGTTTAGATGTTGCTGAAGCACAACATTTGATGGAAGGTCTTGATTGGCCAGGCGCCGTTAAGGATATAGGTGCTTCTGTCAACTGGCTCAAGGAAAATGGTTCAAAGAAGGTGGGAGTGACAGGATTTTGCATGGGGGGTGCTCTGTCAATTGCTAGTGCTGTTTTGGTCCCTCAAGTGGATGCTGTTGTTTCCTTCTATGGAGTTCCTTCATCAGAACTTGCAGACCCCTCGCAGGCTAAGGCACCCGTGCAGGCTCATTTTGGGGAGATTGATAACTTTGTTGGTTTTTCGGACGTCACGGCTGCCAAGACCCTGGAGGAAAAACTGAAATCGTCGGGAGTTCCGTATGAGGTACACCTTTACCCTGGCATTGGACATGCATTTATGAACAGATCCCCTGATGGCCTCAAGAGGAGGAAGGAAATGGGATTGAACGACGAGGACAAGGAAG---CTGTGGATTTGGCATGGTCTCGCTTCAGCTCTTGGATGAGTCGCTACCTGTCTACT   [729]
Lotus_japonicus                            ATGG---CTGACACCACATCATCA--TCATCCCCTTTCGAGAAAATCCAGATTCAAAGGGACG---ACACTACATTTGATGCATATGTGGTTGGAAAAGAAGGTGCTCCTGGAATTGTTGTGGTTCAGGAATGGTGGGGTGTGGAGTACGAAATTAAGAACCATGCTTTGAAGATTTCTCAGCTTGGTACTGGGTATAGAGCTCTTATCCCAGATCTGTACCGAGGAAAGGTTACTCTTGATGTTGCAGAAGCAGAGCACTTGATGACTGATCTTGATTGGGAAGGTGCTGTAAAGGATATCCGTGCTTCAATTAACTGGCTTAAGGAAAATGGTTCTAAGAAGGCTGGTGTAACTGGATTTTGTATGGGGGCTGCTCTCGCTGTTGCAAGTTCTGTCTTGGTTCCAGAGGTTGATGCTGCTATTGCATTCTATGGAGTTCCTCCTTCAGATCTTGCGGACGCTTCCCAAG???????????????????????????????????????????????????????????????????????????????????????????????????????????????????????????????????????????????????????????????????????????????????????????????????????????????????????????????????????????????????????????????????????????????????   [463]
Malus_x_domestica                          ATGGCCTCCGACTCTG-----------CTGCCCCCTTCAACAAAATCCAAATCCAAAGAGACG---ACACTACATTTGATGCGTATGTTGTTGGCAAAGACGGCGCTCCTGGGATTGTTGTGCTTCAAGAGTGGTGGGGTGTGGATTATGAAATTAAGAACCATGCTGTCAAGATTTCTCAACTTGCTCCTGGATTCAAAGCACTTATCCCAGACTTGTATCGGGGGAAGGTTGGTTTAGATGTTTCAGAAGCGCAACATTTGATGGACGGTCTTGATTGGCAAGGCGCTGTAAAGGATATCCAAGCTTCTGTTAATTGGCTGAAAGCAAATGGTTCGAAGAAGGTGGGTGTCACTGGATTTTGCATGGGTGGTGCTCTCTCAATTGCAAGTTCTGTTTTGGTCCCTGAAGTTGATGCTGTTGTTGCATTTTATGGTGTGCCGTCGTCAGAGCTTGCAGACCCAGCCAAAGCTAAGGCTCCTGTTCAGGCTCATTTTGGAGAGCTTGATAGTTTCGTTGGCTTTTCAGACGTGACGGCTGCCAAATCTTTGGAGGAGAAGCTGAAAGCGTCAGGAATCCCTTACGAGGTGCACATTTATCCCGGCAATGCCCATGCGTTCATGAATAGGTCTCCAGAAGCTGTGAAGAGGAGGAAGGGCATGGGACTGGCTGATGAGGATGAAGCAG---CATGTCAGCTGGCCTGGTCTCGCTTCCAGTCATGGATGTCTTGTTATTTGCCCGCT   [729]
Medicago_truncatula                        ??????????????????????????????????????????????????????????????????????????????????????????????????????????????????????????????????????????????????????????????????????????????????????????????????????????????????????????????????????????????????????????????????????????????????????????????????????????????????????????????????????????????????????????????????????????????????????????????????????????????????????????????????????????????????????????????????????????????????????????????????????????????????????????????????????????????????????????????????????????????????????????????????????????????????????????????????????????????????????????????????????????????????????????????????????????????????????????????????????????????????????????????????????????   [0]
Nicotiana_tabacum                          ATGG---CTGACTCTG-----------CTACTCCCTTCAAAAAAGTTCAGATTCAAAGGGATG---ATACTACATTTGATGCATATGTAATTGGAAAGGATGATGCCCCTGGAATCGTTGTGCTTCAGGAGTGGTGGGGTGTTGATTTTGAGATTAAAAACCATGCTCAGAAAATTTCTCAGTTTGATTCTGGTTACAAAGCACTTATCCCTGATTTGTACCGAGAAAAAGTTGGGTTAGATGTCGCAGAAGCACAACATCTGATGGATGGTCTTGATTGGCGAGGGGCTGTCAAAGATATTCAGGCTTCACTTAACTGGCTTAAGTCAAACGGTTCCAACAAGGTTGGTGTTACTGGATACTGCATGGGTGGTGCTCTTGCCATTGCAAGTTCTGTTCTGGTCCCAGGTGTCGATGCAGTTGTAGCCTTCTATGGAGTTCCTTCACCAGAACTTGCTGATCCTGTTAATGCTAAGGCACCTGTGCAGGCACATTTTGGTGAAGATGATGGTTTAGTTGGATTTTCAGATGTAAAGACTGGGAAAGCTCTAGAGGAAAAACTGAAGGCATCAGGAGTTCCAAATGAGGTTTACTTCTATCCACAGACTGGACATGCATTCATGAACAAGTCGCCGGAGGGTGTTGAGAGGAGGAAGAAAATGGGGATGCCTGATGTAGAAGATGCTG---CTGTCGAGCAAGCTTGGACCCGCTTCCGCTCATGGATGAGTCGCTTCTTGTCCACC   [726]
Nuphar_advena                              ATGG---CGACCTCTC------CA--TCTCCCCAATTCCAGAAAATCCAAATACAAAGAGATG---ACACCACGTTTGATGCTTACGTTGTTGGCAAAGAAGATGGCCCCGGGATAGTGGTGCTGCAGGAGTGGTGGGGTGTTGATTTTGAGATCAAGAACCACGCTCAACATATTGCTAAAATGGATCCTGGTTTTAAGGCTCTTATCCCAGATTTGTATCGTGGAAAGGTTGGTCTGGATGTTGCAGAAGCACAGCATCTGATGGATGGTCTTGATTGGCAAGGTGCAGTTAAGGATATACGTGCTTCAGTTAACTGGCTGAAGGCTAATGGCTCACAAAAGGTAGGGGTTACAGGCTTTTGCATGGGTGGTGCGCTGTCCATTGCAAGTGCTGCTTTGGTTCCAGAAGTTGATGCTGCTGTGGCATTCTATGGTGTTCCTTCTTCAGAGCTTGCAGATCCCTCATTGGTTAAAGCACCTGTCCAAGCACATTTTGGAGAGCTCGATAATTTTATTGGCTTCTCAGATGTTACAGCTGCGAAGGCTCTAGAGGAAAAGCTCAAGTCAAGTGGAGTTCCTCATGAGGTTCATATTTATCCTGGCAATGGACACGCGTTCATGAATGCTTCTCCAGAAGGGATTGAAAGGAGGAAGAAAATGGGATTAACAGATCCAGATGATGCAG---CAGTAGATCTTGCTTGGTCTCGCTTCAGGTCATGGATGCAGAAGTACTTGTGTCCA   [729]
Oryza_sativa                               ATGG---CATCCTCCG-----------CCGCGCCGTTCCACATGGTCCAGATCCAGCGCGACG---ACACGACTTTTGATGCCTATGTTGTTGGAAAAGAGAATGCTCCTGGAATTGTTGTTTTGCAAGAGTGGTGGGGGGTTGACTATGAGATCAAGAATCATGCTGTCCACATTTCCCAAATTGGTGAAGGATACAGAGCTCTCATTCCAGATTTGTATCGTGGTAAGGTTGCTCTTGATGTAGCGGAAGCTCAGCATCTGATGGAAGGTCTAGACTGGCCGGGTGCGGTCAAGGATATTCAGGCTTCAGTTAAATGGCTCAAGGCAAATGGATCACCCAAGGTTGGTGTTACTGGATATTGCATGGGAGGCGCTTTGTCAATTGCAAGTGGAGTTTCAGTCCCAGAGGTTGATGCTGTTGTGGCTTTCTATGGGACACCACCTTCTGAGCTTGCCGATGCTTCCAAGGCCCAGGCTCCCATCCAGGCTCATTTTGGGGAGCTTGACAGTTTTGTTGGATTTGCAGATGTCACGGCAGCCAAGTCGCTGGAGGAGAAGCTCAAGTCATCTGGCGTGCCACATGAAGTCCACATCTACCCTGGCTGCTCGCATGCTTTTATGAACACATCACCTGAGGCCGTCAAGAGGAGGAAGGAGATGGGTCTGACTGATGAGAACCAGGCAG---CAATTGACCTGGCCTGGTCTCGCTTCTCGACTTGGATGGGTCGTTTCCTTGGATCG   [726]
Panicum_virgatum                           ATGG---CCACTGACT-----CCTCCGCCGCCCCGTTCCAGAAGATCCAGATCCAGCGCGAGG---ACACGACATTTGATGCCTATGTTGTTGGCAAAGAAAATGCTCCTGGAATTGTGGTTTTGCAAGAGTGGTGGGGAGTAGATTATGAGATAAAGAATCATGCAATCCACATCTCCCAACTTGGTGGAGGATACAGAGCACTTATTCCAGATTTGTACCGTGGCAAAGTTGCTCTGGATGTCGCTGAGGCACAGCATCTGATGGAAGGTCTGGATTGGCAAGGCGCAGTTAAGGACATTCAGGCTTCAGTTAAATGGCTCAAGTCAAATGGATCACCCAAGGTTGGTGTTACCGGCTATTGCATGGGTGGTGCTTTATCGATTGCAAGTGGAGTTTTAGTCCCAGAGGTTGATGCCGTTGTTGCTTTCTATGGGACACCATCTTCTGAACTTGCCGACCCTTCTAAGGCTAAGGCTCCTATCCAGGCCCATTTTGGAGAGCATGACAGTTTTGTTGGGTTTTCGGATGTCACTGCGGCCAAGTCCCTGGAGGAGAAGCTCAAGTCTTCTGGAGTACCATATGAAGTCCACATATACCCTGGATGTTCGCATGCCTTCATGAACACTTCGCCCGAGGCCCGCAAGAGGAAGAAGGGAATGGGTCTGACTGATGAGAACCAGGAAG---CCGTCGACCTGGCCTGGTCTCGCTTCTCTGCTTGGATGGGCCGTTTCCTTGGATCC   [732]
Persea_americana                           ??????????????????????????????????????????????????????????????????????????????????????????????????????????????????????????????????????????????????????????CAAGAATCATGCAGTAAAGATTTCCCATATCAATCCTAATTTTAAAGCACTGATTCCAGATTTGTATCGTGGGAAAGTTGGTTTAGATGTTGCTGAAGCACAACATTTAATGGAGGGTCTTGACTGGCAAGGTGCCATTAAGGACATACGAGCTTCTGTTGGCTGGCTAAAGGCGAATGGTTCACAGAAGGTAGGTGTGACGGGGTATTGCATGGGTGGTGCTTTGGCGATTGCAAGTTCTGTTCTTATCCCTGAAGTGGATGCTGTTGTTGCCTTCTATGGTGTTCCTCCACCAGAGCTTGCTGATCCATCTAAAGCTAAGGCACCGGTGCAGGCACCATTTGGGGAACTTGATAGCTTTGTTGGCTTTGCAGATATTACAGCTGCCAAGTCTCTAGAGGAAAAACTTAAATTATCTGGGGTTCCTTCTGAGGTACACATCTATGCTGGCGTTGGACATGCTTTTATGAACGCCTCGCCTGATGGTGTAAAGAGGAGAAAGGAAATGGGCATGAATGATGAGGACAAGGATG---CTGTGGAATTGGCCTGGTCTCGTTTCAGCTCTTGGATGAGTCGCTACTTTGTCTCC   [589]
Phaseolus_coccineus                        ATGG---CTACCACTG------AA--TCATCCCCTTTCAAGAAAGTTCAGATTCAAAGGGTTG---ACACTACATTTGACGCATATGTGGTTGGAAAAGAGGATGCTCCTGGAATTGTTGTAATTCAGGAGTGGGGGGGTGTGGATTACGAAATTAAAAACCATGCTGTGAAGATTTCTCAGCTTGGTACTGGGTTTAAAGCTCTTATCCCAAATCTGTACAGAGGAAAGGTTGGTCTGGATGTTGCTGAGGCTCACCATTTGATGGATGGTCTTGATTGGCAAGCTGCTGCCAAGGATATTGCTGCTTCTGTTAACTGGCTAAAAGCGAATGGTTCAAAGAAGGTTGGTGTAACTGGATTTT???????????????????????????????????????????????????????????????????????????????????????????????????????????????????????????????????????????????????????????????????????????????????????????????????????????????????????????????????????????????????????????????????????????????????????????????????????????????????????????????????????????????????????????????????????????????????????????????   [349]
Phaseolus_vulgaris                         ATCG---CTGACTCAG--------------CTCCTTTCAACAAAATCCGCATTCAAAGGGATGATGACACTGCATTTGATGCATATGTTGTGGGCAAAAACAACTCTCCTGGAATCGTTGTGCTTCAGGAGTGGTGGGGTGTGGATTTCGAAATTAAAAACCATGCTGTGATGATTTCTCAACTCGGTCGGGGATTCAAAGCTCTTATTCCAGATCTGTACAGAGGAAAGGTTGGTCTGGATGTCGCAGAAGCACAACATTTGATGAATGGTCTTGATTGGCAAGGTGCTGTGAAAGATATCCATGCTTCAGTTAACTGGCTTAAGGCAAATGGTTCAAAGAAGGCTGGTGTTACTGGATTTTGTATGGGGGGTGCACTCGCTATTGCAAGCTCAGTCTTGGTTCCAAATGTTGATGCTGCAGTAGCTTTCTATGGAGTTCCTTCTTCTGAGCTTGCAGACCCTGCCCAAGCCAAGGCTCCTGTTCAGGCTCACTNTGGAGAGCTGGATAATTTTGCTGGTTTTTCAGATGTTACGGTAGCCAAGGCCTTGG??????????????????????????????????????????????????????????????????????????????????????????????????????????????????????????????????????????????????????????????????????????????????????????????????   [535]
Picea_glauca                               ATGG---CGTCCTCTG--------CCGCTCCCGAGTTTCAGAAAATTGAGATCCATCGAGACG---ATACAACATTCAATGCATATGTGGTGGGCAAAGAAGATGCCCCGGGGATTGTAGTGTTGCAGGAGTGGTGGGGAGTTGATTATGAGATCAAGAATCATGCAGCTAATATAGCCAAAATGGATTCTGGTTATAAGACTCTTATTCCAGATTTGTACCGTGGAAAAGTTGGTTTGGATGCTGCAGAAGCACAGCATTTAATGGATGACCTTGATTGGCAAGGTGCTATTAAAGATATCACAGCATCCGTGAAGTGGCTGAAGGAAAATGGATCAGAAAAAGTTGGAGTGACAGGCTTTTGCATGGGTGGTGCTTTATCTATTGCAAGTGCTGTGTTGGTTCCAGGAGTTGATAGTGTTGTTGCATTCTATGGTGTTCCTTCACCACAACTTGCAGATCCATCATCAGCAAAAGCACCTGTGCAGGCTCATTTTGGAGAACTTGATAACTTTGTTGGGTTTTCAGATGTGACAGCAGCTAAATCTTTGGAGGAGAAGCTGAAGGCATCAGGAGTGCCCTATGAGGTTCATATTTACCCTGGCAATGGTCACGCGTTTATGAATTCTTCTCATGAGGCTGTCAGCCGCAAAAAGGAGCTCGGATTTGCTGAGCATGACCAGGCAT---CAGTTGATTTGGCATGG???????????????????????????????????????   [690]
Picea_sitchensis                           ATGG---CTTCCTCTG------CC--GCTCCCGAGTTTCAGAAAATTGAGATCCAGCGAGACG---ATACAACATTCAATGCATATGTGGTGGGCAAAGAAGATGCCCCGGGGATTGTAGTGTTGCAGGAGTGGTGGGGAGTTGATTATGAGATCAAGAATCATGCAGCTAATATAGCCAAAATGGATTCTGGTTATAAGACTCTTATTCCAGATTTGTACCGTGGAAAAGTTGGTTTGGATGCTGCAGAAGCACAGCATTTAATGGATGACCTTGATTGGCAAGGTGCTATTAAAGATATCACAGCATCCGTGAAGTGGCTGAAGGAAAATGGTTCAGAAAAAGTTGGAGTGACAGGCTTTTGCATGGGTGGTGCTTTATCTATTGCAAGTGCTGTGTTGGTTCCAGGAGTTGATAGTGTTGTTGCATTCTATGGTGTTCCTTCACCACAACTTGCAGATCCATCATCAGCAAAAGCACCTGTGCAGGCTCATTTTGGAGAACTTGATAACTTTGTTGGGTTTTCAGATGTGACAGCAGCTAAATCTTTGGAGGAGAAGCTGAAGGCATCAGGAGTGCCCTATGAGGTTCATATTTACCCTGGCAATGGTCACGCGTTTATGAATTCTTCTCATGAGGCTGTCAGCCGCAAAAAGGAGCTCGGATTAGCTGAGCATGACCAGGCAT---CAGTTGATTTGGCATGG???????????????????????????????????????   [690]
Pinus_pinaster                             ATGG---CGTCTTCTG--------CCGCTGCCGAGTTTCAGAAAATTGAAATTCAGCGAGACG---ATACTACATTCAATGCATATGTGGTGGGCAAAGAAGATGCCCCGGGGATTGTAGTGTTGCAGGAGTGGTGGGGAGTTGACTATGAGATCAAGAATCATGCAGCTAATATAGCCAAAATGGATTCTGGTTATAAGACTCTTATTCCAGATTTGTACCGCGGAAAACTTGGTTTGGATGCTGCAGAAGCACAACATTTAATGGATGGCCTTGATTGGCAAGGTGCTGTTAAAGATATCGCGGCATCTGTGAAGTGGCTGAAGGAAAATGGTTCAAAAAAAGTTGGAGTAACAGGCTTTTGCATGGGTGGTGCTTTATCTATTGCAAGTGCTGTGTTGGTTCCAGAAGTTGATAGCGTTGTTGCATTCTATGGTGTTCCTTCTACACAACTTGCAGATCCATCATCAGCAAAAGCACCTGTGCAGGCTCATTTTGGAGAACTTGATAACTTTGTTGGGTTTTCAGATGTGACTGCAGCTAAATCTTTGGAGGAGAAGCTGAATGCATCAGGAGTGCCGTATGAGGTTCATATTTACCCTGGAAATGGTCATGCGTTTATGAATTCTTCTCATGAAGCTGTCGAGCGCAAAAAGAATCTAGGATTTACTGAGCATGACCAGACAG---CAGTTGAGTTGGCATGG???????????????????????????????????????   [690]
Pinus_taeda                                ATGG---CGTCTTCTA------CC--GCTGCCGAGTTTCAGAAAATTGAAATTCAGCGAGACG---ATACTACATTCAATGCATATGTGGTGGGCAAAGAAGATGCCCCGGGGATTGTAGTGTTGCAGGAGTGGTGGGGAGTTGACTATGAGATCAAGAATCATGCAGCTAATATAGCCAAAATGGATTCTGGTTATAAGACTCTTATTCCAGATTTGTACCGTGGAAAACTTGGTTTGGATGCTGCAGAAGCACAACATTTAATGGATGACCTTGATTGGCAAGGTGCTGTTAAAGATATTGCGGCATCTGTGAAGTGGCTGAAGGAAAATGGTTCAAAAAAAGTTGGAGTAACAGGCTTTTGCATGGGTGGTGCTTTATCTATTGCAAGTGCTGTGTTGGTTCCAGAAGTTGATAGCGTTGTTGCATTCTATGGTGTTCCTCCTACACAACTTGCAGATCCATCATCAGCAAAAGCACCTGTGCAGGCTCATTTTGGAGAACTTGATAACTTTGTTGGGTTTTCAGATGTGACTGCAGCTAAATCTTTGGAGGAGAAGCTGAATGCATCGGGAGTGCCCTATGAGGTTCATATTTACCCTGGAAATGGTCATGCGTTTATGAATTCTTCTGATGAAGCTGTTGCCCGCAAAAAGAATCAAGGATTTGCTGAGCATGACCAGACAT---CAGTTGATTTGGCATGG???????????????????????????????????????   [690]
Populus_deltoides                          ATGG---CCGGATCTG------CG--TCTCAGCCTTTCAAGAAAATCCAAATCCAGAGAGACG---ATACTACATTTGATGCATATGTTGTCGGGAAAGAAGATGCTCCTGGTATTGTTGTACTTCAAGAGTGGTGGGGTGTCGATTTCGAGATCAAGAACCATGCTGTCAAAATCTCCCAACTTGGCCCTGGATTCAAGGCCCTTATTCCAGATTTGTATCGAGGAAAGGTCGGTTTGGACGTTGCTGAAGCTCAGCATTTGATGGATGGTCTTGATTGGCAAGGTGCTGTCAAGGATATCCAGGCTTCGGTTAATTGGCTCAAGACAAATGGTTCAAGCAAGGCTGGAGTAACTGGATTTTGCATGGGGGGTGCTCTCTCTATTGCAAGTTCTGTTCTGGTTCCTGAGGTTGATGCTGTTGTTGCATTCTATGGTGTTCCTTCATCGCAGCTCGCTGACCCTGCTCAGGCTAAGGCACCTGTTCAGGCTCATTTTGGAGAGCTTGATAATTTTGTTGGCTTTTCAGATGTTACGGCTGCCAAGGCTCTGGAGGAAAAGCTGAAAGCATCAGGAATTCCATATGAGGTGCACATTTATCCAGGCAATGCACATGCTTTCATGAACAGGTCTCCAGAAGGTGTGAAGAGGAGGAAGGGCATGGGGCTGCCTGATGAGGATGAAGCTT---CTGCTGAGTTGGCTTGGTCCCGATTCACAACATGGATGACTCGTTACTTATCTGCA   [729]
Populus_euphratica                         GCAA---C-------------------------CTTTCAAGAAAATCCAAATCCAGAGAGACG---ATACTACATTTGATGCATATGTTGTCGGGAAAGAAGATGCTCCTGGTATTGTTGTACTTCAAGAGTGGTGGGGTGTCGATTTCGAGATCAAGAACCATGCTGTCAAAATCTCCCAACTTGGCCCTGGATTCAAGGCCCTTATTCCAGATTTGTATCGAGGAAAGGTCGGATTGGACGTTGCTGAAGCTCAGCATTTGATGGATGGTCTTGATTGGCAAGGTGCTGTCAAGGATATACAGGCTTCGGTTAATTGGCTCAAGACAAACGGCTCAAGCAAGGCTGGAGTAACTGGATTTTGCATGGGGGGTGCGCTCTCTATTGCAAGTTCTGTTCTGGTTCCTGAGGTTGATGCTGTTGTTGCATTCTATGGTGTTCCTTCATCGCAGCTCGCTGACCCTGCTCAGGCTAAGGCACCTGTTCAGGCTCATTTTGGAGAGCTTGATAATTTTGTTGGCTTTTCAGATGTTACGGCTGCCAAGGCTCTGGAGGAAAAGCTGAAATTGTCAGGAATTCCATATGAGGTACACTTGTATCCAGGCAATGCACATGCTTTCATGAACAGGTCTCCAGAAGGTGTGAAGAGGAGGAAGGACATGGGGCTGTCTG??????????????????????????????????????????????????????????????????????????  [641]
Populus_trichocarpa                        ATGG---CCGGATCTG------CG--TCTCAACCTTTCAAGAAAATCCAAATCCAGAGAGACG---ATACTACATTTGATGCATATGTTGTCGGGAAAGAAGATGCTCCTGGTATTGTTGTACTTCAAGAGTGGTGGGGTGTCGATTTCGAGATCAAGAACCATGCTGTCAAAATCTCCCAACTTGGCCCTGGATTCAAGGCCCTTATTCCAGATTTGTATCGAGGAAAGGTCGGTTTGGACGTTGCTGAAGCTCAGCATTTGATGGATGGTCTTGATTGGCAAGGTGCTGTCAAGGATATCCAGGCTTCGGTTAATTGGCTCAAGACAAATGGTTCAAGCAAGGCTGGAGTAACTGGATTTTGCATGGGGGGTGCTCTCTCTATTGCAAGTTCTGTTCTGGTTCCTGAGGTTGATGCTGTTGTTGCATTCTATGGTGTTCCTTCATCGCAGCTCGCTGACCCTGCTCAGGCTAAGGCACCTGTTCAGGCTCATTTTGGAGAGCTTGATAATTTTGTTGGCTTTTCAGATGTTACGGCTGCCAAGGCTCTGGAGGAAAAGCTGAAAGCATCAGGAATTCCATATGAGGTGCACATTTATCCAGGCAATGCACATGCTTTCATGAACAGGTCTCCAGAAGGTGTGATGAGGAGGAAGGGCATGGGGCTGCCTGATGAGGATGAAGCTT---CTGCTGAGTTGGCTTGGTCCCGATTCACAACATGGATGACCCGTTACTTATCTGCA   [729]
Prunus_persica                             ATGG---CCGACTCTG------CT--GCTGCCCCATTCAAGAAAATCCAAATCCACAGAGGTG---ATACTGCATTTGATGCATATGTTGTTGGAAAAGAAGATGCTCCTGGGATTGTTGTACTTCAAGAGTGGTGGGGTGTGGATTTTGAAATCAAGAACCATGCTATGAAAATTTCTCAACTTGCTCCTGGTTTCAAAGCACTTATCCCAGACTTGTATCGGGGAAAGGTTGGTTTGGATGTTGCAGAAGCACAACATTTGATGGATGGTCTTGATTGGCAAGGTGCTGTAAAGGATATCCAAGCTTCTGCTAATTGGCTGAAAGCAAATGGTTCAAAGAAGGTCGGTGTTACTGGATTTTGTTTGGGGGGTGCTCTCTCAATTGCAAGTTCTGTTTTGGTCCCTGAGGTTGATGCTGTTGTTGCATTTTACGGAGTACCGTCATCAGAGCTTGCAGACCCTGCCAAAGCTAAGGCTCCTGTTCAGGCTCATTTTGGAGAGCTTGATAATTATGTTGGCTTCTCAGATGTGGGGGCTGCCAAGTCTTTGGAAGAAAAGCTGAAAGCATCAGGAATCCCGTATGAGGTGCACATTTATCCC????????????????????????????????????????????????????????????????????????????????????????????????????????????????????????????????????????????????   [602]
Ricinus_communis                           ATGG---CTGACTCAG------CT--TCTTCTCCATTTAAAAAAGTTCAAATCCACAGAGACA---ATACTACATTTGATGCCTACGTGATTGGCAAAGATGATGCTCCTGGCATTGTTGTTGTTCAAGAGTGGTGGGGTGTGGATTTTGAGATAAAAAACCATGCTGAGAAAATCTCCCAACTTGAACCTGGATTTAAGGCACTTATCCCCGATTTGTATCGAGGAAAGGTGGGCTTGGATGTTGCTGAAGCTCAGCATTTGATGGATGGTCTTGACTGGCAAGGTGCTGTTAAGGATATTGGTGCTTCAGTTAATTGGCTCAAGGCTAATGGTTCAAAGAAGGCAGGAGTAACTGGATTTTGCATGGGAGGGGCTCTTGCTATTGCCAGTTCTGTTTTGGTCCCTGAGGTTGATGCCGTTGTCGCATTTTATGGCGTTCCTCCCTCAGAGCTTGCAGATGCTACCCAGGCTAAGGCACCCATCCAGGCTCATTTTGGAGAGCTTGATAATTTTGTTGGTTTTGCAGATATTACGGCTGCCAAGGCTTTGGAGGAGAAGCTGAAAGCATCAGGAGTTCCTTCCGAGGTACACATTTATCCAGGCAATGCACATGCATTTATGAACAGGTCAGCAGAAGGGGTGAAGAGGAGGAAGAGCATGGGAATGCCTGACGAGGATGAAGCTG---CGGTTGAGCTGGCATGGTCACGCTTC-AGTCATGGATGA?????????????????   [711]
Saccharum_officinale                       ATGG---CCACCGACT-----CCTCGGCCGGCCTGGTCCAGAAGATCCAAATCCAGCGCGAGG---ACACCACTTTTGATGCCTATGTTGTTGGCAAAGAAAATGCTCCTGGAATTGTGGTTTTGCAAGAATGGTGGGGAGTTGACTATGAGATAAAGAACCATGCGATCCACATTTCTCAACTTGGTGGAGGCTACAGAGCACTCATTCCAGATTTATACCGTGGAAAAGTTGCTCTTGATGTTGCTGAGGCACAGCATCTGATGGAGGGTCTCGACTGGCAGGGTGCAGTCAAGGATATTCAGGCTTCAGTTAAATGGCTGAAGTCAAATGGATCACCCAAGGTTGGTGTTACTGGATATTGCATGGGAGGTGCTTTATCAATTGCAAGTGGAGTTTTAGTCCCAGAGGTTGATGCTGCTGTTGCTTTCTATGGGACACCATCTTCTGAGCTTTCTGATCCTTCTAAGGCTAAGGCTCCTATACAGGCTCATTTTGGGGAGCATGACAGTTTTGTTGGTTTTTCAGATGTCACTGCAGCCAAGTCCCTGGAGGAGAAGCTCAAATCTTCCGGGATACCATATGAAGTTCACATATATCCTGGATGTTCGCATGCCTTCATGAACACTTCGCCCGAGGCCCTCAAGAGGAAGAAGGGGATGGGTCTGACTGATGAGAAACAGGAAG---CCGCC-ACCTGGCCTGGTCTCGCTTCTCTTCTTGGATGGGCCGTTTCCTTGGATCT   [731]
Saruma_henryi                              ??????????????????????????????????????????????????????????????????????????????????????????????????????????????????????????????????????????????????????????????????????????????????????????????????????????????????????????????????????????????????????????????????????????????????????????????????????????????????????????????????????????????????????????????????????????????????????????????????????????????????????????????????????????????????????????????????????????????????????????????????????????????????????????????????????????????????????????????????????????????????????????????????????????????????????????????????????????????????????????????????????????????????????????????????????????????????????????????????????????????????????????????????????????   [0]
Solanum_chacoense                          ??????????????????????????????????????????????????????????????????????????????????????????????????????????????????????????????????????????????????????????????????????????????????????????????????????????????????????????????????????????????????????????????????????????????????????????????????????????????????????????????????????????????????????????????????????????????????????????????????????????????????????????????????????????????????????????????????????????????????????????????????????????????????????????????????????????????????????????????????????????????????????????????????????????????????????????????????????????????????????????????????????????????????????????????????????????????????????????????????????????????????????????????????????????   [0]
Solanum_habrochaites                       ---A---GGAATTCGG-----------------CACGAGGGAAAGTTCAGATTCAAAGGGATG---ATACTACATTTGATGCCTATGTAATTGGAAAAGACGATGCCCCTGGAATTGTTGTGCTTCAGGAGTGGTGGGGTGTTGATTTTGAGATAAAAAATCATGCAGAGAAAATTTCTCAATTTGATTCTGGTTTTAAGGCACTTATCCCTGATTTGTATCGTGGAAAAGTTGGCTTAGATGTTGCAGAAGCACAACATCTGATGGATGGTCTTGACTGGCAAGGGGCTGTCAAAGATATTCAGGCTTCAGTTAATTGGCTAAAGTCAAATGGATCCAAAAAGGTTGGAGTTACTGGATACTGCATGGGTGGTGCTCTTGCGATTGCAAGTTCTGTTTTGGTCCCAGAGGTTAATGCAGTCGTAGCCTTTTATGGGGTTCCTTCACCAGAGCTTGCTGATCCTGTTAATGCTAAGGCCCCTGTACAAGCTCATTTCGGTGAAGATGATGCTTTTGTTGGGTTTTCAGATGTAAAGACTGGTAAAGCTCTAGAGGAAAAACTGAAAACAGCAGGAGTTCCACATGAGGTTTACTTCTATCCAAAGACTGGACACGCATTCATGAACAAGTCACCGGAGGGCGTTGAAAGGAGGCAAAAGATGGGGATGCCTGATGTAGAAGATGCTG---CCGTAGATCAAGCTTGGTCCCGCTTCCGTTCATGGATGAGTCGTTTCTTATCTGCC   [717]
Solanum_lycopersicon                       ATGG---CTGACTCCG-----------CTACTCCATTCAAGAAAGTTCAGATTCAAAGGGATG---ATACTACATTTGATGCCTATGTAATTGGAAAAGACGATGCCCCTGGAATTGTTGTGCTTCAGGAGTGGTGGGGTGTTGATTTTGAGATAAAAAACCATGCAGAGAAAATTTCTCAATTTGATTCTGGTTTTAAGGCACTTATCCCTGATTTGTATCGTGGAAAAGTTGGCTTAGATGTTGCAGAAGCACAACATCTGATGGATGGTCTTGACTGGCAAGGGGCTGTCAAAGATATTCAGGCTTCAGTTAATTGGCTAAAGTCAAATGGATCCAAAAAGGTTGGAGTTACTGGATACTGCATGGGTGGTGCTCTTGCGATTGCAAGTTCTGTTTTGGTCCCAGAGGTTAATGCAGTCGTAGCCTTTTATGGGGTTCCTTCACCAGAGCTTGCTGATCCTGTTAATGCTAAGGCCCCTGTGCAAGCTCATTTCGGTGAAGATGATGCTTTTGTTGGGTTTTCAGATGTAAAGACTGGTAAAGCTCTAGAGGAAAAACTGAAAACAGCAGGAGTTCCACATGAGGTTTACTTCTATCCAAAGACTGGACACGCATTCATGAACAAGTCACCAGAGGGCGTTGAAAGGAGGCAAAAGATGGGGATGCCTGATGTAGAAGATGCTG---CCGTAGATCAAGCTTGGTCCCGCTTCCGTTCATGGATGAGTCGTTTCTTATCTGCC   [726]
Solanum_tuberosum                          ATGG---CTGACTCCA-----------CTACTCCATTCAAGAAAGTTCAGATTCAAAGGGATG---ATACTACATTTGATGCCTATGTAATTGGAAAAGATGATGCCCCAGGAATTGTTGTGCTTCAGGAGTGGTGGGGTGTTGATTTTGAGATAAAAAACCATGCGGAGAAAATTTCTCAATTTGATTCTGGTTATAAGGCACTTATCCCTGATTTGTATCGTGGAAAAGTTGGCCTAGATGTTGCAGAAGCACAACATCTGATGGATGGTCTTGACTGGCAAGGGGCTGTCAAAGATATTCAGGCTTCAGTTAATTGGCTAAAGTCAAATGGATCCAAAAAGGTTGGAGTTACTGGATACTGCATGGGTGGTGCTCTTGCCATTGCAAGTTCTGTTTTGGTCCCAGAGGTTAATGCAGTTGTAGCCTTTTATGGGGTTCCTTCACCAGAGCTTGCTGATCCTGTTAATGCTAAGGCCCCTGTGCAAGCTCATTTTGGTGAAGATGATGCTTTTGTTGGGTTTTCAGATGTAAAGACTGGGAAAGCTCTAGAGGAAAAACTGAAAACAGCAGGAGTTCCACATGAGGTTTACTTCTATCCAAAGACTGGACATGCGTTCATGAACAAGTCACCGGAGGGTGTTGAAAGGAGGCAAAAGATGGGGATGCCTGATGTAGAAGATGCTG---CTGTGGAGCAAGCTTGGTCCCGCTTCCGTTCATGGATGAGTCGTTTCTTATCTGCC   [726]
Sorghum_bicolor                            ATGG---CCACCGACT-----CCTCGGTAGCCCCGTTCCAGAAGATCCAGATCCAGCGCGAGG---ACACCACTTTTGATGCCTATGTTGTTGGCAAAGAAAATGCTCCTGGAATTGTGGTTTTGCAAGAATGGTGGGGAGTTGACTATGAGATAAAGAACCATGCGATCCACATTTCCCAACTTGGTGGAGGATACAGAGCACTCATTCCAGATTTATACCGTGGAAAAGTTGCTCTGGATGTTGCTGAGGCACAGCATCTGATGGAGGGTCTCGACTGGCAGGGTGCAGTCAAGGATATTCAGGCTTCAGTTAAATGGCTGAAGTCAAATGGATCACCCAAGGTTGGTGTGACTGGCTATTGCATGGGAGGTGCTTTATCAATTGCAAGTGGAGTTTTAGTTCCATTGGTTGATGCTGTTGTTGCTTTCTATGGGACACCATCTTCTGAGCTTGCTGATCCTTCCAAGGCTAAGGCTCCTATACAGGCTCATTTCGGGGAGCATGACAGTTTTGTTGGTTTTTCAGATGTCACTGCAGCCAAGTCCCTGGAGGAGAAGCTCAAATCTTCTGGGATACCATATGAAGTTCACATATACCCTGGATGTTCACATGCCTTCATGAACACTTCGCCTGAGGCCCTCAAGAGGAAGAAGGGGATGGGTCTGACTGATGAGAACCAGGAAG---CCGTCGACCTGGCCTGGTCTCGCTTCTCTTCTTGGATGGGCCGTTTCCTCGGATCT   [732]
Taraxacum_officinale                       ATGG---CTACTTCCG-----------------AGATCAAGAAGATTCAAATTCAAAGAGACG---ACACTACATTCGATGCATATGTGGTTGGCAAAGAAGACGCACCTGGAATCGTCGTTCTTCAAGAATGGTGGGGAGTCGATTTCGAAATCAAAAACCACGCACTCAAAATCTCCAAACTTGAACCTGGCTACAAAGCACTCATTCCTGATTTATACCGTGGAAAGGTTGGACTTGATGCTGCAGAAGCACAGCATTTGATGGACGGTCTTGATTGGCCAGGTGCTGTAAAGGACATCCAAGCTTCGGTTAACTGGCTCAAGGCCAATGGCTCACAGAAGGTTGGTGTGACTGGATATTGCATGGGTGGTGCTCTTGCAATTGCAAGTTCCGTTTTAGTCCCTGAGGTTGATGCTGCTGTTGCCTTTTATGGAGTTCCTCCTAATGAGCTTGCAGACCCCATGAACATCAAAGCACCTGTACAAGCTCATTTTGGTGAACTTGACAATATTGCTGGATTTTCGGATGTTAAGACTGCTAAAGCTTTGGAGGAAAAACTGAAGGCATCAGGAAAGCCATATGAGGTACATATATATCCCGGAGCAACACATGCATTTATGAACACTTCTCCTGAAGGTGTGGAAAGGAGAAAGGGTATGGGAATGATAGATCAACCAGAAGCTGATCATGCTGACGTGGCGTGGTCCCGTTTCAAGTCTTGGATGGAACGTTATTTATCAGCT   [723]
Triticum_aestivum                          ATGG---CCTCCGATG------CC--GCCAGCCAGTTCCAGAAGATCCAGATCCAGCG-GAGG---ACACGACGTTTGATGCCTATGTTGTTGGCAAAGAAAACGCTCCTGGAGTTGTAGTGTTGCAAGAGTGGTGGGGTGTTGACTATGAGGTCAAGAATCATGCCATCCATATTTCCCAGATCGGCGATGGATACAGAGCACTTATTCCAGATTTGTACCGTGGGAAGGTTGCTTTGGAGGTAGCTGAAGCACAACATCTGATGGAAGGACTAGACTGGCAGGGTGCAATCAAGGATATTCAGGCTTCAGTTAAATGGCTGAAGGAAAATGGATCACCCAAGGTTGGTGTTACTGGTTATTGCATGGGAGGTGCTTTGGCAATTGCAAGTGGAGTTTTGGTCCCAGAGGTTGATGCTGTTGTTGCTTTCTACGGGACGCCATCTTCGGAGCTTGCTGATGCTTCCAAGGCCCAGGCTCCAATCCAGGCTCATTTTGGGGAGCTTGACAGTTTTGTTGGGTTTGCAGATGTTACCGCGGCCAAGTCGTTGGAGGAGAAGCTCAAGGCTTCTGGAGTGGCACATGAAGTCCACATATACCCTGGATGCTCACATGCCTTCATGAACGCATCGCCTGAGGCCCTCAAGAGGAGGAAGGGCATGGGTCTGACTGATGAGAATCAGGGGG---CCATTGACCTGGCATGGTCTCGCTTCTCTACTTGGATGGGTCGTTTCCTGGGATCT   [728]
Vitis_vinifera                             ATGG---CGGAATCTG------CT--TCTTCGCCCTTCAAGAAAATTCAGATCCAGAGAGACG---ATACTACATTTGACGCATATGTGGTTGGCAAAGAAGATGCTCCTGGGATTGTTGTGGTTCAGGAGTGGTGGGGTGTGGATTATGAGGTCAAGAACCATGCTTTGAAAATTTCACAATTGGATCCTGGTTTTAAAGCACTTATCCCAGATTTGTATAGAGGAAAGGTTGGGTTAGATGTTGCAGAAGCACAACATTTGATGGATGGTCTTGACTGGCAAGGTGCTGTAAAGGACATTTGTGCTTCAGTTAACTGGCTCAAGGCAAATGGCTCGCAAAAGGTTGGTGTAACAGGATATTGCATGGGTGGTGCTCTCTCTATTGCTAGTTCTGTCCTGCTTCCCGAGGTTGATGCTGTTGTTGCATTCTATGGAGTCCCCTCATCAGAGTTGGCGGATCCTGCCAAGGCTAAGGCTCCTGTGCAGGCCCACTTTGGGGAGCTTGATAGTTTTGTTGGCTTCTCAGATGTGACGGCTGCTAAAGCATTGGAGGAAAAGCTGAAAGCATCAGGGGTTCCATATGAGGTACACATTTATCCAGGCAATGGTCATGCTTTCATGAACAGGTCTCCTGAAGGTATACAGCGGAGGAAGGGTATGGGAATGCCAGATGAAGATGAAGATG---CAGTTGGGCTCGCATGGTCTCGTTTCCGTGCATGGATGAGTTGCTACTTATCTCCT   [729]
Welwitschia_mirabilis                      ATGG---CGTCATCCGTTTCGGTG--AATCACAACTTCAAAAAGGTTCAAATTCAGAGGGAGG---ACACGACTTTTGATGCATATGTTTTAGGCCAAGACAATGTACCTGGAATTGTCGTATTGCAAGAGTGGTGGGGAGTCGATTATGAGATTAAAAATCATGCTGCAAATATAGCAAAAATGAATTCTGGATACAAGACTCTTATACCAGATTTGTATCGTGGAAAAGTTGGACTAGATGCTGCAGAAGCACAACATTTAATGGATAGTCTTGACTGGCAAGGTGCCATTAAAGACATTACGGCATCAGTGAAGTGGCTTAAGGAAAATAATTCAGAGAAGGTTGGTGTCACAGGCTTTTGCATGGGTGGTGCTTTGTCCATTGCAAGTGGTGTGCTTGTCCCAGGTGTTGATTGCGTTGTTTCATTCTATGGCATTCCATCTGCAGAGCTTGCTGATCCATCAACATCAAAAGCACCTGTGCAGGGACATTTTGGAGAACTTGACAAATTTGTTGGATTTTCAGATGTGACAGCCGCCAAGTCACTGGAGGAGAAGCTCAAGTCAGCAGGAGTGCCATATGAGGTTCATATTTACCCAGGGATTGGTCATGCATTCATGAATTCTTCTCCTGAAGCG?????????????????????????????????????????????????????????????????????????????????????????????????????????   [633]
Zea_mays                                   ATGG---CCACGGACT-----CCTCCGCCGCCTCGTTCCAGAAGATCCAGATCCAGCGCGAGG---ACACCACTTTTGATGCTTATGTTGTTGGCAAAGAAAATGCTCCTGGAATTGTGGTTTTGCAAGAGTGGTGGGGAGTTGACTATGAGATAAAGAACCATGCGATCCACATTTCCCAACTTGGTGGAGGATACAGAGCACTCATTCCAGATTTATACCGTGGAAAAGTTGCTCTCGATGTTGCTGAGGCACAACATCTGATGGAGGGTCTCGACTGGCAGGGTGCAGTCAAGGATATCCAGGCTTCAGTTAAATGGCTGAAGTCAAATGGATCACCCAAGGTTGGTGTTACTGGCTATTGCATGGGAGGTGCTTTATCAATTGCAAGTGGAGTTTTAGTCCCAGAGGTTGATGCTGTTGTTGCTTTCTATGGGACACCATCTTCTGAGCTTGCTGATCCTTCTAAGGCTAAGGCTCCTATACAGGCTCATTTCGGGGAGCATGACAGTTTTGTTGGTTTTTCAGATGTCACTGCAGCCAAGTCCCTGGAGGAGAAGCTCAAATCTTCCGGGATACCATATGAAGTTCACATATACCCTGGATGTTCGCATGCCTTCATGAACACTTCGCCTGAGGCACTCAAGAGGAAGAAGGGGATGGGTCTGACTGATGAGAACCAGGAAG---CCGTCGACCTGGCCTGGTCTCGCTTCTCTTCTTGGATGGGCCGGTTCCTCGGATCT   [732]
Zingiber_officinale                        ?????????????????????????????????????????????????????????????????????????????????????????????????????????????????????????????????????????????????????????TCAAAAACCATGCTCTACACATCGCACAACTGAATCCTGTTTATAGAACTCTTATTCCAGA----------------------------------------------------------------------GGTGCTGTTAAAGACATAGAAGCTTCAATTAATTGGCTTAAGGCAACTGGTTCATCAAAGGTTGGTGTGACTGGATATTGCATGGGAGGGGCCCTGTCAATAGCAAGTGGAGTTCTGGTCCCTCAGGTTGATGCTGTAGTGGCTTTCTATGGAGTGCCTTCGTCACAACTTGCTGATCCTGCATCAGCTAAGGCACCTATTCAAGCTCATTTTGGGGAGCTAGATAATGTTGTCGGATTTTCCGATGTCACTGCAGCAAAGGCGCTGGAAGAGAAGCTAAAATCTTCTGGAGTTCCACATGAGGTATATATCTATCCAGGCTGTGCCCATGCTTTCATGAACGCATCTCCGGAGGGCATCCAGAGGAGGAAGAAAATGGGAATGGACGACGGGGATAGTGCAT---CGGTTGACTTGGCTTGGTCTAGGTTCGCGACCTGGATGGGCAAGTACTTGCATTCT   [520]

[!4318 2539-3318]
Acorus_americanus                          ATGCCGCAAGGAGACTACATCGAGCTTCACCAGAAGCGCCATGGCTACCGCCTCGACCACTTCGAGCGGAAGCGAAAGAAGGAGGCTCGAGAAGTCCACAAGCGGTCCGCCATGGCTCAGAAGGTGTTGGGTATCAAAGGGAAGATGTTGGCGAAGAAGAGATACTCGGAGAAGGTCCTCATGAAGAAAACGATTGCCATGCATGAGGAATCATCGACTAGGCGCAAGGTGGAAGATAAGGTTCACGATGGTGCCATTCCTGCATATCTTTTGGATCGTGATACCACTACTCGTGCAAAGGTACTTAGCAACACTATCAAACAAAAGAGGAAGGAAAAGGCTGGTAAATGGGAAGTTCCCTTACCCAAGGTGAGACCGGTGGCTGAAGAGGAGATGTTTCGTGTAATCAAGTCTGGTAAAAGGAAAACCAAACAATGGAAAAGGATGGTCACCAAGGTCACATTTGTCGGTCAAGGGTTTACCAGGAAACCTCCGAAATATGAACGATTCATTCGTCCCACAGGCTTGCGATTCACCAAAGCTCACGTAACCCACCCGGAGCTTAAATGCACATTCAACCTTGAAATTATCGGAGTTAAGAGGAACCCTAACGGTACAACCTACACTTCTCTGGGCGTTATAACCAAAGGAACAATTATCGAGGTGAATGTGAGTGAGCTCGGTCTGGTTACGCCAGCTGGGAAGGTGGTGTGGGGCAAATATGCACAAGTTACGAACAATCCAGAGAACGACGGTTGCATCAACGCGGTCCTTCTGGTT   [780]
Amborella_trichopoda                       ????????????????????????????????????????????????????????????????????????????????????????????????????????????????????????????????????????????????????????????????????????????????????????????????????????????????????????????????????????????????????????????????????????????????????????????????????????????????????????????????????????????????????????????????????????????????????????????????????????????????????????????????????????????????????????????????????????????????????????????????????????????????????????????????????????????????????????????????????????????????????????????????????????????????????????????????????????????????????????????????????????????????????????????????????????????????????????????????????????????????????????????????????????????????????????????????????????????   [0]
Antirrhinum_majus                          ATGCCGCAAGGAGATTATATCGAGCTGCACAGGAAGAGGAATGGTTATCGCCATGACCACTTCGAGCGCAAGAGGAAGAAGGAGGCGCTTGAGGTTCACAAGCGCTCTCAAATCGCTCAAAAGGCTTTGGGTATTAAGGGTAAGATGTTTGCTAAGAAGCGGTATGCAGAGAAGGCGCTGATGAAGAAAACACTGGCTATGCATGAGGAGTCATCAACCCGTCGCAAGGTTGAAGAT---GTCCAAGAAGGCGCACGCCCTGCATATCTTCTTGATCGTGATGAGACAACAAGAGCAAAGGTGCTTAGCAACACTATAAAGCAAAAGAGGAAAGAAAAAGCAGGGAAATGGGAGGTGCCTCTACCAAAGGTGAGACCTGTGGCTGAAGATGAGATGTTCAGGGTGATCAGATCTGGAAAACGAAAGACTAAGCAATGGAAGAGGATGATCACCAAGGCCACATTTGTTGGTCCAAGTTTTACCAGGAAACCGCCCAAATATGAGCGCTTCATCCGTCCAAGTGGGTTGCGTTTTACAAAAGCCCACGTGACTCACCCCGAACTTAAGTGCACCTTCAATTTAGAGATCATTGGTGTGAAGAAAAATCCAAATGGCCCCATGTATACTTCTCTTGGTGTTATGACCAAAGGAACTATAATTGAGGTGAATGTCAGTGAACTTGGTCTGGTCACTCCTGCTGGAAAAGTTGTTTGGGGTAAATATGCCCAGGTTACGAACAACCCGGAAAATGATGGTTGCATCAATGCTGTCTTGCTAGTT   [777]
Aquilegia_formosa_x_Aquilegia_pubescens    ATGCCGCAGGGAGATTATATTGATCTTTTTCGTAAGCGTCAGGGTTATCGCCCTGATTTCCATGAAAGAAAACGTAAGAGAGAAGCTCGTGAAGTTCATGAGAGATCCACTAAAGCTCAAAAGACTATTGGTTTGAAGGGTAAGATTTATGCAAAGAAACGTTATGCAGAAAAGGCCTTGATGAAGAAAACGCTGGCTATGCATGAGGAATCATCAAGTAGACGCAAGGTGGATGATGAAGTTCATGAAGGAGCTCTACCTGCTTATCTACTAGACCGTGAGCAGACAACTCGTGCAAAGGTTCTTAGCAATACCATTAAACAAAAGAGGAAAGAGAAAGCTGGCAGATGGGAGGTTCCTTTACCAAAGGTGAGGCCCGTGGCTGAGGACGAAATGTTTAAGGTTGTAAGAACCGGAAAAAGAAAAACTAAGCAATGGAAAAGGATGGTCACCAAAGTTACTTTTGTTGGACCAAGCTTTACAAGGAAACCCCCCAAGTATGAACGCTTCATTCGCCCTTCTGGTTTGCGGTTTTCCAAGGCCCATGTCACGCACCCTGAACTGAAGTGCACTTTTAATCTTGAAATTATTGGGATAAAGAAGAATCCTAATGGGGCTATGTACACATCCCTGGGTGTCATCACGAAGGGAACCATCATTGAGGTGAATGTTAGTGAACTTGGTCTGGTTACTCCCGCCGGGAAAGTTGTGTGGGGTAAGTATGCCCAAGTTACAAACAATCCAGAAAATGATGGTTGCATAAATGCAGTTCTACTCGTC   [780]
Arabidopsis_thaliana                       ATGCCTCAGGGAGATTACATAGATTTGCACAGGAAGAGGAATGGATATCGCCTCGACCACTTCGAGAGAAAGCGCAAGAAGGAGGCGCGTGAAGTTCACAAGCACTCCACCATGGCTCAAAAGTCTCTAGGTATCAAGGGTAAGATGATTGCTAAGAAAAACTATGCTGAGAAAGCTCTCATGAAGAAAACATTGAAAATGCATGAAGAGTCATCATCAAGGCGTAAGGCTGATGAGAATGTTCAGGAAGGAGCTGTTCCTGCTTATCTTCTTGATCGTGAAGACACCACTCGTGCCAAGGTTCTTAGCAACACCATTAAACAAAAGAGGAAAGAGAAAGCTGGCAAATGGGAGGTCCCTCTTCCAAAGGTCCGTCCAGTTGCTGAAGATGAAATGTTTAGAGTGATCCGATCTGGAAAAAGGAAAACTAAACAATGGAAGCGGATGGTTACAAAAGCTACATTTGTTGGACCTGCTTTCACAAGGAAGCCTCCAAAGTACGAGCGTTTCATCCGTCCATCTGGTCTTCGTTTCACCAAGGCCCACGTCACTCACCCTGAACTAAAATGCACTTTCTGTCTCGAGATCATCGGGATTAAGAAGAATCCTAACGGTCCCATGTATACATCACTCGGTGTGATGACCAGGGGAACAATCATCGAGGTCAATGTGAGTGAGCTTGGTCTTGTTACACCAGCTGGAAAGGTTGTCTGGGGAAAATACGCTCAAGTGACAAACAATCCAGAGAACGACGGATGTATAAATGCTGTTTTACTTGTG   [780]
Beta_vulgaris                              ATG-CCTAAGGAGA-TACATAGAGCTTCATAGGAAGAGAAATGGATACCGTCTTGATTACTTCGAGCGTAAGCGTAAGAAGGCTGCTCGTGAAGTACATGAACGCTCCAAATATGCTCAAAAGGCTTTGGGTATCAAGGGTAAGATGTTTGCTAAGAAACGATACGCGGAGAAAGCTCTAATGAAGAAAACACTTAAGATGCATGACGAAACACCAAGTAGGAGCAAGGTGGATGA---AGTTCAAGATGGAGCTGTCCCTGCATATTTGCTTGATCGTGAGCAAACGACAAGGGCTAAGATCCTTAGCAACACAATCAAGCAAAAAAGAAAAGAGAAAGCTGGGAAATGGGAGGTTCCATTACCCAAGGTTAGACCAGTTGCTGAAGACGAAATGTTCAAAGTTATAAGGTCTGGGAAAAGGAAAACCAAGCAATGGAAGAGAATGATAAC????????????????????????????????????????????????????????????????????????????????????????????????????????????????????????????????????????????????????????????????????????????????????????????????????????????????????????????????????????????????????????????????????????????????????????????????????????????????????????????????????????   [447]
Brachypodium_distachyon                    ATGCCGCAGGGAGATTACATCGAGCTCCACCAGAAGCGCCATGGCCGGCGCATGGACTTCGAGGAGCGCAAGCGCAAGAAGGAAGCGCGCTCCGTCAAGAAGAACTCCAAAGATGCCCGCAAGTTGCTTGGTGCCAAGGGTAAGAGGTTCGCCAAGAAGCGGTATGCCGAGAAGGCGCAGATGAAGAAGACCCTGAAAATGCATGACGAGTCAACTTCCCGGCAGAAGGTTGATGATGATGTTGAAGAAGGGGCTCTCCCTCCATATCTGCTGGATCGTGATCAGACGCAGCGGGCCAAGGTCCTCAGCAACACAATAAAGCAAAAGAGGAAGGAAAAGGCTGGCAAATGGGATGTTCCTTTGCCAAAGGTCAGAGGTGTGGCTGAAGATGAGATGTTCAAAGTTCTACGAACTGGCAAGCGGAAAACGAAGCAGTGGAAGAGAATGGTAACTAAGGCTACCTTTGTGGGTCCTGGTTTTACGAGGAAGCCACCGAAGTATGAAAGGTTCATTCGGCCCACTGGTCTGCGTTTTACCAAAGCTCATGTTACCCACCCTGAGTTGAAATGCACGTTCAATCTCGACATAATTTCTGTGAAAAAAATCCCAAATGGTCAAATGTACACTTCTCTTGGTGTTATGACAAGGGGGACAATCATTGAGGTGAACGTTAGCGAACTCGGTCTTGTAACCCCTGCTGGAAAAGTTGTTTGGGGTAAATATGCTCAGGTTACAAACAACCCGGAGAATGATGGCTGCATCAATGCTGTGTTGCTCGTG   [780]
Brassica_napus                             ATGCCGCAGGGAGACTACATCGAGCTGCACCGGAAGAAGCATGGACGCCGCCTCGATTACGAGGAGCGCAAGCGCAAGAAGGAGGCGCGTGCAGTTCACAAGCGATCCAAACAAGCTCAAAACTCTATAGGTATCAAGGGTAAGATGATTGCTAAAAAGAACTACGCTGAGAAAGCTCAAATGAAGAAAACATTGAAGATGCATGAGGAGAGTTCGTCAAGGCGTAAAGCAGATGAGGATGTTCAGGAAGGAGCTGTTCCTGCTTATCTTCTTGATCGTGAGAATACCTCTCGAGCCAAGGTTCTTAGCAACACTATTAAACAGAAGAGGAAGGAGAAGGCTGGGAAGTGGGAGGTTCCTCTGCCAAAGGTCCGTCCGGTAGCTGAAGATGAGATGTTCAGAGTGATCAGATCCGGGAAGAGGAAAACAAAACAGTGGAAGAGGATGGTTACAAAAGCTACATTTGTTGGACCTGGTTTCACAAGGAAGCCGCCAAAGTACGAGCGATTCATCCGCCCTTCTGGACTGCGTTTCACCAAGGCCCACGTCACTCACCCTGAGCTAAGGTGCACTTTCTGCCTCGAGATCATCGGGATCAAGAAGAATCCCAACGGTCCTATGTATACATCGCTTGGTGTATGACCAGAAGGAACAATCATTGA??????????????????????????????????????????????????????????????????????????????????????????????????????????????????????   [664]
Brassica_oleracea                          ????????????????????????????????????????????????????????????????????????????????????????????????????????????????????????????????????????AGGGTAAGATGATTGCTAAGAAGAACTATGCTGAGAAAGCTCAAATGAAGAAAACATTGAAGATGCACGAGGAGAGTTCGTCAAGGCGTAAAGCTGATGAGGATGTTCAGGAGGGAGCTGTTCCTGCTTATCTTCTTGATCGTGAGAACACCTCTCGAGCCAAGGTTCTTAGCAACACTATTAAACAGAAGAGGAAGGAGAAAGCTGGGAAGTGGGAGGTTCCTCTGCCAAAGGTCCGTCCGGTAGCTGAAGATGAGATGTTCAGAGTGATCAGATCCGGGAAGAGGAAAACCAAACAATGGAAGAGGATGGTTACAAAAGCTACATTTGTCGGACCTGGTTTCACAAGGAAGCCGCCAAAGTACGAGCGATTCATCCGCCCTTCTGGTCTGCGTTTCACCAAGGCCCACGTCACTCACCCTGAGCTAAGGTGCACTTTCTGCCTCGAGATCATCGGGATCAAGAAGAATCCCAACGGTCCTATGTATACATCGCTTGGTGTCATGACCAGAGGAACAATCATTGAGGTCAATGTGAGTGAGCTTGGTCTTGTTACACCAGCTGGAAAAGTTGTCTGGGGGAAGTACGCTCAGGTGACTAACAATCCAGAGAATGACGGATGTATAAACGCTGTTCTGCTTGTG   [645]
Brassica_rapa                              ATGCCGCAGGGAGATTACATCGAGCTGCACCAGAAGAGGCATGGACGCCGCCTCGATTACGAAGAGCGCAAGCGCAAGAAGGAGGCGCGTCAAGTTCACAAGCGCTCCAAACAAGCTCAAAACTCTATAGGTATAAAGGGTAAGATGATTGCTAAGAAGAACTACGCTGAGAAAGCTCAAATGAAGAAAACATTGAAGATGCATGAGGAGAGTTCATCAAGGCGTAAAGCTGATGAGGATGTTCAGGAAGGAGCTGTTCCTGCTTATCTTCTTGATCGTGAGAACACCTCTCGTGCCAAGGTTCTTAGCAATACTATTAAACAGAAGAGGAAGGAGAAAGCTGGGAAGTGGGAGGTTCCTCTGCCAAAGGTTCGTCCTGTGGCTGAAGATGAGATGTTCAGAGTGATCAGATCCGGGAAGAGGAAAACAAAACAGTGGAAGAGGATGGTTACAAAAGCTACATTTGTTGGACCTGGTTTCACAAGGAAGCCGCCAAAGTACGAGCGATTCATCCGCCCTTCTGGGCTGCGTTTCACCAAGGCCCACGTCACTCACCCTGAGCTAAGATGCACTTTTTGT?????????????????????????????????????????????????????????????????????????????????????????????????????????????????????????????????????????????????????????????????????????????????????????????????????????   [579]
Bruguiera_gymnorrhiza                      ????????????????????????????????????????????????????????????????????CAAGCGCAAGAGGGAGGCGCGTGAAGTCCACAAGCGCTCTGAGCGCGCCCGGAAGGCGATAGGTATCAAGGGTAAGCAGATCGCCAAGAAAAATTATGCCGAGAAGGCCCTCATGAAGAAAACGTTGGCGATGCATGAAGAGTCATCATCTAGGCGCAAGGTGGATGATAATGTTCAAGAAGGAGCTGTTCCTGCCTATCTGCTAGATCGTGAAACCACAGCACGGGCAAAGATCCTTAGCAACACTATAAAGCAAAA??????????????????????????????????????????????????????????????????????????????????????????????????????????????????????????????????????????????????????????????????????????????????????????????????????????????????????????????????????????????????????????????????????????????????????????????????????????????????????????????????????????????????????????????????????????????????????????????????????????????????????????????????????????????????????????????????????   [261]
Capsicum_annuum                            ?????????????????????????????????????GGTATGGCCGTCGCCATGATCACTTCGAGCGTAAACGTAAGAAGGAAGCTCGTGAAGTTCACAAGCGATCTCAAATTGCTCAAAAGACATTGGGTATCAAGGGTAAGATGCTTGCTAAGAAGCGGTATGCTGAAAAGGCTCAGATGAAGAAAACATTGGCTATGCATGAAGAGTCATCAGCCCGACGTAAGGTTGATGATGATGTGCATGAAGGTGCTGTCCCCGCATATCTGATGGATCGTGAAACTACCACAAGAGCCAAGATTCTCAGCAACACAATAAAGCAAAAGAGAAAAGAGAAAGCTGGAAAATGGGAGGTGCCTCTGCCTAAGGTTAGGCCTGTGGCCGAGGATGAGATGTTCAGAGTGATAAGATCTGGCAAAAGGAAGACCAAGCAGTGGAAGAGAATGGTTACAAAAGCCACCTTCGTTGGACAAGGGTTTACCAGGAAACCTCCAAAGTATGAACGGTTCATCCGCCCTTCTGGCTTACGTTTCACTAAAGCCCACGTGACGCACCCTGAACTTAAATGTACGTTCAATCTTGAGATCATTGGGGTGAAGAAAAATCCTAATGGTCCAATGTATACGTCACTAGGTGTTATGACTAAAGGAACCATCATTGAGGTTAATGTCAGTGAACTTGGTCTTGTCACTCCTGCTGGTAAAGTTGTTTGGGGGAAATATGCTCAAGTGACGAATAATCCTGAAAATGACGGTTGTATCAATGCAGTTCTCCTCGTG   [744]
Citrus_clementina                          ATGCCGCAAGGAGATTACATAGAGCTTCACAGGAAGCGAAATGGCTACCGTCTCGATCACTTCGAGCGCAAGCGCAAGAAGGAGGCGCGTGAAGTCCATAAGCGCTCCGAAATTGCCCAAAAGGCTTTGGGTATTAAGGGCAAGATGTTTGCTAAAAAACGCTATGCTGAGAAGGCTCTCATGAAGAAAACTTTGGCTATGCATGAAGAGTCATCAAGTCGTAGAAAGGTGGATGATGAAGTTCAAGAGGGTGCTGTTCCTGCTTATTTGCTTGATCGTGAAAACACAACAAGAGCGAAGGTGCTTAGCAACACTATAAAGCAAAAAAGAAAAGAGAAAGCTGGAAAGTGGGAGGTACCCCTTCCCAAGGTTAGGCCAGTAGCGGAAGATGAAATGTTTAAAGTCATCAGATCTGGTAAACGAAGAACCAAGCAATGGAAGAGGATGGTCACAAAGGCCACATTTGTTGGACCTGGTTTTACAAGAAAACCTCCCAAGTATGAGAGGTTCATTCGTCCTTCGGGTTTGCGTTTTACCAAAGCTCATGTAACTCACCCTGAACTTAAGTGCACCTTCAATCTTGAGATCATTGGAGTGAAAAAGAATCCTAATGGTCCGATGTATACCTCTCTTGGTGTTATTACTAAGGGGACGATCATTGAGGTGAATGTCAGTGAATTGGGTCTGGTAACACCAGCTGGAAAAGTTGTGTGGGGAAAATATGCACAAGTGACAAATAATCCAGAGAATGATGGTTGTATAAATGCCGTTCTACTTGTT   [780]
Citrus_sitchensis                          ATGCCGCAAGGAGATTACATAGAGCTTCACAGGAAGCGAAATGGCTACCGTCTCGATCACTTCGAGCGCAAGCGCAAGAAGGAGGCGCGTGAAGTCCATAAGCGCTCCGAAATTGCCCAAAAGGCTTTGGGTATTAAGGGCAAGATGTTTGCTAAAAAACGCTATGCTGAGAAGGCTCTCATGAAGAAAACTTTGGCTATGCATGAAGAGTCATCAAGTCGTAGAAAGGTGGATGATGAAGTTCAAGAGGGTGCTGTTCCTGCTTATTTGCTTGATCGTGAAAACACAACAAGAGCGAAGGTGCTTAGCAACACTATAAAGCAAAAAAGAAAAGAGAAAGCTGGAAAGTGGGAGGTACCCCTTCCCAAGGTTAGGCCAGTAGCGGAAGATGAAATGTTTAAAGTCATCAGATCTGGTAAACGAAGAACCAAGCAATGGAAGAGGATGGTCACAAAGGCCACATTTGTTGGACCTGGTTTTACAAGAAAACCTCCCAAGTATGAGAGGTTCATTCGTCCTTCGGGTTTGCGTTTTACCAAAGCTCATGTAACTCACCCTGAACTTAAGTGCACCTTCAATCTTGAGATCATTGGAGTGAAAAAGAATCCTAATGGTCCGATGTATACCTCTCTTGGTGTTATTACTAAGGGGACGATCATTGAGGTGAATGTCAGTGAATTGGGTCTGGTAACACCAGCTGGAAAAGTTGTGTGGGGAAAATATGCACAAGTGACAAATAATCCAGAGAATGATGGTTGTATAAATGCCGTTCTACTTGTT   [780]
Coffea_canephora                           ATGCCGCAGGGAGATTATATAGAGCTTCACAGGAAGAGAAATGGCTACCGCCATGACCACTTCCAGCGCAAACGCAAGAAGGAAGCTCGTGAAGTTCACAAGCGCTCCCAATTTGCCCAAAAGGCGCTGGGTATTAAGGGTAAGATGTTTGCTAAGAAGCGATATGCCGAGAAAGCCCTCATGAAGAAAACTTTGGCTATGCATGAGGAGTCATCAGCCCGGCGCCAGGTTGAAGACGATGTCCATGAAGGAGCTGTTCCTGCTTATCTACTTGATCGTGAATCTACTACTAGAGCCAAGGTTCTCAGCAACACTATAAAGCAGAAGAGGAAAGAAAAAGCTGGAAAATGGGATGTACCTCTTCCCAAGGTCCGCCCTGTGGCTGAGGATGAGATGTTCAGAGTAATCAGATCTGGGAAAAGGAAAACAAAGCAGTGGAAGAGGATGATCACTAAAGCGACTTTTGTGGGTCCAAGTTTTACAAGGAAGCCACCCAAATATGAGCGGTTCATCCGACCAACCGGTTTAAGGTTCACCAAGGCTCACGTGACTCATCCTGAACTTAAATGTACCTTCAATCTTGAAATTATTGGAGTGAAGAAAAATCCCAATGGTCCAATGTATACATCTCTTGGTGTTGTAACCAAGGGAACTATAATTGAGGTGAATGTCAGTGAATTAGGTCTTGTAACTCCTGCAGGAAAAGTTGTTTGGGGAAAGTATGCTCAAGTGACAAATAATCCTGAGAATGATGGTTGTATAAATGCTGTCTTGCTTGTG   [780]
Cucumis_sativus                            ATGCCGCAGGGAGATTACATTGAGCTTCACAGGAAGCGACATGGCTACCGCCATGATCACTTTGAGCGGAAACGCAAGAAGGAGGCTCGTGAAGTGCACAAACGATCTGCTACGGCCCAGAAGGCCCTGGGTATCAAGGGTAAGATGTTCGCGAAGAAACGCTATGCGGAGAAGGCTCTGATGAAGAAAACATTGGCAATGCACGAGGAGTCTTCAAGTAGACGCAAGGTTGATGATGATGTTCAAGAGGGTGCTCTTCCTGCATACCTATTGGATCGTGAAAATACAGCTCGGGCCAAAATTCTCAGCAACACCGTTAAGCAAAAGAGGAAAGAAAAGGCTGGAAAATGGGAAGTTCCCCTGCCCAAGGTCAGACCCGTTGCCGAGGATGAAATGTTTAAAGTGATAAGAACTGGTAAAAGAAAAACAAAGCAGTGGAAGAGGATGGTCACAAAAGCTACATTTGTGGGGGCAGGTTTTACAAGAAAACCTCCTAAGTACGAGCGGTTTATCCGCCCATCAGGTCTTCGATTTACAAAAGCTCATGTAACACATCCTGAACTTAAATGCACTTTCAATCTTGAGATCATCGGGGTGAAGAAAAATCCGAATGGTCCAATGTATACCTCTCTTGGTGTCATAACTAAGGGAGCTATTATTGAGGTGAATGTCAGTGAACTAGGTTTGGTCACACCAGCTGGGAAAGTAGTATGGGGGAAGTATGCTCAAGTCACCAATAACCCAGAGAACGACGGTTGTATAAATGCTGTTCTGCTTGTC   [780]
Eschscholzia_californica                   ATGCCTCAGGGAGATTATATTGACCTTCATCAGAAGCGATATGGTTATCGCCATGATCACTTCGAGAGGAAACGAAAGAAGGAAGCTCGTGAAGTTCATAAGCGTTCTGCTTATGCCCAGAAGGCTTTGGGTATTAAGGGTAAGATGTTTGCTAAGAAACGTTATGCTGAGAAGGCTCTAATGAAGAAAACGTTGGCTATGCATGAAGAATCCTCAAATAGGCGCAAGGTAGATGAAAATGTCGACGAAGGATCAATTCCCGCTTATCTTATTGACCGTGAAAACACTCAACGTGCAAAGGTTTTAAGCAATACTATCAAGCAAAAGAGAAAAGAGAAGGCTGGTAAATGGGAGGTTCCTTTGCCTAAGGTAAGACCTGTTGCAGAGGATGAAATGTTTCGGGTTATCCGAACGGGTAAAAGAAAAACTAAACAATGGAAGCGAATGATAACCAAAGCCACTTTTGTTGGTCCGGGCTTTACAAGAAAGCCTCCCAAGTATGAGAGATTCATTCGTCCATCAGGGTTGCGATTCACCAAGGCCCATGTTACTCACCCGGAGCTTAAATGCACCTTTAATCTCGAAATCATCGGAATAAAGAAAAATCCCAACGGTCCAATGTACACTTCTCTTGGTGTTATTACCAAGGGAACCATCATTGAGGTGAATGTGAGTGAACTTGGTTTGGTCACTCCAGCGGGGAAAGTTGTTTGGGGAAAATATGCTCAAGTTACAAATAACCCTGAGAATGATGGTTGCATAAATGCTGTTTTGCTTGTC   [780]
Euphorbia_esula                            ATGCCGCAAGGAGATTACATAGAGCTTCACAGGAAGAGGAATGGCTACCGCCTTGACCATTTCGAGCGCAAGCGCAAGAAGGAGGCTCGTGAAGTTCACAAGCGCTCTGAAAGGGCTCAGAAGGCCTTGGGTATTAAGGGTAAGATGCTTGCCAAGAAAAATTATGCTGAGAAGGCTCTCATGAAGAAAACATTGGCAATGCATGGGGAGTCATTATTGAGGCGCAAGGTGGATGATGATGTTCAGGAAGGAGCTGTTCCTGCCTATCTACTAGATCGTGAAAACACAACACGAGCAAAGATCTTAAGTAATACTGTTAAGCAAAAGAGGAAAGAAAAAGCTGGGAAATGGGAGGTTCCACTGCCCAAGGTGAGGCCTGTTGCAGAAGATGAAATGTTTAAAGTGATGAGATCTGGCAAGCGCAAGACCAAGCAGTGGAAAAGGATGGTAACTAAAGCCACGTTTGTTGGACCGGGATTTACAAGAAAACCTCCCAAGTACGAGCGTTTCATTCGTCCTTCAGGTCTTCGTTTTACAAAGGCCCATGTCACTCACCCGGAACTAAAATGCACATTCAATCTTGAGATCATTGGAGTCAAGAAAAATCCTAATGGTCAAATGTATACGTCTCTTGGTGTGATGACCAAGGGAACTATCATTGAGGTGAATGTTAGTGAATTAGGGCTTGTGACACCTGCTGGAAAAGTTGTATGGGGTAAATATGCTCAAGTAACAAATAACCCCGAGAATGACGGCTGTATAAACGCAGTTCTTCTAGTC   [780]
Euphorbia_tirucalli                        ATGCCGCAAGGGGATTACATTGAGCTACACAGGAAGAGGCATGGCTACCGCCTCGACCACTTCGAGCGCAAGCGCAAGAAGGAGGCTCGTGAAGTTCACAAGCGCTCGGAAAGGGCTCAGAAGGCGTTGGGTATTAAGGGTAAGATGCTTGCCAAGAAAAACTATGCTGAGAAGGCTCTCATGAAGAAAACATTGGCCATGCATGAGGAGTCATCATCTAGGCGTAAGGTGGATGATGATGTTCAGGAAGGAGCTGTTCCTGCTTATCTGCTAGATCGTGAAAACACAACACGAGCAAAGATCTTAAGTAATACTGTTAAGCAAAAGAGGAAAGAAAAAGCTGGGAAATGGGAGGTCCCGCTGCCTAAGGTGAGACCTGTTGCAGAAGACGAAATGTTTAAAGTGATCCGATCTGGCAAGCGCAAGACCAAGCAGTGGAAAAGGATGGTCACAAAAGTCACATTTGTTGGACCGGGGTTTACAAGAAAACCTCCCAAGTATGAGCGTNTCATCCGTCCTTCAGGATTGGCGTTTACAAAGGCCCATGTCACACACCCCGAACTTAAATGCACTTTTAATCTTGAGATTATTGGGGTGAAGAAAA????????????????????????????????????????????????????????????????????????????????????????????????????????????????????????????????????????????????????????????????????????????????   [606]
Festuca_arundinacea                        ATGCCTCAGGGAGACTACATCGAGCTCCACCAGAAGCGCCATGGACGGCGCCTGGACTACGAGGACCGCAAGCGCAAGAGGGAGGCCCGCGCGGTCAAGAAGAACTCCAAGGATGCCCGCAACTTGCTCGGCGCTAAGGGTAAGAGGTTCGCCAAGAAGCGGTATGCAGAGAAGGCGCAGATGAAGAAGACCCTGAAAATGCATGATGAGTCAACTTCCCGTCAGAAGGTTGATGATGATGTTCAAGAGGGCGCTATCCCTCCGTATCTGCTGGATCGTGATCAGACGCAGCGCGCCAAGGTTCTCAGCAACACCATTAAGCAAAAGAGGAAAGAAAAGGCTGGAAAATGGGATGTTCCCTTGCCAAAGGTCAGACCAGTTGCTGAAGAAGAGATGTTCAAAGTTCTTCGGACTGGCAAGAGGAAAACCAAGCAATGGAAGAGAATGGTAACTAAAGCCACCTTTGTTGGTCCTGGATTTACAAGGAAGCCACCAAAGTACGAAAGGTTCATTCGGCCCACTGGTCTGCGTTTCACGAAAGCTCATGTGACTCACCCTGAACTGAAATGTACGTTCAACCTTGACATAATTTCTGTGAAGAAAAATCCAAATGGTCCAATGTATACTTCTCTTGGTGTTATGACAAGGGGAACAATCATTGAGGTGAATGTCAGCGAACTTGGACTCGTAACCCCTGCTGGAAAAGTTGTTTGGGGTAAATACGCCCAGGTGACAAATAACCCAGAGAACGATGGCTGTATCAATGCTGTCTTACTTGTG   [780]
Gerbera_hybrid                             ????????????????????????????????????????????????????????????????????????????????????????????????????????????????????????????????????????????????????????????????????????????????????????????????????????????????????????????????????????????????????????????????????????????????????????????????????????????????????????????????????????????????????????????????????????????????????????????????????????????????????????????????????????????????????????????????????????????????????????????????????????????????????????????????????????????????????????????????????????????????????????????????????????????????????????????????????????????????????????????????????????????????????????????????????????????????????????????????????????????????????????????????????????????????????????????????????????????   [0]
Glycine_max                                ATGCCGCAAGGGGATTACATAGAACGCCACAGAAGAGACTATGGCTACCGTCTCGATCACTTCGAGCGTAAGCGCAAGAAAGAGGCACGTCAAGTTCACAAGCGCTCTGCAATTGCCCAGAAGGCTCTGGGTATTAAGGGCAAAATGATTGCCAAGAAAAATTATGCTGAAAAGGCGCAGATGAAGAAGACTTTGGCTATGCATGAAGAATCATCGTCTAGGCGCAAGACTGATGATAATGTTCAGGATGGAGCTGTTCCTGCATATCTTCTTGATCGTGATAACACGACCAGAGCAAAGGTTCTTAGCAACACCATTAAGCAAAAGAGGAAGGAGAAGGCAGGGAAATGGGATGTTCCTCTACCTAAGGTACGTCCCGTGGCTGAAGATGAAATGTTCAAAGTGGTCCGAACTGGTAAAAGAAAGACCAAGCAATGGAAGAGGATGGTTACAAAAGCTACATTTGTTGGGCCTGGTTTTACCAGAAAACCTCCAAAGTACGAGCGGTTCATTCGTCCGACAGGATTGCGGTTCACTAAAGCTCATGTCACTCACCCAGAACTTAAATGCACATTCAATCTAGAATTAATTGGAGTGAAGAAAAACCCCAATGGCCCTATGTACACCTCTCTTGGTGTCATTACCAAGGGAACTATAATTGAGGTGAATGTCAGTGAACTTGGTCTTGTCACGCCGGCTGGGAAAGTTGTGTGGGGTAAATACGCTCAGGTCACAAATAACCCAGAAAACGATGGTTGTATAAATGCTGTTTTGCTTGTT   [780]
Gossypium_arboreum                         ???????????????????????????????????????????????????????????????????????????????????????????????????????????????????????????????????????????????????????????????????????????????????????????????????????????????????????????????????????????????????????????????????????????????????????????????????????????????????????????????????????????????????????????????????????????????????????????????????????????????????????????????????????????????????????????????GTTACAAAGTGCACATTTGTAGGACCTGGTTTTACAAGAAAGCCTCCAAAATATGAGCGTTTCATCCGTCCTTCAGGATTGCGATTTACTAAAGCTCATGTTACACATCCTGAGCTCAAGTGCACCTTCAATCTTGACATTATTGGGGTAAAGAAAAATCCCAATGGTCCAATGTATACATCTCTTGGTGTCATGACCAAAGGAACAATCATCGAGGTGAATGTAAGTGAATTGGGTTTGGTCACGCCAGCTGGGAAAGTTGTTTGGGGAAAATATGCTCAAGTAACAAATAACCCAGAAAACGACGGGTGTATAAATGCAGTTTTGCTTGTC   [333]
Gossypium_hirsutum                         ATGCCGCAAGGTGATTACATAGAGCTACACAGGAAGAGGCATGGTTACCGCCATGACTTCTTCGAGAAGAAGCGCAAGAAGGAAGCTCGTCAAGTACACGAGCGTTCAGCTAAGGCTCAAAAGGCCCTGGGTATTAAGGGTAAGATGATTGCGAAGAAAAATTATGCTGAAAAGGCCCTCATGAAAAAAACATTGGCTATGCATGAGGAATCATCAACTAGGCGTAAGGTTGATGACGAAGTCCAAGATGGAGCTATTCCTGCCTATCTTATGGATCGTGAAAATACCACACGTGCTAAGGTTCTCAGCAATACCATAAAGCAAAAGAGGAAAGAGAAAGCCGGAAAATGGGAGGTCCCTATTCCCAAGGTCAGGCCAGTCGCAGAAGATGAGATGTTTAAGGTGCTCAGAACTGGTAAAAGAAAAACAAAGCAATGGAAGAGAATGGTTACAAAGTGCACATTTGTAGGACCTGGTTTTACAAGAAAACCTCCAAAATATGAGCGTTTCATCCGTCCTTCAGGATTGCGATTTACTAAAGCTCATGTTACACATCCTGAGCTCAAGTGCACCTTCAATCTCGACATTATTGGGGTAAAGAAAAATCCCAATGGTCCAATGTATACATCTCTTGGTGTCATGACCAAAGGAACAATCATCGAGGTGAATGTAAGTGAATTGGGTTTGGTCACGCCAGCTGGGAAAGTTGTTTGGGGAAAATATGCTCAAGTAACAAATAACCCAGAAAACGACGGGTGTATAAATGCAGTTTTGCTTGTC   [780]
Gossypium_raimondii                        ATGCCGCAAGGTGATTACATAGAGCTACCCTTAAAGAGGCATGGTTATCGCCATGACTTCTTCGAGACCATGCGCAAGAAGGAAGCTCGCCAAGTTCACGAGCGTTCCGCTAAGGCCCAGAAGGCCCTTGGTATTAAGGGTAAGATGATTGCCAAGAAAAATTATGCTGAGAAGGCCCTCATGAAGAAAACATTGGCCATGCATGAGGAATCGTCAACTAGGCGCAAGGTTGATGATGAAGTGCAAGATGGCGCTATTCCTGCATATCTTATGGATCGTGAAAACACCACACGTGCAAAGGTTCTCAGCAACACGATAAAGCAAAAAAGGAAAGAGAAAGCTGGAAAATGGGAGGTCCCTATACCCAAGGTAAGGCCTGTGGCAGAAGATGAGATGTTTAAGGTGATCAGATCTGGTAAACGAAAAACTAAACAATGGAAGAGGATGGTCACAAAGTGCACATTTGTAGGACCTGGTTTTACAAGAAAACCTCCCAAATACGAGCGTTTTATCCGTCCGTCGGGGTTGCGATTTACTAAAGCTCATGTCACACACCCTGAACTCAAATGCACCTTCAATCTTGACATCATTGGGGGGAAGAAAAATCCCAATGGTCCAATGTATACCTCTCTTGGTGTTATGACCAAAGGAACAATCATTGAGGTGAATGTAAGTGAATTGGGTCTGGTCACACCGGCTGGGAAAGTTGTTTGGGGAAAATATGCTCAAGTAACAAATAACCCAGAGAATGATGGTTGTATAAATGCAGTTTTGCTTGTG   [780]
Helianthus_annuum                          ATGCCTCAAGGAGATTACATAGACCTTCATAGGAAGAGAAATGGATATCGCCCTGATCATTTCGAGAGGAAGCGGAAGAAGGAAGCTCGTGAAGTTCACAAGCGTTCTAAAGTTGCCCAAACGGCTTTAGGAATCAAGGGTAAGATGTTTGCTAAGAAACGATATGCAGAGAAAGCTCAAATGAAGAAGACATTGGCTATGCATGAAGAATCGTCAAGCAGACGCAAGGTGGATGATGATGTTAATGACGGTGCTGTGCCTGCCTATCTTCTTGACCGTGATGCCACAACGCGCGCAAAGGTTCTTAGCAACACAGTAAAACAAAAAAGGAAGGAGAAAGCAGGGAAGTGGGATGTGCCTTTACCCAAGGTTAGACCAGTGGCTGAAGATGAGATGTTTAAAGTAATCAGAACCGGTAAAAGGAAAACCAAACAGTGGAAGAGGATGATTACCAAAGTTACATTTGTAGGACAAGGTTTCACCAGGAAACCTCCAAAGTATGAGCGTTTTATTCGTCCAAGTGGTTTGCGGTTCACCAAGGCCCATGTGACACACCCTGAACTTAAATGCACTTTCAATCTCGAGATAATTGGCGTGAAGAAAAACCCTAACGGTACAATGTATACCTCTCTTGGCGTTATTACCAAGGGAACCATCATTGAGGTGAATGTGAGTGAACTAGGCCTTGTGACACCAGCTGGGAAAGTAGTATGGGGGAAATATGCTCAAGTGACGAATAATCCCGAGAATGATGGGTGCATCAATGCAGTTTTGCTTGTG   [780]
Helianthus_argophyllus                     ????????????????????????????????????????????????????????????????????????????????????????????????????????????????????????????????????????????????????????????????????????????????????????????????????????????????????????????????????????????????????????????????????????????????????????????????????????????????????????????????????????????????????????????????????????????????????????????????????????????????????????????????????????????????????????????????????????????????????????????????????????????????????????????????????????????????????????????????????????????????????????????????????????????????????????????????????????????????????????????????????????????????????????????????????????????????????????????????????????????????????????????????????????????????????????????????????????????   [0]
Helianthus_exilis                          ATGCCTCAAGGAGATTACATAGAGCTTCATAGGAAGAGAAATGGATATCGCCCTGATCATTTCGAGAGGAAGCGGAAGAAGGAAGCTCGTGAAGTTCACAAGCGTTCTAAAGTTGCCCAAACGGCTTTAGGAATCAAGGGTAAGATGTTTGCTAAGAAACGATATGCAGAGAAAGCTCAAATGAAGAAGACATTGGCTATGCATGAAGAATCGTCAAGCAGACGCAAGGTGGATGATGATGTTAATGACGGTGCTGTGCCTGCCTATCTTCTTGACCGTGATGCCACAACGCGCGCAAAGGTTCTTAGCAACACGGTAAAACAAAAAAGGAAGGAGAAAGCAGGGAAGTGGGATGTGCCTTTACCCAAGGTTAGACCAGTGGCTGAAGATGAGATGTTTAAAGTAATCAGAACTGGTAAAAGGAAAACCAAGCAGTGGAAGAGGATGATCACCAAAGTTACATTTGTAGGACAAGGTTTCACCAGGAAGCCTCCAAAGTATGAGCGTTTTATTCGTCCAAGTGGTTTGCGGTTTACCAAAGCGCATGTGACACACCCTGAACTTAAATGCACTTTCAATCTCGAGATAATCGGCGTGAAGAAAAACCCTAATGGTACAATGTATACCTCTCTTGGCGTTATTACCAAGGGAAC???????????????????????????????????????????????????????????????????????????????????????????????????????????????????????????????   [654]
Helianthus_paradoxus                       ??????????????????????????????????????????????????????????????????????????????????????????????????????????????????????????????????????????????????????????????????????????????????????????????????????????????????????????????????????????????????????????????????????????????????????????????????????????????????????????????????????????????????????????????????????CTTTACCCAAGGTTAGACCAGTGGCTGAAGATGAGATGTTTAAAGTAATCAGAACTGGTAAAAGGAAAACCAAGCAGTGGAAGAGGATGATTACCAAAGTTACATTTGTAGGACAAGGTTTCACCAGGAAACCTCCAAAGTATGAGCGTTTTATTCGTCCAAGTGGTTTGCGGTTTACCAAAGCCCATGTGACACACCCTGAACTTAAATGCACTTTCAATCTCGAGATAATCGGCGTGAAGAAAAACCCTAATG???????????????????????????????????????????????????????????????????????????????????????????????????????????????????????????????????????????????????????????????????????   [258]
Hordeum_vulgare                            ATGCCTCAGGGAGATTACATAGAGCTTCACCAGAAGCGCCATGGCCGGCGCATGGACTACGAGGAGCGCAAGCGCAAGAAGGAGGCGCGCTCCGTCAAGAAGAACTCCAAGGATGCCCGCAAGCTGCTCGGTGCTAAGGGCAAGAGGTTCGCCAAGAAGCGGTATGCCGAGAAGGCGCAGATGAAGAAGACCTTGAAGATGCACGACGAGTCTTCTTCCCGGCAGAAGGTTGATGATGACGTTGAGGAGGGCGCTCTTCCTCCGTATCTGCTTGATCGTGATTCGACACAGCGTGCCAAGGTTCTCAGCAACACGATTAAGCAAAAGAGGAAGGAAAAGGCTGGCAAATGGGACGTTCCTTTGCCAAAGGTCAGACCTGTTGCTGAAGAAGAAATGTTCAAAGTTCTACGTACTGGCAAGAGGAAAACCAAGCAGTGGAAGAGAATGGTAACTAAAGCCACCTTTGTTGGCCCTGGATTTACAAGGAAGCCACCAAAGTATGAGAGGTTCATCCGACCTACTGGTCTGCGTTTCACCAAGGCTCATGTGACTCACCCTGAACTGAAATGTACGTTCAACCTCGACATAATTTCTGTGAAGAAAAACCCAAACGGTCCAATGTACACTTCTCTTGGTGTTATGACGAGGGGAACAATTATCGAGGTGAATGTTAGTGAACTTGGTCTCGTAACCCCTGCTGGAAAAGTTGTTTGGGGCAAATACGCTCAGGTTACAAATAACCCGGAGAATGATGGCTGTATCAATGCTGTCTTGCTCGTG   [780]
Ipomoea_batatas                            ATGCCGCAGGGAGATTACATAGAGCTGCACAGGAAGAGACATGGCTACCGCCATGACCACTTCGAACGCAAACGCAAGAAGGAGGCCCGTGAAGTTCACAAGCATTCCCAGATTGCCCAAAAGGCTCTGGGTATCAAGGGTAAGATGATTGCTAAGAAGAACTACCGGGAAAAGGCCTTGATGAAGAAAACATTGGCAATGCATGAAGAGTCATCATCAAGGCGTAAGGTTGATGAGGATGTTCATGATGGAGCCCTTCCAGCATATTTACTTGATCGTGAAAGTACAACAAGAGCAAAGGTTCTCAGCAATACTATAAAACAAAAGAGGAAGGAGAAAGCTGGGAAGTGGGATGTCCCTCTACCTAAGGTAAGGCCTGTGGCTGAAGATGAGATGTTTAGAGTGATCAGAACTGGCAAAAGAAAGACCAAGCAGTGGAAGAGAATGGTCACAAAAGCTACTTTTGTAGGACCTGGTTTTACTAGGAAACCTCCAAAATATGAGCGCTTCATACGCCCCACAGGTTTACGGTTTACTAAAGCTCATGTCACTCACCCTGAACTTAAGTGTACTTTCAATCTTGAAATCATTGGTGTTAAGAAAAATCCAAATGGTACAATGTATACGTCTCTTGGTGTCATAACCAAAGGAACCATTATTGAGGTGAATGTCAGTGAACTTGGTCTTGTAACCCCTGCCGGAAAAGTAGTATGGGGGAAGTATGCTCAAGTGACAAATAACCCTGAAAATGATGGCTGTATCAATGCAGTTCTCCTTGTG   [780]
Ipomoea_nil                                ????????????????????????????????????????????????????????????????????????????????????????????????????????????????????????????????????????????????????????????????????????????????????????????????????????????????????????????????????????????????????????????????????????????????????????????????????????????????????????????????????????????????????????????????????????????????????????????????????????????????????????????????????????????????????????????????????????????????????????????????????????????????????????????????????????????????????????????????????????????????????????????????????????????????????????????????????????????????????????????????????????????????????????????????????????????????????????????????????????????????????????????????????????????????????????????????????????????   [0]
Lactuca_perennis                           ATGCCTCAAGGAGATTACATCGAGCTTCACAGGAAGAGAAATGGTTATCGCCATGATCACTTTGAGAGGAAGCGGAAGAAGGAAGCCCGTGAAGTTCACAAGCGCTCCCAAATTGCTCAAAAGGCTTTAGGAATCAAGGGTAAGATGTTTGCTAAGAAACGATACGCAGAAAAGGCTCAAATGAAGAAAACATTGGCTATGCATGAATAATCATCAAGCAGACGCAAGGTGGATGATGATGTTCAGGAAGGTGCTGTTCCCGCCTATCTTCTTGATCGTGAAACCACAACTCGCGCAAAGATTCTCAGCAACACAGTAAAACAAAAACGAAAGGAGAAAGCAGGGAAGTGGGACGTTCCTTTACCCAAGGTAAGACCCGTGGCTGAAGACGAGATGTTCAAAGTCATCAGAACCGGGAAAAGGAAAACGAAACAATGGAAGAGGATGATTACAAAGGTGACATTTGTAGGACAAGGATTCACGAGAAAACCTCCAAAATATGAGCGATTTATTCGTCCAAGTGGATTAAGGTTTACAAAAGCGCATGTGACACATCCTGAACTTAAGTGCACTTTTAATCTTGAAATGATTGGTGTGAAGAAGAATCCTAATGGGCCAATGTATACGTCACTTGGTGTTGTCACTAANGGAACTATTATTGAGGTGAATGTGAGTGAACTAGGTCTGGTGACACTAGCTGGGAAAGTAGTATGGGGGAAATATGCTCAAGTGACGAATAATCCTGAGAATGATGGATGCATTAATGCGGTTTTGCTTGTG   [780]
Lactuca_sativa                             ATGCCTCAAGGAGATTACATAGAGCTTCACAGGAAGAGAAATGGCTATCGCCATGATCACTTCGAGAGGAAGCGGAAGAAGGAAGCGCGTGAAGTTCACAAGCGCTCCCAAACTGCTCAAAAGGCTTTAGGAATCAAGGGTAAGATGTTTGCCAAGAAACGATATGCAGAAAAGGCTCAAATGAAGAAGACATTGGCTATGCACGAAGAATCATCAAGTAGACGCAAGGTGGATGATGATGTTCAGGAAGGTGCTGTTCCTGCCTATCTTCTTGATCGTGAGACCACAACACGTGCAAAGATTCTTAGCAACACAGTAAAACAAAAAAGAAAGGAGAAAGCAGGGAAGTGGGACGTGCCTTTACCCAAGGTAAGACCCGTGGCTGAAGATGAGATGTTCAAAGTGATCAGAACTGGGAAAAGGAAAACGAAACAATGGAAGAGGATGATCACAAAAGTGACATTTGTAGGACAAGGTTTCACAAGAAAGCCACCAAAGTATGAGAGATTTATTCGTCCAACTGGTTTAAGGTTCACAAAAGCCCATGTGACACATCCTGAACTGAAGTGCACTTTCAATCTTGAAATGATTGGTGTCAAGAAGAATCCTAATGGTCCAATGTATACGTCACTTGGTGTTGTCACTAAAGGAACCATAATTGAGGTGAATGTGAGTGAATTAGGTCTGGTGACACCAGCTGGGAAAGTAGTATGGGGGAAATATGCTCAAGTGACGAATAATCCTGAGAATGATGGATGCATTAATGCGGTTTTGCTTGTG   [780]
Lactuca_serriola                           ATGCCTCAAGGAGATTACATAGAGCTTCACAGGAAGAGAAATGGTTATCGCCATGATCACTTTGAGAGGAAGCGGAAGAAGGAAGCCCGTGAAGTTCACAAGCGCTCCCAAACTGCTCAAAAGGCTTTAGGAATCAAGGGTAAGATGTTTGCCAAGAAACGATATGCAGAAAAGGCTCAAATGAAGAAGACATTGGCCATGCATGAAGAATCATCAAGTAGACGCAAGGTGGATGATGATGTTCAGGAAGGTGCTGTTCCTGCCTATCTTCTTGATCGTGAAACCACAACACGTGCAAAGATTCTTAGCAACACAGTAAAACAAAAAAGAAAGGAGAAAGCAGGAAAGTGGGACGTGCCTTTACCCAAGGTAAGACCCGTGGCTGAAGACGAGATGTTCAAAGTGATCAGAACTGGGAAAAGGAAAACGAAACAATGGAAGAGGATGATTACAAAAGTGACATTTGTAGGACAAGGCTTCACAAGAAAACCTCCAAAATACGAGAGATTTATTCGTCCAACTGGTTTAAGGTTTACGAAAGCCCATGTGACACATCCTGAACTGAAGTGCACTTTTAATCTTGAAATGATTGGCGTGAAGAAGAATCCTAATGGTCCAATGTATACATCACTTGGTGTTGTCACTAAGGGAACAATCATTGAGGTGAATGTGAGTGAACTAGGTCTGGTCACACCAGCTGGGAAAGTAGTATGGGGGAAATATGCACAAGTCACGAATAATCCTGAGAATGATGGATGCATTAATGCGGTTTTGCTTGTG   [780]
Lactuca_virosa                             ATGCCTCAAGGAGATTACATAGAGCTTCACAGGAAGAGAAATGGCTATCGCCATGATCACTTCCAGAGGAAGCGGAAGAAGGAAGCTCGTGAAGTTCACAAGCGCTCCCAAACTGCTCAAAAGGCTTTAGGAATCAAGGGTAAGATGTTTGCCAAGAAACGATATGCAGAAAAGGCTCAAATGAAGAAGACATTGGCTATGCATGAAGAATCATCAAGTAGACGCAAGGTGGACGATGATGTTCAGGAAGGTGCTGTTCCTGCCTATCTTCTTGATCGTGAGACCACAACACGTGCAAAGATTCTTAGCAACACAGTAAAACAAAAAAGAAAGGAGAAAGCAGGGAAGTGGGACGTGCCTTTACCCAAGGTGAGACCAGTGGCTGAAGATGAGATGTTCAAAGTGCTCAGAACTGGGAAAAGGAAAACCAAGCAATGGAAGAGGATGATTACAAAAGTGACATTTGTAGGACAAGGTTTCACAAGAAAACCTCCAAAGTATGAGAGATTTATTCGTCCAACTGGTTTAAGGTTCACAAAAGCCCATGTGACACATCCTGAACTTAAGTGCACTTTCAATCTTGAAATGATTGGTGTGAAGAAGAATCCTAATGGTCCAATGTATACATCACTTGGTGTTGTCACTAAGGGAACCATAATTGAGGTGAACGTGAGTGAATTAGGTCTGGTGACACCAGCTGGGAAAGTAGTATGAGGGAAATATGC???????????????????????????????????????????????????????   [726]
Liriodendron_tulipifera                    ATGCCGCAAGGAGATTACATCGACCTTCACCGCAAGCGCCATGGATACCGCCCCGATCACTTCGAACGGAAGCGGAAGAAGGAAGCTCGAGAAGTCCACAAGCGTTCCACTTTCGCTCAGAAGGCTCTTGGCATTAAGGGGAAGATGTTTGCGAAGAAACGCTATGCGGAGAAGGCTCTGATGAAGAAAACGCTTGCTATGCATGATGAATCATCAACAAGGCGCAAAGTGGATGATAAGGTTCATGAAGGTGCTATTCCCGCATATCTCCTAGATCGCGAAACAACAACGAGGGCGAAGGTTCTAAGCAACACGATAAAGCAGAAGAGGAAAGAGAAAGCTGGCAAATGGGAGGTTCCATTGCCCAAGGTCAGACCTGTGGCTGAAGATGAGATGTTCAGGGTTATTCGGACCGGTAAAAGAAAAACTAAGCAATGGAAAAGGATGGTCACTAAAGTCACATTTGTGGGACCGGGATTTACTAGAAAACCTCCAAAATATGAGCGTTTCATTCGTCCATCTGGCTTGCGTTTTACCAAAGCCCATGTGACACACCCAGAGCTGAAATGCACTTTCAATCTAGAGATAATCGGAATAAAGAAAAATCCAAATGGTCCGATGTACACTTCTCTAGGGGTCATAACCAAGGGAACTATTATAGAGGTGAATGTGAGCGAACTTGGTCTGGTTACACCAGCTGGAAAAGTAGTGTGGGGGAAATATGCTCAAGTTACAAATAATCCGGAGAATGATGGTTGTATAAATGCTGTTCTACTAGTC   [780]
Lotus_japonicus                            ?????????????????????????????????????????????????????????????????????????????????????????????????????????????????????????????????????????????????????????????????????????????????????????????????????????????????????????????????????????????????????????????????????????????????????????????????????????????????????????????????????????????????????????????????????????????????????????????????????????????????????????????????????????????????????????????????????????????????????????????????????????????CCAAGTATGAGCGGTTCATTCGTCCTACTGGACTGCGATTCACCAAAGCTCATGTCACTCATCCAGAACTTAAATGCACATTCAATCTAGAAATAATTGGAGTGAAGAAAAACCCTAATGGCCCTATGTACACCTCTCTTGGTGTCATGACCAAGGGGACTATAATTGAGGTGAATTGCAGTGAACTTGGTCTGGTCACTCCTGCAGGAAAAGTTGTGTGGGGTAAATATGCTCAGGTTACCAATAACCCAGAAAATGATGGTTGTATAAATGCTGTATTGCTTGTT   [288]
Malus_x_domestica                          ATGCCGCAGGGAGATTACATAGACCTCCACAGGAAGCGGTATGGGTACCGTCCTGACCACTTCGAGCGAAAGCGCAAGAAGGAGGCTCGTCTCGTTCATAAGCGTTCTGAAACTGCTCAGAAGGCTCTGGGTATCAAGGGTAAGATGTTCGCTAAGAAGCGCTATGCTGAAAAGGCTCTCATGAAGAAAACGTTGATTATGCATGAGGAGTCATCGACTAGGCGCAAGGTGGATGATGATGTTCATGAAGGTTCTATTCCAGCATATCTGCTGGATCGTGACACCACAACACGTGCGAAAATTTTGAACAACACTATTAAGCAAAAGCGGAAGGAGAAAGCTGGGAAATGGGAAGTCCCTCTGCCTAAGGTAAGGCCTGTGGCTGAAGATGAGATGTTCAAAATTCTTAGATCTGGGAAACGCAAAACCAAGCAATGGAAGAGGATGGTCACAAAAGCCACATTTGTGGGACCTGGTTTCACAAGAAAACCTCCCAAGTATGAGCGATTTATCCGTCCCAGTGGGTTGCGATTCACCAAATCTCATGTGACACATCCTGAACTTAAAGCCACTTTTAACCTTGAGATCATTGGTGTGAAGAAGAATCCTAACGGTCAAATGTATACATCTCTTGGTGTCTTGACCAAGGGAACCATCATTGAGGTGAATGTCAGTGAACTAGGTCTAGTCACACCTGCCGGGAAAGTTGTATGGGGGAAGTATGCTCAGGTGACAAATAATCCAGAGAACGACGGGTGTGTTAATGCAGTTCTGCTCGTT   [780]
Medicago_truncatula                        ATGCCGCAAAATGAGTATATGGAGCGTCACCGAAGAGAGCATGGTCGCCGTTTCGATCACGAAGAAAGAATTCGCAAGAAAGAGGCTCGTAAAGCTCACAAGCACTCTAAACAGGCCCAGCAGGCTATTGGTATTAAGGGTAAGCAGATTGCCAAGAAAAATTATGCCGAAAAAGCGCAGATGAAGAGGACTTTGGCCATGCATGATGAGTCAACATCTAGGCGCAAGGCTGATGATAATGTTCAGGAGGGAGCTGTTCCTGCATACCTTCTGGATCGTGAGAACACAACACGAGCAAAGATTCTCAGCAATACCATTAAGCAAAAGAGGAAGGAGAAGGCTGGGAAATGGGATGTTCCTCTACCTAAGGTACGTCCTGTGGCTGAAGATGAAATGTTCAAAGTGGTCCGCACTGGTAAAAGAAAGACCAAGCAATGGAAGAGGATGGTTACCAAAGCTACATTCGTTGGGCCTGGTTTTACCAGAAAACCTCCAAAGTATGAGCGGTTCATTCGTCCTACTGGAT??????????????????????????????????????????????????????????????????????????????????????????????????????????????????????????????????????????????????????????????????????????????????????????????????????????????????????????????????????????????????????????????   [528]
Nicotiana_tabacum                          ATGCCGCAGGGAGATTATATAGAGTTACACAGGAAGAGATTTGGTCGTCGCCATGATCACGAGGAGCGTAAACGTAAGAGGGAGGCTCGTGAAGTTAAGGAGCGCTCCCAAAAAGCCCAAAAGACGTTGGGTATTAAGGGTAAAATGCTTGCTAAGAAGCGGTATGCTGAAAAGGCCCAAATGAAGAAAACATTGGCTATGCATGAAGAGTCATCGAGTCGTCGCAAGGTTGACGATGATGTGCATGACGGTGCTGTTCCTGCATATCTGATGGACCGTGAAACGACCACAAGAGCTAAGATTCTTAGCAACACAATAAAGCAAAAGCGGAAAGAGAAAGCTGGAAAATGGGAGGTGCCTCTGCCTAAGGTTAGGCCTGTGGCTGAGGATGAGATGTTCAGAGTGATAAGATCTGGCAAAAGGAAGACAAAGCAGTGGAAGAGAATGGTTACAAAAGCCACCTTTGTCGGAGCAGGGTTTACCAGGAAACCTCCAAAGTATGAGCGGTTCATCCGCCCGTCTGGCTTACGGTTCACTAAAGCCCACGTGACGCACCCTGAGCTTAAATGCACATTCAACCTTGAGATCATCGGGGTGAAGAAGAATCCTAATGGTCCAATGTATACTTCACTAGGTGTTATAACCAAGGGTACCATCATTGAGGTTAATGTCAGTGAACTTGGTCTTGTCACTCCTGCTGGGAAAGTTGTATGGGGTAAATATGCTCAAGTGACTAATAATCCTGAAAATGACGGTTGTATCAATGCAGTTCTCCTCGTG   [780]
Nuphar_advena                              ??????????????????????????????????????????????????????????????????????????????????????????????????????????????????????????????????????????????????????????????????????????????????????????????????????????????????????????????????????????????????????????????????????????????????????????????????????????????????????????????????????????????????????????????????????????????????????????????CTGAAGATGAGATGTTCCGGGTAGTTCGTTCTGCTAAAAGGAAAACGAAGCAATGGAAAAGGATGGTCACCAAAGTCACATTCGTAGGACCAGGTTTTACTAGGAAACCTCCAAAATATGAGAGGTTCATTCGTCCGATGGGGTTACGATTTACGAAAGCCCATGTCACACACCCAGAACTGAAATGCACCTTTAATCTTGAGATTATTGGAGTTAAGAAAAACCCCAATGGTCCTATGTATACATCTCTTGGTGTCATCACCAGGGGAACCATTATTGAGGTAAATGTTAGCGAACTTGGTTTGGTTACCCCTGCTGGGAAGGTTGTCTGGGGAAAATATGCACAAGTTACGAATAATCCAGAGAACGATGGCTGTATAAACGCGGTTTTGCTTGTC   [399]
Oryza_sativa                               ATGCCGCAGGGAGATCACATAGAGCTTCACCAGAAGCGCCATGGCCGGCGCCTGGACTACGAGGAGCGCAAGCGCAAGCGGGCGGCGCGCGAGGTGCACAAGCGATCCAGGGATGCCCGGCAGTTGCTTGGTGCTAAGGGTAAGAGGTTCGCCAAGAAGCGGTATGCCGAGAAGGCACAGATGAAGAAGACCCTGAAAATGCACGACGAGTCAACTTCTCGGCAGAAGGTTGATGAT---GTTCAAGAGGGTGCTCTTCCTCCATATCTGCTGGACCGTGATCAGACACAACGTGCCAAGGTTCTCAGCAACACAATTAAGCAAAAGAGGATGGAAAAGGCTGGCAAATGGGAGGTTCCTTTGCCAAAGGTCAGACCTGTGGCTGAAGAAGAAATGTTCAAAGTTTTACGAACTGGCAAGAGAAAAACCAAACAGTGGAAGAGAATGGTCACTAAGGCCACCTTTGTTGGACCTGGGTTTACAAGGAAACCACCAAAGTATGAACGGTTTATTAGGCCAACTGGCCTTCGTTTCACAAAGGCCCATGTTACTCACCCTGAGCTGAAATGTACTTTCAACCTTGACATAATTTCTGTGAAGAAAAACCCAAATGGTCAAATGTACTCTACTCTTGGTGTTTTGACAAGGGGAACTATCATTGAGGTGAACGTTAGTGAACTTGGTCTGGTAACCCCTGCTGGAAAAGTTGTTTGGGGTAAATATGCACAAGTTACAAACAACCCAGAGAATGATGGCTGTATCAATGCTGTCTTACTCGTG   [777]
Panicum_virgatum                           ATGCCGCAGGGAGACTACATAGAGCTGCACCAGAAGCGCCATGGGCGGCGGCCGGACTATGAGGAGCGCAAGCGCAAGCGCGAAGCGCGCGAGGTTCACAAGCGGTCGGAGCAGGCCCGGAAGCTGCTGGGTGCCAAGGCCAAGAGGTTTGCCAAGAAGCGGTATGCCGAGAAGGCACAGATGAAGAAGACTCTGAAGATGCATGATGAGTCAACTAAGAGGGATAAGGTTGAGGAA---GTTCAGGAAGGAGCTCTCCCGCCATATCTACTTGATCGTGATCAGACACAACGTGCAAAAGTTCTTAGTAACACTATTAAGCAAAAAAGAAAGGAGAAAGCTGGTAAATGGGATGTTCCTTTGCCAAAGGTCAGACCTGTGGCAGAAGAAGAGATGTTCAAAGTCATGCGGACCGGCAAACGGAAAACTAAGCAGTGGAAGAGAATGGTCACAAAAGCAACATTT???????????????????????????????????????????????????????????????????????????????????????????????????????????????????????????????????????????????????????????????????????????????????????????????????????????????????????????????????????????????????????????????????????????????????????????????????????????????????????????   [462]
Phaseolus_coccineus                        ATGCCGCAAGGAGATTACATAGAACGTCACAGAAGAGACTATGGCTACCGTCTGGATCACTTCGAGCGTAAGCGCAAGAAAGAGGCGCGTCAAGTTCACAAGCACTCTGCAATTGCCCAGAAGGCTCTGGGTATCAAGGGCAAAATGATTGCCAAGAAAAATTACGCTGAAAAGGCTCAGATGAAGAAGACTTTGGCTATGCCTGAAGAGTCAACATCTAGGCGCAAGACTGATGATAATGTCCAGGATGGAGCTGTTCCTGCGTATCTTCTGGATCGTGATACCACGGCCAGGGCAAAGGTTCTTAGCAACACGATTAAGCAAAAGAGGAAGGAAAAGGCTGGGAAATGGGATGTTCCTCTACCTAAGGTACGTCCCGTGGCTGAAGATGAAATGTTCAAAGTGGTCCGGACTGGTAAAAGAAAGACCAAGCAATGGAAGAGGATGGTTACAAAAGCTACATTTGTTGGACCTGGTTTTACCAGAAAGCCTCCAAAGTACGAGCGATTCATTCGTCCTACAGGGCTGCGGTTCACTAAAGCTCATGTCACCCATCCAGAACTTAAGTGCACGTTCAATCT???????????????????????????????????????????????????????????????????????????????????????????????????????????????????????????????????????????????????????????????????????????????????????????????????????   [582]
Phaseolus_vulgaris                         ATGCCGCAAGGAGATTACATTGAACGTCACAGAAGAGACTATGGCTACCGTCTGGATCACTTCGAGCGTAAGCGCAAGAAAGAGGCGCGTCAAGTTCACAAGCGCTCTGCAATTGCCCAGAAGGCTCTGGGTATCAAGGGCAAAATGATTGCCAAGAAAAATTACGCTGAAAAGGCTCAGATGAAGAAGACTTTGGCTATGCATGAAGAGTCAACATCTAGGCGCAAGACTGATGATAATGTCCAGGATGGAGCTGTTCCTGCGTATCTTCTGGATCGTGATACCACGGCCAGGGCAAAGGTTCTTAGCAACACGATTAAGCAAAAGAGGAAAGAAAAGGCTGGGAAATGGGATGTTCCTCTACCTAAGGTACGTCCTGTGGCTGAAGATGAAATGTTCAAAGTGGTCCGGACTGGTAAAAGAAAGACCAAGCAATGGAAGAGGATGGTTACAAAAGCTACATTTGTTGGACCTGGTTTTACCAGAAAGCCTCCAAAGTACGAGCGATTCATTCGTCCTACAGGACTGCGGTTCACTAAAGCTCATGTCACCCATCCAGAACTTAAATGCACGTTCAATCTAGAAATAATTGGAGTTAAGAAAAACCCCAATGGCCCTATGTACACCTCTCTTGGTGTCATGACCAAGGGAAACTATATTGAGGTGAATGTCAGTGAACTTGGTC???????????????????????????????????????????????????????????????????????????????????????????????   [685]
Persea_americana                           ??????????????????????????????????????????????????????????????????????????????????????????????????????????????????????????????????????????????????????????????????????????????????????????????????????????????GGAATCATCAACTAGGCGTAAGGTCGATGATAATGTTCATGAAGGAGCAATCCCTACCTACCTATTGGATCGTGAAACAACAACTCGAGCAAAGGTTCTTAGCAACACTATCAAGCAAAAGAGGAAAGAGAAAGCTGGTAAATGGGAGGTTCCATTGCCCAAGGTGAGACCTGTGGCTGAAGATGAAATGTTCCGTGTGATACGGTCTGGTAAAAGAAAAACCAAGCAATGGAAAAGGATGGTCACCAAAGTCACATTTGTAGGGCCAGGGTTTACCAGGAAACCTCCAAAATATGAGCGCTTCATTCGGCCAAGTGGCCTGCGTTTCTCAAAGGCCCATGTGACACACCCACACTTGAAATGCACTTTCAATTTAGAAATAATTGGAATAAAGAAAAATCCCAATGGTACGATGTACACTTCTCTGGGTGTTGTGACAAAGGGTACCATTATTGAGGTGAATGTTAGTGAGCTTGGTCTTGTTACACCAGCAGGGAAAGTTGTGTGGGGGAAATATGCTCAAGTTACAAATAATCCAGAGAATGATGGTTGTATAAATGCTGTTCTGCTTGTC   [575]
Picea_glauca                               ATGCCTCAGGGAGATTACATAGACTTGCACAGGAAGCGGCATGGGTACCGCTTGGATTATTTTGAGAAGAAGCGCAAGAAGGAGGCTCGTGAAGTGCACAAGCGAGCTGCATTTGCCCAAAAGGCTTTGGGTATCAAGGGTAAGATGTTTGCCAAGAAGCGTTATGCAGAGAAGGCTTTGATGAAGAAAACGCTTGCTATGCATGAACAAAAGACAAACAGACGAAAGGCAGATGACAATGTCCAGGAGGGAGCAGTGCCTGCATACTTGCTAGATCGTGAAGCAACTACTCGTGCTAAGGTGCTGAGCAATACAATTAAGCAAAAAAGAAAGGAGAAAGCTGGTAAATGGGAGGTTCCTCTTCCCAAGGTGAGGCCCATGGCAGAAGATGAAATGTTTCGTGTCATACGGTCTGGCAAAAGAAAAACCAAACAGTGGAAACGAATGGTCACAAAGGTTACATTTGTGGGATCTGGGTTCACAAGGAAGCCTCCCAAGTATGAGCGATTTATTCGTCCCATGGGATTGCGTTTCACCAAAGCACATGTTACACATCCTGAACTAAAATGCACCTTCAATCTTGATCTTATTGGAGTGAAGAAAAATCCAAATGGTCCCATGTTTACTTCTCTTGGTGTTATCACAAAAGGAACCATAATTGAGGTTAATGTAAGTGAACTTGGTCTGGTGACCCCAGCAGGCAAGGTTGTGTGGGGAAAATATGCTCAGGTTACTAACAATCCAGAGAATGATGGATGCATAAATGCTGTTTTACTCGTG   [780]
Picea_sitchensis                           ATGCCTCAGGGAGATTACATAGACTTGCACAGGAAGCGGCATGGGTACCGCTTGGATTATTTTGAGAAGAAGCGCAAGAAGGAGGCTCGTGAAGTGCACAAGCGAGCTGCATTTGCCCAAAAGGCTTTGGGTATCAAGGGTAAGATGTTTGCCAAGAAGCGTTATGCAGAGAAGGCTTTGATGAAGAAAACGCTTGCTATGCATGAACAAAAGACAAACAGACGAAAGGCAGATGACAATGTCCAGGAGGGAGCAGTGCCTGCATACTTACTAGATCGTGAAGCAACTACTCGTGCTAAGGTGCTGAGCAATACAATTAAGC??????????????????????????????????????????????????????????????????????????????????????????????????????????????????????????????????????????????????????????????????????????????????????????????????????????????????????????????????????????????????????????????????????????????????????????????????????????????????????????????????????????????????????????????????????????????????????????????????????????????????????????????????????????????????????????????????????????   [322]
Pinus_pinaster                             ATGCCTCAGGGAGATTACATAGACTTGCACAGGAAGCGGCATGGGTACCGCTTGGATTATTTTGAGAAGAAGCGCAAGAAGGAGGCTCGTGAAGTGCACAAGCGAGCTGCATTTGCCCAAAAGGCTTTGGGTATCAAGGGTAAGATGTTTGCCAAGAAGCGTTATGCAGAGAAGGCTTTGATGAAGAAAACGCTGGCTATGCACGAACAAAAGACAAACAGACGTAAGGCAGATGACAATGTCCAGGAGGGAGCAGTACCTGCATACTTGCTAGATCGTGAAGCAACTACTCGTGCCAAGGTGCTGAGCAATACAATCAAGCAAAAAAGGAAGGAGAAAGCTGGTAAAAGGGAGGTTCCTCTTCCCAAGGTGAGGCCCATTGCAGAAGACGAAATGTTTCGTGTCATACGATCTGGCAAAAGAAAAACCAAACAATGGAAACGAATGGTCACAAAGGTTACGTTTGTGGGATCTGGGTTCACAAGGAAGCCTCCCAAGTATGAGCGATTTATTCGTCCCATGGGATTGCGTTTCACCAAAGCACATGTTACACATCCTGAACTAAAATGCACCTTCAATCTTGATCTT????????????????????????????????????????????????????????????????????????????????????????????????????????????????????????????????????????????????????????????????????????????????????????????????   [588]
Pinus_taeda                                ATGCCTCAGGGAGATTACATAGACTTGCACAGGAAGCGGCATGGGTACCGCTTGGATTATTTTGAGAAGAAGCGCAAGAAGGAGGCTCGTGAAGTGCACAAGCGAGCTGCATTTGCCCAAAAGGCTTTGGGTATCAAGGGTAAGATGTTTGCCAAGAAGCGTTATGCAGAGAAGGCTTTGATGAAGAAAACGCTGGCTATGCACGAACAAAAGACAAACAGACGTAAGGCAGATGACAATGTCCAGGAGGGAGCGGTACCTGCATACTTGCTAGATCGTGAAGCAACTACTCGTGCCAAGGTGCTGAGCAATACAATCAAGCAAAAAAGGAAGGAGAAAGCTGGTAAATGGGAGGTTCCTCTTCCCAAGGTGAGGCCCATTGCAGAGGACGAAATGTTTCGTGTCATACGATCTGGCAAAAGAAAAACCAAACAATGGAAACGAATGGTCACAAAGGTTACGTTTGTGGGATCTGGGTTCACAAGGAAGCCTCCCAAGTATGAGCGATTTATTCGCCCCATGGGATTGCGTTTCACCAAAGCACATGTTACACATCCTGAACTAAAATGCACCTTCAATCTTGATCTTATTGGAGTGAAGAAAAATCCAAATGGTCCTATGTTTACTTCTCTTGGCGTTATCACAAAAGGAACCATAATTGAGGTGAATGTAAGTGAGCTTGGTCTGGTGACCCCAGCAGGCAAGGTTGTGTGGGGAAAATATGCTCAAGTTACCAACAATCCAGAGAATGATGGATGCATAAATGCTGTTTTGCTCGTG   [780]
Populus_deltoides                          ATGCCGCAAGGAGATTACATAGAGCTGCACAGGAAGAGGCATGGATACCGCCTCGATCATTTCGAGCGTAAGCGCAAGAAGGAGGCGCGTGAAGTCCACAAACACTCTGAGAGAGCCCAGAAGGCTTTGGGTATTAAGGGAAAGATGATCGCCAAGAAAAATTATGCTGAGAAGGCTCTCATGAAGAAAACATTGGCTATGCATGAGGAGTCAACATCTAGGCGCAAGGTGGATGATGATGTTCACGATGGAGCTGTTCCTGCCTATCTGTTGGATCGTGAAAACACGACACGAGCAAAGATTCTTAGCAACAGTATAAAGCAAAAGAGGAAAGAGAAGGCTGGAAAATGGGAGGTCCCTCTACCTAAGGTGAGGCCTGTTGCAGAGGATGAGATGTTTAAAGTTATTAGATCTGGCAAACGGAAGACCAAGCAGTGGAAGAGAATGGTTACTAAGGCCACATTTGTAGGACCAGGTTTTACAAGAAAACCTCCCAAGTATGAGCGTTTTATTCGTCCTACAGGGTTGCGATTCACTAAGGCTCATGTGACACACCCTGAGCTCAAGTGGCACCTTCACCTTGAGATCATTGGAGTAAAGAAAAACCCTAATGGCCCTACATACACATCTCTCGGTGTGATTACTAAGGGGACTATCATTG???????????????????????????????????????????????????????????????????????????????????????????????????????????????????????   [663]
Populus_euphratica                         ????????????????????????????????????????????????????????????????????????????????????????????????????????????????????????????????????????????????????????????????????????????????????????????????????????????????????????????????????????????????????????????????????????????????????????????????????????????????????????????????????????????????????????????????????????????????????????????????????????????????????????????????????????????????????????????????????????????????????????????????????????????????????????????????????????????????????????????????????????????????????????????????????????????????????????????????????????????????????????????????????????????????????????????????????????????????????????????????????????????????????????????????????????????????????????????????????????????   [0]
Populus_trichopoda                         ATGCCGCAAGGAGATTACATAGAGCTGCACAGGAAGAGGCATGGATACCGCCTCGACCACTTCGAGCGCAAGCGCAAGAAGGAGGCGCGTGAAGTCCACAAACACTCTGAGAGAGCCCAGAAGGCATTGGGTATTAAAGGAAAGATGATTGCGAAGAAAAATTATGCTGAGAAGGCTCTCATGAAGAAAACATTGGCTATGCATGAGGAGTCAACATCTAGGCGCAAGGTGGATGATGACGTTCAAGATGGAGCTGTTCCTGCCTATCTTTTGGATCGTGAAAACACTACACGAGCAAAGATTCTTAGCAACAGTATAAAGCAAAAGAGGAAAGAGAAGGCTGGAAAATGGGAGGTCCCTCTACCTAAGGTGAGGCCTGTTGCAGAGGATGAAATGTTTAAAGTTATTCGATCTGGGAAACGGAAGACCAAGCAGTGGAAGAGAATGGTCACAAAGGCCACATTTGTGGGACCAGGTTTTACAAGAAAACCTCCCAAGTATGAGCGTTTTATTCGTCCTACTGGGTTGCGATTTACTAAGGCTCATGTTACACACCCTGAACTCAAGTGCACCTTCAACCTTGAGATCATTGGAGTAAAGAAAAACCCTAATGGTCCTACGTACACATCTCTTGGTGTTATCACTAAGGGCACTATCATTGAGGTGAATGTTAGTGAATTAGGTCTTGTCACACCAGCTGGTAAAGTTGTATGGGGGAAGTATGCTCAAGTAACAAATAACCCAGAGAATGATGGTTGTATAAATGCAGTTCTACTTGTT   [780]
Prunus_persica                             ATGCCGCAGGGAGATTACATAGAGCTTCACAGGAAGCGGTATGGATACCGACCAGACCACTTCGAGCGAAAGCGCAAGAAGGAGGCTCGTTTGGTCCACAAGCGTTCAGAGACTGCTCAGAAGGCTCTGGGTATCAAGGGTAAGATGTTTGCTAAGAAACGCTATGCAGAAAAGGCTCTCATGAAGAAAACGTTGGCTATGCATGAGGAGTCATCAACTAGGCGCAAGGTGGATGATGATGTTCATGAAGGAGCTGTTCCAGCATATCTTCTGGATCGTGACAACACAACACGTGCAAAAATTCTCAACAACACCATCAAGCAAAAAAGGAAGGAGAAAGCTGGGAAATGGGAAGTCCCTCTACCCAAGGTAAGGCCTGTGGCTGAAGATGAGATGTTCAAAATTCTTAGATCTGGAAAACGCAAGACCAAGCAATGGAAGAGGATGGTCACAAAAGCCACATTTGTAGGACCTGGTTTCACGAGGAAA-CTCCGAAGTACG??????????????????????????????????????????????????????????????????????????????????????????????????????????????????????????????????????????????????????????????????????????????????????????????????????????????????????????????????????????????????????????????????????????????????????   [501]
Ricinus_communis                           ????????????????????????????????????????????????????????????????????????????????????????????????????????????????????????????????????????????????????????????????????????????????????????????????????????????????????????????????????????????????????????????????????????????????????????????????????????????????????????????????????????????????????????????????????????????????????????????????????????????????????????????????????????????????????????????????????????????????????????????????????????????????????????????????????????????????????????????????????????????????????????????????????????????????????????????????????????????????????????????????????????????????????????????????????????????????????????????????????????????????????????????????????????????????????????????????????????????   [0]
Saccharum_officinarum                      ??????????????CCACATCGAGCTGCACCAGAAGCGCCATGGCCGGCGCCTGGACCACGACGAGAGAAAGCGCAAGCGCGAGGCGCGCGAGGTGCACAGGCGCTCGCAGGATGCCCGGAAGTTGCTTGGTGCTAAGGGCAAGAGGTTCGCCAAGAAACGCTATGCTGAGAAGGCACAGATGAAGAAGACCCTGAAAATGCACGATGAATCAACTAAACGACAGAAGGTCGATGATGATGTCCAAGAGGGTGCTCTTCCTCCGTATCTACTGGACCGTGATCAGACACAGCGTGCCAAGGTTCTCAGCAACACAATCAAGCAAAAGAGGAAGGAAAAGGCTGGCAAATGGGATGTTCCTCTGCCAAAGGTCAGACCTGTAGCTGAAGAAGAAATGTTCAAGGTTCTACGAACTGGCAAGCGAAAAACCAAGCAGTGGAAGAGAATGGTTACCAAAGCCACCTTTGTTGGAGCTGGATTTACAAGGAAACCTCCAAAGTATGAACGGTTCATTCGGCCAACTGGTCTGCGTTTCACCAAAGCTCATGTGACTCACCCAGAACTGAAGTGCACTTTCAACCTTGACATAATTTCTGTGAAGAAAAACCCCAATGGTCCAATGTACACTTCTCTTGGTGTTATGACAAGGGGAACAATCATTGAGGTAAATGTCAGTGAGCTTGGTCTGGTAACTCCCGCTGGAAAAGTTGTTTGGGGGAAATATGCTCAAGTTACAAACAATCCGGAGAATGATGGCTGCATCAATGCTGTTTTGCTAGTG   [768]
Saruma_henryi                              ????????????????????????????????????????????????????????????????????????????????????????????????????????????????????????????????????????????????????????????????????????????????????????????????????????????????????????????????????????????????????????????????????????????????????????????????????????????????????????????????????????????????????????????????????????????????????????????????????????????????????????????????????????????????????????????????????????????????????????????????????????????????????????????????????????????????????????????????????????????????????????????????????????????????????????????????????????????????????????????????????????????????????????????????????????????????????????????????????????????????????????????????????????????????????????????????????????????   [0]
Solanum_chacoense                          ATGCCTCAGGGAGATTACATAGAGTTGCACAGGAAGAGATTTGGGCGTCGCCCTGATCACTTCGAGCGTAAACGTAAGAAGGATGCTCGTGAAGTTCACAAGCGATCCCAAATTGCCCAAAAGGCTTTGGGTATCAAGGGTAAGATGTTTGCTAAGAAGCGGTATGCTGAGAAGGCCCAAATGAAGAAAACATTGGCTATGCATGAAGAGTCATCATCCCGGCGCAAGGTTGATGATGATGTGCATGANGGTGCTGTCCCTGCATATCTGATGGATCGTGAGACTACCACAAGANCCAAGATTCTTAGCAACACAATAAAGCAAAAGANGAAAGAGAAAGCTGGAAAATGGGANGTGCCTCTACCTAAGGTTAGGCCTGTGGCTGAGGATGAGATGTTCAGAGTGATAAGATCTGGCAAAAGGAANACCAAGCAGTGGAAGANAATGGTTACAAAANCCACCTTTGTCGGANCAAGGTTTACCATGAAACCTCCAAAGTATGANCNGNTCATCCGCCCATCTGGCTTACGGTTTACTAAAGCCCATGTGACACACCCTGAACTTAAATGTACGTTCAATCTTGANATCATCGGGGTGAANAAGAATCCTNATGGNCC-ATGNATCTTNCTTTAGGTGTTTTACCCACGG-AAC???????????????????????????????????????????????????????????????????????????????????????????????????????????????????????????????   [653]
Solanum_habrochaites                       ????????????????????????????????????????????????????????????????????????????????????????????????????????????????????????????????????????????????????????????????????????????????????????????????????????????????????????????????????????????????????????????????????????????????????????????????????????????????????????????????????????????????????????????????????????????????????????????????????????????????????????????????????????????????????????????????????????????????????????????????????????????????????????????????????????????????????????????????????????????????????????????????????????????????????????????????????????????????????????????????????????????????????????????????????????????????????????????????????????????????????????????????????????????????????????????????????????????   [0]
Solanum_lycopersicon                       ATGCCTCAGGGAGATTACATAGAGTTGCACAGGAAGAGATTTGGGCGTCGCCCTGATCACTTTGAGCGTAAACGTAAGAAGGATGCTCGTGAAGTTCACAAGCGATCCCAAATTGCCCAAAAGGCTTTGGGTATCAAGGGTAAGATGTTTGCTAAGAAGCGTTATGCTGAGAAGGCCCAAATGAAGAAAACATTGGCTATGCATGAAGAGTCATCATCCCGGCGCAAGGTTGATGATGATGTGCATGAGGGTGCTGTCCCTGCATATCTGATGGATCGTGAGACTACCACAAGAGCTAAGATTCTTAGCAACACAATAAAGCAAAAGAGGAAAGAGAAAGCTGGAAAATGGGAGGTGCCTCTGCCCAAGGTTAGGCCTGTGGCTGAGGATGAGATGTTCAGAGTGATAAGATCTGGCAAAAGGAAGACCAAGCAGTGGAAGAGAATGGTTACGAAAGCCACCTTTGTCGGAGCAGGGTTTACCAGGAAACCTCCAAAGTATGAGCGGTTCATCCGCCCGTCTGGATTACGGTTTACTAAAGCCCACGTGACACATCCTGAACTTAAATGTACGTTCAATCTTGAGATCATTGGGGTGAAGAAGAATCCTAATGGTCCAATGTACACTTCTCTAGGTGTTATAACCAAGGGAACCATCATTGAGGTTAATGTCAGCGAACTTGGTCTTGTCACTCCTGCTGGGAAAGTTGTATGGGGTAAATATGCTCAAGTGACGAATAATCCTGAAAATGATGGTTGCATCAATGCAGTTCTCCTAGTG   [780]
Solanum_tuberosum                          TAGCCTCAGGGAGATTACATAGAGTTGCACAGGAAGAGATTTGGGCGTCGCCCTGATCACTTCGAGCGTAAACGTAAGAAGGATGCTCGTGAAGTTCACAAGCGATCCCAAATTGCCCAAAAGCCTTTGGGTATCAAGGGTAAGATGTTTGCTAAGAACCGGTATGCTGAGAAGGCCCAAATGAAGAAAACATTGGCTATGCATGAAGAGTCATCATCCCGGCGCAAGGTTGATGATGATGTGCATGAGGGAGCTGTCCCTGCATATCTGATGGATCGTGAGACTACCACAAGAGCTAAGATTCTTAGCAACACAATAAAGCAAAAGAGGAAAGAGAAAGCTGGAAAAATGGGAGGTGCCTCTCCTAAGGTTAGGCCTGTGGCTGAGGATGAGATGTTCAGAGTGATAAGATCTGGCAAAAGGAAGACCAAGCAGTGGAAGAGAATGGTTACAAAAGCAACCTTTGTCGGAGCAGGGTTTACCAGGAAACCTCCAAAGTATGAGCGGTTCATCCGCCCATCTGGCTTACGGTTTACTAAAGCCCACGTGACACACCCTGAACTTAAATGTACGTTCAATCTTGAGATCATTGGGGTGAAGAAGAATCCTAATGGTCCAATGTATACTTCTCTAGGTGTTATAACCAAGGGAACCATCATTGAGGTTAATGTCAGTGAACTTGGTCTTGTCACTCCTGCTGGGAAAGTTGTATGGGGTAAATATGCTCAAGTGACGAATAATCCTGAAAATGATGGTTGCATCAATGGAGTTCTCCTAGTG   [780]
Sorghum_bicolor                            ATGCCGCAGGGAGACCACATCGAGCTTCACCAGAAGCGCCATGGCAAGCGCCTGGACCACGAGGAGCGCAAGCGCAAGCGCGAGGCGCGCGAGGTGCACAGGCGCTCGAAGGATGCCCGCAATTTGCTTGGTGCTAAGGGCAAGAGGTTTGCCAAGAAACGTTATGCTGAGAAGGCACAGATGAAGAAGACCCTGAAAATGCACGATGAATCAAATAAACGACAGAAGGTCGATGATGATGTCCAAGAGGGTGCTCTTCCTCCGTATCTACTGGATCGTGATCAGACACAGCGTGCCAAGGTTCTGAGCAACACAATCAAGCAAAAGAGGAAGGAAAAGGCTGGCAAATGGGATGTTCCTCTGCCAAAGGTCAGACCTGTAGCTGAAGAAGAAATGTTCAAGGTTCTACGAACTGGCAAGTGAAAAACCAAGCAGTGGAAGAGAATGGTTACCAAAGCCACCTTTGTTGGAGCTGGATTTACAAGGAAACCACCAAAGTATGAACGGTTCATTCGGCCAACTGGTCTGCGTTTCACCAAAGCTCATGTGACTCACCCAGAACTGAAGTGCACTTTCAACCTTGACATAATTTCTGTGAAGAAAAACCCAAATGGTCCAATGTACACGTCTCTTGGTGTTATGACAAGGGGAACAATCATTGAGGTAAATGTCAGTGAGCTTGGCCTGGTAACTCCTGCTGGAAAAGTTGTTTGGGGGAAATATGCTCAAGTTACAAACAACCCGGAGAATGATGGCTGTATCAATGCTGTTTTGCTAGTG   [780]
Taraxacum_officinale                       ????????????????????????????????????????????????????????????????????????????????????????????????????????????????????????????????????????????????????????????????????????????????????????????????????????????????????????????????????????????????????????????????????????????????????????????????????????????????????????????????????????????????????????????????????????????????????????????????????????????????????????????????????????????????????????????????????????????????????????????????????????????????????????????????????????????????????????????????????????????????????????????????????????????????????????????????????????????????????????????????????????????????????????????????????????????????????????????????????????????????????????????????????????????????????????????????????????????   [0]
Triticum_aestivum                          ATGCCTCAGGGAGATTACATAGAGCTTCACCAGAAGCGCCATGGCCGGCGCATGGACTACGAGGAGCGCAAGCGCAAGAAGGAGGCGCGCGCCGTCAAGAAGAACTCCAAGGATGCCCGCAAGCTGCTCGGTGCCAAGGGCAAGCGGTTCGCCAAGAAGCGGTACGCCGAGAAGGCGCAGATGAAGAAGACCCTGAAAATGCATGATGAGTCTTCTTCCCGGCAGAAGGTTGATGATGATGTTGAGGAGGGTGCCATTCCTTCGTATCTGCTGGATCGTGATCCGACACAGCGCGCCAAGGTTCTCAGCAACACAATTAAGCAAAAGAGGAAGGAAAAGGCTGGCAAATGGGATGTTCCTTTGCCTAAGGTCAGACCTGTTGCTGAAGAAGAGATGTTCAAAGTTCTACGCACTGGCAAGCGGAAAACCAAGCAGTGGAAGAGAATGGTAACTAAAGCCACCTTTGTTGGCCCTGGATTTACAAGGAAGCCACCAAAGTATGAGAGGTTCATCCGGCCTACTGGTCTCCGTTTCACCAAGGCTCATGTGACTCACCCTGAACTGAAATGTACGTTCAACCTCGACATAATTTCGGTGAAGAAAAACCCAAACGGTCCAATGTACACTTCTCTCGGTGTTATGACGAGGGGAACAATTATTGAGGTGAATGTTAGTGAACTCGGTCTCGTAACCCCTGCTGGAAAAGTTGTTTGGGGCAAATACGCGCAGGTTACGAATAACCCGGAGAATGATGGCTGCATCAATGCTGTCTTGCTCGTG   [780]
Vitis_vinifera                             ATGCCGCAAGGAGATTACATAGACCTTCATAGGAAGCGCCATGGCTATCGCCCTGACCATTTCGAGCGCAAGCGCAAGAAAGAGGCTCGTGAAGTTCACAAGCGCTCTGAAATTGCTCAGAAGGCTCTGGGTATTAAGGGTAAGATGTTTGCAAAGAAACGTTATGCAGAAAAGGCGCAGATGAAGAAAACATTGGCTATGCATGAAGAATCATCATCTAGGCGCAAGGTGGATGATGATGTTCATGAAGGGGCTGTTCCTGCCTATCTACTAGATCGTGAAACAACAACACGTGCAAAGGTTCTTAGCAATACTATAAAGCAAAAAAGGAAAGAGAAAGCTGGGAAATGGGAAGTCCCTCTACCCAAAGTCAGGCCTGTTGCCGAAGATGAAATGTTTAAAGTTCTTAGGACTGGTAAAAGGAAAACCAAGCAGTGGAAGAGGATGGTAACCAAGGCCACGTTTGTGGGACCAGCTTTTACAAGAAAACCCCCCAAGTATGAGCGATTCATCCGTCCTTCGGGATTGCGATTCACCAAAGCCCATGTGACACACCCTGAACTCAAATGCACTTTCAACCTTGAGATAATTGGAGTAAAGAAAAATCCTAATGGCCAAATGTATACCTCCCTTGGTGTTATGACCAAGGGTACTATCATTGAGGTAAATGTGAGTGAACTAGGTTTGGTCACACCAGCTGGGAAAGTTGTATGGGGGAAATACGCACAAGTGACAAATAACCCAGAGAATGATGGATGTATAAATGCTGTTTTGCTTGTG   [780]
Welwitschia_mirabilis                      ATGCCTCAAGGTGATTACATTGAGTTGCATAGGAAGAGATATGGGTACCGCCCCGATTTCTTCGAGAAAAAGCGCAAAAAGGAAGCGCGAGAGGTTCACAAACGTGCCGCATTCGCGCAAAAGGCTCTTGGCCTTAAGGGTAAAATGTTTGCGAAAAAGCGCTATGCTGAAAAGGCGTTGATGAAGAAAACGATTGCCATGCATGAACAAAAAACAACTAGACGCAAGGTGGATGACAAAGTTCATGAAGGAGCAATACCAGCATATCTGTTAGACCGTGATGAAACCACTCGTGCAAAGGTCTTGAGCAATACAATAAAACAGAAGAGAAAAGAGAAAGCTGGCAAATGGGAGGTTCCCCTTCCGAAGGTTAGACCCATTGCAGAAGATGAAATGTTTCGTGTTATACGAACTGGGAAAAGGAAACAAAAGCAATGGAAACGAATGGTTACAAAGGTTACCTATGTGGGACCTGGTTTCACCAGAAAGCCTCCAAAGTATGAAAGGTTTATCCGCCCTACAGGGCTGCGATTCAATAAGGCACACGTCACTCATCCTGAATTGAAATGCACCTTCAATCTTGAAATAATTGGTGTGAAGAAAAACCCTAATGGTCCCATGATGACCTCTCTAGGAGTGATTACAAAGGGAGCTATAATTGAGGTTAATGTCAGTGAGCTTGGTCTTGTTACACCTGCAGGAAAAGTCGTTTGGGGAAAATATGCCCAGGTTACCAATAACCCAGAAAACGATGGATGCATAAATGCGGTTTTGCTTGTT   [780]
Zea_mays                                   ATGCCGCAGGGAGATCACATCGAGCTGCACCAGAAGCGCCATGGCAAGCGCCTGGACCACGAAGAGCGCAAGCGCAAGCGCGAGGCCCGCGAGGTGCACAGGCGCTCGAAGGATGCCCGCAATTTGATTGGTGCTAAGGGCAAGAGGTTCGCCAAGAAACGCTATGCTGAGAAGGCACAGATGAAGAAGACCCTGAAAATGCACGACGAATCAAATAAACGACAGAAGGTTGATGATGATGTCCAAGAGGGTGCTCTTCCTCCGTATCTGCTGGATCGTGATCAGACACAGCGCGCTAAGGTTCTCAGCAACACAATAAAGCAAAAGAGGAAGGAAAAGGCTGGCAAATGGGATGTTCCTCTGCCAAAGGTCAGGCCTGTAGCTGAAGAAGAAATGTTCAAGGTTCTACGAACTGGCAAGCGAAAAACCAAGCAGTGGAAGAGAATGGTTACTAAAGCCACCTTTGTTGGAGCTGGATTTACAAGGAAACCACCAAAGTATGAACGGTTCATTCGGCCAACTGGTCTGCGTTTCACCAAAGCTCATGTGACTCACCCAGAGCTGAAGTGCACTTTCAACCTTGACATAATTTCTGTGAAGAAAAACCCAAATGGTCCAATGTACACTTCTCTTGGTGTTATGACAAGGGGAACGATCATTGAGGTAAATGTCAGTGAGCTTGGTCTGGTAACTCCCGCTGGAAAAGTTGTTTGGGGGAAATATGCTCAAGTTACAAACAACCCGGAGAACGATGGCTGTATCAATGCAGTTTTGCTAGTG   [780]
Zingiber_officinale                        ????????????????????????????????????????????????????????????????????????????????????????????????????????????????????????????????????????????????????????????????????????????????????????????????????????????????????????????????????????????????????????????????????????????????????????????????????????????????????????????????????????????????????????????????????????????????????????????????????????????????????????????????????????????????????????????????????????????????????????????????????????????????????????????????????????????????????????????????????????????????????????????????????????????????????????????????????????????????????????????????????????????????????????????????????????????????????????????????????????????????????????????????????????????????????????????????????????????   [0]

[!4553 3319-4128]
Acorus_americanus                          ATGGGAGC-------------CAAGGCGA---------------------AGAAGGCAT---TAATAAAGAAGCAAAAGAAGACTTCCTATTCA-------------------------------------GGCAAAAAGGAA-----------------------------------------TCTTATGACTTCTTGCC---ATTGGAAGGGGGTCCAGGAA------------------------AAGAAATTCGAGAAGAAG--------------AAGTATATGTGAA------------AAACAC---TGACACAGTGGTGTACATTGGTCGAATCCCACATGGATTCTACGAGGATCAAATGGAAGCATTCTTTAAGCAGTTTGGTGCCATAAAGAGGTTGAAGATTGCACGGAACAAGAAGACTGGAAATTCAAAGCATTATGGATTCATTGAATTTGAGTCTCCAGAGGTCGCTAAAATTGTGGCTGATTGCATGCATAATTATCTACTTTTTGAGCACATGCTGCAAGTCCATCTTGTTCCATCAGACCGTGTGCATCCAAAACTATGGTTTGGAGCTAACCGC---CATTTCCAGCCAGTAAAGACGAGGGAAATTGAGCGAAAGAACCACAACAAGGAGAGAACAATTGAACAACATAGGCATTTGGTGGAAGGAATCTTGAAGCGCGACCAAAAGCGCAGAAAGAGGCTAGCGGATGCCGGTATTGATTATGAGTGTCCAGATTTTGTGGGAGGCATC---CCCTGTGCTCCAAAGAAAATCAAGTTCGACGAGGAT   [633]
Amborella_trichopoda                       ATGGGTAA-------------AAAGGTGA---------------------AGAAAG------TGATGAAGAACGTAGGGAATGATTTGCCTGCT----------------------GCTTCTTCAATTCCTGAAAACCAG--------------------------------------------AGCCTAGACTTTCTGCC---TTTAGAAGGCGGTCCCGGGA------------------------AAAGGATTCCCAACGAAG--------------AATATGTCAATGT------------AAGCAA---TTCTACTGTTCTATATATTGGTCGGATTCCACGTGGATTTTATGAAGATGAAATGAGAGGTTTCTTTGAGCAATTCGGGACTATCAAGAACTTGCGGATAGCACGTAACAGAAAGACAGGAAAGTCAAAGCATTATGGTTACATTGAATTCCAATCTCCGGAGGTTGCCAAAATTGTAGCAGATTGTATGCATAACTATTTACTTTATGAGCATATGCTGCAAGTTCATCTTGTTCCTCCAGAGAGAATTCTTCCAAAGCTATGGAAAGGGGCAAATTCA---AAATTCAGACCAGTAAACCTGCAAGCGATTGAGCTCAAGCGGCATAACAAGGAGAGGACAACTGGCGAGCACAAGCGATTAGTGCAGAGAATTCAAAGGAGAGAAAGAAAGCGGCAGAGGAAAATTAAGGCAGCCGGAATTGATTATGAGTGCCCAGATATCGTGGGTAACGTC---CAACCTGCGCCTAAGAAGATCAAGTTTGATGATGAA   [642]
Antirrhinum_majus                          ATGGGGGC-------------AAAAGCTAAGA------------------AGAAAGCTG---TGGTGGATAT---GAAGAAAGCCACATCCCAA------------------------TTTTCAGCTTCAAAGG---ACAAA------------------------------------------ACCACTGATTACTTGCC---ATTGGAGGGTGGTCCTGCGA------------------------GGAGTGTTCCGAAAACCG--------------AAGAACGAGGAAA---------------TAA---AGCAACCGTTCTTTATATTGGGAGGATCCCTCATGGGTTTTATGAGAATGAAATGGAAGCTTTCTTTAAGCAGTTTGGTAACATCAGGAGGCTCAGAATTGCAAAGAATAGGAAGACTGGGAAATCAAAGCATTTTGGATTCATTGAATTTGAGTCACCTGAGGTTGCAAAAGTTGTCGAAGAATGCATGCATAATTATCTTATGTTTGAGCATCTTCTGCAAGTTCGTCTTGTTCCTCCTGAACGAGTTCACCCAAGACTATGGAAAGGTGTGAGCCGC---TGGTACAAACCCTTGGATTGGGTTCAAATTGAAAGGAAACGTCATGATAAGGAAAGAACTTTGGAACAGCAGAAGAAATTAGCTGCACGAATTGTGAGCCAAGATAAAAAAAGACGAAAGCGGATTGAAGCCGCGGGAATTGATTATGAGTGTCCAGAAATTGTGGGTTCTGTC---CAGGGCGCTCCAAAGAAGATTAGGTTTGATTAA---   [636]
Aquilegia_formosa_x_Aquilegia_pubescens    ATGGGTGC-------------TAAAGCGA---------------------AGAAAGCTACGATGAGGAAGAATTTAAAGAAGAAAGCTTCTTCTCTC---------GCACTCTCAGCTGTTACAGCTCGTAAAA---ACGAA------------------------------------------TCAGCTGATTTCTTGCC---ATTGGAAGGTGGACCTGCGA------------------------GAAAACTCCCAAATCAAA-----AAGTACAAGAACCATTAGAGAA---------------CAC---TGCAACTGTTTTATATATTGGCAGAATACCTCATGGATTTTATGAAGATGAGATGCGAGAATTTTTTAAACAATTTGGTGCTATTAAACATCTAAGAATTGCGCGAAGTAGAAAGACTGGCAAATCTAAGCATTTTGGGTTCATTGAATTTGAGTCTCCCGAGGTGGCAAAGATTGTAGCTGATTGTATGCACAATTATCTGCTATTGGAACACATGCTGCAAGTCCATCTTATACCTCAAGAGCATGTTCATCCAAAACTATGGAAGGGAGTGGATCAT---AAATACACACCACCAAACTGGACTGAAATTGCAAGAAAGCGACATAATAAGGAAAGGACCTTGGAAGAACACAGGAAATTGGTGGAGGTTGTCTTAAAAAAAGACAAGAAGCGACGTAGGAAGATAGAGGCTGCTGGTATTGATTATGTGCCTCCAGAAATTGTGGGAAGCATT---CAACCTGCTCCAAAGAAGATCAGGTTTGATTAA---   [663]
Arabidopsis_thaliana                       ATGGGTGC-------------CAAGGCGA---------------------AGAAAGCTT---TGAAGAAGAACATGAAGAAGGTTGCTGCTTCG---------GCTTCTTCTTCTCAGCTACCTCTTCCCCAGAACCCGAAACCT---------------------------------------TCAGCTGATTTTTTGCC---ACTAGAAGGAGGTCCAGCTC------------------------GAAAAGCTCCAGTTACCA-----------CCCCACCTCTTCAGAA---------------TAA---AGCTACTGTGCTATACATCGGTAGAATCCCTCATGGCTTCTATGAGACTGAGATTGAAGCTTTCTTCTCGCAGTTTGGAACAGTTAAGAGAGTTAGAGTCGCCAGAAACAAAAAGACTGGGAAATCAAAGCATTTTGGGTTCATACAGTTTGAGGACCCTGAGGTGGCGGAAATTGCAGCGGGTGCAATGAATGATTATTTGTTGATGGAGCACATGCTTAAAGTCCATGTCATTGAACCAGAGAATGTTAAACCCAATCTGTGGAGAGGGTTTAAATGT---AACTTCAAACCAGTGGATTCGGTTCAGATTGAGCGAAGACAACTTAATAAGGAAAGGACATTGGAAGAGCATAGGAAAATGTTGCAGAAGATAGTTAAAAAGGATCAGAAAAGGAGGAAGAGAATCGAAGCCGCTGGAATAGAATACGAATGCCCTGAGCTTGTTGGAAACACA---CAGCCAGTCCCGAAGAGGATCAAGTTTAGTGAAGAA   [663]
Beta_vulgaris                              ??????????????????????????????????????????????????????????????????????????????????????????????????????????????????????????????????????????????????????????????????????????????????????????????????????????????????????????????????????????????????????????????????????????????????????????????????????????????????????????????????????????????????????????????????????????????????????????????????????????????????????????????????????????????????????????????????????????????????????????????????????????????????????????????????????????????????????????????????????????????????????????????????????????????????????????????????????????????????????????????????????????????????????????????????????????????????????????????????????????????????????????????????????????????????????????????????????????????????????????????????????????   [0]
Brachypodium_distachyon                    ATGGGGT-------------------------------------------TGAGGGACA---AGAAGAGGAACCAGAGGCGCGTGCTCTCGCGG---------------------CGCTCGGCCGGTCCCCGTTCCGGCGAG------------------------------------------GGGAAGGATTTCCTGCC---GTTGGAGGGGAA---AGAGA------------------------AGAAGATCCGGGAGAAGC--------AGCCCGAGGAGCCCGAGAA---------------CAC---GGCCACCGTCCTCTATATCGGGCACATCCCCCATGGTTTCTATGAGGACCAGATGCAAGGTTTCTTTCAGCAGTTTGGGGCTGTTAAGAGGGTCAGAATTGCCCGGAACCGCAAGACAGGAAAGTCGAAGCATTATGGATTCATTGAGTTTGAGAACCCTGATGTGGCGAAGATTGTAGCTGATGAGATGAATAACTATCTATTGTTTGAGCACACCCTACAAATTGCCCTTGTTCCGCCGGAGAAAGTTCATGCCAAATTATGGAAAGGGGTGCGGAAG---GGATTTGTACCAGTTGACCGGGTAGGAATTGAAAGGAGGAGGCTTAATAAGGATAAAACAGTGGGAGAGCACAAGAAGATGCTTGAAGGAATAGTAAAACGGGATGAGAAGCGTCGCAAAAGAATCAAGGCTGCCGGTATCGACTATGAGTGTCCAGCCCTTATCGGGAGTGTT---CAGCCTTCAGCTAAGAGGATCAAGTTTGATGAGGAT   [639]
Brassica_napus                             ATGGCGGG------------CCAAGGCAA---------------------AGAAAGCTC---TGAAGAAGAACATGAAGAAGATCTCAGCTTCC------------TCTTCTTCTCAGCTGGCTGTTCCTCAGAACCCGAAACCA---------------------------------------TCGGCTGATTTTTTGCC---ACTAGGAGGCGGTCCAGCTC------------------------GAAAAGCACCAGTGACCA--------------AACCTCTTGAGAG---------------CAA---AGCCACGGTGCTATACATTGGTCGTCTCCCTCATGGGTTCTATGAGACTGAGATTGAAGGTTTCTTCACGCAGTTTGGAACAGTCAAGAGAGTTAGAGTCGCCAGAAACAAAAAGACTGGGAAGTCTAAGCATTTTGGGTTCATACAGTTTGAGGACCCTGAGGTGGCGGAAATTGCAGCGGGTGCAATGAATGACTATCTGTTGCTCGAGCACATGCTTCAAGTCCGTGTTATTCCACCTGAGCATGTTAAACCCAATCTGTGGAAAGGGTTCAAGTGT---CAGTACAAACCAGTGGATTGGGTTCAGATCGAGCGCAAACAACATAACAAGGAAAGGACATTGGAAGAGCATAGGAAAATGTTGAACAAGGTTGTGAAACGGGATCAGAAAAGGAGAAAGAGAATCGAAGCTGCTGGAATAGAATATCAATGCCCTGAGCTTGTTGGAAACACA---CAGCCATTACCTAAGAAGATCAAGTTTAGTGAAGAC   [658]
Brassica_oleracea                          ATGGGTGC-------------CAAGGCGA---------------------AGAAAGCTC---TGAAGAAGAACATGAAGAAGATTACCGCTTCCGCTGCTGCTTCTTCCTCTTCTCAGCTAGCTGCTCCCAAGAACCCCAAACCA---------------------------------------TCAGCTGATTTTCTGCC---TCTAGAAGGCGGTCCAGCTC------------------------GAAAAGCTCCAGCGACCA--------------AACCTATCGAGAA---------------CAA---AGCCACGGTGCTATACATCGGTCGTCTCCCTCACGGCTTCTACGAGACTGAGATTGAAGCTTTCTTCACGCAGTTTGGAACAGTCAAGAGAGTTAGAGTCGCCCGTAACAAAAAGACTGGGAAATCAAAACATTTTGGATTCATACAGTTTGAGGACCCTGAGGTGGCTGAAATTGCAGCGGGTGCGATGAATGACTATCTGCTGCTCGAGCACATGCTTCAAGTCCGTGTTATTCCACCAGAGCAAGTTAAACCAAATCTGTGGAAAGGGTTCAAGTGT---CAGTACAAACCAGTTGATTGGGTTCAGATTGAGCGTAAACAACATAACAAGGAAAGGACATTGGAAGAACATAGGAAAATGTTGAACAAGGTTGTGAAACGTGACCAGAAGAGGAGAAAGAGGATCGAAGCTGCTGGAATAGAATATCAATGCCCTGAGCTTGTTGGAAATACA---CAGCCATTTACTAAGAAGATCAAG????????????   [657]
Brassica_rapa                              ??????????????????????????????????????????????????????????????????????????????????????????????????????????????????????????????????????????????????????????????????????????????????????????????????????????????????????????????????????????????????????????????????????????????????????????????????????????????????????????????????????????????????????????????????????????????????????????????????????????????????????????????????????????????????????????????????????????????????????????????????????????????????????????????????????????????????????????????????????????????????????????????????????????????????????????????????????????????????????????????????????????????????????????????????????????????????????????????????????????????????????????????????????????????????????????????????????????????????????????????????????????   [0]
Bruguiera_gymnorrhiza                      ??????????????????????????????????????????????????????????????????????????????????????????????????????????????????????????????????????????????????????????????????????????????????????????????????????????????????????????????????????????????????????????????????????????????????????????????????????????????????????????????????????????????????????????????????????????????????????????????????????????????????????????????????????????????????????????????????????????????????????????????????????????????????????????????????????????????????????????????????????????????????????????????????????????????????????????????????????????????????????????????????????????????????????????????????????????????????????????????????????????????????????????????????????????????????????????????????????????????????????????????????????????   [0]
Capsicum_annuum                            ATGGGTGT-------------TAAAGCAAAGA------------------AGAAAGCAA---TAACGAAGAAATTGAAGAAGGCGGCAAGCGAT------------------------TTTTCTGCTTCTAGAG---ATGAA------------------------------------------GCCCGTGAATTTCTGCC---ATTGGAAGGTGGGCCAGCAC------------------------AGAAGCTTCCAAAGACTG--------------AAGTGAGGGAAAA---------------TAA---AGCAACGGTGTTGTATATCGGGAGAATCCCACATGGATTTTATGAGAATGAAATGGAAGGTTTCTTTAAGCAATTTGGTACAGTCAAGAGGCTTCGAATTGCAAGGAATAAAAAGACAGGAAAATCAAAGCATTTTGGCTTCATAGAATTTGAGTCTCCTGAGGTTGCAAAAGTTGTTGCGGATACTATGCATAACTATCTCTTGTTGGAGCACTTACTGCAAGTTCAGCTTATTTCTCCAGAACATGTACATCCAAGACTGTGGAAAGGTGTGAACCGC---TGGTACAAACCCTTGGATTGGGTCAAAATTGAAAGGAAGCGTCAGGACAATGAAAGAACACTGGATGATCACAAGAAGTTGGTTGAAGGAATATTAAAACGCGACAAGAGGAGGCGAAAGAGGATTGAAGCAGCTGGAATTGACTATGAGTGCCCAGAAATTGTGGGTTCAATT---CAGGTTGCACCAAAGAAGATCAGATTTGATGCAGAT   [642]
Citrus_clementina                          ATGGGGGC-------------CAAGCAAA---------------------AGAAAGCAT---TGAAGAAGAATTTGAAGAAAGTTTCTTCACAG------------------------TTACCAGTTCCCAGTGATAAAAAAGGC---------------------------------------GCCGCCGATTTCTTGCC---GCTGGAAGGTGGGCCTGGGC------------------------GAAAACTTACTGAGGAGA--------------AGCCACTAGTAAA---------------TAA---AGCTACGGTGTTATACATTGGCCGGATTCCACATGGGTTCTATGAGAAGGAAATGCAAGCTTTCTTTAGCCAATTTGGTGCAATCAAGAGGCTAAGAATCGCGCGGAATAAAATGACTGGACAGTCAAAGCATTTTGGGTTCATCGAATTTAATGATCCTGAGGTAGCAGAAGTTGTAGCTGATGCCATGCATGGTTATTTGTTGTTTGAGCACATTTTGCAAGTGCATCTTATTCCTCCAGAACATGTTCATCCAAAACTATGGAGAGGCTTCAATCCT---CGATACAAGCCAGTTGACCGGGTTCAAGTGGAACGTAAGCTACAAAACAAGGAAAGAACTTTGGAAGAACACAAAAAATTGGTGGAGAAAATCTTGAAGCGTGATCAGAAGCGGCGCAAGAGGATAGAGGCTGCTGGTATTGAGTATGAATGCCCTGAAATTGTGGGTAATGTC---ATGCCTGCGCCGAAGAAGATCAAGTTCAATGAAGGT   [645]
Citrsu_sitchensis                          ATGGGGGC-------------CAAGCAAA---------------------AGAAAGCAT---TGAAGAAGAATTTGAAGAAAGTTTCTTCACAG------------------------TTACCAGTTCCCAGTGATAAAAAAGGC---------------------------------------GCCGCCGATTTCTTGCC---GCTGGAAGGTGGGCCTGGGC------------------------GAAAACTTACTGAGGAGA--------------AGCCACTAGTAAA---------------TAA---AGCTACAGTGTTATACATTGGCCGGATTCCACATGGGTTCTATGAGAAGGAAATGCAAGCTTTCTTTAGCCAATTTGGTGCAATCAAGAGGCTAAGAATCGCGCGGAATAAAAAGACTGGACAGTCAAAGCATTTTGGGTTCATCGAATTTAATGATCCTGAGGTAGCAGAAGTTGTAGCTGATGCCATGCATGGTTATTTGTTGTTTGAGCACATTTTGCAAGTGCATCTTATTCCTCCAGAACATGTTCATCCAAAACTATGGAGAGGCTTCAATCCT---CGATACAAGCCAGTTGACCGGGTTCAAGTGGAACGTAAGCTACAAAACAAGGAAAGAACTTTGGAAGAACA??????????????????????????????????????????????????????????????????????????????????????????????????????????????????????????????????????????????   [506]
Coffea_canephora                           ATGGGGGC-------------AAAGGCAGCAAAGA---------------AGAAAGCTA---TGGTGAAGAAGCTGAAGAAGGGTTCAGCTCAA---------------TTAGCTGCTGCTTCTTCGCTCTCCAATGATGAA------------------------------------------GCTCCTGATTTTTTGCC---ATTGGAAGGTGGCCCAGGGC------------------------GGAGGATTCGGCAAGGTG--------------AAGTAAGGGAAAA---------------TAA---AGCTACAGTCTTGTATATTGGGAGAATTCCACATGGTTTCTATGAGAATGAAATGGAAGGTTTTTTCAAGCAATTTGGTGCAATAAAGAGGCTGAGAATTGCTCGAAATAAGAAGACAGGAAAATCAAAACATTTTGGGTTCATAGAGTTCGAGTCTCCAGAGGTTGCAAAAGTTGTGGCTGACTGTATGCATAACTATCTTTTATTTGAGCACTTGCTACAAGTTCATCTCATTCCTGCAGAACGCGTCCATCCACGGCTGTGGAAAGGTGTCAACCGC---TGGTACAAGCCCTTGGATTGGGTTAGAGTTGAGCGGAAACGCCATGACAAGGAAAGAACGTTGGCAGAGCACAGGAAGTTGGTTGAAGGTATAATGAAACGGGACCAGAGAAGGCGGAAGAGGATTGAAGCAGCTGGTATTGATTACGAGTGCCCAGAAATTGTTGGTGGCAAC---CAGTCAGCACCAAAGAAGATTAGATTTGACGTAGAG   [657]
Cucumis_sativus                            ???????????????????????????????????????????????????????????????????????????????????????????????????????????????????????????????????????????????????????????????????????????????????????????????????????????????????????GTCCTGGGC------------------------GTAAGTTATCGGTACAGA--------------AGCCATTGGAAAG---------------TAC---TGCTACTGTTCTTTACATTGGCCGCATACCCCATGGTTTCTTCGAGAAGGAGATGGAAGGGTTTTTCGGACAGTTTGGGAAAGTAAAAAGATTAAGAATTGCACGAAATAAAAAGACGGGGAAGTCGAAGCATTTTGGCTACGTTGAATTTGAATCTCCAGAGGTAGCAAAAATTGTAGCTGATTCCATGCATAACTATTTGTTGTATGAACACATTCTGAAAGTCCATCTAATTGATCCCGAGCATGTTCACCCCAAACTATGGAAAGGTTTTAACTAT---CGCCATAGGCCCTTAAACTGGTCTGAACTTGAGCGTAAGCATCATAACAAGGAAAGGACATTGGAGGAACACAAGAAGTTGGTGGATAGAATATTGAAGCGGGATCAGGCTAGACAGAAGAGGATAAGGGCTGCTGGGATTGATTATGAGTGTCCAGAAATTGTGGGTGGTGTC---CAACCAACTCCCAAGAAGATCAAATTCGATGAAGAT   [533]
Eschscholzia_californica                   ??????????????????????????????????????????????????????????????????????????????????????????????????????????????????????????????????????????????????????????????????????????????????????????????????????????????????????????????????????????????????????????????????????????????????????????????????????????????????????????????????????????????????????????????????????????????????????????????????????????????????????????????????????????????????????????????????????????????????????????????????????????????????????????????????????????????????????????????????????????????????????????????????????????????????????????????????????????????????????????????????????????????????????????????????????????????????????????????????????????????????????????????????????????????????????????????????????????????????????????????????????????   [0]
Euphorbia_esula                            ATGG----------------------------------------------------TAA---TACCGAAGATTTT---------------------------------------------TTCTGCTTCTAAAGCCAATCAAAAGAAC------------------------------------GCACCTGATTTTTTGCC---CATAGAAGGTGGTCATGGGC------------------------GTAAAGTCTCGGTGACGA--------------AACGGCAGAAAAC---------------TGG---ACCTACTGTGTTGTATATTGGTCGAATACCCCATGGTTTTTACGAGAAAGAAATGGAAGCGTACTTTTCCCAGTTTGGTACTATCAAGAGATTGAGAATCGCAAGAAGCAAGAAGACTGGAAAATCGAAACATTATGGATTCATCGAATTTGAAGATTCTGAGGTAGCAGAAGTTGTGGCTGAGTGTATGCATAACTATCTCTTGTTTGAACATCTTCTTCAAGTTCATCTTATCCCTTCCGAGCAAGTTCATCCAAAATTGTGGAAAGGCTTTAATGTT---CGGTTCCAGCTATTTGACCGGGTTCAAGTTGAAAGAAAACGGCAGAACAAGGATAGAACCCTTGAAGAGCACAAAAAATTGGTGGAGAAGATCAAGAAGAGAGATCAGAAGCGGAGAAAAAGAATAGAGGCTGTTGGTATTGAATACGAGTGCCCACAAATTGTTTGTGACCTC---CAACCTGCTCCTAAAAGGATTAAGTTTGAAGATTGA   [609]
Euphorbia_tirucalli                        ??????????????????????????????????????????????????????????????????????????????????????????????????????????????????????????????????????????????????????????????????????????????????????????????????????????????????????????????????????????????????????????????????????????????????????????????????????????????????????????????????????????????????????????????????????????????????????????????????????????????????????????????????????????????????????????????????????????????????????????????????????????????????????????????????????????????????????????????????????????????????????????????????????????????????????????????????????????????????????????????????????????????????????????????????????????????????????????????????????????????????????????????????????????????????????????????????????????????????????????????????????????   [0]
Festuca_arundinacea                        ?????????????????????????????????????????????????????????????????????????????????????????????????????????????????????????????????????????????????????????????????????????????????????????????????????????????????????????????????????????????????????????????????????????????????????????????????????????????????????????????????????????????????????????????????CTATGAGGACCAGATGCAAGGTTTCTTTCAGCAGTTTGGGGCTG-TAAGAGGGTCAGGATCTCCCGGAACCGAAAGACAGGAAAGTCTAAGCATTATGGATACATCGAGTTTGAGAACCCTGAGGTGGCGAAGATTGTAGCCGATGAGATGAATAACTACCTGCTGTATGAGCACACCCTGCAAATTGCTCTTGTCCCACCAGAGAAAGTTCATGCCAAATTATGGAAAGGGGTGCGGAAG---GGATTTGTACCAATTGACCGGGTAGCAATTGAACGAAAGAAGCTTAGCAAGGATAAAACAGTAGAAGAGCACAAGAGGATGCTTGAAGGAATTGTAAAACGGGACGAGAAGCGTCGCAAAAGAATCAAGGCTGCCGGTATTGATTACGAGTGCCCAGCCCTGGTCG---GCTTT---CAGCCTTCAGCTAAGAAGATCAAGTTTGATGAGGAT   [447]
Gerbera_hybrid                             ?????????????????????????????????????????????????????????????????????????????????????????????????????????????????????????????????????????????????????????????????????????????????????????????????????????????????????????????????????????????????????????????????????????????????????????????????????????????????????????????????????????????????????????????????????????????????????????????????????????????????????????????????????????????????????????????????????????????????????????????????????????????????????????????????????????????????????????????????????????????????????????????????????????GTTAACCGT---TTTTACCAACCCAGGGATGGGGTTTATATCGAACGTAAACGCCATAACAAGGAAAGGACACTTGAAGAACACAAGAAGTTGGTAGATGGAATCTTGAAAAGAGACGAGAGGAGGCGTAAGAAGATTGAAGCTGCTGGCATTGATTATCAATGTCCAGAAATAGTGGGGAGTAAA---GAGCCTGCACCTAAGAAGATAAGGTTTGAAGACTAA   [220]
Glycine_max                                ATGGGGAA-------------GAAGGCGA---------------------AGAAAGCTA---TGAAGAAGAATTTGAAAAGGGCTTCCTTTAAT---------------------------------AAGAATCCATCTGAG------------------------------------------GATGCTGATTTCTTGCC---CTTGGAAGGTGGCCCTGCTC------------------------GTAAGCT--CGCCGGCCAGCAGAAGCCGCCGCCGCCGCCGGAGAA---------------CAC---CGCCACGGTTTTGTACGTCGGTCGGATCCCACATGGGTTCTATGAGAAGGAGATGGAAGGTTATTTTGGGCAATTTGGAACCATTAAGAGGTTGAGAATCGCAAGAAATAAAAAGTCTGGAAAATCAAGACATTTTGGGTTCATAGAATTTGAATCTCCTGAGGTAGCAAAAATTGTGGCTGATACTATGCATAATTATCTCCTTTTTGAACACCTTCTCCAAGTTTATGTGATACCTCCAGAGCATGTTCATCCAAGAATATGGAGAGGATTCAATTAC---CATTACAAGCCATTGGATTCTGTCCAAATTGAACGGAAGCGTCATGACAAGGATAGAACATTGGAAGAGCACAAGAAGTTGGTGGAGAAGGTTCTGAAACATGACCAAAAACGACGTAAAAGGATAGAGGCTGCTGGGATTGATTATGAATGCCCTGAGATTGTGGGTAACATC---CAACCTGCTCCAAAGAAAATAAAGTTTGAAGACTGA   [645]
Gossypium_arboreum                         ??????????????????????????????????????????????????????????????????????????????????????????????????????????????????????????????????????????????????????????????????????????????????????????????????????????????????????????????????????????????????????????????????????????????????????????????????????????????????????????????????????????????????????????????????????????????????????????????????????????????????????????????????????????????????????????????????????????????????????????????????????????????????????????????????????????????????????????????????????????????????????????????????????????????????????????????????????????????????????????????????????????????????????????????????????????????????????????????????????????????????????????????????????????????????????????????????????????????????????????????????????????   [0]
Gossypium_hirsutum                         ATGGGGGT-------------GAAGGCGA---------------------GGAAAGCGT---CGAAGAAAGCAATAAAGAAGGCTTCTTCTCAA------------------TTCCCTAACTCTGATTCCAAGACTGCT---------------------------------------------TCAGCCGATTTCCTGCC---GTTGGAAGGTGGTCCGC---------------------------GTGAAACTCCAGAAACCA--------------AACCCCTTCAAAA---------------CAG---TGCTACTGTCTTGTATGTTGGTCGAATCCCACATGGGTTTTATGAGAAAGAGATGGAAGCTTATTTTCAGCAGTTTGGTGCCATTAAGAGATTAAGGATTGCAAGAAATAAAAAGACAGGAAAATCAAAGCACTTTGGCTTCATCGAATTTGAGAATCCACAGGTGGCTGAAGTTGTAGCTGATTGTATGCATAATTATCTGTTGTTCGAGCATCTTTTGCAAGTCCATCTTATTCCTCCGGAGCATGTTCATCCAAAATTATGGAGAGGTTTCAATTAT---AAATTCAACCCAGTGGACTATGTGCAAATTGAACGAAAGCGGCATAATAAGGTGAGAACATTAGAAGAGCATAAAAAGTTGGTGGAGAAGATCATAAAACGAGACACGAAGCGTAGAAAGAGGATAGAGGCTGCTGGCATTGATTATGAATGCCCAGAAATTGTGGGTAGCGGT---CAGTCTGCTCCAAAGAAGATAAAGTTCGACGAAGAT   [642]
Gossypium_raimondii                        ????????????????????????????????????????????????????????????????????????????????????????????????????????????????????????????????????????????????????????????????????????????????????????????????????????????????????????????????????????????????????????????????????????????????????????????????????????????????????????????????????????????????????????????GGGTTTTATGAGAAAGAGATGGAAGCCTATTTTCAGCAGTTTGGTGCCATTAAGAGATTAAGGATTCCAAGAAATAAAAAGACAGGAAAATCAAAGCACTTTGGCTTCATCGAATTTGAGAATCCACAGGTGGCTGAAGTTGTAGCTGATTGTATGCATAATTATCTGTTGTTCGAGCATCTTTTGCAAGTCCATCTTATTCCTCCGGAGCATGTTCATCCAAAATTATGGAGAGGTTTCAATTAT---AAATTCAAGCCAGTGGACTATGTGCAAATTGAACGAAAGCGGCATAATAAGGTGAGAACATTAGAAGAGCATAAAAAGTTGGTGGAGATGATCATAAAACGAGACACGAAGCGTAGAAAGAGGATAGAGGCTGCTGGCATTGATTATGAATGCCCAGAAATTGTGGGTAGCGGT---CAGTCTGCTCCAAAGAAGATAAAGTTCGACGAAGAT   [456]
Helianthus_annuus                          ATGGGGAT-------------GAAGGCGA---------------------AAAAGTCAA---TGATGAAGAGAGTCAAGAAGGGTTCCACCGAA------------------------CTGACGGCTGCTCGTAAAGACGAA------------------------------------------GCTGCTGATTTTCTGCC---ATTAGAAGGAGGTCCAGCTA------------------------GAAAATTGCCAACCACAG--------------AAAATTCAGAAAA---------------TAA---ATCCACTGTGTTGTATATTGGAAGAATCCCTCATGGATTTTATGAGAATGAAATGGAAGCTTTTTTCAAGCAATTTGGAGAAATCAGGAAGATCAGGATTGCAAGGAACAGGAAGACAGGAAAATCGAAGCATTTTGGGTTC-TTCAGTTTGCGTCTCCAGAGGTGGCAAAGATTGTTGCGGAAACCATGCATAACTATCTCTTATTTGAGCATTTGTTGCAAGTACAGATCATCCCTCCCGAGCGTGTTCATCCCAAACTGTGGAAAGGTGTTAATCGT---TTTTATAAACCCTTGGACTGGGTTAGTATCGAACGTAAACCCAATAACAAGGAAAGAACATTTGAAGAGCACAAGAAGTTGGCAGATGGAATCTTGAAAAGAGACCAGAAAAGGCGAAGAAAGATTGAGGCTGCTGGCATCGAGTATGAGTGCCCAGAAATTGTGGGGAGTGAT---GTGCCTGCACCGAAGAAGATCAAGTTTGAAGACTAA   [641]
Helianthus_argophyllus                     ??????????????????????????????????????????????????????????????????????????????????????????????????????????????????????????????????????????????????????????????????????????????????????????????????????????????????????????????????????????????????????????????????????????????????????????????????????????????????????????????????????????????????????????????????????????????????????????????????????????????????????????????????????????????????????????????????????????????????????????????????????????????????????????????????????????????????????????????????????????????????????????????????????????????????????????????????????????????????????????????????????????????????????????????????????????????????????????????????????????????????????????????????????????????????????????????????????????????????????????????????????????   [0]
Helianthus_exilis                          ATGGGGAT-------------GAAGGCGA---------------------AAAAGTCAA---TGATGAAGAGAGTCAAGAAGGGTTCTACCGAA------------------------CTGACGGCTGCTCGTAAAGACGAA------------------------------------------GCTGCTGATTTTCTGCC---ATTAGAGGGAGGTCCAGCTA------------------------GAAAATTACCAATCACAG--------------AAAATTCAGAAAA---------------TAA---ATCCACTGTGTTGTATATTGGAAGAATCCCTCATGGATTTTATGAGAATGAAATGGAAGCTTTTTTCAAGCAATTTGGAGAAATCAGGAAGATCAGGATTGCAAGGAACAGGAAGACAGGAAAGTCGAAGCATTTTGGCTTCGTTCAGTTTGCGTCTCCCGAGGTGGCAAAGATTGTCGCTGAAACCATGCATAACTATCTCTTATTTGAGCATTTGTTGCAAGTACAGATCATCCCTCCCGAGCGTGTTCATCCCAAACTGTGGAAAGGTGTTAATCGG---TTTTATAAACCCTTGGACTGGGTTCGTATCGAACGTAAACGCCATAACAAGGAAAGAACATTTGAAGAGCACAAGAAGTTGGTAGATGGAATCTTGAAAAGAGACCAGAAAAGGCGAAGAAAGATTGAGGCTGCTGGTATCGAGTATGAGTGCCCAGAGATTGTGGGGAGTGAT---GTGCCTGCACCGAAGAAGATCAAGTTTGAAGACTAA   [642]
Helianthus_paradoxus                       ATGGGGAT----------GAAGAAGGCGA---------------------AGAAATCAA---TGATGAAGAGAGTTAACAAGGGTTCTACCCAA---------------------CTGACGGCTGCTCCTAAAGACTACGAAGCT---------------------------------------GCTGCTGATTTTCTGCC---ATTAGAGGGAGGTCCAGCTA------------------------GAAAATTGCCAATCGCAG--------------AAAATTCAGAAAA---------------TAA---ATCCACTGTGTTGTATATTGGAAGAATCCCTCATGGATTTTATGAGAATGAAATGGAAGCTTTCTTCAAGCAGTTTGGAGGAATCAGGAGGATCAGGATTGCAAGGAATAGGAAGACAGGAAAATCAAAGCATTTTGGGTTCGTTCAGTTTGCGTCTCCAGAGGTGGCAAAGATTGTTGCGGAAACCATGCATAACTATCTTCTATTTGAGCATTTGTTGCAAGTACAGATCATCCCTCCTGAGCGTGTTCATCCCAAACTGTGGAAAGGTGTTAATCGT---TTTTATAAACCCTTGGACTGGGTTCGTATAGAACGTAAACGTCATAACAAGGAAAGAACATTTGAAGAGCACAAGAAGTTGGTAGATGGAATCTTGAAAAGAGACCAGAAAAGGCGAAGAAAGATCGAGGCTGCTGGCATCGAGTATGAGTGCCCAGAAATTGTGGGGAGTGAT---GTGCCTGCACCGAAGAAGATCAAGTTTGAAGACTAA   [651]
Hordeum_vulgare                            ATGGGGC-------------------------------------------TGAGGGACA---AGAAGAGGAACCAGAGGCGCGTGCTCTCGCGC---------------------CGCTCGGCCGGCCCCAAAACCGGCGAC------------------------------------------GGCAAGGATTTCCTGCC---GCTGGAGGGGAA---AGAGC------------------------AGAGGATCCGGGAGAAGA-----AGCAAGCCGAGGAGCCGGAGAA---------------CAC---GGCCACCGTCCTCTACATCGGCCACGTCCCCCATGGTTTCTATGAGGACCAGATGCAAGGTTTCTTTCAGCAGTTTGGGGCTGTTAAAAGAGTCAGGGTTGCACGGAACCGCAAGACAGGAAAGTCCAAGCATTATGGGTTCATCGAGTTTGAGAACCCTGAGGTCGCGAAGATTGTCGCTGATGAGATGAATAACTACCTGTTGTTTGAGCACACTCTGCAAATTGCGCTTGTCCCACCGGAGAAAGTTCATGCCAAATTATGGAAGGGTGTGCGGAAG---GGATTTATACCAGTTGACCGGGTAGCAATTGAACGGAATCGGCTTAGTAAGGATAAAACAGTGGAAGAGCACAAGAAGATGGTCGAAGGAATTGTAAAGCGGGATGAGAAGCGTCGCAAAAGAATCAAGGCTGCTGGTATCGATTACGAGTGTCCGGCCCTTATCGGAAGCGTT---CAGCCTTCAGCTAAGAAGATCAAGTTTGATGAGGAT   [642]
Ipomoea_batatas                            ??????????????????????????????????????????????????????????????????????????????????????????????????????????????????????????????????????????????????????????????????????????????????????????????????????????????????????????????????????????????????????????????????????????????????????????????????????????????????????????????????????????????????????????????????????????????????????????????????????????????????????????????????????????????????????????????????????????????????????????????????????????????????????????????????????????????????????????????????????????????????????????????????????????????????????????????????????????????????????????????????????????????????????????????????????????????????????????????????????????????????????????????????????????????????????????????????????????????????????????????????????????   [0]
Ipomoea_nil                                ATCGCCA-------------------------------------------AACCAGAGCATCTGATGAGGACAGTGAAGAAATCCAGGGATGAA------------------------------------------------------------------------------------------GCTCCCGATTTTCTGCC---ATTGGAAGGTGGACCAGTAA------------------------GGAAGATTCCAGTTACTG--------------AACTAAGAGACAC---------------TAA---AGCAACAGTTTTGTACATTGGTAGAATTCCACATGGATTTTATGAGAATGAAATGGAAGGATTTTTTAAGCAATTTGGTACTATCAAGCGACTTAGAATTGCTAGGAATAAGAAGACTGGAAAATCCAAGCATTTTGGCTTCATAGAATTTGAGTCCCCTGAGGTTGCAAAAATTGTGTCTGAAACAATGCATAATTATCTATTGTTTGAGCATGTCTTGCAAGTTCAACTTGTTCCACCCGAACGTGTTCATCCAAAACTGTGGAATGGTGTGAACCGT---TGGTACAATCCTTTGGACTGGGTTAATATTCAACGAAAGATTCACAACAAGGAACGGACATTGGAAGAGCACAAGAAATTGGTTGAAGGAATAAAGAAACGGGATCGCAAGAGGCGTAAGAAGATTGCAGCTGCTGGTATAGATTATGAATGCCCAGAAATTGTTGGTTACGTT---GAGTCTGCTCCAAAGAAGATTAAATTTAATGAAGAT   [612]
Lactuca_perennis                           ATGGGTAT-------------GAAGGCGA---------------------AAAAGTCCA---TGATGAAGAAAGTAAAAAAGGGTTCTACCGAG------------------ATGACTGCCTCAGCTCGTAAGG---AGGAA------------------------------------------GCTGCTGATTTCCTGCC---ATTAGAGGGAGGTCCAGCTC------------------------GAAAACTGCCAGTTACTG--------------AAAACTCAGAGAA---------------TAA---AGCTACGGTATTGTATATAGGAAGAATCCCTCATGGGTTTTACGAGAATGAAATGGAAGCTTTCTTCAAACAATTTGGAGAAATCAGGAAAATTAGGATCGCAAGGAACAAGAAGACAGGAAAATCCAAGCACTTTGGGTTCCTTAAGTTTGCATCTCCTGAGGTGGCAAAGATTGTTGCTGAGACAATGCACAATTACCTCTTGTATGAGCATTTGTTGCAAGTACAGCTCATCCCTCCAGAACGTGTTCATCCGAAACTGTGGAAAGGTGTTAACCGT---TTTTACAAACCTGCTGACTGGGTCCAAATTGAACGTAAACGCCAGAACAAGGAAAGGACATTTGAAGAGCACAAGAAATTGGTAGATGGAATCTTGAAAAGGGAGCAGAAAAGGCGAAGGAAGATTGAGGCTGCTGGGATTGATTACGTGTGCCCTGAATTTGTGGGAAGTGAC---GTGTCAGCACCCAAGAAGATCAGGTTTGAAGACTAG   [645]
Lactuca_sativa                             ATGGGGAT-------------GAAGGCGA---------------------AAAAGTCCA---TGATGAAGAAAGTCAAAAAGGGTTCTACCGAG------------------TTGACGGCGTCAGTCCGTAAGG---ACGAA------------------------------------------GCTGCAGATTTCCTGCC---ATTAGAGGGTGGTCCAGCAC------------------------GAAAACTGCCAATCACTG--------------AAAACTCAGATAA---------------TAA---AGCTACGGTATTGTATATTGGAAGAATCCCTCACGGGTTTTACGAGAATGAAATGGAAGCTTTCTTCAAACAGTTTGGTGAAATCAGGAAAATTAGGATAGCAAGGAACAAGAAGACAGGAAAATCTAAGCATTTTGGGTTCCTTCAGTTTGCATCTTCAGAGGTTGCAAAGATTGTTGCTGAAACAATGCACAATTACCTCTTGTATGAGCATTTGTTGCAAGTGCAGCTCATCCCTCCAGAACGTGTTCATCCCAAACTGTGGAAAGGTGTTAACCGT---TATTACAAACCCTCTGACTGGATCCAAATAGAACGCAAACGCCAGAACAAGGAAAGGACATTTGAGGAGCACAAGAAGTTGGTAGATGGAATCTTGAAAAGGGAGCAGAAAAGGCGGAGGAAGATCGAGGCTGCTGGGATTGATTATGTGTGCCCTGAATTTGTGGGAAGTGAA---GTGTCAGCACCCAAGAAGATCAGGTTTGAAGACTAG   [645]
Lactuca_serriola                           ATGGGGAT-------------GAAGGCGA---------------------AAAAGTCCA---TGATGAAGAAAGTCAAAAAGGGTTCTACCGAG------------------TTGACGGCGTCAGTCCGTAAGG---ACGAA------------------------------------------GCTGCAGATTTCCTGCC---ATTAGAGGGTGGTCCAGCAC------------------------GAAAACTGCCAATCACTG--------------AAAACTCAGATAA---------------TAA---AGCTACGGTATTGTATATTGGAAGAATCCCTCACGGGTTTTACGAGAATGAAATGGAAGCTTTCTTCAAACAGTTTGGTGAAATCAGGAAAATTAGGATAGCAAGGAACAAGAAGACAGGAAAATCTAAGCATTTTGGGTTCCTTCAGTTTGCATCTCCAGAGGTTGCAAAGATTGTTGCTGAAACAATGCACAATTACCTCTTGTATGAGCATTTGTTGCAAGTGCAGCTCATCCCTCCAGAACGTGTTCATCCCAAACTGTGGAAAGGTGTTAACCGT---TATTACAAACCCTCTGACTGGATCCAAATAGAACGCAAACGCCAGAACAAGGAAAGGACATTTGAGGAGCACAAGAAGTTGGTAGATGGAATCTTGAAAAGGGAGCAGAAAAGGCGGAGGAAGATCGAGGCTGCTGGGATTGATTATGTGTGCCCTGAATTTGTGGGAAGTGAA---GTGTCAGCACCCAAGAAGATCAGGTTTGAAGACTAG   [645]
Lactuca_virosa                             ATGGGGAT-------------GAAGGCGA---------------------AAAAGTCCA---TGATGAAGAAAGTCAAAAAGGGTTCTACCGAG------------------TTGACGGCGTCAGTCCGTAAGG---ACGAA------------------------------------------GCTGCTGATTTCCTGCC---ATTAGAGGGTGGTCCAGCAC------------------------GAAAACTGCCAATCACCG--------------AAAACTCAGATAA---------------TAA---AGCTACGGTATTGTATATTGGAAGAATCCCTCACGGGTTTTACGAGAATGAAATGGAAGCTTTCTTCAAACAGTTTGGTGAAATCAGGAAAATTAGGATAGCAAGGAACAAGAAGACAGGAAAATCCAAGCATTTTGGGTTCCTTCAGTTTGCATCTCCCGAGGTTGCAAAGATTGTTGCTGAAACAATGCACAATTACCTCTTGTATGAGCATTTGTTGCAAGTACAGCTCATCCCTCCAGAACGTGTTCATCCTAAACTGTGGAAAGGTGTTAACCGT---TATTACAAACCCTCTGACTGGATTCAAATTGAACGGAAACGCCAGAACAAGGAAAAGACATTTGAAGAGCACAAGAAATTGGTAGATGGAATCTTGAAAAGGGAGCAGAAAAGGCGGAGGAAGATTGAGGCTGCTGGGATTGATTATGTGTGCCCTGAATTTGTGGGAAGTGAA---GTGTCAGCACCCAAGAAGATCAGGTTTGAAGACTAG   [645]
Liriodendron_tulipifera                    ATGGGGGT-------------AAAGGCTA---------------------AGAAAGCTT---TGAGGAAGAAAGTAAAGAAGAGTTCTTCTGAT------------------------TTAGTTGTTTCGGGTAGAGATGAA------------------------------------------GTGTCAGACTTTTTGCC---ACTCGAAGGTGGTCCTGGGA------------------------GAAAACTACCCAAAGGCCGGGAAG--------AGCCTGTGAAGGA---------------TAC---TGCCACAGTCTTATATATAGGTCACATACCACATGGATTCTATGAGGATCAAATGGAAGGGTTTTTCAAACAATTTGGCAAAATCAAGAACTTGAGAATTGCACGAAATAGGAAGACAGGGAAGTCAAAGCACTATGGCTTCATTGAATTTGAGTCTCCTGAGGTGGCAAAAATTGTGGCGGATTGTATGCACAATTATTTAATGTTTGAACACATGTTGCAAGTCCATCTTGTCCCTCCTGAACGAGTTCATCCGAAGCTATGGAACGGAGTAAACCAC---CAATACCAGCCATTGGATTCGATAAAAATGGAACGCAAGCGGCATGACAAGGAAAGAACGGTTAAAGAACACCGTAGGTTGGTGGAAGGAATCTTGAAACGAGATAAGAAGCGGCGTGTGAGAATACAGGCTGCTGGTATTGATTATGAATGCCCGGAAATTGTGGGGAGTATT---CAGCCCATTCCGAAGAAAATCAGATTTGAAGAAGAC   [648]
Lotus_japonicus                            ATGGGAGG----------GAAGAAGGCAA---------------------AGAAAGCGA---TGCAGAAGAGTTTGAAAAGGGTCACTGCTGCT------------------------------------AAACCCTCTGAT------------------------------------------GGTCCTGATTTTTTGCC---CTTGGAAGGTGGTCCTGCTC------------------------GGAAACTTCCCGTGCAGA--------------CACCGTTGGAGAA---------------TAA---AGGCACCGTCTTGTATGTCGGTCGGATCCCACATGGGTTCTATGAGAAGGAGATTGAAGGTTATTTTGGACAATTTGGAACCATCAAGAGGTTGAGAATTGCCAGAAACAAAAAGACTGGAAAATCAAGACATTTTGGGTTCATAGAATTTGAATCTGCTGAGGTAGCAAAAATTGTAGCTGATACTATGCACAATTATCTACTATTTGCGCACCTTCTCCAGGTTCATGTGATGCCTCCAGAGCAGGTTCATCCAAACTTATGGAGAGGGTTCAATTAC---CGTTACAAGCCATTGGACTCTGTCGAAATTCAGCGAGAGCAACATGACAAGGAAAGAACATTGGAAGAGCACAGAAAGTTAGTTGAAAAGATTGTGAGTCGTGATAAAAAACGTCGTAAGAAGATAGAGGAAGCTGGCATTGATTATGAATGCCCTGAGATTGTGGGTAACATC---CAGCCAGCTCCAAAGAAATTAAAGTTTGAAGACTGA   [633]
Malus_x_domestica                          ATGGGGGC-------------CAAGGCGA---------------------AAAAGGCGA---TGAAAAAGCAATTGAGCAAAGCCTCTGCTCAG------------------TTAACAGCTTCTTCTCACAAAAATAAAGAAGCTGCTGCTCCTCCTGCTACTGCAATTGTTACTGCTTCTACCGCTGCTGATTTCTTGCC---ATTAGAAGGCGGTCCAGCGC------------------------GGAAACTCCCCCAAGAAA--------------AGCCTACAGAGGA---------------TGT---TGCAACAGTTTTATACATTGGTCGGATACCTCATGGCTTCTATGAGAAAGAAATGGAAGGATTTTTTGGGCAATTTGGTTCGATTAAGAAATTAAGAATTGCGCGTAACAAAAAGACAGGGAAATCAAAGCATTTTGGCTTCATTGAGTTTGAAGACCCTCAGGTGGCGAAAGTTGTAGCTGACACTATGCATAACTATTTGTTGTTCGAACACGTGTTGCAAGTCCATCTTATTCCTCCGCAGAAAGTTCACCCGAAATTATGGAAAGGTTTCAACTAC---CGAGTCAGACCCGTGAACTGGGTTCAAATTGAGCGGAAGAGACAAGACAAGGAAAGAACAGTGGAAGAGCACAAGAAGTTAATGGGGAAGATTGTGAAGAGAGATCTGAAGCGTCAAAAGAAAATTGAGTCTGCTGGTATTGATTATAAATGCCCAGAAATTGTGGGTAGTAGTGAGGAGCCTGCTCCAAAGAAAAGGAAGACCGACCGAAAG   [693]
Medicago_truncatula                        ATGGGGAC-------------CAAGGCAA---------------------AGAAAGCCA---TGCACAAGAGTTTGAAAAGGATCAATGCTAAA------------------------CCATCGCATTCTCAACCT------------------------------------------------GCTGCTGATTTTTTGCC---GTTGGATTGTGGTCCTGGCC------------------------GTAAACTTCCTGAACTTA--------------AACCCCTGGAAAA---------------TAC---TTCCCCTGTTTTATACATTGGTCGCATTCCACACGGGTTCTATGAGACCGAGATGGAGGCTTATTTTGGACAATTCGGTACCGTCAAGAGATTGAGAATTGCCAGGAATAAAAAGACTGGAAAATCAAGACATTTTGGCTTCATAGAATTTGAATCTCCTGAGGTAGCAAAAATTGTTGCTGATACTATGCACAATTATTTGCTCTTTGAACACCTTCTTCAGGTTTTCGTCGTAGCTTCAGAAGATGTTCATCCCAATTTATGGAGAGGATTCAATTAT---CGTTGCAAGCCTCTGGACTCTCTCCAAATTGAACGGGAACGACATGACAAGGAAAGAACATTGGAAGAACACAAAAAGTTGGTTGACAGGGTTATGAAACGTGAC-AAAAAAGTCGGAAAA????????????????????????????????????????????????????????????????????????????????????????????   [546]
Nicotiana_tabacum                          ????????????????????????????????????????????????????????????????????????????????????????????????????????????TTTTTCTGCTTCTTCAGTTTTTAAAC---ATGTA------------------------------------------GCTCATGACTTTCTGTC---ATTAGAAGGTGGGCCAGCAC------------------------AGAAGCTTCCAAAGACTG--------------AAGTGAGGGAAAA---------------TAA---AGCCACAGTTTTATATATTGGGAGAATCCCGCATGGATTTTATGAGAATGAAATGGAAGGTTTCTCTAAGCAATTTGGTACAATCAAGAGGCTCAGAATTTCAAGGAATAATAAGACAGGAAAATCAAAGCATTTTGGCTTCATAGAATTTGAGTCCCCTGAGGTTGTAAAAGTTGTTGCGGATACTATGCATAATTATCTCTTGTTTGAGCACTTATTGCAAGTTCATCTTATTCCTCCTGAACATGTACATCCAAGACTGTGGAAAGGTGTGAACCGC---TGGTACAAACCCTTGGATTGGGTTAAAATTGAAAAGAAGCGTCAAGATAAGGAAAGAACACTGGATGAGCACAAGAAGTTGGTTGAAGAAATATTAAAGCGCGACAAGAAGAGGCGAAAGAGGATTGAAGCAGCAGGAATTGACTATGAGTGCCCAGAAATTGTGGGTTCAATT---CAGGCTGCACCGAAGAAGATCAGATTCGATGCAGAA   [592]
Nuphar_advena                              ??????????????????????????????????????????????????????????????????????????????????????????????????????????????????????????????????????????????????????????????????????????????????????????????????????????????????????????????????????????????????????????????????????????????????????????????????????????????????????????????????????????????????????????????????????????????????????????????????????????????????????????????????????????????????????????????????????????????????????????????????????????????????????????????????????????????????????????????????????????????????????????????????????????????????????????????????????????????????????????????????????????????????????????????????????????????????????????????????????????????????????????????????????????????????????????????????????????????????????????????????????????   [0]
Oryza_sativa                               ATGGGGC-------------------------------------------TGAGGGAGA---AGAAGCGGAACCAGAGGCGCGTGCTCGCCCGG---------------------CGCTCGGCCGCTCCCCGCTCCGGGGAG------------------------------------------GGCAAGGACTTCCTGCC---GCTGGAAGAAAGGCCTGGGA------------------------AGAAG-----AGGGCCCGGGAGGAGCAGCCCGAGGAGCCGGAGAA---------------CAC---GTCCACCGTCCTCTACATCGGGCACATCCCCCATGGGTTCTATGAGGAACAGATGCAAGGTTTCTTTCAGCAATTTGGAACTGTTAAAAGGTTGAGGATTGCCCGAAACCGCAAGACAGGAAAGTCCAAGCATTATGGGTTCATTGAGTTTGAGAACCCTGAGGTAGCAAAGATTGTGGCAGATGAGATGAACAACTACCTGCTGTTTGAGCACACTTTGCAAATTGCGATTGTTCCACCTGAGAAAATTCATCCAAAATTGTGGAAAGGTGTGCGACGG---GGGTTTATACCAATTGATCGGGTAGCAATTGAACGGAGGAGGCTGAACAAGGATAAAACAATAGAAGAGCACAAAAAGTTGGTTGACAAAATCGTAAAACGGGATGAGAAGCGTCGCAAAAGAATCAAAGCTGCTGGGATTGATTACGAGTGTCCACCCCTTATCGGCAGCGTT---CAGCCTTCAGCTAAGAAGATCAAGTTTGAGGAT---   [642]
Panicum_virgatum                           ATGGGGA-------------------------------------------TGCGGGATA---AGAAGCGGAACCAGAAGCGGGTCCTCGCGCGG---------------------CGCACCGCGGCCCCCCGCTCCGGCGAG------------------------------------------GGCAAGGACTTCCTGCC---GTTGGAAGACGGGTCCGGGA------------------------AGAGGACCCGGAGAAAGC--TGCAGCAGCCCGAGGAGCCGGAGAA---------------CAC---CGCCACGGTTGTCTACATCGGGCACATCCCCCACGGCTTCTACGAGGACCAGATGAAAGGGTTCTTTAAGCAGTTTGGGGATATTAAGCGGCTTAGGATTGCTCGGAACCGCAAGACAGGAAAGTCCAAGCATTACGGATTCATTGAGTTTGAGAGCCCTATTGTGGCGAAGGTTGTAGCTGATGAGATGAATAACTATCTCTTGTTTGAGCACACTTTGCGAGTTTCACTTGTCCCACCAGAGAAAGTTCATCCAAAACTATGGAAAGGGGTGCGGCGG---GGATTTATACCAATTGATCGGGTAACAATCGAACGGAAGAGGCAC????????????????????????????????????????????????????????????????????????????????????????????????????????????????????????????????????????????????????????????????????????   [483]
Persea_americana                           ATGGGA-------------------GCTAAAA------------------AGAAGGCGC---TGATGAAGAAAATAAAGAAGAATTCTTCTGAC------------------------TTTGTTTCTTCGCGTAGACATGAA------------------------------------------GATGATAACTATTTGCC---ACTAGAAGGTGGTCCTGCAA------------------------GGAAATTGCCAGAACAGG--------------AAGAACCCGAGAA------------GGATAT---TGCGACGGTCTTGTATATTGGTCGGGTACCTCATGGGTTTTATGAGGATGAGATGGAAGCTTTCTTCAAACAGTTTGGTAAAATCAAGCATCTGAGAATTGCAAGGAACAAGAAGACAGGAAAGTCAAAGCACTATGGCTTCATCGAATTTGAGTCTCCAGAGGTGGCAAAAATTGTTGCTGATTGTATGCATAATTACTTAATGTTTGAGCACATGTTGCAAGTTCATCTAATCCCCCCTGAGCGAGTGCATCCAAGGATATGGAAAGCAAGAAACTATATACTTCACCCTCCTCCGAATTGGACAGAGGTCGAGCGCAAGAGGCATAACAAGGTTAAAACAGTTGAAGAGCACCAAAAGTTGGTACAAGGAATTCTGAAGCGAGACAAGAAGCGGCGCAAGAAGATTGAGGCTGCCGGTATTGATTATGAATGCCCAGAAATTGTGGGGAGCGTG---CAGCCTGCCCCAAAGAAGATCAAGTTTGACGAAGAA   [645]
Phaseolus_coccineus                        ATGGGAAC-------------AAAGGCAA---------------------AGAAAGCTA---TGAAGAAGAACATGAAAAGGGCTTCCTCTAAC------------------------------------AAGCCATCTCAG------------------------------------------GGTGCTGATTTTTTGCC---CTTGGAAGGTGGTCCTGCTC------------------------GCAAGCTCCCAGAACAGA--------------AGCTGCCGGAGAA---------------TAC---TGCCACTGTATTGTACGTGTCCAGGATTCCGCATGGATTCTATGAGAAAGAGATGGAAGGTTATTTTGGACAATTTGGAACCATCAAGAGGTTGAGAGTCGCGAGAAATAAAAAGACAGGAAAATCGAGACATTTTGGGTACATAGAATTTGAGTCTCCTGAGGTAGCAAAAATTGTAGCTGATACCATGCACAATTATCTCCTTTTTGAGCACCTTCTCCAAGTTCATGTTGTACCTCCGGAGCAGGTTCATCCAAGATTATGGAGAGGATTCAGTTAC---CGTCACAAGCCATTGGATTATGTCCAGATTGAACGGAAGCGTCATGACAAGGAAAGAACCTTAGAAGAGCACAAGAAATTGGTGGAAAGGATTCTAAAGCATGACCAAAAACGAC??????????????????????????????????????????????????????????????????????????????????????????????????   [535]
Phaseolus_vulgaris                         ??????????????????????????????????????????????????????????????????????????????????????????????????????????????????????????????????????????????????????????????????????????????????????????????????????????????????????????????????????????????????????????????????????????????????????????????????????????????????????????????????????????????????????????????????????????????????????????????????????????????????????????????????????????????????????????????????????????????????????????????????????????????????????????????????????????????????????????????????????????????????TTCATCTAGA----TGGAGAGGATTCAGTTAC---CGTCACAAGCCATTGGATTATGTCCAGATTGAACGGAAGCGTCATGACAAGGAAAGAACCTTAGAAGAGCACAAGAAATTGGTGGAAAGGATTCTAAAGCATGACCAAAAACGACGGAAAAGGATAGAGGCTGCTGGCATTGATTATGAATGCCCTGAGATTGTGGGTAACATC---CAGCCTGCTCCAAAGAAA-TTAAGTTTGATGACTG-   [236]
Picea_sitchensis                           ATGGGTA-------------------------------------------ATAGGGCAA---AGAAGAAGACCAAGGAGGCAGCTGGT------------------------------------------------------------------------------------------------GTGGATGATTTTTTGCC---TTTGGAGGGAAACAATGTAAACCAAGTTCAGTCTGTTCCTATAAAGAAACAAGCTCAGGAAAAAGATCCAATATTCAG--TGCGAAAAA---------------GAA---ACCTACTGTTCTGTATATTGGGCACATACCGCATGGATTTTTCGAGGACCAAATGAGAGGTTTTTTTAGCCAGTTTGGGGCAATCAAACGACTTCGGATTTCCCGGAATAGAAAGACTGGGAAGTCAAAGCACTATGGCTTCATTGAGTTCGAGTCCCCTGCTGTTGCTGAAATTGTTGCCGATTGCATGCATAACTACCTTTTATTTGAACACATTCTAAAGGTTCAGCTCGTTCCACCTGAAAAGATTCACCCACAGCTATGGAATGGATCAAATCGC---AAGTTCAAGCCATTAAAGTGGCAGAGGATTCAAATGAAACATCATAATCGGGAGAGAACAGCAAAAGAGCAAGATCATCTGATGAAAGCAATACTGAAAAAGGATGCAAAGCGTCGCAAGAAGATTGAAGCTGCGGGTATTGAATATGATTATCCAGACATTACTGATGGCCTT---CCGCCTGTCCCAAAGAAGATCAAGTTCTCTGATGAT   [639]
Picea_glauca                               ??????????????????????????????????????????????????????????????????????????????????????????????????????????????????????????????????????????????????????????????????????????????????????????????????????????????????????????????????????????????????????????????????????????????????????????????????????????????????????????????????????????????????????????????????????????????????????????????????????????????????????????????????????????????????????????????????????????????????????????????????????????????????????????????????????????????????????????????????????????????????????????????????????????????TCGC---AAGTTCAAGCCATTAAAGTGGCAGGGGATTCAAATGAAACATCATAATCGGGAGAGAACAGCAAAAGAGCAAGATCATTTGATGAAAGCAATACTGAAAAAGGATGCAAAGCGTCGCAAGAAGATTGAAGCTGCGGGTATTGAATATGATTATCCAGACATTACTGATGGCCTT---CCCCCTGTCCCAAAGAAGATCAAGTTTTTTGATGAT   [214]
Pinus_pinaster                             ??????????????????????????????????????????????????????????????????????????????????????????????????????????????????????????????????????????????????????????????????????????????????????????????????????????????????????????????????????????????????????????????????????????????????????????????????????????????????????????????????????????????????????????????????????????????????????????????????????????????????????????????????????????????????????????????????????????????????????????????????????????????????????????????????????????????????????????????????????????????????????????????????????????????????????????????????????????????????????????????????????????????????????????????????????????????????????????????????????????????????????????????????????????????????????????????????????????????????????????????????????????   [0]
Pinus_taeda                                ATGGGTA-------------------------------------------ATAGGGCAA---AGAAGAAGGCCGAGGAGACAGTTGGT------------------------------------------------------------------------------------------------ATGGATGATTTTTGGCC---TCTGGAGGGAAACAATGTAAACCAAGTTCAGACTGTTCCTATAAAGAAACAAGCGCAGGAAA-----AATATCCAATAGCCAGTGAGAA---------------AAAGAAACCTACTGTTCTGTATATTGGGCACATACCACACGGATTTTTCGAGGACCAAATGAGAGGTTTTTTTAGCCAGTTTGGGGCAATCAAACGACTTCGAATTGCCCGGAACAGAAAGACTGGGAAGTCAAAGCACTATGGCTTCATTGAGTTTGAGGCCCCTGCTGTTGCTGAAATTGTTGCCGATTGCATGCACAACTACCTTTTATTTGAACACATACTACAAGTTCAGCTTGTTCCACCTGAAAAGATTCACACACAGCTATGGAAGGGATCAAACCGC---AAGTTTAAGCCAATAAAGTGGCAGAGGATTCAAATGAAACATCATAATCGGGAGAGAACAGCAAAAGAGCAAGATCATCTGATGAAAGCAATACTGAAAAGGGATGCAAAACGTCGCAAGAAGATCAAAGCTGCTGGTATTGAATATGACTATCCAGACATTATTGATGGCCTT---CCGCCTGTCCCAAAGAAGATCAAGTTCTCCGATGAT   [639]
Populus_deltoides                          ???????????????????????????????????????????????????????????????????????????????????????????????????????????????????????????????????????????????????????????????????????????????????????????????????????????????????????????????????????????????????????????????????????????????????????????????????????????????????????????????????????????????????????????????????????????????????????????????????????????????????????????????????????????????????????????????????????????????????????????????GGCACGAGGTGTAGCTGAATGTATGCATAACTATCTGTTGTTTGAGCATCTTTTGCAAGTCTATGTTATTCCACAGGAGCATGTTCATCCTAAATTATGGAAAGGTTTTAATTAT---CGTTACAACCCTGTGGACCGGCTTCAAACCGAAAGAAAACGACAGAACAAGGAGAGAACACTTGATGAGCACAGAAGATTGGTTGGCAGGATTATGAAGCGAGATCAGAAGCGACGAAAAAAGATCGAAGCTGCTGGTTTGGATTATGAGTGCCCGGAATTTGTTGGTGATGTC---AAGTGTGTGCCAAAGAAGATTAAGTTCAGCCAAGAT   [325]
Populus_euphratica                         ATGGGGGC-------------GAAAGCAA---------------------AGAAATCAC---TGAAAAAGAAAATGAGCAAAATTTCTTCTTCT------------------------TCGTCAACCCAGTTAGTTAATGGAAAACAAGCC---------------------------------GCTGCTGATTTCTTGCC---ATTAGAAGGTGGACCGGCGC------------------------GGAAGTTACCAGAATTGA--------------AAGAGCTGAAAAA---------------TAA---GTCCGGTGTGCTGTACATTGGAAGGATACCTCATGGTTTCTACGAGGAAGAAATGAAAGATTATTTTTCGCAATTCGGTACTATCAAGAGATTGAGAATTGCGAGGAATAAAAAGACTGGAAAATCAAAGCATTTTGGATTCATGGAATTTGAAGATCCTGAGGTTGCAGAAGTTGTAGCTGAATGTATGCATAACTATCTGTTGTTTGAGCATCTTTTGCAAGTCTATGTTATTCCACAGGAGCATGTTCATCCTAA??????????????????????????????????????????????????????????????????????????????????????????????????????????????????????????????????????????????????????????????????????????????????????????????????????????????????????????????????????????????   [419]
Populus_trichocarpa                        ATGGGGGC-------------GAAAGCAA---------------------AGAAATCAC---TGAAAAAGAAAATGAGCAAAATTTCTTCTTCT------------------------ACGTCAACCCAGTTAGTTAATGGAAAACAAGCC---------------------------------GCTGCTGATTTCTTGCC---ATTAGAAGGTGGACCGGCGC------------------------GGAAGTTACCGGAATTGA--------------AAGAGCTGAAAAA---------------GAA---GTCCGGTGTGCTGTATATTGGTAGGATACCTCATGGTTTCTACGAGGAAGAAATGAAAGCTTATTTTTCGCAATTCGGTACTATCAAGAGATTGAGAATTGCGAGGAATAAAAAGACTGGAAAATCAAAGCATTTTGGATTCATGGAATTTGAAGATCCTGAGGTGGCAGAAGTTGTAGCTGAATGTATGCATAACTATCTGTTGTTTGAGCATCTTTTGCAAGTCTATGTTATTCCACAGGAGCATGTTCATCCTAAATTATGGAAAGGTTTTAATTAT---CGTTTCAACCCTGTGGACCGGCTTCAAACCGAAAGAAAACGACAGAACAAGGAGAGAACACTTGATGAGCACAGAAGATTGGTGGGCAGGATTATGAAGCGAGATCAGAAGCGACGGAAAAAGATAGAAGCTGCTGGTTTGGATTATGAGTGCCCGGAATTTGTTGGTGATGTC---AAGTGTGTGCCAAAGAAGATTAAGTTCAGCCAAGAT   [651]
Prunus_persica                             ATGGGGGC-------------AAAGGCGA---------------------AAAAGGCAA---TGAAGAAGCAGCTGAGCAAAGCTTCTGCTCAA------------------------TTATCAGTATCTACTCACAATAAAGAAGCTGCTGCTGCT---------------------------GCTGCTGATTTCTTGCC---ATTGGAAGGCGGCCCTGCGC------------------------GTAAGCTCCCCGAAGAAA--------------AGCCCAAGGAGGA---------------TGT---CGCCAAGGTGTTATACATTGGTCGGATACCTCACGGTTTCTATGAGAAGGAAATGGAAGGATTTTTCGGGCAATTTGGTGTGATTAAGAGACTGAGGATTGCACGTAACAAAAAGACAGGAAAATCAAAGCACTTTGGCTTCATTGAGTTTGAGGACCCTGGGGTGGCGAAAGTTGTAGCTGAAACTATGCATAATTATTTGTTGTTCGAACACCTTTTGCAAGTCCGTCTTATTCCTCCACAGCAAGTTCACCCAAAATTATGGAAAGGTTTCAACTAC---CGAGTCAAACCCTTGAACTGGGTTCAAATTGAGCGGAAGAGGCATGACAAGGAAAGGACATTGGAAGAGCACAAGAAGTTGGTGGAGAAGATTTTGAAGAGAGATCTGAAGCGTCAAAAGAGAATTGAGGCTGCTGGTATTGAT?????????????????????????????????????????????????????????????????????   [592]
Ricinus_communis                           ATGGAGC--------------AAAGGCAA---------------------AGAAAGCGT---TGATGAAGAATTTGAGGAAGAAGGCAGCTC-----------------------------TCAGCTCAATTATCTAATGAAAAATCT------------------------------------ACTGCTGATTTCTTGCC---ATTAGAAGGTGGAAGTGGGC------------------------GCAAGTTAGCTGAACAGAAAG-----------AAGTAAAGAAAAG---------------TAA---TGCAACTGTTTTATACATTGGTAGGATACCTCATGGTTTCTATGAGAAAGAGATGCAAGCTTACTTTTCCCAATTTGGCACTATTAAGAAATTGAGAATTGCTAGGAATAAAAAGACTGGAAAATCAAAGCATTATGGATTCATTGAATTTGAAGATCCTGAGGTGGCAGAAGTTGTTGCAGATTGTATGCATAACTATCTGTTGTTTGAGCATCTGTTGCAAGTCTATCTTATCCCTCCAGAACAAGTTCATCCAAAATTGTGGAAGGGTTTTAATTAT---CGCTACAAACCATTGGATTGGGTTCAAATTGAAAGAAAACTGCAGAACAAGGATAGAACACTTGAAGAGCACAAGAAATTGGTGGAAAAGATTATGAAGCGAGATAAGAAGCGGCAGAAAAGGATAGAGGCTGCTGGTCTTGATTATGAGTGCCCTGCAGTTGTGGGCGAAATT---CAGCCTGCGGCAAAGAGGATCCGGTTTGATGAAGAT   [645]
Saccharum_officinarum                      ATGGGGA-------------------------------------------TGCGAGATA---AGAAGCGGAACCAGAAGCGGGTGCTGGCGCGC---------------------CGTACCGCGGCACCGCGCGCCGGCGAG------------------------------------------GGCAAGGACTTCCTGCC---GTTGGAAGGAGGCCCCGGGA------------------------AGAAGCTGCGGAAGGTGC-----AGCAGCCTGAAGAGCCCGAGAA---------------CAC---CGCCACAGTCGTCTACATAGGGCATATCCCCCATGGCTTCTACGAGGACGAGATGCAAGGGTTCTTTAAGCAGTTTGGGGATATAAAGAGGCTTAGGATTGCCCGGAACCGCAAGACAGGAAAGTCCAAGCACTATGGATTCATTGAGTTTGAGAGCCCTGTTGTGGCAAAGATTGTAGCTGATGAGATGAATAACTATCTCTTGTTTGAGCACACCTTGCAAGTTTCACTTGTTCCGCCGGAGAAAGTTCATCCTAAATTATGGAAAGGGGTGCGACGG---GGATTTATACCTATTGATCGAGTTGCAATCGAACGGAAGAGACACAATA????????????????????????????????????????????????????????????????????????????????????????????????????????????????????????????????????????????????????????????????????   [484]
Saruma_henryi                              ???????????????????????????????????????????????????????????????????????????????????????????????????????????????????????????????????????????????????????????????????????????????????????????????????????????????????????????????????????????????????????????????????????????????????????????????????????????????????????????????????????????????????????????????????????????????????????????????TCAATTTGGCAAAGTTAAGAGACTGAGAATAGCCAGAAATAAGAAGACAGGGAAATCAAAGCACTATGGCTTCATTGAATTCGAGTCACCAGAGGTAGCTAAGATTGTAGCTGATTGTATGCATAACTATCTTTTATTTGAGCACATGTTGCAAGTCCATCTCATCCCTGTAGATCGTGTTCATCCAATGCTATGGAAAGGGGTAAACCGT---AGATACAAGCCCCCAAATTGGACAGAGATTGAACGGAAGCGTCATAACAGGGAGAGAACACTTGGACAACACCAGCGTTTGGTGGAAGGAATTCTGAAACGAAACCAGAAGCGTCAGAAGAGGATTGAGGCTGCTGGTATTGAGTATAAGTGCCCAGAAATTATTGGTAGCATT---CAGCCTCTTCCAAAGAAGATCAAGTTTGACGTAGAT   [422]
Solanum_chacoense                          ATGGGTGT-------------TAAAGCAAGGA------------------AGAAAGCAA---TAACGAAGAAATTGAAAAAGGGAGCAAGCGAT---------------TTTTCTGCTTCTTCAGCTTCTAAAG---ATGAA------------------------------------------GCCCGTGAGTTTCTGCC---ATTAGAAGGTGGGCCAGCGC------------------------AGAAGCTCCCTAAGACTG--------------AAGTAAGGGAAAA---------------TAA---AGCAACAGTGTTATATATCGGGAGAATCCCACATGGATTTTATGAGAATGAAATGGAAGGTTTCTTTAAGCAATTTGGTACCATCAAGAGGCTTAGAATTGCAAGGAATAAAAAGACAGGAAAATCAAAGCATTTTGGCTTCATAGAATTTGAGTCTCCTGAGGTTGCAAAAGTTGTTGCGGAAACTATGCATAACTATCTCTTGTTTGAGCACTTACTGCAAGTTCAGCTTATTCCTCCTGAACATGTACATCCAAGATTGTGGAAAGGTGTGAACCGC---TGGTACAAACCCTTGGATTGGGTTAAAATTGAAAGGAAACGTCAGGACAAGGAAAGAACACTGGATGATCACAAGAAGTTGGTTGAAGGAATATTAAAACGTGACAAGAAGANGCGAAAGANGATTGAAGCANCTGGAATTGACTATGAGTGCCCANAAATGGTGGGTTCAATT---CAGGCTGCACCAAANAAGATCAGATTTGATGCAGAT   [651]
Solanum_habrochaites                       ??????????????????????????????????????????????????????????????????????????????????????????????????????????????????????????????????????????????????????????????????????????????????????????????????????????????????????????????????????????????????????????????????????????????????????????????????????????????????????????????????????????????????????????????????????????????????????????????????????????????????????????????????????????????????????????????????????????????????????????????????????????????????????????????????????????????????????????????????????????????????????????????????????????????????????????????????????????????????????????????????????????????????????????????????????????????????????????????????????????????????????????????????????????????????????????????????????????????????????????????????????????   [0]
Solanum_lycopersicon                       ATGGGTGT-------------TAAAGCAAGGA------------------AGAAAGCAA---TAACGAAGAAATTGAAAAAGGGAGCAAGCGAT---------------TTTTCTGCTTCTTCAGCTTCTAAAG---ATGAA------------------------------------------GCCCGTGAGTTTCTGCC---ATTAGAAGGTGGGCCAGCGC------------------------AGAAGCTTCCAAAGACTG--------------AGGTGAGGGAAAA---------------TAA---AGCAACAGTGTTATATATCGGGAGAATCCCGCATGGATTTTATGAGAATGAAATGGAAGGTTTTTTTAAGCAATTCGGTACAATCAAGAGGCTTAGAATTGCAAGGAATAAAAAGACTGGAAAATCAAAGCATTTTGGCTTCATAGAATTTGAGTCTCCTGAGGTTGCAAAAGTTGTTGCTGAAACTATGCATAACTATCTCTTGTTTGAGCACTTACTGCAAGTTCAGCTTATTCCTCCTGAACATGTACATCCAAGATTGTGGAAAGGTGTGAACCGC---TGGTACAAACCCTTGGATTGGGTTAAAATTGAAAGGAAGCGTCAGGACAAGGAAAGAACACTGGATGATCACAAGAAGTTGGTTGAAGGAATATTAAAACGTGACAAGAAGAGGCGAAAGAGGATTGAAGCAGCTGGAATTGACTATGAGTGCCCAGAAATGGTGGGTTCAATT---CAGGCTGCACCAAAGAAGATCAGATTTGATGCAGAT   [651]
Solanum_tuberosum                          ATGGGTGT-------------TAAAGCAAGGA------------------AGAAAGCAA---TAACGAAGAAATTGAAAAAGGGAGCAAGCGAT---------------TTTTCTGCTTCTTCAGCTTCTAAAG---ATGAA------------------------------------------GCCCGTGAGTTTCTGCC---ATTAGAAGGTGGGCCAGCGC------------------------AGAAGCTCCCAAAGACTG--------------AATTAAAGGAAAA---------------TAA---AGCAACAGTGTTATATATCGGGAGAATCCCACATGGATTTTATGAGAATGAAATGGAAGGTTTCTTTAAGCAATTTGGTACCATCAAGAGGCTTAGAATTGCAAGGAATAAAAAGACAGGAAAATCAAAGCATTTTGGCTTCATAGAATTTGAGTCTCCTGAGGTTGCAAAAGTTGTTGCGGAAACTATGCATAACTATCTCTTGTTTGAGCACTTACTGCAAGTTCAGCTTATTCCTCCTGAACATGTACATCCAAGATTGTGGAAAGGTGTGAACCGC---TGGTACAAACCCTTGGATTGGGTTAAAATTGAAAGGAAACGTCAGGACAAGGAAAGAACACTGGATGATCACAAGAAGTTGGTTGAAGGAATATTAAAACGTGACAAGAAGAGGCGAAAGAGGATTGAAGCTGCTGGAATTGACTATGAGTGCCCAGAAATGGTGGGTTCAATT---CAGGCTGCACCAAAGAAGATCAGATTTGATGCAGAT   [651]
Sorghum_bicolor                            ATGGGGA-------------------------------------------TGCGAGATA---AGAAGCGGAACCAGAAGCGGGTGCTGGCGCGC---------------------CGTACCGCGGCACCGCGCGCCGGCGAG------------------------------------------GGCAAGGACTTCCTGCC---GTTGGAAGGAGGCCCTGGGA------------------------AGAAGCTGCGGAAGGTGC-----AGGAGCCTGAAGAGCCTGAGAA---------------CAC---CGCCACAGTCGTCTACATAGGGCATATCCCCCATGGCTTCTACGAGGACGAGATGCAAGGGTTCTTTAAGCAGTTTGGGGATATAAAGAGGCTTAGGATTGCCCGGAACCGCAAGACAGGAAAGTCCAAGCATTATGGATTCATTGAGTTTGAGAGCCCTGTTGTGGCAAAGATTGTAGCTGATGAGATGAATAACTATCTCTTGTTTGAGCACACCTTGCAAGTTTCACTTGTTCCGACGGAGAAAGTTCATCCTGAATTATGGAAAGGGGTGCGACGG---GGATTTATACCTATTGATCGAGTTGCAATTGAACGGAAGAGACACAATAAGGATAAGACCGTAGAAGAGCACAAAAAGATGGTTGAAGGAATTGTAAAGCGGGATGAAAAGCGTCGCAAAAGAATCAAGGCAGCTGGTATTGACTACGAGTGTCCAGCTCTTATAGGGAGCATT---CAACCATCAGCCAAAAAGATCAAGTTCGATGAGGTC   [645]
Taraxacum_officinale                       ATGGGGAT-------------GAAGGCGA---------------------AAAAGTCCA---TGATGAAGAAAGTAAAAAAGGGCTCTACTGAG---------------------CTTACGGCGTCTGTCCGTAAAGAAGAA------------------------------------------GCTGCTGATTTCTTGCC---ATTAGAGGGAGGTCCAGCAC------------------------GAAAACTCCCAATTACCG--------------AAAACTCAGAAAA---------------TAA---AGCTACAGTGTTGTATATTGGAAGAATCCCTCATGGATTTTACGAGAATGAAATGGAAGCTTTCTTTAAGCAATTTGGAGAAATCAGGAGGATTCGGATTTCAAGGAACAAAAAGACAGGAAAGTCCAAGCATTTTGGGTTTCTTGAGTTTACATCCCCTGAGGTGGCAAAGATTGTTGCTGAAACAATGCACAATTACCTTTTGTATGAGCATTTGTTGCAAGTACAGCTCATCCCTCCAGAGCGTGTTCACCCTAAACTGTGGAAAGGTGTTAACCGT---CATTACAAACCCTTGGATTGGGTTTATATTGAACGCAAACGCCAGAACAAGGAAAGGACATTTGAAGAGCACAAGAAGTTGGTAAATGGGATAATGAAAAGGGAAGAGAAAAGGCGGAAGAAGATTGAGGCTGCTGGTATTGATTATAAGATCCCAGAAATTGTGGGGAGTGAT---GTACCTGCACCCAAGAAGATCAGGTTTGAATGA---   [642]
Triticum_aestivum                          ATGGGGT-------------------------------------------TGAGGGACA---AGAAGAGGAACCAGAGGCGCGTGCTCTCGCGC---------------------CGCTCGGCCGGCCCCAAGACCGGCGAG------------------------------------------GGCAAGGATTTCCTGCC---GCTGGAGGGGAA---AGAGC------------------------AGAGGGTCCGGGAGAAGA-----AGCAGCCCGAGGAGCCGGAGAG---------------CAC---GGCCACCGTCCTG-ACATCGGCCACATCCCCCACGGTTTCTACGAGGACCAGATGCAAGGTTTCTTTCAGCAGTTTGGGGCTGTTAAGAGGGTCAGGGTTGCCCGGAACCGCAAGACAGGGAAGTCCAAGCATTATGGATTCATTGAGTTTGAGAACCCTGAGGTGGCGAAGATTGTGGCTGATGAGATGAATAACTACCTGTTGTTTGAGCACACTCTGCAAATTGCGCCTGTCCCACCGGAGAAAGTTCATGCCAAATTATGGAAAGGTGTGCGGAAG---GGATTTATACCAGTCGACCGTGTAGCAATTGAACGGAAGCGGCTTAGTAAGGATAAAACAGTGGAAGAGCACAAGAAGATGCTCGAAGGAATTGTAAAGCGGGATGAGAAGCGTCGCAAAAGAATCAAGGCTGCTGGTATCGATTACGAGTGTCCGGCCCTTATCGGAAGCGTT---CAGCCTTCAGCTAAGAAGATCAAGTTTGATGAGGAT   [641]
Vitis_vinifera                             ATGGGCAC-------------CAAGGCAA---------------------AGAAAGCCA---TGATAAAGAAATCGAAAAAGGGATCTTCTAAA------------------------TTATCAGTTCCTGGGCATAAAAAAGCG---------------------------------------GCTGCAGATTTCTTGCC---ATTAGAAGGTGGTCCTGGGC------------------------ATGAACTTCCTGAGCAGG--------------AACCACCAAAAAA---------------TAC---TGGTACGGTACTGTATATTGGTCGGATACCACATGGATTCTATGAGAATGAAATGGAAGGTTTCTTCAAGCAATTTGGTGCTGTCAAAAGATTAAGAATTGCGAGGAATAAGAAGACAGGAAAATCAAAGCATTTTGGCTTCATTGAATTTGAATCTCCTGAGGTGGCAAAAATTGTAGCTGAATGTATGCATAATCACCTGTTGTTTGAACACATCTTGCAAGTTCATGTTGTTCCTCCAGAGCATGTTCATCCAAAATTATGGAAAGGTGTAAATCGT---CTATATAAGCCACTGGACAGGGTTCAAATTGAACGAAAACGACAGAACAAGGAAAGAACATTGGAAAAGCAGAAGAAATTGGTGGAAGGAATTGGGAAACGAGATCAGAAGCGGCGTAAGAGGATAGAGGCTGCTGGTATTGATTATGAGTGCCCAGAAATAGTGGGTATTAGC---CGACCCGCTTCAAAGAAGATTAGATTTGATGAAGAA   [645]
Welwitschia_mirabilis                      ----TTGC------------------------------------------AGAAATCGT---CGCAAA--AACCTGAAACCGAC----------------------------------------------------------------------------------------------------AGCGATGATTTTATGCCTGTACTGAAAGATAAAGCAGTTTCTCGAGC-----------------GAAAAATACTGTTAAGAAGAAGAGGG------AAGATACAGAGAAATCTGTCGACAACATGAAAGGGGCTACTGTTTTGTATATAGGACGTATACCGCATGGCTTTTACGAAAATGAAATGAGAGGCTTTTTCAGTCAGTTTGGCACTATAAAAAATTTGCGAATCTCACGGAACAAGAAGACTGGGAAGTCAAAGCACTATGGGTTTATTGAGTTTGAAAGCCCCGAGGTTGCAAAGATAGTTGCGGACTGCATGCATAACTATCTACTATATGAGCATATGCTACAAGTTCATCTCATCCCTCCTGAAAAAGTTCATCCCCGTCTTTGGAAAGGTTCTAACAGG---GAATTTAGAGTGGTCGATTTCAGGAAACGTCACAGGGAATGTCATAACAAGGTGAGGACAAATGAAGAGAATGAAAAGCGGCTTAAAAGAATACTAGAGAGAGAGGAAATAAGGCGAAGGAAGATTGAAGCTGCAGGGCTCGACTACAAATGTCCAGATATTGCGGAAATGATT---GCACCTGCACCGAAGAAGATTATATTCAATGAAGAG   [630]
Zea_mays                                   ATGGGGA-------------------------------------------TGCGAGATA---AGAAGCGGAACCAGAAGCGAGTGCTCGCGCGC---------------------CGTACCGCGGCACCGCGCCCAGGCGAG------------------------------------------GGCAAGGATTTCCTGCC---GCTGGAAGGAGGCCCCGGTA------------------------AGAAGCATCTGAAGGTGC-----AGCAGCCTGAAGAGCCCGAAAA---------------CAC---AGCCACAATCGTCTACATTGGGCATATCCCCCATGGTTTCTACGAGGACGAGATGAAAGGGTTCTTTAAGCAGTTTGGGGATATTAAGAGGCTTAGGATCGCTCGTAACCGCAAGACAGGAAAGTCCAAGCACTATGGATTCATTGAGTTTGAGAACCCTGCTGTGGCAAAGGTCGTAGCAGATGAGATGAATAACTATCTCTTGTTTGAGCGCACCTTGCAAGTTGCACTTGTTGAGCCAGAGAAAGTTCATCCTAAATTATGGAAAGGGGTGCGAAGG---GGATTTATACCTGTTGATCGAGTAGCAATTGAACGGAAGAGACACAACAAGGATAAGACTGTAGCAGAGCACAAAAAGATGGTTGAAGGAATTGTAAAGCGGGATGGAAAGCGTCGCAAAAGAATCAAGGCAGCTGGTATTGACTATGAGTGTCCAGCTCTTATAGGGAGCATT---CAACCATCAGCGAAAAAGATCAAGTTCGATGAGGCA   [645]
Zingiber_officinale                        ??????????????????????????????????????????????????????????????????????????????????????????????????????????????????????????????????????????????????????????????????????????????????????????????????????????????????????????????????????????????????????????????????????????????????????????????????????????????????????????????????????????????????????????????????????????????????????????????????????????????????????????????????????????????????????????????????????????????????????????????????????????????????????????????????????????????????????????????????????????????????????????????????????????????????????????????????????????????????????????????????????????????????????????????????????????????????????????????????????????????????????????????????????????????????????????????????????????????????????????????????????????   [0]

[!5186 4129-4851]
Acorus_americanus                          ATGGCGAGGGAGA---------------------GGGAGGTGGGTCAGAAGCAGCAGGTGTCGTATTCGGTGGAGGAGCTCGTCGCCGTCAATCCGTACAACCCCGACATCCTCTCCGATCTCGAGAACTACGTCCACGAGCAGGTGTCATCTCAGACATACAGTTTGGATGCAAACCTCTGCCTTCTCCGTCTCTATCAGTTTGAGCCGGAGAGGATGAGCCTCCAAATTATTTCTCAAATTTTGGTTAAGGCTCTGATGGCAATGCCTGCCCCGGATTTTAACTTGTGCCTCTTCTTAATCCCAGAACGAGTGCAAATGGAGGAGCAGTTCAAGACATTGATTGTCCTTTCACACTACCTAGAAACTGCGAGGTTTCGCCAATTCTGGGATGAGGCTGCCAAAAATCGCAGCATTGTT---GAGGTTGTGCCGGGATTTGAACAAGCAGTTCAGGCTTATGCAATTCATGTTCTTTCCTTGACTTACCAGAAAGTTCCGAGGTCTGTACTTGCAGAGGCGATCAACATTGAAGGTCTCTCATTGGA???????????????????????????????????????????????????????????????????????????????????????????????????????????????????????????????????????????????????????????????????????????????   [524]
Amborella_trichopoda                       ATGGGGAGAGAAA------------------------GAGAGACGCCGAGGCAACAGGTTCCTTACACAGTTGAGCAGCTCATTGCTGTGAATCCTTATAATCCAGATATACTTCCTGACCTTGAGGCCTATATTCATGAACAGGTTTCTTCTCAGACATACAACTTGGATGCAAATCTTTGCCTTCTCCGACTCTATCAGTTTGAGCCTGGGCGCATGAATATCCAAATTGTTGCACGGATTTTGGTCAAGGCTCTCATGGCTATGCCAGCTCCAGATTTCAGCCTCTGTCTTTTCTTAATCCCAGAAAGAGTGCAAATGGAGGAGCAATTTAAGACTCTTATTGTACTTTCCCACTACTTGGAGACTGCAAGGTTCCGCCAATTTTGGGATGAGGCTGCAAAGAACCGCAGCATAGTT---GAAGTAGTGCCTGGGTTCGAGCAAGCAATTCAGGAATACGCCATTCATGCTCTATCTCTCACTTATCAGAAGGTTCCCAGGCCTGTACTTGCAGAGGCCATCAACATTGAAGGACTATCTCTTGACAAATTTTTGGAGCACCAGGTCACACACTCTGGGTGGGTGTTGGAGAAGGGGCATGGCAGGGGTCAGCTCATTGTCCTCCCCCGCAACGAGTTCAACCACCCCGACCTCAAGAA---GAATGCAGCTGATACCATCCCCCTTGAACATGTCACGCGCATCTTCCCCATTCTCTCC   [693]
Antirrhinum_majus                          ????????????????????????????????????????????????????????????????????????????????????????????????????????????????????????????????????????????????????????????????????????????????????????????????????????????????????????????????????????????????????????????????????????????????????????????????????????????????????????????????????????AGTTCAAGAATCTTATTGTTCTCTCTC-CTACTTGGAGACTGCTAGATTCCGCCAGTTCTGGGATGAGGCTGCTAAGAACCGCCACATATTA---GACGTTGTACCAGGTTGTGAACAAGCAATCCAAGCATATGCAATCCATCTTCTATCCTTAACTTATCGTAAAACCCCGAGGTCTGTTATTGCTGAGGCTATCAACATGGAAGGTCCGTCGTTGGACAAGTTCATTGAACACCATGTTGCTAACTCTGGTTGGGTGATAGAGAAGAATCAGAGTAAGGGCCAATTCATAATCCTTCCCCAGAACGAATTCAACCATCCCGAGCTTAAGAA---GAGTACTACAGATGGTGTTCCTTTGGAGAATATCACCAAAATATTGCCTATTCTTGGC   [388]
Aquilegia_formosa_x_Aquilegia_pubescens    ???????????????????????????????????????????????????????????????????????????????????????????????????????????????????????????????????????????????????????????????????????????????????????????????????????????????????????????????????????????????????????????????????????????????????????????????????????????????????????????????????????????????????????????????????????????????????????????????????????????????????????????????????????????????????????????????????????????????????????????????????????????????????????????????????????????????????????????????????????????????????????????????????????????????????????????????????????????????????????????????????????????????????????????????????????????????????????????????????????????????????   [0]
Arabidopsis_thaliana                       ATGGGAGTAGAGA------------------------TCCAATCGCCGCAGGAACAGAGCTCTTACACCGTTGAGCAGCTCGTCGCCCTTAATCCTTTCAACCCTGAAATCCTGCCTGATCTCGAAAACTACGTTAACG------TTACATCGCAAACGTATAGTCTGGAAGTAAACCTATGCTTGCTTCGGCTCTATCAGTTTGAGCCTGAGCGCATGAACACTCATATCGTGGCTCGAATCTTGGTCAAGGCTCTTATGGCTATGCCAACTCCAGACTTCAGCCTTTGCCTCTTCTTGATTCCCGAAAGAGTGCAAATGGAGGAGCAGTTCAAGTCACTAATTGTTCTATCACACTACCTTGAGACTGGGAGGTTCCAACAGTTCTGGGATGAAGCTGCCAAGAACCGTCACATTCTC---GAGGCTGTTCCAGGTTTTGAGCAAGCTATTCAAGCATATGCAAGTCACCTTCTTAGCTTAAGCTACCAAAAGGTTCCAAGATCAGTGCTGGCTGAGGCTGTTAACATGGATGGTGCATCTCTAGACAAATTCATCGAGCAGCAAGTGACTAACAGTGGATGGATTGTTGAGAAAGAGGGTGGAAGTATT---------GTCTTACCACAAAATGAATTTAACCATCCGGAGCTCAAGAA---AAATACAGGTGAGAATGTTCCCTTGGAACACATTGCCCGCATCTTCCCCATCCTTGGT   [678]
Beta_vulgaris                              ATGGGGAAAGAGA------TTCAAAAGCAGGCACAATCTGGGCAACAACAGCTAACAAACTCTTACACTGTTGAGCAACTCGTTGCTCTTAATCCTTATAATCCTGACATCCTTCCT-ATCTCGAAAATTACGTCAATGAGCAAGTTATGACTGGATCGTATAGTCTTGACACCAATCTTTGTCTTCTTCGGCTCTACCAGTTTGAACCAGAGAGGATGAGCACCCAGATTATTGCCCGCATTTTGATCAAAGCACTCATGGCAATGCCAGCTCCTGATTTCAGCCTTTGCCTCTTCTTGATTCCTGAACGAGTGCAAATGGAAGAGCAGTTCAAGACATTGATTGTTCTCTCTCATTACTTGGAGACTGCTAGATTTCGTCAATTTTGGGAAGAAGCAGCCAAGAATCGCCACATTCTT---GAAGCAGTTCCTGGTTTTGAGCAAGCAATCCAGTCCTATGCAGTTCATATTCTCTCACTAACTTGTCAAAGGGTGCCCAGAGCTGTGCTTGCTGAAGCTATT-ACACAGAAAGTCTGGCCCTTGACAAGTTCTTGGAGCACCAAGTGGCAGAATG?????????????????????????????????????????????????????????????????????????????????????????????????????????????????????????????????????????????????   [567]
Brachypodium_distachyon                    ATGGCGAACGAGC------------------------------------AGGCCGCGGAGACGTACACGGTGGAGGAGCTCGTGTCCGTGAACCCCTACAACCCTGACATCCTCAATGACCTCGAGATCTTTGTCAACGAGCAGGTTTCCTCTCAAACATATAACCTGGACGCAAATCTCAGCCTTCTTCGCCTTTACCAGTTTGAGCCAGACAGGTTGAGCGTACAAATTGTAGCCCGCATATTGATTAAGGCGCTCATGGCAATGCCAGCCCCTGACTTCAGCCTATGCTTATTCTTAATTCCTGAACATGTGCAAATGGAGGAGCAGTTCAAGACGTTGATAGTTCTCTCTCACTATCTGGAGACTGGCAGGTTCCGTCAGTTTTGGGATGAGGCATCAAAGAACCGTAACTTATTA---GAAGTTGTTCCAGGTTTTGAGCAGGCAATCCAAACCTATGCGATTCATGTTCTCTCCTTGACATACCAGAAAGTTCCTAGACCTGTTCTTGCAGAGGCCATCAACATTGAAGGTCTTGCGTTGGACAATTTTATTGAGTATCATGCTGCAAACTCGGGCTGGATGATTGAGAAGGGT???????????????????????????????????????????????????????????????????????????????????????????????????????????????????????????   [571]
Brassica_napus                             ATGGAGTCCCCAA------------------------------------AGGAGCAGAGCTCGTACACCGTTGAGCAGCTCGTCGCCGTCAATCCCTTCAACCCCGAGATCTTACCTGATCTCGAAAACTACGTCAACGAGCAGGTTACGTCGCAAACGTATAGCCTGGATGCAAATCTATGCTTGCTTCGTCTCTATCAGTTTGAGCCTGAGCGCATGAACACTCATATCGTGGCTCGAATCTTGGTTAAGGCTCTTATGGCTATGCCAGCTCCAGACTTCAGCCTTTGCCTCTTCTTGATTCCCGAAAGAGTGCAAATGGAGGAGCAGTTCAAGACACTCATTGTTCTCTCTCACTACCTTGAGACTGGGAGGTTCCAACAGTTCTGGGATGAAGCTGCCAAGAACCCTCACATTCTT---GAGGCTGTTCCAGGTTTTGAGCAAGCTATCCAAGCGTATGCAAGTCACCTTCTTAGCTTAAGCTACCAAAAGGTTCCAAGATCTGTGCTTGCCGAGGCTGTCAACATGGATGGTGCATCTCTAGACAAGTTCATTGAGCACCAAGTGGCTAACAGCGGATGGATTGTAGCGAAGGAAGATGGAAGTATC---------GTCTTACCGCAGAACGAATTTAACCATCCGGAGCTGAAGAA---AAACACAGGTGAGAATGTTTCCTTGGAACATATTGCTCGCATCTTCCCCATCCTTGGT   [672]
Brassica_oleracea                          ATGGAGTCCCCGA------------------------------------AGGAACAGAGCTCATACACCGTTGAGCAGCTCGTTGCCGTCAATCCCTTCAACCCTGAGATCTTACCTGATCTCGAAAACTACGTCAACGAGCAGGTTACATCGCAAACGTATAGCCTTGATGCAAATCTATGCTTGCTTCGCCTCTACCAGTTTGAGCCTGAGCGTATGAACACTCATGTTGTGGCTCGTATCTTGATCAAGGCGCTTATGGCTATGCCAGCTCCAGACTTCAGCCTTTGCCTCTTCTTGATTCCCGAAAGAGTGCAAATGGAGGAGCAGTTCAAGTCACTCATTGTTCTCTCGCACTACCTTGAGACTGGGAGGTTCCAGCAGTTCTGGGATGAAGCTGCTAAGAACCGTCACATTCTC---GAGACCGTTCCAGGTTTTGAACAAGCTATCCAAGCATATGCAACTCACCTTCTTAGCTTAAGCTACCAAAAGGTTCCAAGATCTGTGCTTTCCGAGG???????????????????????????????????????????????????????????????????????????????????????????????????????????????????????????????????????????????????????????????????????????????????????????????????????????   [481]
Brassica_rapa                              ????????????????????????????????????????????????????????GTCCGCCTACACCGTTGAGCAGCTCGTCGCCGTCAATCCATTCAACCCTGAGATCTTACCTGATCTCGAAAACTACGTCAACGAGCACTTTACAACGCAAACGTATAGTCTTGATGCAAATCTATGCTTGCTTCGTCTCTACCAGTTTGAGCCTGAGCGTATGAACACTCATGTTGTGGCTCGTATCTTGATCAAGGCGCTTATGGCTATGCCAGCTCCAGACTTCAGCCTTTGCCTCTTCTTGATTCCCGAAAGAGTGCAAATGGAGGAGCAGTTCAAGTCACTCATTGTTCTCTCACACTACCTTGAGACTGGGAGGTTCCAGCAGTTCTGGGATGAAGCTGCCAAAA--CCGTACATACTCATCGAGACTGT-CCAGGTTTTGA????????????????????????????????????????????????????????????????????????????????????????????????????????????????????????????????????????????????????????????????????????????????????????????????????????????????????????????????????????????????????????????????????????????????????????   [384]
Bruguiera_gymnorrhiza                      ???????????????????????????????????????????????????????????????????????????????????????????????????????????????????????????????????????????????????????????????????????????????????????????????????????????????????????????????????????????????????????????????????????????????????????????????????????????????????????????????????????????????????????????????????????????????????????????????????????????????????????????????????????????????????????????????????????????????????????????????????????????????????????????????????????????????????????????????????????????????????????????????????????????????????????????????????????????????????????????????????????????????????????????????????????????????????????????????????????????????????   [0]
Capsicum_annuum                            ATGGGAAAAGAGG------------------------CGACTAACGAGAAGTCACAGCTTGCTCACACTGTAGAGCAGCTCATTGCTGTTAACCCTTACAACCCAGATATCCGCCCCGATCTTGAAAACTATGTTAACGAACAGGTTTCGTCTCAAACATACAATCTGGATGCAAATCTTTGCCTGCTTCGTCTTTATCAGTTTGAGTCGGAGAGAATGAGTACACCAATTGTTGCTCGTATTTTGGTTAAGGCTCTAATGGCAATGCCAGCTCCAGATTTCAGCCTCTGTCTCTTCCTAATCCCGGAACGAGTGCAAATGGAAGAGCAATTCAAGACACTAATTGTTCTCTCTCACTACTTAGAGACTGCAAGGTTCCGCCAATTTTGGGATGAAGCTGCAAAGAGCCGCCACATAGTT---GAAGCTGTCTCTGGTTTTGAACAAGCAATTCAAGCATACGCTGTTCATGTCCTTTCAATAACCTACCAGAAAGTTCCGAGGGCGATTCTTGCAGAGGCTATCAACATTGAGGGTGTGTCGTTGGATAAGTTCCTTGAGCACC??????????????????????????????????????????????????????????????????????????????????????????????????????????????????????????????????????????????????????????????   [538]
Citrus_clementina                          ???????????????????????????????????????????????????????????????????????????????????????????????????????????????????????????????????????????????????????????????????????????????????????????????????????????????????????????????????????????????????????????????????????????????????????????????????????????????????????????????????????CAATTCAAGACGCTGATTGTCCTCTCTCACTACTTGGAGACAGGAAGGTTCCGCCATTTCTGGGATGAAGCAGCTAAGCATCGTAACATAGTT---GAAGCCGTGCCAGGTTTTGAGCAAGCAATTCAGTCCTTTGCAATTCATGTCCTTTCATTGACATATCAAAAGATTCCAAGGACTGTGCTTGCCGAGGCTATCAATCTTAAAGGTCTATCTCTGGACAAATTCCTTGAACACCAGAAGGCCAATTGTGGCTGGATTCTTGAAGGAGATCAAAGTACGAGCCAATTGATTGGCCTGCCGCCTAATGAATTTAATCATCCCGAGCTGAACAA---GAATGTTGCTGATAGCATCCCGTTAGAACACATTACCCGCATATTTCCCATTCTCGGT   [390]
Citrus_sitchensis                          ATGGGAAGAGAGG---------------------CTCAACAGCAGCAACAGCAACAGGTTTCATTCACAGTGGAGCAGCTTGTCGCCGTCAATCCCTACAATCCCGACATCCTTCCCGATCTCGAAAACTACGTTAACGAGCAGGTCTTGTCACAAACATATAGTCTGGATGCAAATCTTTGCCTTCTTCGTCTTTATCAGTTTGAACCAGAAAGAATGAGTACCCAAATTGTTGCCCGCATTTTAATTAAGGCTCTTATGGCAATGCCAGCTCCAGATTTCAGTCTCTGTCTCTTTTTGATCCCAGAAAGAGTGCAAATGGAGGATCAATTCAAGACGCTGATTGTCCTCTCTCACTACTTGGAGACAGGAAGGTTCCGCCATTTCTGGGATGAAGCAGCTAAGCATCGTAACATAGTT---GAAGCCGTGCCAGGTTTTGAGCAAGCAATTCAGTCCTTTGCAATTCATGTCCTTTCATTGACATATCAAAAGATTCCAAGGACTGTGCTTGCCGAGGCTATCAATCTTAAAGGTCTATCTCTGGACAAATTCCTTGAACACCAGAAGGCAAATTGTGGCTGGATTCTTGAAGGAGATCAAAGTACGAGCCAATTGATTGTCCTGCCGCCTAATGAATTTAATCATCCCGAGCTGAAGAA---GAATGTTGCTGATAGCATCCCGTTAGAACACATTACCCGCATATTTCCCATTCTCGGT   [696]
Coffea_canephora                           ATGGGAAGAGAAATTAGCAGCGGCGGACAAAAATCCTCCTCTTCGTCGTCGGCGGGGATGTCGTACACGGTGGAGCAGCTCGTCGCCGTCAATCCTTACAACCCTGACATTCTCCCCGATCTCGAAAACTTCGTCAATGAGCAGGTATCTTCCCAAACGTACAACTTGGATGCTAACCTCTGCCTTCTCCGCCTCTATCAGTTTGAGCCGGAGCGAATGAGTACTCAGATTGTTGCTCGCATTTTGGTTAAGGCACTTATGGCAATGCCGGCTCCTGATTTCAGCCTTTGTCTCTTCTTAATTCCTGAGCGAGTGCAAATGGAGGAACAGTTCAAGACGTTAATTGTGCTTTCGCACTATTTGGAGACTGCAAGATTCCGTCAGTTCTGGGATGAAGCTGCTAAGAGTCGGCATTTGTTA---GAAGTTGTGCCAGGTTTTGAACAAGCGATTCAAGCATATGCAATTCATGTCCTCTCCTTGACTTACCAAAAAGTTCCAAGGTCTGTCCTTGCTGAGGCCATCAACATAGAAGGTCTGTCTTTGGACAAGTTTGTTGAGCACCATACAGCANACTCTGGTTGGGTTGTAGAGAAGGGCCATGTTAAGAGCCCACTCATTACACTTCCAAGCAATGAGTTCAACCGTCCAGAGCTTAAGAA---AAATACTGCAGACGGTGTACCATTCGAGCATGTCGCCCGTATCTTCCCCATTCTTGGC   [717]
Cucumis_sativus                            ?????????????????????????????????????????????????????????????????????????????????????????????????????????????????CCCCGATCTGGAAAATTACGTAAACGAGCAGGTCTCGTCAGAAACGTACAGTTTAGATGCCAATCTATGCCTTCTTCGTCTCTACCAGTTTGAGCCAGAGAGAATGAGCACCCAAATTGTGGCTCGCATTTTGGTCAAGGCTCTGATGGCAATGCCAGCTCCGGATTTCAGCCTGTGTCTCTTTTTAATTCCAGAACGTGTGCAAATGGAGGATCAATTCAAGACTTTGATTATACTTTCCCACTATTTGGAGACTGGAAAGTTCCGTCAATTCTGGGATGAAGCTGCCAAGAACCGTCACATAGTT---GAAGCTGTGCCAGGTTTTGAGCAAGCAATTCAAGCTTATGCTGTCCATGTTCTTTCCTTAACTTATCAAAAGGTTCCTAGATCTGTGCTTGCGGAGGCAATCAATATCGAGGCCCTGTCATTGGACAAATTTCTCGAGCACCAAGTTGCAAACTCTGGCTGGACTCTTGAGAAAGG---TGGGAAGGGCCAACTTATTGTTATCCCACCCAAGGAATTCAACCATCCTGAACTGAAGAA---GAAATCCTCTGATAGCATTCCCTTGGATCACATTACTGGCATCTTTCCAATTCTTGGC   [601]
Eschscholzia_californica                   ATGGGTAAAGAGA---------------------------------TTCAAAAGCAGGCAAACTACTCAGTCGAGGAACTTATCGCCTTGAACCCTTACAATCCAGACATCCTTCCCGATCTCGAGAATCATGTTAATGAGCAGGTTTCCTCAGAAACATACAATTTGGATGCAAATCTATGTCTTCTTAGACTGTATCAGTTTGAGCCAGAAAGAATGAGTACCCAGATTGTTGCTCGTATTTTGGTCAAGGCTCTTATGGCAATGCCAGCTCCAGATTTTGGTCTTTGTCTCTTTTTAATTCCAGAGCGAGTGCAAATGGAAGAACAGTTCAAGACCTTAATTGTTCTATCTCACTACCTCGAGACAGCAAGATTCCGGCAGTTTTGGGAGGAGGCAGCCAAGAACCGTGGCATAGTT---GACGTTGTGCCAGGTTTTGAGCAAGCAATCCAGAATTATGCGATTCACGTTCTTTCCCTGACATATCAAAAGGTTCCCAAGACGGTTCTAGCGGAGGCCATCAACATCGAAGGGCCTTCACTTGACAAGTTTGTAGAGCACCAAGTCACCAACTCCGGTTGGGTGATTGAGAAGGGCCAAGGCAAGGGTCAGCTTATTGCTCTTCCTCGCACCGAGTTTAACCAACCAGGCCTCAAGAA---AAACACTACGGAAAGCATCCCATTGGATCACATCACTCGGATCTTCCCTATTCTCGGC   [684]
Euphorbia_esula                            ????????????????????????????????????????????????????????????????????????????????????????????????????????????????????????????????????????????????????????????????????????????????????????????TCGCCTTTATCAGTTTGAACCTCAGAAAATGAGCACTNNNNTTGTTGCTCGCATTTTGCTTAAGGCACTCATGGCAATGCCAGCTCCAGATTTTAGCCTTTGTCTATTTTTGATCCCTGAACGAGTTCAAATGGAGGAACAGTTCAAGACATTGATTGTTCTTTCTCATTATTTGGAGACAGGGAGGTTCCGGCAGTTTTGGGATGAAGCAGCTAAGAGTCGGCACATAGTT---GAAACTGTGCCAGGTTTTGAGCAAGCAGTTCAATCGTATGCAATTCATCTGCTTTCCTTGACTTATCAAAAGATTCCCCGGTCTGTACTCGCTGAGGCTATTAACATAGAAGGTTTATCCTTGGACAAGTTCTTAGAGCAACAAGAAGCAAACTGTGGGTGGACTATAGAGAAGGGGCATGGCCGGGGGCAGCTGATTGTCTTGCCCAGCAACGAGTTTAACCACCCCGAGCTCAAGAA---AAACACTGCAGATACTGTACCATTAGACCACATTGCCCGTATCTTCCCCATTCTTGGA   [529]
Euphorbia_tirucalli                        ATGGGAAGGGAAA------------GAGACTCTCAAAAGCCGCAGCAACAGCAGCAAGTCCCCTTCACTGTGGAGCAGCTCGTTGCCGTCAATCCCTACAATCCAGATATCCTCCCCGATCTTGAAAATTACGTTAACGAACAGGTTTCATCACAGACATACAGCTTGGATGCAAATCTATGCCTGCTTCGCCTCTATCAGTTCGAACCAGAGCGAATGAGCACTCAAATTGTTGCTCGCATTTTGCTTAAGGCACTAATGGCAATGCCAGCTCCAGATTTTAGCCTTTGTTTATTTTTGATCCCTGAACGGGTGCAAATGGAGGAACAGTTCAAGACATTAATTGTTCTTTCACATTATTTAGAGACAGGGAGGTTTCGGCAGTTCTGGGATGAAGCAGCTAAGAGTCGGCACATAGTT---GAAACTGTGCCTGGTTTTGAGCAAGCAATCCAATCATATGCAATTCATCTGCTTTCCTTGACTTACCAAAAGATTCCCCGGTCTGTACTGGCTGAGGCTATTAACATTGAAGGTCTATCCTTGGACAAATTCTTAGAACAGCAAGAGGCAAATTGTGGTTGGACTATAGAGAAGGGGCATGGCCGAAGCCAGCTCATTGTCCTGCCCAGGAATGA?????????????????????????????????????????????????????????????????????????????????????   [623]
Festuca_arundinacea                        ??????????????????????????????????????????????????????????????????????????????????????????????????????????????????????????????????????????????????????????????????????????????????????????????????????????????????????????????????????????????????????????????????????????????????????????????????????????????????????????????????????????????????????????????????????????AGAGACTGGTAGGTTCCGCCAGTTTTGGGATGAGGCATCAAAGAACCGTAACATATTG---GAAGTTGTTCCAGGTTTTGAGCAGGCAATCCAAGGCTATGCTATTCATGTGCTCTCCTTAACATACCAGAAAGTTCCTAGGCCAGTTCTAGCAGAGGCCATCAACATTGAAGGTCTTGCACTGGACAAGTTTATGGAGTATCATGCTGCAAACTCAGGATGGGTAATTGAGAAGGG---TGCACACTCCCAACTGATTGTCCTTCCACGCAACGAGTTCAATCACCCCGAACTCAAGAA---GAACACAGCTGACACCGTTCCGTTCGAGCACATCACTCGCATATTCCCTGTCTTGAGC   [352]
Gerbera_hybrid                             ???????????????????????????????????????????????????????????????????????????????????????????????????????????????????????????????????????????????????????????????????????????????????????????????????????????????????????????????????????????????????????????????????????????????????????????????????????????????????????????????????????????????????????????????????????????????????????????????????????????????????????????????????????????????????????????????????????????????????????????????????????????????????????????????????????????????????????????????????????????????????????????????????????????????????????????????????????????????????????????????????????????????????????????????????????????????????????????????????????????????????   [0]
Glycine_max                                ATGGGAAGAGAAA------------------------------AGGAGACAACAAAGGTAGCTTACACAGTGGAGCAGCTTGTAGCCTTCAATCCATACAATCCCGATATTCTTCCAGATCTCGAAAACTATGTCAACGACCAGGTTTCGTCGCAAACTTACAGCCTGGACGCGAATCTCTGCCTTCTTCGCCTCTACCAGTTTGAACCAGAGAAAATGAGTTCCCAGATTGTGGCCCGCATATTGGTCAAGGCTCTCATGGCAATGCCGGCGCCAGATTTCAGCCTTTGTCTCTTTTTGATTCCAGAACGCGTGCAAATGGAGGAGCAGTTCAAGACTTTGATTGTCCTGTCTCACTATTTGGAGACAGGAAGATTTCGGCAGTTCTGGGATGAAGCAGCAAAAAGTCGTCATATAGTT---GAAGCTGTGCCAGGATTTGAGCAGGCAATCCAAGGATATGCAATCCATGTCCTTTCCTTGACTTACCAAAGGATTCCTAGAACTGTGCTTGCTGAGGCCATTAACATAGAAGGTTTATCCTTGGACAAATTCCTTGAAAATCAAGTGGCCAACAATGGTTGGGTTATTGAGAAGAGCCAAGGTAGGGCTCAACTTATTGTCCTCCCTAGAAATGAATTTAATGACCCAGCTTTGAAGAA---AAATGCCGCAGACAGTGTACCATTGGAGCACATTACTCGCATCTTCCCTATTCTTAGT   [687]
Gossypium_arboreum                         ?????????????????????????????????????????????????????????????????????????????????????????????????????????????????????????????????????????????????????????????????????????????????????????????????????????????????????????????????????????????????????GGTTAAGGCTCTCATGGCAATGCCAGCTCCAGATTTCAGCCTCTGTCTCTTTTTAATTCCTGAGCGAGTGCAAATGGAGGAGCAGTTCAAGACACTGATTGTTCTTTCTCACTATCTGGAGACAGGAAGATTTCGTCAGTTCTGGGATGAAGCAGCTAAAAATCGTCATATAGTC---GAGGCTGTACCGGGTTTTGAGCAAGCAATCCAGACGTATGCCATTCATGTCCTCTCCCTGACTTACCAGAAGATTCCAAGACCTGTACTTGCTGAGGCTATTAACATCGAAGGTCTATCCTTGGACAAATTCCTTGAACACCAGGCGGCCAACAGCGGTTGGATTCTTGAGAAGGGTCATGGCAGGGGTCAACTTATAGTCCTACCTCGAAACGAATTTAACCATCCTGAGCTGAAGAA---AAGCGCTGCTGATAGTGTTCCATTGGAGCACATCACCCGTATTTTCCCCATTCTTGGT   [472]
Gossypium_hirsutum                         ATGGTAAGAGAAA------------------GAGAAACTCCAAAGCAGCAACAACAGGTTTCATACACAGTGGAGCAGCTTGTAGCCGTCAATCCTTACAATCCCGACATCTTACCTGATCTCGAGAACTACGTTAATGAACAGGTTTCATCACTAACGTATAGCCTGGATGCTAATCTCTGGCTTCTTCGCCTCTACCAGTTTGAGCCTGAGCGTATGAGCACACAAATTGTTGCACGCATTTTGGTTAAGGCTCTCATGGCAATGCCAGCTCCAGATTTCAGCCTCTGTCTCTTTTTAATTCCTGAGCGAGTGCAAATGGAGGAGCAGTTCAAGACACTGATTGTTCTTTCTCACTATCTGGAGACAGGAAGATTTCGTCAGTTCTGGGATGAAGCAGCTAAAAATCGTCATATAGTC---GAGGCTGTTCCGGGTTTTGAGCAAGCAATCCAGACGTATGCCATTCATGTCCTCTCCCTGACTTACCAGAAGATTCCAAGACCTGTACTTGCTGAGGCTATTAACATCGAAGGTCTATCCTTGGATCAATTCCTTGAACACCAGGCGGCCAACAGCGGTTGGATTCTTGAGAAGGGTCATGGCAGGGGTCAACTTATAGTCCTACCTCGAAACGAATTTAACCATCCTGAGCTGAAGAA---AAGCACTGCTGATAGTGTTCCATTGGAGCACATCACCCGTATTTTCCCCATTCTTGGT   [699]
Gossypium_raimondii                        ATGGTAAGAGAAA------------------GAGAAACTCCAAAGCAGCAACAACAGGTTTCATACACAGTGGAGCAGCTTGTAGCCGTCAATCCTTACAATCCCGACATCTTACCTGATCTCGAGAACTACGTTAATGAACAGGTTTCATCGCAAACGTATAGCCTGGATGCTAATCTCTGCCTTCTTCGCCTCTACCAGTTCGAGCCTGAGCGTATGAGCACACAAATTGTTGCACGCATTTTGGTTAAGGCTCTCATGGCAATGCCAGCTCCAGATTTCAGCCTCTGTCTCTTTTTAATTCCTGAGCGAGTGCAAATGGAGGAGCAGTTCAAGACACTGATTGTTCTTTCTCACTATCTGGAGACAGGAAGATTTCGTCAGTTCTGGGATGAAGCAGCTAAAAATCGTCATATTGTC---GAGGCTGTGCCGGGTTTTGAGCAAGCAATCCAGACGTACGCCATTCATGTCCTCTCCCTGACTTACCAAAAGATTCCAAGACCTGTACTTGCTGAGGCTATTAACATCGAAGGTCTATCCTTGGACAAATTCCTTGAACACCAGGCGGCCAACAGCGGTTGGATTCTTGAGAAGGGTCATGGCAGGGGTCAACTAATAGTCCTACCTCGAAACGAATTTAACCATCCTGAGCTGAAGAA---AAGCGCTGCTGATAGTGTTCCATTGGAGCACATCACCCGTATTTTCCCCATTCTTGGT   [699]
Helianthus_annuum                          ATGGGAAGGGAGC------------------------------------AATCTCAAATGTCATACACCGTGGAGCAACTCGTTGCTGTCAATCCCTACAATCCTGACATCCTCCCAGATCTTGAAAATTACGTCAACGAACAGGTTTCATTGCAGACGTACAGTTTAGATGCAAATCTTTGTCTTCTTCGCTTGTATCAGTTTGAGCCAGAGAGGATGAGCACTCAGATCGTAGCTCACATTTTGATAAAGGCTCTTATGGCAATGCCTGCTCCAGATTTCAGCTTATGTCTTTTTTTAATCCCAGAGAGAGTGCAAATGGATGAACAGTTCAAGACTCTTATAGTTCTCTCCCACTATTTGGAGACTGCTAAATTTCGTCAGTTTTGGGATGAAGCAGCCAAAAACCGCCATATTCTT---GAAGTTGTGCCAGGGTTTGAGCAAGCAATTCAAGAATACGCTGTTCACGTTCTGTCTCTGACGTACCAAAATGTCCCAAGATCTGTTGTTGCTGAGGCAATTAATATTGAGGGGGTGTCTTTGGATAAGTTTATTGAGCAGCA------------CGGTTGGATTGTGGAA---------GGCAAAGGCGAACTTGTGTCACTGCCTAGGAATGAGTTCAATCATCCTGAGCTGAGGAAGGCAAGTAGTGCCAACAGCATCCCGTTGGATCGTATTACTCGTATTTTCCCTCTTCTTGGT   [663]
Helianthus_argophyllus                     ATGGGAAGGGAGC------------------------------------AATCTCAGATGTCATACACCGTGGAGCAACTCGTTGCTGTCAATCCCTACAATCCTGACATCCTCCCAGATCTTGAAAATTACGTCAACGAACAGGTTTCGTTGCAGACGTACAGTTTAGATGCAAATCTTTGTCTTCTTCGCTTGTATCAGTTTGAGCCAGAGAGGATGAGCACTCAGATCGTAGCTCACATTTTGATAAAGGCTCTTATGGCAATGCCTGCTCCAGATTTCAGCTTATGTCTTTTTTTAATCCCAGAGAGAGTGCAAATGGATGAACAGTTCAAGACTCTTATAGTTCTATCCCACTATTTGGAGACTGCTAAATTTCGTCAGTTTTGGGATGAAGCAGCCAAAACCCGCCATATTCTT---GAAGTTGTGCCAGGGTTTGAGCAAGCAATTCAAGAATACGCTGTTCACGTTCTGTCTCTGACGTACCAAAATGTCCCAAGATCTGTTGTTGCTGAGGCAATTAATATTGAGGGGGTGTCTTTGGATAAGTTTATTGAGCAGCA------------CGGTTGGATTGTGGAA---------GGCAAAGGCGAACTTGTGTCACTGCCTAGGAATGAGTTCAATCATCCTGAGCTGAGGAAGGCAAGTAGTGCCAACAGCATCCCGTTGGATCGTATTACTCGTATTTTCCCTCTTCTTGGT   [663]
Helianthus_exilis                          ATGGGAAGGGAGC------------------------------------AATCTCAAATGTCATACACCGTGGAGCAACTCGTTGCTGTCAATCCCTACAATCCTGACATCCTCCCAGATCTTGAAAATTACGTCAACGAACAGGTTTCATTGCAGACGTACAGTTTAGATGCAAATCTTTGTCTTCTTCGCTTGTATCAGTTTGAGCCAGAGAGGATGAGCACTCAGATCGTAGCTCACATTTTGATAAAGGCTCTTATGGCAATGCCTGCTCCAGATTTCAGCTTATGTCTTTTTTTAATCCCAGAGAGAGTGCAAATGGATGAACAGTTCAAGACTCTTATAGTTCTCTCCCACTATTTGGAGACTGCTAAATTTCGTCAGTTTTGGGATGAAGCAGCCAAAAACCGCCATATTCTT---GAAGTTGTGCCAGGGTTTGAGCAAGCAATTCAAGAATACGCTGTTCACGTTCTGTCTCTGACATACCAAAATGTCCCAAGATCTGTTGTTGCTGAGGCGATTAATATTGAGGGGGTGTCTTTGGATAAGTTTATTGAGCAGCA------------CGGTTGGATTGTGGAA---------GGCAAAGGCGAACTTGTGTCACTGCCTAGGAATGAGTTCAATCATCCTGAGCTGAGGAAGGCAAGTAGTGCCAACAGCATCCCGTTGGATCGTATTACTCGTATTTTCCCTCTTCTTGGT   [663]
Helianthus_paradoxus                       ???????????????????????????????????????????????????????????????????????????????????????????????????????????????????????????????????????????????????????????????????????????????ATCTATGTCTTCTTCGCTTGTACCGGTTTGAGCCAGAGAGGATGAGCACTCAGATTGTAGCTCACATTTTGATAAAGGCTCTTATGGCAATGCCTGCTCCAGATTTCAGCTTATGTCTTTTTTTAATCCCAGAGAGAGTGCAAATGGATGAACAGTTCAAGACTCTTATAGTTCTCTCCCACTATTTGGAGACTGCTAAATTTCGTCAGTTTTGGGATGAAGCAGCCAAAAACCGCCATATTCTT---GAAGTTGTGCCAGGGTTTGAGCAAGCAATTCAAGAATACGCTGTTCACGTTCTGTCTCTGAC??????????????????????????????????????????????????????????????????????????????????????????????????????????????????????????????????????????????????????????????????????????????????????????????????????????????????????????????????????????????   [307]
Hordeum_vulgare                            ATGGCGAGCGAGC------------------------------------AGCCGGCGGAGACCTACACGGTGGAGGAGCTCGTGGCCGTGAACCCCTACAACCCCGACATCCTCAACGACCTCGAGCTCTTTGTCAACGAGCAGGTTTCTTCTAAAACATATAACCTGGATGCAAATCTCAGCCTTCTACGCCTTTACCAGTTTGAGCCAGAAAGGTTGAGCGTGCAAATTGTAGCCCGCATATTGATCAAGGCTCTCATGGCGATGCCAGCTCCGGACTTCAGCCTATGCTTGTTCTTAATTCCTGAACATGTGCAAATGGAGGAGCAGTTCAAGACTATGATAGTCCTTTCTCACTACCTGGAGACTGGTAGGTTCCGCCAGTTTTGGGACGAGGCATCAAAGAGCCGTAACACACTG---GATGCTGTACCAGGTTTCGAGCAGGCAATCCAAAGCTATGCGATTCATGTGCTCTCCTTGACATACCAGAAAGTTCCTAGGCCAGTTCTTGCAGAGGCCATCAACATTGAGGGTCTTGCATTGGACAAGTTTATGGAGTATCATGCTGCAAACTCAGGATGGGTCATTGAGAATGG---TACACGCTCCCAACTGATTGTCCTTCCGCGCAACGAGTTCAATCACCCTGAACTCAAGAA---GAACACAGCCGACACCGTTCCGTTCGAGCACGTGACCCGCATATTCCCCATCTTGAGC   [678]
Ipomoea_batatas                            ??????????????????????????????????????????????????????????????????????????????????????????????????????????????????????????????????????????????????????????????????????????????????????????TTTGTTCTTTATCAGTTTGAGCTTGAGAGGATCAGTACACAAATTGTTGCTCGCATTTTGGTCAAGGCTNTGATGGCCATGCCAGCGCCAGATTTCAGCCTTTGCCTTTTCTAAATCCCAGAACGAGTGCAAATGGAAGAACAGTTCAAGACTCTAATTGTTCTCTCACACTACTTGAAGACAGCAAGATTCCGCCAATTTTGGGATGAGGCAGCTAAGAGTCGTCATATAGTA---GAAGTTGTGCCAGGTTTTGAACATGCAATTCAAATGTATGCGATTCATGTTCTTTCACTGACCTACCAAAAGGTCCCTCGGTCTGTTCATGCCAAGGCCATTAACATTGAAGGTCTTTCTCTGGACAAGTTCCTTGAACACCAAGTGTCAAATTATGGCTGGGCCATAGAGAAAGGTCATGGCAGGGGCCAACTCATCACCATCCCCCAAAACGAGTTCAACCATCCAGCACTGAAGAA---AAACACAAGTGATGGTGTCCCGTTGGAACATGTTACCCGTATCTTCCCCATACTTGGC   [531]
Ipomoea_nil                                ATGGGGAGAGAGG------------------TGGCTGGACAAAATCAGCCGTCGGCGCTGTCGTACACGGTGGAGCAACTCATCGTCGTCAATCCTTACAATCCAGACATCCTCCCTGATCTCGAGAACTACGTCAATGAACAGGTTTCTTCGCAGACTTACAATTTGGATGCAAATCTTTGCCTTTTGCGTCTTTATCAGTTTGAGCCTGAGAGGATGAGTACACAAATTGTTGCTCGCATTTTGGTCAAGGCTCTGATGGCCATGCCAGCGCCAGATTTCAGCCTTTGTCTTTTCTTAATCCCAGAACGAGTGCAAATGGAAGAACAGTTCAAGACTCTAATTGTTCTCTCACACTACTTGGAGACAGCAAGATTCCGCCAATTTTGGGATGAGGCAGCTAAGAGTCGTCATATAGTA---GAAGTTGTGCCAGGTTTTGAACATGCAATTCAAATGTATGCGATTCATGTTCTTTCACTGACCTAC??????????????????????????????????????????????????????????????????????????????????????????????????????????????????????????????????????????????????????????????????????????????????????????????????????????????????????????????????????????   [468]
Lactuca_perennis                           ATGGGGAGGGAGC---------------------AGCCGTCTCAATCTCAGTCTCAAATGTCATACACCGTCGAGCAACTCGTTGCTGTCAATCCCTACAATCCTGACATTCTTCCCGACCTCGAGAATTATGTCAACGAACAGGTTTCATCACAGACCTACAGTTTAGAAGCAAACCTTTGTCTTCTTCGCCTCTATCAGTTTGAGCCTGAGAGAATGAGCATTCAGATTGTTGCCCGAATTTTGATCAAGGCTCTTATGGCCATGCCTGCTCCAGATTTCAGCTTATGCCTCTTTTTGATTCCAGAAAGAGTGCAAATGGATGAGCAATTCAAGACTCTTATAGTTCTCTCCCACTATTTGGAGACTGCCAAATTTCGTCAGTTTTGGGATGAAGCAGCTAAAAACCGCCACATTCTA---GAAGTTGTGCCAGGATTTGAGCAAGCAATTCAAAGATATGCAGTTCATGTCCTCTCTTTGACATACCAAAAGGTCCCAAGAACTGTTATTGCTGAGGCGACTAATATTGAGGGGGTGTCTTTGGATAAGTTTATTGAGCACCACGTGGCAAATAGTGGTTGGGTAGTGACAAAGGGACAGGGAAAAGGGCAACTTGTTTCACTGCCAAGTAATGAGTTTAATCATCCAGACCTCAAAAG---AAGTACTGCAGACAGCATTCCATTGGAGCATATCACTCGAATTTTCCCTGTTCTTGGT   [696]
Lactuca_sativa                             ATGGGGAGGGAGC---------------------AGCCAACTCAATCTCAGTCTCAAATGTCATACACCGTCGAGCAACTCGTTGCTGTCAATCCCTACAATCCTGACATTCTTCCCGACCTCGAGAATTATGTCAACGAACAGGTTTCATCACAGACCTACAGTTTAGAAGCAAACCTTTGTCTTCTTCGCCTCTATCAGTTTGAGCCAGAGCGAATGAGCACTCAGATTGTTGCCCGGATTTTGATCAAGGCTCTTATGGCCATGCCTGCTCCAGATTTCAGCTTATGCCTCTTTTTGATTCCAGAAAGAGTGCAAATGGATGAGCAGTTCAAGACTCTTATAGTTCTTTCTCACTATCTTGAGACTGCCAAATTTCGTCAGTTTTGGGATGAAGCAGCTAAAAACCGCCATATTCTA---GATGTTGTGCCAGGATTTGAGCAAGCAATTCAAAGATATGCAGTTAATGTTCTCTCTCTAACATACCAAAAGGTCCCGAGGACTGTTATTGCTGAGGCGACTAATATTGAGGGGGTGTCTTTGGATAAGTTTATTGAGCACCACGTGGCAAACAGTGGTTGGGTAGTGACAAAGGGACAAGGGAAAGGGCAACTTGTTTCACTGCCAAGTAATGAGTTTAATCATCCAGACCTCAAGAG---AAGCACTGCAGACAGCATTCCCTTGGAGCATATCACTCGAATTTTCCCTGTTCTTGGT   [696]
Lactuca_serriola                           ATGGGGAGGGAGC---------------------AGCCAACTCAATCTCAGTCTCAAATGTCATACACCGTCGAGCAACTCGTTGCTGTCAATCCCTACAATCCTGACATTCTTCCCGACCTCGAGAATTATGTCAACGAACAGGTTTCATCACAGACCTACAGTTTAGAAGCAAACCTTTGTCTTCTTCGCCTCTATCAGTTTGAGCCAGAGCGAATGAGCACTCAGATTGTTGCCCGGATTTTGATCAAGGCTCTTATGGCCATGCCTGCTCCAGATTTCAGCTTATGCCTCTTTTTGATTCCAGAAAGAGTGCAAATGGATGAGCAGTTCAAGACTCTTATAGTTCTTTCTCACTATCTTGAGACTGCCAAATTTCGTCAGTTTTGGGATGAAGCAGCTAAAAACCGCCATATTCTA---GATGTTGTGCCAGGATTTGAGCAAGCAATTCAAAGATATGCAGTTAATGTTCTCTCTCTAACATACCAAAAGGTTCCGAGGACTGTTATTGCTGAGGCGACTAATATTGAGGGGGTGTCTTTGGATAAGTTTATTGAGCACCACGTGGCAACCAGTGGTTGGGTAGTGACAAAGGGACAAGGGAAAGGGCAACTTGTTTCACTGCCAAGTAATGAGTTTAATCATCCAGACCTCAAGAG---AAGCACTGCAGACAGCATTCCCTTGGAGCATATCACTCGAATTTTCCCTGTTCTTGGT   [696]
Lactuca_virosa                             ATGGGGAGGGAGC---------------------AGCCGTCTCAATCTCAGTCTCAAATGTCATACACCGTCGAGCAACTGGTTGCTGTCAATCCCTACAATCCTGACATTCTTCCCGACCTCGAGAATTATGTCAACGAACAGGTTTCATCACAGACCTACAGTTTAGAGGCAAACCTTTGTCTTCTTCGCCTCTATCAGTTTGAGCCAGAGCGAATGAGCACTCAGATTGTTGCCCGGATTTTGATCAAGGCTCTTATGGCCATGCCTGCTCCAGATTTCAGCTTATGCCTCTTTTTGATTCCAGAAAGAGTGCAAATGGATGAGCAGTTCAAGACTCTTATAGTTCTTTCTCACTATCTTGAGACTGCCAAGTTTCGTCAGTTTTGGGATGAAGCAGCTAAAAACCGCCATATTCTA---GATGTTGTGCCAGGATTTGAGCAAGCAATTCAAAAATATGCAGTTAATGTTCTCTCTCTAACATACCAAAAGGTCCCGAGGACTGTTATTGCTGAGGCGACTAATATTGAGGGGGTGTCTTTGGATAAGTTTATTGAGCACCATGTGGCAAACAGTGGTTGGGTAGTGACAAAGGGACAAGGGAAAGGGCAACTTGTTTCACTGCCAAGTAATGAGTTTAATCATCCAGACCTCAAGAG---AAGCACTGCAGACAGCATTCCCTTGGAGCATATCACTCGAATTTTCCCTGTTCTTGGT   [696]
Liriodendron_tulipifera                    ???????????????????????????????????????????????????????????????????????????????????????????????????????????????????????????????????????????????????????????????????????????????????????????????????????????????????????????????????????????????????????????????????????????????????????????????????????????????????????????????????????????????????????????????????????????????????????????????????????????????????????????????????????????????????????????????????????????????????????????????????????????????????????????????????????????????????????????????????????????????????????????????????????????????????????????????????????????????????????????????????????????????????????????????????????????????????????????????????????????????????   [0]
Lotus_japonicus                            ATGGGAAGAGAAA------------------------------GAGAACAAGCACAGGTTGGTTACGCAGTGGAGCAGCTTCTTGCTCTCAATCCCTACAATCCTGACATTCTTCCAGATCTCGAAAACTATGTCAATGACCAGGTTTCATCACAAACATACAGTCTGGATGCAAATCTGTGCCTTCTTCGTCTCTACCAGTTTGAACCAGAGAAAATGAGTTCCCAGATTGTAGCCCGCATATTGGTTAAGGCCCTCATGGCAATGCCAGCTCCTGACTTCAGTCTGTGTCTCTTTCTGATTCCTGAACGTGTGCAAATGGAGGAGCAGTTCAAGACTCTGATTGTTCTGTCTCACTATTTGGAGACAGGAAGGTTTCGGCAGTTTTGGGATGAAGCAGCAAAAAGTCGTCATATAGTT---GAAGCTGTGCCAGGATTTGAGCAGGCAATCCAGAGCTATGCGGTTCATGTCATTTCCTTGACTTACCAAAAGGTTCCTAGAACTGTGCTTGCTGAGGCTATCAACGTTGAAGGTTTATCCTTGGACAAATTCCTTGAACACCAAGTTGCCAACTCTGGTTGGGCTATTGAGAAAAGCCAAGGCAAGGGTCAACTCATTGTCATCCCCAGAAATGAGTTTAATGACCCAATTTTGAAGAA---AAACACAGCCGATAGTGTACCTTTGGAGCACATTACTCGCATCTTCCCTATTCTTAGC   [687]
Malus_x_domestica                          ATGGGAAGAGAGG------------------TTCTGCAGCAACAGCAGCAGCAGCAGGTGGCGTCCGCGGTGGAGGAGCTGCTCGCCGTGAATCCGTACAACCCCGACATCCTTCCCGATCTCGAAAACTACGTCAACGAGCAGGTTTCTTCACAAACCTACAGTCTAGATGCCAATCTCTGCCTTCTTCGCCTCTATCAGTTTGAGCCAAATCGTATGAGCACCCAAATTGTGTCCCGCATCTTGGTCAAGGCACTGATGGCAATGCCGTCTCCTGATTTCAGCCTTTGTCTCTTCTTAATTCCAGAAAGAGTGCAAATGGAGGAGCAGTTCAAGACACTAATTGTTCTATCTCACTACTTGGAGACTGGACGATTCAGTCAATTCTGGGATGAAGCATCCAAGAATCGTCACATAGTT---GAAGCTGTTCCAGGTTTTGAGCAAGCAATCCAAGCCTATGCAATTCATGTTCTTTCCTTGACTTATCAAAGGGTACCCAAATCTGTGCTTGCTGAGGCTATCAACATCGAAGGTTTAGCCCTGGACAAGTTCCTTGAGCACCATGTAGCTAATAGCGGTTGGATTCTTGAGAAAGTTCAAGGCAGGGGTCAACTCATTGTCCTACCTCGAAGTGAATTTAACCATCCTGAGCTGAAGAA---AAACACTGACGATGGCATTCCATTAGATCACGTGGCTCGCATCTTCCCCATTCTTGGT   [699]
Medicago_truncatula                        ATGGGAAGAGAAG------------CAGCAGCAGCAGCAGAGAAAGGACAGGGAGGAACTGCTTACACTGTCGAACAGCTCGTTGCATTCAATCGTTACAATCCTGATATTCTTCCAGATCTCGAAAACTATGTCAATGATCAGGTTTCATCGCAAACTTACAGCCTCGAATCAAATCTCTGCCTTCTTCGCCTCTACCAGTTTGAATCTGAGAAAATGAGTTCTCAGATTGTAGCTCGCATATTGGTTAAGGCTCTCATGGCCATGCCGGCTCCAGATTTCAGCCTGTGTCTCTTTTTGATTCCAGAACGTGTGCAAATGGAGGAGCAGTTCAAGACACTGATTGTTCTGTCTCACTATTTAGAGACTGGAAGGTTTCGTCAGTTCTGGGATGAAGCATCGAAAAGTCGTCATATAGTT---GAAGCTGTGCCAGGATTTGAGCAGGCAATCCAAGGCTATGCGATTCATGTTCTATCCTTGACTTACCAAAAGATTCCCAGAACTGTGCTTGCTGAGGCTATCAATGTAGAAGGTTTATCCTTGGACAAATTCCTTGAACACCAAGTAGAAAACTCTGGTTGGGTTATTGAGAAAAGCCAGGGGAAGGGTCAACTCATCGTCCTTCCGAGAAATGAATTTAATGATCCAATTTTGAAGAA---AAACACTGCAGATAGTGTACCATTGGAGCACGTTACCCGCATCTTTCCTATTCTTAGC   [705]
Nicotiana_tabacum                          ATGGGGAAAGAGG------------------------AGACTACCCAAAAGTCACAGCTGGCTGTCACTGTAGAGCAGCTCATTGCCGTTAACCCTTACAATCCAGATATCCTCCCTGATCTTGAAAACTATGTTAACGAACAGGTTTCTTCTCAAACATACAATCTGGATGCGAACCTTTGCCTTCTTCGTCTTTATCAGTTTGAGCCAGAGAGAATGAGTACACCAATTGTTGCTCGTATTTTGGTTAAGGCCCTAATGGCAATGCCAGCTCCAGATTTCAGCCTCTGTCTCTTCCTTATCCCTGAACGAGTGCAAATGGAAGAGCAATTCAAGACACTAATTGTTCTCTCACACTACTTGGAGACTGCAAGGTTCCGTCAATTTTGGGATGAAGCTTCAAAGAGCCGCCACATAGTG---GAAGTTGTCCCTGGTTTTGAACAAGCAATTCAAGCATATGCTGTTCATGTCCTTTCAATAACCTACCAGAAGGTTCCAAGGGCAATTCTTGCAGAGGCAATCAACATTGAGGGTCTTTCACTGGATAAGTTCCTTGAGCACCAAGTATCGAATAACGGTTGGGTTATTGAGAAAGGTCAGGGTAAGGGCCAACTTATCACGCTTCCTCGCACTGAGTTCAACCATCCAGAGCTTAAGAA---AAATACTGCTGATAGTGTTCCACTGGAGCATGTTACGCGTATCTTCCCCATTCTCGGC   [693]
Nuphar_advena                              ATGGGGAGGGAGG---------------------TGCAGAGACAGCAGCAGCAGGCTGCTTCCTACACGGTGGAGCAACTCATTGCCGTGAATCCGTACAATCCCGACATCCTCCCGGACCTCGAGAGTTACGTCCACGAGCAGGTCTCATCACAAACTTACAATTTGGATGCAAATCTTTGCCTTCTTCGACTTTATCAGTTTGAACCAGAAAGGATGAGTATCCAAATAGTTGCACTGATTTTGGTTAAGGCCCTCATGGCAATGCCAGCTCCTGACTTCAGTCTGTGCCTCTTCTTGATTCCTGAAAGAGTGCAAATGGAGGAGCAGTTCAAAAGTCTCATCGTAATGTCTCACTATCTAGAGACTGCAAGATTCCGTCAGTTCTGGGATGAGGCAGCAAAGAACCGAAGTGTAGTT---GAAGTTGTGCCTGGTTTTGAGCAGGGAATCCAGGCTTACGCCATTCACCTTCTCTCACTCACTTACCAGAAGGTGCCTAGGCCTGTCCTTGCAGAGGCTATCAACATTGAAGGGCTATCCTTGGACAAGTTTTTAGAGCACCAAATGACAAACAGTGGGTGGGTCCTTGAGAAAGGTCAGGGCCGTGGTCAGCTGATCGTGCTTCCACGCAATGAGTTCAATCAGCCGGAGCTGAAAAA---GAACCCTGCAGACAGTGTCCCATTGGAGCATGTAACTAGGATCTTCCCCATCCTTTCG   [696]
Oryza_sativa                               ATGGCGAGCGAGC------------------------------------AGGCGGCGGAGAGCTACACGGTGGAGGAGCTCGTCGCCGTGAACCCCTACAACCCCGACATCCTCAACGACCTCGAGGGCTTCGTCAACGATCAGGTTTCCAACCAAACATATAACTTGGATGCAAATCTTAGTCTTCTTCGTCTGTACCAGTTCGAACCAGAAAGGTTGAGTGTGCAGATTGTATCTCGCATATTGATTAAGGCTCTCATGGCAATGCCAGGCCCGGACTTCAGCCTATGCTTATTCTTAATTCCAGAGCATGTGCAAATGGAGGAACAGTTCAAGACGTTGATAGTTCTCTCTCACTACCTGGAGACTGCTAGGTTCCGTCAATTTTGGGATGAGGCGTCGAAGAACCGCAACATATTG---GATGTTGTTCCAGGTTTTGAGCAGGCAATCCAATCCTATGCGATACATGTGCTCTCCTTGACATACCAGAAAGTTCCTAGGCCTGTTCTTGCGGAGGCCATCAACATTGAGGGTCTTGCATTGGACAAGTTCCTGGAGCACCATATTGCAAACTCCGGTTGGGTGATCGAGAAGGG---TGCACGATCTCAGCTGATTGTCCTTCCACGCAACGAGTTCAATCACCCTGAGCTCAAGAA---GAACACAGCTGAAACTGTTCCGTTCGAGCATGTAACTCGCATATTCCCTGTCCTTAGC   [678]
Panicum_virgatum                           ATGGGAAGAGAGA---------TAGAGGTGAGTCCAAAACAACAGCAGCAGTCGTCAATGTCGTACACGGTGGAGCAGCTCGTTGCCGTCAATCCCTACAATCCCGACATCCTTCCTGATCTTGAAAACTATGTCAATGAACAGGTCTCTTCACAAACATACAGTTTGGATGCAAATCTTTGCCTTCTTCGCCTCTATCAGTTTGAACCAGACAGGATGAGTACTCAAATTGTTGCTCGCATTTTGGTCAAGGCTCTTATGGCAATGCCAGCCCCAGATTTCAGCCTTTGCCTCTTTTTGATTCCAGAAAGAGTGCAAATGGAGGATCAGTTCAAGACTCTAATTGTACTCTCACACTATTTGGAGACTGCAAGATTCCGTCAATTCTGGGATGAAGCCGCCAAGAAGCGCCACATATTG---GAAATTGTGCCAGGTTTTGAACAAGCAATTCAAGGCTATGCAATTCACGTCTTGTCCCTGACTTACCAAAAGATTGCAAGGACTATTCTTGCTGACGCAATCAACATTGAAGGGCTAGTGCTCGACAAATATCTTGACCATCAAGT??????????????????????????????????????????????????????????????????????????????????????????????????????????????????????????????????????????????????????????   [557]
Persea_americana                           ATGGGCAGAGAAC---------------------GTGAGACTCAGCAGCAGCAGCAGACATCGTATACGGTGGAAGAACTGGTGGCCGTGAATCCTTACAATCCCGACATCCTTCCAGATCTCGAGAACTATGTCCACGAACAGGTTTCGTCACAAACATACAGTTTGGATGCAAACCTCTGCCTTCTTCGTCTTTATCAGTTTGAGCCTGAGAGAATGAGTATCCAAATTGTCGCTCGGATTTTGGTCAAGGCACTTATGGCAATGCCAGCCCCAGATTTTAGCCTCTGTCTCTTCTTAATCCCAGAACGAGTGCAAATGGAGGAGCAATTTAAGACACTGATTGTACTTTCACACTATCTGGAGACGGCAAGATTCCGTGAGTTCTGGGATGAGGCAGCAAAGAACCGCAGTATAGTT---GAAGTAGTTCCAGGTTTTGAGCAGGCAATCCAAGCTTATGCCATTCATGTGTTATCCCTGACGTACCAGAAGGTGCCCAGGCCTGTACTTGCAGAGGCCATCAACATTGAAGGTCTCTCTCTGGATAAGTTCCTGGAGCACCAGGTTGCAAAGTGTGGCTGGGTTCTTGAGAAGGGACATGTTCGAGGCCAGGTAATTGTTCTTCCTCGCAACGAATTCAACCAGCCGGAGCTTAAGAA---GAACACAGCTGACAGCATCCCATTGGAGCACATTACTCGGATCTTCTCCATCCTCAAT   [696]
Phaseolus_coccineus                        ATGGGGAGAGAAA------------------------------AAGAGACAACGAAGGTAGCATACACAGTGGAGCAGCTTGTGGCCTTCAATCGTTACAATCCCGATATTCTTCCAGATCTTGAAAACTATGTCAACGACCAGGTTTCATCGCAAACATACAGTCTCGAGGCCAATCTCTGCCTTCTTCGCCTTTACCAGTTTGAACCAGAGAAAATGAGTTCCCAGATTGTGGCCCGCATTTTGGTTAAGGCACTCATGGCAATGCCTGCTCCAGATTTTAGCCTCTGTCTCTTTTTAATTCCAGAACGTGTGCAAATGGAGGAGCAGTTCAAGACTTTGATTGTTCTGTCTCATTATTTGGAGACAGGAAGATTTCGGCAGTTCTGGGATGAAGCAGCGAAGAGTCGTCATATAGTT---GAAGCTGTGCCAGGGTTTGAGCAGGCAATCCAGAGACATGCAGCCCATGTCCTTTCCTTGACTTACCAAAACATTCCTAGAACTGTTCTTGCTGAGGCTATTAACATGGAAGGTTTATCCTTGGACAAATTCCTTGAGCACCAAGTAGCCAACAGTGGTTGGGTTATTGAGAAAAGCCAAGGCAGGGGTCAACTCATTGTCCTTCCTAGAAATGAATTTAATGACCCAGCTTTGAAGAA---AAATGCTGCAGACAGTGTACCATTGGAGCACATCACCCGCATC???????????????   [672]
Phaseolus_vulgaris                         ATGGGAAGAGAAA------------------------------AAGAGACAACGAAGGTAGCATACACAGTGGAGCAGCTTGTGGCCTTCAATCGATACAATCCCGATATTCTTCCAGATCTTGAAAACTATGTCAACGACCAGGTTTCATCGCAAACATACAGCCTGGAGGCCAATCTCTGCCTTCTTCGCCTTTACCAGTTTGAACCAGAGAAAATGAGTTCCCAGATTGTGGCCCGCATTTTGGTTAAGGCACTCATGGCAATGCCTGCTCCAGATTTTAGCCTCTGTCTCTTTTTAATTCCAGAACGTGTGCAAATGGAGGAGCAGTTCAAGACTTTGATTGTTCTGTCTCATTATTTGGAGACAGGAAGGTTTCGGCAGTTCTGGGATGAAGCAGCGAAGAGTCGTCATATAGTT---GAAGCTGTGCCAGGGTTTGAGCAGGCAATCCAGAGACATGCAGCCCATGTCCTTTCCTTGACTTACCAAAACATTCCTAGAACTGTTCTTGCTGAGGCTATTAACATGGAAGGTTTATCCTTGGACAAATTCCTTGAGCACCAAGTAGCCAACAGTGGTTGGGTTATTGAGAAAAGCCAAGGCAGGGGTCAACTCATTGTCCTTCCTAGAAATGAATTTAATGACCCAGCTTTGAAGAA---AAATGCTGCAGACAGTGTACCATTGGAGCACATCACCCGC??????????????????   [669]
Picea_glauca                               ATGGACAGAGAGC---------------------------------AGCAGCAGCAAGCGCCTTACACGGTGGTGCAGCTGATGGCTGTGAACCCTTATAATCCCGACCTTCTCCCTGACTTGGAAGCCTACGTCCAAGAACAGGTAATGTCAAACACATATAACCTGGATGCGAATCTATGCCTCCTACGGCTGTACCAGTTCGAACCAGCGAGGATGAGTATGCAAATCGTTGCTCGAATTTTGGTCAAGGCTCTCATGGCAATGCCAGCTCCTGATTTCAATCTTTGCATGTTCTTGATTCCAGAAAAGCTTCAAATGATGGAGCCTTTTATCACTTTGATCACTCTGTCCCACTACTTGGAGACTGCAAGGTTTCGTGAATTCTGGGATGAGGCTCCCAGGAATCGTGCTATATTG---GAAGTTGTTCCTGGATTCGAGAAAGCTATTCAAAAATATGCTATTCATGTGCTCTCCCTGACTTACCAAAAGTTACCAAGACATGTCCTTGCAGAGGCAGTCAATGTTGAGGGCTTATCACTTGATAAGTTTCTAGAAGCTCATATAAACGAACATGGCTGGTCGATAGAAAAAGGACATGGGAAAGGGCAGCTGATTGTTTTCCCCCCTAATGAATATAACCATCCTGAGTTGAAGAA---GAACACAGCAGATGGTATTCCCTTGGAACACGTTGCTAGACTTTTCCCTCTTCTAACT   [684]
Picea_sitchensis                           ATGGACAGAGAGC---------------------------------AGCAGCAGCAAGCGCCTTACACGGTGGTGCAGCTGATGGCTGTGAACCCTTATAATCCCGACCTTCTCCCTGACTTGGAAGCCTACGTCCAAGAACAGGTAATGTCAAGCACATATAACCTGGATGCGAATCTATGCCTCCTACGGCTGTACCAGTTCGAACCAGCGAGGATGAGTATGCAAATCGTTGCTCGAATTTTGGTCAAGGCTCTCATGGCAATGCCAGCTCCTGATTTCAATCTTTGCATGTTCTTGATTCCAGAAAAGCTTCAAATGATGGAGCCTTTTATCACTTTGATCACTCTGTCCCACTACTTGGAGACTGCAAGGTTTCGTGAATTCTGGGATGAGGCTCCCAGGAATCGTGCTATATTG---GAAGTTGTTCCTGGATTCGAGAAAGCTATTCAAAAATATGCTATTCATGTGCTCTCCCTGACTTACCAAAAGTTACCAAGACACGTCCTTGCAGAGGCAGTCAATGTTGAGGGCTTATCACTTGATAAGTTTCTAGAAGCTCATATAAATGAACATGGCTGGTCGATAGAAAAAGGACATGGGAAAGGGCAGCTGATTGTTTTCCCCCCTAATGAATATAACCATCCTGAGTTGAAGAA---GAACACAGCAGATGGTATTCCCTTGGAACACGTTGCTAGACTTTTCCCTCTTCTAACT   [684]
Pinus_pinaster                             ATGGACAGAGAGC---------------------------------AGCAACAGCAAGTGCCTTACACGGTGGTGCAGCTGATGGCTGTGAACCCTTACAATCCCGACCTTCTCCCTGACCTGGAAGCGTACGTCCAAGAACAGGTTATGTCAAATACATATAACCTGGATGCTAATCTATGCCTCCTACGGCTGTACCAGTTTGAACCAGCGAGGATGAGTACGCAAATTGTTGCTCGAATCTTGGTCAAGGCTCTCATGGCAATGCCAGCTCCCGATTTCAACCTTTGCATGTTCTTGATTCCAGAAAAACTTCAAATGATGGAGCCTTTTATAACTTTGATCACTCTGTCCCACTACTTGGAGACTGCAAGGTTTCGTGAATTCTGGGACGAGGCTCCCAGGAATCGTGCTATATTG---GAAGTTGTTCCTGGATTTGAGAAAGCTATTCAGAAATATGCTATTCATGTGCTCTCCCTGACTTACCAAAAGTTACCAAGACATGTCCTTGCAGAGGCAGTCAATGTTGAGGGCTTATCACTTGATAAGTATCTAGAAGCTCATATAAATGAAGATGGTTGGTCGTTAGAGAAAGGGCATGGGAAGGGGCAGCTGATTGTTTTCCCCCCTAATGAATATAACCATCCAGAGTTGAAGAA---GAACACGGCAGATGGTATTCCCTTGGAACACGTTGCTAGACTTTTCCCTCTTCTAA??   [682]
Pinus_taeda                                ATGGACAGAGAGC---------------------------------AGCAACAGCAAGTGCCTTACACGGTGGTGCAGCTGATGGCTGTGAACCCTTACAATCCCGACCTTCTCCCTGACCTGGAAGCGTACGTCCAAGAACAGGTTATGTCAAATACATATAACCTGGATGCCAATCTATGCCTCTTACGGCTGTACCAGTTTGAACCAGCGAGGATGAGTACGCAAATTGTTGCTCGAATCTTGGTCAAGGCTCTCATGGCAATGCCAGCTCCCGATTTCAACCTTTGCATGTTCTTGATTCCAGAGAAGCTTCAAATGATGGAGCCTTTTATAACTTTGATTACTCTGTCCCACTACTTGGAGACTGCAAGGTTTCGTGAATTCTGGGATGAGGCTCCCAGAAATCGTGCTATATTG---GAAGTTGTTCCTGGATTTGAGAAAGCTATTCAGAAATATGCTATTCATGTGCTCTCCCTGACTTACCAAAAGTTACCCAGACATGTCCTTGCAGAGGCAGTCAATGTTGAGGGCTTATCACTTGATAAGTATCTAGAAGCTCATATAAATGAAGATGGCTGGTCGTTAGAGAAAGGGCATGGGAAGGGGCAGCTGATTGTTTTCCCCCCTAATGAATATAACCATCCAGAGTTGAAGAA---GAACACGGCAGATGGTATTCCCTTGGAACACGTTGCTAGACTTTTCCCTCTTCTAACT   [684]
Populus_deltoides                          ATGGGAAGGGAAA------------GAGAGGTTCCAAATAAATCAGAAAAAGAAGAAATCTCATACACAGTGGAGCAGCTGGTTGCCGTCAATCCCTACAATCCTGACATCCTCCCCGAACTCGAAAACTACGTTAACGAACAGGTTTCGTCTCAAACATACAGCCTAGATGCAAATCTTTGCCTTCTTCGCCTCTATCAGTTTGAGCCGGAGAGAATGAGCACCCAGATTGTGGCTCGCATTCTCGTCAAGGCACTCATGGCAATGCCAGCTCCTGATTTCAGCCTTTGTCTCTTTTTGATTCCGGAGCGAGTGCAAATGGAGGAACAGTTCAAGACACTGATTGTTCTCTCACATTATTTGGAGACAGGAAGGTTCCGTCAATTCTGGGATGAAGCTGCTAAGAGTCGCCACATAGTT---GAAGCTGTCCCAGGTTTTGAGCAAGCAATCCAAGCCTATACAATTCACCTGCTTTCTTTGACTTATCAAAAGGTCCCTAGGTCTGTGCTAGCTGAGGCAATCAACATCGAAGGTCTATCCTTGGACAAGTTCCTAGAACAGCAGGTGGCCAATTGTGGTTGGATATTGGAGAAGAGCCATGGGCGGGGACAACTCATTGTCCTACCAAGTAATGAATTTAATCATCCTGAGCTTAAGAA---GAACACTGCAGATAGCATTCCTTTAGAGCATGTTGCCCGCATCTTCCCCATTCTTGGT   [705]
Populus_euphratica                         ???????????????????????????????????????????????????????????????????????????????????????????????????????????????????????????????????????????????????????????????????????????????????????????????????????????????????????????????????????????????????????????????????????????????????????????????????????????????????????????????????????????????????????????????????????????????????????????????????????????????????????????????????????????????????????????????????????????????????????????????????????????????????????????????????????????????????????????????????????????????????????????????????????????????????????????????????????????????????????????????????????????????????????????????????????????????????????????????????????????????????   [0]
Populus_trichocarpa                        ATGGGAAGGGAAA------------GAGAGGTTCCAAATAAATCAGAAAAAGAAGTAATCTCATACACAGTGGAGCAGCTGGTTGCCGTCAATCCCTACAATCCTGACATCCTCCCCGATCTCGAAAACTACGTTAACGAACAGGTTTCGTCGCAAACATACAGCCTAGATGCAAATCTTTGCCTTCTTCGCCTCTATCAGTTTGAGCCGGAGAGAATGAGCACCCAAATTGTGGCTCGCATTCTCGTTAAGGCACTCATGGCAATGCCAGCTCCTGATTTCAGCCTTTGTCTCTTTTTGATTCCGGAACGAGTGCAAATGGAGGAACAGTTCAAGACACTGATTGTTCTCTCACATTATTTGGAGACAGGAAGGTTCCGTCAATTCTGGGATGAAGCTGCTAAGAGTCGCCACATAGTT---GAAGCTGTACCAGGTTTTGAGCAAGCAATCCAAGCCTATGCAATTCACCTGCTTTCTTTGACTTATCAAAAGGTCCCTAGGTCTGTGCTGGCTGAGGCAATCAACATCGAAGGTCTATCCTTGGACAAGTTCCTAGAACAGCAGGTGGCCAATTGTGGTTGGATATTGGAGAAGAGCCATGGGCGGGGACAACTCATTGTCCTACCAAGTAATGAATTTAATCATCCTGAGCTTAAGAA---GAACACTGCAGATAGCATTCCTTTAGAGCATGTTGCCCGCATCTTCCCCATTCTTGGT   [705]
Prunus_persica                             ATGGGGAGAGAGG---------------------TTCCACAACAACAGCAGCAGCAGGTGGCGTTGGCGGTGGAGCAGCTGCTGGCTGTGAATCCGTACAACCCCGACATGCTTTCCGATCTTGAAAACTACGTTAACGAGCAGGTTTCTTCACAAACTTATAATCTCGATGCCAATCTCTGCCTTCTTCGTATCTATCAGTTTGAGCCGGACCGTATGAGCACTCAAATTGTTGCCCGCATCTTGGTTAAGGCACTGATGGCAATGCCCTCCCCTGATTTCGGCCTTTGTCTATTCTTAATCCCAGAAAGAGTGCAAATGGAGGAGCAGTTCAAGACACTCACTGTCCTATCTCACTATTTGGAGACTGGAAGGTTCAGTCAATTCTGGGATGAAGCATCCAAGAATCGTCACATAGTT---GAAGCTGTCCCAGGTTTTGAGCAAGCAATTCAAGCCTATGCAATTCATGTTCTTTCCTTGACGTACCAAAGGGTTCCCCGATCTGTGCTTGCTGAGGCTATCAATATTGAAGGCCTATCCCTGGACAAATTCCTTGAGCACCATGTAGCCAATAACGGTTGGATTCTTGAGAAAGGTCATGGAAGGGGTCAACTCATTGTCCTGCCTCGAAATGAATTTAACCATCCAGAGCTGAAAAA---GAGCACAGACGATGGCATTCCATTAGAGCACGTGGCTCGTATCTTCCCCATTCTAGGT   [696]
Ricinus_communis                           ATGGGAAGAGAAA---------GAGAGACTCAGAAATCGCAGCAGCAGCAGCAGCAAGTATCGTACACTGTCGAGCAACTCGTAGCCGTCAATCCTTATAATCCAGATGTCCTTCCTGATCTCGAAAATTACGTCAACAAACAGGTTTCATCGCAAACATACAGTCTAGATGCCAATCT-TGCCTTCTTCGCCTCTATCAGTTTGAGCCGGAGCGAATGAGCACTCAAATTGTTGCTAGAATCTTGGTTAAGGCATTGATGGCGTTGCCAGCTCCAGATTTTAGTCTTTGTCTATTTTTGATTCCTGAACGAGTGCAAATGGAGGAGCAGTTAAAGAATTTGATTGTTCTATCACATTTTTTGGAGACAGGAAGGTTCCGCCAGTTCTGGGATGAGGCAGCTAAGAGTCGCCACATAGTT---GAAGCTGTGCCAGGTTTTGAGCAAGCAGTCCAAGCATATGCCATTCATCTGCTTTCCTTGACTTATCAAAAGGTTCCACGGTCAGTACTGGCTGAGGCTATCAACGTTGAAGCTCTATCCCTGGACAAATTCCTTGAACATCAAGTCGCCAATTGTGGTTGGATAATAGAG?????????????????????????????????????????????????????????????????????????????????????????????????????????????????????????????????   [581]
Saccharum_officinarum                      ATGGCGACCGAGC------------------------------------AAGCGGCGGAGAACTACACGGTGGAGGACCTCGTGGCCCTGAACCCCTACAACCCCGACATCCTCAACGACCTCGAGAAGTTCGTCAACGAGCAGGTCTCGTCTCAAACATATAACTTAGATGCAAATCTCAGCCTTCTTCGCCTGTACCAGTTTGAGCCAGAAAGGATGAGCATACAGATTGTGGCCCACATACTGATTAAGGCTCTCATGGCAATGCCGGCCCCTGACTTCAGTCTCTGCTTATTCTTAATTCCTGAACATGTGCAAATGGAGGAGCAATTCAAGACATTGATAGTTCTTTCTCACTACCTAGAGACTGCTAGGTTCAGTCAGTTTTGGGATGAAGCAGCAAAGAACCGCCACATATTG---GAAGCAGTTCCAGGTTTTGAACAGGCAATCCAATCCTATGCGATTCATGTACTTTCCTTGACATACCAGAAAGTTCCAAGGCCTATTCTTGCAGAGGCAATCAACATTGAAGGTCTCGCATTGGACAAGCTTCTTGAGTACCATGCCGCGAACTCAGGTTGGGTGATTGAGAAGGG---TGGGCAGTCTCAAGTGATTGTTCTCCCGCGCAATGAGTTCAATCACCCAGAGCTCAAGAA---GAACACAGCTGATATTGTTCCGTTTGAGCACGTAACACGCATATTCCCTGTCCTTAGC   [678]
Saruma_henryi                              ATGGGCAAAGAGG------------------------------TTCCGAAGCAGCAGGTCTCATACACGGTTGAGCAGCTGGTAGCCGTGAACCCGTACAACCCCGATATCCTGCCAGATCTCGAGAACTACGTGCACGAGCAGGTTTCCTCGCAAACATATAGTCTGGATGCAAATCTCTGTCTTTTACGACTCTATCAGTTTGAGCCCGAGAGAATGAGTGCTCAAATTGTTGCTCGAATTTTGGTTAAGGCTCTCATGGCAATGCCAGCTCCAGATTTTAACTTATGTCTCTTCTTAATCCCAGAAAGAGTGCAAATGGAGGAGCAGTTCAAGACTCTGATTGTCCTATCCCACTATCTAGAGACAGCAAGATTCCGACAATTTTGGGATGAAGCTGCAAAAAACCGCGGTATAGTG---GAAGTTGTTCCCGGTTTCGAGCAAGCTATCCAAAACTATGCCATTCACATCCTTTCACTGACATACCAAAAGGTGCCTAGGCCTGTACTTGCAGAGGCCATCAACATTGAAGGTCTCTCTCTGGACAAGTTTCTGGAGCATCAGGTAGCCAATTGCGGCTGGGTTCTTGAGAAGGGCCAAGGTCGAGGGCAGCTCATAGTCCTTCCTCGCAACGAGTTCAACCAACCAGATCTCAAAAA---GAACACGGCAGACAGCATTCCTTTAGAGCATGTGACTAGAATCTTCCCCATTCTCGGC   [687]
Solanum_chacoense                          ???????????????????????????????????????????????????????????????????????????????????????????????????????????????????????????????????????????????????????????????????????????????????????????????????????????????????????????????????????????????????????????????????????????????????????????????????????????????????????????????????????????????????????????????????????????????????????????????????????????????????????????????????????????????????????????????????????????????????????????????????????????????????????????????????????????????????????????????????????????????????????????????????????????????????????????????????????????????????????????????????????????????????????????????????????????????????????????????????????????????????   [0]
Solanom_habrochaites                       ATGGTTCAAGAGG---------------CGACTAATGGTGGTTCCGAGAAGTCACAGTTGGCTATCACTGTAGAACAGCTCATTGCCGTTAACCCTTACAATCCAGATATCCTCCCTGATCTTGAAAACTATGTTAACGAACAGGTTTTGTCTCAAACATACAATCTGGATGCAAACCTTTGCCTGCTCCGTCTTTATCAGTTTGAGCCGGACAGAATGAGTACACCAATTGTTGCTCGTATTTTGGTTAAGGCCTTAATGGCAATGCCAGCTCCAGATTACAGCCTGTGTCTCTTCCTAATCCCCGAACGAGTGCAAATTGAAGAGCAATTCAAGACACTAAATGTTCTCTCACACTTCTTAGAGACTGCAAGGTTCCGCCAATTTTGGGATGAAGCTGCAAAGAGCCGCCACATTGTG---GAAGCTGTTTCTGGTTTTGAACAAGCAATTCGAGCATATGCTGTTCATGTCCTTTCAATAACCTACCAGAAGGTTCCAA?????????????????????????????????????????????????????????????????????????????????????????????????????????????????????????????????????????????????????????????????????????????????????????????????????????????????????????????   [484]
Solanum_lycopersicon                       ATGGTTCAAGAGG---------------CGACTAATGGTGGTTCCGAGAAGTCACAGTTGGCTATCACTGTAGAACAGCTCATTGCCGTTAACCCTTACAATCCAGATATCCTCCCTGATCTTGAAAACTATGTCAACGAACAGGTTTTGTCTCAAACATACAATCTGGATGCAAACCTTTGCCTGCTCCGTCTTTATCAGTTTGAGCCGGACAGAATGAGTACACCAATTGTTGCTCGTATTTTGGTTAAGGCCTTAATGGCAATGCCAGCTCCAGATTACAGCCTGTGTCTCTTCCTAATCCCCGAACGAGTGCAAATTGAAGAGCAATTCAAGACACTAAATGTTCTGTCACACTTCTTAGAGACTGCAAGGTTCCGCCAATTTTGGGATGAAGCTGCAAAGAGCCGCCACATTGTG---GAAGCTGTTTCTGGTTTTGAACAAGCAATTCGAGCATATGCTGTTCATGTCCTTTCAATAACCTACCAGAAGGTTCCAAGGACCATTCTTGCGGAGGCTATCAACATTGAGGGTGTTTCATTGGATAAGTTCCTTGAGCACCAAGTATCGAACAACGGTTGGGTTGTTGAAAAAGGCCAGGGTAAGGGCCAACTCATCACCCTTCCTCCCACTGAATTCAACCATCCAGAGCTTAAGAA---AAATACTGCTGATAGTGTTCCACTGGAGCACATCACGCGTATCTTCCCCATTCTTGGC   [702]
Solanum_tuberosum                          ATGGTTCAAGAGG---------------CGACTAATGGTGGTGCCGAGAAGTCACAGTTGGCTATCACTGTAGAGCAGCTCATTGCCGTTAACCCTTACAACCCAGATATCCTCCCTGATCTGGAAAACTATGTTAACGAACAGGTTTCGTCTCAAACATACAATCTGGATGCAAACCTTTGCTTGCTCCGTCTTTATCAGTTTGAGCCGGAGAGAATGAGTACACCAATTGTTGCTCGTATTTTGGTTAAGGCCCTAATGGCAATGCCAGCTCCAGATTACAGCCTGTGTCTCTTCCTAATCCCAGAACGAGTGCAAATTGAAGAGCAATTCAAGACACTAAATGTTCTCTCACACTTCTTAGAGACTGCAAGGTTCCGCCAATTTTGGGATGAAGCTGCAAAGAGCCGCCACATTGTG---GACGCTGTTTCTGGTTTTGAACAAGCTATTCGAGCATATGCTGTTCATGTCCTTTCAATAACCTACCAGAAGGTTCCAAGGACGATCCTTGCAGAGGCTATCAACATTGAGGGTGTTTCATTAGATAAGTTCCTTGAGCACCAGGCATCGAACAATGGTTGGGTTATTGAAAAAGGTCAGGGTAAGGGCCAACTCATCACCCTTCCTCCCACTGAATTCAACCATCCAGAGCTTAAGAA---AAATACTGCTGATAGTGTTCCACTGGAGCACATCACGCGTATCTTCCCCATTCTTGGC   [702]
Sorghum_bicolor                            ATGGCGACAGAGC------------------------------------AAGCGGCGGAGAACTACACGGTGGAGGACCTCGTGGCCCTGAACCCCTACAACCCCGACATCCTCAACGACCTCGAGAAGTTCGTCAACGAGCAGGTCTCGTCTCAAACATATAACCTGGATGCAAATCTCAGCCTTCTTCGCCTGTACCAGTTCGAGCCAGAAAGGATGAGTATACAGATTGTGGCCCACATACTGATTAAGGCTCTCATGGCAATGCCGGCCCCGGACTTCAGTCTTTGCTTATTCTTAATACCTGAACATGTGCAAATGGAGGAGCAGTTCAAGACATTGATAGTTCTTTCTCACTACCTAGAGACTGCTAGGTTCAGTCAGTTTTGGGATGAAGCAGCAAAGAACCGCCACATATTG---GAAGCAGTTCCAGGTTTTGAACAGGCAATCCAATCCTATGCGATTCATGTACTTTCCTTGACATACCAGAAAGTTCCAAGGCCTATTCTTGCAGAGGCAATCAACATTGAAGGTCTTGCGTTGGACAAGTTTCTTGAGTATCATGCTGCAAACTCAGGTTGGGTGATTGAGAAGGG---TGGGCAGTCTCAAGTGATTGTTCTTCCACGCAATGAGTTCAATCACCCAGAGCTCAAGAA---GAACACAGCTGATATCGTTCCCTTTGAGCACGTAACACGCATATTCCCTGTCCTTAGC   [678]
Taraxacum_officinale                       ATGGGGAGGGAGC------------------AGCCGTCGTCTCAAACTCAGTCTCAAATGTCATACACGGTCGAGCAACTCGTAGCTGTCAATCCCTACAATCCTGACATTCTTCCCGACCTCGAGAATTATGTCAATGAACAGGTTTCATCACAGACCTACAGTTTAGAGGCAAACCTTTGTCTTCTTCGCCTCTATCAGTTTGAGCCCGAGAGGATGAGTACTCAGATTGTTGCTCGCATTTTGATCAAGGCTCTTATGGCCATGCCTGCTCCAGATTTCAGCTTATGTCTCTTTTTAATTCCAGAAAGAGTGCAAATGGATGAGCAATTCAAGACTCTTATAGTTCTCTCCCACTATCTGGAGACTGCTAAATTTCGTCAGTTTTGGGATGAAGCAGCTAAAAACCGCCATATTTTA---GAAGTTGTGCCAGGATTTGAGCAAGCGATTCAAAGATATGCAGTCCATGTCCTCTCTCTGACATACCAAAAGGTCCCCAGGACTGTTGTTGCTGAGGCGACTAATATTGAAGGAGTGTCTTTGGATAAGTTTATTGAGCACCACGTGGCAAACAGTGGTTGGGTGGTGACAAAAGGTCAAGGGAAAGGTCAACTTGTTTCATTGCCCAAGAACGAGTTTAATCATCCTGAGCTGAAAAG---AAATACTGCTGACAGCATCCCATTGGACCATATTACTCGTATTTTCCCTGTTCTTGGT   [699]
Triticum_aestivum                          ATGGCGAACGAGC------------------------------------AGCCGGCGGAGACCTACACGGTGGAGGAGCTCGTGGCGGTGAACCCCTACAACCCCGACATCCTCAACGACCTCGAGGTCTTTGTCAACGACCAGGTTTCTTCTAAAACATATAACCTGGATGCAAATCTCAGCCTTCTACGCCTTTACCAGTTTGAGCCAGAAAGGTTGAGCGTGCAAATTGTAGCCCGCATATTGATTAAGGCTCTCATGGCAATGCCGGCCCCCGACTTCAGCTTATGCTTGTTCTTAATTCCTGAACACGTGCAAATGGAGGAGCAGTTCAAGACGTTGATAGTTCTTTCTCACTACCTGGAGACTGGTAGGTTCCGCCAGTTTTGGGATGAGGCATCAAAGAGCCGTAACATACTG---GATGTTGTACCAGGTTTTGAGCAGGCAATCCAAAGCTATGCGATTCATGTGCTTTCCTTGACATACCAGAAAGTTCCTAGGCCAGTTCTAGCCGAGGCCATCAACATTGAAGGGCTTGCGTTGGACAAGTTTATGGAGTATCATGCTGCAAACTCAGGATGGGTCATTGAGAAGGG---ATCACGCTCCCAACTGATTGTCCTTCCGCGCAACGAGTTCAATCACCCCGAACTCAAGAA---GAACACAGCCGACACTGTTCCGTTCGAGCACGTGACCCGCATATTCCCCATCCTGAGC   [678]
Vitis_vinifera                             ATGGGAA------------------------------TTCCCAAACAGCAGCCGCAGCAGCAGTACACGGTGGAGCAACTACTCGCTCTCAATCCCTACAATCCCGATATCCTTCCCGATCTTGAAAACTTCGTCAACGAGCAGGTGTCTTCACAAACATACTCCTTGGATGCAAATCTTTGCCTTCTTCGCCTCTACCAATTTGAGCCAGAGCGAATGAGTACCCAAATCGTTGCTCGGATTTTGGTGAAGGCCCTTATGGCAATGCCAGCTCCAGATTTCAGCCTTTGTCTCTTTTTAATTCCAGAACGAGTGCAAATGGAGGAACAGTTCAAGACTTTGATTGTTCTCTCACATTATTTGGAGACAGCAAGGTTCCGTCAGTTCTGGGATGAAGCGGCTAAGAATCGACACATAGTT---GAAGTTGTTCCAGGTTTTGAGCAAGCAATCCAAGCCTATGCCATTCACGTTCTTTCCTTGACTTATCAAAAGGTTCCTAGGACTGTACTTGCTGAGGCTATCAACATTGAAGGTCTATCTCTAGATAAATTCCTAGAGCATCAGGTAGCTAACTGTGGTTGGGTTCTTGAGAAGAGTCAAGGCAAGGGCCAACTTATTGTCTTGCCTCCTAACGAGTTCAACCATCCTGAACTGAAGAA---AAACGCTGCAGATAGTATTCCTCTAGAGCATATCACCCGAATCTTCCCCATTCTCGGC   [687]
Welwitschia_mirabilis                      ??????AGAGACAGGGAGC------------------------AGCAGCAGCAACAAAGCACATACACAATGTCAGAGCTGATCGCGTCGAATCCTTATAACCCTAATCTGCTTCCTGACTTGGAAGCATACGTCCAAGAACAGGTCATGTCAAATTTTTATAATCTAGATGCAAATCTCTGCCTCTTGCGTCTATACCAGTTCGAACCACAAAAAATCAGCATTCAAATTGTTGGAAGGATTTTGGTAAAGGCTCTAATGGCGATGCCATCTCCAGATTTCAACCTTTGCATGTTCCTGATTCCTGAGAAAGTTCAAATGGTAGAGCCATTTATCACTCTAATGACGCTGTCCCACTACCTAGAGACGGCAAGGTTCCGTGAATTTTGGGATGCTGCAGCAAGGAACCGTGATATATTA---GAAGTTGTTCCTGGGTTTGAACAAGCCATTCAGAATTATGCTATTCATGTTTTGTCACTGACTTACCGCAGGTTACCAAGGCACATTCTTGCTGAGGCAATCAATCTTGAGGGTATAGTGCTTGACCGATATCTTGAAGCTCGTGCAAGGGAAGATGGATGGCGTTTGGAAAACACAGTTGGAGTAGGGCAGATAATTATTCTTCCACCTAATGCATACAACCATCCAGAGAGCAAGAA---AAATGCAGCAGATAGTATTCCTCTGGAACATGTTGCCAGACTTTTCCCTCTCTTGACT   [687]
Zea_mays                                   ATGGCGACAGAGC------------------------------------AAGCGGCGGAGAACTACACGGTGGAGGACCTCGTGGCCCTGAACCCCTACAACCCCGACATCCTCAACGACCTCGAGAAGTTCGTCAATGAGCAGGTCTCATCTCAGACATATAACTTGGATGCAAATCTCAGCCTTCTTCGCTTGTACCAGTTTGAGCCAGAAAGGATGAGCATACAGATTGTGGCCCACATACTGATTAAGGCTCTCATGGCAATGCCAGCCCCTGACTTCAGTTTGTGCTTATTCTTAATCCCTGAACATGTGCAAATGGAGGAGCAATTCAAGGTATTGATAGTTCTTTCTCACTACCTAGAGACTGCTAGGTTCAGTCAATTTTGGGATGAAGCAGCAAAGAACCGCCACATATCG---GAAGCAGTGCCAGGTTTCGAACAAGCAATCCAATCCTATGCGATTCATGTACTTTCCTTGACATACCAGAAAGTTCCAAGGCCTATTCTTGTAGAGGCAATCAACATCGAAGGTCTCGCGTTGGACAAGTTTCTTGAGTACCATGCCGCGAACTCAGGTTGGGTGATTGAGAAGGG---TGGGCAGTCTCAAGTGATTGTTCTTCCGCGTAATGAGTTCAATCACCCAGAGCTCAAGAA---GAACACAGCCGATATCCTTCCGTTTGAACACGTAACACGCATATTCCCTGTCCTTGGC   [678]
Zingiber_officinale                        ???????????????????????????????????????????????????????????????????????????????????????????????????????????????????????????????????????????????????????????????????????????????????????????????????????????????????????????????????????????????????????????????????????????????????????????????????????????TATTCCTGAGCCAGTGCAAGCAGATGAACAAATCAAGACACTGATTGTCCTTTCTCACTATCTGGAAACTGCAAGGTTTCGTCAGTTTTGGGATGAAGCAGCAAAGAACCACAGCTTACTT---GAAGTTGTTCCTGGTTTTGAGCAAGCAATCCAAGCTTATGCAATCCATGTCCTCTCCTTGTCTTACCAAAAAGTGCCAAGGCCTGTACTTGCAGAGACCATTAACATTGAAGGTCTTTCACTGGACAAGTTCATAGAGTACCATGTGGCTAAC-GTGGTTGGGTGCTAGAGAAAGGTACTGGTCGATCGCAATTGATAGTCCTACCACGCAATGAGTTCAACCACCCAGGGCTAAAGAA---GAACTCATCAGATGGCATGCCATTTGAGCACATCACATGCATCTTCCCCGTTCTCAGC   [417]

[!5882 4852-5272]
Acorus_americanus                          ATGGCGTACATCGAGAAAGGTGAAGTGAAATCAAAGAAGTCATTGTGGCGATTGGGAACAATTACTGATTTTTTCTGGGCGATTATAAGCTTCATCAATGTGTTCTTCGTGACCATGTTCTCGATGGAAAAATCGGATGCTTACAAGAAAAGTTCGGGATCATCCA--AGAAAT-GGGATGGTGGTCC------AGGA---GGTGG---CGGCCCTGG------AAGTGGT---------------CCGTA---TGGT---------------------------GGTGG------TGGTGGCCCCCCTCGTCC---ACGTGGACC----------------------TCGAGGG---ATGTCTGACCTACGATCGAATGACCACAGCTCTCTTCCTGCATGTGGCTCCTGCTGTGGTGGT   [321]
Amborella_trichopoda                       ?????????????????????????????????????????????????????????????????????????????????????????????????????????????????????????????????????????????????????????????????????????????????????????????????????????????????????????????????????????????????????????????????????????????????????????????????????????????????????????????????????????????????????????????????????????????????????????????????????????????????????????????????????   [0]
Antirrhinum_majus                          ATGGCTTACGTCGAGAGAGGTGTTGTTAAATCTAAGCGGTCAATCTGGCGATTGAAAACAATCACAGATTTCTTCAGGAGCATTATTAGCTTCATTGGGGTCTTCTTTGCCACCATGTTTTCGATGGAGAAATCTGACGCTTACCGAAAAGGATCTGGTGCCAGCA--AGAAGT-GGGACGGTGGT---------GGC---CCAGG---AGGTCCAGG------AAGCGGT---------------CCATA---CGGC---------------------------GGTG------------GTCCACGTGGACC----------------------------------ACGTGGA---ATGGATAATGTTCGAGGAATTGATCACAGCTCGCTTCCTGTGTGTGGCTCTTGCTGTGGTTGA   [303]
Aquilegia_formosa_x_Aquilegia_pubescens    ???????????????????????????????????????????????????????????????????????????????????????????????????????????????????????????ATGGAAAAATCAGATGCGTACAAGAAAAGTTCAGGTTCTGGCA--AGAAAT-GGGATGGAGGC---------GGT---CCTGG---AGGTCCTGG------AAGTGGT---------------CCATA---TGGT---------------------------GGAG------------GGCCAC-CGGTCC---TCC----------------------------CCGAGGA---TTGGATAATGTTCGAGGAATTGACCATAGTTCTCTGCCAGCTTGTGGATCCTGCTGCGGTGGT   [182]
Arabidopsis_thaliana                       ATGGCGTACGTCGAAGGAGGTGTGGTTAAAGCGAAGAGGCCAATATGGAGACTAAGGACGATCAAAGATTTCTTCTTGTCCATCATTAATCTAATACAAGTCTTCTTTGTAACCATGTTTTCGATGGAGAAATCAGATGCATACAGGAAAGGCTCTAAGCCTAATA--AGAAGT-GGGGTGGTGGCATGGGTGGCGGT---GGTGG---TGGAGGCGGAGGCAGTGGCGG------------------------TGGT---------------------------GGTGG------TGGTAGGGGTGGTGGACC---TCCTCGTGGGGGC-------CTCGACAATGTTCGTGGT---TTGAATGATATCCGTGGAGCTGACCACAATTCCCTACCTGCATGTGGCTCGTGCTGTGGC???   [339]
Beta_vulgaris                              ATGGCTTACGTCGAGAGGGGTGTTGTTAAGTCGAAGCAATCACTATGGCGTTTGAAGACATTTTCTGATTTTTTCTGGTCTATTGTCAACTTCATTGTAGTTTTCTTTACAACAATGTTCTCGATGGAGAAGTCAGATGCTTATAAGAAATTATCTGGGTCCAGCA--AGAAAT-GGGATGGTGGT---------GGC---CCTGG---TGG---TGG------AAGGGGC---------------CCATA---TGGT---------------------------GGTG------------GGCCTCCTGGACC---GCC---ACGTGGG-------TTAGACAATGTTCGTGGA---TTGAGGGACGTTCGTGGTGCAGATCATAGCTCACTTCCCGCCTGTGGTTCCTGCTGCGGTGGC   [321]
Brachypodium_distachyon                    ATGGCTTACGTCGAGAGAGGTGTCGTGAAAGGCAAGCGTACAATATGGCGATTAAGCATAATCCCTGACTTCTTTAAGGCTGTTTTGAACTTCATCAGAATGTTCTTCCTCACCATGTTCTCTATTGAGAAAACAGACAGCTATAAGAAAGGATATGGTGGTGGTA--AGAAAT-GGGATGGTGGACCT------GGT---GGGGG---AGGTCCTGG------TGGTGGT---------------CCATA---TGGC---------------------------GGTG????????????????????????????????????????????????????????????????????????????????????????????????????????????????????????????????????   [229]
Brassica_napus                             ????????????????????????????????????????????????????????????????????????????????????????????????????TCTTCTTTATAACCATGTTCTCGATGGAGAAATCAGATTCCTACAGGAAAGGCTCTGGGGCTAACA--AGAAAT-GGGATGGTGGC------------------------CGACCTGG------TGGTGG------------------------TGGT---------------------------GGTG????????????????????????????????????????????????????????????????????????????????????????????????????????????????????????????????????   [113]
Brassica_oleracea                          ?????????????????????????????????????????????????????????????????????????????????????????????????????????????????????????????????????????????????????????????????????????????????????????????????????????????????????????????????????????????????????????????????????????????????????????????????????????????????????????????????????????????????????????????????????????????????????????????????????????????????????????????????????   [0]
Brassica_rapa                              ?????????????????????????????????????????????????????????????????????????????????????????????????????????????????????????????????????????????????????????????????????????????????????????????????????????????????????????????????????????????????????????????????????????????????????????????????????????????????????????????????????????????????????????????????????????????????????????????????????????????????????????????????????   [0]
Bruguiera_gymnorrhiza                      ?????????????????????????????????????????????????????????????TCACTGATTTCTTCTGGGCAATCATTAATTTAATAGGCGTGTTCTTTGCCACTTTGTTCTCGATGGAGAAATCAGATGCCTACAGGAAGGGATCTGGTTCTAGCA--AGAAAT-GGGATGGCGGC---------------CCAGG---AGGTCCAGG------AAGTGGA---------------CCTCG---CGGT---------------------------GGTG------------GTCCACGTGGTCC---ACCACCCCGAGGGTTAGATAATGT-------CCGAGGA---CTAAATGATGTTCGTGGGGCTGACCACAGTTCTTTACCTGCCTGTGGCTCCTGCTGTGGC???   [260]
Capsicum_annuum                            ?????????????????????????????????????????????????????????????????????????????????????????????????????????????????????????????????????????????????????????????????????????????????????????????????????????????????????????????????????????????????????????????????????????????????????????????????????????????????????????????????????????????????????????????????????????????????????????????????????????????????????????????????????   [0]
Citrus_clementina                          ATGGCTTACGTCGAGCGAGGTGTTGTCAAATCCAAGCGATCGATATGGCGTATCAGTACAATCACTGATTTTTTCTGGAGCATTATCAATTTCATACGCGTATTTTTTGCAACTATGTTTTCGATGGAAAAGTCTGATAATTACAGAAAAGGCTCTCGTTCTAGTA--AGAAAT-GGGATGGCGGC---------------CCAGG---TGGTCCAGG------AAGTGGA---------------CCATATGGTGGC---------------------------GGTG------------GTCCACGTGGGCC---ATCCCGCGGACTTGACAATGT----------GCGAGGG---CTAAATGATGTCCGTGGCAATGACCATAGCTCCTTACCTGCCTGTGGCTCCTGCTGTGGTGGC   [324]
Citrus_sitchensis                          ATGGCTTACGTCGAGCGAGGTGTTGTCAAATCCAAGCGATCGATATGGCGTATCAGTACAATCACTGATTTTTTCTGGAGCATTATCAATTTCATAGGCGTATTTTTTGCAACTATGTTTTC---------GTCTGATAATTACAGAAAAGGCTCTCGTTCTAGTA--AGAAAT-GGGATGGTGGC---------------CCAGG---TGGTCCAGG------AAGTGGA---------------CCATATGGTGGC---------------------------GGTG------------GTCCACGTGGGCC---GTCCCGCGGACTTGACAATGT----------GCGAGGG---CTAAATGATGTCCGTGGCAATGACCATAGTTCCTTACCTGCCTGTGGCTCCTGTTGTGGTGGC   [315]
Coffea_canephora                           ATGGCTTACGTCGAAAGAGGGGTTGTCAAATCCAAACGATCATTATGGAGATTGAGAACAATCACTGACTTTTTCTGGGCCATCATCAACTTCATTGGGGTGTTCTTCACGACAATGTTCTCGATGGAAAAGACAGATGCATACCGGAAGGGCTCTGGTGGAAGTA--AGAAAT-GGGATGGGGGC---------GGC---CCTGG---AGGTCCTGG------AAGTGGT---------------CCATA---TGGT---------------------------AGAG------------GCCCTCGTGGGCC---TCC----------------------------ACGTGGA---TTAGACAATGTCCGGGGGATCGATCACAGTTCTCTTCCTGCATGTGGCTCTTGCTGCGGTTGA   [306]
Cucumis_sativus                            ?????????????????????????????????????????????????????????????????????????????????????????????????????????????????????????????????????????????????????????????????????????????????????????????????????????????????????????????????????????????????????????????????????????????????????????????????????????????????????????????????????????????????????????????????????????????????????????????????????????????????????????????????????   [0]
Eschscholzia_californica                   ?????????????????????????????????????????????????????????????????????????????????????????????????????????????????????????????????????????????????????????????????????????????????????????????????????????????????????????????????????????????????????????????????????????????????????????????????????????????????????????????????????????????????????????????????????????????????????????????????????????????????????????????????????   [0]
Euphorbia_esula                            ATGGCTTACGTTGAACGAGGTGTTGTGAAATCAAAGCGATCACTATGGAGACTGAGAACTATCACTGATTTCTTCTGGGCTATTGTAAACTTCATAAGTGTATTCTTTTCTACTATGTTTTCGATGGACAAGTCAAATACTTACCGGAAAGGATCTGGCTCTAGCA--AGAAAT-GGGATGGTGGC---------------CCCGG---TGGGCCTGG------AAGTGGA---------------CCATA---TGGT---------------------------GGTG------------GCCCTCGAGGTCC---ACC----------------------------TCGAGGT---TTGGATAATGTTCGAGGGATTGACCACAGTTCCTTACCGGCCTGTGGTTCCTGCTGCGGG???   [300]
Euphorbia_tirucalli                        ATGGCTTACGTCGAACGAGGTGTTGTGAAATCAAAGCGATCGCTATGGAGACTGAGAACTATCACTGATTTCTTCTGGGCTATTATAAATTTGATAGGTGTATTCTTTTCAACTATGTTCTCGATGGACAAGTCAAATGCTTACCGGAAAGGATCTGGTTCTAGCA--AGAAAT-GGGATGGTGGC---------------CCAGG---AGGCCCTGG------AAGTGGA---------------CCATA---TGGT---------------------------GGTG------------GCCCTCGTGGTCC---ACC----------------------------ACGAGGC---TTGGATAATGTTCGAGGGATCGACCACAGTTCCTTACCTGCCTGTGGTTCTTGCTGCGGG???   [300]
Festuca_arundinacea                        ATGGCTTACGTCGAGAGAGGTGTTGTGAAAAGCAAGCGGACAATATGGCGACTAAGCATAATCCCTGACTTCTTTAAGGCTGTCATGAACTTCATAAGAATGTTCATTCTCACTATGTTCTCTGTCGAGAAGACAGACAGCTACAAGAAAGGATATGGTGGTGGTA--AGAAGT-GGGATGGTGGACC------TGGT---GGGGG---AGGTCCTGG------TGGCGGT---------------CCATA---TGGG---------------GGCG---GTGGCGGTGG------AGGTGGCCCTCGTGGTCC----------------------------------TCGCACA---CTGTCTGACCTCCGCTCCAACGATCAGAGTTCCCTCCCTGCTTGTGGATCCTGCTGTGGA???   [318]
Gerbera_hybrid                             ?????TTACGTCGAGCGAGGTGTTGTGACATCCAAGCGAACCATATGGCGACTCAGAACCATCACTGATTTCTTTCGGTCAATTATTAATTTCATCCGCGTGTTCTTCATGACTATGTTTTCGATGGAAAAATCCGATGCTTACAAGAAAAGTTCCGGTGCCAGCA--AGAAAT-GGGATGGTGGC---------GGT---CCTGG---TGGACC---------CAGCGGC---------------CCATA---CGGT---------------------------GGTG------------GTCCACGAGGGCC---GCC----------------------------ACGTGGG---CTTGATAATGTTAGAGGCATAGACCATAACTCTCTTCCAGCCTGTGGATCTTGCTGTGGTTAA   [298]
Glycine_max                                ATGGCTTACGTTGAGCGAGGTGTTGTCAAATCAAAGCGATCAATATGGCGGCTTAAAACAATCACTGATTTTTTCTGGGCCATTGTTAACTACATAGGCTTGTTTTTTGCAACTATGTTCTCGATGGAAAAGTCAGATGCCTACAGAAAAGGTTC---TGTTGGTA--AGAAAT-GGGATGGCGGT---------GCT---CCTGGAGGAGGTCCTGG------TGGTGGTGGCGG----------CGG-----TGGT---------------------------GGCG------------GTCCCCGAGGTCC---TCCTCGTGGGGGT-------CTTGACAATGTTCGTGGG---CTAGATAGTATAAGGGGACGTGATCATAGTTCACTTCCTGCCTGCGGTTCCTGCTGTGGC???   [327]
Gossypium_arboreum                         ATGGCCTACGTCGAGGGAGGTGTTGTGAAATCGAAGCGTTCAATATGGCGACTGAGAACTATCACTGATTTTTTCTGGGCAATTATCAATTTCATCGGAGTGTTCTTCTCAACCATGTTCTCGATGGAAAAGTCCGATGCCTACAGAAAAGGCTTTGGTTCAAGCA--AGAAAT-GGGATGGTGGT---------------CCAGG---AGGACCTGG------AAGTGGA---------------CCATA---TGGT---------------------------GGTGG------TGGTGGCCCACNACNACC---ACC----------------------------ACGGGGA---ATGGACAATGTTCGGGGAATTGACCATAGTTCCCTTCCTGCCTGTGGCTCCTGCTGCGGAGGC   [309]
Gossypium_hirsutum                         ATGGCCTACGTCGAGGGAGGTGTTGTGAAATCAAAGCGTTCAATATGGCGACTGAGAACTATCACTGATTTTTTCTGGGCAATTATCAATTTCATTGGAGTGTTCTTCTCAACCATGTTCTCGATGGAAAAGTCCGATGCCTACAGAAAAGGCTTTGGTTCAAGCA--AGAAAT-GGGATGGTGGT---------------CCAGG---AGGACCTGG------AAGTGGA---------------CCATA---TGGT---------------------------GGTGG------TGGTGGCCCACGACGACC---ACC----------------------------ACGGGGA---ATGGACAATGTTCGGGGAATTGACCATAGTTCCCTTCCTGCCTGTGGCTCCTGCTGCGGTGGC   [309]
Gossypium_raimondii                        ?????????????????????????????????????????????????????????????????????????????????????????????????????????????????????????????????????????????????????????????????????????????????????????????????????????????????????????????????????????????????????????????????????????????????????????????????????????????????????????????????????????????????????????????????????????????????????????????????????????????????????????????????????   [0]
Helianthus_annuum                          ATGGCGTACGTCGAAAAAGGTGTTGTGAAATCCAATCGATCCATATGGCGTCTCAGAACAATCATCGATTTCTTTTGGGCAATCATCAATTTCATTTCCGTGTTCTTCGTCACTATGTTTTCGATGGAGAAATCTGACGGCTACAAGAAGTCATCTGGTTCCAGCA--AGAAAT-GGGATGGTGGC------------------------GGCCCTGG------TGGTGGT---------------CCATA---TGGT---------------------------GGTG------------GCCCACGCGGGCC---ACC----------------------------CCGTGGA---TTAGACAATGTTAGAGGGATAGACCACAACTCTCTTCCTGCATGTGGATCTTGCTGTGGAGGT   [297]
Helianthus_argophyllus                     ?????????????????????????????????????????????????????????????????????????????????????????????????????????????????????????????????????????????????????????????????????????????????????????????????????????????????????????????????????????????????????????????????????????????????????????????????????????????????????????????????????????????????????????????????????????????????????????????????????????????????????????????????????   [0]
Helianthus_exilis                          ATGGCGTACGTTGAAAAAGGTGTTGTGAAATCCAATCGTTCCATTTGGCGTCTCAGAACAATCATCGATTTCTTTTGGGCTATCATCAATTTCATTTCTGTGTTCTTCGCCACTATGTTTTCGATGGAGAAATCTGACGGCTACAAGAAGTCATCTGGTTCCAGCA--AGAAAT-GGGGTGGTGGC------------------------GGCCCTGG------TGGCGGT---------------CCATA---TGGT---------------------------AGCG------------GCCCACGTGGGCC---ACC----------------------------TCGTGGA---TTAGACAATGTTAGAGGCATAGACCACAACTCTCTTCCTGCATGTGGATCCTGCTGTGGAGGT   [297]
Helianthus_paradoxus                       ?????????????????????????????????????????????????????????????????????????????????????????????????????????????????????????????????????????????????????????????????????????????????????????????????????????????????????????????????????????????????????????????????????????????????????????????????????????????????????????????????????????????????????????????????????????????????????????????????????????????????????????????????????   [0]
Hordeum_vulgare                            ATGGCCTACGTCGAGAGAGGTGTTGTGAAAGGCAAACGGACAATCTGGAGACTAAGCATAATCCCCGACTTCTTTAAGGCTGTTGTGAACTTCATCAGAATGTTCTTCCTCACAATGTTTTCTATCGAGAAAACAGACAGCTATAAGAAAGGATATGGTAGTGGTA--AGAAGT-GGGATGGTGGACC------TGGT---GGGGG---AGGTCCTGG------TGGGGGT---------------CCATA---TGGC---------------GGTGGAGGCGGCGGTGG------AGGTGGCCCTCGCGGTCC----------------------------------TCGCACA---CTATCTGACCTCCGATCAAACGATCAGAGTTCCCTCCCTGCTTGTGGATCCTGCTGCGGA???   [321]
Ipomoea_batatas                            ATGGCTTACGTCGAGAGAGGTGTTGTCAAATCCAAGCGATCAATATGGCGTTTGAAAACAATCACTGATTTCTTTTGGGCAATCATCAACTTTATAGGCGTGTTTTTTGCTACTATGTTTTCGATGGAAAAGTCTGATGCTTATCGTAAGGGGACTGGATCTAGTA--AGAAGT-GGGATGGTGGT---------GGC---CCTGG---AGGTCCTGG------AAGTGGT---------------CCCTA---TGGT---------------------------GGTG------------GTCCAGGTGGACG---GCC----------------------------ACGTGGA---TTAGATAATGTTAGAGGCATTGACCATAGCTCGCTCCCTGCTTGTGGCTCCTGCTGTGGTGGT   [306]
Ipomoea_nil                                ATGGCTTACGTCGAGAGAGGTGTTGTCAAATCCAAGCGGTCAATATGGCGTTTGAAAACAATCACTGATTTCTTTTGGGCAATCATCAACTTTATAGGCGTGTTTTTTGCTACTTTGTTTTCGATGGAAAAGTCTGATGCTTATCGGAAGGGGACTGGGTCTAGCA--AGAAGT-GGGATGGTGGT---------GGC---CCTGG---AGGTCCTGG------AAGTGGT---------------CCCTA---TGGT---------------------------GGTG------------GTCCAGGTGGACG---GCC----------------------------ACGTGGA---TTAGATAATGTTAGAGGCATTGACCATAGCTCTCTCCCTGCTTGTGGCTCCTGCTGTGGTGGT   [306]
Lactuca_perennis                           ?????????????????????????????????????????????????????????????????????????????????????????????????????????????????????????????????????????????????????????????????????????????????????????????????????????????????????????????????????????????????????????????????????????????????????????????????????????????????????????????????????????????????????????????????????????????????????????????????????????????????????????????????????   [0]
Lactuca_sativa                             ???????????????????????????????????????????????????????????????????????????????????????????????????????????????????????????ATGGAGAAATCTGATGGGTATAAGAAACAATCCGGCTCCGGGA--AGAAAT-GGGATGGTGGT------------------------GGCCCCGG------TGGCGGC---------------CCATA---CGGT---------------------------GGTGG------TGGTGGCCAACGTGGGCC---GCC----------------------------ACGTGGA---CTAGACAATGTTAGAGGCATAGACCACAACTCGCTTCCGGCCTGTGGGTCCTGCTGTGGTGGT   [180]
Lactuca_serriola                           ???????????????????????????????????????????????????????????????????????????????????????????????????????????????????????????ATGGAGAAATCTGATGGGTATAAGAAACAATCCGGCTCCGGGA--AGAAAT-GGGATGGTGGT------------------------GGCCCCGG------TGGCGGC---------------CCATACGGTGGT---------------------------GGTG---------GTGGCCCACGTGGGCC---GCC----------------------------ACGTGGA---CTAGACAATGTTAGAGGCATAGACCACAACTCGCTTCCGGCCTGTGGGTCCTGCTGTGGTGGT   [180]
Lactuca_virosa                             ???????????????????????????????????????????????????????????????????????????????????????????????????????????????????????????ATGGAGAAATCTGATGGGTATAAGAAACAATCCGGCGCCGGGA--AGAAAT-GGGATGGTGGT------------------------GGCCCCGG------TGGCGGC---------------CCATACGGTGGT---------------------------GGTG------------------GTGGCCC----------------------------------ACGTGGA---CTGGACAATGTTAGAGGCATAGACCACAACTCGCTTCCGGCCTGTGGGTCCTGCTGTGGTGGT   [168]
Liriodendron_tulipifera                    ATGGCGTACGTCGAAAAAGGTGTTGTGAAATCCAAACGATCACTATGGCGATTGAGCACAATTACTGACTTCTTCTGGGCCATAGTAAACTTCATTGGCGTGTTTTTTGCAACAATGTTCTCGATGGAAAAATCTGATGCTTACAAGAGAAGCTCAGGTTCAAGCA--AGAAGT-GGGACGGCGGTCC------AGGA---GGCGG---TGGTCCTGG---------TGGT---------------CCATA---TGGT---------------------------GGTG------------GGCCCCGTGGGCC---ACC----------------------------TCGTGGA---CTTGACAATGTCCGAGGGATAGACCACAGCTCTCTTCCTGCATGTGGCTCATGCTGCGGAGGC   [306]
Lotus_japonicus                            ?????????????????????????????????????????????????????????????????????????????????????????????????????????????????????????????????????????????????????????????????????????????????????????????????????????????????????????????????????????????????????????????????????????????????????????????????????????????????????????????????????????????????????????????????????????????????????????????????????????????????????????????????????   [0]
Malus_x_domestica                          ATGGCGTACGTCGAGCGAGGTGTTGTGAAATCCAAGCGATCCATTTGGCGACTCAAGACGATAACTGATTTCTTCTGGGCCATTGTCAACTTGATAGGCGTGTTTTTTGCTACAATGTTCTCGATGGAAAAGTCTGATGCTTACAAAAAAGGATCTGCTTCTGGAA--AGAAAT-GGGATGGTGGT---------GGC---CCCGG---AGGCCCTGG------AGGG------------------CCATA---TGGT---------------------------GGCC------------GTCCACGCGGGCC---ACC----------------------------TCGCGGA---CTAGACAATGTCCGTGGAATTGACCATAGTGCTGTGCCCGCCTGTGGTTCCTGCTGTGGT???   [300]
Medicago_truncatula                        ATGGCTTACGTTGAACGAGGTACTGTCAAATCAAAGCGATCAATATGGCGGCTCAAGACAATCACTGATTTTTTCTGGGCCATTGTCAACATCATAGGCGTGTTTTTTGCTACAATGTTCTCGATGGAAAAATCAGATGCCTACCGGAAAGGTTCTG---CTGGTA--AGAAAT-ATGGCGGTGGA---------GGT---CCTGGTGGTGGTGGTGGTGGTGGTGGGGGA---------------CCATA---TGGT---------------------------GGCG------------GTCCTCGGGGCCC---TCCTCGCGGTGGCCTTGACAATGT-------TCGTGGA---CTAGATAGTCTCCGCGGACGTGATCATAGTTCACTGCCTGCATGTGGCTCATGCTGTGGC???   [330]
Nicotiana_tabacum                          ATGGCTTACGTCGAGAGAGGTGTGGTAAAATCCAAACGTTCTATATGGCGATTGAAGACTATCACTGATTTCTTTTGGTCCATCATCAACTTCATTAGCGTGTTTTTTGCAACTATGTTTTCGATGGAAAAAACAGATGCCTACAGAAAAGGTTCAGGATCCAGCA--AGAAGT-GGGATGGGGGC---------GGT---CCTGG---AGGTCCTGG------AAGTGGT---------------CCATA---TGGT---------------------------GGTG------------GTCCACGTGGGCC---ACC----------------------------TCGTGGA---TTGGATAATGTCCGAGGCATTGACCACAGCTCTCTTCCTGCCTGCGGTTCTTGCTGCGGA???   [303]
Nuphar_advena                              ?????????????????????????????????????????????????????????????????????????????????????????????????????????????????????????????????????????????????????????????????????????????????????????????????????????????????????????????????????????????????????????????????????????????????????????????????????????????????????????????????????????????????????????????????????????????????????????????????????????????????????????????????????   [0]
Oryza_sativa                               ATGGCTTACGTCGAGAGAGGTGTTGTGAAAGACAAACGGACAATTTGGCGGCTAAGCATAATTTCTGACTTCTTCAGGGCTATTGTGAACTTCATCAGAATGTTCTTCCTTACAATGTTCTCGATTGAAAAAACAGACAGCTATAGGAAAGGGTATGGCTCTGGTA--AGAAAT-GGGATGGTGGGCC------TGGT---GGGGG---AGGTCCTGG------TGGTGGC---------------CCTTA---TGGG---------------GGCGGCCGCGGCGGTGG------AGGCGGCCTCCGAGGTCC----------------------------------TCGCACA---CTATCTGACATCCGATCTAACGATCAGAATTCTCTCCCTGCTTGTGGATCCTGCTGCGGT???   [321]
Panicum_virgatum                           ?????????????????????????????????????????????????????????????????????????????????????????????????????????????????????????????????????????????????????????????????????????????????????????????????????????????????????????????????????????????????????????????????????????????????????????????????????????????????????????????????????????????????????????????????????????????????????????????????????????????????????????????????????   [0]
Persea_americana                           ?????????????????????????????????????????????????????????????????????????????????????????????????????????????????????????????????????????????????????????????????????????????????????????????????????????????????????????????????????????????????????????????????????????????????????????????????????????????????????????????????????????????????????????????????????????????????????????????????????????????????????????????????????   [0]
Phaseolus_coccineus                        ATGGCTTACGTTGAGCGAGGTGTTGTCAAATCAAAGCGATCAATACGGCGACTTAAAACAATCACAGATTTTTTCTGGGCCATTGTTAACTTCATTAGCGTCTTTTTTGCAACAATGTTCTCGATGGAAAAATCAGATGCCTATAGAAAAGGTGC---TGTTGGCA--AAAAAT-GGGATGATGGT---------GCT---CCTGGAGGAGGACCTGG------TGGTGGTGGCGGCGGCGGTGGACCATA---CGGT---------------------------GGTG------------GTCCACGAGGCCC---TCCTCGTGGGGGT-------CTTGACAATGTCCGTGGT---CTAGATAGTATAAGGGGACGTGATCATAATTCACTTCCTGCCTGTGGCTCCTGCTGTGGC???   [339]
Phaseolus_vulgaris                         ?????????????????????????????????????????????????????????????????????????????????????????????????????????????????????????????????????????????????????????????????????????????????????????????????????????????????????????????????????????????????????????????????????????????????????????????????????????????????????????????????????????????????????????????????????????????????????????????????????????????????????????????????????   [0]
Picea_glauca                               ATGGCGTACATCGAGAATGGGACAGTGAAAGCGAAGCGTTCTATGTGGAGGTTGAGTTTCATTATTGAACTCTTTTGGGCTGTAGTCAATCTCATAGCGAATTTCATTAGAACAATGTTTTCGATGGAGGCAACAGAGTCATACAAGAAAAAGTCTGGATCACGTGGTGGCGGCTGGGATAGTGGTCCTGGAGGTGGG------GG---AGGTTCTGG------TGGGGGC---------------CCCTA---TGGA---------------------------AGTG------------GCCCTCGTCGACC---ACC----------------------------TCGTGGC---TTGGATAATGTGCAAGGGATCAATCACAATTCTGCTCCTGCTTGTGGCTCCTGCTGTGGAGGC   [315]
Picea_sitchensis                           ATGGCGTACATCGAGAATGGGACAGTGAAAGCGAAGCGTTCTATGTGGAGGTTGAGTTTCATTATTGAACTCTTTTGGGCTGTAGTCAATCTCATAGCGAATTTCATTAGAACAATGTTTTCGATGGAGGCAACAGAGTCATACAAGAAAAAGTCTGGATCACGTGGTGGCGGCTGGGATAGTGGTCCTGGAGGTGGG------GG---AGGTTCTGG------TGGGGGC---------------CCCTA---TGGA---------------------------AGTG------------GCCCTCGTCGACC---ACC----------------------------TCGTGGC---TTGGATAATGTGCAAGGGATCAATCACAATTCTGCTCCTGCTTGTGGCTCCTGCTGTGGAGGC   [315]
Pinus_pinaster                             ATGGCGTATATCGAGAATGGGACAGTGAAAGCAAAGCGTTCTATGTGGAGGTTGAGTTTTATTGTTGAACTCTTTTGGGCTGTAGTGAATCTCATAGCAAATTTCATTAGAACAATGTTCTCGATGGAGGCAACAGAGTCATATAAGAAGAAGTCTGGATCTCGTGGTGGTGGCTGGGATAGTGGTCCTGGAGGGGGT------GG---AGGTTCTGG------TGGGGGC---------------CCCTA---TGGA---------------------------AGTG------------GTCCTCGTCGACC---TCC----------------------------TCGTGGC---TTGGATAATGTTCGAGGGATCGATCACAATTCTGCTCCTGCTTGTGGCTCCTGCTGTGGAGGC   [315]
Pinus_taeda                                ATGGCGTATATCGAGAATGGGACAGTGAAAGCAAAGCGTTCTATGTGGAGGCTGAGTTTTATTGTTGAACTCTTTTGGGCTGTAGTGAATCTCATAGCAAGTTTCATTAGAACAATGTTCTCGATGGAGGCAACAGAGTCATATAAGAAGAAGTCTGGATCTCGTGGTGGTGGTTGGGATAGTGGTCCTGGAGGGGGT------GG---AGGTTCTGG------TGGGGGC---------------CCTTA---TGGA---------------------------AGTG------------GTCCTCGTCGACC---ACC----------------------------TCGTGGC---TTGGATAATGTTCGAGGGATCGATCACAATTCTGCTCCTGCTTGTGGCTCCTGCTGTGGAGGC   [315]
Populus_deltoides                          ?????????????????????????????????????????????????????????????????????????????????????????????????????????????????????????????????????????????????????????????????????????????????????????????????????????????????????????????????????????????????????????????????????????????????????????????????????????????????????????????????????????????????????????????????????????????????????????????????????????????????????????????????????   [0]
Populus_euphratica                         ??????????????ACGAGGTGTTGTGAAATCCCAGCGATCAATATGGCGACTAAGAACAATCACTGACTTCTTCTGGGCTATTGTGAATTTCATAGGCGTGTTCTTTTCTACCATGTTCTCGATTGAAAAGACAGATGCGTTCAGAAAAGGATCTGGTTCTAGCA--AGAAAT-GGGATGGTGGC---------------CCAGG---AGGTCCTGG------GAGCGGA---------------CCATA---TGGT---------------------------GGCG------------GCCCACGTGGCCC---ACC----------------------------CCGGGGG---TTGGACAACGTTAGAGGGCTTGACCATAGTTCCTTGCCTGCCTGTGGCTCATGCTGTGGC???   [286]
Populus_trichocarpa                        ATGGCATACGTTGAACGAGGTGTATTGAAATCCAAGCGATCCATATGGCGACTGAGAACAATCACTGATTTCTTCTGGGCTATTGTGAATCTCATAGGCGTGTTCTTTTCTACCATGTTCTCGATGGAAAAGACAGATGCTTACAGAAAAGGATCTGGTTCTAGCA--AGAAAT-GGGATGGTGGC---------------CCAGG---AGGTCCTGG------GAGTGGA---------------CCATA---TGGT---------------------------GGTG------------GCCCACGTGGCCC---ACC----------------------------CCGTGGA---CTGGACAATGTTAGAGGGATTGACCATAGTTCCTTGCCTGCCTGTGGCTCCTGCTGTGGC???   [300]
Prunus_persica                             ATGGCGTACGTTGAGCGAGGTGTTGTGAAATCCAAGCGATCCATTTGGCGACTCAAGACGATAACCGACTTCTTTTGGGCCATTGTCAACCTCATAGGCGTGTTTTTTGCTACAATGTTCTCGATGGAAAAGTCGGATGCTTACAGAAAAGGATTAGCTTCTGGAA--AGAAAT-GGGATGGTGGT---------GGC---CCCGG---AGGCCCTGG------AGGGGGA---------------CCATA---TGGT---------------------------GGTC------------GTCCACGTGGGCC---ACC----------------------------TCGTGGGA--CTAGACAATGTTCGCGGAATTGA????????????????????????????????????????   [267]
Ricinus_communis                           ATGGCCTACGTCGAGCGAGGTGTTGTAAAATCTAAGAAATCAATATGGCGACTGAGAACCATCACTGATTTCTTCTGGGCTATTATAAATTTTATAGGCGTGTTCTTTTCTACTATGTTCTCGATGGAAAAGTCAGATGCTTATAGGAAAGGATCTGGTTCTAGCA--AGAAAT-GGGATGGTGGC---------------CCAGG---AGGGCCTGG------AAGTGGC---------------CCATA---TGGT---------------------------GGAG------------GTCCACGTGGTCC---TCC----------------------------TCGAGGC---TTAGACAATGTCCGAGGGATTGACCATAGTTCCCTGCCTGCTTGTGGCTCTTGCTGCGGT???   [300]
Saccharum_officinale                       ATGGCTTACGTCGAGAGAGGTGTTGTGAAAGACAAACGGACTATATGGCGACTGAGCATAATCTCAGACTTCTTTCGGGCTATTGTCAACTTCATCAGGATCTTCTTTGATACACTGTTCTCAGTGGACAAAACTGACAGCTACAAGAAAGGATATGGTACTGGTA--AGAAGT-GGGATGGTGGA---------------CCTGG---TGGTGGTGGTGGTGGACGGGGC---------------CCATA---TGGCGGTGGAGGTGGAGGATTTGGCGGCGGAGGTGG------AGGTGGTTCACGTGGTCC----------------------------------TCGCACT---CTATCTGACATCCGATCCAATGACCACAGTTCTCTCCCTGCTTGTGGATCCTGCTGCGGC???   [336]
Saruma_henryi                              ATGGCGTATGTCGAAAAAGGTGTTGTAAAATCCAAGCGATCCATATGGCGGTTGAGCACTATTAGAGATTTTTTTTGGGCTATTGTGAACTTCATCAGCGTGTTCTTTGCAACAATGTTCTCGATGGAAAAAACAGACGCATACAAAAAAGGCTCTGGTTCTAGCA--AGAAAT-GGGATGGTGGTCC------CGGA---GGTGG---AGGTCCGGG------AAGTGGT---------------CCATA---CGGG---------------------------GGTG------------GGCCTCGTGGGCC---ACC----------------------------TCGTGGA---TTGGACAATGTCCGTGGAATTGATCACAGTTCACTTCCTGCATGCGGGTCCTGCTGTGGAGGC   [309]
Solanum_chacoense                          ATGGCTTACGTCGAGAGAGGTGTGGTGAAATCCAAGCGTTCTATATGGCGATTGAAGACTATGACTGATTTCTTTTGGTCCATCATCAACTTCATTAGCGTGTTTTTCGTTACTATGTTTTCGATGGAAAAAACAGACTCCTACAAAAAAGGTTCAGGATCCAGCA--AGAAGT-GGGATGGAGGT---------GGT---CCTGG---AGGTCCTGG------AAGTGGT---------------CCATA---TGGT---------------------------AGTG------------GTCCACGTGGGCC---ACC----------------------------CCGTGGG---ATGGACAATGTCCGAGGCATTGACCACAGTTCTCTTCCTGCCTGTGGTTCTTGCTGTGGA???   [303]
Solanum_habrochaites                       GAGGCTTACGTCGAGAGAGGTGTGGTGAAATCGAAGCGTTCTATATGGCGATTGAAGACTATCACTGATTTCTTTTGGTCCATCATCAACTTCATTAGCGTGTTTTTTGTTACTATGTTTTCGATGGAAAAAACAGACTCCTACAGAAAAGGTTCAGGATCTAGCA--AGAAGT-GGGATGGAGGT---------GGT---CCCGG---AGGTCCTGG------AAGTGGT---------------CCATA---TGGT---------------------------GGTG------------GTCCACGCGGACC---ACC----------------------------CCGTGGG---ATGGACAATGTCCGAGGCATTGACCACAGTTCTCTTCCTGCCTGTGGGTCTTGCTGCGGA???   [303]
Solanum_lycopersicon                       ATGGCTTACGTCGAGAGAGGTGTGGTGAAATCGAAGCGTTCTATATGGCGATTGAAGACTATCACTGATTTCTTTTGGTCCATCATCAACTTCATTAGCGTGTTTTTTGTTACTATGTTTTCGATGGAAAAAACAGACTCCTACAGAAAAGGTTCAGGATCCAGCA--AGAAGT-GGGACGGAGGT---------GGT---CCCGG---AGGTCCTGG------AAGTGGT---------------CCATA---TGGT---------------------------GGTG------------GTCCACGTGGGCC---ACC----------------------------CCGTGGG---ATGGACAATGTCCGAGGCATTGACCACAGTTCTCTTCCTGCCTGTGGTTCTTGCTGCGGA???   [303]
Solanum_tuberosum                          ATGGCTTACGTCGAGAGAGGTGTGGTGAAATCCAAGCGTTCTATATGGCGATTGAAGACTATGACTGATTTCTTTTGGTCCATCATCAACGTCATTAGCGTGTTTTTTGTTACTATGTTTTCGATGGAAAAAACAGACTCCTACAAAAAAGGTTCAGGATCCAGCA--AGAAGT-GGGATGGAGGT------------------------GGTCCTGG------AAGTGGT---------------CCATA---TGGT---------------------------GGTG------------GTCCACGTGGGCC---ACC----------------------------CCGTGGG---ATGGACAATGTCCGAGGCATTGACCACAGTTCTCTTCCTGCCTGTGGTTCTTGCTGCGGA???   [294]
Sorghum_bicolor                            ATGGCTTACGTCGAGAGAGGTGTTGTGAAAGACAAGCGGACTATATGGCGACTGAGCATAATCTCAGACTTCTTTCGGGCTATTGTGAACTTCATCAGAATCTTCTTTGACACACTGTTCTCAGTGGACAAAACTGACAGCTACAAGAAAGGATATGGTGCTGGTA--AGAAGT-GGGATGGTGGA---------------CCCGGGGGTGGTGGTGG------GCGGGGC---------------CCATATGGCGGTGGAGGTGGTGGTGGAGGTGGAGGATTTGGCGGCGGAGGAGGTGGTTCACGCGGTCC----------------------------------TCGCACT---CTATCTGACATCCAATCCAATGACCACAGTTCTCTACCTGCTTGTGGATCCTGCTGCGGC???   [342]
Taraxacum_officinale                       ??????????????????????????????????????????????????????????????????????????????????????????????????????????????????ATGTTTTCGATGGACAAATCTGATGGGTATAACAAACAATCCGGTGCCACCA--AGAAAT-GGCACGGTGGC------------------------TGCCCATG------TGCCGGT---------------CCATA---TGCG---------------------------ACTG------------GCCCACGTGGGCC---GAC----------------------------ACGTGGA---CTCGACAATGTTAGAGGCATAGACCACAGCTCTCTTCCAGCATGTGGATCCTGTTGTGGAGGT   [183]
Triticum_aestivum                          ATGGCCTACGTCGAGAGAGGTGTTGTGAAAGGCAAACGGACAATCTGGAGACTAAGCATAATCCCTGACTTCTTTAAGGCTATTGTGAACTTCATCAGAATGTTCTTCCTCACAATGTTTTCTATCGAGAAAACAGACAGCTATAAGAAAGGATATGGTAGTGGTA--AGAAGT-GGGATGGTGGACC------TGGT---GGGGG---AGGTCCTGG------TGGGGGT---------------CCATA---TGGT---------------GGTGGGGGCGGCGGCGG------AGGTGGCCCTCGCGGTCC----------------------------------TCGCACA---CTATCTGACCTCCGATCAAACGATCAGAGTTCCCTCCCTGCTTGTGGATCCTGCTGCGGA???   [321]
Vitis_vinifera                             ATGGCTTACGTCGAGCGAGGTGTTGTGAAGTCCAACCGATCAATATGGCGACTAAGAACAATCACTGATTTTTTTTGGGCTATTGTGAATTTCATTGGCGTGTTTTTTGTGACAATGTTCTCGATGGAAAAATCAGATGCTTACAGGAAAAGCTCGGGTTCTGGAA--AGAAAT-GGGATGGTGGT---------GGC---CCGGG---AGGTCCTGG------AAGGGGT---------------CCATA---TGGT---------------------------GGTG------------GTCCGCGTGGTCC---ACC----------------------------CCGTGGA---TTAGACAATGTTCGAGGGATTGACCACAGTGCTCTACCCGCCTGTGGTTCTTGCTGTGGAGGC   [306]
Welwitschia_mirabilis                      ?????????????????????????????????????????????????????????????????????????????????????????????????????????????????????????????????????????????????????????????????????????????????????????????????????????????????????????????????????????????????????????????????????????????????????????????????????????????????????????????????????????????????????????????????????????????????????????????????????????????????????????????????????   [0]
Zea_mays                                   ATGGCTTACGTCGAGAGAGGTGTTGTGAAAGACAAGCGGACTATATGGCGACTGAGCATAATCTCAGACTTCTTTCGGGCTATTGTCAACTTCATCAGAATCTTCTTTGACACACTGTTCTCAGTGGACAAAACTGACAGCTACAAGAAAGGGTATGGTGCTGGTA--AGAAGT-GGGATGGTGGA---------------CCTGGTGGTGGTGGTGG------GCGGGGC---------------CCATA---TGGAGGTGGAGGTGGTGGATTTGGCGGCGGAGGTGG------AGGTGGT----GGGGTCC----------------------------------TCGCACT---CTATCTGACATCCAATCCAATGACCACAGTTCTCTCCCTGCTTGTGGATCCTGCTGCGGC???   [329]
Zingiber_officinale                        ATGGCGTACGTTGAGAATGGCGTTTTGAAGTCAAAACGAACAATATGGCGACTGAGTATAATATCTGATTTCTTCCTGGCCATCATAAACTTTATCAAAGTATTCTTCGGGACATTGTTCTCGGTTGAAAAATCAGATCAGTATAAGAAA---------TCTGGCA--AAAAAT-GGGATGGTGGT---------------CCTGGTGGAGGTTCCGG------AGGAGGT---------------CCATA---TGGT---------------------------GGTGG------CGGTGGTCCTGGTGGCCCCAGGCC----------------------------ACGTACA---TTGAGTGATCTACGTGCAG---ACCATAATGCACTTCCTGCTTGCGGTTCTTGCTGCGGTGGA   [303]

[!6316 5273-5651]
Acorus_americanus                          GACGACTCCG---CCCTCTCCGAGTTCCTCTCCTCTCTCATGGACTACAATCCCACCATCCCGGACGAGTTGGTCGAGCACTACCTAGGGAAGAGCGGGTTCCAATGCCCTGACGTTCGATTG----ACTAGATTGGTAGCGGTAGCTGCACAAAAATTCATTGCAGAAGTTGCAAGTGATGCTCTTCAGCATTGCAAAGCAAGGCAGTCATCAGTAGTTAAAGATAAG------AAGCAACAAAAGGA---TAAGCGCCTCATATTGACCATGGAGGATTTATCAAAAGCTTTGCGTGAGTATGGCGTGAACATGAAACACCCTGAGTATTTTGCAGACAGCCCTGCAGCTGGCGTGGAACCCGCCTCAAGAGATGAG   [363]
Amborella_trichopoda                       ?????????????????????????????????????????????????????????ATACCGGACGAATTGGCGGAGCATTATCTTGGAAAGAGTGGTTTCCAGTGCCCAGACATTCGAGTA----ACTAGATTGGTGGCACTCGCAACCCAAAAATTCATTGCAGAAATTGCGAATGATGCTCTTCAGCTTGCAAGGCTAGGCCAATCAGCAGTTGTTAAGGATAAGAGAGATAAACTGCAAAAGGA---TAAGCGCCTCATTTTGACAAACGATGATCTCTCTAAGGCATTACATGAATATGGGGTGAATATGAAGCGCCAAGAATATTTTGCTGAGAACCCATCGACTGGAATGGAACCTTAA????????????   [303]
Antirrhinum_majus                          GATGACGACGCCGAGCTCAACGAATTTCTCGCTTCTTTAATGGACTACACTCCTACCATACCTGATGAATTGGTGGAGCATTACTTGGCTAAAAGCGGATTCCAATGTCCCGATGTTCGATTA----ACAAGGCTGGTAGCAGTTGCAACTCAGAAGTTCATTGCAGATGTGGCAACTGATGCTCTTCAGCAATGTAAGGCAAGGCAATCCACTATCATCAAGGACAAAAGAGATAAGCAACAAAAGGA---TAAGCGTCTCATTTTGACAATGGAGGATCTTTCCAAGGCTCTTGGGGAGTATGGTGTAAATGTCAAACATCAAGAATACTTTGCTGACAGCCCTTCTGCTGGACTAGATCCTACTTCAAAAGACGAG   [372]
Aquilegia_formosa_x_Aquilegia_pubescens    ???????????????????????????????????????????????????????????????????????????????????????????????????????????????????????????????????????????????????????????????????????????????????????????????????????????????????????????????????????????????????????????????????????????????????????????????????????????????????????????????????????????????????????????????????????????????????????????   [0]
Arabidopsis_thaliana                       GATGATGCTG---CTCTTACAGAGTTCCTTGCTTCTCTGATGGATTATACTCCTACTATTCCTGATGATTTAGTGGAGCACTACTTGGCTAAGAGTGGATTTCAGTGCCCCGACGTACGATTG----ATAAGGCTAGTTGCTGTGGCTACACAAAAGTTTGTTGCAGATGTTGCCAGTGACGCCCTTCAGCATTGCAAGGCTAGACCAGCACCAGTTGTGAAAGACAAA------AAACAGCAAAAGGA---TAAGCGTTTGGTATTGACAATGGAAGATCTTTCAAAAGCTTTGCGTGAGTATGGTGTGAACGTGAAGCATCCAGAATATTTTGCTGATAGCCCTTCGACTGGAATGGACCCTGCAACAAGGGACGAA   [363]
Beta_vulgaris                              GACGATGATGCAGCACTCTCCGAATTTCTTGCTTCTTTAATGGATTATACTCCCACCATTCCTGATGAATTGGTGGAACATTACCTCGCTAAAAGCGGTTTCCAATGTCCTGATGTTCGATTG----ATTAGACTTGTGGCTGTTGCTACTCAAAAGTTTATTTCGGAGGTTGCCACCGATGCACTTCAGCACTGCAAAGCAAGGCAATCTTCTGTGGTAAAAGATAAGAGAGATAAGCTACAAAAGGA---CAAGCGTCTTGTGTTGACGATGGAGGACCTATCAAGAGCTCTAAAAGAGTATGGAGTGAACCTGAAGCACCAGGAGTATTTCGCCGACAATCCTTCGACGGGGATGGATCCAGCTTCAAGAGATGAA   [372]
Brachypodium_distachyon                    ???????????????????????????????????????????????????????????????????????????????????????????????????????????????????????????????????????????????????????????????????????????????????????????????????????????????????????????????????????????????????????????????????????????????????????????????????????????????????????????????????????????????????????????????????????????????????????????   [0]
Brassica_napus                             GATGATGCTG---CTCTTACTGAGTTCCTTGCCTCTCTCATGGATTATACTCCTACTATTCCTGATGATCTAGTGGAGCACTACTTGGCTAAGAGTGGGTTTCAGTGCCCCGACGTACGATTA----ATAAGGCTAGTTGCTGTGGCTACACAAAAGTTTGTTGCAGATGTTGCAAGCGATGCTCTTCAGCACTGCAGGGCTAGACCAGCACCAGTTGTGAAAGACAAA------AAACAGCAAAAGGA---TAAGCGTTTGGTATTGACAATGGAAGACCTCTCAAAAGCTCTGCGTGAGTATGGTGTGAATGTGAAGCATCCAGAATATTTTGCTGATAGCCCGTCGACCGGAATGGATCCTGCGACAAGAGACGAA   [363]
Brassica_oleracea                          GATGATGCTG---CTCTTACTGAGTTCCTTGCCTCTCTCATGGATTATACTCCTACTATTCCTGATGATCTAGTGGAGCACTACTTGGCTAAGAGTGGGTTTCAGTGCCCCGACGTACGATTA----ATAAGGCTAGTTGCTGTGGCTACACAAAAGTTTG??????????????????????????????????????????????????????????????????????????????????????????????????????????????????????????????????????????????????????????????????????????????????????????????????????????????????????????   [155]
Brassica_rapa                              GATGATCCTG---CTCTTACAGAGTTCCTTGGGTCTCTCATGGATTACACTCCTACTATTCCTGATGATCTAGTGGAGCACTACTTGGCTAAGAGTGGGTTTCAGTGCCCTGACG-ACGATTGTAGAATAAGGCTAGTTGCTGTGGCTACACAAAAGTTTGTTGCAGATGTTGCCAGCGACGCCCTTCAGCACTGCAAGGCTAGACCAGCACCAGTTGTGAAAGACAAA------AAACAGCAAAAGGA---TAAACGTTTAGTATTGACAATGGAAGACCTTTCCAAAGCTTTGCGTGAGTATGGTGTGAACGTGAAGCATCCAGAATATTTTGCTGATAGCCCTTCCACCGGAATTGATCCTGCGACAAGGGAGGAA   [366]
Bruguiera_gymnorrhiza                      ???????????????????????????????????????????????????????????????????????????????????????????????????????????????????????????????????????????????????????????????????????????????????????????????????????????????????????????????????????????????????????????????????????????????????????????????????????????????????????????????????????????????????????????????????????????????????????????   [0]
Capsicum_annuum                            GATGATGCTG---CACTCGCCGATTTCCTTGCTTCCTTAATGGACTATACTCCTACTATTCCTGATGAATTGGTGGAGCATTACTTGGGTAAAAGTGGATTTCAATGTCCCGACGTTAGATTA----ATAAGGTTGGTGGCAGTTGCTACACAGAAGTTTATTGCAGATGTTGCCACTGATGCTCTCCAGCATTGCAAGGCAAGGCAGTCAGCTGTGGTCAAGGATAAAAGAGATAAGCAGCAAAAGCAGGACAAACGCCTTATCTTGACGATGGATGATCTTTCAAAATCTTTACGAGAGTATGGTGTAAACGTCAAACATCAAGAATACTTTGCTGATAGCCCATCTGCTGGGTTAGATCCTGCTTCAAGAGAGGAA   [372]
Citrus_clementina                          GATGATGCAG---CGCTCACTGAATTTCTATCGTCGTTAATGGGCTATACTCCCACCATACCTGATGAGTTGGTGGAGCACTACTTAGCCAAGAGCGGGTTTCAATGTCCCGATGTTAGATTA----ATTAGGCTGGTAGCTGTTGCTACGCAGAAGTTTGTTGCTGAGGTTGCTACTGATGCTCTTCAGCAATGCAAGGCAAGGCAGGCAGCAGTGGTCAAGGACAAAAGGGACAAGCAGCAGAAGGA---TAAACGTTTGATATTAACAATGGAGGATCTCTCGAAGGCACTGCGTGAGTATGGCGTGAACGTGAAGCACCAGGAGTATTTTGCTGATAACCCTTCAACCGGGATGGATCCTGCTTCAAAAGAAGAG   [369]
Citrus_sitchensis                          GATGATGCAG---CGCTCACTGAATTTCTATCGTCGTTAATGGGCTATACTCCCACCATACCTGATGAGTTGGTGGAGCACTACTTAGCCAAGA?????????????????????????????????????????????????????????????????????????????????????????????????????????????????????????????????????????????????????????????????????????????????????????????????????????????????????????????????????????????????????????????????????????????????????????????   [93]
Coffea_canephora                           ???????????????????????????????????????????????????????????????????????????????????????????????????????????????????????????????????????????????????????????????????????????????????????????????????????????????????????????????????????????????????????????????????????????????????????????????????????????????????????????????????????????????????????????????????????????????????????????   [0]
Cucumis_sativus                            ???????????????????????????????????????????????????????????????????????????????????????????????????????????????????????????????????????????????????????????????????????????????????????????????????????????????????????????????????????????????????????????????????????????????????????????????????????????????????????????????????????????????????????????????????????????????????????????   [0]
Eschscholzia_californica                   GATGATGCGG---GACTTTCTGATTTCCTTGCTTCTCTTATGGATTATACCCCTACTATCCCAGATGAATTAGTCGAACATTACGTCGCCAAAAGTGGTTTCCAATGTCCCGATGTTCGACTG----ATAAGACTGGTCGCAGTTGCCACACAGAAATTCATTTCTGAGGTTGCCGGTGATGCTCTACAGCATTGTAAGGCAAGGCAGACTGCAGTAGTCAAGGACAAGAGAGATAAACAGCAAAAGGA---CAAGCGTCTAACTTTGACGATGGATGATCTCTCCAAGGCATTGCGTGAGTACGGAGTGAATATGAAACACCAAGAGTATTTCGCCGACAACCCATCAACTGGAATGGATCCTGCTACGAGGGACGAA   [369]
Euphorbia_esula                            GATGATGCAG---CTCTCACTGAATTTCTCTCTTCCTTGATGGATTACACTCCCACTATACCTGATGAATTGGTGGAGCATTATCTTGCCAAGAGTGGGTTTCAGTGTCCTGATGTTCGATTA----ATTAGATTAGTTGCAGTTGCTACTCAGAAATTTGTTGCAGAGGTTGCAAGCGATGCACTTCAGCAGTGCAAAGCTCGTCAAACAACAGTTGTCAAAGATAAAAGAGACAAGCAGCAAAAGGA---AAAACGCCTCAC-TTGACTATGGATGATCTGTCCAAGGCATTGCGTGATTATGGAGTTAATGTGAAGCACCAGGAGTATTTTGCTGATAGCCCATCAACAGGGATGGACCCTGCTTCTAGAGATGAG   [368]
Euphorbia_tirucalli                        ???????????????????????????????????????????????????????????????????????????????????????????????????????????????????????????????????????????????????????????????????????????????????????????????????????????????????????????????????????????????????????????????????????????????????????????????????????????????????????????????????????????????????????????????????????????????????????????   [0]
Festuca_arundinacea                        ???????????????????????????CTCTCCTCCCTCATGGACTACTCCCCAACGATTCCGGACGAGCTGGTGGAGCACTACCTCGGCCGCAGCGGGTTCCACTGTCCCGATGTACGCCTA----ACAAGGCTGGCTGCTGTAGCTACTCAAAAATTCATTTCAGACATTGCAAGTGACTCTCTTCAGCACTGCAAAGCCAGGGTTGCAGCACCTATCAAAGATAACAAAAGCAAACAACCGAAGGA---TAGACGTCTTGTATTGACAATGGATGATCTTTCTAAAGCCTTGCGTGAGCATGGTGTTAACCTGAAACACCCGGAATACTTTGCGGATAGCCCATCAGCAGGGATGGCCCCTTCAACAAGAGAGGAG   [345]
Gerbera_hybrid                             GATGAAAACA---CTCTCTCGGATTTTCTTGCTTCTTTAACGGACTACACACCAACTATTCCTGATGAACTGGTGGAACATTACTTGGCCAAAAGTGGGTTTTAATGTCCGGATGTTCGATTG----ATCAGGCTAGTCGCAGTTGCCACACAGAAGTTTGTTTCTGAGATTGCTACTGATGCTCTTCAGCAATGCAAGGCAAGACAAGCAGCCGTTGTGAGGGACAGAAAAGATAAGCAGCAAAAGGA---TAAGCGCCTAGTCATGACCATGGATGACCTATCCNAGGCTCTTCAAGAGTACGGTGTAAACGTTAAGCATCAAGAGTATTTCGCGGATAGCCCTTCAGCTGGACTGGAATCTGCTCCGAGAGATGAA   [369]
Glycine_max                                GACGATTCTG---CTCTCTCTGATTTCCTCGCTTCCTTAATGGATTATACTCCCACTATACCCGATGAATTGGTGGAGCATTACTTGGCCAAGAGCGGTTTTCAATGTCCCGATGTTCGATTG----ACTAGGTTGGTAGCTGTTGCCACTCAGAAGTTTGTAGCTGAAGTTGCAGGAGATGCACTTCAGCACTGCAAAGCAAGACAAGCAACAATTCCAAAAGACAAAAGAGACAAGCAGCAGAAGGA---TAAGCGCCTTGTTTTGACAATGGAAGACCTTTCAAAGGCATTGCGTGAGTATGGCGTGAATTTAAGGCATCAAGAATATTTTGCTGATAGTCCTTCTACCGGAATGGATCCTGCTACTCGTGAAGAA   [369]
Gossypium_arboreum                         GATGACTCTG---CTCTCTCCGATTTCCTTGCCTCTCTTATGGATTATGCTCCCACTATACCTGACGAATTGGTGGAACATTACTTAGCCAAGAGTGGATTTCAATGTCCCGATGTTCGATTA----ATAAGGCTTGTCGCTGTTGCCACTCAGAAGTTCGTTGCGGAAGTTGCAAGTGATGCACTTCAGCATTGCAAGGCAAGGCAAGCTGCAGTTGTCAAAGACAAAAGGGAGAAGCAGCAAAAGGA---TAAGCGCCTAATCTTGACGATGGACGATCTTTCAAAGTCATTGCGTGAGTATGGGGTGAATGTGAAGCACCAGGAGTATTTTGCTGATAGCCCGTCAACCGGTATCGATCCCGCTTCTAGAGAGGAA   [369]
Gossypium_hirsutum                         GATGACTCTG---CTCTCTCCGATTTCCTTGCCTCTCTTATGGATTATGCTCCCACTATACCTGACGAATTGGTGGAACATTACTTAGCCAAGAGTGGATTTCAATGTCCCGATGTTCGATTA----ATAAGGCTCGTCGCTGTTGCCACTCAGAAGTTCGTTGCGGAAGTTGCAAGTGATGCACTTCAGCATTGCAAGGCAAGGCAAGCTGCAGTCGTCAAAGACAAAAGGGAGAAGCAGCAAAAGGA---TAAGCGCCTAATCTTGACGATGGACGATCTTTCAAAGCCATTGCGCGAGTATGGGGTGAATGTGAAGCACCAGGAGTATTTTGCTGACAGCCCGTCAACCGGTATCGATCCCGCTTCTAGAGAGGAA   [369]
Gossypium_raimondii                        ???????????????????????????????????????????????????????????????????????????????????????????????????????????????????????????????????????????????????????????????????????????????????????????????????????????????????????????????????????????????????????????????????????????????????????????????????????????????????????????????????????????????????????????????????????????????????????????   [0]
[truncated: 958,118 more chars]
