# Supplementary material for: Identification of shared single copy nuclear genes in Arabidopsis, Populus, Vitis and Oryza and their phylogenetic utility across various taxonomic levels
Source: BMC Evol Biol. 2010 Feb 24;10:61. doi: 10.1186/1471-2148-10-61 (PMC2848037; doi:10.1186/1471-2148-10-61)
Supplement: Additional file 6 — Alignments used for Brassicaceae phylogeny. [file 1471-2148-10-61-S6.NEX]

#NEXUS 
[MacClade 4.06 registered to BiologicalSciences , University of Missouri]


BEGIN DATA;
	DIMENSIONS  NTAX=11 NCHAR=1594;
	FORMAT DATATYPE=DNA  MISSING=? GAP=- ;
MATRIX
[                                 10        20        30        40        50        60        70        80        90        100       110       120       130       140       150       160       170       180       190       200       210       220       230       240       250       260       270       280       290       300       310       320       330       340       350       360       370       380       390       400       410       420       430       440       450       460       470       480       490       500       510       520       530       540       550       560       570       580       590       600       610       620       630       640       650       660       670       680       690       700       710       720       730       740       750       760       770       780       790       800       810       820       830       840       850       860       870       880       890       900       910       920       930       940       950       960       970       980       990       1000      1010      1020      1030      1040      1050      1060      1070      1080      1090      1100      1110      1120      1130      1140      1150      1160      1170      1180      1190      1200      1210      1220      1230      1240      1250      1260      1270      1280      1290      1300      1310      1320      1330      1340      1350      1360      1370      1380      1390      1400      1410      1420      1430      1440      1450      1460      1470      1480      1490      1500      1510      1520      1530      1540      1550      1560      1570      1580      1590 ]
[                                 .         .         .         .         .         .         .         .         .         .         .         .         .         .         .         .         .         .         .         .         .         .         .         .         .         .         .         .         .         .         .         .         .         .         .         .         .         .         .         .         .         .         .         .         .         .         .         .         .         .         .         .         .         .         .         .         .         .         .         .         .         .         .         .         .         .         .         .         .         .         .         .         .         .         .         .         .         .         .         .         .         .         .         .         .         .         .         .         .         .         .         .         .         .         .         .         .         .         .         .         .         .         .         .         .         .         .         .         .         .         .         .         .         .         .         .         .         .         .         .         .         .         .         .         .         .         .         .         .         .         .         .         .         .         .         .         .         .         .         .         .         .         .         .         .         .         .         .         .         .         .         .         .         .         .         .         .         .         .    ]

Arabidopsis_thaliana     TTCAGCTTCTCTTCGAGATTCTTTGCTGCCGTGACATCAGAAAAACCGACAAAATT-GTCGAGCTCTCCAAAATGAGCCTGAATAGGTGCCTTAGCTTGTGCTGGATCTGCGAGCTCTGAGGAAGGGGTTCCATAGAATCCAACAACAGCATCCACCTCAGGAACCAATACAGAGCTAGCTATAGCTAATGCACCTCCCATGCACATTCCAGTGACACCAACCTTTTTTGAGCCATTGGATTTTAGCCAATTAACAGAAGCGCGGATATCTTTGATAGCACCTGGCCAATCAAGGCCATCCATTAGATGCTGTGCCTCTGCAGTATCCAAACCAACCTTTCCTCGATACAAGTCAGGTATAAGGGCTTTGAATCCAGGCTCAAGTTGTGAGATTTTAATAGCATGGTTCTTGATCTCAAAATCCA--AGAAGTTGCAACTCATTCACATTTCCTAGGTGTCCAATTCTGAAAACCTTTCCAGCCACTTTGTTGAGACCAAGACCAAGACTTAAGTTGTACCTCTGCCATGCCCTTCTCACAATCTCCGAACCGTCTATATGCGGAGGCACCATAACTGCTGTCACTGTGTTACTTATCCATTCCTCCTTCTGTGTGCAGTTTTTCAGCCCCCATGCTTCCACCGCAAGCCTGGTGGCCTTTCCCAAACGAGCATGGCGGGCGATGATGTTCTCAAGTCCTTCCTCAAAGATAAGATCAAGAGCAGCTCTAAGACCGTAGAGAAGTTGAATGGAAGGTGTGTATGGCCAATAGGTTCCTAGCTTGTAAAACTTAAGGTAGTCATTCCAGTCAAAGAATACTTTGAGAGATTTAGAAGTTTTGGTAGCTTCCAAAGCTTTAGGACTGGCGCAGACAATACCAAGTCCTGTTGGAAGAGATAAGGCTTTCTGAGACCCAGTCAAGGCCACGTCCACTCCCCACTCATCCATTCGGAAATCAAGCGCGCAGATGGACGAAACACCGTCCACTAGCAGCAAAGCCGGATGCTTGTAGTGATCGAGGAGTGTGCGGACAGCAGAGATGTCATTGGTAACTCCGGTCGCGGTCTCGTTGTGGACRATGCRAATGGCTTTGATGGTATGATTCTCGTCTTGTGAGAGCTTTGAGGCC-AAGACTTGGAGATTAGCACCTTGTCCCC-AATCACTCTCAACCACATCAACATTGAAATTAAGCCTCTTCTGCTGGTCAATCCAGAGCAAGCTAAATTGTCCAATCAGAAACGAAACAATCCTGTCTCAG-----------------------------------------------CAAAGTTGGATTTGAGCAAGTTGATCTTCCTCTGACAATAATCTTTTCCATCATCCATTGTTTTCTCAATGAAGTAACCAGTGCCAATATCAACTAAAACCTTATCAGCTTCATCAAGTGTCCCAGGCACGTATAGAGAAGCAGTCAGTGGTACAAGCATCTTCTTACCTTGAGGTCGAAGAGAGAGATCGTTGAGAGCTGCGGCGGCGGCATCGAGACGAACGGTAGCTGTACGGATGTTGTTGAGACTATCTTGAAGAAGATTCACTTCCATA-C----------   [1531]
Brassica_oleracea        -------------------------------------------------------------------------------------------------------------------------------------------------------------------------------------------------------ATACACATCCCAGTCACACCAACCTTCTTTGATCCATTAGCTTTAAGCCAGTTAACAGARGCACGTATGTCTTTAACAGCTCCTTGCCAGTCAAGTCCGTCCATCAGATGCTGAGCCTCCGCGGTATCAAGCCCAACCTTTCCTCGATACAAGTCGGGTATGAGAGCTTTGAAGCCAGTGTCGAGTTTCGAGATTTTGATGGCGTGGTTCTTGATCTCAAAATCCA--AGAAGTTGCAACTCATTGAGATGTCCAAGATGCCCAATTCTGAAAACCTTGCCAGCCACTTTGTTGAGACCAAGACCAAGACTAAGGTTGTACCTCTTCCACGCCCTTTTCACAATCTCAGTACTGTCTATATTTGGCGGCACCATGACCGCTGTCACTGTGTTACTTATCCACTCCTCCTTCTGTGTACAGTTTTTCAGCCCCCACGCTTCCACCGCGAGCCGKGTGGCCTTTCCCAAACGGGCATGACGGGCGATGACATTCTCAAGTCCTTCTTCAAAGATAAGATCAAGAGCAGCTCTAAGACCGTAAAGGAGTTGAATGGAAGGTGTGTATGGCCAATATGTACCGAGCTTGTAAAACTTGAGGTAGTCATTCCAATCAAAGAAGACTTTGAGGGATTTTGAGGTTTTGGTAGCTTCCAAAGCTTTTGGACTGGCGCACACAATACCAAGTCCTGTTGGAAGAGATAAAGCTTTCTGAGATCCGGTCAAGGCCACATCCACTCCCCACTCATCCATTCGGAAATCAAGCGCACATATGGACGAGACACCGTCCACAAGCAGCAAAGCCGGGTGCTTGTAGTGATCGAGGAGGGTTCGGACAGCAGAGATGTCATTAGTGACTCCAGTCGCGGTCTCGTTGTGGACAATGCAAATGGCTTTGATGGAATGATTTTGGTCCTGTGAGAGCTTTGAGGCC-AAGACTTGGAGATTTGCACCTTGTCCCC-AGTCACTCTCCACCACATCAACGTTAAAATTTAGCCTCTTCTGCTGGTCAATCCACAGCAAGCTGAATTGCC---------------------------------------ACGCTTTTCTTCTTGGCCAACACCTCAAAGAGTTGTTCATAGTTGGATTTCAACAAGCTGATCTTCCTCTGACAATAGTCTTTTCCATCCTCCATTGTTTTCTCGATGAAGTAACCAGTGCCGATATCAACTAGAACCTTATCAGCCTCATCAAGTGTCCCAGGCACGTAGAGAGACGCAGTGAGTGGCACAAGCATCTTCTTACCTTGAGGTCTAAGAGAGAGATCGTTGAGAGCTCCCGCGGCGGATTCGAGGCGAGCGTTGGCTGTGCGGATGTTGTTGAGACTGTCCTGGAGGAGATTCACTTCCATATCCGCTTGCTCA   [1352]
Brassica_rapa            -------------------------------------------------------------------------------------------------------------------------------------------------------------------------------------------------------ATACACATCCCAGTCACACCAACCTTCTTGGAYCCATTAGCTTTAAGCCAGTTAACAGAAGCGCGKATGTCTTTAACAGCTCCTTGCCAGTCAAGTCCRTCCATCAGATGCTGCGCCTCCGCGGTATCAAGACCAACCTTTCCTCGATACAAGTCGGGTATGAGAGCTTTGAAGCCAGTGTCGAGTTTCGAGATTTTGAYGGCGTGGTTCTTGATCTCRAAATCCA----------------------------------------------------------------------------------------------------------------CACAATCTCAGTACTGTCTATATTTGGCGGCACCATGACCGCTGTCACTGTGTTACTTATCCACTCCTCCTTCTGTGTACAGTTTTTCAGCCCCCACGCTTCCACCGCGAGCCKKGTGGCCTTTCCCAAACGGGCATGACGGGCGATGACATTMTCAAGTCCTTCTTCAAAGATAAGATCAAGAGCAGCTCTAAGACCGTAAAGGAGTTGAATGGAAGGTGTGTATGGCCAATATGTACCGAGCTTGTAAAACTTGAGGTAGTCATTCCAATCAAAGAAGACTTTGAGGGATTTTGAGGTTTTGGTAGCTTCCAAAGCTTTTGGACTGGCGCACACAATACCAAGTCCTGTTGGAAGAGATAAAGCTTTCTGAGATCCGGTCAAGGCCACATCCACTCCCCACTCATCCATTCGGAAATCAAGCGCACATATGGACGAGACACCGTCCACAAGCAGCAAAGCCGGGTGCTTGTAGTGATCGAGGAGGGTTCGGACAGCAGAGATGTCATTAGTGACTCCAGTCGCGGTCTCGTTGTGGACAATGCAAATGGCTTTGATGGAATGATTTTGGTCCTGTGAGAGCTTTGAGGCC-AAGACTTGGAGATTAGCACCTTGTCCCC-AGTCACTCTCCACCACATCAACGTTAAAATTTAGCCTCTTCTGCTGGTCAATCCACAGCAAGCTGAATTGCCCTATCAGAAACGAGACG----------------------ACGCTTTTCTTCTTGGCCAACACCTCAAAGAGTTGTTCRTAGTTGGATTTCAACAAGTTGATCTTCCTCTGACAATAGTCTTTTCCATCCTCCATTGTTTTCTCGATGAAGTAACCAGTGCCGATATCAACTAGAACCTTATCAGCYTCATCAAGYGTCCCAGGCACGTAGAGAGACGCGGTGAGYGGCACGAGCATCTTCTTGCCTTGAGGTCGAAGAGAGAGRTCGTTGAGAGCTCCCGCGGCGGATTCGAGGCGAGCGTTGGCTGTGCGGATGTTGTTGAGACTGTCCTGGAGGAGATTCACTTCC---------------   [1244]
Erucastrum_canariense    TTCAGCTTCTCTTCAAGACTCTTCGCTGCCGTGACATCAGAGAAACCGACAAAGTT-ATCAAGCTCCCCAAAATGGGCCTGAACAGGCGCCTTAGCTTGCCCCGGATCCGCAAGCTCAGAGGAAGGAGTACCATAGAATCCAACCACAGCATCAACCTCAGGAACCAAAACAGAGCTAGCTATAGCCAATGCACCTCCCATACACATCCCAGTCACACCAACCTTCTTTGATCCATTAGCTTTAAGCCAGTTAACAGAGGCGCGGATGTCTTTGACAGCTCCTTGCCAGTCAAGTCCATCCATCAGATGCTGTGCCTCCGCAGTATCAAGACCAACCTTTCCTCGATACAAATCGGGTATGAGAGCTTTGAAACCAGTGTCGAGTTTCGAGATTTTGATCGCGTGGTTCTTGATCTCAAAATCCA-----------------------------------------------------------------------------------------------------------------ACAATCTCAGTACTGTCGATATTCGGCGGTACCATGACNGCTGTCACTGTGTTACTTATCCACTCCTCCTTCTGTGTACAGTTTTTCAGCCCCCACGCTTCCACAGCGAGCCTTGTGGCTTTTCCCAAACGCGCATGACGAGCGATGACATTATCAAGTCCTTCTTCAAAGAGAAGATCAAGAGCAGCTCTAAGACCGTAAAGGAGTTGAATGGAAGGTGTGTATGGCCAATATGTTCCGAGCTTGTAAAACTTGAGGTAGTCATTCCAATCAAAGAAGACTTTGAGGGATTTTGAAGTTTTGGTAGCTTCCAAAGCTTTTGGACTTGCGCACACAATACCAAGGCCTGTTGGAAGAGATAAAGCTTTCTGAGATCCGGTCAAGGCCACATCCACTCCCCACTCATCCATTCGGAAATCAAGCGCACATATGGACGAGACACCGTCCACAAGCAGCAAAGCCGGGTGCTTGTAGTGATCGAGGATGGTTCGGACAGCAGAGATGTCATTAGTGACTCCAGTCGCGGTCTCGTTGTGGACAATACAAATGGCTTTGATGGTGTGATTTTGGTCCTCTGAGAGCTTTGAGGCC-AAGACTTGGAGATTAGCACCTTGTCCCC-AATCACTCTCTACCACATCAACGTTGAATTTTAGCCTCTTCTGCTGGTCAATCCACAGCAAGCTAAATTGCCC--------------------------------------ACGCTTTTCTTCTTGGCCAACACCTCAAARAGTTGTTCATAGTTGGATTTCAACAAGTTRATCTTCCTCTGACAATAGTCTTTTCCATCATCCATTGTTTTCTCGATGAAGTAACCAGTGCCGATATCAACAAGAACCTTATCAGCTTCATCKAGCGTCCCAGGCACGTACAGAGACGCSGTGAGTGGTACRAGCATCTTCTTACCYTGAGGTCKAAGCGAGAGATCGCTGAGAGCTCCCGCGGCGGAYTCGAGGCGKGCGTTGGCTGTGCGGATGTTGTTGAGACTGTCYTGGAGGAGRTTCACTTCCA--------------   [1426]
Moricandria_arvensis     ---------------------------------------------CCAACAAAGTT-ATCAAGCTCYCCAAAATGTGCCTGAACAGGTGCCTTGGCCTGAGCAGGATCCGCAAGCTCCGAGGAAGGGGTTCCATAGAATCCAACAACAGCATCAACYTCCGGAACCAAAACAGAGCTAGCTATAGCCAATGCACCTCCCATACACATCCCAGTGACACCAACCTTCTTGGAGCCATTAGCTTTAAGCCAGTTAACMGAAGCGCGGATGTCTTTGATGGCTCCTTGCCAGTCAAGTCCATCCATCAGATGCTGTGCCTCTGCAGTATCAAGACCAACCTTTCCTCGATACAAATCGGGTATAAGAGCTTTAAAGCCAGTGTCAAGTTGTGAGATTTTGACAGCGTGGTTCTTGATCTCAAAATCCA-------------------------------------------------------------------GAGACCAAGACCAAGACTAAGGTTGTACCTCTTCCACGCCCTTTTCACAATCTCAGTACTGTCTATATTCTGCGGTACCACGACCGCTGTCACTGTGTTACTTATCCACTCTTCCTTCTGTGTGCAATTTTTCAGCCCCCACGCTTCCACCGCGAGCCTTGTCGCCTTTCCCAAACGCGCATGACGGGCGATAACATTATCAAGTCCTTCTTCAAAGATAAGATCAAGAGCAGCTCTAAGACCGTAAAGGAGTTGAATGGAAGGTGTGTATGGCCAATATGTTCCGAGCTTGTAAAACTTGAGGTAGTCATTCCAATCAAAGAAGACTTTGAGCGATTTTGAAGTTTTGGTAGCTTCTAAAGCTTTTGGACTGGCGCACACAATACCAAGGCCTGTTGGAAGAGATAAAGCTTTCTGAGATCCGGTCAAGGCCACATCCACTCCCCACTCATCCATTCGGAAATCAAGCGCACATATGGACGAGACACCGTCCACAAGCAACAAAGCCGGGTGCTTGTAGTGATCGAGGAGGGTTCGGACAGCAGAGATGTCATTAGTGACTCCAGTCGCGGTCTCGTTGTGGACAATACAAATGGCTTTGATGGAATGATTTTGGTCCTGTGAGAGCTTTGAGGCC-AAGACTTGGAGATTTGCACCTTGTCCCC-ATTCACTCTCTACCACATCAACGTTGAAATTTAGCCTCTTCTGCTGGTCAATCCACAGCAGGCTAAATTGTCCTATCAGGAACGAG-------------------------ACACTTTTCTTCTTGGCCAACACCTCAAAGAGTTGTTCATAGTTAGACTTCAACAAGTTAATCTTCCTCTGACAATAATCTTTTCCATCCTCCATTGTTTTCTCAATGAAGTAACCAGTGCCAATATCCACAAGAACCTTATCAGCTTCATCAAGTGTCCCAGGCACGTAGAGAGACGCAGTGAGTGGTACRAGCATCTTCTTACCTTGAGGTCTAATAGAGAGATCGTTGAGAGCTCCCGCGGCGGATTCGAGACGGGCGTTGGCTGTGCGGATGTTGTTGAGACTGTCCTGGAGGAGATTCACTTCCATACCG---------   [1445]
Schouwia_thebaica        ---------------------------------------------CCAACAAAGCT-ATCAAGCTCCCCAAAATGTGCCTGAACAGGTGCCTTGGCCTGTGCCACATCCGCAAGCTCCGAGGAAGGTGTCCCATAGAAACCAACAACAGCATCAACCTCAGGAACCAAAACAGAGCTAGCTATAGCCAATGCACCTCCCATACACATCCCAGTCACACCAACCTTCTTGGAACCATTCCCTTTAAGCCAATTAACAGAAGCGCGGATATCTCTAATAGCACCTTGCCAGTCAAGTCCATCCATTAGATGCTGCGCCTCCGCAGTATCAAGACCAACCTTTCCTCGATACAAATCGGGTATAAGAGCTTTGAAACCAGTGTCGAGTTGTGAGATTTTGATGGCGTGGTTCTTGATCTCRAAATCCA------------------------------------------------------------------------CAAGACCAAGACTAAGGTTGTACCGCTTCCACGCCCTTTTCACAATCTCCGTACTGTCTATATTGGGCGGCACCACCACCGCTGTCACTGTGTTACTTATCCACTCTTCCTTCTGTGTACAGTTTTTCAGSCCCCACGCTTCCACAGCGAGCCTGGTGGCCTTTCCCAAACGAGCATGACGGGCGATGACATTATCAAGTCCTTCCTCAAAGATAAGATCAAGAGCAGCTCTAAGACCGTACAGGAGTTGAATGGAAGGTGTGTATGGCCAATATGTTCCAAGCTTGTAAAACTTGAGGTAGTCATTCCAATCAAAGAAGACTTTGAGGGATTTTGAAGTTTTGGTAGCTTCCAAGGCTTTTGGACTGGCGCACACAATACCAAGGCCTGTTGGAAGAGATAAAGCTTTCTGAGATCCAGTCAAGGCCACATCCACTCCCCACTCATCCATTCGGAAATCAAGCGCACATATGGACGAGACACCGTCCACAAGCAGCAAAGCCGGGTGCTTGTAGTGATCAAGGAGGGTTCGGACAGCAGAGATGTCATTAGTGACTCCAGTCGCGGTCTCGTTGTGGACAATGCAAATGGCTTTGATGGAATGATTTTGATCCTSTGAGAGCTTTGAAGCM-AGGACTTGGAGATTAGCACCTTGCCCCC-ATTCACTCTCGACCACATCAACGTTGAAATTTAGCCTCTTCTGCTGGTC--------------------------------------------------------------ACGCTTTTCTTCTTGGCCAACACCTCAAAGAGTTGTTCATAGTTGGATTTCAACAAGTTAATCTTCCTCTGACAATAGTCTTTTCCATCCTCCATTGTTTTCTCGATGAAGTAACCAGTGCCGATATCAACAAGAACCTTTTCAGCTTCATCAAGTGTCCCAGGCACGTAGAGAGACGCAGTCAGTGGTACAAGCATCTTCTTACCCTGAGGTCGAAGAGACAGATCGTTGAGAGCTCCGGCGGAGGATTCGAGGCGTGCGTTCGCTGTACGGATGTTGTTGAGACTGTCCTGGAGGAGATTCACTTCCATATCCGCTTGCT--   [1410]
Brassica_repanda         --------------------------------------------------------------------------------------------------GCGCCGGATCCGCAAGCTCMGAVGAAGGAGTTCCATAGAAKCCAACWCMAGCATCAACCTCGGGAACCAAAACAGAGCTAGCTATAGCCAACGCACCTCCCATACACATCCCAGTCACACCAACCTTCTTAGAACCATTACCTTTAAGCCARTTCACAGAAGCTCGRATGTCTTTAACAGCTCCTTGCCAGTCAAGTCCATCCATCAGATGCTGCGCCTCCGCAGTATCAAGACCAACCTTTCCTCGATACAAATCTGGTATGAGAGCTTTGAAACCAGTGTCGAGTTGTGAGATTTTGAYGGCGTGGTTCTTGATCTCGAAATCCA--AGAAGTTGCAACTCATTAAGGTGTCCAAGGTGCCCAATTCTGAAAACCTTTCCAGCCACTTTGTTGAGACCAAGACCAAGACTTAGGTTGTACCTCTTCCACGCCCTTTTCACAATCTCCGTACTGTCTATGTTCGGTGGCACAACGACGGCTGTCACTGTGTTACTTATCCACTCCTCCTTCTGTGTACAGTTTTTCAGGCCCCACGCTTCCACCGCCAACCTGGTGGCCTTTCCCAAACGAGCGTGACGGGCAATGACATTCTCAAGTCCTTCCTCAAAGATAAGATCAAGGGCAGCTCTAAGACCGTATAGGAGTTGAATGGAAGGTGTGTACGGCCAATAAGTTCCGAGCTTGTAAAACTTGAGATAGTCATTCCAATCAAAGAAGACTTTGAGAGATGTTGAAGTCTTAGTTGCTTCCAAGGCCTTTGGACTGGCGCAYACAATCCCAAGGCCTGTGGGCAGAGACAAGGCCTTTTGCGAACCGGTCAAGGCCACGTCCACTCCCCACTCATCCATTCGGAAATCAAGCGCACATATGGACGAGACACCGTCCACAAGAAGCAAAGCCGGGTGCTTGTAGTGATCGAGGATGGTTCGGACAGCAGAGATGTCATTGGTGACTCCAGTGGCGGTCTCATTGTGGACAATACAAATGGCTTTGATGGTATGATTTTGGTCTTGTGAGAGCTTTGWGGCC-AGGACTTGGAGATTAGCACCTTGTCCCC-AATCACTCTCGACCACATCAACATCGAACTTTAGCCTCTTCTGCTGGTCGATCCAAAGCAGGCTGAATTGTCCGATCAGAAACGAGACGATCCTGTCTCAGAGATAGC---ACGCTTTTCTTCTTGGCCAAAACCTCAAAGAGTTGTTCATAGTTTGATTTCAACAAGTTAATCTTCCTCTGACAATAATCTTTTCCATCCTCCATTGTTTTCTCAATGAAGTAGCCAGTGCCGATGTCAACAAGAACCTTATCAGCTTCATCAAGTGCCCCAGGCACGTAGAGAGACGCAGTGAGTGGTACAAGCATCTTCTTCCCTTTAGGTCGAATTGAGAGATCGTTGAGAGCTCCGGCGGCGGATTCGAGGCGGGCGTTGGCTGTGCGGATGTTGTTGAGACTGTCCTGGAGGAGATTCACTTCC---------------   [1474]
Sisymbrium_irio          ------TTCTCTTCGAGATTCTTTGCTGCCGTGACATCAGAGAAACCGACAATATT-GTCAAGCTCTCCAAAATGGGCCTGAACAGGTGCCTTGGCTTGTGCTGCATCTGCAAGCTCCATGGGAGGGGTTCCATAGAATGCAACAACAGCATCGACCTCTGGAACCAAAACAGAGCTAGCTATAGATAGCGCACCTCCCATACACATTCCAGTAACACCAACCTTTTTGGAACCATTAGCTTTAAGCCAATTAACAGAAGCTCGGATATCTTTGATGGCACCTGGCCAGTCAAGGCCATCCATTAGATGCTGTGCCTCTGCAGCATCAAGACCAACCTTCCCTCGATACAAGTCAGGTATAAGGGCCTTGAAACCAGGCTGAAGCTGTGAGATTTTAATGGCGTGGTTCTTGATCTCAAAATCC---AGAAGTTGCAACTCATTAAGGTTTCCAAGGTGCCCAATTCTGAAAACCTTTCCAGCCACTTTGTTGAGACCAAGACCRAGACTTAGGTTGTACCTCTTCCAYGCCCTTTTCACAACCTCSGTACTGTCTATATTTGGTGGCACGACGACCGCTGTCACTGTGTTACTTATCCACTCCTCCTTCTGTGTACAGTTTTTCAGGCCCCACGCTTCCACTGCAAGCCTGGTGGCCTTTCCCAAACGAGCGTGACGGGCAATGACATTTTCAAGTCCTTCCTCAAAGATRAGATCAAGAGCAGCTCTAAGACCGTATAGGAGTTGAATGGAAGGYGTGTATGGCCAATATGTACCGAGCTTGTAAAACTTGAGGTAGTCATTCCAATCAAAGAAGACYTTGAGAGATTTTGAAGTTTTGGTTGCTTCCAAAGCTTTTGGACTGGCACACACAATCCCAAGTCCTGTTGGAAGAGACAAGGCTTTTTGCGAGCCGGTCAAGGCCACATCCACTCCCCACTCATCCATTCGGAAATCAAGCGCACATATGGACGAGACACCGTCCACAAGCAGCAAAGCCGGGTGCTTGTAGTGATCAAGGAGGGTTCGGACAGCAGAGATGTCATTAGTGACTCCAGTTGCTGTCTCGTTGTGGACAATGCAAATRGCTTTGATGGAATGATTTTGGTCTTGTGAGAGCTTTGAGGCC-AAGACTTGGAGATTAGCACCTTGTCCCC-AGTCACTCTCAACCACATCAACATTAAATTTTAGCCTCTTCTGCTGGTCAATCCACAGCAAGCTAAATTGTCCGATCAGAAA-----------------------------ACGCTTTTCTTTTTTGCCAACACCTCAAAAAGTTGTTCATAGTTGGATTTCAACAAGTTGATCTTCCTCTGACAATAGTCTTTGCCGTCCTCCATTGTTTTCTGGATGAAGTAACCAGTGCCGATATCAACTAGAACCTTATCAGCTTCATCAAGCGTCCCCGGYACGTAGAGAGATGCAGTGAGTGGTACAAGCATCTTCTTACCTTGAGGTCGAAGAGACAGATCGTTTAGAGCTCCSGCGGCGGACTCGAGGCGGGCGTTGGCTGTGCGGATGTTRTTCAGACTGTCCTGCAGCAGATTCACTTCC---------------   [1538]
Chorispora_tenella       -----------------------------------------------------------------------------------------------------------------------------------------------------------------------------------------------------------------------------------------------------------------------------------------------------------------------------------------------------------------------------------------------------------------------------------------------------------------------GGTGCCCAATTCTGAAAACCTTTCCGGCCACTTTGTTGAGACCAAGTCCAAGACTTAGGTTGTACCTCTTCCAGGCCCTCTTGACAATCTCTGTACTGTCTATATTAGGAGGCACCACAACTGCTGTCACTGTGTTACTTATCCACTCCTCCTTCTGTGTGCAGTTTTTCAGCCCCCAGGCTTCCACCGCAAGCCTGGTGGCCTTTCCCAATCGAGCATGACGGGCGATGACATTCTCAAGTCCTTCCTCGAAGATAAGATCAAGAGCAGCTCTAAGACCGTAGAGGAGTTGAATGGAAGGTGTGTATGGCCAGTAGGTTCCCAGCTTGTAAAACTTGAGGTAGTCATTCCAATCAAAGAAGACTCTGAGTGATTTTGAAGTTTTTGTAGCTTCCAAGGCTTTTGGACTGGCGCACACAATGCCAAGTCCTGTTGGAAGAGATAAGGCTTTCTGAGAACCTGTCAAGGCCACGTCCACTCCCCACTCATCCATTCGGAAATCAAGCGCACATATCGACGATACACCGTCCACTAGTAGCAAAGCCGGGTGCTTGTAGTGATCAAGAAGGGTTCGGACAGCAGAGATGTCATTGGTAACTCCGGTCGCAGTCTCGTTGTGGACAATACAAATGGCTTTGATAGTATGATTCTGGTCTAGTGAGAGTTTTGAGGCT-AAGGCTTGGAGATTAGCACCCTGTCCCC-ATTCACTCTCAACCACATCAACTTTGAAATTGAGCCT--------------------------------------------------------------------------ACGCTTTTCTTTTTCGCTGCCACCTCATAAAGTTGGTCAAAGTTCGATTTCAGCAAGTTGATCTTCCTCTGACAGTAATCTTTTCCGTCGACCATTGTTTTCTCGATGAAGTAACCAGTGCCAATGTCAACTAGAACCTTATCAGCATCATCAAGTGTACCAGGCACGTAGAGAGAAGCAGYGAGTGGCACAAGCATCTTCTTACCTTGGGGTCGAAGAGATAGATCGTTGAGAGCGGTGGCGGCTGCGTCGAGGCGGACGGTGGCGGTGCGGATGTTGTTAAGACTGTCCTGAAGGAGATTTACTTCCATATCCGCTTGCTCA   [1063]
Aethionema_saxatile      -------------CGGACGCCTTCA--GCTTCTCCTCCAG------TAACAAAATT-GTCTAGCTCTCCGAAATGAGCCTGAATAGGTGTCSTGGMTTGTGCAGGATCTGCAAGTTCAGCTGGAGGGGATCCATAGAAGCCAACAACAGCATCGACTTCTGGAACTAAAACAGAGCTAGCAATAGCTAGGGCACCTCCCATGCACATTCCAGTTACACCAACCTTTTTTGAGCCATTGGCTTTAAGCCAATTCACTGAAGCAGCTATATCTTTGACGGCACCTGCCCAGTCAATCCCATCCATCAGATGCTGTGCTTCTGCAACATCCACACCAACTTTTCCTCTGTACAAGTCGGGTATAAGGGCCTTGAAACCAGGCTCAAGTTGTGAGATTTTAATAGCATGGTTCTTGATCTCAAAATCCA--GAAAGTTGCAACTCGTTCACGTTTCCAAGATGCCCAATTCTGAAAACCTTCCCAGCCACTTTATTAAGACCAAGACCAAGACTAAGATTGTACCTCTTCCAAGCCCTTTTCACTATCTCTGTACTATCTATATTTGGAGGCACCACAACTGCTGTCACTGTCTCACTTACCCATTCTTCCTTTTGTGTGCAATTCTTCAGTCCCCAAGCTTCAACAGCCAACCTGGTGGCTTTTCCTAGACGAGCATGACGAGAGATGACATTTTCAAGTCCTTCCTCGAAGATAAGATCTAAAGCAGCTCTAAGCCCATAAAGAAGTTGAATGGAAGGGGTGTATGGCCAATAAGTTCCTAGCTTGTAGAATTTGAGGTAATCATTCCAATCAAAGAAGACTTTAAGTGATTTTGATGTTTTTGTTGCTTCTAAAGCTTTTGGACTCGCGCACACGATACCAAGTCCTGTAGGAAGAGATAAGGCTTTCTGAGAACCAGTCAAAGCTACATCTACTCCCCATTCATCCATACGGAAATCAAGTGCACATATGGAAGAAACTCCATCCACTAGTAGCAAAGCTGGATGCTTGTAGTGATCAAGGAGAGTTCGGACAGCAGATATGTCATTAGTGACTCCAGTAGCTGTCTCGTTATGGACAATGCAAATAGCTTTGATTGAATGATGAGTGTCTTCAGAAAGCTTTGAAGCCTAATACTTGAAGATTAGCTCCTTGTCCCCTATTCACTTTCAACAACATCAACATTAAATTTTAGCCTTTGTTGCTGATCAATCCAAAGTAGACTGAACTGTCCTATGAGGAAAGAAACGATCC------------------ACACTTCTCTTTTTCGCCGCGACCTCAAAAAGTTGGTCAAAGTTCGATTTCAGCAAGTTGATCTTCCTCTGACAATAATCTTTACCATCGTCCATTGTTTTCTCGATGAAGTAGCCAGTGCCAATATCGACTAGAACCTTATCAGCTTCATCAAGTGTACCAGGTACGTAAAGAGAGGCAGTAAGCGGCACAAGCATTTTCTTACCTTGAGGTCGAAGAGAGAGATCGTTAAGTGCGACCGCGGCTGAATCGAGACGGCTTGTGGCGGTACGGATGTTATTAAGACTATCTTGTAAGAGATTTACTTCCA--------------   [1538]
Medicago_trunctula       -----CTTCTCTTCCAATGCCTTGGCCGCTGTAACATCTGAAAAGCCAACAAAATTAGTCCAGCTCTCCAAAATGAGCCTGAACAGGAGCCTTGGCTTGTGCAGGGTCAGCAAGTTGAGAAGMAGGAACTCCATAGAATGCTACAGAAGCGTCAACCTCTTGAACCAAGACAGAACTGGCAATAGAGAGAGCACCTCCCATACAAAATCCAGTTACACCAGCCTTCTTTGAGCCATTTGCTTTAAGCCAGTTAACCGAAGCAKYRATATCCTTCACAGCACCTTGCCAATCAAGACCATCCATCAAATGYTGAGCTTCAGCAACATCCAGACCAACCTTTCCTCTGTATAAATCTGGAATAAGAGCTTTAAACCCACTACCAAGCTGAGAAATCTTCACGGCATGGTTCTTAATTTCAAAATCCA----------CAACTCATTCAAGYGGCCAAGATGTCCAATTCTGAAAACCTTCCCAGCAACTTHGTTCAGTCCAAGACCTAAGCTCAAATNGTATCTCTTCCANGCCCTYCTAACTATTTCAGTACTATCAATGTAAGCAGGAACAAGAACAGCAGTCACAGTGTCACTGTACCACTCTTCCTTTTGGGTGCAATTCTTCAAACCCCATGCCTCTACAGCAAGTCTGGTTGCTTTGCCTAAACGACTGTGYCTTGCRATCACATTTTCRAGTCCTTCCTCAAAAATCAGATCAAGAGCAGCTCTCAGACCATACAGCAAATGTATGGAAGGAGTGTATGGCCAATACGTTCCTAGCTGGTAGAATTTGAGGTAGTCTTTCCAGTCAAAGAAAACTCTAAGTGATTTAGCATGTTTTGAGGCCTCAATAGCTTTAGGKCCTGCAACCACAATACCTATCCCAGTGGGAAGGGAAAGGGCCTTCTGRGAGCCAGTTATTGCCACATCAACTCCCCATTCATCCATGCGGAAATCAAGAGCACAAATGGAAGACACTCCATCAACAATAAGGAGGGCTGGATGCYGGTAGGAATCRAGAATTTGTCTCACTTTGGCCAAGTCATTGGTGACCCCAGTTGCAGTCTCATTGTGRACAATGCAAATTGCCTTWATAGTGTGTGAAGTATCTGAAGCAATCTTTGATTCC-AGAACATCRAGCTTAGCACCMTGGCCCC-ATTCACTCTCAACAACATCAACATTGAM-TTCAGGCGTTGCTGCTGWTCAATCCAAAGCAAGCTGAATTGGNCAATCAG-ANCGATACNATTCGATCCCAGA---------ACATTTTTCTTTTTGGATGCAACCTCGACGAGTTGATCAAAGTTAGATTTGAGCAAGTTGATTTTGCGGTCGCAGTAATCTTTTCCTTCGGGCATGGTTTTCTCGATGAAGTAGCCGGTGCCGACGTCGACGAGGACGTGTTGGGAGTCGTGGAGGGTGGCGGGGACGTAGAGGGAGGCGGTGAGGGGGACGAGGATGTGGTTGCCCTGGGGGCGGAGGGAGAGATCGTTGAGGGCGGAGGAGGCGATCTCGAGGCGGGTGGTGGCGGTGCGAATGTTGGAGAGGCTGTCTTGGAGAAGATTAACTTCCATATCCGCTTGCTCA   [1566]
;
END;


BEGIN CODONS;
	CODONPOSSET * CodonPositions = 
		N: 1-1594;
	CODESET  * UNTITLED = Universal: all ;
END;


BEGIN ASSUMPTIONS;
	OPTIONS  DEFTYPE=unord PolyTcount=MINSTEPS ;
END;


BEGIN MacClade;
	Version 4.0  84;
	LastModified -996435841;
	FileSettings editor  '0' '0' '1' '1';
	Singles 100;
	Editor 0001100111111110010001001 '1' '24' Geneva '9' '128' '1' all;
	EditorPosition  '177' '71' '691' '1615';
	TreeWindowPosition  '46' '6' '981' '1630';
	ListWindow Characters closed Geneva '9' '50' '10' '273' '406' 000;
	ListWindow Taxa closed Geneva '9' '50' '10' '241' '490' 100000;
	ListWindow Trees closed Geneva '9' '50' '10' '276' '490' ;
	ListWindow TypeSets closed Geneva '9' '50' '10' '276' '490' ;
	ListWindow WtSets closed Geneva '9' '50' '10' '276' '490' ;
	ListWindow ExSets closed Geneva '9' '50' '10' '276' '490' ;
	ListWindow CharSets closed Geneva '9' '50' '10' '276' '490' ;
	ListWindow TaxSets closed Geneva '9' '50' '10' '276' '490' ;
	ListWindow CharPartitions closed Geneva '9' '50' '10' '276' '490' ;
	ListWindow CharPartNames closed Geneva '9' '50' '10' '276' '490' ;
	ListWindow WtSets closed Geneva '9' '50' '10' '276' '490' ;
	ChartWindowPosition  '52' '30' '968' '1620';
	StateNamesSymbols closed Geneva '9' '10' '50' '30' '148' '220';
	WindowOrder  Data;
	OtherSymbols &/ 00 ?-;
	Correlation  '0' '0' '1000' '0' '0' 10011010;
	Salmo 00000001;
	EditorFile  '2';
	ExportHTML _ MOSS  '100' 110000;
	PrettyPrint 10;
	EditorToolsPosition  '849' '46' '115' '165';
	TreeWindowProgram 10;
	TreeWindow 0000;
	Continuous  '0' '3' 1;
	Calculations 0000001;
	SummaryMode  '0' '0' 0;
	Charts  Geneva '9' (normal) 0010;
	NexusOptions  '0' '0' '50' 001010001;
	TipLabel  '1';
	TreeFont  Geneva '9' (normal);
	TreeShape  1.0 1.0 0100;
	TraceLabels 0101;
	ChartColors  '0' '0' '65535' '9' '0' 1;
	ChartBiggestSpot 1;
	ChartPercent 10;
	ChartBarWidth  '10' 1;
	ChartVerticalAxis 10101;
	ChartMinMax  '0';
	TraceAllChangesDisplay  '1' 1;
	BarsOnBranchesDisplay  '0' '0' '60000' '10000' '10000' '10000' '10000' '60000' '65000' '65000' '65000' '6' '1' 0000101;
	ContinuousBranchLabels 0;
	AllStatesBranchLabels 1;
	IndexNotation  '2' 1;
	PrintTree  10.00 '2' '2' '2' '2' '2' '2' '2' '2' '2' '2' '2' Geneva '9' (normal) Geneva '10' (normal) Geneva '9' (normal) Geneva '9' (normal) Geneva '9' (bold ) Geneva '9' (normal) Geneva '9' (normal) '0' '0' '0' '0' '0' '0' '0' '0' '0' '0' '0' '0' '0' '0' '0' '0' '0' '0' '0' '0' '0' '0' '0' '0' '0' '0' '0' '0' '0' '0' '1' '1' '1' '1' '28005' '12113' '-39' '4' '-40' '0' '1' '2' '1' '8' '0' '0' '0' '2' 1000111000000000000100000111000;
	MatchChar 00 .;
	EntryInterpretation 01;
	ColorOptions 00;
	TreeTools  '0' '5' '4' '0' '10' '4' '0' 00100111111101110;
	EditorTools  '0' '0' '0' '1000' '0' '0' '6' '3' '0' 100000101110001;
	PairAlign  '2' '2' '3' '2' '1' '1' '2' '1' '3' 1010;
	BothTools  '1';
END;
